# Supplementary material for: Deciphering the molecular logic of WOX5 function in the root stem cell organizer
Source: EMBO J. 2024 Nov 18;44(1):281–303. doi: 10.1038/s44318-024-00302-2 (PMC11696986; doi:10.1038/s44318-024-00302-2)
Supplement: Supplementary file 3 — Table EV1 [file 44318_2024_302_MOESM3_ESM.xlsx]

## Sheet: Table EV1 
Table EV1. RT-qPCR validation of DEGs from CC, QC, and wox5-1 QC transcriptomes. "RNA-Seq": The DEGs fold change in RNA-Seq data. "RT-qPCR_R1 and RT-qPCR_R2": The DEGs fold change in RT-qPCR from two independently sorted nuclei replicated 1 and 2. "Validation Ratio in one replicate": The ratio (number) of validated DEGs by RT-qPCR in one replicate. "Validation Ratio in two replicates": The ratio …
GeneID	Gene name	Fold change (CC/QC)			Fold change (wox5-1/WT)
		RNA-seq	RT-qPCR_R1	RT-qPCR_R2	RNA-seq	RT-qPCR_R1	RT-qPCR_R2
AT1G23720	AT1G23720	2.27959	1.06489	1.83313	-2.59739	-2.60422	-2.81238
AT1G33750	AT1G33750	4.79418	1.93218	21.1253	-2.0224	-3.60158	-1.89911
AT1G62570	FMO GS-OX4	2.39405	-1.85232	1.99968	-2.00868	-2.55761	-1.7346
AT3G48340	CEP2	2.71277	1.41114	3.13479	-2.42367	-2.18069	-2.22655
AT1G28130	GH3.17	2.64206	5.5325	4.28533	-3.76667	-1.33051	-2.51112
AT2G22470	AGP2	2.99002	1.09904	1.74294	-2.67354	-1.52801	-1.65672
AT5G26260	AT5G26260	3.73374	1.33792	2.00525	-2.0302	-1.84325	-1.3749
AT4G33610	AT4G33610	2.94331	1.40008	4.69341	-2.61553	-9.88019	-2.32921
AT1G22530	PATL2	2.10448	-1.28514	1.27639	-2.14789	-14.3846	-4.54005
AT4G11320	AT4G11320	6.24079	1.31112	1.79511	-2.26466	-1.35938	-1.75094
AT3G22620	AT3G22620	3.15284	-1.18974	1.73337	-2.43277	-1.49474	-3.54843
AT5G03860	MLS	-4.50788	-2.22333	-4.91903	1.90727	1.37292	1.88719
AT3G44300	NIT2	-2.19681	-1.40213	1.13589	1.95503	1.14387	1.6574
AT5G16190	CSLA11	-2.60517	-1.1739	-2.54242	2.00295	1.70166	-1.14243
AT5G53900	AT5G53900	-4.22883	-4.96304	-1.41758	2.01942	2.44479	1.20938
AT2G13360	AGT	-5.10592	-3.44235	-2.02577	1.7472	-1.28988	-1.0392
AT2G48020	AT2G48020	-6.71259	-2.30809	-2.27453	1.58929	2.24915	1.90143
AT4G20070	AAH	-3.83321	-6.29239	-11.2661	1.76694	2.07397	1.51757
AT2G29330	TRI	-2.51734	-2.12837	-2.41544	2.6684	2.31581	-1.29391
AT3G06450	AT3G06450	-2.86862	-2.06734	-2.82994	2.13798	2.18813	1.92079
	Validation Ratio in one replicate		85% (17/20)	90% (18/20)		95% (19/20)	85% (17/20)
	Validation Ratio in two replicates		80% (16/20)			85% (17/20)
