# Supplementary material for: Deciphering the molecular logic of WOX5 function in the root stem cell organizer
Source: EMBO J. 2024 Nov 18;44(1):281–303. doi: 10.1038/s44318-024-00302-2 (PMC11696986; doi:10.1038/s44318-024-00302-2)
Supplement: Supplementary file 4 — Table EV2 [file 44318_2024_302_MOESM4_ESM.xlsx]

## Sheet: Table EV2
Table EV2. Fold change and normalized read counts of QC-enriched and CC-enriched marker genes in sorted QC and CC nuclei. "baseMean": mean value of normalized read counts of all the samples used for the comparison. "log2(FC)": log2 values of fold changes of normalized read counts comparing CC to QC. "StdErr": the standard error estimate for the log2 fold change. "Wald-Stats": Wald statistics. "P-…
Gene_ID	Gene name	Base mean	log2(FC)	StdErr	Wald-Stats	P-value	P-adj	CC_R1	CC_R2	CC_R3	CC_R4	QC_R1	QC_R2	QC_R3	QC_R4
AT5G17430	BBM	1213.5	-1.62137	0.461855	-3.51057	0.000447151	0.00357053	970.486	234.654	201.278	760.329	1761.7	2187.04	1459.62	2278.91
AT5G45780	CIK4	1395.44	-1.30564	0.360363	-3.62313	0.000291055	0.00244925	307.336	1097.64	881.299	847.298	1850.7	1932.39	2240.2	2179.74
AT4G03210	XTH9	1387.97	-2.01502	0.28583	-7.04972	1.79275e-12	6.7944e-11	475.639	351.012	583.143	731.914	2322.91	2179.15	2687.8	1932.81
AT3G11260	WOX5	156.608	-5.44414	0.654001	-8.32437	8.47775e-17	5.36501e-15	1.82938	0	0	0	355.065	150.985	305.68	457.17
AT2G03830	RGF8	1587.45	-0.989694	0.24151	-4.09795	4.16833e-05	0.000448576	1348.25	924.072	1134.31	881.741	2117.68	2432.67	1681.24	2385.02
AT5G60810	RGF1	176.243	-0.246805	0.625456	-0.3946	0.693138	0.845111	204.891	105.691	22.5733	303.96	105.339	249.013	207.426	234.039
AT5G51451	RGF5	359.373	0.106332	0.528897	0.201044	0.840664	0.925617	172.876	153.204	498.493	706.943	459.496	305.351	243.453	384.777
AT1G13620	RGF2	564.682	4.72058	0.65595	7.19656	6.17509e-13	2.50381e-11	1181.78	1027.82	1290.44	1087.54	7.26476	0	21.8343	0
AT1G79580	SMB	3162.77	4.22066	0.333993	12.637	1.32068e-36	2.79461e-34	6615.04	5930.35	5363.04	6838.66	223.391	137.464	503.281	235.031
AT2G04025	RGF3	5642.91	3.64373	0.185193	19.6753	3.50821e-86	5.48198e-83	8744.44	10858.1	10283.1	12954.9	688.336	1023.1	806.778	734.844
AT1G22880	CEL5	16326.3	3.56324	0.230018	15.4912	3.9795e-54	2.24554e-51	31512	28172.1	36482.2	27547.5	3130.2	1275.49	2255.49	3045.49
AT1G23080	PIN7	1561.75	1.4103	0.351396	4.01342	5.98452e-05	0.000615854	2594.06	1463.2	3663.46	1727.32	1162.36	872.11	585.16	674.351
