# Supplementary material for: Deciphering the molecular logic of WOX5 function in the root stem cell organizer
Source: EMBO J. 2024 Nov 18;44(1):281–303. doi: 10.1038/s44318-024-00302-2 (PMC11696986; doi:10.1038/s44318-024-00302-2)
Supplement: Supplementary file 5 — Table EV3 [file 44318_2024_302_MOESM5_ESM.xlsx]

## Sheet: Table EV3
Table EV3. Fold change and normalized read counts of CDF4, CYCD3;3, HAN, and TAA1 in sorted wox5-1 QC and wild-type QC nuclei. "baseMean": mean value of normalized read counts of all the samples used for the comparison. "log2(FC)": log2 values of fold changes of normalized read counts comparing QC to wox5-1 QC. "StdErr": the standard error estimate for the log2 fold change. "Wald-Stats": Wald sta…
Gene_ID	Gene name	Base mean	log2(FC)	StdErr	Wald-Stats	P-value	P-adj	QC_R1	QC_R2	QC_R3	QC_R4	wox5_R1	wox5_R2	wox5_R3	wox5_R4
AT2G34140	CDF4	93.4641	0.13825	0.327635	0.421962	0.673052	0.858437	52.6695	0	135.373	122.97	208.225	110.952	74.8067	42.3757
AT3G50070	CYCD3;3	662.912	0.266315	0.313735	0.848854	0.395963	0.680544	510.349	223.098	967.26	612.866	649.913	1030.97	740.678	564.225
AT3G50870	HAN	770.733	0.0643841	0.268001	0.240238	0.810146	0.926043	422.264	821.406	863.547	877.647	910.72	904.306	516.258	842.022
AT1G70560	TAA1	428.645	-0.397488	0.344934	-1.15236	0.249173	0.539343	249.726	1073.8	460.704	277.674	502.684	356.42	164.39	334.297
