# Supplementary material for: Deciphering the molecular logic of WOX5 function in the root stem cell organizer
Source: EMBO J. 2024 Nov 18;44(1):281–303. doi: 10.1038/s44318-024-00302-2 (PMC11696986; doi:10.1038/s44318-024-00302-2)
Supplement: Supplementary file 6 — Table EV4 [file 44318_2024_302_MOESM6_ESM.xlsx]

## Sheet: Table EV4
Table EV4. Fold change and normalized read counts of WOX5 regulated genes related to cell cycle and stem cell in sorted wox5-1 QC and wild-type QC nuclei. "baseMean": mean value of normalized read counts of all the samples used for the comparison. "log2(FC)": log2 values of fold changes of normalized read counts comparing QC to wox5-1 QC. "StdErr": the standard error estimate for the log2 fold ch…
Gene_ID	Gene name	Base mean	log2(FC)	StdErr	Wald-Stats	P-value	P-adj	QC_R1	QC_R2	QC_R3	QC_R4	wox5_R1	wox5_R2	wox5_R3	wox5_R4
AT2G23430	KIP-RELATED PROTEIN 1 (KRP1); (ICK1)	452.645	-1.01831	0.327202	-3.11216	0.00185722	0.0191521	816.377	360.562	758.743	694.184	317.595	393.731	136.684	131.836
AT3G50630	KIP-RELATED PROTEIN 2 (KRP2); (ICK2)	1226.99	-0.958118	0.241932	-3.96028	7.48628e-05	0.00145294	1965.12	1487.32	1342.81	1863.39	635.19	1106.57	877.362	512.433
AT5G04470	SIAMESE (SIM)	874.918	-0.694224	0.246421	-2.81723	0.00484404	0.0397961	1114.23	1272.11	1115.73	921.282	939.114	580.288	615.077	424.542
AT2G41800	TEEBE, LONG IN THE MAYO-YOREME LANGUAGE (TEB)	2293.39	-0.545351	0.17654	-3.0891	0.00200761	0.0203921	2796.93	3454.64	2224.92	2464.35	1622.68	2185.65	1908.03	1651.08
AT5G02420	SMR3	641.913	-0.98132	0.291437	-3.36717	0.000759425	0.00937754	1254.99	1027.6	738	563.281	347.041	490.937	476.546	221.296
AT5G23280	TCP DOMAIN PROTEIN 7 (TCP7); (ATTCP7)	897.467	-1.00839	0.248082	-4.06475	4.80837e-05	0.000993385	1027.96	1694.64	787.127	1433	498.477	610.726	627.083	481.043
AT1G17850	AT1G17850	2627.18	0.61208	0.192558	3.17869	0.00147945	0.0159521	1741.73	1816.33	2158.32	2377.09	2170.58	3081.12	3766.19	3906.42
AT2G26300	G PROTEIN ALPHA SUBUNIT 1 (GPA1);G PROTEIN ALPHA SUBUNIT 1 (GP ALPHA 1);ARABIDOPSIS THALIANA G PROTEIN ALPHA SUBUNIT 1 (ATGPA1)	6489.16	0.490816	0.123985	3.95867	7.53677e-05	0.00146119	6417.5	4634.35	5175.83	5107.21	6994.45	7223.65	8564.9	7779.87
AT4G14490	BOREALIN RELATED INTERACTOR 2 (BORI2)	2814.15	0.460302	0.133955	3.43625	0.000589835	0.00765612	2068.64	2427.03	2680.16	2184.7	3607.12	3341.32	3049.53	3142.08
AT2G03830	ROOT MERISTEM GROWTH FACTOR 8 (RGF8)	1783.16	-0.594514	0.163132	-3.64436	0.000268055	0.0040492	2117.68	2432.67	1681.24	2385.02	1446	1373.64	1302.19	1498.06
AT5G17430	BABY BOOM (BBM)	1476.46	-0.815873	0.22895	-3.56354	0.000365882	0.0051867	1761.7	2187.04	1459.62	2278.91	1430.23	1097.74	761.92	805.139
AT4G32880	HOMEOBOX GENE 8 (HB-8)	1154.61	0.789605	0.248953	3.17171	0.00151545	0.016285	1096.07	434.928	879.923	771.536	1572.2	1236.18	1473.04	1775.86
