# Supplementary material for: Deciphering the molecular logic of WOX5 function in the root stem cell organizer
Source: EMBO J. 2024 Nov 18;44(1):281–303. doi: 10.1038/s44318-024-00302-2 (PMC11696986; doi:10.1038/s44318-024-00302-2)
Supplement: Supplementary file 7 — Table EV5 [file 44318_2024_302_MOESM7_ESM.xlsx]

## Sheet: Table EV5
Table EV5. ChIP-Chip WOX5 enriched bound regions of CDF4, comparing 35S:WOX5-GR to wox5-1 root tips. "Chrom": chromosome name. "Start": start position of an enriched region. "End": end position of an enriched region. "MaxPos": summit position of ChIP enriched region."Assigned Gene": differential histone modification assigned gene, and NA means no assigned gene. "Feature": upstream 3k of TSS means…
Chrom	Start	End	MaxPos	Assigned Gene	Feature	MaxLevel	Score	Sequence
2	14415884	14416260	14416134	AT2G34140	upstream 3k of TSS	2.30814	0.877159	CCTAGTTTGAGCGGAGCTCAAACCAGCCGCATCCCTAACCCTAAATTTTTTCTTCTTCTTCTCTGATCTCTTCGGCGCCGGAGCTCTTCTTCTCCGATCTGATTCCGTCGCCGCCTCTCTTCTTCTTCTTCTCTAATCTGTTATACTCATCGCCGCCTCTCTTCTTCTCCGATCTAATTACGGCGCAGAGTCTCTTCGCCGCCTCTCTTCTTCTTCGATCTGTGCTCGAGAACCGCCACGTCTCCTCTTCTCCGACTCGATCGGTTTTGCCTCATAGGTAACCTCTGTTTCTCCAATCTAAGTTCTTCTCTCAAATCCGACTTATTCTTCTTCTCCGATCTTACTCTTTTTCCCAGATCTAACTCTTCTTCTTCTTCTCTAATCTGTTATACTCATCGCC
