# Supplementary material for: Deciphering the molecular logic of WOX5 function in the root stem cell organizer
Source: EMBO J. 2024 Nov 18;44(1):281–303. doi: 10.1038/s44318-024-00302-2 (PMC11696986; doi:10.1038/s44318-024-00302-2)
Supplement: Supplementary file 8 — Table EV6 [file 44318_2024_302_MOESM8_ESM.xlsx]

## Sheet: Table EV6
Table EV6. Histone modification and chromatin accessibility of CESA1, CEPR2, ERD14, SGP1. "Assigned Gene": differential histone modification or chromatin accessibility assigned gene. "log2(FC)": log2 values of fold changes of normalized counts comparing wox5-1 to wild-type QC. "AveExpr": average log2-expression level for that peak across all the samples used for the comparison. "P-value": moderat…
Assigned Gene	Gene Name	log2(FC)	AveExpr	P-value	P-adj	Histone and ACR
AT1G72180	CEPR2	NA	NA	NA	NA	H3K9ac
AT5G54840	SGP1	-0.18174	7.68856	0.000779405	0.00841507
AT4G32410	CESA1	-0.377396	7.56221	2.2e-11	1.97e-09
AT1G76180	ERD14	NA	NA	NA	NA
AT1G72180	CEPR2	-0.540069	5.35162	3.21e-11	1.11e-09	H3K4me3
AT5G54840	SGP1	-0.32609	6.53862	9.13e-10	2.48e-08
AT4G32410	CESA1	-0.137994	6.89732	0.00330441	0.0179961
AT1G76180	ERD14	-0.251837	6.58291	1.4e-06	2.05e-05
AT1G72180	CEPR2	NA	NA	NA	NA	H3K27me3
AT5G54840	SGP1	NA	NA	NA	NA
AT4G32410	CESA1	-0.559786	4.69133	0.00033335	0.00355727
AT1G76180	ERD14	NA	NA	NA	NA
AT1G72180	CEPR2	-0.416362	4.53148	0.00345259	0.0236328	ACR
AT5G54840	SGP1	-0.564245	5.00758	5.13e-06	0.000340345
AT4G32410	CESA1	-0.451055	5.20631	7.73e-05	0.00182811
AT1G76180	ERD14	-0.400625	5.05436	0.000298962	0.00458936
