# Supplementary material for: Deciphering the molecular logic of WOX5 function in the root stem cell organizer
Source: EMBO J. 2024 Nov 18;44(1):281–303. doi: 10.1038/s44318-024-00302-2 (PMC11696986; doi:10.1038/s44318-024-00302-2)
Supplement: Supplementary file 9 — Table EV7 [file 44318_2024_302_MOESM9_ESM.xlsx]

## Sheet: Table EV7
Table EV7. Primers used in this study.
Primer name	Direction	Primer sequence	Purpose
oPA352	Forward	caccaggtaccacctgagctcGGATAATCAATATAATTTACGATTTCTTCC	Amplify CESA1 (AT4G32410) promoter, 840 bp
oPA353	Reverse	ttcttaggcattgttgggcccCGCAGCCACCGACACACA
oPA286	Forward	caccaggtaccacctgagctcCAAACAATGTGGAAAGCGACTG	Amplify CEPR2 (AT1G72180) promoter, 3018 bp
oPA287	Reverse	ttcttaggcattgttgggcccTTATAGTGATTCCCAAGGGCAAA
oPA262	Forward	caccaggtaccacctgagctcTTACAGCGACGAAACGGTGTC	Amplify ERD14 (AT1G76180) promoter, 2667 bp
oPA263	Reverse	ttcttaggcattgttgggcccAGTTATCGGAAAAAGATTCGATGAA
oPA290	Forward	caccaggtaccacctgagctcGAGCTCTGCAAAACTTTCCTGTATAC	Amplify SGP1 (AT5G54840) promoter, 2426 bp
oPA291	Reverse	ttcttaggcattgttgggcccTGATGAAACAGAGAGAAAGTTATGTGAT
oPA402	Forward	gtaccaacaggctcagagctcATGGAGGCCAGTGCCGGC	Amplify CESA1 CDS
oPA403	Reverse	ttcactagtggatccgagctcCTAAAAGACACCTCCTTTGCCATT
oPA288	Forward	gtaccaacaggctcagagctcATGTCGAGAAGACCAGACCTCCT	Amplify CEPR2 CDS
oPA289	Reverse	ttcactagtggatccgagctcCTATACTGTAATCTTTCCAGTTGTGTCTTG
oPA264	Forward	gtaccaacaggctcagagctcATGGCTGAGGAAATCAAGAATGTT	Amplify ERD14 CDS
oPA265	Reverse	ctaggatccacctgagggcccTTCTTTATCTTTCTTCTCCTCCTCTACG
oPA292	Forward	gtaccaacaggctcagagctcATGGCCGAGAAAGTCCATGA	Amplify SGP1 CDS
oPA293	Reverse	ttcactagtggatccgagctcTTAGGAATCGTAGTCGATAATGGGT
oLP135-F	Forward	TGGTCGTGTCGTGGTTGGTATG	RT-qPCR primers for CDF4
oLP135-R	Reverse	ATAAGCTCGACTTGGCGAACACC
oLP282F	Forward	TTCGTGGTCAATCTGGATCATGG	RT-qPCR primers for TAA1
oLP282R	Reverse	ACCACGTATCGTCACCGTACAC
oNZ431	Forward	GTGTTTGATGCGTCATTCAGTTC	RT-qPCR primers for CYCD3;3
oNZ432	Reverse	AGCGAGGACTACTACTAAGCACAT
oNZ433	Forward	TTCTACATCAGGTGTCGCAAGG	RT-qPCR primers for QQS
oNZ434	Reverse	AATGGCCCTATAACTAATTTGTGAT
oNZ441	Forward	CTTCCTCCCTCGTTGACTGC	RT-qPCR primers for HAN
oNZ442	Reverse	ACTTGGCTTGTTAGCGGAGA
oPA578	Forward	CATTCACAGGTTTGTACAGATAC	RT-qPCR primers for GH3.17
oPA579	Reverse	CAACGTTTCTTCGCTGCACG
oPA584	Forward	CTCCAGCTCCAGGACCAG	RT-qPCR primers for AGP2
oPA585	Reverse	CGACAGCGTATAAAGCTCCG
oPA598	Forward	CCACAAACAATTATATTCTGCAGC	RT-qPCR primers for AT5G26260
oPA599	Reverse	ACCATATACCCTTTTGATGCATCT
oPA600	Forward	AGGAAATGTGAATGAGTTGCAAC	RT-qPCR primers for AGT
oPA601	Reverse	TGCAACTCCACTTCCCATTAC
oPA602	Forward	GTGGCATGGCGGCTCAGA	RT-qPCR primers for MLS
oPA603	Reverse	CAGCTTGTCTTTCCTCACTAGA
oPA604	Forward	GTGGGTGGTCATGTCTGAG	RT-qPCR primers for AT2G48020
oPA605	Reverse	AACAGCCCACGCTCCAAAC
oPA612	Forward	CAGCTGATCTTGATCTTGGTG	RT-qPCR primers for NIT2
oPA613	Reverse	CATCTGGTCTCGAGTAATGTC
oPA614	Forward	GGTTTCTCGAAAGGATAAACTCA	RT-qPCR primers for CSLA11
oPA615	Reverse	CACTGTCTTCCCAAAGACAAG
oPA616	Forward	GCTAGGTTCTTGCAAGATTATTC	RT-qPCR primers for AT5G53900
oPA617	Reverse	GAGGTAAAAACCTGATCTGTAAC
oPA618	Forward	GCTCTGGCTAAACCTTTTCTC	RT-qPCR primers for TRI
oPA619	Reverse	AGAAAAGCCACAAGTGAGGCA
oPA622	Forward	ACTCCTAGCTTTGGAGACTTG	RT-qPCR primers for TUB5
oPA623	Reverse	GGTTCACCGCGAGTTTCCT
oPA624	Forward	GCTATCAAGGAGGAATCCGAA	RT-qPCR primers for GAPC-1
oPA625	Reverse	CCAACGAAGTCAGTTGAGACA
oPA626	Forward	CGTAGAAGAGATTAAGATCATGG	RT-qPCR primers for AT1G33750
oPA627	Reverse	TCTAATCCCTGACGAGTCAAG
oPA628	Forward	TTGGGTAAATCTCAGTGTGAGTA	RT-qPCR primers for FMO GS-OX4
oPA629	Reverse	TGGTAACCGCGAGTTACTTCT
oPA630	Forward	TGGAGACATTGCAGTGGGC	RT-qPCR primers for AT4G33610
oPA631	Reverse	CCCAAATCTGCCTATTCCAAC
oPA632	Forward	ACCTCCACCGGCGTATTAC	RT-qPCR primers for AT1G23720
oPA633	Reverse	AATATGATGGTGGTGGTGGAG
oPA634	Forward	GCTGCTCCTGGACCTGC	RT-qPCR primers for AT3G22620
oPA635	Reverse	TGTATCAGACTGTGGTGTCTG
oPA636	Forward	TGTGGAAGTTGTTGGGCATTC	RT-qPCR primers for CEP2
oPA637	Reverse	TTGTTCAGACAGTGAGACCAG
oPA638	Forward	TGCTACAGAGGGTTCCACG	RT-qPCR primers for PATL2
oPA639	Reverse	TAGAGACAATCACGGTGTAGC
oPA640	Forward	CACTTAACCAAGGTGGGAATG	RT-qPCR primers for AAH
oPA641	Reverse	ATCGTCATCCAATACATGTTCTG
oPA648	Forward	TATGAATCGGGAGTGTTTGACG	RT-qPCR primers for AT4G11320
oPA649	Reverse	CATTCTCGGTTCCATACCCG
oPA666	Forward	TCTCAAACCGGAAGGGGAAG	RT-qPCR primers for AT3G06450
oPA667	Reverse	TTATCTCTCCTCTGCTTCTCGT
