# Supplementary material for: Deciphering the molecular logic of WOX5 function in the root stem cell organizer
Source: EMBO J. 2024 Nov 18;44(1):281–303. doi: 10.1038/s44318-024-00302-2 (PMC11696986; doi:10.1038/s44318-024-00302-2)
Supplement: Supplementary file 10 — Dataset EV1 [file 44318_2024_302_MOESM10_ESM.xlsx]

## Sheet: Dataset EV1
Dataset EV1. Normalized read counts for CC, QC, and wox5-1 QC transcriptomes. # Columns C to F are CC samples normalized read counts. # Columns G to J are QC samples normalized read counts. # Columns K to N are wox5-1 QC samples normalized read counts.
Gene_ID	Gene name	CC_R1	CC_R2	CC_R3	CC_R4	QC_R1	QC_R2	QC_R3	QC_R4	wox5-1_R1	wox5-1_R2	wox5-1_R3	wox5-1_R4
AT1G01010	NAC001	879.932	506.155	477.801	552.81	682.887	232.112	553.5	487.913	385.952	318.127	410.051	260.532
AT1G01020	ARV1	4910.06	3637.14	5597.23	5979.31	8743.13	10285	9609.28	11041.5	11354.6	10133.9	12127	12378.4
AT1G01030	NGA3	569.852	610.877	657.447	622.557	2568.09	1440	2592.83	2325.52	1898.21	2039.35	1886.79	1835.5
AT1G01040	DCL1	2090.07	1162.61	1840.66	2643.5	2737	3096.33	2327.54	2963.18	2200.03	2367.3	2065.96	1928.1
AT1G01046	MIR838A	6.40283	0	0	0	26.3347	0	0	2.97508	0	13.7462	9.23539	8.63209
AT1G01050	PPa1	6905.91	5409.65	5571.84	5820.87	4303.46	6806.74	5002.24	4400.14	6718.92	6422.44	5791.51	7319.23
AT1G01060	LHY	1243.98	812.563	460.871	1698.9	705.589	387.604	609.178	462.129	182.985	223.867	150.537	142.822
AT1G01070	UMAMIT28	601.866	759.232	310.383	580.365	419.54	308.731	294.763	122.97	193.502	704.986	101.589	268.38
AT1G01080	AT1G01080	388.743	711.72	927.386	997.125	1311.29	2019.15	1551.33	1395.31	1363.98	1460.05	1166.43	1771.93
AT1G01090	PDH-E1 ALPHA	7873.65	6094.22	6256.56	6857.6	5817.25	7932.37	6668.2	6476.74	7243.69	7070.47	7843.62	7825.39
AT1G01100	AT1G01100	9135.01	8708.39	9477.96	7844.39	9918.21	10211.8	9914.97	9491.48	11112.7	10331.3	9615.89	9609.09
AT1G01110	IQD18	316.483	655.48	429.833	1716.98	2169.44	1764.5	1248.92	1871.32	1579.56	1960.8	2025.32	2241.21
AT1G01120	KCS1	263.431	2262.18	764.67	1596.43	330.546	299.717	406.118	507.746	214.534	113.897	219.802	324.881
AT1G01130	AT1G01130	109.763	236.594	216.327	112.801	218.851	303.098	189.959	303.458	324.957	146.299	252.126	145.961
AT1G01140	CIPK9	438.136	0	2.82166	613.085	292.406	381.971	490.18	189.413	107.267	178.701	169.931	45.5147
AT1G01150	AT1G01150	0	0	0	0	0	0	0	0	0	0	0	0
AT1G01160	GIF2	3007.5	2882.76	2816.96	2395.51	4074.62	4627.59	4176.91	4646.08	4310.67	3981.5	5405.47	5169.06
AT1G01170	AT1G01170	10.0616	0	0	19.8047	37.2319	11.2676	77.5118	28.7591	19.9811	49.0937	43.4063	14.1252
AT1G01180	AT1G01180	543.326	324.831	910.456	153.271	348.708	283.943	367.908	357.009	165.107	247.432	236.426	227.573
AT1G01183	MIR165A	67.6871	0	0	60.2753	203.413	73.2392	151.749	238.006	115.68	193.429	151.46	146.746
AT1G01190	CYP78A8	546.07	0	922.683	0	187.976	0	74.2367	5.95015	19.9811	84.4412	72.9596	50.2231
AT1G01200	RABA3	389.658	252.108	192.813	145.522	348.708	0	41.4852	59.5015	167.211	211.103	182.861	108.294
AT1G01210	AT1G01210	525.032	1418.59	1722.15	1186.56	1583.72	1543.66	655.03	1447.87	1246.19	1187.09	1555.24	1413.31
AT1G01220	FKGP	2747.73	1243.09	1015.8	3260.89	2785.13	2377.46	3131.04	3545.3	2370.4	3132.18	3031.98	3155.42
AT1G01225	AT1G01225	474.724	211.383	238.901	263.489	39.9562	0	514.198	229.081	462.721	200.302	531.035	707.832
AT1G01230	AT1G01230	992.439	1692.03	1766.36	1722.15	1157.82	1002.81	878.831	954.008	1213.59	1347.13	1340.06	1060.18
AT1G01240	AT1G01240	2537.35	1658.09	393.151	2831.22	1194.14	1829.85	1781.68	1697.78	1477.55	1541.54	1414.86	1737.41
AT1G01250	AT1G01250	0	0	0	0	0	0	0	0	0	0	0	0
AT1G01260	AT1G01260	1695.84	2756.7	1772.94	4198.6	2008.71	2157.74	2377.76	3024.66	1724.69	2421.3	2408.59	2101.52
AT1G01270	AT1G01270	0	0	0	0	0	0	0	0	0	0	0	0
AT1G01280	CYP703A2	0	0	0	0	0	0	0	0	0	0	0	0
AT1G01290	CNX3	2471.49	2552.11	2423.81	2135.47	3200.13	3434.36	4492.41	4999.12	4631.42	5681.12	5689	6198.63
AT1G01300	AT1G01300	3913.96	4466.19	5442.98	1511.19	1133.3	1406.19	2074.26	2312.63	1398.68	873.868	1630.05	1440.78
AT1G01305	AT1G01305	0	0	0	0	0	0	0	0	0	0	0	0
AT1G01310	AT1G01310	5.48814	72.7234	225.733	196.325	0	184.788	4.36686	0	14.723	51.0575	12.9295	32.9589
AT1G01320	AT1G01320	1735.17	1550.46	2042.88	2869.1	3435.32	4170.13	4115.77	4964.41	2970.88	2611.78	2306.08	2956.1
AT1G01335	AT1G01335	0	0	0	0	0	0	0	0	0	0	0	0
AT1G01340	CNGC10	107.933	11.6357	0	3.4443	297.855	47.3238	24.0178	0	113.577	88.3687	243.814	293.491
AT1G01350	AT1G01350	1661.99	994.856	682.842	570.032	1037.95	1294.64	834.071	1276.31	1182.04	1162.54	1565.4	832.605
AT1G01355	AT1G01355	0	0	0	0	0	0	0	0	0	0	0	0
AT1G01360	RCAR1	1762.61	2622.89	1637.5	1016.07	1957.85	974.645	1584.08	1244.57	1299.83	1450.23	1467.5	1346.61
AT1G01370	HTR12	262.516	619.604	285.928	334.097	770.064	723.378	700.882	701.126	474.289	677.493	577.212	1197.51
AT1G01380	ETC1	58.5402	0	0	0	10.8971	0	0	9.91692	48.3754	1.96375	29.5533	0
AT1G01390	AT1G01390	0	0	0	0	0	0	0	0	0	0	0	0
AT1G01400	AT1G01400	0	0	0	0	0	0	0	0	0	0	0	0
AT1G01410	PUM22	0	0	0	0	0	0	0	0	0	0	0	0
AT1G01420	UGT72B3	0	0	0	0.861075	87.1771	112.676	255.462	106.111	104.112	94.2599	1.84708	62.7789
AT1G01430	TBL25	1670.22	913.406	1423.06	2935.41	1714.48	1799.43	1644.12	1913.97	1082.14	1777.19	1166.43	1012.31
AT1G01440	AT1G01440	947.619	1536.89	660.269	1284.72	913.543	1127.88	1358.09	1303.08	923.339	1275.45	1451.8	938.544
AT1G01448	AT1G01448	1125.07	1879.17	411.022	1187.42	2419.16	2348.16	2486.93	2284.86	2354.62	2326.06	2738.29	2761.49
AT1G01450	AT1G01450	1.82938	1.93929	1.88111	6.8886	10.8971	11.2676	8.73373	6.94184	7.36148	7.85499	7.38831	3.13894
AT1G01453	AT1G01453	0	0	26.3355	261.767	34.5076	15.7746	0	87.2689	8.41312	3.9275	48.024	210.309
AT1G01460	PIPK11	0	0	1.88111	0	0	0	49.1272	0	0	19.6375	0	0
AT1G01470	LEA14	2182.45	2836.21	2077.68	960.96	817.285	612.956	432.32	316.35	387.003	401.586	236.426	193.045
AT1G01480	ACS2	335.691	455.733	5.64332	34.443	173.446	0	27.2929	85.2855	136.713	90.3324	10.1589	72.9804
AT1G01490	AT1G01490	5261.3	4152.99	4572.97	3934.25	5878.1	6620.82	6399.64	5035.81	5120.43	4458.69	4228.89	3870.32
AT1G01500	AT1G01500	439.051	938.617	336.718	465.842	474.025	1120	448.695	388.743	317.595	447.735	417.44	474.765
AT1G01510	AN	4487.47	2349.45	1599.88	4084.94	3982.9	3115.48	3763.15	3776.36	3518.79	4704.16	3867.78	5460.19
AT1G01520	ASG4	85.9809	0	0	0	181.619	220.844	54.5858	62.4766	60.9951	111.934	0	0
AT1G01530	AGL28	0	0	0	0	0	0	0	0	0	0	0	0
AT1G01540	AT1G01540	1431.49	3961.97	778.778	2325.76	2676.15	1206.76	2437.8	1904.05	3266.39	1991.24	3820.68	3557.99
AT1G01550	BPS1	5678.4	4266.44	6922.47	6960.07	6763.49	5886.18	6309.03	5943.21	5470.63	5489.66	5025.9	5295.4
AT1G01560	MPK11	0	0	0.940554	0	0	0	0	26.7757	0	0	40.6357	6.27789
AT1G01570	AT1G01570	341.179	791.231	573.738	608.78	87.1771	3.38027	0	65.4517	32.6008	39.275	124.678	133.405
AT1G01580	FRO2	1066.53	2065.35	3348.37	2512.62	230.656	520.562	403.935	483.946	341.783	459.517	317.697	545.391
AT1G01590	FRO1	40.2464	0	0	0	0.908095	0	2.18343	0.991692	0	0	0	0
AT1G01600	CYP86A4	0	0	11.2866	0	38.14	132.957	139.74	65.4517	31.5492	54.9849	103.436	51.0078
AT1G01610	GPAT4	744.558	1108.3	1108.91	1366.53	397.745	215.211	419.219	387.752	128.3	217.976	147.766	235.421
AT1G01620	PIP1C	30196.7	34922.8	35599	37132.1	29220.7	30743.6	28908.6	28089.7	19035.7	22179.6	20959.7	20273.7
AT1G01630	AT1G01630	4375.88	2677.19	2799.09	5149.23	1521.97	3132.38	2989.12	2831.28	2508.16	2168.96	2790.94	2576.29
AT1G01640	AT1G01640	89.6396	0	712.94	0	158.008	317.746	270.746	284.616	340.731	85.423	197.637	218.941
AT1G01650	SPPL4	2037.93	1659.06	2477.42	1502.58	2691.59	1673.23	2326.45	2013.13	2226.32	2429.16	2719.82	1855.9
AT1G01660	AT1G01660	563.449	213.322	1343.11	997.986	471.301	535.21	183.408	625.758	391.21	656.874	281.679	452.793
AT1G01670	AT1G01670	244.222	589.545	9.40554	604.475	146.203	76.6195	621.186	422.461	227.154	402.568	211.49	163.225
AT1G01680	PUB54	1.82938	251.138	0	0	0	4.50703	0	0	6.30984	34.3656	0	0
AT1G01690	PRD3	1240.32	887.226	71.4821	270.378	1888.84	1261.97	1770.76	2151.97	1599.54	1985.35	2199.87	2076.41
AT1G01695	TRM33	0	0	1.88111	0	65.3828	0	0	1.98338	0	15.71	86.8127	62.7789
AT1G01700	ROPGEF2	1.82938	218.17	3.76221	523.534	457.68	128.45	268.562	406.594	181.934	202.266	447.916	452.008
AT1G01710	AT1G01710	1170.8	2031.41	1817.15	706.943	2131.3	3460.27	2609.2	2137.1	2663.8	1719.26	1806.44	2713.62
AT1G01715	AT1G01715	434.478	230.776	530.472	328.07	446.783	1277.74	610.269	685.259	520.562	452.644	917.998	748.638
AT1G01720	ATAF1	4398.74	4466.19	5079.93	4412.15	5079.88	4662.52	4059	4815.66	5228.75	3818.51	5449.8	5446.85
AT1G01725	AT1G01725	104.275	31.9983	60.1954	13.7772	205.229	89.0138	52.4024	61.4849	110.422	166.919	61.8771	66.7025
AT1G01730	AT1G01730	2321.48	1951.9	1061.89	1512.91	2440.96	2411.26	1456.35	2557.57	3004.53	2786.56	2897.14	3248.02
AT1G01740	BSK4	843.344	809.654	212.565	144.661	683.795	447.323	724.899	777.487	548.956	1285.27	817.332	673.303
AT1G01750	ADF11	353.985	327.74	360.232	446.898	520.338	520.562	466.163	263.79	273.426	254.305	173.625	292.706
AT1G01760	AT1G01760	1978.47	308.347	683.782	609.641	2618.94	2121.68	2370.12	2791.61	3285.32	2755.14	2993.19	2926.28
AT1G01770	AT1G01770	1904.38	1227.57	1849.13	1087.54	3306.37	2580.27	2480.38	2901.69	3538.77	3105.67	2705.97	3390.06
AT1G01780	PLIM2b	2283.07	2175.88	1280.09	2460.09	1279.51	1703.66	2138.67	1931.82	1549.06	1472.81	1874.78	1884.94
AT1G01790	KEA1	1134.22	1472.89	1468.2	3256.59	2288.4	3636.05	2863.57	1616.46	2094.87	1884.22	2211.88	2741.08
AT1G01800	AT1G01800	3492.29	2778.03	3188.48	4103.88	1971.47	2759.43	2453.09	2190.65	2320.97	2251.44	2513.87	2983.57
AT1G01810	AT1G01810	69.5164	182.293	452.406	209.241	133.49	37.183	164.849	120.986	87.2861	111.934	190.249	147.53
AT1G01820	PEX11C	2375.45	2513.32	998.868	1878.87	2790.57	2330.13	2007.67	2316.59	2976.14	2890.64	2459.38	2092.11
AT1G01830	AT1G01830	1682.11	2402.78	1212.37	3650.1	1439.33	3203.37	1461.81	1281.27	1978.13	2969.19	2422.44	2556.67
AT1G01840	AT1G01840	0	15.5143	0	2.58323	0	24.7887	4.36686	0	13.6713	13.7462	4.6177	14.1252
AT1G01860	PFC1	1.82938	669.055	0	253.156	1196.87	352.675	495.639	1259.45	1042.17	939.653	902.298	1337.97
AT1G01870	AT1G01870	0	0	0	0	0	0	0	0	0	0	0	0
AT1G01880	AT1G01880	0	0	0	235.074	234.288	295.21	207.426	49.5846	109.37	208.157	134.837	186.767
AT1G01890	AT1G01890	0	0	0	0	0	0	0	0	0	0	0	0
AT1G01900	SBTI1.1	127.142	676.813	295.334	203.214	0	0	19.6509	50.5763	1.05164	45.1662	0	0
AT1G01910	AT1G01910	5360.08	4639.75	5047.95	3329.78	4924.6	5027.59	4787.17	7250.26	5206.67	5548.57	5894.03	6966.1
AT1G01920	AT1G01920	4820.42	3930.94	5937.71	3880.87	6777.11	6200.54	8315.6	7945.44	8992.57	10009.2	10673.3	10839.6
AT1G01930	AT1G01930	191.17	575.969	685.664	839.548	702.865	592.674	508.74	702.118	747.716	569.487	704.66	1018.59
AT1G01940	AT1G01940	957.68	1609.61	1126.78	1240.81	865.414	1113.24	674.681	1051.19	1004.32	665.711	639.089	754.131
AT1G01950	ARK2	1136.04	985.16	184.349	2165.6	1486.55	3345.34	1458.53	1654.14	1409.2	1982.4	2458.46	2855.65
AT1G01960	EDA10	4022.81	4439.04	3876.02	4608.47	2786.94	2061.97	2293.7	3222.01	2898.32	2284.82	2741.06	2431.11
AT1G01970	AT1G01970	193.914	0	0	0	194.332	277.182	216.16	166.604	414.346	229.759	294.609	380.597
AT1G01980	AT1G01980	0	153.204	22.5733	1.72215	0	94.6476	10.9172	0	0	9.81874	0	0
AT1G01990	AT1G01990	1327.22	1480.65	959.365	1270.95	1982.37	1116.62	1037.13	1516.3	1087.4	1188.07	1344.67	1376.43
AT1G02000	GAE2	1627.23	1419.56	2489.65	1363.94	1383.94	1419.71	534.941	958.966	751.922	1341.24	1399.16	1041.34
AT1G02010	SEC1A	1157.08	1557.25	1119.26	2386.04	1668.17	867.603	1241.28	1102.76	1503.84	1731.04	1848.93	1939.87
AT1G02020	AT1G02020	565.278	56.2394	508.84	418.483	611.148	884.504	665.947	1170.2	850.776	800.227	959.557	1239.1
AT1G02030	AT1G02030	299.104	165.809	163.656	5.16645	141.663	63.0984	122.272	0	147.23	13.7462	49.8711	59.6399
AT1G02040	AT1G02040	0	0	3.76221	0	3.63238	0	2.18343	0	16.8262	3.9275	0	0
AT1G02050	LAP6	1049.15	872.681	247.366	307.404	877.219	299.717	703.065	860.789	1144.18	660.801	690.807	914.217
AT1G02060	AT1G02060	354.9	0	0	230.768	617.504	282.816	17.4675	360.976	560.524	350.529	267.826	466.918
AT1G02065	SPL8	0	1.93929	0	12.0551	0.908095	2.25351	0	0	0	0	0	0
AT1G02067	AT1G02067	0	0	0	0	0	0	0	0	0	0	0	0
AT1G02070	AT1G02070	0	0	3.76221	0	0	0	0	0	0	0	0	0
AT1G02080	AT1G02080	7707.18	6888.36	8716.11	10419	7314.7	7065.89	7874.55	8005.93	9039.89	7958.09	8337.71	6157.04
AT1G02090	FUS5	2086.41	2979.72	1405.19	2402.4	2428.24	2623.09	1893.04	2162.88	2702.71	2938.75	2382.73	2741.87
AT1G02100	SBI1	5466.19	4635.88	5212.55	4004.86	4809.27	5830.97	5870.16	4495.34	5011.06	5730.22	6740.91	5687.77
AT1G02110	AT1G02110	873.529	1398.23	1957.29	1619.68	2288.4	4003.37	2149.59	2570.47	2802.62	2703.1	2661.64	2725.39
AT1G02120	VAD1	5090.25	5549.28	6880.15	7437.97	7031.38	8796.59	8913.86	7757.02	8767.52	8777.95	9885.56	7716.31
AT1G02130	RA-5	1872.37	2224.37	2880.92	1989.94	1754.44	2552.1	1260.93	1322.92	1840.37	1625	1356.68	1892
AT1G02140	MAGO	7053.17	6155.31	4511.84	6288.43	4548.65	4578.01	4559.01	4863.26	4741.84	4839.66	5181.98	5843.93
AT1G02145	ALG12	2455.03	3266.74	4651.04	4512.03	4922.78	3998.86	3529.52	4770.04	6791.49	6190.72	6954.25	5691.69
AT1G02150	AT1G02150	647.6	1484.53	940.554	1108.2	1824.36	2092.39	1399.58	2336.43	2134.83	2584.29	2808.48	2925.5
AT1G02160	AT1G02160	1706.81	2068.25	2579.94	2641.78	1663.63	1558.31	2044.78	2462.37	2827.86	3137.09	2731.83	2861.15
AT1G02170	MC1	2367.22	3854.34	1367.56	1625.71	2951.31	3446.75	2234.74	2819.38	2144.29	3011.41	2933.16	2951.39
AT1G02180	AT1G02180	165.559	430.523	0	179.965	152.56	140.845	34.9349	100.161	111.474	205.212	90.5068	68.272
AT1G02190	AT1G02190	0	0	0	0	0	2.25351	0	0	0	0	0	0
AT1G02205	CER1	75.0046	0	0	1217.56	2.72428	87.8871	146.29	73.3852	0	0	18.4708	33.7436
AT1G02210	AT1G02210	0	0	0	0	0	0	0	0	0	0	0	0
AT1G02220	NAC003	640.283	736.931	1032.73	438.287	960.764	833.8	96.071	1415.14	1076.88	1706.5	1323.43	1216.34
AT1G02230	NAC004	80.4927	0	0	0	455.863	59.7181	250.003	223.131	182.985	190.484	118.213	100.446
AT1G02250	NAC005	3.65876	0	0	0	93.5337	0	0	0	55.7369	21.6012	66.4948	0.784736
AT1G02260	AT1G02260	1414.11	2418.3	1887.69	2009.75	3283.67	3799.43	2886.5	2832.27	5223.49	5180.37	3327.51	3765.95
AT1G02270	AT1G02270	784.804	1363.32	1453.16	852.464	593.894	415.773	565.509	875.664	1117.89	1480.67	1522.92	1018.59
AT1G02280	TOC33	989.695	1329.38	1313.01	308.265	794.583	730.139	624.462	1295.15	937.011	809.064	824.72	674.088
AT1G02290	AT1G02290	171.962	496.459	1209.55	201.492	306.028	78.873	58.9527	201.313	337.576	210.121	168.084	37.6673
AT1G02300	AT1G02300	702.482	1501.98	1186.04	1961.53	791.858	1158.31	1041.5	586.09	533.181	1085.95	713.896	838.883
AT1G02305	AT1G02305	4505.76	7483.72	3916.47	3481.33	2007.8	3542.52	2819.9	2551.62	1897.16	2196.45	2463.08	2021.48
AT1G02310	MAN1	209.464	384.949	276.523	376.29	274.245	244.506	85.1539	252.881	136.713	28.4743	71.1125	15.6947
AT1G02320	AT1G02320	0	0	0	0	0	0	0	0	0	0	0	0
AT1G02330	AT1G02330	8684.98	9716.82	11630.9	12954	2088.62	1717.18	1314.43	1802.9	2338.85	1853.78	2148.15	2172.15
AT1G02335	GL22	18635.9	26127.1	20985.6	28479.2	802.756	790.984	536.033	730.877	1026.4	951.436	829.338	809.847
AT1G02340	HFR1	345.753	287.015	381.865	132.606	726.476	571.266	1101.54	1231.68	605.744	379.985	284.45	371.965
AT1G02350	AT1G02350	203.976	0	125.094	66.3028	340.535	254.647	533.849	187.43	277.633	278.852	213.338	334.297
AT1G02360	AT1G02360	754.619	1862.69	863.428	778.412	491.279	32.676	609.178	410.561	392.262	449.698	404.51	306.047
AT1G02370	AT1G02370	627.477	341.315	428.892	198.047	497.636	198.309	623.37	608.899	420.656	497.81	761.92	539.114
AT1G02380	AT1G02380	0	0	0	0	76.2799	13.5211	0	429.403	4.20656	76.5862	81.2714	64.3483
AT1G02390	GPAT2	1.82938	283.137	419.487	278.988	0.908095	0	4.36686	3.96677	65.2016	0	63.7242	0
AT1G02400	GA2OX6	905.543	391.737	706.356	381.456	246.094	205.07	877.74	326.267	229.257	261.178	75.7302	69.8415
AT1G02405	AT1G02405	0	0	0	0	0	0	0	13.8837	0	0	0	0
AT1G02410	AT1G02410	865.297	1747.3	914.218	1124.56	2155.82	1095.21	1107	1537.12	1701.55	1248.94	1843.38	1424.3
AT1G02420	AT1G02420	23.7819	153.204	44.206	0	87.1771	296.337	113.538	39.6677	28.3943	37.3112	117.289	172.642
AT1G02430	ARFD1B	85.0662	149.325	70.5415	61.1363	123.501	189.295	131.006	55.5348	30.4975	75.6043	64.6477	36.0978
AT1G02440	ARFD1A	200.317	2.90894	137.321	0	81.7285	229.858	57.8609	76.3603	111.474	60.8762	50.7947	103.585
AT1G02450	NIMIN1	16.4644	0	0	0	0	0	0	0	22.0844	17.6737	0	14.1252
AT1G02460	AT1G02460	235.99	265.683	1209.55	1033.29	217.035	4.50703	277.296	23.8006	10.5164	41.2387	5.54123	164.01
AT1G02470	AT1G02470	148.18	136.72	267.117	304.821	178.895	9.01406	82.9704	33.7175	96.7508	1.96375	37.8651	109.078
AT1G02475	AT1G02475	638.454	237.563	0	385.762	481.29	585.914	443.237	677.326	347.041	593.052	576.288	396.292
AT1G02480	AT1G02480	0	0	0	0	0	0	0	0	0	1.96375	0	3.13894
AT1G02490	AT1G02490	0	0	0	0	0	0	0	0	0	15.71	0	0
AT1G02500	SAM1	70852.8	75763.3	61514.1	66754.8	58256.1	50241	56068.4	57696.6	55640.1	60026.9	66550.2	76507
AT1G02510	TPK4	0	0	0	0	0	4.50703	0	0	2.10328	0	0	0
AT1G02520	ABCB11	2464.17	2082.8	1950.71	3340.97	1083.36	1589.85	1616.83	1625.38	862.344	1157.63	1115.64	1075.09
AT1G02530	ABCB12	0.91469	223.018	0.940554	354.763	0	0	0	0	21.0328	14.7281	60.9536	0
AT1G02540	AT1G02540	0	0	0	0	0	0	0	0	0	0	0	0
AT1G02550	AT1G02550	0	0	0	0	0	0	0	0	0	0	0	0.784736
AT1G02560	CLPP5	1794.62	1895.66	778.778	2042.47	2298.39	2556.61	2302.43	2027.02	2255.77	1935.27	2063.19	2380.89
AT1G02570	AT1G02570	98.7865	116.357	1102.33	242.823	103.523	19.1549	182.317	124.953	126.197	106.042	64.6477	18.8337
AT1G02575	AT1G02575	438.136	0	450.525	427.093	108.971	9.01406	100.438	115.036	145.126	72.6587	219.802	40.8063
AT1G02580	MEA	38.417	0	0	0	0	2.25351	0	56.5264	8.41312	0	33.2474	14.1252
AT1G02590	AT1G02590	0	0	0	0	0	0	0	0	0	0	0	0
AT1G02600	AT1G02600	0	0	0	0	0	0	0	0	0	0	0	0
AT1G02610	AT1G02610	500.335	939.587	1150.3	694.027	2445.5	1479.43	2486.93	1750.34	1307.19	1400.15	987.263	663.102
AT1G02620	AT1G02620	0	1.93929	0	0	0	0	0	0	23.1361	0	0	0
AT1G02630	AT1G02630	0	0	0	0	0	0	2.18343	0.991692	0	0	0	0
AT1G02640	BXL2	1109.52	537.184	321.669	279.849	469.485	216.337	262.012	73.3852	172.469	661.783	782.238	302.908
AT1G02650	AT1G02650	228.672	325.801	0	0	0	73.2392	63.3195	0	33.6525	31.42	0	32.9589
AT1G02660	AT1G02660	250.625	212.352	5.64332	143.8	64.4747	21.4084	100.438	80.3271	77.8213	127.644	312.156	17.2642
AT1G02670	AT1G02670	2102.87	723.356	370.578	1081.51	1264.07	923.941	1912.69	2258.08	2285.21	1241.09	1641.13	1886.51
AT1G02680	TAF13	1833.95	1118	1375.09	1968.42	2586.25	1259.71	2876.67	2271.97	2649.08	2245.55	2135.22	2515.08
AT1G02690	IMPA-6	2391.91	2260.24	1115.5	1448.33	2346.52	2183.66	2509.86	2616.08	2012.84	2805.21	2437.22	2321.25
AT1G02700	AT1G02700	0	164.84	0	0	63.5666	27.0422	0	59.5015	0	0	0	37.6673
AT1G02705	AT1G02705	17.3791	60.118	11.2866	30.9987	0	0	0	7.93354	1.05164	0	7.38831	0.784736
AT1G02710	AT1G02710	0	0	0	0	0	0	0	0	0	0	0	0
AT1G02720	GATL5	1179.95	1122.85	1483.25	1694.6	1057.02	1064.79	1052.41	1091.85	1244.09	1419.79	840.421	896.953
AT1G02730	CSLD5	1306.18	637.057	400.676	2283.57	470.393	571.266	1941.07	1562.91	1024.3	962.237	1087.93	923.634
AT1G02740	AT1G02740	1038.17	298.651	366.816	1348.44	469.485	425.914	562.234	277.674	500.58	321.073	638.166	514.002
AT1G02750	AT1G02750	349.412	1074.37	1249.06	89.5518	642.931	628.73	662.672	434.361	454.308	595.998	615.077	419.834
AT1G02760	AT1G02760	0	0	0	0	0	0	0	0	0	0	0	0
AT1G02770	AT1G02770	4.57345	67.8752	0	0	0	0	0	0	2.10328	0	0	0
AT1G02780	emb2386	24099.3	29017.6	24687.7	17886.3	20037.1	20600.5	22292.8	18649.8	20577.4	21443.1	17616.5	20124.6
AT1G02790	PGA4	65.8577	193.929	1273.51	119.689	114.42	64.2252	423.586	0.991692	18.9295	54.9849	0.923539	167.933
AT1G02800	CEL2	0	0	27.2761	0	52.6695	0	0	0	0	0	0	0
AT1G02810	AT1G02810	1667.48	1779.3	1688.29	901.546	1472.02	1437.74	1470.54	931.199	1118.94	1078.1	692.654	908.724
AT1G02813	AT1G02813	0	0	0	0	0	0	0	0	0	0	0	0
AT1G02816	AT1G02816	1391.24	672.934	2743.59	1206.37	1165.99	1166.19	1774.04	1301.1	969.612	1085.95	1324.36	1138.65
AT1G02820	LEA3	0	0	0	0	0	0	26.2012	0	2.10328	0	0	0
AT1G02830	AT1G02830	0	0	0	0	0	0	0	0	0	0	0.923539	0
AT1G02840	SR34	16756.2	17275.2	22307.1	21369.3	20056.2	20902.5	24274.3	18008.1	15753.6	16552.4	17855.7	17309.7
AT1G02850	BGLU11	1375.69	1613.49	585.965	1408.72	9198.09	9914.34	7640.92	10549.6	12770.1	10901.7	13152.1	13641.1
AT1G02860	NLA	1728.76	572.091	2206.54	2038.16	2272.05	2383.09	3455.28	1927.85	1087.4	1348.11	1103.63	1702.88
AT1G02870	AT1G02870	741.814	515.851	1044.01	801.661	552.121	401.126	513.107	878.639	544.749	986.783	661.254	713.325
AT1G02880	TPK1	3318.5	1692.03	2819.78	2773.52	1582.81	1877.18	1855.92	1901.07	1682.62	1704.53	2600.69	2309.48
AT1G02890	AT1G02890	723.52	791.231	852.142	1010.9	996.18	1033.24	970.536	1141.44	974.87	669.638	583.677	896.168
AT1G02900	RALF1	4280.75	4976.22	3150.85	5250.84	2899.55	2772.95	2480.38	1900.08	2225.27	1780.14	1293.88	1444.7
AT1G02910	LPA1	687.847	475.126	1653.49	1286.45	1243.18	1328.45	1882.12	1139.45	981.18	1164.5	988.187	876.55
AT1G02920	GSTF7	0	195.868	5.64332	306.543	188.884	158.873	122.272	31.7341	1320.86	1106.57	1390.85	1134.73
AT1G02930	GSTF6	124.398	62.0573	0	65.4417	138.938	281.689	286.03	93.2191	1423.92	1396.22	1495.21	623.865
AT1G02940	GSTF5	0	0	0	0	0	0	0	0	0	0	0	0
AT1G02950	GSTF4	225.928	970.615	435.476	1234.78	26.3347	20.2816	93.8876	59.5015	57.8402	68.7312	83.1185	46.2994
AT1G02952	AT1G02952	0	23.2715	0	44.7759	0	0	0	0	0	0	0	0
AT1G02960	AT1G02960	7341.3	6020.53	5767.47	8309.37	11489.2	10380.8	11480.5	11123.8	14175	15583.3	16030.8	16590.1
AT1G02965	AT1G02965	0	0	0	0	0	0	0	0	26.291	57.9306	18.4708	0
AT1G02970	WEE1	409.781	244.351	0	51.6645	1106.06	617.463	279.479	593.032	1046.38	1481.65	895.833	1113.54
AT1G02980	CUL2	3.65876	0	1.88111	10.3329	0	0	159.391	0	0	0	0	21.9726
AT1G02990	AT1G02990	2856.58	3598.35	2322.23	1971.86	2364.68	2215.2	3187.81	2905.66	2457.68	3075.23	2005	2194.12
AT1G03000	PEX6	744.558	1374.96	346.124	531.283	1510.16	1291.26	632.104	490.888	1557.48	1090.86	1862.78	1146.5
AT1G03010	AT1G03010	155.497	193.929	131.678	475.313	128.949	0	159.391	140.82	201.915	388.822	31.4003	123.988
AT1G03020	AT1G03020	0	0	0	0	0	0	0	0	0	0	0	0
AT1G03030	AT1G03030	953.107	1745.36	989.462	547.644	1746.27	1641.69	1791.51	2349.32	2651.18	1750.68	2512.03	2052.08
AT1G03040	AT1G03040	2214.46	1492.28	1386.38	2620.25	4189.95	3371.26	2954.18	3130.77	2909.89	2666.77	2646.86	2740.3
AT1G03050	AT1G03050	84.1515	10.6661	399.735	0.861075	29.9671	73.2392	29.4763	3.96677	9.46475	54.0031	4.6177	2.35421
AT1G03055	D27	0	0	0	0	1.81619	0	6.5503	0	10.5164	66.7674	0	0
AT1G03060	SPI	3004.76	3061.17	4766.73	3312.56	3623.3	3581.96	3066.63	2843.18	3105.49	3166.54	2867.59	2229.43
AT1G03070	AT1G03070	603.695	1188.79	1153.12	6.8886	60.8423	136.338	469.438	167.596	0	80.5137	96.0481	37.6673
AT1G03080	NET1D	13613.3	16446.2	17283.6	15873.1	13681.4	16060.8	13535.1	10268	8381.57	9484.9	9568.79	7575.84
AT1G03090	MCCA	2949.88	2764.46	4612.47	4692.86	9275.28	9712.65	8437.87	9601.56	12441.9	13887.6	14905.9	13946.3
AT1G03100	AT1G03100	93.2984	124.115	0	139.494	350.524	469.858	319.873	43.6345	212.431	152.19	217.032	142.822
AT1G03103	AT1G03103	0	0	0	0	0	0	0	0.991692	0	0	0	0
AT1G03106	AT1G03106	126.227	0	259.593	0	0	0	111.355	0	0	0	0	0
AT1G03110	TRM82	783.889	870.742	1250.94	1129.73	2964.93	3418.58	2288.24	2668.64	2744.78	3198.95	2572.98	3126.39
AT1G03120	RAB28	0	0	0	0	14.5295	16.9014	13.1006	17.8505	25.2393	85.423	0.923539	78.4736
AT1G03130	PSAD-2	56.7108	179.384	0	96.4404	77.188	600.562	133.189	177.513	89.3894	395.695	250.279	147.53
AT1G03140	AT1G03140	1384.84	1621.25	827.687	1489.66	1080.63	1750.98	2102.65	1694.8	1655.28	2109.07	2281.14	2336.16
AT1G03150	AT1G03150	1318.07	1272.18	1298.9	1899.53	1057.93	1187.6	875.556	1213.83	1582.72	1583.76	1220.92	1215.56
AT1G03160	FZL	678.7	942.496	707.296	458.092	735.557	1616.9	962.894	1624.39	1821.44	2273.04	2157.39	2601.4
AT1G03165	AT1G03165	22.8672	18.4233	0	0	27.2428	81.1265	14.1923	35.7009	41.0139	41.2387	21.2414	36.0978
AT1G03170	FAF2	0	29.0894	0	0	1.81619	4.50703	277.296	48.5929	54.6852	92.2962	18.4708	12.5558
AT1G03180	AT1G03180	1302.52	582.757	446.763	365.957	1190.51	985.912	1239.1	1058.14	1373.44	1865.56	2802.02	2506.45
AT1G03190	UVH6	1037.26	817.411	743.037	651.834	805.48	686.195	736.908	631.708	988.541	942.599	1415.79	1015.45
AT1G03200	AT1G03200	479.298	504.216	375.281	466.703	123.501	78.873	205.243	76.3603	104.112	97.2055	105.283	55.7162
AT1G03210	AT1G03210	9585.95	7782.38	8231.73	11822.6	22840.4	19663	23194.6	22809.9	25351.9	27219.5	30831.4	31803
AT1G03220	AT1G03220	14666.1	10751.4	12849.8	12961.8	8030.28	7391.53	10602.7	7744.12	6832.5	6927.12	8444.84	7094.01
AT1G03230	AT1G03230	2934.33	3091.23	2111.54	1714.4	2371.03	2051.82	1262.02	2364.19	2107.49	1518.96	2012.39	1563.98
AT1G03240	AT1G03240	96.0424	127.993	3.76221	1.72215	332.363	245.633	120.089	242.965	441.689	178.701	338.939	123.988
AT1G03250	AT1G03250	892.737	1656.15	494.731	806.827	790.042	1077.18	1267.48	1411.18	951.734	759.971	998.346	820.834
AT1G03260	AT1G03260	676.871	992.917	1983.63	2722.72	1047.03	281.689	653.938	581.132	958.044	1142.9	1453.65	1081.37
AT1G03270	AT1G03270	925.666	946.374	3.76221	2280.99	1720.84	1533.52	1807.88	1720.59	1997.06	1497.36	2367.95	1840.99
AT1G03280	AT1G03280	1546.74	3149.41	3785.73	2545.34	3425.33	3892.95	2899.6	2706.33	3605.02	2617.68	3933.35	3466.18
AT1G03290	AT1G03290	1235.75	1644.52	1904.62	1981.33	858.149	1647.32	717.257	1237.63	1184.15	1076.13	1213.53	1312.86
AT1G03300	ATDUF1	0	0	0	0	0	0	0	0	0	0	0	0
AT1G03310	DBE1	217.696	438.28	1913.09	616.53	755.535	153.239	183.408	631.708	475.341	439.88	740.678	677.227
AT1G03320	AT1G03320	0	0	0	0	0	0	0	0	0	0	0	0
AT1G03325	AT1G03325	0	0	0	0	0	0	0	0	0	0	0	0
AT1G03330	LSM2	529.605	447.007	620.765	685.416	697.417	351.548	647.388	510.721	793.988	523.339	641.86	750.207
AT1G03340	AT1G03340	153.668	58.1787	0	0	145.295	342.534	0	65.4517	292.356	139.426	144.072	84.7515
AT1G03350	AT1G03350	2244.65	2244.73	3638.06	1731.62	993.455	1327.32	1287.13	1852.48	1430.23	1472.81	1613.42	1287.75
AT1G03360	RRP4	1220.2	998.735	1515.23	1667.9	1271.33	1274.36	1338.44	1595.63	2250.51	2828.78	1864.63	1525.53
AT1G03365	AT1G03365	1875.11	1591.19	2490.59	2475.59	2566.28	2965.62	3768.6	2908.63	3964.68	3180.29	3941.66	3605.08
AT1G03370	AT1G03370	1082.08	1444.77	1743.79	781.856	1337.62	1685.63	1312.24	1854.46	956.992	2008.91	1392.7	1279.12
AT1G03380	ATG18G	2020.55	1667.79	3521.43	610.502	1509.25	984.786	2617.94	1766.2	1630.04	1531.72	1884.94	1493.35
AT1G03390	AT1G03390	0	0	0	0	0	12.3943	13.1006	0	0	5.89124	0	0
AT1G03395	AT1G03395	0	0	0	0	0	0	0	0	0	0	0	0
AT1G03400	AT1G03400	0	13.575	0	10.3329	59.9342	334.647	0	178.505	113.577	60.8762	94.201	103.585
AT1G03410	2A6	161.9	370.405	9.40554	402.122	56.3019	76.6195	0	55.5348	144.075	102.115	24.012	74.5499
AT1G03430	AHP5	1339.11	1026.85	1668.54	1754.01	2604.42	1673.23	2374.48	1681.91	3490.39	3231.35	2843.58	2751.28
AT1G03440	AT1G03440	638.454	164.84	278.404	398.678	404.102	227.605	324.24	317.341	562.627	357.402	236.426	331.943
AT1G03445	BSU1	71.3458	0	310.383	345.291	170.722	4.50703	0	15.8671	0	33.3837	12.9295	32.9589
AT1G03457	AT1G03457	1718.7	1372.05	2816.02	809.411	1517.43	1753.23	1569.89	1185.07	1173.63	1401.13	1565.4	1665.21
AT1G03470	NET3A	373.194	281.197	852.142	577.781	741.913	940.842	564.417	556.339	498.477	862.085	536.576	558.732
AT1G03475	LIN2	943.96	1404.05	363.054	1123.7	993.455	1183.09	936.692	876.656	1209.39	1223.42	1263.4	1899.85
AT1G03490	NAC006	0	1.93929	0	0	0	0	0	0	0	0	0	0
AT1G03495	AT1G03495	589.06	255.986	912.337	565.726	516.706	288.45	251.095	634.683	322.853	208.157	53.5653	308.401
AT1G03502	AT1G03502	12.8057	7.75716	0	0.861075	5.44857	7.8873	2.18343	8.92523	6.30984	0.981874	0.923539	0
AT1G03506	AT1G03506	35.6729	0	0	16.3604	27.2428	25.9154	6.5503	15.8671	24.1877	17.6737	13.8531	2.35421
AT1G03510	AT1G03510	0	1.93929	264.296	0	141.663	38.3097	0	232.056	29.4459	221.904	101.589	84.7515
AT1G03515	AT1G03515	0	0	0	0	0	0	0	0	0	0	0	0
AT1G03520	AT1G03520	1950.12	851.349	712.94	1393.22	1133.3	745.913	1722.73	1010.53	944.372	1030.97	1232.92	930.697
AT1G03530	NAF1	2861.15	2305.82	1207.67	2458.37	2474.56	3727.31	4413.81	4054.04	4024.62	2676.59	2514.8	2005.78
AT1G03540	AT1G03540	70.4311	315.135	7.52443	1.72215	265.164	9.01406	159.391	166.604	114.629	419.26	440.528	326.45
AT1G03545	AT1G03545	71.3458	45.5733	59.2549	123.995	56.3019	12.3943	61.1361	19.8338	25.2393	22.5831	27.7062	15.6947
AT1G03550	SCAMP4	1795.54	1820.99	1807.74	2132.02	886.3	819.152	1172.5	373.868	371.229	325	314.927	277.012
AT1G03560	AT1G03560	700.653	471.248	425.13	1017.79	1227.74	1521.12	590.618	1279.28	1003.26	867.977	1642.05	882.043
AT1G03570	AT1G03570	0	0	0	0	0	0	0	0	0	0	0	0
AT1G03590	AT1G03590	2211.72	2071.16	1607.41	2646.08	3255.52	4224.21	4369.05	4937.63	4294.9	5013.45	5109.94	5575.55
AT1G03600	PSB27	113.422	48.4823	1.88111	0	108.971	211.83	15.284	29.7508	147.23	51.0575	33.2474	39.2368
AT1G03610	AT1G03610	2988.29	3833.01	3036.11	4357.9	1732.64	1522.25	1265.3	801.287	2167.43	2367.3	2047.49	2085.04
AT1G03620	AT1G03620	117.08	7.75716	73.3632	475.313	79.9123	126.197	96.071	89.2523	32.6008	121.752	225.344	109.863
AT1G03630	POR C	72.2605	232.715	660.269	273.822	314.201	205.07	97.1627	289.574	16.8262	155.136	94.201	106.724
AT1G03640	AT1G03640	0	0	0	0	0	0	0	0	0	0	0	0
AT1G03650	AT1G03650	219.526	151.265	148.607	347.874	345.076	158.873	302.405	368.909	207.173	202.266	174.549	322.526
AT1G03660	AT1G03660	225.928	60.118	60.1954	0	0.908095	83.38	243.453	126.937	59.9434	127.644	83.1185	140.468
AT1G03670	AT1G03670	0	0	0	0	0	0	0	0	0	0	0	0
AT1G03680	THM1	454.601	1.93929	357.41	3.4443	218.851	271.548	243.453	210.239	287.098	223.867	323.239	369.611
AT1G03687	AT1G03687	607.354	1223.69	806.995	918.767	479.474	1015.21	1944.35	400.644	1083.19	1112.46	940.163	1276.77
AT1G03700	AT1G03700	241.478	360.708	287.809	142.938	10.8971	0	82.9704	8.92523	31.5492	15.71	23.0885	21.9726
AT1G03710	AT1G03710	0	0	0	0	0	0	0	0	0	1.96375	0	1.56947
AT1G03720	AT1G03720	0	0	0	0	0	0	0	0	0	0	0	0
AT1G03730	AT1G03730	956.766	882.377	1637.5	991.097	827.274	1579.71	1648.49	1140.45	1088.45	1137.01	720.36	791.798
AT1G03740	AT1G03740	2166.9	3146.5	1673.24	2646.94	2060.47	1138.02	2054.61	1707.69	1376.6	1435.5	1039.91	1147.28
AT1G03743	AT1G03743	10.0616	1.93929	0	0	5.44857	0	0	8.92523	15.7746	28.4743	5.54123	7.06262
AT1G03746	AT1G03746	37.5023	3.87858	11.2866	8.61075	19.9781	9.01406	17.4675	14.8754	18.9295	12.7644	26.7826	10.2016
AT1G03750	SWI2	882.676	475.126	658.388	780.995	1365.77	1625.91	1252.2	886.573	1822.49	1148.79	1477.66	926.773
AT1G03760	AT1G03760	355.814	718.507	59.2549	759.468	661.093	539.717	231.444	274.699	613.106	596.979	633.548	653.685
AT1G03770	RING1B	844.259	667.116	1288.56	525.256	997.996	1130.14	1032.76	668.4	1254.61	1178.25	1093.47	935.405
AT1G03780	TPX2	1111.35	1039.46	1759.78	1814.29	2213.93	1341.97	1534.95	2547.66	3403.11	2732.56	2609	2897.24
AT1G03790	SOM	0	0	0	0	18.1619	0	8.73373	0	0	0	0	0
AT1G03800	ERF10	0	0.969646	0	46.4981	19.9781	0	0	2.97508	25.2393	68.7312	90.5068	48.6536
AT1G03810	AT1G03810	0	0	0	0	0	0	0	0	0	0	0	0
AT1G03820	AT1G03820	109.763	76.602	0	223.88	0	6.76054	0	77.352	48.3754	135.499	86.8127	29.82
AT1G03830	AT1G03830	761.022	907.588	1550.97	1888.34	1057.02	1907.6	1414.86	2113.3	1686.83	1801.74	1526.61	2236.5
AT1G03840	MGP	316.483	613.786	1127.72	520.089	3877.56	4367.31	4317.74	5039.78	4455.8	4467.53	4602	3849.91
AT1G03850	GRXS13	2165.99	2131.28	2112.48	1516.35	5583.87	4987.03	5050.28	4424.93	2763.71	3641.77	2503.71	2070.92
AT1G03860	PHB2	4859.75	5790.72	5563.37	5816.56	5197.93	5242.8	4216.21	5491.99	5104.66	6557.94	5967.91	5932.6
AT1G03870	FLA9	5460.7	5965.26	4419.66	4846.99	2572.63	3825.34	3211.83	2471.3	2936.18	2916.17	2834.34	2479.77
AT1G03880	CRU2	0	0	0	0	0	2.25351	0	0	2.10328	0	0	0
AT1G03890	AT1G03890	0	0	0	0	0	0	0	0	0	0	0	0
AT1G03900	ABCI18	4731.69	4688.24	3752.81	3578.63	3627.84	5921.11	4114.68	3489.76	4828.08	4688.45	3582.41	3540.73
AT1G03905	ABCI19	1095.8	402.403	1032.73	1654.13	740.097	845.068	794.769	747.736	1396.58	1224.4	1703.93	1483.94
AT1G03910	AT1G03910	4204.83	4149.11	3754.69	5147.51	4938.22	3729.57	4598.31	4558.81	5326.55	4924.1	4057.11	4308.2
AT1G03920	AT1G03920	8221.23	6732.25	5726.09	8097.55	2055.02	2016.9	2658.33	1663.07	2757.4	3079.16	1313.27	1855.12
AT1G03930	ADK1	1856.82	2774.16	379.984	3467.55	1873.4	1147.04	2159.41	2614.1	1166.27	2045.24	1609.73	1640.88
AT1G03935	AT1G03935	44.8198	83.3895	0	47.3591	29.9671	25.9154	5.45858	46.6095	4.20656	3.9275	47.1005	5.49315
AT1G03940	AT1G03940	753.705	588.575	538.937	744.83	569.375	1140.28	1112.46	913.348	319.698	272.961	461.77	589.337
AT1G03950	VPS2.3	1421.43	1072.43	536.116	656.139	630.218	315.492	775.118	451.22	422.759	591.088	226.267	342.145
AT1G03960	AT1G03960	1249.47	1824.87	1620.57	1001.43	3187.41	2166.75	3366.85	3609.76	2426.13	3727.19	4298.15	3958.21
AT1G03970	GBF4	492.103	340.346	121.331	487.369	595.71	621.97	648.479	822.113	543.698	421.224	473.776	477.119
AT1G03980	PCS2	514.056	1.93929	5.64332	495.118	481.29	43.9435	84.0621	189.413	134.61	369.185	181.937	193.045
AT1G03982	AT1G03982	0	0	0	0	0	0	0	0	0	43.2025	0	0
AT1G03987	AT1G03987	0	0	0	0	0	2.25351	98.2544	47.6012	18.9295	24.5469	37.8651	7.84736
AT1G03990	AT1G03990	0	478.035	0.940554	223.88	510.349	549.857	681.231	359.984	621.519	189.502	275.215	441.806
AT1G03993	AT1G03993	0	0	0	0	0	0	0	0	0	0	0	0
AT1G03997	AT1G03997	0	24.2411	0	1.72215	3.63238	0	0	0	3.15492	0	12.006	13.3405
AT1G04000	AT1G04000	601.866	416.948	238.901	96.4404	170.722	229.858	140.831	154.704	132.507	325	121.907	164.01
AT1G04003	AT1G04003	0	0	0	0	0	0	0	0	0	0	0	0
AT1G04007	AT1G04007	423.501	436.341	501.315	292.766	728.292	863.096	776.21	705.093	662.533	661.783	897.68	775.319
AT1G04010	PSAT1	1296.12	1562.1	1823.73	497.701	2218.48	1561.69	1352.64	2091.48	1735.21	1713.37	1917.27	1584.38
AT1G04013	AT1G04013	0	0	0	0	12.7133	24.7887	13.1006	4.95846	0	4.90937	12.006	3.13894
AT1G04017	AT1G04017	0	0	0	0	0	0	0	0	0	0	0	0
AT1G04020	BARD1	442.71	46.543	1356.28	285.877	1007.08	1437.74	740.183	874.672	972.766	1287.24	1195.06	1359.16
AT1G04023	AT1G04023	0	0	0	0	0	0	0	0	0	0	0	0
AT1G04027	MIR2112	0	5.81787	3.76221	0	93.5337	30.4224	84.0621	70.4101	80.9762	59.8943	102.513	36.8826
AT1G04030	AT1G04030	2068.11	767.959	2861.16	2651.25	1303.12	1207.88	1631.02	1674.97	1439.69	1493.43	1894.18	1386.63
AT1G04033	AT1G04033	0	0	0	77.4968	0	0	0	0	0	0	0	0
AT1G04037	AT1G04037	0	0	0	46.4981	27.2428	0	27.2929	29.7508	23.1361	50.0756	29.5533	47.0842
AT1G04040	AT1G04040	5946.4	8326.35	8733.98	5821.73	3963.83	4335.76	4326.47	2995.9	4199.2	5341.39	3840.08	4249.34
AT1G04043	AT1G04043	0	0	0	0	0	0	0	0	0	0	0	0
AT1G04047	AT1G04047	105.189	68.8448	0	64.5806	177.078	119.436	138.648	34.7092	219.793	299.472	42.4828	85.5362
AT1G04050	SUVR1	1473.57	320.953	1170.99	1249.42	1306.75	1787.04	2764.22	2734.1	2594.39	1931.35	2089.97	2446.02
AT1G04053	AT1G04053	3.65876	1.93929	0	1.72215	1.81619	4.50703	4.36686	3.96677	0	5.89124	3.69416	0
AT1G04057	AT1G04057	0	0	0	0	1.81619	0	0	0	1.05164	0	0	0
AT1G04063	AT1G04063	1.82938	0	0	0	0	0	0	0	0	0	0	0
AT1G04067	AT1G04067	0	0	0	0	0	0	0	0	0	0	0	0
AT1G04070	TOM22-I	221.355	174.536	68.6604	165.326	103.523	405.633	111.355	275.69	268.168	113.897	136.684	108.294
AT1G04073	AT1G04073	0.91469	1.93929	0	0	1.81619	0	6.5503	3.96677	12.6197	7.85499	11.0825	7.84736
AT1G04077	AT1G04077	0	0	0	0	0	0	0	0	0	0	0	0
AT1G04080	PRP39	8920.97	8272.05	8102.87	8436.81	11599.1	10135.2	10215.2	14141.5	14216.1	14586.7	15670.6	17367.8
AT1G04083	AT1G04083	85.9809	61.0877	115.688	0	86.269	45.0703	55.6775	149.746	77.8213	78.5499	169.931	86.3209
AT1G04087	AT1G04087	0	0	0	0	0	2.25351	0	0	0	0	0	0
AT1G04090	AT1G04090	43.9051	0	0	0	23.6105	0	0	99.1692	33.6525	196.375	22.1649	75.3346
AT1G04093	AT1G04093	0	0	0	0	3.63238	0	0	0	12.6197	0	0	0
AT1G04097	AT1G04097	0	106.661	0	37.0262	14.5295	25.9154	15.284	0	0	34.3656	29.5533	8.63209
AT1G04100	IAA10	545.155	305.438	696.01	1101.32	0	9.01406	239.086	86.2772	0	185.574	36.018	127.912
AT1G04103	AT1G04103	0	41.6948	0	6.8886	27.2428	0	0	0	0	0	0.923539	0
AT1G04105	AT1G04105	11.891	1.93929	0	0	0	0	0	0	0	0	1.84708	0.784736
AT1G04110	SDD1	0	3.87858	0	1.72215	0	1.12676	0	0	0	0	0	0
AT1G04117	AT1G04117	7.31752	11.6357	9.40554	12.0551	9.08095	6.76054	4.36686	0	0	3.9275	0	0
AT1G04120	ABCC5	5946.4	5815.93	6819.01	2973.29	3053.01	2887.88	4473.85	3765.45	3451.48	3476.82	3146.5	3482.66
AT1G04123	AT1G04123	0	3.87858	0	1.72215	0	2.25351	0	0	0	1.96375	0	0
AT1G04127	AT1G04127	29.2701	0	3.76221	0	0	0	0	0	0	0	0	0
AT1G04130	TPR2	728.093	721.416	882.239	1154.7	891.749	626.477	734.725	790.379	1069.52	512.538	575.365	739.221
AT1G04133	AT1G04133	0	0	0	0	0	0	0	0	0	0	0	0
AT1G04137	AT1G04137	0	0	0	0	0	2.25351	0	0	16.8262	23.565	0	0
AT1G04140	AT1G04140	6927.86	4854.05	5139.18	5393.77	4132.74	3170.69	5234.78	7864.12	5176.17	5461.18	5297.42	4329.39
AT1G04143	AT1G04143	0	0	0	0	0	0	0	0	0	0	0	0
AT1G04147	AT1G04147	89.6396	38.7858	59.2549	193.742	140.755	51.8308	198.692	98.1775	88.3377	54.9849	68.3419	69.8415
AT1G04150	AT1G04150	16.4644	0	0	0	49.0371	2.25351	0	368.909	29.4459	109.97	0	61.2094
AT1G04153	AT1G04153	0	0	0	0	58.1181	0	0	18.8421	4.20656	11.7825	0	12.5558
AT1G04157	AT1G04157	0	0	0	0	17.2538	10.1408	5.45858	13.8837	35.7557	21.6012	19.3943	21.9726
AT1G04160	XIB	2827.31	748.566	1687.35	2273.24	989.823	1389.29	781.669	644.6	828.692	879.759	528.264	883.613
AT1G04163	AT1G04163	0	0	0	0	0	0	0	0	0	0	0	0
AT1G04167	AT1G04167	0	0	0	0	4.54047	1.12676	0	0	0	0	0	0
AT1G04170	EIF2 GAMMA	3386.18	2966.15	2996.6	3615.65	2990.36	2375.2	3615.76	2704.34	2958.26	2592.15	3048.6	2726.96
AT1G04173	AT1G04173	21.9526	7.75716	0	0	3.63238	84.5068	9.82544	17.8505	8.41312	11.7825	14.7766	36.8826
AT1G04177	AT1G04177	0	9.69646	0	0	2.72428	2.25351	6.5503	0	4.20656	20.6194	1.84708	0.784736
AT1G04180	YUC9	1020.79	1885.96	351.767	1769.51	9.08095	0	0	57.5181	50.4787	1.96375	73.8831	0
AT1G04183	AT1G04183	0	0	21.6327	0	6.35666	6.76054	0	0	11.568	1.96375	2.77062	6.27789
AT1G04187	AT1G04187	71.3458	9.69646	0	80.08	18.1619	6.76054	19.6509	16.8588	14.723	11.7825	2.77062	3.13894
AT1G04190	TPR3	1564.12	2561.8	4393.33	2374.85	3211.02	2548.72	2679.07	2915.57	2850.99	2682.48	4101.44	4804.94
AT1G04193	AT1G04193	22.8672	17.4536	0	26.6933	5.44857	14.6478	17.4675	8.92523	9.46475	8.83687	0	4.70842
AT1G04197	AT1G04197	76.834	0	0	116.245	66.2909	47.3238	46.9438	43.6345	24.1877	54.9849	13.8531	11.771
AT1G04200	AT1G04200	3394.41	3698.23	1350.63	3737.07	4549.55	5678.86	2869.03	4447.74	5588.41	6297.74	7391.08	6324.97
AT1G04203	AT1G04203	0	0	0	0	0	4.50703	0	0	0	0	1.84708	0
AT1G04207	AT1G04207	0	0	0	0	0	0	0	0	0	0	0	0
AT1G04210	AT1G04210	2830.05	1261.51	821.103	2746.83	2941.32	2219.71	2295.88	2708.31	2192.67	3671.23	2489.86	3005.54
AT1G04213	AT1G04213	0	0	0	0	0	0	0	0	0	0	0	0
AT1G04217	AT1G04217	93.2984	135.75	0	56.831	44.4966	0	20.7426	23.8006	12.6197	9.81874	36.018	11.771
AT1G04220	KCS2	1617.17	2109.95	2487.76	1933.11	761.891	878.871	911.583	731.869	306.027	469.336	210.567	119.28
AT1G04223	AT1G04223	42.9904	86.2985	20.6922	40.4705	20.8862	34.9295	16.3757	36.6926	8.41312	0	14.7766	3.13894
AT1G04227	AT1G04227	0	0	0	0	0	0	0	0	0	0	0	0
AT1G04230	AT1G04230	837.856	740.809	1044.01	654.417	1093.35	878.871	385.376	689.226	628.88	794.336	954.016	627.789
AT1G04233	AT1G04233	0	0	0	0	0	0	0	0	0	0	0	0
AT1G04237	AT1G04237	64.0283	116.357	96.877	56.831	40.8643	101.408	113.538	54.5431	41.0139	56.9487	10.1589	10.2016
AT1G04240	SHY2	511.312	451.855	348.005	0	127.133	179.154	87.3373	186.438	187.192	235.65	265.056	255.824
AT1G04243	AT1G04243	0	0	0	0	0	0	0	10.9086	2.10328	0	0	0
AT1G04247	AT1G04247	986.036	655.48	1097.63	1177.09	580.272	399.999	343.891	657.492	106.216	327.946	96.0481	145.176
AT1G04250	AXR3	13831.9	16453.9	21343	19965.7	3458.02	3009.57	3540.44	2466.34	1818.28	2081.57	2144.46	2001.86
AT1G04253	AT1G04253	0	0	0	0	0	0	0	0	0	0	0	0
AT1G04257	AT1G04257	0	0	0	0	0	0	0	0	0	0	0	0
AT1G04260	MPI7	1181.78	608.937	1443.75	900.685	535.776	712.111	839.53	896.49	608.899	800.227	1123.02	908.724
AT1G04263	U5-6	0	0	0	0	0	0	2.18343	0	0	0	0	0
AT1G04267	AT1G04267	24.6966	9.69646	49.8493	27.5544	34.5076	87.8871	44.7604	128.92	148.281	104.079	134.837	153.808
AT1G04270	RPS15	8182.82	10532.3	9038.72	7499.1	6141.44	5197.73	6956.41	5320.43	6217.29	6969.34	6068.58	5646.17
AT1G04273	AT1G04273	61.2842	81.4502	46.0871	88.6907	86.269	200.563	115.722	202.305	360.712	234.668	222.573	284.074
AT1G04277	AT1G04277	130.801	160.961	80.8876	227.324	177.078	277.182	234.719	378.826	538.439	433.988	398.969	441.806
AT1G04280	AT1G04280	1780.9	2663.62	1672.3	1007.46	2445.5	1227.04	2640.86	1859.42	1454.42	876.814	886.598	845.945
AT1G04283	AT1G04283	0	0	0.940554	0	0	0	0	0	11.568	0	33.2474	0
AT1G04287	AT1G04287	0	0	0	0	0.908095	0	0	0	0	0	0	0
AT1G04290	AT1G04290	226.843	196.838	216.327	183.409	132.582	338.027	141.923	81.3188	118.835	206.194	78.5008	63.5636
AT1G04293	AT1G04293	0	0	0	0	0	0	0	0	0	0	0	0
AT1G04295	AT1G04295	0	0	0	0	0	0	0	0	0	0	0	0
AT1G04297	AT1G04297	135.374	0.969646	340.48	0	112.604	175.774	81.8787	166.604	127.248	212.085	198.561	107.509
AT1G04300	AT1G04300	5788.16	6585.83	5079.93	7037.57	9179.02	9673.21	7596.16	8621.77	8221.72	8411.71	7039.21	7178.76
AT1G04303	AT1G04303	36.5876	0	96.877	0	62.6585	74.366	55.6775	82.3104	85.1828	169.864	39.7122	109.863
AT1G04307	AT1G04307	0	0	0	0	0	0	0	0	0	0	0	0
AT1G04310	ERS2	479.298	159.022	259.593	497.701	459.496	117.183	469.438	26.7757	685.669	355.438	392.504	849.869
AT1G04313	AT1G04313	0	0	0	0	0	0	0	0	0	0	0	0
AT1G04320	AT1G04320	0	0	0	0	0	0	0	0	0	0	0	0
AT1G04323	AT1G04323	0	0	0	0	0	0	0	0	0	0	0	0
AT1G04327	AT1G04327	0	0	0	0	0	0	0	0	0	0	0	0
AT1G04330	AT1G04330	497.591	582.757	398.795	784.439	99.8904	0	26.2012	21.8172	67.3049	1.96375	49.8711	0
AT1G04333	AT1G04333	0	0	0	0	0	0	1.09172	0	0	0	0	0
AT1G04337	AT1G04337	1.82938	0	0	0	0	0	0	0	0	0	0	0
AT1G04340	AT1G04340	2397.4	2310.67	1645.03	2729.61	1265.88	2175.77	2100.46	1587.7	1712.07	1763.45	1524.76	1916.32
AT1G04343	AT1G04343	0	0	0	0	0	0	0	0	0	0	0	0
AT1G04347	AT1G04347	245.137	196.838	100.639	127.439	262.439	695.209	403.935	495.846	400.675	384.895	542.117	446.515
AT1G04350	AT1G04350	276.236	333.558	35.741	583.809	151.652	244.506	198.692	57.5181	134.61	327.946	402.663	241.699
AT1G04353	AT1G04353	16.4644	7.75716	5.64332	20.6658	10.8971	9.01406	19.6509	1.98338	12.6197	7.85499	0	3.13894
AT1G04357	AT1G04357	28.3554	0	94.0554	23.249	84.4528	29.2957	121.18	82.3104	131.455	93.278	94.201	109.078
AT1G04360	AT1G04360	300.018	0	0	353.041	283.326	1397.18	294.763	462.129	1064.26	506.647	908.762	618.372
AT1G04363	AT1G04363	0	0	0	0	0	0	0	0	0	0	0	0
AT1G04367	AT1G04367	1.82938	0	71.4821	0	0	0	0	1.98338	46.2721	11.7825	8.31185	6.27789
AT1G04370	ERF14	0	0	0	0	1.81619	0	0	0	0	0	0	0
AT1G04373	AT1G04373	0	0	0	0	0	0	0	0	0	0	0	0
AT1G04377	AT1G04377	0	0	0	0	0	0	0	0	0	0	0	0
AT1G04380	AT1G04380	0	0	0	0	88.9933	78.873	0	7.93354	16.8262	51.0575	0	127.127
AT1G04383	AT1G04383	0	0	0	0	0	0	0	0	0	0	0	0
AT1G04387	AT1G04387	0	0	0	0	0	0	0	0	0	0	1.84708	0
AT1G04390	AT1G04390	654.918	973.524	722.345	1525.83	972.569	2043.94	1943.25	1037.31	1352.41	798.264	1692.85	1622.05
AT1G04393	MIR5640	0	2.90894	0	0	4.54047	41.69	6.5503	0	0	9.81874	0	1.56947
AT1G04397	AT1G04397	0	0	0	0	0	0	0	2.97508	2.10328	0	2.77062	0
AT1G04400	CRY2	2457.77	2446.42	2742.65	3947.17	2894.1	2250.13	3099.38	2892.77	3632.36	4532.33	4020.17	4017.06
AT1G04403	AT1G04403	0	0	0	0	0	0	28.3846	0	0	0	0	0
AT1G04407	AT1G04407	0	0	0	0	0	0	0	0	0	0	0	0
AT1G04410	c-NAD-MDH1	19042.9	24847.2	22240.3	22213.2	13408	16145.3	13499.1	13688.3	12715.4	13684.4	12239.7	12626.4
AT1G04413	AT1G04413	0	74.6627	0	0	14.5295	0	5.45858	35.7009	0	130.589	36.018	31.3894
AT1G04417	AT1G04417	0	128.963	0	0	16.3457	108.169	32.7515	115.036	39.9623	7.85499	42.4828	106.724
AT1G04420	AT1G04420	503.994	94.0556	216.327	312.57	1030.69	771.829	677.956	442.295	767.697	954.382	1343.75	605.816
AT1G04423	MIR5656	170.132	0	73.3632	61.1363	65.3828	0	52.4024	121.978	38.9107	25.5287	44.3299	9.41683
AT1G04425	AT1G04425	257.943	123.145	210.684	540.755	395.021	316.619	727.083	784.428	1299.83	1017.22	900.451	776.889
AT1G04427	AT1G04427	0	0	0	0	0	0	0	0	0	11.7825	0	0
AT1G04430	AT1G04430	3856.33	6340.51	5815.44	7198.59	3691.4	4265.9	3137.59	4143.29	5479.04	4788.6	4795.01	5615.57
AT1G04433	AT1G04433	0	0	0	1.72215	0	2.25351	0	0	0	0	0	0
AT1G04437	AT1G04437	0	0	0	19.8047	29.059	0	0	20.8255	0	0	0	12.5558
AT1G04440	CKL13	7663.27	7576.81	10697.9	7559.38	10242.4	9799.41	12272	10386	11096.9	12178.2	13936.2	12927
AT1G04443	AT1G04443	0	0	0	0	1.81619	0	0	0	0	0	0	0
AT1G04445	AT1G04445	0	0	0	0	151.652	56.3379	114.63	25.784	146.178	23.565	15.7002	54.1468
AT1G04447	AT1G04447	0	0	0	0	0	0	0	0	0	0	0	0
AT1G04450	RIC3	6.40283	0	0	1.72215	0	6.76054	0	0	1.05164	1.96375	0.923539	0
AT1G04453	AT1G04453	0	0	0.940554	0	0	0	0	0	0	0	0	0
AT1G04455	AT1G04455	0	0	0	0	0	0	0	0	0	0	0	0
AT1G04463	AT1G04463	0	0	0	0	0	0	0	0	0	0	0	0
AT1G04467	AT1G04467	0	0	0	34.443	0	34.9295	37.1183	63.4683	2.10328	3.9275	18.4708	0.784736
AT1G04470	AT1G04470	53.052	0	3.76221	0	0	0	0	0	0	0	0	34.5284
AT1G04473	AT1G04473	42.9904	0	71.4821	118.828	174.354	0	99.3462	105.119	135.661	140.408	131.143	116.926
AT1G04477	AT1G04477	280.81	133.811	313.204	389.206	525.787	754.927	746.734	721.952	854.983	712.841	1013.12	801.215
AT1G04480	AT1G04480	5036.28	4272.26	5560.55	3674.21	4320.71	4158.86	3720.57	4618.31	5619.96	4520.55	4188.25	4035.9
AT1G04483	AT1G04483	0	0	0	0	0	36.0562	0	0	6.30984	11.7825	7.38831	8.63209
AT1G04487	AT1G04487	0	0	0	0	0	0	0	0	0	0	0	0
AT1G04490	AT1G04490	1018.96	2191.4	941.494	492.535	5.44857	1.12676	139.74	61.4849	0	21.6012	12.9295	0
AT1G04493	AT1G04493	0	0	0	0	0	0	0	0	0	0	0	0
AT1G04497	AT1G04497	0	0	0	0	0	0	0	0	0	0	0	0
AT1G04500	AT1G04500	0	0	0	0	10.8971	0	0	0	2.10328	11.7825	0	0
AT1G04503	AT1G04503	0	0	0	0	0	0	0	0	0	0	0	0
AT1G04507	AT1G04507	0	0	0	0	0	0	0	0	0	0	0	0
AT1G04510	MAC3A	1908.04	1432.17	1924.37	1605.04	2720.65	2761.68	1842.82	1604.56	2111.69	1537.61	2638.55	2603.75
AT1G04513	AT1G04513	0	3.87858	0	0	0	0	2.18343	0	0	3.9275	0	0
AT1G04517	AT1G04517	47.5639	34.9072	40.4438	23.249	20.8862	29.2957	3.27515	20.8255	4.20656	26.5106	5.54123	3.13894
AT1G04520	PDLP2	1286.05	1837.48	1469.14	1133.17	1849.79	1641.69	1196.52	1858.43	1753.08	1570.02	1800.9	1511.4
AT1G04523	AT1G04523	22.8672	18.4233	0	0	49.9452	9.01406	29.4763	18.8421	0	35.3475	5.54123	26.681
AT1G04527	AT1G04527	0	0	0	0	0	0	0	0	0	0	0	0
AT1G04530	TPR4	1047.32	2689.8	1879.23	2015.78	1135.12	873.237	1113.55	685.259	1017.99	661.783	965.098	842.806
AT1G04533	AT1G04533	0	24.2411	0	0	0	0	0	0	0	0	0	0
AT1G04537	AT1G04537	0	0	0	0	0	0	0	0	0	0	0	0
AT1G04540	AT1G04540	13.7203	482.884	676.258	174.798	694.692	390.985	397.385	470.062	940.166	650.982	454.381	333.513
AT1G04547	AT1G04547	11.891	0	0	0	0	0	0	0	0	1.96375	17.5472	0
AT1G04550	IAA12	468.321	1010.37	1796.46	1300.22	719.211	803.378	327.515	267.757	731.941	443.807	530.111	620.726
AT1G04555	AT1G04555	478.383	532.335	295.334	762.913	193.424	404.506	354.808	501.796	314.44	534.139	434.987	371.18
AT1G04557	AT1G04557	0	0	0	0	0	0	0	0	0	0.981874	0	0
AT1G04560	AT1G04560	0	0.969646	0	0	5.44857	0	0	0	0	0	0	0
AT1G04563	AT1G04563	66.7724	33.9376	0	68.886	93.5337	56.3379	45.8521	145.779	66.2533	108.006	78.5008	61.9941
AT1G04567	AT1G04567	0	0	0	0	18.1619	3.38027	2.18343	43.6345	6.30984	9.81874	42.4828	8.63209
AT1G04570	AT1G04570	1027.2	519.73	0	1154.7	0	3.38027	0	7.93354	33.6525	0	164.39	178.135
AT1G04573	AT1G04573	0	0	0	0	0	0	0	0	0	0	0	0
AT1G04577	AT1G04577	0	0	0	0	17.2538	11.2676	0	0	13.6713	17.6737	7.38831	0
AT1G04580	AO4	4.57345	3.87858	0	6.02753	1.81619	0	1.09172	1.98338	5.2582	3.9275	39.7122	0.784736
AT1G04583	AT1G04583	0	0	0	0	0	0	0	0	0	0	0	0
AT1G04587	AT1G04587	65.8577	95.9949	5.64332	44.7759	103.523	93.5208	24.0178	13.8837	75.718	68.7312	104.36	122.419
AT1G04590	AT1G04590	1686.69	626.391	912.337	2026.11	1291.31	1812.95	836.254	1256.47	1711.02	1624.02	996.499	1270.49
AT1G04593	AT1G04593	0	0	0	0	0	0	4.36686	0	0	0	0	0
AT1G04597	AT1G04597	0	0	60.1954	0	0	0	0	0	0	0	0	0
AT1G04600	XIA	1661.99	879.469	727.988	627.724	333.271	784.223	293.672	64.46	604.693	306.345	444.222	304.478
AT1G04603	AT1G04603	0	0	0	0	0	0	0	0	0	0	0	0
AT1G04607	AT1G04607	0	0	0	0	0	0	0	0	0	0	0	0
AT1G04610	YUC3	19428.9	20329.6	20568	21965.2	3251.89	4078.86	3738.04	3661.33	1962.36	2365.33	1511.83	2085.04
AT1G04620	HCAR	3.65876	497.428	0.940554	199.769	341.444	113.802	338.432	169.579	634.139	426.133	509.794	550.885
AT1G04623	AT1G04623	0	0	0	0	0	0	0	0	0	0	0	0
AT1G04625	AT1G04625	3.65876	3.87858	11.2866	30.9987	0	11.2676	2.18343	0	10.5164	5.89124	0.923539	1.56947
AT1G04630	MEE4	1534.85	1539.8	1626.22	1563.71	1510.16	987.039	1107	1465.72	1701.55	1498.34	1422.25	1425.08
AT1G04635	EMB1687	0	0	415.725	0	0	108.169	159.391	41.6511	60.9951	106.042	46.177	65.9178
AT1G04640	LIP2	298.189	0	0	187.714	174.354	230.985	473.805	302.466	267.116	265.106	246.585	193.045
AT1G04643	AT1G04643	0	0	0	0	0	0	0	0	0	0	0	0
AT1G04645	AT1G04645	0	0	0	0	0	0	0	0	0	0	0	0
AT1G04647	AT1G04647	0.91469	0	0	0	1.81619	0	0	0	0	0	0	0
AT1G04650	AT1G04650	0	225.927	0	421.066	160.733	451.83	647.388	274.699	116.732	257.251	301.997	56.501
AT1G04653	AT1G04653	0	0	0	0	0	14.6478	0	0	3.15492	0	0	0
AT1G04657	AT1G04657	0	0	0	0	0	0	0	0	0	0	0	0
AT1G04660	AT1G04660	0	0	0	0.861075	0	0	0	0	0	0	0	0
AT1G04667	AT1G04667	0	1.93929	0	32.7209	0	0	0	0	0	0	0	0
AT1G04670	AT1G04670	0	0	0	0	0	0	0	0	0	0	0	0
AT1G04673	AT1G04673	2.74407	0	0	0.861075	0	0	0	0	0	0	0	0
AT1G04677	AT1G04677	113.422	0	413.844	313.431	0	0	0	0	0	0	0	0
AT1G04680	AT1G04680	4105.13	6652.74	4335.01	4139.19	1638.2	2732.39	2437.8	2872.93	3280.06	2767.9	2843.58	3320.22
AT1G04683	AT1G04683	179.279	190.051	266.177	285.877	1.81619	72.1125	0	0	0	1.96375	0	14.1252
AT1G04687	AT1G04687	0	0	0	0	0	0	0	0	0	0	0	0
AT1G04690	KAB1	4709.74	3695.32	2030.66	3979.03	2915.89	2822.53	3485.85	3195.23	3576.63	3102.72	2252.51	3866.39
AT1G04693	AT1G04693	0	0	0	0	0	0	0	0	0	0	0	0
AT1G04697	AT1G04697	0	0	15.9894	1.72215	0	0	0	0	16.8262	11.7825	0	4.70842
AT1G04700	AT1G04700	461.004	579.848	1954.47	631.168	18.1619	238.873	301.314	321.308	98.8541	223.867	22.1649	293.491
AT1G04703	AT1G04703	0	0	0	0	0	0	0	5.95015	0	0	0	0
AT1G04707	AT1G04707	0	0	0	0	0	0	0	0	0	0	0	0
AT1G04710	PKT4	457.345	853.288	377.162	849.02	974.385	1097.46	1253.29	1311.02	1495.43	915.107	1667.91	1548.28
AT1G04713	AT1G04713	0	0	0	0	0	0	0	0	0	0	0	0
AT1G04717	AT1G04717	0	0	0	0	0	0	0	0	0	0	0	0
AT1G04720	AT1G04720	0	0	0	0	0	0	0	0	0	0	0	0
AT1G04723	AT1G04723	1.82938	0	0	0	0	0	0	0	2.10328	0	0	0
AT1G04730	CTF18	536.008	1779.3	411.962	860.214	2184.88	2298.58	2207.45	2020.08	1825.65	2304.46	2662.56	2293.78
AT1G04733	U2-11	0	0	0	0	0	0	0	0	0	0	0	0
AT1G04737	AT1G04737	0	30.059	0	0	19.07	11.2676	0	0	0	15.71	12.006	43.1605
AT1G04743	AT1G04743	0	0	0	0	0	0	0	0	0	0	0	0
AT1G04747	AT1G04747	0	0	0	0	0	0	0	0	0	0	0	0
AT1G04750	VAMP721	4121.59	3722.47	4982.11	4644.64	2008.71	2886.75	2329.72	3481.83	3166.49	2868.05	3137.26	3716.51
AT1G04753	AT1G04753	0	0	0	0	0	0	0	0	0	7.85499	0	0
AT1G04760	VAMP726	100.616	127.993	167.419	174.798	233.38	200.563	360.266	400.644	598.383	310.272	599.377	486.536
AT1G04763	AT1G04763	0	0	0	0	0	0	0	0	0	0	0	0
AT1G04767	AT1G04767	0	0	0	0	0	0	0	0	0	0	0	0
AT1G04770	AT1G04770	1332.7	2187.52	563.392	2323.18	1135.12	1032.11	1036.04	930.207	403.83	522.357	712.972	603.462
AT1G04773	AT1G04773	0	0	0	0	0	0	0	0	0	0	0	0
AT1G04778	AT1G04778	18.2938	3.87858	0	134.328	30.8752	61.9716	65.503	5.95015	32.6008	39.275	0	68.272
AT1G04780	AT1G04780	4625.59	3800.04	2592.17	3678.51	4825.61	5298.01	4581.93	4596.49	3547.18	3974.63	4172.55	4083.77
AT1G04783	AT1G04783	0	0	0	26.6933	0	0	0	0	0	0	12.9295	0
AT1G04787	AT1G04787	0	0	0	0	0.908095	0	0	0	0	0	0	0
AT1G04790	AT1G04790	1921.76	1293.51	980.057	273.822	1479.29	1123.38	1508.75	1215.81	1823.54	1645.62	1848	1884.15
AT1G04793	AT1G04793	0	66.9055	0	0	0	0	0	0	14.723	9.81874	8.31185	0
AT1G04797	AT1G04797	7.31752	0	65.8388	161.021	74.4638	103.662	0	46.6095	23.1361	49.0937	115.442	29.82
AT1G04800	AT1G04800	0	0	46.0871	0	0	20.2816	0	0	0	9.81874	0	0.784736
AT1G04803	AT1G04803	62.1989	63.9966	34.8005	48.2202	0	0	0	0	0	0	0	0
AT1G04807	AT1G04807	0	0	0	1.72215	0	0	0	0	0	0	0	0
AT1G04810	AT1G04810	3071.53	2169.1	2043.82	2426.51	1701.77	1705.91	2722.74	2121.23	2518.68	2048.19	2106.59	1826.08
AT1G04813	AT1G04813	0	0	0	0	0	0	0	0	0	0	0	0
AT1G04817	AT1G04817	0	0	0	0	0	22.5351	0	0	14.723	8.83687	0	13.3405
AT1G04820	TUA4	24134.1	29661.5	25917	26912	17716	13609	14717.4	17096.8	14527.3	15131.7	15682.6	17659.7
AT1G04823	AT1G04823	0	0	0	0	0	0	0	0	0	0	0	0
AT1G04827	AT1G04827	173.791	185.202	26.3355	300.515	57.21	313.238	235.811	97.1858	258.703	86.4049	109.901	180.489
AT1G04830	AT1G04830	1730.59	1630.94	1694.88	1562.85	1484.73	2379.71	2238.02	1973.47	1894	2167.98	2997.81	2372.26
AT1G04833	AT1G04833	0	0	0	0	0	0	0	0	0	0	0	0
AT1G04837	AT1G04837	6.40283	7.75716	0	1.72215	1.81619	0	3.27515	0	0	0	0	0
AT1G04840	AT1G04840	353.985	510.034	174.943	0.861075	791.858	123.943	370.092	375.851	553.162	78.5499	478.393	169.503
AT1G04847	AT1G04847	0	0	0	0	0	0	0	0	0	0	0	0
AT1G04850	AT1G04850	8868.83	12507.5	7671.16	8364.48	7119.46	7487.3	7014.28	7656.85	7518.17	7487.77	8458.69	8620.32
AT1G04853	AT1G04853	53.052	0	0	0	65.3828	0	0	15.8671	27.3426	20.6194	12.9295	10.2016
AT1G04857	AT1G04857	0	1.93929	0	0	0	2.25351	0	0	0	1.96375	1.84708	0
AT1G04860	UBP2	749.131	680.691	1443.75	471.008	1021.61	1598.87	1623.38	2359.24	1958.15	1736.94	1882.17	1920.25
AT1G04863	AT1G04863	1.82938	0	0	0	0	0	0	0	18.9295	0	0	0
AT1G04867	AT1G04867	0	0	0	0	0	0	0	0	0	0	0	0
AT1G04870	PRMT10	1963.84	3792.28	4313.38	2084.66	2903.18	4102.52	2579.72	3296.38	3985.71	4971.23	4476.39	5070.18
AT1G04873	AT1G04873	0	0	0	0	0	0	0	0	0	0	0	0
AT1G04877	AT1G04877	14.635	0	0	0	43.5885	31.5492	28.3846	0	0	31.42	1.84708	35.3131
AT1G04880	AT1G04880	113.422	2.90894	0	140.355	0.908095	42.8168	0	0	0	23.565	16.6237	18.8337
AT1G04883	AT1G04883	0	16.484	0	0	0	0	18.5592	0	5.2582	1.96375	7.38831	15.6947
AT1G04887	AT1G04887	0	0	0	0	0	0	0	0	0	0	0	0
AT1G04890	AT1G04890	0	0	0	0	1.81619	0	0	0	0	0	0	0
AT1G04893	AT1G04893	152.753	0	0	0	39.0481	74.366	14.1923	38.676	103.061	49.0937	75.7302	21.9726
AT1G04895	AT1G04895	0	0	0	0.861075	0	0	0	0	0	0	0	0
AT1G04897	U4-6	0	0	0	0	0	0	0	0	0	0	0	0
AT1G04900	AT1G04900	1061.04	328.71	2081.45	1784.15	1703.59	2018.02	1271.85	2226.35	2288.37	2065.86	2122.29	1312.08
AT1G04907	U1-10	27.4407	0	0	65.4417	0	0	10.9172	13.8837	0	0	0	21.1879
AT1G04910	AT1G04910	2508.08	2709.19	2920.42	2088.97	2585.35	3800.55	2447.63	3607.78	3147.56	3716.39	2635.78	3525.03
AT1G04913	AT1G04913	8.23221	0	0	0	41.7723	65.3519	38.2101	0	14.723	47.13	31.4003	120.849
AT1G04917	AT1G04917	0	0	0	0	0	0	0	0	0	0	0	0
AT1G04920	SPS3F	84.1515	0	802.292	0.861075	223.391	0	57.8609	0	92.5443	79.5318	0	104.37
AT1G04923	AT1G04923	0	0	206.922	0	0	0	0	30.7425	0	0	0	0
AT1G04927	AT1G04927	48.4786	85.3288	0	100.746	0	0	0	18.8421	0	0	0	0
AT1G04930	AT1G04930	546.07	463.491	601.954	421.927	265.164	269.295	454.154	204.289	380.693	325.982	173.625	271.519
AT1G04933	AT1G04933	0	10.6661	0	0	0	0	0	0	0	0	0	0
AT1G04937	AT1G04937	0	0	0	0	0	0	0	0	0	0	0	0
AT1G04940	Tic20-I	141.777	93.086	140.142	257.461	186.159	105.915	150.657	99.1692	135.661	178.701	105.283	83.9667
AT1G04943	AT1G04943	0	0	0	0	0	0	0	0	0	0	0	0
AT1G04945	AT1G04945	105.189	73.6931	234.198	518.367	525.787	683.942	691.056	466.095	343.886	304.381	136.684	390.014
AT1G04947	AT1G04947	0	0	0	0	0	0	0	0	0	0	0	0
AT1G04950	TAFII59	4566.13	1820.99	1886.75	983.348	2763.33	3711.54	1808.97	4131.39	2979.29	3501.36	4806.1	4771.98
AT1G04953	AT1G04953	0	0	0	0	0	0	0	0	0	0	0	0
AT1G04957	AT1G04957	0	0	0	0	0	0	0	0	0	0	0	0
AT1G04960	AT1G04960	3173.97	2680.1	3133.92	3258.31	2815.09	3383.65	3287.16	3667.28	3456.74	2641.24	2983.95	3088.72
AT1G04963	AT1G04963	0	0	0	0	0	0	0	0	0	0	0	0
AT1G04967	AT1G04967	0	0	0	0	0	0	0	0	0	0.981874	0	0
AT1G04970	AT1G04970	3704.49	2731.49	5885.98	3755.15	2975.83	2997.17	2742.39	1481.59	1815.13	2746.3	2249.74	2263.96
AT1G04973	AT1G04973	130.801	0	209.743	45.637	215.218	41.69	149.565	217.181	214.534	286.707	269.673	364.117
AT1G04977	AT1G04977	0	0	0	0	0	0	0	0	0	0	0	0
AT1G04980	PDIL2-2	6075.37	6832.12	4839.15	6508.87	4625.83	3355.48	3146.33	6134.61	3264.29	3887.24	4022.94	4509.88
AT1G04983	AT1G04983	0	0	0	0	0	0	0	0	0	7.85499	0	0
AT1G04985	AT1G04985	3876.46	2975.84	5485.31	5137.17	2278.41	2258.02	4529.53	2786.65	2886.75	2669.72	3502.06	2830.54
AT1G04987	AT1G04987	0	0	0	0	0	0	0	0	0	0	0	0
AT1G04990	AT1G04990	4465.52	5597.76	3278.77	6601	2615.31	2593.79	2350.46	3377.7	3288.48	3371.76	3346.91	3650.59
AT1G04993	MIR8166	0	0	0	0	0	0	0	0	0	0	0	0
AT1G04997	AT1G04997	0	48.4823	103.461	0	69.0152	2.25351	37.1183	45.6178	18.9295	46.1481	3.69416	17.2642
AT1G05000	PFA-DSP1	575.34	827.108	1103.27	980.765	951.683	694.082	403.935	708.068	191.398	162.991	417.44	211.879
AT1G05003	AT1G05003	0	0	0	0	0	0	0	0	0	0	0	0
AT1G05005	AT1G05005	0	0	0	0	0	0	0	0	0	0	0	0
AT1G05007	AT1G05007	0	0	0	0	0	0	0	0	0	0	0	0
AT1G05010	EFE	1751.63	2369.81	1704.28	1532.71	32.6914	20.2816	302.405	111.07	54.6852	110.952	92.3539	239.344
AT1G05013	AT1G05013	0	0	0	0	0	0	0	26.7757	0	0	0	0
AT1G05017	AT1G05017	26.526	35.8769	0	0	12.7133	0	10.9172	9.91692	1.05164	0	0	0.784736
AT1G05020	AT1G05020	0	496.459	154.251	0	0.908095	138.591	0	53.5514	0	0	0	0
AT1G05023	AT1G05023	65.8577	1.93929	0	0	30.8752	2.25351	2.18343	37.6843	2.10328	8.83687	3.69416	15.6947
AT1G05027	AT1G05027	0	0	0	0	0	0	0	0	0	0	0	0
AT1G05030	AT1G05030	543.326	970.615	688.485	1245.98	800.939	617.463	762.018	1307.05	751.922	689.276	893.986	968.364
AT1G05033	AT1G05033	10.9763	11.6357	12.2272	21.5269	0	11.2676	18.5592	0.991692	0	5.89124	4.6177	1.56947
AT1G05035	AT1G05035	48.4786	0	0	0	0	0	0	0	0	0	0	0
AT1G05037	AT1G05037	0	0	0	0	0	0	0	0	0	0	0	0
AT1G05040	AT1G05040	0	0	0	0	0	0	0	3.96677	0	0	0	0
AT1G05043	AT1G05043	69.5164	287.015	181.527	110.218	76.2799	6.76054	0	220.156	189.295	33.3837	120.06	99.6615
AT1G05047	AT1G05047	0	0	0	0	0	0	2.18343	0	0	0	0	0
AT1G05053	AT1G05053	0	0	0	0	0	0	0	0	0	0	0	0
AT1G05055	GTF2H2	347.582	1697.85	1068.47	531.283	530.327	171.267	587.343	807.237	474.289	658.837	519.953	897.738
AT1G05057	U2-14	0	0	0	0	0	0	0	0	0	0	0	0
AT1G05060	AT1G05060	627.477	426.644	223.852	385.762	76.2799	241.126	389.743	115.036	231.361	312.236	131.143	382.951
AT1G05065	CLE20	58.5402	0	0	189.437	1.81619	2.25351	0	0	0	41.2387	0	25.8963
AT1G05067	AT1G05067	0	0	0	0	0	0	0	0	0	0	0	0
AT1G05070	AT1G05070	1222.03	2300.97	1033.67	2041.61	2129.48	2499.15	1846.09	2102.39	2135.88	2433.08	2841.73	2588.06
AT1G05073	AT1G05073	0	0	0	0	0	0	0	0	0	0	0	0
AT1G05077	AT1G05077	25.6113	0	0	22.388	0	16.9014	16.3757	20.8255	18.9295	11.7825	21.2414	13.3405
AT1G05080	AT1G05080	0	0	0	0.861075	0	0	0	0	1.05164	0	0.923539	0
AT1G05083	AT1G05083	0	0	0	0	22.7024	0	0	4.95846	0	8.83687	0	7.06262
AT1G05085	AT1G05085	0	0	0	0	0	0	0	0	0	0	0	0
AT1G05087	AT1G05087	263.431	84.3592	0	24.9712	71.7395	297.464	209.609	180.488	235.567	166.919	274.291	256.609
AT1G05090	AT1G05090	148.18	189.081	47.0277	94.7183	142.571	185.915	179.041	267.757	215.586	146.299	187.478	235.421
AT1G05093	AT1G05093	0	0	0	0	0	0	0	0	0	0	0	0
AT1G05097	AT1G05097	0	0	0	0	0	0	0	0	0	0	0	0
AT1G05100	MAPKKK18	421.672	3.87858	69.601	267.794	65.3828	221.971	220.527	203.297	97.8025	121.752	134.837	91.0294
AT1G05103	AT1G05103	0	0	0	0	0	2.25351	0	0	0	0	0	0
AT1G05107	AT1G05107	5.48814	0	0	0	0	0	0	0	4.20656	0	0	0
AT1G05113	AT1G05113	0	0	0	0	0	0	0	0	0	0	0	0
AT1G05117	AT1G05117	0	0	0	0	0	0	2.18343	0	0	0	0	0
AT1G05120	AT1G05120	3368.8	1871.42	3165.9	2770.94	2493.63	3207.88	2034.96	1868.35	1759.39	2531.27	2843.58	2095.24
AT1G05123	AT1G05123	0	30.059	0	19.8047	0	0	0	0	0	0.981874	3.69416	0
AT1G05127	AT1G05127	0	0	0	0	0	0	0	0	0	0	0	0
AT1G05133	AT1G05133	0	0	0	0	0	0	0	0	0	0	33.2474	0
AT1G05136	AT1G05136	0	0	0	0	0	0	0	0	0	0	0	0
AT1G05137	AT1G05137	0	0	0	0	0	0	0	0	0	0	0	0
AT1G05140	AT1G05140	0.91469	321.922	196.576	18.0826	140.755	5.63379	247.82	61.4849	69.4082	338.747	186.555	185.198
AT1G05143	AT1G05143	36.5876	0	92.1743	30.1376	37.2319	110.422	50.2189	32.7258	66.2533	112.916	44.3299	28.2505
AT1G05147	AT1G05147	0	0	0	0	0	0	0	0	0	0	0	0
AT1G05150	AT1G05150	2292.21	2590.89	2095.55	1938.28	2055.02	900.279	1208.53	1430.02	1337.69	1767.37	1979.14	1643.24
AT1G05153	AT1G05153	91.469	42.6644	28.2166	0	49.0371	6.76054	45.8521	17.8505	44.1689	20.6194	12.9295	25.8963
AT1G05160	CYP88A3	1249.47	470.278	628.29	347.874	2071.36	2048.44	1764.21	2706.33	1825.65	2163.07	2963.64	2617.88
AT1G05163	AT1G05163	6.40283	0	0	0	2.72428	15.7746	1.09172	4.95846	3.15492	1.96375	0.923539	7.84736
AT1G05170	AT1G05170	2482.47	4209.23	3131.1	5090.68	3248.25	3097.46	4385.42	3664.3	2398.79	3857.78	2559.13	2322.82
AT1G05173	AT1G05173	0	0	0	0	0	34.9295	0	0	0	0	0	0
AT1G05177	AT1G05177	0	0	0	0.861075	0	0	0	0	0	0	0	0
AT1G05180	AXR1	2815.42	1685.24	2902.55	1213.25	2163.08	1504.22	2247.84	2474.27	1630.04	2091.39	2532.34	2595.12
AT1G05183	AT1G05183	0	0	0	0	1.81619	0	0	0	0	0.981874	0	0
AT1G05187	AT1G05187	0	0	0	0	0	0	0	0	0	0	0	0
AT1G05190	emb2394	46.6492	1012.31	1455.98	103.329	235.196	509.294	787.127	678.317	739.303	689.276	531.035	634.067
AT1G05193	AT1G05193	0	0	0	0	0	0	0	0	0	0	0	0
AT1G05197	AT1G05197	0	0	0	0	0	0	0	0	0	0	0	0
AT1G05200	GLR3.4	91.469	3.87858	0	147.244	570.283	255.774	553.5	176.521	258.703	121.752	476.546	321.742
AT1G05203	AT1G05203	0	0	3.76221	19.8047	19.9781	11.2676	28.3846	24.7923	27.3426	48.1118	17.5472	26.681
AT1G05205	AT1G05205	1247.64	1068.55	1309.25	1534.44	810.928	1282.25	958.527	878.639	831.847	810.046	919.845	842.806
AT1G05207	AT1G05207	54.8814	0	0	11.194	33.5995	108.169	18.5592	45.6178	29.4459	26.5106	21.2414	24.3268
AT1G05210	AT1G05210	497.591	822.259	983.819	850.742	813.653	493.52	1005.47	645.592	619.416	1029	711.125	1001.32
AT1G05213	AT1G05213	393.317	31.9983	380.924	410.733	335.087	342.534	243.453	336.184	328.111	225.831	143.149	70.6262
AT1G05217	AT1G05217	0	0	0	0	0	0	0	0	0	0	0	0
AT1G05220	AT1G05220	884.505	425.674	413.844	364.235	830.907	1270.98	410.485	632.7	857.086	864.049	883.827	734.513
AT1G05223	AT1G05223	4.57345	0	0	8.61075	0	0	0	6.94184	0	6.87312	0	0
AT1G05227	AT1G05227	6.40283	60.118	15.9894	0	0	0	0	0	0	1.96375	0	1.56947
AT1G05230	HDG2	64.943	82.4199	6.58388	2.58323	59.9342	136.338	73.145	52.5597	134.61	57.9306	125.601	32.1742
AT1G05233	AT1G05233	0	0	0	0	0	0	0	0	0	0	0	0
AT1G05237	AT1G05237	0	0	0	0	7.26476	0	0	0	0	0	0	0
AT1G05240	AT1G05240	275.322	113.449	422.309	279.849	685.611	518.308	1049.14	560.306	734.044	624.472	387.886	495.953
AT1G05243	AT1G05243	0	0	0	0	0	0	0	0	0	0	0	0
AT1G05247	AT1G05247	0	0	0	0	0	0	0	0	0	0	0	0
AT1G05250	AT1G05250	12.8057	25.2108	13.1678	8.61075	7.26476	7.8873	8.73373	25.784	10.5164	11.7825	12.9295	6.27789
AT1G05253	AT1G05253	0	0	0	0	0	0	0	0	0	0	0	0
AT1G05257	AT1G05257	0	0	0	0	0	0	0	0	0	0	0	0
AT1G05260	RCI3	9112.14	7022.17	9671.71	7087.51	2552.65	4750.41	2457.45	3093.09	2555.48	3223.49	2171.24	2491.54
AT1G05263	AT1G05263	0	0	0	0	0	0	0	0	0	0	0	0
AT1G05267	AT1G05267	0	0	0	0	0	0	0	0	0	0	0	0
AT1G05270	AT1G05270	2744.07	2154.55	3389.76	1814.29	2165.81	1358.87	2104.83	1895.12	1584.82	1670.17	1642.98	1475.3
AT1G05273	U2-1	0	0	0	0	0	0	0	0	0	0	0	0
AT1G05277	AT1G05277	619.245	583.727	372.459	656.139	629.31	723.378	608.086	725.919	562.627	862.085	766.537	645.838
AT1G05280	AT1G05280	3937.74	2108.98	1644.09	2607.34	194.332	668.167	185.592	378.826	233.464	370.167	239.197	142.822
AT1G05283	AT1G05283	0	0	0	0	0	0	0	0	0	0	0	0
AT1G05287	AT1G05287	0	0	0	0	0	9.01406	0	0	0	1.96375	0	0
AT1G05290	AT1G05290	0	0	0	0	54.4857	0	0	7.93354	0	19.6375	0.923539	0
AT1G05291	AT1G05291	0	0	0.940554	0	0	0	0	0	0	0	0	0
AT1G05293	AT1G05293	0	0	0	43.0538	18.1619	0	0	21.8172	29.4459	11.7825	3.69416	25.8963
AT1G05297	AT1G05297	0	0	47.0277	0	9.08095	0	2.18343	18.8421	23.1361	29.4562	8.31185	27.4658
AT1G05300	ZIP5	956.766	583.727	680.961	569.171	1003.44	1416.33	1264.21	1022.43	503.735	690.257	712.049	540.683
AT1G05303	AT1G05303	0	0	0	0	0	0	0	0	0	0	0	0
AT1G05307	AT1G05307	0	0	0	0	0	0	0	0	0	0	0	0
AT1G05310	AT1G05310	1329.96	3078.62	829.568	3146.37	0	2.25351	0	0	58.8918	1.96375	0	115.356
AT1G05313	AT1G05313	0	0	0	0	0	0	0	0	0	0	0	0
AT1G05317	AT1G05317	81.4074	136.72	101.58	253.156	99.8904	193.802	99.3462	137.845	97.8025	49.0937	38.7886	36.0978
AT1G05320	AT1G05320	3239.83	4712.48	7752.98	3534.71	1658.18	714.364	1804.61	826.08	653.068	727.569	455.305	354.701
AT1G05323	AT1G05323	0	0	0	0	0	0	0	0	0	0	0	0
AT1G05327	AT1G05327	0	0	0	0	0	0	0	0	0	0	0	0
AT1G05330	AT1G05330	0	0	64.8982	0	0	0	0	0	0	1.96375	0	0
AT1G05333	AT1G05333	0	0	0	0	0	0	0	0	0	0	0	0
AT1G05337	AT1G05337	0	0	0	0	0	0	0	0	0	0	0	0
AT1G05340	AT1G05340	929.325	1968.38	1694.88	1296.78	383.216	256.901	481.447	321.308	237.671	320.091	217.032	115.356
AT1G05343	AT1G05343	0	0	0	11.194	4.54047	0	13.1006	4.95846	5.2582	10.8006	3.69416	10.9863
AT1G05347	AT1G05347	0	0	0	0	0	0	0	0	0	0	0	0
AT1G05350	AT1G05350	2535.52	3853.37	2863.05	2295.63	2909.53	4049.57	3209.65	3987.59	4821.77	4515.64	4745.14	4690.37
AT1G05353	AT1G05353	0	0	0	0	0	0	0	0	0	0	0	0
AT1G05357	AT1G05357	0	0	0	0	0	0	0	0	0	0	0	0
AT1G05360	KMS2	3540.76	1514.59	3408.57	4777.24	4138.19	2931.82	3048.07	5156.8	5039.46	4986.94	5842.31	5318.94
AT1G05363	AT1G05363	0	0	0	0	0.908095	11.2676	0	0	2.10328	0	0	4.70842
AT1G05367	AT1G05367	0	0	0	0	0	0	0	18.8421	0	0	0	0
AT1G05370	AT1G05370	96.9571	0	0.940554	0	204.321	0	78.6036	148.754	42.0656	3.9275	38.7886	40.0215
AT1G05373	AT1G05373	0	0	0	0	0	0	0	0	0	0	0	0
AT1G05377	AT1G05377	0	0	0	0	0	0	0	1.98338	0	0	2.77062	0
AT1G05380	AT1G05380	5900.66	4973.31	4129.97	2906.99	6312.17	6610.68	6778.46	6293.28	7251.05	6538.3	6163.7	5113.34
AT1G05383	AT1G05383	0	0	0	0	52.6695	0	0	0	0	0	0	0
AT1G05385	LPA19	501.25	751.475	656.506	140.355	743.729	677.181	599.352	1090.86	765.593	631.345	507.947	641.129
AT1G05387	AT1G05387	0	0	0	0	0	0	0	0	0	0	0	0
AT1G05390	AT1G05390	0	0	0	0	0	0	0	0	0	0	0	0
AT1G05397	AT1G05397	114.336	0	40.4438	185.131	84.4528	0	1.09172	94.2107	12.6197	78.5499	76.6537	82.3973
AT1G05400	AT1G05400	260.687	253.077	0	400.4	132.582	2.25351	177.95	235.031	127.248	88.3687	0	110.648
AT1G05407	AT1G05407	0	0	0	0	0	0	0	0	0	0	0	0
AT1G05410	AT1G05410	702.482	709.781	837.093	642.362	1429.34	590.421	1227.09	964.916	1942.38	1936.26	2067.8	1972.04
AT1G05413	AT1G05413	0	0	0	0	0	0	0	0	0	0	0	0
AT1G05417	AT1G05417	0	0	0	0	0	0	0	0	0	0	0	0
AT1G05420	OFP12	0	7.75716	0	284.155	173.446	371.83	170.308	214.205	63.0984	155.136	99.7422	127.912
AT1G05423	AT1G05423	0	0	0	0	0	0	0	0	0	0	0	0
AT1G05427	AT1G05427	0	0	0	0	0	0	0	0	0	0	0	0
AT1G05430	AT1G05430	766.51	38.7858	332.015	914.462	711.946	700.843	389.743	990.7	685.669	1099.7	637.242	904.016
AT1G05433	AT1G05433	0	0	0	0	0	0	0	0	0	0	0	0
AT1G05440	AT1G05440	173.791	0	404.438	153.271	304.212	1207.88	653.938	1038.3	1050.59	464.426	597.53	700.769
AT1G05443	AT1G05443	0	0	0	0	0	0	6.5503	0	0	0	0	0
AT1G05447	AT1G05447	0	0	0	0	0	0	0	0	0	0	0	0
AT1G05450	AT1G05450	0	0	0	0	0	0	0	0	0	0	0	14.91
AT1G05453	AT1G05453	0	0	0	0	0	0	0	0	0	0	0	0
AT1G05460	SDE3	647.6	116.357	763.73	43.9148	592.986	676.054	633.195	1304.08	601.538	815.937	441.452	295.845
AT1G05463	AT1G05463	274.407	374.283	234.198	374.568	39.0481	14.6478	13.1006	36.6926	45.2205	70.6949	28.6297	25.1115
AT1G05467	AT1G05467	824.136	1029.76	871.893	1011.76	2086.8	1482.81	1409.41	2091.48	2500.8	2648.11	3046.76	2896.46
AT1G05470	CVP2	426.246	865.894	1897.1	1119.4	212.494	698.589	303.497	975.825	473.238	371.148	280.756	238.56
AT1G05473	AT1G05473	0	0	0	0	0	0	0	0	0	0	0	0
AT1G05477	AT1G05477	0	0	0	0	0.908095	0	0	0	0	0	0	0
AT1G05483	AT1G05483	0	30.059	0	0	0	0	0	0	0	0	0	0
AT1G05487	AT1G05487	0	4.84823	0	0	0	0	0	0	0	0	0	0
AT1G05490	chr31	120.739	0	417.606	1.72215	1.81619	0	0	49.5846	103.061	78.5499	92.3539	33.7436
AT1G05493	AT1G05493	0	0	0	0	0	0	0	0	8.41312	0	0	5.49315
AT1G05497	AT1G05497	0	0	0	0	0	0	0	10.9086	0	0	0	0
AT1G05500	NTMC2T2.1	3448.38	3568.3	2429.45	2551.37	2560.83	1115.49	1927.97	2066.69	1921.35	2003.02	1751.95	2055.22
AT1G05507	AT1G05507	0	0	0	0	0	0	0	0	0	0	0	0
AT1G05510	AT1G05510	0	0	0	1.72215	0.908095	0	0	0	0	0	0	0
AT1G05517	AT1G05517	294.53	0	0	25.8323	262.439	418.027	326.423	159.662	206.121	137.462	136.684	204.816
AT1G05520	AT1G05520	1651.02	1289.63	2854.58	3956.64	1904.27	2196.05	2648.5	3041.52	2171.64	2052.12	1934.81	2355.78
AT1G05523	AT1G05523	0	0	0	0	0	0	0	0	0	0	0	0
AT1G05527	AT1G05527	20.1232	0	0.940554	0	0	0	0	0	0	0	9.23539	0
AT1G05530	UGT75B2	80.4927	426.644	48.9088	834.382	102.615	137.464	88.429	43.6345	14.723	299.472	25.8591	104.37
AT1G05533	AT1G05533	0	64.9663	0	0	0	0	0	0	0	0	0	0
AT1G05537	AT1G05537	0	0	0	0	0	0	0	0	0	0	0	0
AT1G05540	AT1G05540	179.279	231.745	0	346.152	0	0	2.18343	0	54.6852	1.96375	29.5533	43.9452
AT1G05543	AT1G05543	0	0	0	0	0	0	0	0	0	0	0	0
AT1G05547	AT1G05547	0	0	0	0	0	0	0	0	0	0	0	0
AT1G05550	AT1G05550	52.1373	12.6054	0	0	0	2.25351	0	0	0	0	0	0
AT1G05553	AT1G05553	0	0	0	4.30538	0	0	2.18343	0	4.20656	0	0	0
AT1G05557	AT1G05557	96.9571	149.325	138.261	38.7484	204.321	291.83	278.388	122.97	409.088	342.674	282.603	244.838
AT1G05560	UGT75B1	0	0	0	0	0	0	0	0	0	0	0	0
AT1G05562	AT1G05562	0	0	0	0	0	0	0	0	0	0	0	0
AT1G05563	AT1G05563	0	0	0	0	0	0	0	0	0	0	0	0
AT1G05567	AT1G05567	0	0	1.88111	0	0	0	0	0	0	0	0	0
AT1G05570	CALS1	5461.61	6020.53	6616.79	5235.34	11632.7	13673.2	12589.7	10091.5	11296.7	9519.27	9968.68	8929.51
AT1G05575	AT1G05575	131.715	69.8145	1.88111	243.684	315.109	392.111	598.26	129.912	107.267	315.182	207.796	229.928
AT1G05577	AT1G05577	76.834	0	0	334.958	464.944	629.857	140.831	266.765	170.366	341.692	84.0421	82.3973
AT1G05580	CHX23	0	159.022	0	141.216	31.7833	264.788	0	0	0	0	9.23539	0
AT1G05583	AT1G05583	0	0	0	0	0	0	0	0	0	0	0	0
AT1G05587	AT1G05587	0	0	0	0	0	0	0	0	0	0	0	0
AT1G05590	HEXO2	647.6	230.776	312.264	1426.8	671.082	854.082	1247.83	1285.23	1156.8	1040.79	1321.58	976.211
AT1G05593	AT1G05593	0	0	0	0	0	0	0	0	0	0	0	0
AT1G05597	AT1G05597	0	0	0	0	0	0	0	0	0	0	0	0
AT1G05600	EMB3101	48.4786	0	5.64332	317.737	354.157	0	434.503	422.461	250.29	261.178	108.978	287.213
AT1G05603	AT1G05603	0	0	0	0	0	0	0	0	0	0	0	0
AT1G05607	AT1G05607	0	0	15.0489	0	0	0	0	0	0	0	0	0
AT1G05610	APS2	194.829	286.045	306.62	1071.18	0.908095	1.12676	76.4201	1.98338	73.6148	168.882	48.9476	20.4031
AT1G05613	AT1G05613	0	0	0.940554	1.72215	1.81619	1.12676	1.09172	0	0	0	0	0
AT1G05615	AT1G05615	0	0	0	0	0	0	1.09172	0	0	0	0	0
AT1G05617	AT1G05617	0	0	0	1.72215	0	0	0	0	0	0	0	0
AT1G05620	URH2	2671.81	5654	3481.93	1718.71	2828.71	3133.51	2712.91	2737.07	3769.08	3351.14	3848.39	4232.08
AT1G05623	AT1G05623	0	0	0	0	0	0	0	0	0	0	0	0
AT1G05627	MIR5999	0	0	0	0	0	0	0	0	0	0	0	0
AT1G05630	5PTASE13	287.213	238.533	220.09	1332.94	1470.21	1399.43	1012.02	589.065	827.64	1533.69	1234.77	1220.26
AT1G05633	AT1G05633	0	0	0	0	0	0	0	5.95015	0	0	0	0
AT1G05637	MIR781b	0	0	0	0	0	0	0	0	0	0	0	0
AT1G05640	AT1G05640	439.966	1026.85	225.733	839.548	1259.53	447.323	185.592	382.793	458.515	836.557	558.741	652.116
AT1G05643	AT1G05643	0	0	0	0	0	0	0	0	0	3.9275	0	0
AT1G05647	AT1G05647	0	0	0	0	0	0	0	0	0	0	0	0
AT1G05650	AT1G05650	2388.26	2337.82	1589.54	959.238	335.995	1071.55	819.879	1100.78	225.051	186.556	51.7182	302.123
AT1G05653	AT1G05653	0	0	3.76221	0	0	0	0	0	0	0	0	0
AT1G05657	AT1G05657	0	0	0	0	0	0	0	0	0	0	0	0
AT1G05660	AT1G05660	1781.82	2425.08	1737.2	1639.49	619.32	1019.72	611.361	352.051	537.388	377.04	390.657	260.532
AT1G05663	AT1G05663	0	0	0	0	0	0	0	0	0	0	0	0
AT1G05667	AT1G05667	0	0	0	0	0	0	0	0	0	0	0	0
AT1G05670	AT1G05670	263.431	979.342	1682.65	721.581	938.97	1449.01	1454.17	1686.87	2308.35	1353.02	1824.91	1392.12
AT1G05673	U6atac2	0	0	0	0	0	0	0	0	0	0	0	0
AT1G05675	AT1G05675	3.65876	0	0	0	4.54047	1.12676	1.09172	0	148.281	0.981874	28.6297	122.419
AT1G05680	UGT74E2	1661.08	1469.01	1012.04	652.695	4447.85	3868.16	4516.43	5508.85	3631.31	4333.99	5931.89	5039.57
AT1G05683	AT1G05683	0	0	0	0	0	0	0	0	0	0	0	0
AT1G05687	AT1G05687	0	42.6644	0	0	50.8533	122.817	51.3107	35.7009	64.15	71.6768	84.9656	57.2857
AT1G05690	BT3	0	0	0	0	0	4.50703	120.089	53.5514	0	0	0	0
AT1G05693	AT1G05693	0	0	0	1.72215	8.17285	0	0	0	0	0	0	0
AT1G05697	AT1G05697	0	0	0	0	0	0	0	0	0	0	0	0
AT1G05700	AT1G05700	1.82938	0	0	0	29.059	9.01406	15.284	1.98338	214.534	477.191	29.5533	240.129
AT1G05703	AT1G05703	0	0	99.6987	0	0	14.6478	0	0	0	0	19.3943	0
AT1G05707	AT1G05707	0	0	0	0	0	0	0	0	0	0	0	0
AT1G05710	AT1G05710	1295.2	2043.04	864.369	873.991	3403.54	2066.47	3413.8	3309.28	1869.81	1834.14	2139.84	2223.94
AT1G05713	AT1G05713	0	0	0	0	0	0	0	0	0	0	0	0
AT1G05717	AT1G05717	0	0	0.940554	0	0	1.12676	0	0	0	0	0	0
AT1G05720	AT1G05720	1084.82	1202.36	1146.53	855.048	650.196	452.956	944.334	481.962	580.505	1010.35	503.329	587.767
AT1G05723	AT1G05723	0	0	0	0	0	0	0	0	0	0	0	0
AT1G05727	AT1G05727	0	0	0	0	0	0	0	0	0	0	0	0
AT1G05730	AT1G05730	46.6492	147.386	0	130.883	166.181	335.774	97.1627	396.677	168.262	150.227	228.114	332.728
AT1G05733	AT1G05733	0	0	0	0	0	0	0	0	0	0	0	0
AT1G05737	AT1G05737	0	0	0	0	0	2.25351	0	0	0	0	0	0
AT1G05740	AT1G05740	0.91469	0	0	0	31.7833	0	0	0	25.2393	0	0	0
AT1G05747	AT1G05747	0	32.9679	62.0765	63.7196	0	0	50.2189	0	24.1877	0	0	15.6947
AT1G05750	PDE247	33.8435	3.87858	207.862	174.798	83.5447	778.589	356.991	262.798	800.298	886.632	353.715	696.845
AT1G05753	AT1G05753	0	0	0	0	0	0	0	0	0	0	0	0
AT1G05757	AT1G05757	0	0	0	0	19.07	0	0	0	0	0	0	0
AT1G05760	RTM1	0	0	0	0	0	0	0	0	0	0	0	0
AT1G05763	AT1G05763	0	0	0	0	0	0	0	13.8837	22.0844	5.89124	33.2474	21.1879
AT1G05767	AT1G05767	0	0	0	0	0	0	0	0	0	0	0	0
AT1G05770	AT1G05770	310.995	406.282	973.473	371.984	0	0	50.2189	0	58.8918	0	62.8007	0
AT1G05773	AT1G05773	120.739	0	157.072	89.5518	369.594	450.703	290.396	385.768	278.684	264.124	323.239	386.875
AT1G05777	AT1G05777	0	57.2091	30.0977	0	3.63238	24.7887	28.3846	11.9003	6.30984	21.6012	11.0825	8.63209
AT1G05780	AT1G05780	804.927	807.715	1157.82	740.525	593.894	509.294	342.799	432.378	624.674	464.426	637.242	498.307
AT1G05783	AT1G05783	85.0662	1.93929	116.629	0	0	0	55.6775	0	97.8025	15.71	0	14.1252
AT1G05785	AT1G05785	1052.81	376.222	2098.38	1016.93	519.43	1070.42	655.03	847.897	685.669	1314.73	1570.02	944.822
AT1G05787	AT1G05787	0	0	0	0	0	0	0	0	0	0	0	0
AT1G05790	AT1G05790	2300.45	890.135	908.575	1047.07	1534.68	1276.62	1445.43	1531.17	1284.05	1210.65	2534.19	2566.87
AT1G05793	AT1G05793	0	0	0	0	0	0	0	0	0	0	0	0
AT1G05797	AT1G05797	0	0	0	0	0	0	0	0	0	0	0	0
AT1G05800	DGL	28.3554	0	0	0	0	0	0	0	0	0	0	0
AT1G05803	AT1G05803	0	0	0	0	0	0	0	0	0	0	0	0
AT1G05805	AT1G05805	3859.08	2644.22	4763.9	4066	3095.69	3317.17	2775.14	3157.55	4464.21	3498.42	3375.54	3730.63
AT1G05807	AT1G05807	58.5402	0	107.223	0	0	0	0	0	0	0	0	0
AT1G05810	RABA5E	1589.73	1473.86	559.629	412.455	706.498	677.181	881.015	847.897	667.791	790.409	399.892	879.689
AT1G05813	AT1G05813	551.558	586.636	303.799	401.261	0	0	32.7515	0	2.10328	0	0	0
AT1G05817	AT1G05817	0	0	0	0	0	0	0	0	0	0	0	0
AT1G05820	SPPL5	462.833	349.072	453.347	408.15	148.019	33.8027	228.169	218.172	58.8918	119.789	157.925	114.571
AT1G05823	AT1G05823	0	0	0	0	0	61.9716	0	0	0	0	0	0
AT1G05827	AT1G05827	0	0	0	0	0	0	0	0	0	7.85499	0	0
AT1G05830	ATX2	3806.02	2941.9	4240.02	5665.87	7425.49	6042.8	5183.47	6170.31	8444.66	7026.29	9154.12	9309.32
AT1G05833	AT1G05833	26.526	0	1.88111	0	36.3238	123.943	0	70.4101	2.10328	21.6012	0	17.2642
AT1G05835	AT1G05835	6.40283	37.8162	7.52443	39.6095	41.7723	60.8449	74.2367	68.4268	27.3426	42.2206	40.6357	29.82
AT1G05837	AT1G05837	0	0	0	0	0	0	0	0	0	0	0	0
AT1G05840	AT1G05840	2650.77	1822.93	2656.12	2851.88	2374.67	3258.58	2816.63	3081.19	3147.56	3532.78	2877.75	3609
AT1G05843	AT1G05843	0	29.0894	0	0	0	0	0	0	0	0	0	0
AT1G05847	AT1G05847	0	0	0	0	0	0	0	0	0	0	0	0
AT1G05850	POM1	11942.2	14912.2	12662.7	12680.2	5593.86	5607.87	5020.8	4641.12	3147.56	4139.58	4241.82	2858.79
AT1G05853	U5-5	0	0	0	0	0	0	0	0	0	0	0	0
AT1G05857	AT1G05857	0	0	0	0	0	0	0	0	0	0	0	0
AT1G05860	AT1G05860	1564.12	1272.18	1257.52	533.867	1088.81	621.97	1213.99	1910	1469.14	1471.83	2290.38	2087.4
AT1G05863	AT1G05863	0	0	0	0	0	0	0	0	0	0	0	0
AT1G05867	AT1G05867	0	0	0	0	12.7133	0	0	0	8.41312	3.9275	3.69416	0
AT1G05870	AT1G05870	4824.99	5959.44	4502.43	4236.49	7460	9229.27	6315.58	10145	9997.94	12035.8	12875.1	14404.6
AT1G05873	AT1G05873	0	0	0	0	0	0	0	0	0	0	0	0
AT1G05880	ARI12	1.82938	0	0	0	0	0	0	0	35.7557	113.897	177.32	26.681
AT1G05887	AT1G05887	0	0	0	0	0	0	0	0	0	0	0	0
AT1G05890	ARI5	4063.97	3418	4159.13	3459.8	4614.94	4468.72	5202.03	5091.35	5442.23	5688	7117.72	6757.36
AT1G05893	AT1G05893	0	0	0	0	0	0	0	0	0	0	0	0
AT1G05894	AT1G05894	1524.79	2113.83	1714.63	3237.64	14.5295	148.732	6.5503	39.6677	158.798	261.178	14.7766	0
AT1G05897	AT1G05897	0	0	0	0	0	0	0	0	0	0	0	0
AT1G05900	NTH2	2583.08	640.936	3335.2	2985.35	1994.18	1590.98	3193.27	2069.66	2076.99	1688.82	2729.06	1793.91
AT1G05903	AT1G05903	0	0	0	0	0	1.12676	0	0	0	0	0	0
AT1G05907	AT1G05907	1.82938	0	0	0	3.63238	0	0	0	0	0	0	0
AT1G05910	AT1G05910	2310.51	3616.78	2337.28	1981.33	2268.42	2949.85	1800.24	3007.8	2317.81	2266.17	2089.05	2442.88
AT1G05913	AT1G05913	0	0	0	0	0	0	0	5.95015	0	3.9275	3.69416	0
AT1G05917	AT1G05917	0	0	0	0	0	0	0	0	0	0	0	0
AT1G05920	AT1G05920	1.82938	0	0	0.861075	0	0	0	0	0	0	0	0
AT1G05927	AT1G05927	0	0	0	0	0	0	0	0	0	0	0	0
AT1G05930	AT1G05930	5.48814	0	0	0	0	0	0	0	0	0	0	0
AT1G05933	AT1G05933	0	0	176.824	0	64.4747	9.01406	69.8698	9.91692	33.6525	11.7825	25.8591	66.7025
AT1G05937	AT1G05937	0	0	0	0	0	0	96.071	0	0	0	20.3179	0
AT1G05940	CAT9	2054.39	1598.95	2038.18	626.002	3727.73	4463.08	3580.83	2434.6	3507.22	3569.11	4024.78	3510.12
AT1G05943	AT1G05943	0	0	0	0	0	1.12676	0	0	0	0	0	0
AT1G05947	AT1G05947	0	0	0	0	0	0	0	0	0	0	0	0
AT1G05950	AT1G05950	852.491	333.558	720.464	2261.18	1442.05	776.336	1317.7	1644.23	1513.31	1312.77	1611.58	1397.61
AT1G05953	AT1G05953	0	0	0	0	0	0	0	0	0	0	0	0
AT1G05957	AT1G05957	0	0	0	0	0	0	0	0	0	0	0	0
AT1G05960	AT1G05960	3893.84	6240.64	2490.59	2662.44	2898.64	3933.51	3425.8	2739.05	1886.64	2781.65	2842.65	3134.24
AT1G05963	AT1G05963	27.4407	0	0	0	33.5995	0	0	0	0	0	0	0
AT1G05967	AT1G05967	0	0	0	0	0	0	0	0	5.2582	0	0	0
AT1G05970	AT1G05970	422.587	557.546	434.536	230.768	462.22	727.885	269.654	925.249	791.884	620.544	760.073	906.37
AT1G05973	AT1G05973	0	0	0	0	0	0	0	0	0	0	0	0
AT1G05977	AT1G05977	0	0	0	0	5.44857	13.5211	26.2012	25.784	53.6336	21.6012	88.6598	11.771
AT1G05980	AT1G05980	0	0	0	0	0	0	0	0	0	0	0	0
AT1G05983	AT1G05983	0	0	0	0	0	0	0	0	0	3.9275	0	0
AT1G05987	AT1G05987	0	0	0	0	0	0	0	38.676	0	17.6737	0	0
AT1G05990	AT1G05990	65.8577	184.233	216.327	103.329	132.582	211.83	2.18343	41.6511	1.05164	21.6012	117.289	79.2583
AT1G05993	AT1G05993	0	1.93929	1.88111	0	1.81619	0	0	5.95015	0	9.81874	1.84708	0
AT1G05997	AT1G05997	0	0	0	0	15.4376	0	0	0	0	4.90937	0	0.784736
AT1G06000	AT1G06000	0	0	0	0	1.81619	0	0	0	0	0	0	0
AT1G06002	AT1G06002	0	0	0	0.861075	0	0	0	0	0	0	0	0
AT1G06003	AT1G06003	0	0	0	0	0	0	0	0	0	0	0	0
AT1G06007	AT1G06007	0	0.969646	0	0	0	0	0	0	0	0	3.69416	0
AT1G06010	AT1G06010	447.283	630.27	775.957	301.376	457.68	196.056	480.355	159.662	312.337	515.484	431.293	289.568
AT1G06013	AT1G06013	0	0	0	0	0	0	0	0	0	0	0	0
AT1G06017	AT1G06017	30.1848	54.3002	53.6116	0	79.0042	61.9716	87.3373	70.4101	63.0984	76.5862	98.8187	93.3836
AT1G06020	AT1G06020	85.9809	623.482	224.792	0.861075	68.1071	0	6.5503	91.2357	33.6525	0	7.38831	1.56947
AT1G06023	AT1G06023	0	0	0	0	0	0	0	0	0	0	0	0
AT1G06027	AT1G06027	36.5876	9.69646	38.5627	93.8572	0	0	0	0	0	0	0	0
AT1G06030	AT1G06030	3.65876	0	9.40554	275.544	5.44857	252.394	2.18343	1.98338	0	3.9275	0	0
AT1G06033	AT1G06033	72.2605	124.115	1.88111	64.5806	186.159	239.999	126.639	70.4101	196.657	213.067	266.903	281.72
AT1G06037	AT1G06037	180.194	1114.12	822.984	729.331	0	6.76054	0	9.91692	49.4271	0	0	21.1879
AT1G06040	STO	4042.01	4517.58	5204.08	3093.84	2575.36	2999.43	3699.83	1873.31	2839.43	2371.23	2585.91	1820.59
AT1G06043	AT1G06043	0	0	0	0	0	0	0	0	23.1361	15.71	0	0
AT1G06045	AT1G06045	0	0	0	0	0	0	0	0	0	0	0	0
AT1G06047	AT1G06047	0	0	77.1254	0.861075	0	0	0	0	0	0	0	0
AT1G06050	AT1G06050	170.132	747.597	476.861	0.861075	92.6256	306.478	402.843	313.375	505.839	192.447	314.003	312.325
AT1G06053	AT1G06053	0	0.969646	0	0	0	0	0	3.96677	0	0	0	0
AT1G06057	AT1G06057	0	0.969646	0	0	0	0	0	0	0	0	0	0
AT1G06060	AT1G06060	837.856	1489.38	1020.5	1089.26	1254.99	636.618	989.095	1377.46	1824.59	1414.88	1509.06	1881.01
AT1G06063	AT1G06063	0	0	0	0	0	0	0	0	0	0	0	0
AT1G06067	AT1G06067	0	0	0	0	0	0	0	0	0	0	0	0
AT1G06070	AT1G06070	1490.94	297.681	2016.55	1778.12	2025.05	1218.02	1019.66	1272.34	956.992	1518.96	1386.23	900.092
AT1G06073	AT1G06073	0	0	0	0	0	0	0	27.7674	0	0	0	0
AT1G06080	ADS1	221.355	411.13	263.355	92.135	474.933	349.295	385.376	168.588	225.051	25.5287	95.1245	86.3209
AT1G06083	AT1G06083	332.032	211.383	334.837	389.206	494.912	965.631	740.183	592.04	858.138	892.524	540.27	528.127
AT1G06087	AT1G06087	0	0	0	0	24.5186	0	30.568	89.2523	44.1689	24.5469	32.3239	61.9941
AT1G06090	AT1G06090	7931.28	11840.3	11333.7	13258	1791.67	1043.38	1229.27	683.276	704.598	629.381	784.085	816.91
AT1G06093	AT1G06093	0	0	0	0	0	0	0	0	0	0	0	0
AT1G06097	AT1G06097	0	0	0	0	0	0	0	0	0	0	0	0
AT1G06100	AT1G06100	0	0	0	0	39.0481	42.8168	0	15.8671	0	37.3112	63.7242	15.6947
AT1G06103	AT1G06103	0	0	0	0	0	0	0	0	0	0	0	0
AT1G06110	SKIP16	4183.79	3641.99	4424.36	3381.44	3399.91	2736.89	2191.07	3939.99	2992.97	3041.85	2616.39	3052.62
AT1G06113	AT1G06113	24.6966	190.051	80.8876	123.995	50.8533	51.8308	0	17.8505	41.0139	31.42	35.0945	12.5558
AT1G06117	AT1G06117	0	0	0	0	0	0	0	0	0	0	0	0
AT1G06120	AT1G06120	1020.79	1084.06	318.848	1335.53	316.925	582.533	293.672	440.311	181.934	180.665	305.691	188.337
AT1G06123	AT1G06123	0	17.4536	0	0	1.81619	1.12676	9.82544	19.8338	27.3426	0	0	4.70842
AT1G06127	AT1G06127	0	0	0	0	0	0	0	0	0	0	0	0
AT1G06130	GLX2-4	1407.71	1341.02	766.551	683.694	1410.27	1038.87	1393.03	1225.73	1901.36	1364.8	1664.22	2114.08
AT1G06133	AT1G06133	0	0	0	0	0	0	0	0	0	0	0	0
AT1G06135	AT1G06135	0	1.93929	0	0	0.908095	0	0	0	0	0	0	0
AT1G06137	AT1G06137	0	1.93929	0	0	0	0	0	0	0	0	0	0
AT1G06140	MEF3	91.469	0	0	685.416	66.2909	440.562	114.63	257.84	88.3377	208.157	110.825	320.172
AT1G06143	AT1G06143	0	56.2394	0	0	25.4266	196.056	2.18343	131.895	418.552	52.0393	284.45	326.45
AT1G06147	AT1G06147	0	0	1.88111	17.2215	7.26476	1.12676	0	0	0	0	0	0
AT1G06148	AT1G06148	0	2.90894	401.616	34.443	0	193.802	9.82544	20.8255	12.6197	0.981874	0	2.35421
AT1G06150	EMB1444	1443.38	686.509	760.908	516.645	430.437	1802.81	1069.88	424.444	857.086	510.575	958.634	488.89
AT1G06153	AT1G06153	0	0	0	0	0	0	0	0	0	0	0	0
AT1G06157	AT1G06157	0	0	0	0	0	0	0	0	0	0	0	0
AT1G06160	ORA59	0	0	0	0	3.63238	0	0	0	54.6852	0	0	0
AT1G06163	AT1G06163	49.3933	0	0	0	0	0	37.1183	0	0	0	0	0
AT1G06170	AT1G06170	221.355	30.059	0	1.72215	0	0	0	1.98338	0	0	0	0
AT1G06173	AT1G06173	22.8672	15.5143	164.597	16.3604	90.8095	84.5068	100.438	112.061	94.6475	69.7131	83.1185	124.773
AT1G06177	AT1G06177	0	0	0	0	0	2.25351	0	1.98338	0	0	0	1.56947
AT1G06180	MYB13	612.842	773.777	354.589	359.068	1460.22	2173.51	2051.33	1515.31	2422.98	2060.95	1733.48	1931.23
AT1G06187	AT1G06187	3.65876	0	0	0	0	0	0	0	0	0	0	0
AT1G06190	RHON1	796.695	894.013	1165.35	1722.15	2540.85	1512.11	2064.44	2305.68	2018.1	2109.07	2246.97	2164.3
AT1G06197	AT1G06197	73.1752	43.6341	30.0977	35.3041	10.8971	75.4927	7.64201	46.6095	8.41312	1.96375	2.77062	8.63209
AT1G06200	AT1G06200	2480.64	2381.45	2673.05	2066.58	2175.79	1726.19	2018.58	1855.46	2046.49	2032.48	1992.07	2190.98
AT1G06203	AT1G06203	13.7203	8.72681	20.6922	5.16645	0.908095	22.5351	0	26.7757	0	0	0	3.13894
AT1G06207	AT1G06207	143.606	94.0556	0	102.468	237.921	259.154	212.885	247.923	252.393	193.429	247.508	225.219
AT1G06210	AT1G06210	1822.98	2639.38	458.99	2644.36	1880.66	2085.63	2935.62	1870.33	2266.28	2191.54	1493.36	2080.33
AT1G06213	AT1G06213	0	0	0	0	0	0	0	0	0	0	0	0
AT1G06217	AT1G06217	16.4644	0	0	13.7772	10.8971	9.01406	0	7.93354	5.2582	3.9275	0	0
AT1G06220	MEE5	4123.42	1982.93	2516.92	4389.76	3427.15	2558.87	2481.47	3281.51	2739.52	3420.85	3368.15	3244.88
AT1G06225	CLE3	0	0	0	0	52.6695	58.5914	2.18343	0	8.41312	24.5469	25.8591	0
AT1G06227	AT1G06227	356.729	490.641	366.816	527.839	1380.3	1065.91	1208.53	1442.91	1418.66	1619.11	1557.09	1984.6
AT1G06230	GTE4	3563.63	6325.97	6267.85	4824.6	6656.33	7304.77	7060.13	4770.04	5556.86	4866.17	4722.98	4855.16
AT1G06233	AT1G06233	0	0	0	0	0	0	0	0	0	0	0	0
AT1G06237	AT1G06237	0	0	0	0	0	0	0	0	0	0	0	0
AT1G06240	AT1G06240	772.913	774.747	1048.72	822.327	1145.11	1138.02	697.607	542.456	639.397	1128.17	1287.41	1286.97
AT1G06243	AT1G06243	0	0	0	0	0	0	0	0	0	0	0	0
AT1G06247	AT1G06247	0	0	0	0	0	0	0	0	0	0	0	0
AT1G06250	AT1G06250	70.4311	335.497	302.858	395.233	434.977	490.139	495.639	568.24	573.143	689.276	585.524	887.536
AT1G06253	AT1G06253	0	0	0	0	0	0	0	0	0	0	0	0
AT1G06257	AT1G06257	0	0	0	0	0	0	0	0	0	0	0	0
AT1G06260	AT1G06260	0	0	0	0	0	0	2.18343	1.98338	2.10328	0	0	3.13894
AT1G06263	AT1G06263	0	0	1.88111	1.72215	5.44857	4.50703	4.36686	0	4.20656	5.89124	1.84708	4.70842
AT1G06265	AT1G06265	370.449	171.627	205.981	531.283	698.325	351.548	717.257	796.329	1084.24	912.161	881.98	752.562
AT1G06267	AT1G06267	31.0995	51.3912	82.7687	61.1363	70.8314	75.4927	68.7781	95.2024	94.6475	54.9849	81.2714	98.8767
AT1G06270	AT1G06270	152.753	325.801	384.686	1.72215	388.664	344.788	247.82	603.94	592.073	282.78	571.671	222.08
AT1G06273	AT1G06273	32.9288	46.543	102.52	51.6645	66.2909	73.2392	74.2367	95.2024	95.6992	84.4412	60.03	85.5362
AT1G06277	AT1G06277	23.7819	80.4806	92.1743	39.6095	121.685	72.1125	115.722	122.97	121.99	70.6949	113.595	141.252
AT1G06280	LBD2	0	0	1.88111	0	0	0	0	0	0	0	0	0
AT1G06283	AT1G06283	67.6871	144.477	185.289	150.688	279.693	180.281	184.5	235.031	196.657	162.009	209.643	236.99
AT1G06287	AT1G06287	13.7203	2.90894	0	14.6383	7.26476	33.8027	4.36686	13.8837	6.30984	1.96375	25.8591	25.1115
AT1G06290	ACX3	2901.4	1832.63	2472.72	2867.38	2328.35	1543.66	1834.08	2364.19	3196.98	2286.78	2660.72	2756.78
AT1G06293	AT1G06293	0	0	0	0	0	0	0	0	0	0	0	0
AT1G06297	AT1G06297	0	0	0	0	0	0	0	0	0	0	0	0
AT1G06303	AT1G06303	0	0	0	0	0	0	0	0	0	0	0	0
AT1G06307	AT1G06307	20.1232	0	0	2.58323	55.3938	0	6.5503	0	2.10328	1.96375	12.9295	10.9863
AT1G06310	ACX6	76.834	0	1.88111	211.824	1047.94	452.956	639.746	835.996	851.828	643.127	1094.39	789.444
AT1G06313	AT1G06313	0	0	0	0	0	0	0	0	5.2582	0	1.84708	0
AT1G06317	AT1G06317	0	0	0	0	0	0	0	0	0	0	0	0
AT1G06320	AT1G06320	72.2605	0	0	0	401.378	196.056	268.562	150.737	181.934	124.698	218.879	98.092
AT1G06323	AT1G06323	0	0	0	0	0	0	0	0	0	0	0	0
AT1G06327	AT1G06327	0	0	0	0	0	0	0	0	0	0	0	0
AT1G06330	AT1G06330	270.748	0	598.192	154.994	16.3457	19.1549	89.5207	11.9003	19.9811	14.7281	59.1065	3.92368
AT1G06333	AT1G06333	0	0	0	0	0	0	0	0	0	0	1.84708	1.56947
AT1G06337	AT1G06337	0	0	0	0	0	0	0	0	0	0	0	0
AT1G06340	AT1G06340	0	0	0	0	0	0	0	2.97508	0	4.90937	0	0
AT1G06343	AT1G06343	0	0	0	0	0	0	0	0	0	0	0	0
AT1G06347	AT1G06347	0	0	0	0	0	0	0	0	0	0	0	0
AT1G06350	ADS4	0	0	0	0.861075	0	0	0	0	0	0	0	0
AT1G06353	AT1G06353	0	0	0	0	0	0	0	0	0	0	0	0
AT1G06357	AT1G06357	1.82938	0	0	0	0	0	0	0	0	0	0	0
AT1G06360	AT1G06360	0	0	0	0	0	0	0	0	0	0	0	0
AT1G06363	AT1G06363	0	0	0	0	0	0	0	0	0	0	0	0
AT1G06373	AT1G06373	0	0	0	0	0	0	0	0	0	0	14.7766	0
AT1G06377	AT1G06377	0	0	0	0	0	0	0	0	0	0	0	0
AT1G06380	AT1G06380	516.8	0	0	542.477	592.986	493.52	421.402	595.015	437.482	376.058	545.812	345.284
AT1G06383	AT1G06383	0	0	0	0	0	25.9154	17.4675	0.991692	0	16.6919	0	14.1252
AT1G06387	AT1G06387	0	0	0	3.4443	0	0	0	0	0	0.981874	0	0
AT1G06390	GSK1	3101.71	3586.72	3167.78	2807.1	2559.92	3429.85	3072.09	2285.85	2134.83	2778.7	3290.57	3466.18
AT1G06393	AT1G06393	0	0	0	0	0	2.25351	0	0	0	0	0	0
AT1G06397	AT1G06397	0	0	0	0	0	0	0	0	0	0	0	0
AT1G06400	ARA-2	2299.53	2724.7	1324.3	2138.91	1644.56	758.308	1476	1079.95	1266.17	1550.38	1237.54	848.299
AT1G06403	AT1G06403	0	0	0	0	0	0	0	0	0	0	0	0
AT1G06407	AT1G06407	0	0	0	0	0	0	0	0	0	0	0	0
AT1G06410	TPS7	6396.43	6623.65	9380.14	7822.01	5612.02	4128.44	5994.61	6831.77	4717.65	6446.98	5489.52	5322.86
AT1G06413	AT1G06413	0	0	0	0	0	0	0	0	0	0	0	0
AT1G06417	AT1G06417	0	0	0	0	0	0	0	0	0	0	0	0
AT1G06420	AT1G06420	330.203	568.212	756.205	187.714	446.783	172.394	256.553	166.604	317.595	329.91	251.203	290.352
AT1G06423	AT1G06423	0	0	0	0	0	0	0	0	0	0	0	0
AT1G06427	AT1G06427	0	0	0	0	0	0	0	0	0	0	0	0
AT1G06430	FTSH8	34.7582	642.875	696.01	1262.34	1009.8	827.04	446.512	660.467	839.208	636.254	573.518	303.693
AT1G06433	AT1G06433	0	0	0	0	0	0	0	0	0	0	0	0
AT1G06437	AT1G06437	0	0	0	0	0	0	0	0	0	0	0	0
AT1G06440	AT1G06440	0	0	0	0	222.483	0	0	352.051	161.952	511.556	262.285	193.83
AT1G06443	AT1G06443	0	0	0	0	0	0	0	0	0	0	0	0
AT1G06447	AT1G06447	0	0	0	0	0	0	0	0	0	0	0	0
AT1G06450	AT1G06450	7.31752	5.81787	54.5521	44.7759	26.3347	33.8027	27.2929	45.6178	44.1689	16.6919	29.5533	51.0078
AT1G06453	AT1G06453	0	0	0	0	0	0	0	0	0	0	0	0
AT1G06457	AT1G06457	5.48814	0	11.2866	0	0	4.50703	0	21.8172	5.2582	11.7825	19.3943	6.27789
AT1G06460	ACD32.1	17.3791	334.528	0	295.349	192.516	544.224	276.204	343.125	191.398	204.23	238.273	320.172
AT1G06463	AT1G06463	11.891	0	34.8005	0	7.26476	42.8168	0	30.7425	14.723	28.4743	35.0945	22.7573
AT1G06467	AT1G06467	0	0	0	0	0	0	0	0	0	0	0	0
AT1G06470	AT1G06470	2223.61	3177.53	3780.08	2608.2	1937.87	1269.86	2032.78	2307.67	2541.81	1844.94	2320.85	1975.96
AT1G06473	AT1G06473	310.995	224.958	0	373.707	104.431	0	103.713	127.928	151.436	201.284	217.032	233.067
AT1G06475	AT1G06475	0	0	0	0	0	0	0	0	0	0	0	0
AT1G06480	AT1G06480	0	0	1.88111	0	0	0	0	0	0	0	0	0
AT1G06483	AT1G06483	22.8672	71.7538	90.2931	1.72215	94.4418	136.338	65.503	216.189	263.961	124.698	252.126	295.061
AT1G06487	AT1G06487	76.834	36.8465	0	18.0826	41.7723	0	13.1006	14.8754	33.6525	46.1481	28.6297	28.2505
AT1G06490	CalS7	427.16	319.983	1488.9	915.323	555.754	700.843	384.284	148.754	459.566	186.556	923.539	159.301
AT1G06493	AT1G06493	0	0	0	0	16.3457	0	0	0	0	0	0	0
AT1G06497	AT1G06497	0	0	13.1678	0	0	0	0	0	0	0	0	0
AT1G06500	AT1G06500	321.056	269.561	366.816	267.794	542.132	272.675	376.642	453.203	475.341	469.336	485.782	457.501
AT1G06507	AT1G06507	0	0	0	0	0	0	0	0	0	0	0	0
AT1G06510	AT1G06510	604.61	500.337	87.4715	0	563.019	945.349	505.465	465.104	832.898	639.2	821.95	721.172
AT1G06513	AT1G06513	0	0	0	0	0	0	0	0	0	0	0	0
AT1G06515	AT1G06515	1464.42	1762.82	1495.48	1405.27	2000.53	2816.89	2716.19	2158.91	2822.6	3162.62	2977.49	2893.32
AT1G06517	AT1G06517	0	0	0	0	0	0	0	0	0	0	0	0
AT1G06520	GPAT1	28.3554	0.969646	0.940554	0	31.7833	41.69	14.1923	9.91692	24.1877	29.4562	1.84708	0.784736
AT1G06523	MIR5648	0	0	0	0	0	0	0	0	0	0	0	0
AT1G06527	AT1G06527	0	0	0	0	0	0	0	0.991692	0	0	0	0.784736
AT1G06530	PMD2	0	0	0	0	0	0	0	0	0	0	0	0
AT1G06533	AT1G06533	0	0	0	0	0	0	19.6509	1.98338	0	0	2.77062	0.784736
AT1G06537	AT1G06537	0	0	0	0	0	0	0	0	2.10328	0	0	0
AT1G06540	AT1G06540	187.511	203.626	0	174.798	273.336	131.831	94.9793	126.937	54.6852	162.991	135.76	38.4521
AT1G06543	AT1G06543	0	0	0	0	0	0	0	0	0	0	0	0
AT1G06547	AT1G06547	14.635	9.69646	0	0	102.615	30.4224	36.0266	30.7425	56.7885	39.275	93.2774	43.9452
AT1G06550	AT1G06550	3362.4	5922.6	4832.56	3527.82	5435.85	4954.35	7761.01	8475	7683.28	7083.24	7525	7312.17
AT1G06553	AT1G06553	169.218	127.993	126.034	200.631	176.17	67.6054	128.822	132.887	170.366	122.734	72.036	113.002
AT1G06557	AT1G06557	0	0	0	0	0	0	4.36686	0	0	0	0	0
AT1G06560	AT1G06560	857.064	810.624	234.198	2036.44	1818.91	1792.67	1668.14	2521.87	2128.52	2809.14	2424.29	3205.65
AT1G06567	AT1G06567	0	0	0	0	0	41.69	0	0	0	0	0	0
AT1G06570	PDS1	1231.17	643.845	972.532	1396.66	2728.82	1152.67	1732.55	2520.88	3036.08	2574.47	3103.09	2752.07
AT1G06573	AT1G06573	729.008	1172.3	1283.86	1091.84	2452.76	2743.65	2515.31	2550.63	3769.08	3308.92	3290.57	2816.42
AT1G06577	AT1G06577	100.616	133.811	0	161.021	73.5557	63.0984	246.728	266.765	43.1172	135.499	183.784	173.427
AT1G06580	AT1G06580	345.753	1070.49	14.1083	479.619	421.356	1810.7	1038.22	577.165	1026.4	1059.44	1157.19	640.344
AT1G06583	AT1G06583	21.9526	44.6037	0	53.3867	32.6914	1.12676	64.4112	71.4018	43.1172	45.1662	60.9536	50.2231
AT1G06587	AT1G06587	0	0	0	0	0	0	0	0	0	0	0	0
AT1G06590	AT1G06590	637.539	779.595	685.664	1645.51	2112.23	2943.09	1331.89	2826.32	2680.63	2093.36	3402.32	3147.58
AT1G06593	AT1G06593	0	0	0	31.8598	5.44857	7.8873	21.8343	9.91692	26.291	24.5469	21.2414	0
AT1G06597	MIR5654	0	0	0	0	0	0	0	0	0	0	0	0
AT1G06603	AT1G06603	0	0	0	0	0	0	0	0	0	0	0	0
AT1G06607	AT1G06607	0	96.9646	0	0	0	0	0	0	0	0	1.84708	0
AT1G06610	AT1G06610	0	0	0	0	0	0	0	0.991692	0	0	1.84708	0
AT1G06613	AT1G06613	0	0	0	0	0	0	0	0	0	0	0	0
AT1G06617	AT1G06617	0	0	0	0	0	0	0	0	0	0	0	0
AT1G06620	AT1G06620	1995.85	1407.93	2946.75	2257.74	3634.19	2554.36	4171.45	2670.63	3144.4	3242.15	4650.94	3870.32
AT1G06623	MIR2933a	0.91469	0	0	0	0	0	0	0	0	0	0	0
AT1G06627	AT1G06627	0	0	17.8705	0	0	0	0	0	0	0	0	0
AT1G06630	AT1G06630	1484.54	1792.87	2973.09	3005.15	4869.2	4315.48	3090.65	4351.54	5509.54	5221.61	7534.23	5406.05
AT1G06633	AT1G06633	0	0	0	0	0	0	0	0	0	0	0	0
AT1G06637	AT1G06637	0	0	0	0	0	0	0	0	2.10328	0	0	0
AT1G06640	AT1G06640	21156.8	21268.2	21543.4	22851.2	16105.1	12842.8	17171.6	17253.5	12618.6	15829.8	16724.4	18837.6
AT1G06643	MIR5630a	0	0	0	0	0	0	0	0	0	0	0	0
AT1G06645	AT1G06645	0	0	2.82166	5.16645	53.5776	0	3.27515	90.244	108.319	130.589	60.03	0.784736
AT1G06647	MIR5630b	0	0	0	0	0	0	0	0	0	0	0	0
AT1G06650	AT1G06650	383.255	0	172.121	16.3604	315.109	451.83	218.343	175.529	192.45	154.154	284.45	142.037
AT1G06653	MIR5666	0	0	0	0	0	0	0	0	0	0	0	0
AT1G06657	AT1G06657	0	0	0	0	0	0	0	0	0	0	0	0
AT1G06660	JASON	634.795	0	465.574	0	375.043	50.7041	685.598	243.956	354.402	544.94	579.059	812.202
AT1G06663	AT1G06663	0	0	0	0	0	2.25351	0	0	0	0	0	0
AT1G06667	AT1G06667	1.82938	3.87858	3.76221	0	1.81619	24.7887	10.9172	0.991692	4.20656	0	0	1.56947
AT1G06670	NIH	5264.96	6462.69	6756.94	6824.88	10889	9184.2	10625.7	9188.03	10179.9	8692.53	9513.38	8517.52
AT1G06673	AT1G06673	0	0	0	0	0	0	0	0	0	0	0	0
AT1G06677	AT1G06677	0	0	0	0	0	0	0	0	0	0	0	0
AT1G06680	PSBP-1	967.742	952.192	794.768	194.603	929.889	461.97	449.787	631.708	360.712	260.197	536.576	255.824
AT1G06683	AT1G06683	0	0	0	0	0	0	0	0	2.10328	0	0	0
AT1G06687	AT1G06687	514.97	238.533	495.672	325.486	1215.03	1336.33	1677.97	1002.6	1753.08	1585.73	1465.66	1130.8
AT1G06690	AT1G06690	217.696	365.556	1285.74	12.0551	741.913	1064.79	532.757	1147.39	452.205	496.828	582.753	957.378
AT1G06693	AT1G06693	509.482	351.012	565.273	267.794	1353.97	1043.38	1510.93	1446.88	1662.64	1458.08	2006.85	1764.09
AT1G06697	AT1G06697	0	0	0	0	1.81619	0	0	0	0	7.85499	0	0
AT1G06700	AT1G06700	9969.21	8378.71	11370.4	9356.44	6995.05	7494.06	4079.74	6365.67	5464.32	5943.28	4854.12	5854.13
AT1G06703	AT1G06703	0	0	0	0	0	0	0	0	0	0	0	0
AT1G06707	AT1G06707	0	0	0	0	0	0	0	0	0	0	0	0
AT1G06710	AT1G06710	291.786	861.045	0	1146.95	1064.29	1006.19	1590.63	1745.38	1074.78	755.061	1348.37	1611.06
AT1G06713	AT1G06713	0	0	0	0	0	0	0	0	0	0	0	0
AT1G06717	AT1G06717	53.9667	39.7555	98.7581	0	146.203	199.436	162.666	116.028	72.5631	129.607	44.3299	119.28
AT1G06720	AT1G06720	4031.04	4090.93	3370.94	2520.37	8092.94	5657.45	6643.09	5752.81	6383.45	6870.17	5824.76	4826.13
AT1G06723	AT1G06723	0	0	1.88111	0	0	0	6.5503	0	0	0	0	0
AT1G06727	AT1G06727	75.0046	2.90894	2.82166	132.606	299.671	412.393	390.834	198.338	329.163	237.614	240.12	222.865
AT1G06730	AT1G06730	956.766	285.076	1001.69	187.714	732.832	317.746	552.408	657.492	584.712	388.822	703.737	624.65
AT1G06733	AT1G06733	18.2938	39.7555	6.58388	0	206.137	211.83	455.246	207.264	369.125	318.127	338.939	207.17
AT1G06737	AT1G06737	68.6017	0	0	47.3591	251.542	144.225	198.692	309.408	296.562	355.438	366.645	283.29
AT1G06740	MUG3	277.151	0	43.2655	4.30538	375.951	23.6619	185.592	128.92	155.643	249.396	259.514	187.552
AT1G06743	AT1G06743	109.763	123.145	175.884	59.4142	718.303	881.124	878.831	853.847	895.997	913.143	1021.43	695.276
AT1G06747	AT1G06747	0	0	0	0	0	0	0	0	0	0	0	0
AT1G06750	AT1G06750	42.0757	201.686	12.2272	0	92.6256	0	13.1006	0	6.30984	37.3112	0.923539	0
AT1G06753	AT1G06753	78.6633	111.509	0	0	85.3609	0	38.2101	68.4268	19.9811	67.7493	36.018	45.5147
AT1G06757	AT1G06757	13.7203	89.2074	60.1954	93.8572	59.0261	45.0703	30.568	24.7923	36.8074	51.0575	24.9356	2.35421
AT1G06760	AT1G06760	3140.13	2308.73	2159.51	2270.66	1818.01	2368.44	1224.91	2259.07	2991.91	2486.11	2379.04	2630.43
AT1G06770	DRIP1	1135.13	900.801	901.05	1104.76	1433.88	1580.84	1492.38	2170.81	1806.72	1232.25	1955.13	1353.67
AT1G06773	AT1G06773	0	0	0	0	0	36.0562	162.666	22.8089	0	0	17.5472	0
AT1G06777	AT1G06777	0	0	0	0	0	0	0	0	0	0	0	0
AT1G06780	GAUT6	2852.92	3804.89	4689.6	3237.64	3562.45	4727.87	3423.62	2819.38	2711.13	2332.93	3165.89	2988.27
AT1G06783	AT1G06783	0	0	0	0	0	0	0	0	0	0	0	0
AT1G06787	AT1G06787	0	0	0	0	0	0	0	0	0	0	0	0
AT1G06790	AT1G06790	346.667	553.668	96.877	350.458	484.014	503.66	886.473	710.052	512.148	1167.45	643.707	533.62
AT1G06797	AT1G06797	0	0	0	0	0	0	0	0	0	0	0	0
AT1G06800	PLA-I{gamma}1	146.35	79.5109	539.878	112.801	182.527	165.633	281.663	207.264	82.0279	83.4593	79.4244	131.836
AT1G06810	AT1G06810	0	0	0	0	155.284	0	0	56.5264	0	1.96375	33.2474	0
AT1G06817	AT1G06817	0	0	0	0	0	0	0	0	0	0	0	0
AT1G06820	CRTISO	1262.27	2596.71	2527.27	2138.91	2553.56	1710.42	2402.87	2800.54	4069.84	4473.42	3130.8	3875.81
AT1G06823	AT1G06823	0	0	0	0	0	0	0	0	0	0	0	0
AT1G06827	AT1G06827	0	0	0	0	0	0	0	0	0	0	0	0
AT1G06830	AT1G06830	136.289	25.2108	12.2272	49.0813	5.44857	22.5351	13.1006	1.98338	19.9811	9.81874	4.6177	4.70842
AT1G06837	AT1G06837	0	0	200.338	0	47.2209	0	28.3846	1.98338	14.723	0	11.0825	12.5558
AT1G06840	AT1G06840	983.292	1084.06	1519.93	3322.03	2140.38	1695.77	1876.66	2029	1768.86	2278.93	2137.07	1951.64
AT1G06850	bZIP52	2376.36	1490.35	3105.71	2413.59	1978.74	2334.64	2080.81	3092.1	2924.61	2633.39	2989.5	3191.52
AT1G06853	AT1G06853	74.0899	0	94.9959	178.243	22.7024	42.8168	18.5592	28.7591	46.2721	21.6012	24.012	4.70842
AT1G06857	AT1G06857	0	0	0	0	0	0	1.09172	0	0	0	0	1.56947
AT1G06860	AT1G06860	43.9051	0	0	12.0551	15.4376	3.38027	3.27515	26.7757	0	11.7825	9.23539	6.27789
AT1G06863	AT1G06863	0	0	0	0	0	0	0	0	0	0	0	2.35421
AT1G06867	AT1G06867	0	9.69646	0	0	0	0	0	0	0	0	0	0
AT1G06870	Plsp2A	1278.74	1558.22	1422.12	1283.86	1699.04	1959.43	2051.33	2233.29	1949.74	1600.45	1869.24	2183.92
AT1G06873	U1-14p	0	0	0	0	0	0	0	0	0	0	0	0
AT1G06877	U4-10	0	0	0	0	0	0	0	0	0	0	0	0
AT1G06880	AT1G06880	0	0	0	0	0	0	0	0	0	0	0	0
AT1G06883	AT1G06883	0	0	0	0	0	0	0	0	0	1.96375	0	0
AT1G06890	AT1G06890	2248.31	1409.86	4093.29	4053.08	2083.17	2425.91	2626.67	2121.23	2089.61	3233.31	2355.95	2642.99
AT1G06897	AT1G06897	0	0	0	0	0	0	0	0.991692	0	0	0	0
AT1G06900	AT1G06900	3546.25	3507.21	2202.78	4301.07	3780.4	3771.26	5763.17	3661.33	4585.15	4640.34	4372.03	4435.33
AT1G06903	MIR773b	0	0	0	0	0	0	0	0	0	0	0	0
AT1G06907	AT1G06907	0	0	0	0	0	0	0	0	0	0	0	0
AT1G06910	TRFL7	484.786	211.383	79.0065	775.829	1033.41	1095.21	1064.42	741.786	984.334	807.1	868.127	1221.83
AT1G06913	AT1G06913	0	0	0	0	0	0	0	0	0	0	0	0
AT1G06917	AT1G06917	0	0	0	0	0	0	0	0	0	0	0	0
AT1G06920	OFP4	0	0	1.88111	0	0	0	0	1.98338	0	0	0	0
AT1G06923	AT1G06923	478.383	754.384	861.547	470.147	393.205	627.604	545.858	251.89	123.042	473.263	275.215	316.249
AT1G06925	AT1G06925	0	0	0	0	4.54047	0	0	0	2.10328	1.96375	0	3.92368
AT1G06927	AT1G06927	0	0	0	0	0	0	0	0	0	0	0	0
AT1G06930	AT1G06930	631.136	471.248	552.105	1924.5	656.552	1108.73	828.612	992.684	921.236	1158.61	981.722	1091.57
AT1G06933	AT1G06933	32.9288	0	0	0	0	54.0843	0	0	0	0	5.54123	0
AT1G06937	AT1G06937	0	0	0	0	0	0	0	0	0	0	0	0
AT1G06943	AT1G06943	0	0	0	0	0	0	0	0	0	0	0	0
AT1G06947	AT1G06947	0	0	0	0	0	0	0	0	0	0	0	0
AT1G06950	TIC110	2156.84	2549.2	2658.95	3456.36	3930.23	3450.13	2670.34	2591.29	2785.79	3009.44	3249.01	2045.81
AT1G06953	AT1G06953	0	0	0	0	0	0	0	0	0	0	0	0
AT1G06957	AT1G06957	0	0	0	0	0	0	0	0	0	0	0	0
AT1G06960	AT1G06960	1776.33	1760.88	1344.99	665.611	2767.87	2601.68	4168.17	2273.95	4068.79	3124.32	3580.56	3958.21
AT1G06963	AT1G06963	83.2368	185.202	0	0	0	145.352	0	0	0	1.96375	0	0
AT1G06967	AT1G06967	0	0	0	0	0	0	0	0	0	0	0	0
AT1G06970	CHX14	123.483	0	57.3738	34.443	0	0	0	0.991692	4.20656	45.1662	0	4.70842
AT1G06973	AT1G06973	0	0	0	0	0	0	0	0	0	0	0	0
AT1G06977	AT1G06977	164.644	232.715	0	347.013	353.249	446.196	398.476	626.749	397.52	474.245	598.453	739.221
AT1G06980	AT1G06980	1338.19	630.27	843.677	857.631	208.862	119.436	310.047	128.92	393.313	210.121	134.837	111.432
AT1G06983	AT1G06983	113.422	0	188.111	130.883	231.564	181.408	161.574	14.8754	138.816	188.52	101.589	120.849
AT1G06987	AT1G06987	0	0	0	0	0	0	0	0	0	0	0	0
AT1G06990	AT1G06990	337.521	201.686	0	0	0	15.7746	0	0	0	1.96375	0	0
AT1G06993	AT1G06993	0	0	0	0	39.9562	0	0	42.6428	35.7557	45.1662	20.3179	46.2994
AT1G06997	AT1G06997	0	0	0	0	0	2.25351	0	0	0	0	0	0
AT1G07000	EXO70B2	843.344	1999.41	0	135.189	716.487	1092.95	526.207	792.362	1151.55	463.445	265.979	761.194
AT1G07003	AT1G07003	0	0	0	0	0	0	44.7604	0	0	0	0	0
AT1G07007	AT1G07007	0	0	0	0	0	0	0	0	0	0	0	0
AT1G07010	SLP1	389.658	71.7538	1.88111	733.636	197.965	176.901	183.408	441.303	349.144	221.904	68.3419	222.865
AT1G07013	AT1G07013	0	0	0	0	0	0	0	0	0	0	0	0
AT1G07017	AT1G07017	0	0	0	0	0	0	0	0	0	0	0	0
AT1G07020	AT1G07020	405.208	539.123	363.054	547.644	496.728	742.533	684.506	478.987	749.819	622.508	720.36	751.777
AT1G07023	AT1G07023	0	58.1787	16.93	0	0	0	18.5592	1.98338	0	34.3656	0	0
AT1G07025	AT1G07025	0.91469	0	0	1.72215	0	0	1.09172	0	2.10328	1.96375	0.923539	0.784736
AT1G07027	AT1G07027	0	35.8769	0	0	0	0	9.82544	52.5597	12.6197	11.7825	28.6297	0
AT1G07030	AT1G07030	1798.28	890.135	2036.3	537.311	1567.37	930.701	1639.76	1215.81	1159.96	1397.21	1448.11	1771.15
AT1G07040	AT1G07040	1495.52	1924.75	1247.17	1586.96	1938.78	1787.04	1913.78	1709.68	1463.88	2012.84	1948.67	1611.06
AT1G07050	AT1G07050	0	0	0	1.72215	0.908095	15.7746	0	0	11.568	25.5287	5.54123	31.3894
AT1G07051	MIR847A	0	0	0	0	0	5.63379	0	0	7.36148	0	21.2414	0
AT1G07060	DFO	113.422	0	0	0	0	312.112	44.7604	50.5763	163.004	25.5287	187.478	12.5558
AT1G07070	AT1G07070	963.169	1476.77	1311.13	903.268	863.598	200.563	820.97	770.545	774.007	810.046	579.059	834.174
AT1G07080	AT1G07080	2456.86	3288.07	2213.12	3409.86	2816.91	1858.02	2361.38	2556.58	2247.35	2245.55	1842.46	2407.57
AT1G07090	LSH6	510.397	328.71	134.499	343.569	375.951	299.717	442.145	520.638	198.76	90.3324	179.167	200.892
AT1G07100	AT1G07100	0	0	0	0	0	0	0	0	0	0	0	0
AT1G07110	F2KP	2150.44	1870.45	3280.65	3575.18	5857.21	5232.66	6031.73	5632.81	5957.54	6410.66	5410.09	6729.89
AT1G07117	AT1G07117	0	0	0	0	0	0	0	0	0	1.96375	0	0
AT1G07119	AT1G07119	51.2226	46.543	61.136	37.8873	66.2909	55.2111	126.639	130.903	66.2533	51.0575	79.4244	67.4873
AT1G07120	AT1G07120	48.4786	11.6357	0	0	13.6214	0	14.1923	15.8671	4.20656	9.81874	6.46477	5.49315
AT1G07123	AT1G07123	0	0	0	0	0	0	0	0	0	0	0	0
AT1G07127	AT1G07127	0	0.969646	0	0	0	1.12676	0	0	0	0	0	0
AT1G07128	AT1G07128	37.5023	49.4519	0	55.9699	34.5076	0	19.6509	66.4434	54.6852	50.0756	8.31185	53.362
AT1G07130	STN1	0	0	0	0	0	0	0	0	0	0	0	0
AT1G07133	AT1G07133	0	0	0	0	0	0	0	0	0	0	0	0
AT1G07135	AT1G07135	242.393	34.9072	117.569	177.381	176.17	326.76	312.231	95.2024	277.633	233.686	267.826	171.072
AT1G07137	MIR5645d	21.0379	19.3929	13.1678	30.1376	21.7943	9.01406	22.926	1.98338	28.3943	23.565	4.6177	1.56947
AT1G07140	SIRANBP	10120.1	14820.1	12352.3	11773.5	12813.2	12922.8	13292.7	10435.6	12773.2	12431.5	11779.7	12162.6
AT1G07143	AT1G07143	0	0	0	0.861075	0	0	0	3.96677	0	0	0	12.5558
AT1G07147	AT1G07147	0	0	0	0	1.81619	0	0	0	0	0	0	0
AT1G07150	MAPKKK13	141.777	180.354	522.948	545.922	127.133	146.478	131.006	174.538	62.0467	194.411	173.625	178.92
AT1G07157	AT1G07157	0	0	0	1.72215	0	0	0	0	0	0	0	0
AT1G07160	AT1G07160	96.9571	0	614.182	83.5243	55.3938	0	1.09172	3.96677	180.882	210.121	112.672	160.086
AT1G07163	AT1G07163	0	0	0	0	0	0	0	0	0	0	0	0
AT1G07167	AT1G07167	0	0	0	0	0	0	0	0	0	0	20.3179	20.4031
AT1G07170	AT1G07170	2268.43	1977.11	1802.1	2133.74	2479.1	2428.16	2032.78	1945.7	2106.43	1252.87	2007.77	2125.85
AT1G07173	AT1G07173	0	0	0	0	0	0	0	0	0	0	0	0
AT1G07175	AT1G07175	1783.65	2017.83	2376.78	1769.51	344.168	432.675	588.435	148.754	176.675	151.209	119.137	77.6889
AT1G07177	AT1G07177	0	0	0	0	0	0	0	0	0	0	0	0
AT1G07180	NDA1	522.288	0	1.88111	218.713	0	0	0	0	0	0	0	73.7652
AT1G07183	AT1G07183	0	0	0	0	0	0	0	0	0	0	0	0
AT1G07187	AT1G07187	2401.06	1958.68	2803.79	3124.84	1506.53	1589.85	1610.28	1720.59	3675.48	3034.97	3359.84	2744.22
AT1G07190	AT1G07190	0	0	0	0	0	0	0	0	0	0	0	0
AT1G07193	AT1G07193	0	0	0	0	0	0	0	0	0	0	0	0
AT1G07197	AT1G07197	0	0	0	0	0	0	0	0	0	0	0	0
AT1G07200	AT1G07200	1479.97	1488.41	1528.4	3072.32	884.484	1503.09	757.651	923.265	567.885	746.224	890.292	1273.63
AT1G07210	AT1G07210	1022.62	1704.64	624.528	571.754	852.701	603.942	1343.9	687.243	1253.55	1072.21	886.598	990.337
AT1G07220	AT1G07220	418.013	701.054	1383.55	1157.28	591.17	323.379	490.18	1008.55	540.543	632.327	1291.11	881.258
AT1G07230	NPC1	164.644	1998.44	995.106	804.244	750.086	628.73	1203.07	814.179	673.049	886.632	710.202	743.93
AT1G07233	AT1G07233	0	0	0	0	0	0	0	0	0	0	0	0
AT1G07237	AT1G07237	0	0	0	0	0	0	0	0	0	0	0	0
AT1G07240	UGT71C5	905.543	707.841	448.644	2400.68	1393.02	1541.4	1189.97	1220.77	900.203	1138.97	1512.76	1114.32
AT1G07243	MIR5024	0	0	0	0	0	3.38027	0	0	0	0	7.38831	0
AT1G07247	AT1G07247	0	0	0	0	0	0	0	0	0	0	0	0
AT1G07250	UGT71C4	2336.12	1051.1	1071.29	2150.1	1645.47	1437.74	1149.58	1377.46	1220.95	1369.71	897.68	1224.19
AT1G07253	AT1G07253	0	0	0	0	0	0	0	0	0	0	0	0
AT1G07257	AT1G07257	0	0	0	0	0	0	0	0	0	0	0	0
AT1G07260	UGT71C3	327.459	36.8465	221.971	1132.31	314.201	2.25351	200.876	644.6	217.689	194.411	486.705	168.718
AT1G07263	AT1G07263	0	0	0	0	0	0	0	0	0	0	0	0
AT1G07267	AT1G07267	53.9667	0	0	0	0	15.7746	0	29.7508	27.3426	5.89124	1.84708	23.5421
AT1G07270	AT1G07270	34.7582	531.366	212.565	948.044	1047.03	377.464	774.027	384.777	1074.78	858.158	842.268	1242.24
AT1G07273	AT1G07273	0	0	0	0	2.72428	0	20.7426	0	0	2.94562	2.77062	0
AT1G07277	AT1G07277	0	0	0	0	0	0	0	0	0	0	0	0
AT1G07280	AT1G07280	1856.82	2715.98	2344.8	2733.05	328.73	333.52	812.237	1228.71	546.852	984.82	688.96	1368.58
AT1G07283	MIR5025	0	0	0	0	0	0	0	0	0	0	5.54123	8.63209
AT1G07287	AT1G07287	51.2226	19.3929	0	0	0	0	6.5503	0	0	0	0	0
AT1G07290	GONST2	3869.14	3330.73	5173.99	3550.21	269.704	365.069	901.757	608.899	262.91	530.212	521.8	359.409
AT1G07293	AT1G07293	0	0	0	0	0	0	0	0	0	0	12.006	0
AT1G07297	AT1G07297	0	0	88.412	0	0	0	0	0	0	0	0	0
AT1G07300	AT1G07300	1846.76	926.981	1163.46	1498.27	1197.78	2215.2	1587.36	1382.42	1552.22	1125.23	1154.42	1601.65
AT1G07303	AT1G07303	0	0	0	0	0	0	0	0	0	0	0	0
AT1G07310	AT1G07310	3993.54	4511.76	2930.77	4006.58	2403.73	2996.05	3278.42	3638.52	2446.11	3076.21	3317.35	4043.74
AT1G07313	AT1G07313	0	0	32.9194	14.6383	38.14	3.38027	25.1095	29.7508	63.0984	134.517	72.9596	35.3131
AT1G07317	AT1G07317	0	0	0	0	0	0	0	0	0	0	0	0
AT1G07320	RPL4	464.662	114.418	509.78	587.253	919.9	450.703	974.902	311.391	485.857	491.919	550.429	582.274
AT1G07323	AT1G07323	1121.41	903.71	432.655	465.842	1419.35	629.857	751.101	988.717	1067.41	905.288	1054.68	912.648
AT1G07327	AT1G07327	0	0	0	0	0	0	0	0	0	0	0	0
AT1G07330	AT1G07330	3.65876	0	0	0	0	0	0	0	0	0	0	0
AT1G07333	AT1G07333	0	0	0	0	0	0	0	0	0	0	0	0
AT1G07337	AT1G07337	0	0	0	0	0	0	0	0	0	0	0	0
AT1G07340	STP2	1.82938	0	0	0	0	1.12676	0	0	1.05164	0	0	0
AT1G07343	AT1G07343	0	0	0	0	0	0	0	0	0	0	0	0
AT1G07347	AT1G07347	0	0	0	0	0	0	0	0	25.2393	20.6194	0	0
AT1G07350	SR45a	8825.84	8771.41	8701.06	6878.27	5444.03	7765.61	6495.71	7181.83	3750.15	4202.42	3204.68	4046.88
AT1G07353	AT1G07353	0	0	0	0	0	0	0	0	0	0	0	0.784736
AT1G07357	MIR5664	0	0	0	0	0	0	0	0	0	0	0	0
AT1G07360	MAC5A	1733.34	1142.24	2566.77	1274.39	1708.13	820.279	1010.93	1775.13	1508.05	1514.05	1137.8	1100.98
AT1G07367	AT1G07367	0	0	0	0	0	0	0	0	0	0	0	0
AT1G07370	PCNA1	591.804	917.285	769.373	1656.71	499.452	509.294	655.03	1120.61	361.764	807.1	1203.37	812.986
AT1G07373	AT1G07373	0	0	0	0	21.7943	19.1549	0	0	2.10328	5.89124	0	0
AT1G07380	AT1G07380	1431.49	1227.57	1537.81	2136.33	917.176	1221.4	721.624	1141.44	835.002	821.829	1189.52	1086.86
AT1G07383	AT1G07383	0	0	0	0	0	0	0	0	0	0	0	0
AT1G07390	RLP1	257.943	31.0287	0	34.443	0	9.01406	48.0355	271.724	79.9246	298.49	236.426	349.992
AT1G07393	AT1G07393	21.9526	0	21.6327	0	105.339	59.7181	67.6864	80.3271	192.45	90.3324	36.018	18.8337
AT1G07397	AT1G07397	151.839	146.416	293.453	285.877	39.9562	0	0	25.784	9.46475	34.3656	9.23539	0
AT1G07400	AT1G07400	175.62	404.342	278.404	354.763	3.63238	750.42	124.456	262.798	73.6148	69.7131	140.378	74.5499
AT1G07407	AT1G07407	152.753	229.806	337.659	230.768	7.26476	0	0	0	9.46475	24.5469	26.7826	2.35421
AT1G07410	RABA2b	1051.89	334.528	848.379	1136.62	237.921	660.28	102.621	328.25	527.923	383.913	292.762	236.205
AT1G07413	AT1G07413	0	0	0	0.861075	34.5076	2.25351	0	36.6926	11.568	0	20.3179	18.0489
AT1G07417	AT1G07417	2.74407	31.9983	0	0	10.8971	0	7.64201	32.7258	16.8262	9.81874	6.46477	10.2016
AT1G07420	SMO2-1	2585.83	3061.17	3120.76	2495.4	4130.01	2842.81	3464.01	4121.47	4494.71	3831.27	4341.56	3720.43
AT1G07423	AT1G07423	0	0	0	0	0	0	0	15.8671	2.10328	1.96375	1.84708	2.35421
AT1G07430	HAI2	154.583	0	0	3.4443	0	0	0	26.7757	2.10328	0	0	0
AT1G07433	AT1G07433	0	0	0	0	0	0	0	0	0	0	0	0
AT1G07437	AT1G07437	0	3.87858	0	0	0.908095	0	0	2.97508	0	0	0	0
AT1G07440	AT1G07440	0.91469	1.93929	4.70277	0.861075	3.63238	5.63379	0	0	6.30984	5.89124	0	0
AT1G07447	AT1G07447	0	0	0	0	0	0	0	0	0	0	0	0
AT1G07450	AT1G07450	0	0	0	0	0	0	0	1.98338	0	0	0	0
AT1G07453	AT1G07453	0	0	0	0	0	0	0	0	0	0	0	0
AT1G07457	AT1G07457	0	0	0	0	0	0	0	0	0	0	0	0
AT1G07460	AT1G07460	0	0	0	0	0	0	38.2101	0	0	0	0	0
AT1G07463	AT1G07463	0	0	0	0	0	0	0	0	0	0	0	0
AT1G07467	AT1G07467	0	0	0	0	0	0	0	0	0	0	0	0
AT1G07470	AT1G07470	1638.21	1624.16	2217.83	1360.5	981.65	1409.57	1658.32	1489.52	1801.46	1530.74	1554.32	2002.65
AT1G07473	AT1G07473	0	0	0	0	0	0	0	24.7923	0	0	0	0
AT1G07476	AT1G07476	0	0	0	0	0	0	0	0	0	0	0	1.56947
AT1G07477	AT1G07477	0	0	0	16.3604	1.81619	0	0	0	0	0	0	0
AT1G07480	AT1G07480	1569.61	1497.13	364.935	1159.01	887.208	1529.01	793.678	852.855	1109.48	956.345	1599.57	1478.44
AT1G07483	AT1G07483	0	0	0	62.8585	0	0	0	0	0	0	0	7.06262
AT1G07485	AT1G07485	13.7203	0	0	0	2.72428	0	12.0089	19.8338	15.7746	3.9275	24.012	9.41683
AT1G07487	AT1G07487	0	0	0	0	0	0	0	0	0	0	0	0
AT1G07490	RTFL3	0	0	1.88111	0	0	4.50703	10.9172	0	0	0	1.84708	3.13894
AT1G07493	AT1G07493	45.7345	0	0	0	0	0	0	29.7508	2.10328	21.6012	0	12.5558
AT1G07497	AT1G07497	0	0	1.88111	0	0	0	0	0	0	0	0	0.784736
AT1G07500	AT1G07500	0	0	0	0	0	0	0	0	0	0	0	0
AT1G07503	AT1G07503	0	0	0	0	0	0	0	0	0	0	0	0
AT1G07507	AT1G07507	0	0	0	0	0	0	0	0	0	0	0	0
AT1G07510	ftsh10	1871.46	2587.98	1871.7	975.598	909.911	1258.59	1039.31	1624.39	1208.33	803.173	1013.12	1729.56
AT1G07513	AT1G07513	5.48814	1.93929	5.64332	5.16645	7.26476	4.50703	6.5503	0	12.6197	11.7825	5.54123	0
AT1G07517	AT1G07517	94.2131	0	0	0	215.218	178.028	158.299	100.161	30.4975	67.7493	142.225	40.0215
AT1G07520	AT1G07520	0	0	0	0	0	0	0	0	0	0	0	0
AT1G07523	AT1G07523	27.4407	0	87.4715	15.4994	0	0	0	0	0	0	0	0
AT1G07527	AT1G07527	0	0	0	0	0	0	0	0	0	0	0	0
AT1G07530	SCL14	1403.13	3448.06	1311.13	2677.08	1630.03	2780.84	3569.91	1958.59	1768.86	2150.3	2662.56	2220.02
AT1G07533	AT1G07533	0	0	0	0	0	0	0	0	0	0	0	0
AT1G07537	U4-4	0	0	0	0	0	0	0	0	0	0	0	0
AT1G07540	TRFL2	0.91469	1.93929	1.88111	0	0	0	0	0.991692	0	0	0	0
AT1G07543	AT1G07543	0	0	0	36.1652	59.9342	47.3238	30.568	19.8338	36.8074	50.0756	18.4708	60.4247
AT1G07547	AT1G07547	31.0995	0	0	0	0	28.1689	39.3018	28.7591	6.30984	13.7462	13.8531	4.70842
AT1G07550	AT1G07550	0	0	0	0	0	33.8027	0	53.5514	0	0	0	0
AT1G07553	AT1G07553	0	0	0	0	0	0	0	0	0	0	0	0
AT1G07557	AT1G07557	0	0	0	0	0	0	0	0	0	0	0	0
AT1G07560	AT1G07560	1020.79	169.688	542.699	458.953	713.762	259.154	185.592	767.57	247.135	329.91	288.144	171.857
AT1G07563	AT1G07563	0	0	0	0	0	0	0	0	0	0	0	0
AT1G07567	AT1G07567	0	0	0	0	0	0	0	0	0	0	0	0
AT1G07570	APK1A	570.767	431.492	331.075	517.506	627.493	1307.04	1586.26	1339.78	722.476	1223.42	1128.56	705.478
AT1G07573	AT1G07573	0	0	0	0	0	0	0	0	0	0	0	0
AT1G07580	AT1G07580	0	0	0	0	0	0	0	0	0	0	0	0
AT1G07583	AT1G07583	0	0	0	0	0	0	0	0	0	0	0	0
AT1G07587	AT1G07587	0	67.8752	0	0	101.707	0	78.6036	0	60.9951	1.96375	64.6477	73.7652
AT1G07590	AT1G07590	10627.8	12944.8	11931.9	9351.28	6015.22	6120.54	6553.57	2919.54	4083.52	3926.51	2322.7	1701.31
AT1G07593	AT1G07593	0	0	0	0	0	0	0	0	0	0	0	0
AT1G07597	AT1G07597	0	0	0	0	0	0	0	0	0	0	0	0
AT1G07600	MT1A	0	0	0	0	0	0	0	0	0	0	0	0
AT1G07603	AT1G07603	53.052	0	0	72.3303	76.2799	0	15.284	21.8172	36.8074	0	45.2534	29.82
AT1G07607	AT1G07607	0	141.568	49.8493	50.8034	64.4747	256.901	164.849	254.865	108.319	168.882	162.543	155.378
AT1G07610	MT1C	12040.1	13550.8	13925.8	11546.2	8563.33	8181.38	8585.25	5785.53	3886.86	3959.9	3301.65	2562.16
AT1G07613	MIR5636	0	0	0	0	0	0	0	0	0	0	0	0
AT1G07615	AT1G07615	349.412	244.351	1339.35	469.286	2040.49	1095.21	1144.12	2865	1409.2	1736.94	2367.95	2425.62
AT1G07617	AT1G07617	43.9051	0	0	0	0	0	0	0	0	0	0	0
AT1G07620	ATOBGM	0	91.1467	0	0	7.26476	0	0	0	52.582	94.2599	18.4708	0
AT1G07623	AT1G07623	1.82938	0	0	0	35.4157	0	0	0	0	0	0	0
AT1G07627	AT1G07627	0	0	0	0	0	0	0	0	0	0	0	0
AT1G07630	PLL5	909.202	667.116	719.524	1095.29	527.603	804.505	878.831	716.993	656.223	625.454	552.276	462.994
AT1G07633	MIR5663	0	0	0	0	0	0	5.45858	0	0	0	0	0
AT1G07637	AT1G07637	6.40283	0	0	17.2215	19.9781	3.38027	10.9172	21.8172	7.36148	27.4925	5.54123	19.6184
AT1G07640	OBP2	965.913	945.404	1275.39	898.101	98.0742	340.281	589.527	318.333	269.22	157.1	77.5773	453.577
AT1G07645	DSI-1VOC	0	0	0	0	0	0	0	0	0	0	0	0
AT1G07647	AT1G07647	0	0	0	0	0	0	0	0	0	0	0	0
AT1G07650	AT1G07650	1835.78	1312.9	2064.52	1783.29	6749.87	3307.03	4921.46	4604.43	4411.63	4894.64	4755.3	3760.45
AT1G07653	AT1G07653	0	44.6037	0	0	29.9671	19.1549	0	79.3354	42.0656	7.85499	22.1649	34.5284
AT1G07657	AT1G07657	0	0	90.2931	0	0	66.4787	15.284	0	2.10328	0	0	10.9863
AT1G07660	AT1G07660	1596.13	1424.41	1265.99	1190.87	1628.21	1585.35	2046.97	1163.25	1236.73	1798.79	2046.56	1736.62
AT1G07663	AT1G07663	42.9904	0	78.0659	0	118.96	5.63379	91.7041	102.144	70.4598	31.42	85.8891	32.9589
AT1G07667	AT1G07667	0	0	0	0	0	0	0	0	0	0	0	0
AT1G07670	ECA4	4853.34	4376.01	6989.25	3842.98	4600.41	4409	3894.15	5846.02	4342.22	3810.65	5591.11	5045.85
AT1G07673	AT1G07673	0	0	0	0	0	0	0	0	0	0	0	0
AT1G07680	AT1G07680	0	1.93929	0	0	1.81619	0	0	0	0	3.9275	0	0
AT1G07683	AT1G07683	0	0	0	0	9.08095	0	6.5503	53.5514	53.6336	9.81874	12.006	56.501
AT1G07690	AT1G07690	0	0	0	0	0	51.8308	13.1006	0	23.1361	33.3837	1.84708	23.5421
AT1G07693	AT1G07693	7.31752	0	3.76221	3.4443	14.5295	0	9.82544	0	0	10.8006	15.7002	30.6047
AT1G07697	AT1G07697	0	0	42.3249	0	23.6105	25.9154	18.5592	32.7258	10.5164	40.2568	62.8007	61.9941
AT1G07700	AT1G07700	700.653	217.201	321.669	929.961	980.742	1122.25	914.858	527.58	900.203	1256.8	1062.07	951.1
AT1G07702	AT1G07702	0	0	0	0	0	0	0	0	0	0	0	0
AT1G07703	AT1G07703	100.616	41.6948	75.2443	58.5531	34.5076	166.76	67.6864	95.2024	60.9951	63.8218	153.307	91.8141
AT1G07705	AT1G07705	951.278	2332.97	908.575	688.86	1107.88	1837.74	1017.48	1267.38	1477.55	1179.23	2327.32	1166.12
AT1G07707	AT1G07707	0	0	0	0	0	0	0	0	0	0	0	0
AT1G07710	AT1G07710	128.057	143.508	206.922	10.3329	189.792	1285.63	242.361	153.712	166.159	88.3687	102.513	255.039
AT1G07717	AT1G07717	0	0	0	0	0	0	0	0	0	0	0	0
AT1G07720	KCS3	0	0	0	0	0	0	0	0	84.1312	1.96375	0	0.784736
AT1G07723	AT1G07723	0	0	0	0	0	0	0	0	0	0	0	0
AT1G07725	EXO70H6	0	0	0	0	0	0	0	0	0	0	0	0
AT1G07727	MIR5653	0	1.93929	0	0	0	0	0	0	0	0	0	0
AT1G07728	AT1G07728	16.4644	5.81787	6.58388	13.7772	7.26476	4.50703	10.9172	6.94184	11.568	21.6012	7.38831	2.35421
AT1G07730	AT1G07730	0	0	1.88111	0	6.35666	0	0	1.98338	0	0	0.923539	0
AT1G07733	AT1G07733	0	0	0	0	0	0	0	0	0	0	0	0.784736
AT1G07737	AT1G07737	0	0	0	0	0	0	0	0	0	0	0	0
AT1G07740	AT1G07740	34.7582	12.6054	9.40554	451.203	239.737	19.1549	6.5503	660.467	204.018	202.266	47.1005	261.317
AT1G07743	AT1G07743	1088.48	370.405	1136.19	659.584	1463.85	1313.8	925.775	1176.15	1545.91	1175.3	1305.88	1117.46
AT1G07745	RAD51D	1673.88	693.297	2880.92	1424.22	2084.99	2261.4	1102.63	2592.28	3062.37	3034.97	3106.79	4250.91
AT1G07747	AT1G07747	0	0	0	0	0	0	0	0	0	0	0	0
AT1G07750	AT1G07750	2887.68	3330.73	3944.68	3638.04	3612.4	2316.61	2734.75	3964.78	3134.94	3667.3	3294.26	3918.97
AT1G07753	AT1G07753	0	0	0	0	0	0	0	0	0	0	0	0
AT1G07757	AT1G07757	0	0	0	0	11.8052	0	0	13.8837	0	0	3.69416	0
AT1G07760	AT1G07760	0	0	0	0	0	0	0	0	0	0	0	0
AT1G07763	AT1G07763	0	0	0	0	0	0	0	0	0	0	37.8651	0
AT1G07767	AT1G07767	0	0	0	0	0	0	0	18.8421	2.10328	0	0	0
AT1G07770	RPS15A	9313.37	9475.38	10171.1	7753.12	8273.65	10285	8822.16	6597.73	7305.74	8568.81	6440.76	5915.34
AT1G07773	AT1G07773	0	0	0	0	0	0	0	0	0	0	0	0
AT1G07777	AT1G07777	32.9288	0	0	0	0	0	0	0	0	0	0	0
AT1G07780	PAI1	947.619	993.887	702.594	652.695	2427.34	2295.2	1795.87	2503.03	2458.73	2065.86	2420.6	2665.75
AT1G07783	AT1G07783	0	0	0	0	0	0	0	0	0	3.9275	0	0
AT1G07787	AT1G07787	0	0	0	0	0	0	0	0	0	0	0	0
AT1G07790	HTB1	1138.79	910.497	1343.11	995.403	1170.53	1657.46	941.059	723.935	1270.38	1064.35	809.02	805.924
AT1G07793	AT1G07793	0	0	0	0	18.1619	0	0	0	0	0	0	0
AT1G07795	AT1G07795	0	0	0	0	0	132.957	0	0	0	0	0	0
AT1G07803	AT1G07803	0	0	0	0	0	0	0	0	0	0	0	0
AT1G07807	AT1G07807	0	0	0	0	19.9781	0	0	0	0	0	0	0
AT1G07810	ECA1	1482.71	3045.66	1262.22	2826.91	1348.52	1874.92	2198.72	3598.85	2118	2437.01	1919.11	1659.72
AT1G07813	AT1G07813	0	0	0	0	0	0	0	0	0	0	0	0
AT1G07820	AT1G07820	3944.14	4538.91	3565.64	3620.82	6366.65	7332.94	5913.83	6331.95	9227.08	9092.15	9267.71	9012.69
AT1G07823	AT1G07823	0	0	0	0	1.81619	0	0	0	2.10328	3.9275	0	0
AT1G07827	U6-8p	0	0	0	0	0	0	0	0	0	0	1.84708	0
AT1G07830	AT1G07830	2563.88	4280.02	1271.63	2430.82	3004.88	4486.75	2549.16	3484.81	3772.23	4417.45	4272.29	4456.51
AT1G07833	AT1G07833	0	0	0	0	0	0	0	0	0	3.9275	0	0
AT1G07837	AT1G07837	0	0	0	0	1.81619	0	0	0	6.30984	0	5.54123	0
AT1G07840	AT1G07840	1282.4	2018.8	2039.12	780.134	2015.97	3001.68	2091.73	1707.69	1778.32	1818.43	2141.69	1454.12
AT1G07843	AT1G07843	0	0	0	0	0	0	0	0	0	0	0	0
AT1G07847	AT1G07847	0	0	0	0	0	0	0	0	0	0	0	0
AT1G07850	AT1G07850	0	199.747	0	0	0	0	0	0	0	0	0	58.0705
AT1G07853	AT1G07853	0	0	0	0	0	0	0	0	0	0	0	0
AT1G07857	AT1G07857	0	0	0	0	0	0	0	0	0	0	0	0
AT1G07860	AT1G07860	0	4.84823	0	0	0	0	0	0	0	0	0	0
AT1G07863	AT1G07863	0	0	0	0	0	0	0	0	0	0	0	0
AT1G07867	MIR156i	0	0	0	0	0	0	0	0	0	0	0	0
AT1G07870	AT1G07870	293.615	843.592	965.008	617.391	232.472	376.337	674.681	825.088	185.089	212.085	203.179	125.558
AT1G07873	AT1G07873	0	0	0	0	0	0	0	0	0	0	0	0
AT1G07877	AT1G07877	932.069	523.609	1388.26	502.007	239.737	103.662	281.663	192.388	220.844	191.465	92.3539	92.5988
AT1G07880	ATMPK13	145.436	155.143	1.88111	0	114.42	2.25351	0	0	117.784	88.3687	142.225	18.8337
AT1G07883	U6-9p	0	0	0	1.72215	0	0	4.36686	0	0	0	0	0
AT1G07885	AT1G07885	0	0	0	0	0	0	0	5.95015	0	19.6375	0	30.6047
AT1G07887	AT1G07887	0	0	0	0	0	0	0	0	0	0	0	0
AT1G07890	APX1	22118.1	24831.7	22684.3	18182.5	14795.6	18455.2	12108.2	12784.9	11522.8	12385.4	11728.9	12783.3
AT1G07893	AT1G07893	0	0	0	0	0	0	0	0	0	0	0	0
AT1G07897	AT1G07897	53.052	58.1787	76.1848	80.08	79.0042	49.5773	93.8876	19.8338	19.9811	40.2568	21.2414	20.4031
AT1G07900	LBD1	0	0	0	0	0	0	0	0	0	1.96375	0	0
AT1G07901	AT1G07901	17.3791	56.2394	3.76221	0	98.0742	23.6619	66.5947	25.784	58.8918	67.7493	56.3359	34.5284
AT1G07902	AT1G07902	257.028	52.3609	104.401	0	252.45	100.281	400.66	162.638	247.135	143.354	150.537	248.761
AT1G07903	AT1G07903	0	0	0	0	0	0	0	0	0	0	0	0
AT1G07907	AT1G07907	0	0	0	0	0	0	0	15.8671	0	11.7825	0	0
AT1G07910	RNL	920.178	1821.96	613.241	675.944	639.299	954.363	742.367	773.52	1218.85	935.726	1395.47	1148.85
AT1G07913	AT1G07913	260.687	0	0	0	73.5557	0	6.5503	15.8671	29.4459	39.275	5.54123	7.84736
AT1G07917	AT1G07917	0	22.3018	0	0	0	0	0	0	7.36148	1.96375	2.77062	0
AT1G07920	AT1G07920	9559.42	12525.9	10333.9	8777.8	9080.95	10077.7	9383.3	9051.17	9028.32	9786.34	9843.08	10276.1
AT1G07923	AT1G07923	0	0	0	0	0	0	0	0	0	0	0	0
AT1G07927	AT1G07927	0	0	0	0	0	0	0	0	0	0	0	0
AT1G07930	AT1G07930	10476.9	14047.3	10495.6	9269.47	9148.14	10526.2	9583.08	9638.26	8556.14	9461.34	9649.14	9755.84
AT1G07933	AT1G07933	28.3554	19.3929	11.2866	8.61075	0	0	2.18343	0	0	0	0	0
AT1G07937	AT1G07937	0	0	32.9194	0	18.1619	29.2957	14.1923	15.8671	46.2721	35.3475	35.0945	42.3757
AT1G07940	AT1G07940	7303.8	9502.53	8344.59	6306.51	5405.89	4621.96	5702.03	5161.76	5006.86	4490.11	4335.09	5353.47
AT1G07943	AT1G07943	3.65876	1.93929	0	1.72215	0	0	0	0	0	0	0	0
AT1G07947	AT1G07947	0	0	0	0	0	0	0	0	0	0	0	0
AT1G07950	MED22B	644.856	575	1055.3	298.793	194.332	486.759	353.716	744.761	571.04	525.303	848.732	416.695
AT1G07957	AT1G07957	0	46.543	0	0	0	9.01406	17.4675	41.6511	39.9623	36.3293	45.2534	14.1252
AT1G07960	PDIL5-1	3845.36	3820.4	4267.29	3429.66	4402.44	3897.45	3557.9	4232.54	4611.44	5002.65	5266.94	5848.64
AT1G07963	AT1G07963	65.8577	76.602	17.8705	48.2202	85.3609	223.098	174.675	36.6926	52.582	96.2237	40.6357	26.681
AT1G07967	AT1G07967	30.1848	0	0	76.6357	0	0	3.27515	8.92523	16.8262	43.2025	20.3179	15.6947
AT1G07970	AT1G07970	708.885	701.054	293.453	681.971	1137.84	1145.91	1027.3	1075.99	851.828	1005.44	1183.05	1398.4
AT1G07973	AT1G07973	0	0	0	0	0	0	0	0	0	0	0	0
AT1G07977	AT1G07977	0	0	1.88111	0	0	0	0	0	0	0	0	0
AT1G07980	NF-YC10	1112.26	1010.37	1152.18	1082.37	1898.83	1202.25	1257.66	1008.55	1344	1653.48	1876.63	1436.07
AT1G07983	AT1G07983	0	0	0	0	0	0	0	0	0	0	0	0
AT1G07985	AT1G07985	321.971	201.686	107.223	91.274	563.019	866.476	515.29	368.909	654.12	592.07	760.073	363.333
AT1G07987	AT1G07987	8.23221	0	0	1.72215	0	0	0	1.98338	0	0.981874	0	0
AT1G07990	AT1G07990	3945.06	3993	3132.98	5649.51	3878.47	3796.04	4408.35	4445.76	3571.37	3162.62	4098.67	4155.96
AT1G07993	AT1G07993	42.9904	21.3322	11.2866	45.637	37.2319	0	0	5.95015	6.30984	0	4.6177	8.63209
AT1G07997	AT1G07997	526.861	460.582	590.668	580.365	28.1509	24.7887	2.18343	1.98338	3.15492	7.85499	16.6237	0
AT1G08000	GATA10	423.501	656.45	191.873	694.027	563.927	301.971	454.154	701.126	555.266	334.819	636.318	360.978
AT1G08003	AT1G08003	0	0	0	0	0	0	0	0	0	0	0	0
AT1G08005	AT1G08005	0	0	0	0	0	0	0	0	0	0	0	0
AT1G08007	AT1G08007	0	0	0	0	0	0	0	0	0	0	0	0
AT1G08010	GATA11	1809.26	1691.06	794.768	2242.24	1672.71	1415.21	831.888	1592.66	1483.86	1288.22	1793.51	1910.83
AT1G08013	AT1G08013	0	0	0	0	0	0	0	0	0	0	0	0
AT1G08017	AT1G08017	0	0	0	0	0	0	0	0	0	0	0	0
AT1G08023	AT1G08023	0	0	0	0	0	0	0	0	0	0	0	0
AT1G08027	AT1G08027	0	0	0	0	0	0	0	0	0	0	0	0
AT1G08030	TPST	1205.56	811.593	477.801	531.283	1103.33	1620.28	1823.17	1411.18	1687.88	1755.59	2174.01	1409.39
AT1G08033	AT1G08033	0	0	0	0	14.5295	50.7041	0	58.5098	78.873	76.5862	39.7122	29.0352
AT1G08035	AT1G08035	0.91469	72.7234	2.82166	0	60.8423	1.12676	2.18343	45.6178	84.1312	174.774	24.9356	354.701
AT1G08037	AT1G08037	0	0	0	0	0	0	0	0	4.20656	0	0	0
AT1G08040	AT1G08040	1422.34	812.563	1642.21	1675.65	2624.39	1391.55	1447.62	2044.87	1662.64	1335.35	1975.45	1934.37
AT1G08043	AT1G08043	0	0	0	0	0	0	0	0	0	0	0	0
AT1G08047	AT1G08047	50.3079	0	47.9682	0	21.7943	0	32.7515	20.8255	52.582	19.6375	40.6357	88.6752
AT1G08050	AT1G08050	313.739	24.2411	81.8282	549.366	32.6914	241.126	176.858	43.6345	134.61	111.934	68.3419	185.198
AT1G08053	MIR5635b	0	0	0	0	0	0	0	1.98338	0	0	0	0
AT1G08057	AT1G08057	0	0	0	0	0	0	0	0	0	0	0	0
AT1G08060	MOM	2533.69	3495.57	3712.37	2576.34	3725	4268.16	2489.11	3265.64	2456.63	2154.23	2428.91	1997.15
AT1G08063	AT1G08063	0	0	0	0	0	0	1.09172	0	2.10328	17.6737	0	0
AT1G08065	ACA5	0	0	0	0	0	0	0	0	0	0	0	0
AT1G08070	OTP82	248.796	0	0	344.43	116.236	146.478	163.757	458.162	525.82	13.7462	24.012	320.172
AT1G08073	AT1G08073	0	0	0	0	0	0	0	0	0	0	0	0
AT1G08077	AT1G08077	0	0	0	0	0	0	0	3.96677	0	0	0	0
AT1G08080	ACA7	0	0.969646	0.940554	0	0	0	1.09172	0	29.4459	0	0	0
AT1G08087	AT1G08087	0	0	0	0	0	0	0	0	0	0	0	0
AT1G08090	NRT2:1	31.0995	0	60.1954	0	0	0	0	50.5763	10.5164	80.5137	46.177	0
AT1G08093	AT1G08093	0	0	0	0	0	0	0	0	0	0	0	0
AT1G08097	AT1G08097	0	0	0	0	0	0	0	9.91692	0	0	0	4.70842
AT1G08100	NRT2.2	0	0.969646	0	0	0	0	0	0	0	0	0.923539	0
AT1G08103	AT1G08103	0	0	1.88111	0	0	0	0	26.7757	2.10328	0.981874	0	23.5421
AT1G08107	AT1G08107	0	0	0	0	0	0	0	0	0	0	0	0
AT1G08110	AT1G08110	2768.77	2811	3044.57	3570.88	2806.92	2778.58	1937.8	2648.81	3435.71	2734.52	3172.36	3100.49
AT1G08113	AT1G08113	0	0	0	0	10.8971	2.25351	19.6509	1.98338	4.20656	9.81874	0.923539	3.92368
AT1G08115	U1-5	0	0	0	0	0	0	0	0	0	0	0	0
AT1G08117	AT1G08117	0	0	15.0489	0	4.54047	0	22.926	6.94184	0	9.81874	0.923539	15.6947
AT1G08120	AT1G08120	0	0	0	0	0	0	0	0	0	0	0	0
AT1G08123	AT1G08123	0	0	0	0	0	0	3.27515	7.93354	0	0	0	3.92368
AT1G08125	AT1G08125	3124.58	1955.78	3569.4	3409	2675.25	3034.36	2667.06	3153.58	3496.7	4222.06	4124.53	4463.58
AT1G08127	AT1G08127	0	0	0	0	0	0	0	0	0	0	0	0
AT1G08130	LIG1	1033.6	1877.23	1635.62	1057.4	2193.96	1593.23	2320.99	1820.75	1571.15	1257.78	1554.32	1163.76
AT1G08133	AT1G08133	0	0	0	0	0	0	0	0	0	0	0	0
AT1G08135	CHX6B	0	0	1.88111	0	3.63238	0	0	0.991692	4.20656	0	0	0
AT1G08137	AT1G08137	0	0	0	0	0	0	0	0	0	0	0	0
AT1G08140	CHX6A	0	0	0	0	0	0	0	0	0	15.71	1.84708	0
AT1G08143	AT1G08143	0	0	0	0	0	0	0	0	0	0	0	0
AT1G08147	AT1G08147	0	0	0	0	0	0	0	0	0	0	23.0885	0
AT1G08150	ATCHX5	0	23.2715	99.6987	0	0	0	0	0	14.723	0	0	0
AT1G08153	AT1G08153	0	0	0	0	0	0	0	0	0	0	0	0
AT1G08157	MIR5649a	0	0	0	0	0	0	0	0	0	0	0	0
AT1G08160	AT1G08160	659.491	638.996	1118.32	1497.41	265.164	46.197	56.7692	157.679	159.849	300.453	37.8651	65.9178
AT1G08163	MIR5649b	0	0	0	0	0	0	0	0	0	0	0	0
AT1G08165	AT1G08165	1.82938	0	0	0	1.81619	0	0	0	0	0	0.923539	0.784736
AT1G08170	AT1G08170	0	0	0	0	0	0	0	1.98338	0	0	0	0
AT1G08173	AT1G08173	18.2938	0	0	0	100.798	57.4646	42.5769	79.3354	0	9.81874	0	6.27789
AT1G08177	AT1G08177	0	0	0	0	0	0	0	0	0	0	0	0
AT1G08180	AT1G08180	473.809	3.87858	323.55	533.867	326.006	352.675	489.089	314.366	288.149	214.049	85.8891	282.505
AT1G08183	AT1G08183	0	0	0	0	0	0	58.9527	17.8505	0	5.89124	0	0
AT1G08190	VPS41	5596.07	5675.34	6911.19	8336.07	4078.25	4092.38	3613.58	3265.64	2451.37	2535.2	2720.75	2340.08
AT1G08193	AT1G08193	0	0	0	0	0	0	0	0	0	0	0	0
AT1G08200	AXS2	8756.33	9918.5	9430.93	9850.7	5454.92	5983.08	5869.07	5052.67	5393.86	4171.98	4737.76	3575.26
AT1G08207	AT1G08207	0	1.93929	0	0	0	0	0	0	18.9295	36.3293	0	0
AT1G08210	AT1G08210	612.842	682.63	621.706	873.13	637.482	854.082	919.225	844.922	491.116	400.605	1261.55	620.726
AT1G08213	AT1G08213	9.1469	9.69646	0	1.72215	116.236	119.436	51.3107	67.4351	53.6336	16.6919	40.6357	16.4795
AT1G08217	AT1G08217	14.635	19.3929	52.671	0	49.0371	30.4224	13.1006	19.8338	27.3426	8.83687	29.5533	9.41683
AT1G08220	AT1G08220	1112.26	1650.34	1296.08	396.095	750.086	2099.15	1245.65	748.728	1002.21	957.327	903.221	1031.14
AT1G08223	AT1G08223	0	0	0	0	0	0	0	0	0	0	0	0
AT1G08227	AT1G08227	0	0	0	0	0	0	0	0	0	0	0	0
AT1G08230	AT1G08230	574.425	987.099	1391.08	590.698	832.723	385.351	652.846	884.589	943.321	982.856	978.028	813.771
AT1G08237	AT1G08237	0	0	0	0	0	0	0	0	0	0	0	0
AT1G08240	AT1G08240	0	0	0	0	0	1.12676	0	0	0	0	0	0
AT1G08247	AT1G08247	0	0	0	0	0	0	0	0	0	0	0	0
AT1G08250	ADT6	0	0	0	0	0	0	0	0	0	0	0	0
AT1G08253	AT1G08253	0	0	0	0	0	0	0	0	0	0	0	0
AT1G08257	AT1G08257	0	0	0	0	0	0	0	0	0	0	0	0
AT1G08260	TIL1	2350.75	1563.07	653.685	2666.75	4789.29	3371.26	4359.22	3743.64	4756.57	4336.94	4474.55	3919.76
AT1G08263	AT1G08263	0	0	0	0	0	0	0	0	0	0	0	0
AT1G08267	AT1G08267	0	0	0	0	0	18.0281	0	0	0	0	12.9295	0
AT1G08270	AT1G08270	206.72	332.588	390.33	468.425	497.636	616.336	420.311	403.619	349.144	260.197	173.625	261.317
AT1G08273	AT1G08273	0.91469	5.81787	0	7.74968	0.908095	0	6.5503	0	7.36148	3.9275	3.69416	0
AT1G08277	AT1G08277	0	0	0.940554	0	0	0	0	0	11.568	0	0	0
AT1G08280	AT1G08280	658.577	1163.57	1156.88	204.936	833.631	538.59	962.894	410.561	494.271	210.121	469.158	783.166
AT1G08283	AT1G08283	507.653	393.676	358.351	184.27	130.766	60.8449	129.914	77.352	176.675	72.6587	88.6598	91.8141
AT1G08287	MIR5647	0	0	0	0	0	0	0	0	0	0	0	0
AT1G08290	WIP3	49.3933	0	1.88111	0	249.726	0	216.16	73.3852	2.10328	7.85499	87.7362	32.9589
AT1G08293	AT1G08293	382.34	298.651	581.262	371.984	1194.14	1166.19	1308.97	1808.85	2265.23	2033.46	1899.72	1522.39
AT1G08297	AT1G08297	0	0	1.88111	0	0	0	0	0	0	0	0	0
AT1G08300	NVL	407.037	351.012	586.905	125.717	353.249	511.548	334.065	361.968	512.148	674.547	351.868	438.667
AT1G08303	MIR774b	0	0	0	0	0	0	0	3.96677	0	0	0	0
AT1G08307	AT1G08307	0	0	0	0	0	0	0	0	0	0	0	0
AT1G08310	AT1G08310	1558.63	971.585	2099.32	1268.36	315.109	681.688	430.136	307.425	231.361	273.943	261.362	217.372
AT1G08313	AT1G08313	0	0	0	0	0	0	0	0	0	0	0	0
AT1G08315	AT1G08315	0	0	0	0	0	0	0	0	0	0	0	0
AT1G08317	AT1G08317	0	0	0	0	0	0	0	0	0	0	0	0
AT1G08320	TGA9	4264.28	2462.9	4811.87	4690.28	6617.29	7180.82	7809.04	5750.82	2320.97	3476.82	2103.82	2474.27
AT1G08323	AT1G08323	0	0	0	0	0	0	0	0	0	0	0	0
AT1G08327	AT1G08327	0	0	0	0	0	0	0	0	0	0	0	0
AT1G08333	AT1G08333	5.48814	43.6341	0	0	4.54047	96.9011	27.2929	46.6095	56.7885	40.2568	27.7062	20.4031
AT1G08337	MIR5022	0	0	0	0	0	0	0	0	0	0	0	0
AT1G08340	AT1G08340	3490.46	3299.7	3345.55	3177.37	977.11	930.701	1825.35	859.797	767.697	991.693	875.515	984.059
AT1G08343	MIR4227	0	0	0	0	0	0	0	0	0	0	0	0
AT1G08347	AT1G08347	0	0	0	0	0	0	0	0	0	0	0	0
AT1G08350	AT1G08350	1903.47	2494.9	2179.26	1149.54	1711.76	1211.26	1826.44	2082.55	1623.73	1387.39	1886.79	1942.22
AT1G08353	AT1G08353	0	0	0	0	0	0	0	0	4.20656	0	0	0
AT1G08357	AT1G08357	0	0	0	0	0	0	0	0	0	0	0	0
AT1G08360	AT1G08360	9369.17	12314.5	11053.4	9118.79	7411.87	8621.95	9107.1	8902.42	10172.5	9923.8	8732.06	8669.76
AT1G08363	AT1G08363	0	0	0	0	0	0	0	0	0	0	0	0
AT1G08367	U12*$	0	0	0	0	0	0	0	0	0	0	0	0
AT1G08370	DCP1	3339.53	3154.26	3574.1	2293.04	2592.61	3353.23	1943.25	2322.54	2090.66	3249.02	3058.76	3058.9
AT1G08377	AT1G08377	0	0	0	0	0	0	0	0	0	0	0	0
AT1G08380	PSAO	613.757	10.6661	572.797	270.378	882.668	774.082	631.012	527.58	269.22	241.541	127.448	251.115
AT1G08383	AT1G08383	0	0	0	0	0	0	0	0	0	0	0	0
AT1G08387	AT1G08387	0	0	0	0	0	0	0	0	0	0	0	0
AT1G08390	AT1G08390	135.374	233.685	134.499	104.19	186.159	146.478	60.0444	180.488	147.23	228.777	282.603	275.442
AT1G08393	AT1G08393	0	165.809	76.1848	81.8021	0	0	0	0	0	21.6012	18.4708	0
AT1G08397	AT1G08397	9.1469	0	0	0	0	0	0	0	0	0	0	0
AT1G08400	AT1G08400	564.364	638.027	189.051	1272.67	900.83	1361.12	543.675	485.929	376.487	139.426	1140.57	973.072
AT1G08403	AT1G08403	0	0	0	0	0	0	0	0	0	0	0	0
AT1G08410	AT1G08410	1427.83	1229.51	1203.91	1558.55	1323.09	1586.47	1268.57	941.116	1060.05	1512.09	1894.18	2070.13
AT1G08413	AT1G08413	0	0	0	0	0	0	0	0	0	0	0	0
AT1G08417	AT1G08417	0	0	0	0	0	0	0	0	0	0	0	0
AT1G08420	BSL2	3375.21	2764.46	1403.31	2807.1	3144.73	2267.04	2108.1	3172.42	2505.01	2179.76	2177.71	2098.38
AT1G08427	AT1G08427	14.635	0	25.3949	0	0	12.3943	31.6598	3.96677	29.4459	21.6012	3.69416	32.9589
AT1G08430	ALMT1	0	44.6037	0	0	266.072	483.379	563.325	327.258	82.0279	243.505	203.179	103.585
AT1G08433	AT1G08433	0	0	0	0	8.17285	0	0	23.8006	4.20656	0	0	0
AT1G08437	AT1G08437	0	0	0	0	0	0	0	0	0	0	0	0
AT1G08440	AT1G08440	0	1.93929	3.76221	0	1.81619	0	0	0	1.05164	0	0	0
AT1G08443	AT1G08443	0	0	0	0	0	0	0	0	0	21.6012	0	0
AT1G08447	AT1G08447	0	0	0	0	0	0	0	0	0	0	0	0
AT1G08450	CRT3	2456.86	1409.86	5012.21	4447.45	3002.16	4185.9	3811.18	3228.95	4554.65	4069.87	4205.8	5397.41
AT1G08453	AT1G08453	0	0	0	0	0	0	0	0	0	0	0	0
AT1G08457	AT1G08457	0	0	0	0.861075	9.98904	7.8873	3.27515	0.991692	1.05164	1.96375	0	3.92368
AT1G08460	HDA08	918.349	1372.05	791.006	1208.95	798.215	1032.11	1275.12	824.096	899.152	484.064	736.984	638.775
AT1G08463	AT1G08463	0	0	0	0	0	0	0	0	0	0	0	0
AT1G08465	YAB2	0	0	0	0	0	6.76054	0	0	0	3.9275	0	0
AT1G08470	SSL3	301.848	265.683	626.409	703.498	455.863	528.449	344.982	480.971	247.135	414.351	762.843	557.162
AT1G08473	AT1G08473	0	0	0	0	5.44857	0	0	0	0	0	0	0
AT1G08477	AT1G08477	0	0	0	0	0	0	0	0	0	0	0	0
AT1G08480	SDH6	5934.51	5460.07	6316.76	7097.84	4180.87	3978.58	4603.77	4238.49	3766.97	3793.96	4509.64	4292.51
AT1G08483	AT1G08483	0	0	0	0	0	0	0	0	0	0	0	0
AT1G08487	AT1G08487	0	0	0	0	0	0	0	0	0	0	0	0
AT1G08490	CPNIFS	1277.82	1795.78	1264.1	544.199	1146.92	571.266	1542.59	1795.95	1490.17	1573.94	1732.56	1638.53
AT1G08493	AT1G08493	0	0	0	0	0	0	0	0	0	0	0	0
AT1G08497	AT1G08497	0	0	0	0	0	0	0	0	0	0	0	0
AT1G08500	ENODL18	3758.46	3827.19	2865.87	2541.89	2395.55	2632.1	2043.69	2061.73	1459.68	1420.77	1045.45	1126.1
AT1G08503	AT1G08503	0	0	0	0	0	0	0	0	0	0	0	0
AT1G08507	AT1G08507	59.4548	0	102.52	86.9686	14.5295	146.478	37.1183	25.784	124.093	74.6224	96.9716	58.0705
AT1G08510	FATB	8988.66	7343.13	8047.38	6445.15	8649.6	7838.85	8128.92	9120.59	8078.69	6929.09	8913.08	7996.46
AT1G08513	AT1G08513	0	0	0	0	0	0	0	0	0	0	0	0
AT1G08517	AT1G08517	0.91469	2.90894	0.940554	0.861075	0	0	1.09172	3.96677	0	0.981874	5.54123	2.35421
AT1G08520	ALB1	1767.18	1175.21	1420.24	3086.09	3813.09	3959.42	3311.17	4192.87	2618.58	2506.72	2703.2	2859.58
AT1G08523	AT1G08523	0	0	0	0	0	0	0	0	0	0	0	0
AT1G08530	AT1G08530	653.089	852.318	987.581	1525.83	812.745	922.814	1137.57	1432	1301.93	1330.44	1456.42	1382.7
AT1G08533	AT1G08533	0	0	0	0	0	0	0	0	0	0	0	0
AT1G08537	AT1G08537	0	0	0	0	0	0	0	0	0	0	0	0
AT1G08540	SIG2	1097.63	409.19	171.181	683.694	645.655	478.872	1021.85	703.11	982.231	442.825	799.785	321.742
AT1G08543	AT1G08543	0	14.5447	0	0	0	0	0	0	6.30984	10.8006	0	0
AT1G08547	AT1G08547	0	0	0	0	0	0	0	0	0	0	0	0
AT1G08550	NPQ1	1.82938	790.261	407.26	385.762	1403.91	593.801	615.728	590.057	149.333	484.064	561.512	724.311
AT1G08553	AT1G08553	0	0	0	0	0	0	25.1095	0	0	0	0	3.13894
AT1G08557	AT1G08557	0	0	0	0	0	0	0	0	0	0	0	0
AT1G08560	SYP111	293.615	679.722	633.933	260.045	967.121	1080.56	1432.33	823.104	2065.42	1861.63	1843.38	1448.62
AT1G08563	AT1G08563	71.3458	226.897	15.9894	18.9437	376.859	99.1546	163.757	456.178	481.651	302.417	129.295	173.427
AT1G08567	AT1G08567	32.0141	0	62.0765	0	43.5885	6.76054	87.3373	21.8172	23.1361	25.5287	22.1649	40.8063
AT1G08570	ACHT4	2879.44	3339.46	6718.37	2808.83	1811.65	4045.06	2333	2207.51	2969.83	3112.54	3561.17	2793.66
AT1G08573	AT1G08573	108.848	44.6037	3.76221	0	70.8314	72.1125	74.2367	66.4434	161.952	82.4774	166.237	121.634
AT1G08577	AT1G08577	14.635	12.6054	31.9788	0	8.17285	0	0	8.92523	25.2393	11.7825	0	3.13894
AT1G08580	AT1G08580	3913.04	3585.75	2501.87	3539.88	3340.88	3585.34	3300.26	2992.93	2867.82	2882.78	3007.04	3052.62
AT1G08583	AT1G08583	0	0	0	0	0	0	0	0	0	0	0	0
AT1G08587	AT1G08587	0	0	1.88111	0	35.4157	0	0	6.94184	0	0	0	0
AT1G08590	AT1G08590	285.383	260.835	320.729	345.291	285.142	403.379	242.361	91.2357	169.314	143.354	139.454	140.468
AT1G08592	AT1G08592	0	0	0	0	0	0	0	0	0	0	0	0
AT1G08597	MIR5652	0	0	0	0	0	0	0	0	0	0	0	0
AT1G08600	ATRX	5216.48	7038.66	7128.46	5821.73	4892.81	7150.4	5479.32	5921.39	5061.54	5130.29	3837.3	4237.57
AT1G08603	AT1G08603	0	0	0	0	0	0	0	0	0	0	0	0
AT1G08607	AT1G08607	0	0	0	0	0	0	0	0.991692	0	0	0.923539	0
AT1G08610	AT1G08610	289.957	507.125	651.804	286.738	738.281	541.97	683.414	913.348	900.203	1239.13	1115.64	411.202
AT1G08613	AT1G08613	53.052	0	0	0	0	0	0	0	0	0	9.23539	0
AT1G08620	PKDM7D	4555.16	5460.07	4280.46	5007.15	5317.8	5459.14	4518.61	4859.29	4635.63	4544.11	3615.66	3346.9
AT1G08623	AT1G08623	0	0	0	0	0	0	0	0	0	0	0	0
AT1G08627	AT1G08627	0	0	0	0	0	0	0	0	0	0	0	0
AT1G08630	THA1	2.74407	0.969646	0	0.861075	190.7	116.056	51.3107	127.928	118.835	87.3868	11.0825	160.086
AT1G08633	AT1G08633	0	0	0	0	0	0	0	0	0	1.96375	0	7.06262
AT1G08637	AT1G08637	0	0	0	0	0	3.38027	0	0	10.5164	0	0	0
AT1G08640	CJD1	2356.24	1201.39	1329	1364.8	4175.42	5163.93	4527.35	3429.27	4338.01	3415.94	4684.19	3681.2
AT1G08643	AT1G08643	0	35.8769	9.40554	0	54.4857	40.5633	144.107	51.568	103.061	89.3505	68.3419	59.6399
AT1G08645	AT1G08645	0	0	0	0	0	0	0	10.9086	0	5.89124	0	0
AT1G08647	AT1G08647	0	0	0	0	0	0	0	0	0	0	0	0
AT1G08650	PPCK1	4193.85	4846.29	3996.41	4760.88	5264.22	5779.14	6556.85	5452.32	4273.86	4307.48	4475.47	4852.81
AT1G08653	AT1G08653	0	0	0.940554	0	0	0	0	0	0	0	0	0
AT1G08657	AT1G08657	0	0	0	0	0	0	0	0	0	0	0	0
AT1G08660	MGP2	8440.76	9468.59	10527.6	8379.12	13527	13017.4	9472.82	11450.1	16991.3	14780.1	19169.9	16986.4
AT1G08663	AT1G08663	0	0	0	0	0	0	0	0	2.10328	0	1.84708	0
AT1G08667	AT1G08667	0	0	0	0	0	0	0	0	0	0	0	0
AT1G08670	AT1G08670	1108.6	1435.08	482.504	1399.25	514.89	598.308	493.456	240.981	385.952	507.629	404.51	464.564
AT1G08673	AT1G08673	0	0	0	0	0	0	0	0	0	0	0	0
AT1G08677	AT1G08677	0	0	0	0	0	0	0	0	0	0	0	0
AT1G08680	ZIGA4	2222.7	801.897	756.205	2151.83	1286.77	2232.11	1443.25	1583.73	2081.19	1590.64	1854.47	1614.99
AT1G08683	AT1G08683	0	0	0	0	0	0	0	0	0	0	0	0
AT1G08695	SCRL3	0	0	0	0	0	0	0	0	0	0	0	0
AT1G08697	AT1G08697	40.2464	223.018	257.712	130.022	0	0	0	9.91692	14.723	54.9849	11.0825	25.1115
AT1G08700	PS1	1091.23	2316.48	1965.76	872.269	2005.98	1005.07	1696.53	1495.47	1155.75	1237.16	1699.31	1694.24
AT1G08703	AT1G08703	0	0	0	0	0	0	0	0	0	0	0	0
AT1G08707	AT1G08707	0	0	0	0	0	0	0	0	0	0	0	0
AT1G08710	AT1G08710	1906.21	1435.08	1752.25	1307.97	2377.39	1817.46	1381.02	2107.35	1840.37	2217.07	2965.48	3397.91
AT1G08713	AT1G08713	0	0	0	0	0	0	0	0	0	0	0	0
AT1G08717	AT1G08717	0	0	0	0	0	0	0	0	0	0	0	0
AT1G08720	EDR1	1268.67	1914.08	1591.42	623.418	1431.16	847.321	1357	1609.52	1373.44	1379.53	949.398	1573.4
AT1G08723	AT1G08723	0	0	0	0	0	0	0	0	0	0	0	0
AT1G08727	AT1G08727	0	0	0	0	0	0	0	0	0	0	0	0
AT1G08730	XIC	648.515	1516.53	1053.42	415.038	79.9123	344.788	360.266	298.499	294.459	354.457	243.814	481.043
AT1G08733	AT1G08733	128.971	0	0	0	347.8	183.661	169.216	171.563	259.755	151.209	47.1005	91.0294
AT1G08737	U5-2	0	0	0	0	0	0	0	0	0	0	0	0
AT1G08743	AT1G08743	0	0	0	0	0	0	0	0	0	0	0	27.4658
AT1G08747	AT1G08747	0	0	0	0	0	0	0	0	1.05164	0	6.46477	0
AT1G08750	AT1G08750	252.454	1075.34	758.086	855.048	656.552	1298.02	826.429	498.821	867.603	883.687	1165.51	1120.6
AT1G08753	AT1G08753	0	0	0	0	0	0	0	0	0	0	0	0
AT1G08757	AT1G08757	0	0	0	0	3.63238	0	0	0	0	0	12.9295	0
AT1G08760	AT1G08760	2486.13	1598.95	2820.72	1819.45	2269.33	2803.37	2016.4	1624.39	1770.96	2427.19	2800.17	1747.61
AT1G08763	AT1G08763	0	0	0	0	0	0	0	0	0	14.7281	19.3943	3.13894
AT1G08767	AT1G08767	0	0	0	27.5544	0	0	0	0	0	0	0	0
AT1G08770	PRA1.E	754.619	686.509	109.104	225.602	1017.07	890.138	600.444	177.513	533.181	538.067	407.281	382.951
AT1G08773	AT1G08773	0	0	0	0	0	0	0	0	0	0	0	0
AT1G08777	AT1G08777	0	0	0	0	0	0	0	0	0	0	0	0
AT1G08780	AIP3	1369.29	1108.3	1045.9	1332.08	1346.7	1772.39	1266.39	1641.25	1932.91	1638.75	1677.15	1200.65
AT1G08783	MIR5018	0	0	0.940554	0	0	1.12676	0	0	0	0	0	0
AT1G08787	AT1G08787	0	0	0	0	0	0	0	0	0	0	0	0
AT1G08790	AT1G08790	0	0	0	0	0	0	0	0	0	0	0	18.0489
AT1G08793	MIR5014a	0	0	0	0	0	0	0	0	0	0	0	0
AT1G08797	AT1G08797	0	0	0	0	0	0	0	0	0	0	0	0
AT1G08800	AT1G08800	2428.5	2531.74	2556.42	2511.76	1773.51	1527.88	2365.75	2031.98	1200.97	1229.31	795.167	1308.94
AT1G08803	AT1G08803	0	0	0	0	0	0	0	0	0	0	0	0
AT1G08807	AT1G08807	1.82938	0	0	0	0	0	0	0	0	0	0	0
AT1G08810	MYB60	0	0	0	1.72215	0	0	0	0	65.2016	0	0	0
AT1G08813	MIR5014b	0	0	0	0	0	0	0	0	0	0	0	0
AT1G08817	AT1G08817	0	0	0	0	0	0	0	0	0	0	0	0
AT1G08820	VAP27-2	3262.7	3965.85	3127.34	3824.9	2645.28	2756.05	3966.2	2277.92	3476.72	3294.19	2615.46	2772.47
AT1G08823	AT1G08823	0	0	0	0	0	0	0	0	0	0	0	0
AT1G08827	AT1G08827	0	0	0	0	32.6914	0	0	0	0	0	0	0
AT1G08830	CSD1	4404.23	6797.22	4313.38	4016.05	3937.5	4663.65	4325.38	4266.26	3453.58	4513.67	4112.52	4065.72
AT1G08833	AT1G08833	0	0	0	0	0	0	0	0	0	0	0	1.56947
AT1G08840	emb2411	982.377	251.138	170.24	957.516	1606.42	2487.88	1863.56	1257.47	2519.73	1587.69	1925.58	2573.93
AT1G08843	AT1G08843	0	0	0	0	0	0	0	0	0	0	0	0
AT1G08845	AT1G08845	129.886	872.681	442.06	6.8886	546.673	319.999	280.571	179.496	492.167	351.511	512.564	478.689
AT1G08847	AT1G08847	361.303	281.197	185.289	299.654	141.663	76.6195	218.343	133.878	261.858	216.012	309.386	346.853
AT1G08853	AT1G08853	0	0	0	0	0	0	0	0	0	0	0	0
AT1G08857	AT1G08857	31.0995	6.78752	24.4544	103.329	77.188	101.408	204.151	114.045	221.896	153.172	162.543	161.656
AT1G08860	BON3	0.91469	0	0	0	1.81619	0	0	0	0	0	9.23539	0
AT1G08863	AT1G08863	0	0	0	0	0	0	0	0	0	0	0	0
AT1G08867	AT1G08867	0	0	0	0	0	0	0	0	0	0	0	0
AT1G08870	AT1G08870	0	0	0	0	0	0	0	0	0	0	0	0
AT1G08877	AT1G08877	0	0	0	0	0	0	0	0	0	0	0	0
AT1G08880	H2AXA	2603.21	2261.21	2604.39	1807.4	3169.25	1802.81	2490.2	2516.91	3853.21	3053.63	3351.52	2778.75
AT1G08883	AT1G08883	0	0	0	0	0	0	0	0	0	0	0	0
AT1G08887	AT1G08887	0	0	0	0	0	0	0	0	0	0	0	0
AT1G08890	AT1G08890	1710.47	1729.85	2673.05	885.185	3064.82	2190.42	3611.4	2545.67	1960.26	2320.17	2935.01	2326.74
AT1G08893	AT1G08893	0	0	0	0	0	0	0	0	0	0	0	0
AT1G08897	AT1G08897	0	0	0	0	0	0	0	0	0	0	0	0
AT1G08900	AT1G08900	0	0	489.088	0	145.295	838.307	734.725	613.857	275.53	31.42	424.828	510.863
AT1G08903	AT1G08903	134.459	64.9663	185.289	75.7746	318.741	140.845	232.536	123.962	34.7041	54.0031	55.4123	52.5773
AT1G08907	AT1G08907	0	0	0	0	0	0	0	0	0	0	0	0
AT1G08910	AT1G08910	1751.63	1473.86	657.447	633.751	3132.02	1652.95	1990.2	3057.39	2073.83	2567.6	2669.95	2357.35
AT1G08913	AT1G08913	0	0	0	0	0	0	0	0	0	0	0	0
AT1G08920	ESL1	4256.97	6113.62	4999.98	5437.69	3085.71	1265.35	2222.73	1675.96	988.541	1617.15	920.768	1446.27
AT1G08923	AT1G08923	0	0	0	0	0	0	0	0	6.30984	0	13.8531	0
AT1G08927	AT1G08927	0	0	0	0	0	0	0	0	0	0	0	0
AT1G08930	ERD6	2716.63	2616.1	3887.31	4386.32	10847.2	8285.05	9036.13	10153.9	21755.3	24111.9	21667.2	25756.6
AT1G08933	AT1G08933	0	0	0	0	0	0	0	0	0	0	0	0
AT1G08937	AT1G08937	0	18.4233	0	0	41.7723	22.5351	8.73373	45.6178	105.164	39.275	69.2654	73.7652
AT1G08940	AT1G08940	1324.47	882.377	1297.02	1611.93	1541.94	943.096	1364.65	1208.87	1154.7	1432.55	1222.77	1240.67
AT1G08947	AT1G08947	0	0	0	0	0	0	0	0	0	0	0	0
AT1G08950	AT1G08950	0	0	0	0	5.44857	0	0	0	0	0	0	0
AT1G08953	AT1G08953	0	0	0	0	0	0	0	0	0	0	0	0
AT1G08960	CAX11	1393.07	598.271	1487.96	2753.72	1091.53	2717.74	1757.66	1140.45	1310.34	1529.76	2303.31	1625.19
AT1G08963	AT1G08963	0	0	0	0	0	0	0	0	0	0	0	0
AT1G08967	AT1G08967	0	0	0	0	0	0	0	0	0	56.9487	1.84708	0
AT1G08970	NF-YC9	905.543	920.194	1645.97	1015.21	1066.1	1241.69	1646.31	1200.94	1354.51	1224.4	1115.64	1555.35
AT1G08973	AT1G08973	93.2984	33.9376	34.8005	114.523	19.9781	40.5633	32.7515	15.8671	11.568	23.565	10.1589	9.41683
AT1G08977	AT1G08977	0	0	0	0	0	0	0	0	0	0	0	7.84736
AT1G08980	AMI1	1.82938	455.733	110.985	27.5544	75.3718	58.5914	24.0178	126.937	33.6525	9.81874	0	58.0705
AT1G08983	AT1G08983	0	0	0	0	1.81619	0	0	0	0	0	0	0
AT1G08985	AT1G08985	0	0	0	0	1.81619	0	0	0	0	0	0	0
AT1G08987	U4-11p	0	0	0	0	0	6.76054	0	0	0	0	0	3.13894
AT1G08990	PGSIP5	1171.72	2016.86	2481.18	2166.47	1652.73	747.04	2020.77	1308.04	495.322	642.146	772.079	462.994
AT1G08993	AT1G08993	0	0	0	0	0	0	0	0	0	0	0	0
AT1G08997	AT1G08997	0	0	0	0	0	0	0	0	0	0	0	0
AT1G09000	NP1	1173.55	1152.91	1597.06	539.894	1763.52	1291.26	1701.99	1352.67	1278.79	1352.04	1265.25	1019.37
AT1G09003	AT1G09003	0	0	0	0	0	2.25351	2.18343	0	0	0	0.923539	0
AT1G09007	AT1G09007	0	0	0	0	0	0	0	0	0	3.9275	0	0
AT1G09010	AT1G09010	1934.57	1470.95	1825.61	3240.23	3318.18	2501.4	1964	2586.33	4150.82	3866.62	2596.99	3359.45
AT1G09013	AT1G09013	0	0	0	0	0	0	0	0	0	0	0	0
AT1G09017	AT1G09017	0	0	0	0	0	0	0	0	0	0	0	0
AT1G09020	SNF4	1299.77	1854.93	2546.08	2654.69	982.558	1185.35	2477.1	1510.35	1345.05	2010.88	1575.56	1268.13
AT1G09023	AT1G09023	10.9763	7.75716	30.0977	4.30538	32.6914	11.2676	10.9172	11.9003	29.4459	34.3656	23.0885	13.3405
AT1G09027	AT1G09027	0	0	0	0	0	0	0	0	0	0	0	0
AT1G09030	NF-YB4	75.0046	0	0	0	0	0	0	0	0	0	0	0
AT1G09033	AT1G09033	0	0	0	0	0	0	0	0	0	0	0	0
AT1G09037	AT1G09037	0	0	0	0	12.7133	0	0	0	0	0	0	1.56947
AT1G09040	AT1G09040	115.251	108.6	94.0554	154.994	214.31	0	207.426	352.051	400.675	654.91	405.434	268.38
AT1G09043	AT1G09043	0	0	0	0	0	0	0	16.8588	0	3.9275	0	0
AT1G09047	AT1G09047	0	0	0	0	0	0	0	0	0	0	0	0
AT1G09050	AT1G09050	0	595.362	535.175	328.07	230.656	899.152	104.805	421.469	592.073	325	472.852	250.331
AT1G09053	AT1G09053	0	0	0	0	0	0	0	0	0	0	0	0
AT1G09057	AT1G09057	0	14.5447	0	0	0	0	0	0	2.10328	0	0	0
AT1G09060	AT1G09060	1294.29	101.813	965.949	1346.72	1093.35	1410.7	562.234	1283.25	1320.86	960.273	1292.95	1531.8
AT1G09063	AT1G09063	0	0	11.2866	0	19.9781	59.7181	68.7781	30.7425	4.20656	49.0937	27.7062	18.0489
AT1G09067	AT1G09067	0	0	0	0	0	0	0	0	0	0	0	0
AT1G09070	SRC2	1321.73	4098.69	2039.12	1179.67	676.53	941.969	864.639	606.916	593.125	571.451	251.203	377.458
AT1G09073	AT1G09073	0	0	0	0	0	0	0	0	0	0	0	0
AT1G09077	AT1G09077	0	0	0	0	0	0	0	0	0	0	0	0
AT1G09080	BIP3	1.82938	0	0	0	0	0	0	0	10.5164	0	0	0
AT1G09083	AT1G09083	632.051	323.862	471.217	939.433	1342.16	1032.11	1260.93	1664.06	1714.17	1396.22	2020.7	1982.24
AT1G09087	AT1G09087	501.25	391.737	506.018	855.909	1191.42	1419.71	1385.39	1427.04	1637.4	1461.03	1819.37	1731.91
AT1G09090	RBOHB	349.412	159.022	419.487	1347.58	1254.08	1627.04	497.823	1256.47	783.471	418.278	374.033	435.528
AT1G09097	AT1G09097	0	0	0	0	0	0	0	0	0	0	0	0
AT1G09100	RPT5B	2180.62	2020.74	389.389	2352.46	1189.6	452.956	990.186	549.397	2008.63	1044.71	1364.99	1690.32
AT1G09103	AT1G09103	0	0	0	0	29.059	0	0	0	2.10328	0	0	0
AT1G09107	AT1G09107	0	0	0	0	0	0	0	0	0	0	0	0
AT1G09110	AT1G09110	0	31.0287	4.70277	28.4155	0	0	0	0	0	0	0	0
AT1G09113	AT1G09113	0	0	0	0	0	0	0	0	0	0	0	0
AT1G09117	AT1G09117	1.82938	0	0	3.4443	0	0	0	0	0	0	0	0
AT1G09123	AT1G09123	0	0	0	0	1.81619	0	0	0	6.30984	0	0	0
AT1G09127	AT1G09127	0	0.969646	0	0	0	0	0	0	0	0	0	0
AT1G09130	AT1G09130	1769.93	1136.42	1940.36	1267.5	2793.3	1142.53	2110.29	1856.45	2012.84	1377.57	1577.4	1785.27
AT1G09133	AT1G09133	0	1.93929	0	0	8.17285	0	0	0	0	0	0	0
AT1G09137	AT1G09137	0	0	0	0	16.3457	0	31.6598	0	6.30984	0	1.84708	4.70842
AT1G09140	SR30	32729.4	33934.7	39042.4	31960.5	29653.8	28185.8	29458.9	31394	26939.8	25567	28027.6	27691
AT1G09143	U5-3	7.31752	0	0	0	0	0	4.36686	0	0	0	0	0
AT1G09147	AT1G09147	0	0	0	0	0	0	0	0	0	0	0	0
AT1G09150	AT1G09150	2267.52	1451.56	1091.98	1563.71	1189.6	1374.64	2036.05	1439.94	1796.2	1960.8	1841.54	2005
AT1G09153	AT1G09153	0	0	0	0	0	0	0	0	0	0	0	21.1879
AT1G09155	PP2-B15	810.415	541.062	1192.62	2153.55	2311.1	806.758	1760.94	1213.83	563.679	507.629	788.702	518.71
AT1G09157	AT1G09157	0	0	14.1083	0	9.98904	0	0	0	0	0	0	0
AT1G09160	AT1G09160	2558.39	2086.68	4022.75	1576.63	3477.09	4261.4	2742.39	3579.02	4967.94	3696.76	4395.12	4471.42
AT1G09163	AT1G09163	53.052	34.9072	0	0	0	0	39.3018	0	0	18.6556	0	0
AT1G09167	AT1G09167	0	0	0	0	0	0	0	0	0	0	0	0
AT1G09170	AT1G09170	572.596	928.92	759.027	340.986	421.356	126.197	19.6509	296.516	399.623	190.484	208.72	202.462
AT1G09173	AT1G09173	0	0	0	0	0	0	0	0	0	0	0	0
AT1G09176	AT1G09176	126.227	0	79.0065	0	36.3238	0	20.7426	50.5763	10.5164	33.3837	54.4888	0
AT1G09177	AT1G09177	0	0	0	0	0	0	0	0	0	0	0	0
AT1G09180	SARA1A	0	0	262.414	276.405	0	0	124.456	14.8754	0	0	0	0
AT1G09183	AT1G09183	0	0	0	0	1.81619	0	0	0	0	0	0	0
AT1G09187	AT1G09187	0	0	0	0	0	0	0	0	0	0	0	0
AT1G09190	AT1G09190	307.336	300.59	31.9788	0	12.7133	268.168	532.757	899.465	214.534	258.233	289.991	625.434
AT1G09193	AT1G09193	0	0	0	6.8886	8.17285	0	0	0	4.20656	9.81874	0	2.35421
AT1G09195	AT1G09195	1968.41	1250.84	1994.91	1347.58	2036.86	1196.62	1441.07	2700.38	2118	2063.9	2881.44	2486.04
AT1G09197	AT1G09197	0	0	0	0	0	0	0	0	0	0	0	0
AT1G09200	AT1G09200	2349.84	4557.33	2436.97	1810.84	1841.62	1984.22	1740.2	1350.68	2834.17	1840.03	2053.95	1978.32
AT1G09207	AT1G09207	0	0	0	0	0	0	2.18343	0	4.20656	0	0	0
AT1G09210	CRT1b	12726.1	14207.2	13737.7	12495.1	10599.3	11744.2	10385.5	11103	9350.13	9985.66	9809.83	9577.7
AT1G09213	MIR858b	0	0	0	0	0	1.12676	7.64201	0	3.15492	0	7.38831	0
AT1G09217	AT1G09217	0	0	0	0	0	0	0	0	0	0	8.31185	0
AT1G09220	AT1G09220	124.398	14.5447	0	3.4443	205.229	13.5211	100.438	86.2772	370.177	80.5137	499.635	70.6262
AT1G09223	AT1G09223	35.6729	0	0	0	49.9452	45.0703	10.9172	23.8006	18.9295	20.6194	15.7002	9.41683
AT1G09227	AT1G09227	0	0	0	0	0	0	0	0	0	0	0	0
AT1G09230	AT1G09230	2991.95	3317.16	3702.96	6537.28	6309.44	6368.43	6466.23	7589.42	7668.55	7864.81	8008.93	8490.06
AT1G09233	AT1G09233	0	0	0	0	0	0	0	0	0	0	0	0
AT1G09237	U5-12	0	0	0	0	0	4.50703	0	0	0	0	0	0
AT1G09240	NAS3	0	0	0	0	0	0	0	0	0	0	0	0
AT1G09243	AT1G09243	0.91469	0	0	0	0	0	0	0	0	0	0	0
AT1G09245	AT1G09245	0	0	0	0	0	0	0	0	0	0	0	0
AT1G09247	AT1G09247	0	0.969646	0	0	9.08095	0	0	0	0	0	0	0
AT1G09250	AT1G09250	3388.01	3634.23	1956.35	2919.04	3311.82	3296.89	2510.95	3204.16	3329.49	3592.68	4005.39	3255.08
AT1G09253	AT1G09253	5.48814	0	0	0	0	2.25351	4.36686	1.98338	4.20656	1.96375	0	0
AT1G09257	AT1G09257	0	0	0	0	0	0	0	0	0	0	0	0
AT1G09260	AT1G09260	0	0	1.88111	0	0	57.4646	0	0	0	27.4925	3.69416	26.681
AT1G09263	AT1G09263	0	0	0	0	0	0	0	95.2024	0	0	0	0
AT1G09267	AT1G09267	150.924	98.9038	131.678	186.853	51.7614	188.168	60.0444	0	65.2016	80.5137	11.0825	26.681
AT1G09270	IMPA-4	6191.54	5225.42	6668.53	6616.5	4311.63	5009.56	4736.96	4383.28	4059.33	4490.11	4840.27	4782.18
AT1G09273	AT1G09273	0	0	0	0	0	0	0	0	0	0	0	0
AT1G09277	AT1G09277	0	0	0	0	0	0	0	0	0	0	0	0
AT1G09280	AT1G09280	618.33	2088.62	1678.89	1470.72	1337.62	1994.36	2204.17	1737.44	2236.84	1941.16	3109.56	2446.02
AT1G09283	AT1G09283	0	0	0	0	0	0	0	0	0	0	0	0
AT1G09287	AT1G09287	0	0	46.0871	0	25.4266	0	113.538	29.7508	0	44.1843	87.7362	40.8063
AT1G09290	AT1G09290	907.372	1162.61	1164.41	849.02	964.396	1016.33	955.252	1232.67	949.63	696.149	1135.95	1412.52
AT1G09293	AT1G09293	0	0	0	0	0	0	0	0	16.8262	0	0	0
AT1G09297	AT1G09297	35.6729	64.9663	27.2761	16.3604	57.21	109.295	90.6124	66.4434	133.558	128.625	72.036	54.1468
AT1G09300	AT1G09300	386.914	966.737	1162.52	555.393	1849.79	530.703	1406.13	1767.2	1403.94	1070.24	1970.83	2223.16
AT1G09303	AT1G09303	0	0	0	0	0	0	0	0	0	0	0	0
AT1G09307	AT1G09307	0	0	0	0	0	0	0	0	2.10328	0	0	0
AT1G09310	AT1G09310	0	0	79.0065	0	59.0261	0	0	55.5348	0	43.2025	0	61.9941
AT1G09313	AT1G09313	0	0	0	0	0	0	0	10.9086	0	0	0	0
AT1G09317	AT1G09317	0	0	0	0	0	0	0	0	0	0	0	0
AT1G09320	AT1G09320	396.975	847.47	1081.64	108.495	632.942	779.716	763.11	750.711	647.81	998.566	1351.14	1139.44
AT1G09323	AT1G09323	0	0	0	0	0	0	0	0	0	0	0	0
AT1G09327	AT1G09327	0	0	0	0	0	0	0	0	0	0	0	0
AT1G09330	AT1G09330	3441.06	2763.49	3805.48	3601.88	2202.13	3179.71	2925.8	3524.47	1913.98	2277.95	2700.43	3082.44
AT1G09333	AT1G09333	0	0	0	0	0	0	0	0	0	0	0	0
AT1G09337	AT1G09337	0	0	0	5.16645	0	0	0	0	0	0	0	0
AT1G09340	CRB	524.117	0	41.3844	0	446.783	112.676	327.515	453.203	141.971	340.71	498.711	435.528
AT1G09343	AT1G09343	0	0	0	0	0	0	0	0	0	0	0	0
AT1G09350	GolS3	50.3079	0	0	0	119.868	1.12676	13.1006	0	0	0	0	1.56947
AT1G09353	AT1G09353	0	0	0	0	0	0	0	0	0	0	0	0
AT1G09357	AT1G09357	0	0	0	0	30.8752	2.25351	0	0	2.10328	0.981874	0	0
AT1G09360	AT1G09360	0	0	0	0	0	0	0	0	0	0	0	0
AT1G09363	AT1G09363	17.3791	8.72681	40.4438	18.0826	69.0152	67.6054	81.8787	87.2689	66.2533	85.423	43.4063	48.6536
AT1G09367	AT1G09367	27.4407	0	0	157.577	65.3828	69.8589	20.7426	87.2689	53.6336	95.2418	55.4123	47.8689
AT1G09370	AT1G09370	0	0	0	0	0	0	0	0	0	0	0	0
AT1G09373	AT1G09373	0	0	0	0	0	0	0	0	0	0	0	0
AT1G09377	AT1G09377	0	1.93929	0	0	16.3457	13.5211	0	10.9086	8.41312	0	0	0
AT1G09380	UMAMIT25	0	0.969646	0	0	0	4.50703	0	0	0	0	0	0
AT1G09383	AT1G09383	0	0	0	0	0	0	0	0	0	0	0	0
AT1G09387	AT1G09387	0	0	0	0	0	0	0	0	0	0	0	0
AT1G09390	AT1G09390	25.6113	0	378.103	0	39.9562	188.168	145.198	0	195.605	163.973	72.036	102.016
AT1G09393	AT1G09393	0	0	0	0	0	0	0	0	0	0	0	0
AT1G09397	AT1G09397	0	0	0	0	0	0	0	0	0	0	0	0
AT1G09400	AT1G09400	84.1515	1.93929	0	1.72215	43.5885	0	111.355	3.96677	112.525	15.71	35.0945	41.591
AT1G09407	AT1G09407	0	0	0	0	0	0	0	0	0	0	0	0
AT1G09410	AT1G09410	0	109.57	0	0	181.619	18.0281	151.749	193.38	421.707	209.139	16.6237	283.29
AT1G09415	NIMIN-3	214.952	184.233	187.17	129.161	492.187	500.28	852.63	491.879	518.458	674.547	558.741	420.618
AT1G09417	AT1G09417	0	0	0	0	0	0	0	0	0	0	0	0
AT1G09420	G6PD4	658.577	83.3895	340.48	909.295	1225.02	1829.85	1134.29	1368.54	1656.33	1795.85	1744.57	1808.03
AT1G09421	AT1G09421	0	0	0	0	0	2.25351	0	0	0	0	0	1.56947
AT1G09423	AT1G09423	0	0	0	0	0	0	0	0	0	0	0	0
AT1G09427	AT1G09427	32.9288	18.4233	0	49.9424	18.1619	0	0	28.7591	10.5164	6.87312	21.2414	3.13894
AT1G09430	ACLA-3	4580.77	3293.89	3922.11	5790.73	3312.73	3338.58	2964.01	3190.27	3849	3552.42	3642.44	3567.41
AT1G09433	AT1G09433	0	0	0	0	0	0	0	0	0	0	0	0
AT1G09437	AT1G09437	23.7819	48.4823	7.52443	0	7.26476	5.63379	0	0	14.723	27.4925	0	0
AT1G09440	AT1G09440	824.136	2750.88	2382.42	2287.88	223.391	3.38027	2.18343	332.217	265.013	255.287	237.35	184.413
AT1G09443	AT1G09443	0	0	0	0	0	0	0	0	0	0	0	0
AT1G09447	AT1G09447	112.507	49.4519	93.1148	112.801	41.7723	0	75.3284	15.8671	49.4271	90.3324	103.436	56.501
AT1G09450	Haspin	1697.66	1232.42	649.923	951.488	1751.71	882.251	2366.84	1997.27	1793.05	2140.49	2874.05	2551.96
AT1G09453	AT1G09453	0	0	0	0	0	0	0	0	0	0	0	0
AT1G09457	AT1G09457	0	0	0	0	0	0	0	31.7341	0	0	0	0
AT1G09460	AT1G09460	1666.57	1245.02	1959.17	1276.11	1901.55	2459.71	1941.07	1700.75	2486.08	2049.17	3228.69	3052.62
AT1G09463	AT1G09463	24.6966	4.84823	0	0	17.2538	0	48.0355	0	12.6197	3.9275	0	14.1252
AT1G09467	AT1G09467	1059.21	873.651	749.621	658.722	1586.44	1469.29	1650.67	1625.38	2202.13	2246.53	2170.32	2251.41
AT1G09470	AT1G09470	584.487	761.172	288.75	1275.25	3768.59	3056.89	2614.66	4214.69	4128.74	4293.74	4811.64	4892.83
AT1G09473	MIR415	0	0	0	0	0	0	0	0	0	0	0	0
AT1G09477	AT1G09477	7.31752	50.4216	0	0	0	0	2.18343	0	0	0	0	0
AT1G09480	AT1G09480	270.748	0	0.940554	25.8323	281.509	641.125	350.441	152.721	402.778	389.804	336.168	382.166
AT1G09483	AT1G09483	0	0	0	0	0	1.12676	0	0	0	1.96375	1.84708	0.784736
AT1G09487	AT1G09487	0	0	0	0	0	0	0	0	0	0	0	0
AT1G09490	AT1G09490	1308.01	1050.13	1476.67	2304.24	3130.2	4794.35	3979.3	4583.6	4348.53	4899.55	3928.74	4791.6
AT1G09493	AT1G09493	16.4644	38.7858	0	10.3329	31.7833	21.4084	31.6598	0	13.6713	0	3.69416	0
AT1G09497	AT1G09497	233.246	174.536	411.962	184.27	484.922	271.548	449.787	370.893	293.407	264.124	282.603	284.859
AT1G09500	AT1G09500	0	0	0	0	0	0	0	0	0	0	0	0
AT1G09503	AT1G09503	0	0	0	0	0	0	0	0	0	0	0	0
AT1G09507	AT1G09507	0	0	0	0	0	0	0	0	0	0	0	0
AT1G09510	AT1G09510	0.91469	0	0	0	11.8052	4.50703	0	10.9086	0	5.89124	0	0
AT1G09513	AT1G09513	37.5023	3.87858	109.104	0	10.8971	36.0562	70.9615	9.91692	17.8779	28.4743	12.9295	6.27789
AT1G09517	AT1G09517	1.82938	0	0	1.72215	0	0	0	0	2.10328	0	0	0
AT1G09520	AT1G09520	773.828	585.666	635.814	985.931	447.691	998.307	893.024	1582.74	1247.24	927.871	528.264	1201.43
AT1G09523	AT1G09523	0	0	0	0	0	0	0	0	0	0	0	0
AT1G09527	AT1G09527	22.8672	0	0	0	39.0481	0	0	0	100.957	0	0	0
AT1G09530	PIF3	448.198	426.644	1337.47	456.37	145.295	582.533	438.87	414.527	621.519	165.937	679.725	516.356
AT1G09533	AT1G09533	163.73	79.5109	189.992	96.4404	169.814	206.197	291.488	305.441	333.37	242.523	363.874	397.861
AT1G09537	AT1G09537	44.8198	42.6644	0	179.104	103.523	0	52.4024	106.111	106.216	13.7462	123.754	117.71
AT1G09540	MYB61	247.881	521.669	1661.02	1247.7	1125.13	825.913	576.426	124.953	189.295	82.4774	68.3419	226.004
AT1G09543	AT1G09543	28.3554	250.169	226.673	117.967	215.218	327.886	141.923	334.2	456.412	661.783	483.934	480.258
AT1G09547	AT1G09547	0	0	0	0	0	0	0	0	0	0	0	0
AT1G09550	AT1G09550	0	0	0	0	0	0	0	0	0	0	0	0
AT1G09553	AT1G09553	1.82938	0	0	1.72215	3.63238	0	6.5503	0	4.20656	3.9275	0	3.13894
AT1G09557	AT1G09557	0	0	0	0	0	0	0	0	0	0	0	0
AT1G09560	GLP5	10646.1	12285.4	9167.58	9686.23	6980.52	7545.89	6444.4	6413.27	5147.77	5186.26	5590.18	4857.51
AT1G09563	AT1G09563	0	0	0	0	0	0	0	0	0	0	0	0
AT1G09567	AT1G09567	0	0	0	0	0	0	0	0	0	0	0	0
AT1G09570	PHYA	3770.35	4675.63	6018.6	8090.66	2925.88	2989.29	3167.07	3518.52	2953	3149.85	3635.05	3877.38
AT1G09573	AT1G09573	29.2701	0	0	0	13.6214	0	34.9349	58.5098	17.8779	0	32.3239	11.771
AT1G09575	AT1G09575	542.411	133.811	464.633	382.317	243.369	419.154	414.852	353.042	885.48	1277.42	757.302	488.106
AT1G09577	AT1G09577	0	0.969646	0	0	0	0	0	0	0	0	0	0.784736
AT1G09580	AT1G09580	1242.15	1374.96	519.186	1144.37	1002.54	1074.93	1655.04	1743.39	1118.94	1550.38	1441.64	1577.32
AT1G09583	AT1G09583	0	0	0	0	0	0	0	0	0	0	0	0
AT1G09587	AT1G09587	0	0	0	0	0	0	0	0	0	0	0	0
AT1G09590	AT1G09590	13725.8	14575.7	12779.3	11091.5	9238.95	9185.32	9097.27	9104.73	9310.16	10174.2	9599.27	9398.78
AT1G09593	AT1G09593	0	0	0	0	0	0	0	0	0	0	0	0
AT1G09597	AT1G09597	0	0	0	0	0	0	0	0	0	0	0	0
AT1G09600	AT1G09600	162.815	613.786	785.362	219.574	1162.36	295.21	1058.96	361.968	824.485	838.52	758.226	616.018
AT1G09603	AT1G09603	0	0	0	0	0.908095	0	0	1.98338	0	0	0	0
AT1G09607	AT1G09607	0	0	3.76221	0	0	0	0	0	0	0	0	0
AT1G09610	GXM3	56.7108	22.3018	7.52443	0	1.81619	19.1549	8.73373	2.97508	5.2582	14.7281	11.0825	7.06262
AT1G09613	AT1G09613	0	0	0	0	0	0	0	0	0	0	0	0
AT1G09617	AT1G09617	0	0	0	0	0	0	0	0	0	0	0	0
AT1G09620	AT1G09620	3516.98	3519.81	2497.17	3836.95	5477.63	3676.61	3988.04	3701.99	4809.15	5399.33	5325.13	5535.53
AT1G09623	AT1G09623	0	0	0	0	0	0	0	0	0	0	0	0
AT1G09625	AT1G09625	0	0	0	0	0	0	0	0	0	0	0	0
AT1G09627	AT1G09627	1.82938	0	0	0	0	0	0	0	0	0	0	1.56947
AT1G09630	RAB11c	1483.63	1916.99	2025.01	1816.87	1541.04	1167.32	1177.96	1611.5	1789.89	1687.84	1982.84	2029.33
AT1G09633	AT1G09633	0	0	0	0	0	0	0	0	0	0	1.84708	0
AT1G09637	AT1G09637	16.4644	0	0	0	46.3128	7.8873	5.45858	6.94184	9.46475	25.5287	1.84708	8.63209
AT1G09640	AT1G09640	8138	11363.3	10095	7227.86	8754.94	12111.5	9721.73	8784.41	7981.94	7528.03	7010.59	8409.23
AT1G09645	AT1G09645	753.705	982.251	1450.33	292.766	543.041	511.548	573.151	629.724	433.275	676.511	668.642	934.62
AT1G09647	AT1G09647	25.6113	0	63.9576	0	0	0	25.1095	0	0	0	0	0
AT1G09650	AT1G09650	0	0	0	0	0	342.534	91.7041	312.383	46.2721	49.0937	104.36	53.362
AT1G09653	AT1G09653	0	0	0	0	0	0	0	0	0	0	0	0
AT1G09657	AT1G09657	0	0	0	0	0	0	0	0	0	0	0	0
AT1G09660	AT1G09660	6004.02	4221.84	5242.65	6404.68	9284.36	10083.3	9719.55	13400.7	11544.9	13497.8	12109.4	13954.2
AT1G09663	AT1G09663	76.834	50.4216	5.64332	84.3854	43.5885	165.633	93.8876	32.7258	109.37	52.0393	53.5653	52.5773
AT1G09665	AT1G09665	0	0.969646	0.940554	0	0	1.12676	1.09172	0	1.05164	1.96375	0	0
AT1G09667	AT1G09667	0	0	0	0	0	0	0	0	0	0	0	0
AT1G09673	AT1G09673	0	0	0	0	0	0	0	0	0	0	0	0
AT1G09677	AT1G09677	0	0	0	0	8.17285	0	0	14.8754	0	1.96375	0	0
AT1G09680	AT1G09680	1.82938	292.833	148.607	0	150.744	0	10.9172	212.222	262.91	135.499	257.667	542.252
AT1G09683	AT1G09683	0	0	0	0	0	0	0	0	8.41312	4.90937	13.8531	6.27789
AT1G09687	MIR4228	42.9904	108.6	124.153	117.106	89.9014	116.056	196.509	25.784	105.164	121.752	151.46	167.149
AT1G09690	AT1G09690	24039	30245.2	26358.1	22404.3	23348.9	23534.6	24064.7	24786.4	25309.8	27280.4	26455.7	29440.9
AT1G09693	AT1G09693	0	5.81787	1.88111	8.61075	11.8052	52.9576	42.5769	40.6594	21.0328	29.4562	36.018	43.9452
AT1G09697	AT1G09697	0	0	0	0	0	25.9154	0	0	0	0	0	80.8278
AT1G09700	HYL1	173.791	258.895	1074.11	1192.59	436.793	456.337	311.139	1102.76	1017.99	710.877	957.71	966.01
AT1G09703	AT1G09703	0	0	0	0	0	1.12676	0	2.97508	0	0	1.84708	0
AT1G09710	AT1G09710	539.667	360.708	402.557	380.595	823.642	401.126	498.914	737.819	793.988	1215.56	868.127	787.09
AT1G09713	AT1G09713	0	0	0	0	0	0	0	0	0	0	0	0
AT1G09717	AT1G09717	0	0	0	0	0	0	0	0	0	0	0	0
AT1G09720	NET2B	0	1.93929	0	1.72215	25.4266	0	0	0	0	25.5287	0	0
[truncated: 30,550 more rows]
