# Supplementary material for: Deciphering the molecular logic of WOX5 function in the root stem cell organizer
Source: EMBO J. 2024 Nov 18;44(1):281–303. doi: 10.1038/s44318-024-00302-2 (PMC11696986; doi:10.1038/s44318-024-00302-2)
Supplement: Supplementary file 11 — Dataset EV2 [file 44318_2024_302_MOESM11_ESM.xlsx]

## Sheet: Description
Dataset EV2. Differentially expressed genes between CC and QC.
Sheet 1.	QC-up differentially expressed genes.
Sheet 2.	CC-up differentially expressed genes.

## Sheet: Sheet 1
Sheet 1. QC-up differentially expressed genes. "baseMean": mean value of normalized read counts of all the samples used for the comparison. "log2(FC)": log2 values of fold changes of normalized read counts comparing CC to QC. "StdErr": the standard error estimate for the log2 fold change. "Wald-Stats": Wald statistics. "P-value": Wald test p-value. "P-adj": Benjamini-Hochberg adjusted p-value.
Gene_ID	Gene name	Base mean	log2(FC)	StdErr	Wald-Stats	P-value	P-adj
AT1G01020	ARV1	7357.9	-0.976517	0.17475	-5.58808	2.29594e-08	4.90427e-07
AT1G01030	NGA3	1401.91	-1.8093	0.255862	-7.0714	1.53381e-12	5.86777e-11
AT1G01080	AT1G01080	1145.11	-1.00064	0.342614	-2.9206	0.00349354	0.0206662
AT1G01160	GIF2	3520.06	-0.665018	0.140183	-4.74391	2.09627e-06	3.08577e-05
AT1G01290	CNX3	3161.15	-0.748979	0.195336	-3.83431	0.000125917	0.00118916
AT1G01320	AT1G01320	3061.84	-1.00741	0.237653	-4.23898	2.24539e-05	0.000258137
AT1G01420	UGT72B3	69.4326	-3.82704	0.703229	-5.44211	5.26545e-08	1.04762e-06
AT1G01448	AT1G01448	1739.85	-0.985498	0.375361	-2.62546	0.00865311	0.0428208
AT1G01760	AT1G01760	1659.05	-1.32066	0.444276	-2.97261	0.00295277	0.0179196
AT1G01770	AT1G01770	2131.98	-0.877144	0.250194	-3.50585	0.000455153	0.00361736
AT1G01920	AT1G01920	5878.15	-0.656484	0.183128	-3.58484	0.000337282	0.00278571
AT1G02110	AT1G02110	2075.01	-0.880339	0.30942	-2.84513	0.00443938	0.0251512
AT1G02150	AT1G02150	1455.35	-0.840875	0.310099	-2.71163	0.00669533	0.0349099
AT1G02260	AT1G02260	2525.42	-0.722753	0.221032	-3.2699	0.00107584	0.00760243
AT1G02340	HFR1	587.988	-1.51047	0.426277	-3.54341	0.000394995	0.00319551
AT1G02610	AT1G02610	1408.62	-1.25366	0.325498	-3.85151	0.000117392	0.00111643
AT1G02850	BGLU11	5211.42	-2.80478	0.274659	-10.2119	1.75461e-24	2.09666e-22
AT1G02960	AT1G02960	8844.03	-0.701772	0.142617	-4.92069	8.62402e-07	1.36973e-05
AT1G03040	AT1G03040	2627.36	-0.806865	0.257463	-3.13391	0.00172494	0.0113326
AT1G03090	MCCA	6406.43	-1.28689	0.202008	-6.37048	1.88432e-10	5.58804e-09
AT1G03110	TRM82	1893.14	-1.45878	0.242279	-6.02106	1.73281e-09	4.48982e-08
AT1G03210	AT1G03210	15497.9	-1.24112	0.143079	-8.67437	4.15852e-18	2.8636e-16
AT1G03590	AT1G03590	3115.53	-0.964634	0.216331	-4.45908	8.23137e-06	0.000104442
AT1G03750	SWI2	975.578	-0.842287	0.31679	-2.65881	0.00784162	0.0395862
AT1G03840	MGP	2486.99	-2.61974	0.337247	-7.76804	7.97122e-15	4.15199e-13
AT1G03850	GRXS13	3442.65	-1.33133	0.175686	-7.57791	3.5116e-14	1.69441e-12
AT1G03960	AT1G03960	2217.13	-1.08745	0.263291	-4.13023	3.62399e-05	0.00039622
AT1G04007	AT1G04007	581.441	-0.864913	0.302108	-2.86292	0.00419751	0.0239787
AT1G04027	MIR2112	35.4997	-1.86874	0.713266	-2.61997	0.00879367	0.0434001
AT1G04347	AT1G04347	311.242	-1.2991	0.473734	-2.74225	0.00610197	0.032339
AT1G04445	AT1G04445	42.9931	-2.17951	0.709663	-3.07119	0.00213208	0.0136585
AT1G04477	AT1G04477	476.044	-1.1952	0.406298	-2.94169	0.00326431	0.0195148
AT1G04730	CTF18	1513.59	-1.17987	0.40507	-2.91275	0.00358265	0.0210951
AT1G05160	CYP88A3	1388.98	-1.55361	0.383962	-4.04625	5.2044e-05	0.000549206
AT1G05240	AT1G05240	480.689	-1.2213	0.455722	-2.67993	0.00736386	0.0376231
AT1G05467	AT1G05467	1329.04	-0.904022	0.242563	-3.72696	0.000193802	0.00172094
AT1G05570	CALS1	8776.83	-1.04378	0.137245	-7.6052	2.84467e-14	1.39245e-12
AT1G05680	UGT74E2	2848.19	-1.86594	0.289057	-6.45528	1.0802e-10	3.29974e-09
AT1G05710	AT1G05710	2124.28	-1.20942	0.321114	-3.76633	0.000165667	0.00150508
AT1G05870	AT1G05870	6476.66	-0.76312	0.186891	-4.08323	4.44136e-05	0.000475603
AT1G05940	CAT9	2525.96	-1.10848	0.349569	-3.17099	0.00151921	0.0101886
AT1G06083	AT1G06083	499.951	-1.06748	0.374251	-2.85231	0.00434034	0.0247043
AT1G06180	MYB13	1145.67	-1.68557	0.338435	-4.98049	6.34224e-07	1.03483e-05
AT1G06190	RHON1	1599.12	-0.846562	0.309352	-2.73656	0.00620845	0.0327836
AT1G06227	AT1G06227	841.844	-1.50146	0.273887	-5.48204	4.20442e-08	8.60106e-07
AT1G06515	AT1G06515	1945.89	-0.660874	0.204387	-3.23344	0.0012231	0.00850019
AT1G06573	AT1G06573	1789.52	-1.24141	0.230572	-5.38404	7.28333e-08	1.41718e-06
AT1G06590	AT1G06590	1595.6	-1.21135	0.374993	-3.23033	0.00123647	0.00856673
AT1G06630	AT1G06630	3183.69	-0.823893	0.27413	-3.00549	0.00265158	0.016432
AT1G06670	NIH	8017.41	-0.663016	0.131313	-5.04913	4.4383e-07	7.42666e-06
AT1G06687	AT1G06687	838.44	-1.63561	0.348018	-4.69978	2.6044e-06	3.73365e-05
AT1G06693	AT1G06693	867.633	-1.58141	0.327152	-4.83386	1.33907e-06	2.03608e-05
AT1G06720	AT1G06720	4938.74	-0.894401	0.202426	-4.41841	9.94297e-06	0.000124143
AT1G06733	AT1G06733	141.284	-2.39625	0.697273	-3.4366	0.000589075	0.00451735
AT1G06743	AT1G06743	468.433	-2.60383	0.398585	-6.53268	6.46048e-11	2.05381e-09
AT1G06770	DRIP1	1318.06	-0.715061	0.239878	-2.98094	0.00287364	0.0175406
AT1G06960	AT1G06960	2135.97	-1.0414	0.3329	-3.12826	0.00175846	0.0115093
AT1G07110	F2KP	4138.53	-1.04814	0.229585	-4.56537	4.98612e-06	6.67687e-05
AT1G07570	APK1A	826.395	-1.30851	0.36351	-3.59966	0.000318634	0.00264842
AT1G07615	AT1G07615	1174.24	-1.36677	0.491333	-2.78175	0.00540669	0.029485
AT1G07650	AT1G07650	3270.82	-1.44996	0.248991	-5.82332	5.769e-09	1.36587e-07
AT1G07780	PAI1	1515.89	-1.42204	0.242467	-5.86487	4.49493e-09	1.09484e-07
AT1G07820	AT1G07820	5117.9	-0.733473	0.13998	-5.23985	1.60705e-07	2.95971e-06
AT1G07985	AT1G07985	373.976	-1.4593	0.495073	-2.94766	0.00320193	0.0191814
AT1G08030	TPST	1105.37	-0.926007	0.355417	-2.60541	0.00917651	0.0448752
AT1G08213	AT1G08213	46.2503	-2.09279	0.712842	-2.93584	0.00332644	0.019822
AT1G08260	TIL1	2891.6	-1.10163	0.357262	-3.08352	0.00204565	0.0131796
AT1G08293	AT1G08293	875.511	-1.66573	0.317781	-5.24175	1.59064e-07	2.93214e-06
AT1G08320	TGA9	5362.42	-0.746692	0.224043	-3.33281	0.000859734	0.00625972
AT1G08430	ALMT1	207.976	-1.81538	0.709419	-2.55897	0.0104984	0.0499688
AT1G08520	ALB1	2796.56	-1.00013	0.296695	-3.37091	0.000749199	0.00556665
AT1G08560	SYP111	759.477	-1.11283	0.40344	-2.75836	0.00580916	0.0311694
AT1G08630	THA1	60.4755	-3.61582	0.694	-5.21011	1.88726e-07	3.43528e-06
AT1G08640	CJD1	2899.56	-1.43128	0.259811	-5.50894	3.60996e-08	7.44495e-07
AT1G08840	emb2411	1180.04	-1.40036	0.493157	-2.83957	0.00451739	0.0254817
AT1G08910	AT1G08910	1764.05	-1.0487	0.379579	-2.76279	0.00573103	0.030848
AT1G08930	ERD6	6391.94	-1.47545	0.199663	-7.3897	1.47165e-13	6.57037e-12
AT1G09083	AT1G09083	943.197	-1.0895	0.368963	-2.95288	0.00314822	0.0189266
AT1G09087	AT1G09087	945.264	-1.2131	0.313247	-3.87267	0.000107648	0.00103393
AT1G09230	AT1G09230	5323.84	-0.681696	0.245253	-2.77956	0.00544327	0.0296606
AT1G09415	NIMIN-3	375.942	-1.58559	0.385878	-4.10905	3.97283e-05	0.000429049
AT1G09467	AT1G09467	1189.7	-0.909175	0.236445	-3.84519	0.000120459	0.00114346
AT1G09470	AT1G09470	2040.05	-2.06768	0.382201	-5.40992	6.3053e-08	1.23994e-06
AT1G09490	AT1G09490	2786.16	-1.38205	0.274362	-5.03733	4.72064e-07	7.87315e-06
AT1G09660	AT1G09660	7916.8	-0.95459	0.177173	-5.38791	7.12815e-08	1.38965e-06
AT1G09753	AT1G09753	190.571	-1.56527	0.550078	-2.84555	0.00443353	0.0251361
AT1G10000	AT1G10000	83.7772	-2.37343	0.700214	-3.38958	0.000700006	0.00524941
AT1G10070	BCAT-2	703.798	-2.59031	0.668341	-3.87573	0.000106305	0.00102588
AT1G10120	AT1G10120	3566.17	-0.796146	0.181017	-4.39818	1.0916e-05	0.000135047
AT1G10240	FRS11	679.65	-1.45848	0.541294	-2.69444	0.00705075	0.0363341
AT1G10300	AT1G10300	2101.73	-1.71421	0.235114	-7.29096	3.07744e-13	1.30512e-11
AT1G10890	AT1G10890	25486.6	-0.591569	0.0798787	-7.40584	1.30322e-13	5.86998e-12
AT1G10910	EMB3103	4021.65	-1.21654	0.382712	-3.17874	0.00147917	0.00995619
AT1G11130	SUB	809.683	-1.25281	0.466789	-2.68388	0.00727725	0.037312
AT1G11380	AT1G11380	2809.31	-0.61307	0.216179	-2.83594	0.00456916	0.0257042
AT1G11580	PMEPCRA	10347.9	-0.753552	0.159772	-4.71643	2.40023e-06	3.47777e-05
AT1G11600	CYP77B1	49.8028	-1.93503	0.70251	-2.75446	0.00587893	0.0314368
AT1G11670	AT1G11670	22260	-0.796055	0.109765	-7.25233	4.09657e-13	1.7123e-11
AT1G11720	SS3	1841.5	-1.01576	0.380036	-2.6728	0.00752218	0.0382805
AT1G11930	AT1G11930	4825.78	-0.594	0.218283	-2.72124	0.00650367	0.0340328
AT1G12230	AT1G12230	4229.18	-0.829359	0.275502	-3.01036	0.00260941	0.0162202
AT1G12730	AT1G12730	671.725	-1.29603	0.354037	-3.66071	0.000251518	0.00215584
AT1G12750	RBL6	786.36	-1.02233	0.352859	-2.89727	0.0037643	0.0219653
AT1G12770	EMB1586	553.059	-1.80828	0.465457	-3.88495	0.000102353	0.000993248
AT1G12930	AT1G12930	1681.77	-0.787029	0.296186	-2.65721	0.00787893	0.039735
AT1G13030	AT1G13030	1085.76	-0.81912	0.307077	-2.66747	0.00764237	0.0387536
AT1G13040	AT1G13040	847.115	-1.89414	0.368168	-5.14478	2.67833e-07	4.70655e-06
AT1G13050	AT1G13050	1679.08	-1.1601	0.357722	-3.24302	0.00118269	0.00825323
AT1G13150	CYP86C4	574.118	-1.46924	0.494411	-2.97171	0.00296148	0.0179592
AT1G13220	LINC2	15329.6	-1.00427	0.146351	-6.86209	6.78616e-12	2.42274e-10
AT1G13260	RAV1	8289.32	-1.56807	0.152115	-10.3084	6.45555e-25	8.04528e-23
AT1G13770	RUS3	1325.08	-1.97709	0.553294	-3.57331	0.000352491	0.00289196
AT1G14120	AT1G14120	419.164	-1.6237	0.596399	-2.72251	0.00647885	0.0339379
AT1G14270	AT1G14270	731.058	-1.47617	0.493189	-2.99312	0.00276144	0.0169782
AT1G14500	AT1G14500	86.3647	-2.16534	0.709015	-3.05401	0.00225802	0.0143342
AT1G14685	BPC2	4957.73	-0.765223	0.240077	-3.1874	0.00143556	0.00970126
AT1G14860	NUDT18	7717.51	-1.26627	0.20032	-6.32122	2.59514e-10	7.58368e-09
AT1G14970	AT1G14970	3743.27	-0.758045	0.279292	-2.71417	0.00664423	0.0347058
AT1G15040	GAT1_2.1	4117.42	-1.86557	0.237352	-7.85991	3.844e-15	2.06035e-13
AT1G15200	AT1G15200	29273	-0.846835	0.136576	-6.20046	5.62979e-10	1.56662e-08
AT1G15215	SHH1	1929.86	-1.19242	0.34211	-3.48548	0.000491248	0.00386791
AT1G15240	AT1G15240	7774.78	-0.820636	0.182049	-4.50777	6.55138e-06	8.52561e-05
AT1G15280	AT1G15280	7442.92	-0.717492	0.188283	-3.81071	0.000138569	0.00128946
AT1G15290	AT1G15290	2740.13	-1.46357	0.25172	-5.81428	6.08963e-09	1.43843e-07
AT1G15410	AT1G15410	2396.92	-1.1187	0.312727	-3.57725	0.000347226	0.00285338
AT1G15420	AT1G15420	4149.85	-0.789782	0.252724	-3.12508	0.00177757	0.0116145
AT1G15480	AT1G15480	601.469	-1.40042	0.463943	-3.01853	0.00254004	0.0158472
AT1G15530	AT1G15530	31.3782	-1.97632	0.714859	-2.76462	0.00569885	0.0307236
AT1G15550	GA3OX1	1921.2	-2.55254	0.330321	-7.72744	1.09727e-14	5.65732e-13
AT1G16060	ADAP	949.167	-1.2994	0.394795	-3.29133	0.000997132	0.00712478
AT1G16220	AT1G16220	1981.75	-1.45452	0.242999	-5.98571	2.15453e-09	5.48459e-08
AT1G16630	AT1G16630	1805.72	-0.9793	0.271913	-3.60151	0.00031637	0.00263391
AT1G16710	HAC12	3972.97	-0.679193	0.238841	-2.8437	0.00445928	0.0252399
AT1G16800	AT1G16800	2200.84	-0.960366	0.327424	-2.9331	0.00335596	0.0199628
AT1G16880	ACR11	3799.6	-1.33223	0.244667	-5.44508	5.1783e-08	1.03434e-06
AT1G17285	AT1G17285	3735.07	-1.95207	0.212513	-9.18567	4.08978e-20	3.34999e-18
AT1G17330	AT1G17330	2196.29	-0.708563	0.249048	-2.84509	0.00443991	0.0251512
AT1G17430	AT1G17430	1742.09	-1.4601	0.384539	-3.79702	0.000146445	0.00134854
AT1G17680	AT1G17680	1400.99	-0.782031	0.272652	-2.86824	0.00412765	0.0236862
AT1G17850	AT1G17850	1547.08	-0.846071	0.203044	-4.16694	3.08716e-05	0.000341758
AT1G17920	HDG12	530.024	-1.50683	0.561624	-2.68299	0.00729681	0.037384
AT1G17970	AT1G17970	5305.76	-1.41854	0.232123	-6.11118	9.88981e-10	2.64692e-08
AT1G18250	ATLP-1	1197.12	-0.906294	0.306241	-2.95942	0.0030822	0.0185957
AT1G18270	AT1G18270	7863.7	-0.786266	0.202237	-3.88784	0.000101141	0.000985413
AT1G18320	AT1G18320	676.563	-1.88516	0.30735	-6.13361	8.59088e-10	2.32687e-08
AT1G18650	PDCB3	876.743	-1.33133	0.488255	-2.72672	0.00639674	0.0335858
AT1G18745	AT1G18745	1855.59	-1.20766	0.26506	-4.55618	5.20912e-06	6.95257e-05
AT1G19080	TTN10	1653.43	-0.895194	0.268191	-3.3379	0.000844143	0.00615945
AT1G19130	AT1G19130	3986.05	-0.708566	0.188855	-3.7519	0.000175501	0.00158099
AT1G19450	AT1G19450	7167.59	-0.903718	0.240235	-3.76181	0.00016869	0.00152844
AT1G19485	AT1G19485	7288.51	-0.64141	0.246669	-2.60029	0.00931456	0.0454191
AT1G19990	AT1G19990	1402.56	-0.824856	0.270138	-3.05346	0.00226216	0.0143515
AT1G20060	AT1G20060	1474.94	-1.15204	0.415749	-2.771	0.00558853	0.0302412
AT1G20100	AT1G20100	43817.5	-0.761275	0.0878549	-8.66514	4.50958e-18	3.07408e-16
AT1G20190	EXPA11	1527.78	-2.10111	0.310838	-6.75951	1.3846e-11	4.72656e-10
AT1G20470	AT1G20470	136.903	-1.64916	0.485551	-3.39646	0.000682627	0.00513588
AT1G20480	AT1G20480	2349.8	-1.60236	0.367705	-4.35772	1.31422e-05	0.000159671
AT1G20490	AT1G20490	5709.74	-0.936724	0.168051	-5.57405	2.48883e-08	5.29405e-07
AT1G20540	AT1G20540	3300.86	-1.10106	0.249505	-4.41297	1.01964e-05	0.000126918
AT1G20570	AT1G20570	1396.11	-2.08964	0.531676	-3.93028	8.48453e-05	0.000841987
AT1G21730	AT1G21730	4427.34	-1.6434	0.268777	-6.11436	9.6945e-10	2.60495e-08
AT1G21830	AT1G21830	1392.89	-1.16276	0.355236	-3.27319	0.00106339	0.00753484
AT1G21840	UREF	1209.08	-1.28839	0.494386	-2.60605	0.00915939	0.044813
AT1G21920	AT1G21920	6890.17	-0.917409	0.175701	-5.22143	1.77543e-07	3.24335e-06
AT1G22430	AT1G22430	644.459	-1.59825	0.375548	-4.2558	2.08307e-05	0.000240977
AT1G22440	AT1G22440	4892.64	-0.815381	0.176032	-4.63199	3.62162e-06	5.00814e-05
AT1G22460	AT1G22460	2127.32	-1.11948	0.338689	-3.30534	0.000948605	0.00682122
AT1G22490	AT1G22490	190.555	-2.84704	0.688691	-4.13399	3.56515e-05	0.000390207
AT1G22740	RABG3B	1740.33	-1.37081	0.261219	-5.24773	1.53988e-07	2.85673e-06
AT1G23000	AT1G23000	2075.17	-1.30058	0.485723	-2.67761	0.00741489	0.0378267
AT1G23310	GGT1	3417.13	-0.640476	0.247915	-2.58345	0.00978186	0.0472361
AT1G23360	MENG	918.131	-1.38506	0.291194	-4.75649	1.9699e-06	2.91242e-05
AT1G23380	KNAT6	4493.61	-1.46415	0.249077	-5.8783	4.14497e-09	1.01569e-07
AT1G23790	AT1G23790	306.978	-5.33742	0.631469	-8.45238	2.85422e-17	1.85835e-15
AT1G23935	AT1G23935	2017.14	-0.854626	0.321813	-2.65566	0.00791526	0.0398946
AT1G24068	AT1G24068	428.367	-2.19441	0.677691	-3.23807	0.00120341	0.00838632
AT1G24090	AT1G24090	846.737	-1.96606	0.43016	-4.57054	4.86479e-06	6.53162e-05
AT1G24100	UGT74B1	3569.92	-1.01222	0.244959	-4.13221	3.59295e-05	0.000393038
AT1G24160	AT1G24160	4917.3	-0.81759	0.216701	-3.7729	0.00016136	0.00146734
AT1G24265	AT1G24265	801.82	-1.6528	0.599861	-2.7553	0.00586382	0.031397
AT1G25350	OVA9	5585.14	-0.723257	0.225665	-3.205	0.00135064	0.00922868
AT1G25375	AT1G25375	1388.13	-0.869061	0.308172	-2.82006	0.00480154	0.0267595
AT1G25420	AT1G25420	1496.92	-1.06932	0.331359	-3.22706	0.00125069	0.00864459
AT1G25440	BBX15	142.962	-5.15674	0.664212	-7.76369	8.24915e-15	4.28576e-13
AT1G25560	TEM1	1966.35	-0.890098	0.260431	-3.41779	0.000631318	0.00480142
AT1G26150	PERK10	2254.61	-1.00491	0.364919	-2.75379	0.00589097	0.0314753
AT1G26170	AT1G26170	2481.83	-1.60742	0.501226	-3.20697	0.00134139	0.00918151
AT1G26180	AT1G26180	1892.29	-0.831605	0.300783	-2.7648	0.00569584	0.0307217
AT1G26260	CIB5	1997.54	-1.45617	0.418549	-3.47908	0.000503135	0.00394621
AT1G26580	AT1G26580	21772.4	-0.740884	0.131044	-5.6537	1.57032e-08	3.44116e-07
AT1G26800	AT1G26800	1724.18	-0.73414	0.255058	-2.87833	0.00399792	0.0230473
AT1G26840	ORC6	1724.8	-1.61747	0.285699	-5.66145	1.50097e-08	3.30702e-07
AT1G27210	AT1G27210	4363.46	-1.16328	0.20883	-5.57045	2.54075e-08	5.38756e-07
AT1G27595	AT1G27595	2689.01	-0.852248	0.325944	-2.6147	0.00893049	0.0439153
AT1G27921	AT1G27921	1034.89	-0.955633	0.295808	-3.23058	0.00123539	0.00856217
AT1G27980	DPL1	1383.11	-1.03332	0.329582	-3.13525	0.00171707	0.0112992
AT1G28140	AT1G28140	1818.68	-1.13484	0.341958	-3.31867	0.000904485	0.00654334
AT1G28190	AT1G28190	839.425	-1.31566	0.390646	-3.36791	0.000757392	0.00561956
AT1G28330	DYL1	23561.9	-1.46339	0.0963908	-15.1819	4.66358e-52	2.31063e-49
AT1G28710	AT1G28710	2721.43	-1.4425	0.225381	-6.40029	1.55084e-10	4.67415e-09
AT1G28715	AT1G28715	723.699	-1.33424	0.480603	-2.77618	0.00550023	0.0298748
AT1G29270	AT1G29270	654.913	-1.88243	0.650165	-2.89531	0.00378778	0.0220663
AT1G29418	AT1G29418	4501.13	-1.20209	0.169086	-7.10937	1.16572e-12	4.54519e-11
AT1G29750	RKF1	823.229	-1.25744	0.444959	-2.82597	0.00471375	0.0263498
AT1G29940	NRPA2	2662.78	-1.06578	0.183389	-5.81155	6.18977e-09	1.46038e-07
AT1G30130	AT1G30130	3925.04	-0.62681	0.193202	-3.24433	0.00117728	0.00822963
AT1G30240	AT1G30240	1046.65	-1.2482	0.426553	-2.92625	0.00343078	0.0203364
AT1G30410	ABCC12	2976.09	-2.21791	0.336196	-6.59707	4.19355e-11	1.35866e-09
AT1G30420	ABCC11	4041.97	-0.957943	0.260956	-3.6709	0.000241701	0.00208489
AT1G30460	CPSF30	1916.3	-1.07437	0.266957	-4.02452	5.70918e-05	0.000592623
AT1G30550	AT1G30550	3771.89	-1.79532	0.187598	-9.57004	1.0686e-21	1.00498e-19
AT1G30590	AT1G30590	10493.9	-0.62845	0.23803	-2.64022	0.00828533	0.0414042
AT1G30820	AT1G30820	13381.7	-1.84353	0.161264	-11.4318	2.90068e-30	4.75197e-28
AT1G30825	DIS2	2518.09	-0.827327	0.286235	-2.89038	0.00384779	0.0223554
AT1G31040	AT1G31040	284.012	-2.61186	0.70537	-3.70283	0.000213212	0.00186689
AT1G31120	KUP10	3391.36	-0.954381	0.329497	-2.89648	0.0037737	0.0220077
AT1G31360	RECQL2	2399.71	-1.14762	0.441338	-2.60033	0.00931346	0.0454191
AT1G31460	AT1G31460	311	-1.76862	0.490502	-3.60574	0.000311267	0.00259675
AT1G31860	AT-IE	6455.85	-0.987926	0.156708	-6.30425	2.89595e-10	8.33262e-09
AT1G31950	AT1G31950	17052.1	-1.39351	0.133281	-10.4554	1.38399e-25	1.81383e-23
AT1G32150	bZIP68	2259.19	-0.997774	0.211818	-4.71052	2.47087e-06	3.5674e-05
AT1G33055	AT1G33055	3645.52	-2.03245	0.193536	-10.5017	8.48674e-26	1.11948e-23
AT1G33110	AT1G33110	2693.04	-1.71999	0.30049	-5.72396	1.04067e-08	2.37643e-07
AT1G33490	AT1G33490	1101.01	-1.93484	0.474425	-4.07829	4.53681e-05	0.000484292
AT1G33500	AT1G33500	215.473	-2.43143	0.714033	-3.4052	0.000661153	0.00500025
AT1G33615	AT1G33615	750.241	-1.64913	0.366363	-4.50135	6.75218e-06	8.74769e-05
AT1G33680	AT1G33680	2477.64	-1.23081	0.180097	-6.83411	8.2518e-12	2.91019e-10
AT1G34065	SAMC2	2433.71	-1.12375	0.366098	-3.06953	0.00214398	0.0137129
AT1G34160	AT1G34160	659.884	-1.5703	0.494841	-3.17335	0.00150693	0.0101129
AT1G34315	AT1G34315	5121.47	-0.845873	0.150469	-5.62158	1.89224e-08	4.08925e-07
AT1G34317	AT1G34317	3023.35	-0.97286	0.196818	-4.94294	7.6954e-07	1.23577e-05
AT1G34340	AT1G34340	5155.25	-1.25018	0.309318	-4.04174	5.30552e-05	0.00055756
AT1G34355	PS1	945.907	-1.84733	0.484721	-3.81111	0.000138342	0.00128794
AT1G34420	AT1G34420	492.071	-1.7348	0.566455	-3.06255	0.00219461	0.0139961
AT1G35220	AT1G35220	3874.32	-0.837465	0.323122	-2.59179	0.00954778	0.0463671
AT1G35320	AT1G35320	6108.19	-1.05123	0.193916	-5.42106	5.92453e-08	1.17415e-06
AT1G35516	AT1G35516	7024.57	-0.900331	0.136206	-6.61009	3.84096e-11	1.25443e-09
AT1G35610	AT1G35610	1975.71	-2.48579	0.277324	-8.96351	3.14499e-19	2.39278e-17
AT1G42430	AT1G42430	955.149	-1.53329	0.531976	-2.88226	0.00394834	0.0227989
AT1G42440	AT1G42440	5602.78	-0.58556	0.180975	-3.23559	0.00121393	0.00844226
AT1G43980	AT1G43980	99.7927	-4.06198	0.702525	-5.78198	7.38282e-09	1.71792e-07
AT1G44110	CYCA1;1	714.471	-1.77883	0.440402	-4.03909	5.36586e-05	0.000562737
AT1G44740	AT1G44740	3239.73	-2.4127	0.236993	-10.1805	2.42352e-24	2.86229e-22
AT1G44910	PRP40A	4422.98	-0.957872	0.234819	-4.07919	4.51933e-05	0.000483188
AT1G44920	AT1G44920	633.536	-1.52516	0.529092	-2.88259	0.00394419	0.0227814
AT1G45015	AT1G45015	5403.46	-0.625263	0.197976	-3.15827	0.00158708	0.010567
AT1G45110	AT1G45110	531.528	-1.25306	0.349117	-3.58922	0.000331666	0.00274104
AT1G45180	AT1G45180	226.118	-1.28767	0.475172	-2.7099	0.00673045	0.035039
AT1G45229	AT1G45229	1021.67	-1.96713	0.340999	-5.76873	7.98731e-09	1.8501e-07
AT1G46264	HSFB4	2074.48	-2.50905	0.255031	-9.83823	7.70545e-23	7.86576e-21
AT1G47480	AT1G47480	2241.94	-0.657001	0.179327	-3.66371	0.000248593	0.00213437
AT1G47490	RBP47C	5890.93	-0.902166	0.191409	-4.71329	2.43748e-06	3.5267e-05
AT1G47570	AT1G47570	1556.61	-0.946018	0.332826	-2.84238	0.0044778	0.0253092
AT1G47610	AT1G47610	92.6866	-2.38128	0.714952	-3.33068	0.000866346	0.00629884
AT1G47840	HXK3	3282.08	-0.656212	0.210314	-3.12015	0.00180759	0.0117955
AT1G48175	emb2191	2678.51	-0.991404	0.231044	-4.29098	1.77888e-05	0.000208879
AT1G48360	AT1G48360	3047.2	-1.04142	0.259243	-4.01718	5.88994e-05	0.000607969
AT1G48430	AT1G48430	4161.67	-1.19643	0.353038	-3.38896	0.000701589	0.00525519
AT1G48920	NUC-L1	18683	-0.671169	0.111303	-6.03009	1.63867e-09	4.27317e-08
AT1G49938	AT1G49938	71.188	-2.10218	0.710206	-2.95995	0.00307688	0.0185692
AT1G49940	AT1G49940	1251.42	-1.89135	0.511934	-3.69453	0.000220297	0.00192065
AT1G50050	AT1G50050	33.0054	-1.95117	0.703364	-2.77405	0.00553625	0.0300303
AT1G50055	AT1G50055	1016.78	-1.43098	0.538852	-2.65561	0.00791647	0.0398946
AT1G50200	ALATS	14693.8	-0.760105	0.10055	-7.55951	4.04598e-14	1.93388e-12
AT1G50260	NTMC2T5.1	1268.89	-1.45875	0.444724	-3.28012	0.00103761	0.00736995
AT1G50410	AT1G50410	4696.42	-0.909185	0.21217	-4.28518	1.82595e-05	0.000213789
AT1G50430	DWF5	7858.14	-0.648726	0.146952	-4.41455	1.01223e-05	0.000126149
AT1G50440	AT1G50440	1653.09	-1.01151	0.253179	-3.99524	6.463e-05	0.000659746
AT1G51745	AT1G51745	1150.57	-1.18589	0.37242	-3.18429	0.00145109	0.00978991
AT1G51965	ABO5	1121.79	-1.82337	0.38882	-4.68949	2.73891e-06	3.90444e-05
AT1G52200	AT1G52200	3923.39	-0.626869	0.189443	-3.30901	0.000936278	0.00673736
AT1G52245	AT1G52245	4872.38	-2.05725	0.187259	-10.9861	4.45834e-28	6.33333e-26
AT1G52370	AT1G52370	1790.53	-0.9374	0.341773	-2.74276	0.00609257	0.032306
AT1G52510	AT1G52510	217.118	-2.05826	0.71245	-2.88899	0.00386476	0.0224375
AT1G52710	AT1G52710	9228.74	-1.74126	0.127782	-13.6267	2.77726e-42	7.7284e-40
AT1G53490	HEI10	2245.91	-1.00837	0.291636	-3.45765	0.000544915	0.0042298
AT1G53510	MPK18	6986.81	-0.8217	0.162237	-5.06483	4.08774e-07	6.91986e-06
AT1G53720	CYP59	2092.77	-0.71625	0.25667	-2.79055	0.00526189	0.0289048
AT1G53970	AT1G53970	31.6856	-1.82468	0.698455	-2.61245	0.00898967	0.0441558
AT1G54100	ALDH7B4	14046.6	-1.16092	0.131075	-8.85693	8.2247e-19	6.12002e-17
AT1G54310	AT1G54310	1018.15	-1.11054	0.411168	-2.70095	0.00691421	0.0357822
AT1G54370	NHX5	10081	-0.700671	0.141925	-4.93692	7.93644e-07	1.26946e-05
AT1G54380	AT1G54380	3815.2	-1.04829	0.32423	-3.23317	0.00122425	0.00850156
AT1G54650	AT1G54650	843.343	-1.27544	0.407315	-3.13133	0.00174018	0.011418
AT1G54730	AT1G54730	4183.18	-2.9049	0.30584	-9.49812	2.13705e-21	1.96435e-19
AT1G54770	AT1G54770	2629.23	-0.737195	0.232795	-3.16671	0.00154173	0.010326
AT1G55320	AAE18	995.831	-1.82856	0.500481	-3.6536	0.000258585	0.00220896
AT1G55340	AT1G55340	6621.39	-1.00759	0.273355	-3.68602	0.00022779	0.00198003
AT1G55360	AT1G55360	4799.18	-0.831547	0.215676	-3.85553	0.000115478	0.00110132
AT1G55380	AT1G55380	102.96	-3.48854	0.700744	-4.97834	6.41321e-07	1.04557e-05
AT1G55550	AT1G55550	92.9613	-3.309	0.713669	-4.63661	3.54175e-06	4.92114e-05
AT1G55803	AT1G55803	41.6348	-2.0773	0.707127	-2.93766	0.00330697	0.0197292
AT1G55810	UKL3	8320.89	-0.886803	0.173574	-5.10908	3.23732e-07	5.62076e-06
AT1G55850	CSLE1	3981.78	-0.688156	0.263749	-2.60913	0.00907723	0.0444916
AT1G55980	AT1G55980	148.819	-1.75776	0.585824	-3.0005	0.00269539	0.0166527
AT1G56010	NAC1	3626.38	-0.717828	0.177058	-4.05419	5.03073e-05	0.000532816
AT1G56130	AT1G56130	681.942	-1.94934	0.414253	-4.70566	2.53046e-06	3.64308e-05
AT1G56140	AT1G56140	3570.93	-0.892345	0.143206	-6.23121	4.62845e-10	1.29686e-08
AT1G56220	AT1G56220	14531.7	-0.678193	0.119788	-5.66162	1.49952e-08	3.30702e-07
AT1G56290	AT1G56290	4761.55	-0.593346	0.185867	-3.19232	0.00141137	0.00956644
AT1G58025	AT1G58025	3100.24	-0.685005	0.172481	-3.97148	7.14277e-05	0.000720091
AT1G58180	BCA6	6700.12	-0.709605	0.225275	-3.14995	0.00163299	0.010816
AT1G58350	ZW18	2831.9	-1.14083	0.16328	-6.98697	2.8089e-12	1.04505e-10
AT1G59780	AT1G59780	1574.47	-0.730337	0.267617	-2.72904	0.00635189	0.0333762
AT1G59840	CCB4	146.822	-1.78945	0.55918	-3.20013	0.00137366	0.00935768
AT1G59980	ARL2	3204.51	-1.22817	0.260952	-4.70649	2.52012e-06	3.63076e-05
AT1G60160	AT1G60160	594.663	-3.37228	0.702218	-4.80232	1.56836e-06	2.36172e-05
AT1G60200	AT1G60200	27871.5	-0.585676	0.129805	-4.51196	6.42317e-06	8.3959e-05
AT1G60260	BGLU5	144.483	-5.41875	0.668809	-8.10209	5.40244e-16	3.20892e-14
AT1G60610	AT1G60610	935.213	-1.23924	0.271873	-4.55818	5.15986e-06	6.89588e-05
AT1G60640	AT1G60640	10437.2	-0.84489	0.157814	-5.35369	8.61777e-08	1.65152e-06
AT1G60860	AGD2	8040.12	-0.883072	0.1747	-5.05479	4.30863e-07	7.23351e-06
AT1G61040	VIP5	2889.56	-0.86127	0.205724	-4.18654	2.83243e-05	0.000317538
AT1G61190	AT1G61190	586.066	-1.99827	0.561415	-3.55935	0.000371768	0.00303419
AT1G61310	AT1G61310	970.626	-1.67679	0.386943	-4.33343	1.46804e-05	0.000176044
AT1G61430	AT1G61430	1051.97	-1.28458	0.38386	-3.34648	0.000818443	0.00600428
AT1G61440	AT1G61440	245.244	-2.01387	0.64981	-3.09917	0.00194061	0.0125707
AT1G61450	AT1G61450	885.429	-1.6413	0.434147	-3.78053	0.000156496	0.00143008
AT1G61460	AT1G61460	97.675	-3.69151	0.702008	-5.2585	1.45235e-07	2.70423e-06
AT1G61500	AT1G61500	714.526	-1.71438	0.626982	-2.73433	0.00625069	0.0329724
AT1G61740	AT1G61740	15029.9	-2.22552	0.143814	-15.475	5.11703e-54	2.80939e-51
AT1G61970	AT1G61970	1955.54	-1.65268	0.357894	-4.6178	3.87828e-06	5.3232e-05
AT1G62440	LRX2	1026.39	-1.16339	0.410568	-2.8336	0.00460262	0.0258566
AT1G62500	AT1G62500	724.949	-1.87605	0.630231	-2.97677	0.00291301	0.017717
AT1G62770	AT1G62770	2079.81	-2.3249	0.409511	-5.67726	1.3687e-08	3.05536e-07
AT1G62810	CuAO1	3586.77	-2.00528	0.221273	-9.06246	1.27539e-19	1.0081e-17
AT1G62915	AT1G62915	709.279	-0.806367	0.312777	-2.57809	0.00993485	0.0478465
AT1G62960	ACS10	706.568	-1.68946	0.535263	-3.15632	0.00159773	0.010624
AT1G63100	AT1G63100	7356.51	-2.62987	0.270492	-9.72255	2.41661e-22	2.38503e-20
AT1G63260	TET10	1846.26	-1.90524	0.304078	-6.26562	3.71347e-10	1.04626e-08
AT1G63480	AT1G63480	1204.13	-1.02556	0.290602	-3.52909	0.000416988	0.00335872
AT1G63810	AT1G63810	2058.08	-1.01587	0.311637	-3.25979	0.00111496	0.00784254
AT1G64050	AT1G64050	1476.96	-0.801207	0.297812	-2.69031	0.00713859	0.0367216
AT1G64253	AT1G64253	69.4261	-3.04562	0.714516	-4.26249	2.02157e-05	0.00023453
AT1G64550	ABCF3	5374.11	-0.605484	0.160937	-3.76225	0.000168388	0.00152775
AT1G64600	AT1G64600	2635.76	-1.74732	0.310302	-5.63103	1.79139e-08	3.892e-07
AT1G64790	ILA	5386.62	-0.65514	0.232496	-2.81785	0.00483463	0.0269144
AT1G64960	HEB1	1685.46	-0.899238	0.298416	-3.01338	0.00258359	0.0160892
AT1G64970	G-TMT	622.471	-1.52488	0.577307	-2.64138	0.00825699	0.0412727
AT1G65070	AT1G65070	2730.72	-1.04789	0.286707	-3.65491	0.000257271	0.00219958
AT1G65370	AT1G65370	5612.57	-0.634198	0.166648	-3.80561	0.000141454	0.0013139
AT1G65510	AT1G65510	1211.22	-1.0265	0.376719	-2.72485	0.00643311	0.0337244
AT1G65970	TPX2	1142.22	-1.62973	0.312033	-5.22295	1.76095e-07	3.21979e-06
AT1G66160	CMPG1	708.082	-0.953938	0.36979	-2.57967	0.00988934	0.0476499
AT1G66750	CAK4	1095.9	-1.23797	0.38198	-3.24092	0.00119145	0.00830869
AT1G66760	AT1G66760	2895.17	-1.76783	0.281853	-6.27216	3.56062e-10	1.00739e-08
AT1G67140	SWEETIE	3587.98	-1.0096	0.301043	-3.35369	0.000797429	0.00587132
AT1G67480	AT1G67480	7744.35	-0.895571	0.111991	-7.99681	1.27686e-15	7.36878e-14
AT1G67590	AT1G67590	3993.75	-1.04701	0.17513	-5.97846	2.25263e-09	5.72716e-08
AT1G67650	AT1G67650	843.844	-1.34603	0.378233	-3.55873	0.000372659	0.00303902
AT1G67980	CCOAMT	85.8324	-3.16915	0.714782	-4.43374	9.26143e-06	0.000116205
AT1G68020	ATTPS6	1912.94	-1.01718	0.388719	-2.61676	0.00887684	0.0437149
AT1G68070	AT1G68070	2742.23	-1.2295	0.280008	-4.39096	1.12851e-05	0.000139274
AT1G68580	AT1G68580	3178.84	-0.959696	0.273617	-3.50744	0.000452438	0.00360142
AT1G68720	TADA	5857.16	-0.646157	0.173034	-3.73428	0.000188254	0.00168096
AT1G68862	AT1G68862	1287.65	-0.993201	0.26456	-3.75416	0.000173921	0.00156885
AT1G68870	SOFL2	163.763	-1.41529	0.518277	-2.73075	0.00631901	0.0332378
AT1G68930	AT1G68930	246.349	-2.58996	0.556403	-4.65481	3.24273e-06	4.55237e-05
AT1G68945	AT1G68945	11370.3	-1.21271	0.192923	-6.28602	3.25718e-10	9.267e-09
AT1G68990	MGP3	6317.68	-1.04602	0.188082	-5.56149	2.67488e-08	5.65426e-07
AT1G69040	ACR4	10009.6	-0.790181	0.145695	-5.42352	5.84375e-08	1.15928e-06
AT1G69070	AT1G69070	5875.47	-0.756063	0.184806	-4.09112	4.29287e-05	0.000460673
AT1G69280	AT1G69280	720.421	-1.52689	0.583072	-2.6187	0.00882664	0.0435205
AT1G69380	RRG	1524.14	-1.10179	0.301201	-3.65799	0.000254197	0.00217605
AT1G69450	AT1G69450	7244.89	-1.00173	0.275991	-3.62958	0.000283878	0.0023958
AT1G69526	AT1G69526	4570.16	-0.733265	0.251209	-2.91894	0.00351219	0.0207645
AT1G69750	COX19-2	5244.95	-1.00854	0.141152	-7.14504	8.99667e-13	3.5835e-11
AT1G69760	AT1G69760	8453.72	-0.696617	0.172398	-4.04074	5.32818e-05	0.000559363
AT1G69770	CMT3	3204.53	-0.731944	0.211022	-3.46857	0.000523238	0.00408967
AT1G70000	AT1G70000	1566.91	-0.832108	0.273523	-3.04219	0.00234863	0.0148122
AT1G70180	AT1G70180	4602.29	-0.838197	0.199619	-4.19898	2.68122e-05	0.000302125
AT1G70280	AT1G70280	1882.53	-1.95965	0.420229	-4.66328	3.11205e-06	4.38711e-05
AT1G70290	TPS8	5502.01	-1.12537	0.193971	-5.80172	6.56374e-09	1.54145e-07
AT1G70430	AT1G70430	1381.28	-1.53857	0.516337	-2.97978	0.00288457	0.0175967
AT1G70570	AT1G70570	3280.56	-0.712613	0.240636	-2.96137	0.00306274	0.0184948
AT1G70620	AT1G70620	33615	-0.715954	0.11224	-6.37877	1.78513e-10	5.30161e-09
AT1G70680	AT1G70680	109.107	-1.87199	0.700399	-2.67274	0.00752342	0.0382805
AT1G70690	HWI1	2868.22	-0.991472	0.244843	-4.04943	5.13432e-05	0.000542657
AT1G70710	GH9B1	4479.18	-1.04769	0.208502	-5.02487	5.03777e-07	8.3611e-06
AT1G70780	AT1G70780	10355.6	-0.671795	0.182841	-3.6742	0.000238598	0.00206163
AT1G71260	ATWHY2	2066.56	-0.827415	0.232492	-3.55889	0.000372423	0.00303831
AT1G71340	GDPD4	7303.72	-0.723703	0.198916	-3.63823	0.000274517	0.00233035
AT1G71400	RLP12	4114.21	-1.34693	0.290053	-4.64373	3.42178e-06	4.78719e-05
AT1G71500	AT1G71500	674.267	-1.55743	0.414984	-3.75298	0.000174744	0.00157487
AT1G71980	AT1G71980	2629.53	-0.708208	0.272425	-2.59964	0.00933212	0.0454611
AT1G72030	AT1G72030	53.117	-2.897	0.711671	-4.07069	4.68733e-05	0.000499572
AT1G72130	AT1G72130	6063.89	-1.72863	0.22552	-7.66508	1.78718e-14	8.94207e-13
AT1G72210	AT1G72210	7528.46	-3.20835	0.49747	-6.44934	1.12338e-10	3.42134e-09
AT1G72250	AT1G72250	2047.59	-2.06424	0.413712	-4.98957	6.05152e-07	9.91376e-06
AT1G72320	PUM23	2947.12	-0.664379	0.25457	-2.60981	0.00905933	0.0444305
AT1G72440	EDA25	4473.95	-0.77863	0.273691	-2.84492	0.00444224	0.0251574
AT1G72820	AT1G72820	6335.47	-1.22644	0.217231	-5.64582	1.64395e-08	3.59476e-07
AT1G72840	AT1G72840	1893.46	-1.62042	0.364945	-4.44017	8.98888e-06	0.000113263
AT1G72852	AT1G72852	44.3282	-2.75338	0.659108	-4.17743	2.9482e-05	0.000328523
AT1G73360	HDG11	181.948	-3.4473	0.704239	-4.89507	9.82702e-07	1.53677e-05
AT1G73490	AT1G73490	6150.97	-0.612395	0.180899	-3.38528	0.00071106	0.00531633
AT1G73550	AT1G73550	50.4076	-2.73017	0.715905	-3.81359	0.00013696	0.00127741
AT1G73600	AT1G73600	357.761	-2.15698	0.592334	-3.6415	0.000271055	0.00230385
AT1G73620	AT1G73620	4451.28	-1.51819	0.211536	-7.17697	7.1271e-13	2.87262e-11
AT1G73875	AT1G73875	1618.13	-1.36284	0.25996	-5.24248	1.58431e-07	2.92312e-06
AT1G73910	ARP4A	143.691	-4.93866	0.673445	-7.33343	2.24335e-13	9.77928e-12
AT1G74300	AT1G74300	551.995	-1.17112	0.385805	-3.03551	0.0024013	0.0150975
AT1G74370	AT1G74370	505.22	-0.880876	0.337426	-2.61057	0.00903906	0.0443418
AT1G74453	AT1G74453	1343.13	-0.931847	0.21507	-4.33277	1.47243e-05	0.000176466
AT1G74456	AT1G74456	824.678	-0.990059	0.249208	-3.97282	7.10279e-05	0.000716771
AT1G75010	ARC3	1306.72	-1.35469	0.457449	-2.9614	0.00306247	0.0184948
AT1G75120	RRA1	899.448	-1.31297	0.401761	-3.26805	0.0010829	0.00763824
AT1G75150	AT1G75150	2428.55	-1.18497	0.453777	-2.61135	0.00901854	0.0442708
AT1G75295	AT1G75295	329.851	-1.05609	0.375846	-2.80989	0.00495578	0.0275361
AT1G75690	LQY1	126.13	-1.81919	0.710235	-2.56139	0.0104255	0.0497144
AT1G75860	AT1G75860	5441.88	-0.880746	0.267781	-3.28905	0.00100527	0.00717033
AT1G75900	AT1G75900	93.2133	-2.18158	0.711775	-3.06499	0.00217676	0.0138965
AT1G75945	AT1G75945	1072.19	-1.13664	0.289306	-3.92885	8.53536e-05	0.000846618
AT1G76080	CDSP32	95.5732	-2.98941	0.711633	-4.20077	2.66009e-05	0.000300539
AT1G76310	CYCB2;4	1395.11	-1.65381	0.489676	-3.37735	0.000731884	0.00545596
AT1G76470	AT1G76470	965.242	-1.89988	0.482298	-3.93923	8.17437e-05	0.000813592
AT1G76540	CDKB2;1	1218.87	-1.07173	0.281057	-3.81323	0.00013716	0.00127869
AT1G76700	AT1G76700	727.306	-1.42349	0.541998	-2.62638	0.0086299	0.0427267
AT1G76720	AT1G76720	5133.86	-2.22593	0.280888	-7.9246	2.28887e-15	1.26692e-13
AT1G76820	AT1G76820	739.311	-1.59201	0.484174	-3.2881	0.00100866	0.00718944
AT1G76900	TLP1	7217.19	-0.585622	0.21208	-2.76133	0.00575667	0.030945
AT1G77030	AT1G77030	1833.47	-1.35342	0.356216	-3.79945	0.00014502	0.00134028
AT1G77320	MEI1	1548.44	-0.657853	0.252566	-2.60468	0.0091959	0.0449592
AT1G77410	BGAL16	484.731	-2.02536	0.525716	-3.85258	0.000116881	0.00111209
AT1G77580	AT1G77580	3996.84	-1.15325	0.269623	-4.27727	1.89201e-05	0.000220569
AT1G78290	SNRK2-8	1633.76	-1.41497	0.308406	-4.58801	4.47486e-06	6.06015e-05
AT1G78460	AT1G78460	304.664	-1.70033	0.534779	-3.17949	0.00147532	0.00993691
AT1G78540	SHB	1055.66	-1.79621	0.330014	-5.44282	5.24449e-08	1.04448e-06
AT1G78700	BEH4	1784.57	-1.20284	0.27645	-4.35102	1.35508e-05	0.000164341
AT1G78730	AT1G78730	347.219	-1.6583	0.520092	-3.18847	0.0014303	0.00967215
AT1G78865	AT1G78865	2922.38	-2.37655	0.263516	-9.01864	1.90445e-19	1.4766e-17
AT1G78960	LUP2	1548.41	-1.42137	0.362731	-3.91853	8.90898e-05	0.000879383
AT1G79060	AT1G79060	2299.63	-1.66742	0.320972	-5.1949	2.0483e-07	3.69204e-06
AT1G79150	AT1G79150	5607.64	-0.629399	0.156157	-4.03057	5.56427e-05	0.000579951
AT1G79630	AT1G79630	2078.09	-1.22611	0.30353	-4.03949	5.35682e-05	0.000562079
AT1G79790	FHY1	1950.88	-1.16535	0.240748	-4.84054	1.29487e-06	1.97923e-05
AT1G79950	AT1G79950	3718.95	-1.64495	0.279804	-5.87893	4.12928e-09	1.01307e-07
AT1G80170	AT1G80170	1219.23	-1.01361	0.298383	-3.39701	0.000681254	0.00512745
AT1G80380	AT1G80380	5706.32	-2.02079	0.263994	-7.6547	1.93758e-14	9.64704e-13
AT1G80420	ATXRCC1	5228.63	-0.85226	0.223545	-3.81247	0.000137587	0.00128208
AT1G80440	AT1G80440	889.529	-1.40585	0.330212	-4.2574	2.0682e-05	0.000239392
AT1G80570	AT1G80570	1980.08	-0.83351	0.248687	-3.35164	0.000803336	0.00590839
AT1G80780	AT1G80780	18921.1	-0.806999	0.140923	-5.72654	1.025e-08	2.3448e-07
AT1G80810	AT1G80810	2295.81	-0.760499	0.227667	-3.3404	0.000836575	0.00611522
AT1G80980	AT1G80980	2103.3	-1.51202	0.263701	-5.73383	9.81887e-09	2.25634e-07
AT2G01008	AT2G01008	858.565	-0.911425	0.311288	-2.92792	0.00341242	0.0202394
AT2G01010	AT2G01010	3443.76	-2.71087	0.368935	-7.34783	2.01444e-13	8.8552e-12
AT2G01020	AT2G01020	106708	-2.28246	0.334144	-6.83076	8.44652e-12	2.9737e-10
AT2G01120	ORC4	1478.33	-1.80273	0.427947	-4.21251	2.52544e-05	0.000286603
AT2G01130	AT2G01130	3181.05	-1.03486	0.327832	-3.15666	0.00159585	0.0106149
AT2G01530	MLP329	26233.7	-1.11492	0.139634	-7.98461	1.40962e-15	8.06622e-14
AT2G01670	NUDT17	1778.81	-0.771077	0.169858	-4.53953	5.6379e-06	7.46599e-05
AT2G01735	RIE1	3118.31	-0.81947	0.266631	-3.07342	0.00211618	0.0135795
AT2G01760	RR14	216.893	-1.96241	0.715869	-2.74129	0.00611978	0.032408
AT2G01905	CYCJ18	1542.65	-1.60346	0.374621	-4.28022	1.86708e-05	0.000218101
AT2G01930	BPC1	3236.34	-0.622038	0.178769	-3.47956	0.000502244	0.00394227
AT2G02070	IDD5	2057.9	-2.50691	0.287027	-8.73406	2.45701e-18	1.73908e-16
AT2G02080	IDD4	1965.61	-1.82745	0.548907	-3.32924	0.000870826	0.00632688
AT2G02390	GSTZ1	6988.22	-0.611659	0.161403	-3.78963	0.000150872	0.00138366
AT2G02710	PLPB	4744.19	-1.0879	0.26736	-4.06906	4.72028e-05	0.00050282
AT2G02765	AT2G02765	3455.36	-0.995412	0.371107	-2.68228	0.00731227	0.0374254
AT2G02870	AT2G02870	5003.74	-0.620521	0.242123	-2.56284	0.0103821	0.0495634
AT2G03010	AT2G03010	850.615	-1.14217	0.444884	-2.56735	0.0102478	0.0490747
AT2G03240	AT2G03240	2932.9	-0.884921	0.238095	-3.71668	0.000201862	0.0017821
AT2G03780	AT2G03780	2531.64	-1.54454	0.305322	-5.05871	4.22093e-07	7.11568e-06
AT2G03830	RGF8	1587.45	-0.989694	0.24151	-4.09795	4.16833e-05	0.000448576
AT2G04480	AT2G04480	321.191	-2.01533	0.658879	-3.05872	0.00222281	0.0141594
AT2G04540	AT2G04540	2090.25	-1.30196	0.305778	-4.25784	2.06408e-05	0.000239051
AT2G04690	AT2G04690	2858.36	-0.807008	0.156202	-5.16643	2.38605e-07	4.25177e-06
AT2G04850	AT2G04850	871.425	-1.45915	0.411269	-3.54793	0.00038827	0.00314863
AT2G04865	AT2G04865	3682.63	-1.25138	0.292248	-4.2819	1.85302e-05	0.000216584
AT2G05120	AT2G05120	563.076	-1.71265	0.611968	-2.7986	0.00513247	0.0283472
AT2G05180	CYP705A6	2487.46	-0.828242	0.302251	-2.74024	0.00613935	0.0324778
AT2G07050	CAS1	7165.32	-0.72093	0.226624	-3.18118	0.00146679	0.00988597
AT2G07180	AT2G07180	3359.03	-0.751775	0.197572	-3.80507	0.000141766	0.00131536
AT2G07690	MCM5	2361.31	-0.769298	0.224646	-3.42449	0.000615964	0.00470049
AT2G08755	AT2G08755	149.833	-1.37558	0.497857	-2.763	0.00572734	0.0308444
AT2G08760	AT2G08760	367.888	-1.40696	0.483502	-2.90994	0.003615	0.0212298
AT2G08765	AT2G08765	1199.98	-1.03268	0.221315	-4.66614	3.06917e-06	4.33472e-05
AT2G12646	AT2G12646	3010.99	-1.57292	0.250912	-6.26881	3.63827e-10	1.0265e-08
AT2G13100	G3Pp5	4959.92	-0.701594	0.257339	-2.72635	0.00640395	0.0336149
AT2G13360	AGT	2373.58	-2.35217	0.191467	-12.285	1.09058e-34	2.1302e-32
AT2G13540	ABH1	2373.36	-0.998237	0.376093	-2.65423	0.00794906	0.0400191
AT2G13550	AT2G13550	1854.45	-1.02444	0.333752	-3.06948	0.00214434	0.0137129
AT2G13790	SERK4	1603.78	-0.678363	0.225469	-3.00868	0.00262388	0.0162802
AT2G13810	ALD1	80.2066	-2.82732	0.714762	-3.9556	7.63419e-05	0.000764322
AT2G14045	AT2G14045	3873.47	-0.640089	0.177628	-3.60353	0.000313925	0.00261677
AT2G14170	ALDH6B2	10728.2	-1.26062	0.138192	-9.12223	7.35918e-20	5.90887e-18
AT2G14820	NPY2	3711.98	-1.40974	0.179339	-7.86072	3.81933e-15	2.05253e-13
AT2G15292	AT2G15292	6839.67	-1.21061	0.246204	-4.91709	8.78395e-07	1.39187e-05
AT2G15880	AT2G15880	3118.06	-2.01309	0.222958	-9.02899	1.73258e-19	1.35367e-17
AT2G15890	MEE14	3300.78	-1.11692	0.296676	-3.7648	0.000166686	0.00151366
AT2G16586	AT2G16586	562.607	-2.31716	0.376103	-6.16097	7.23022e-10	1.97678e-08
AT2G16640	TOC132	3666.36	-0.641356	0.219817	-2.91769	0.00352637	0.0208119
AT2G17320	AT2G17320	6209.9	-1.28636	0.203533	-6.32012	2.6136e-10	7.6173e-09
AT2G17442	AT2G17442	1010.58	-0.9725	0.326384	-2.97962	0.00288605	0.0176005
AT2G17525	AT2G17525	1337.43	-1.67321	0.399978	-4.18326	2.87362e-05	0.000321025
AT2G17900	SDG37	5025.67	-1.18854	0.314525	-3.77884	0.000157564	0.0014366
AT2G17975	AT2G17975	3209.81	-0.608063	0.210879	-2.88346	0.0039333	0.0227509
AT2G18120	SRS4	56.9687	-1.89042	0.700775	-2.69762	0.00698376	0.0360712
AT2G18220	AT2G18220	5467.03	-1.08072	0.250611	-4.31233	1.61546e-05	0.000191304
AT2G18440	AT2G18440	18573.9	-0.704885	0.0919221	-7.66829	1.7431e-14	8.76467e-13
AT2G18700	TPS11	2536.52	-0.844129	0.314436	-2.68458	0.00726212	0.0372438
AT2G18735	AT2G18735	2322.35	-1.82115	0.182086	-10.0016	1.49948e-23	1.64651e-21
AT2G19540	AT2G19540	6932.01	-0.887263	0.151472	-5.85761	4.69573e-09	1.13423e-07
AT2G19800	MIOX2	18155.3	-1.96175	0.0622889	-31.4944	1.03712e-217	2.1068e-213
AT2G20180	PIL5	383.071	-1.83787	0.715935	-2.56709	0.0102555	0.0490993
AT2G20515	AT2G20515	3697.08	-0.911373	0.197731	-4.60914	4.04334e-06	5.53107e-05
AT2G20590	AT2G20590	1348.46	-1.34288	0.35857	-3.74509	0.000180331	0.00161921
AT2G20610	SUR1	2089.61	-0.792897	0.237934	-3.33243	0.000860906	0.00626377
AT2G20670	AT2G20670	10344.6	-1.15644	0.143548	-8.05617	7.87203e-16	4.60843e-14
AT2G20680	MAN2	1068.16	-1.95862	0.385172	-5.08505	3.67526e-07	6.28444e-06
AT2G21050	LAX2	2268.05	-0.96141	0.365568	-2.62991	0.00854078	0.0423681
AT2G21195	AT2G21195	3327.08	-1.22002	0.166534	-7.32597	2.37169e-13	1.02726e-11
AT2G21340	AT2G21340	1088.89	-0.958287	0.267338	-3.58455	0.000337661	0.00278718
AT2G21385	AT2G21385	4402.64	-0.894497	0.179354	-4.98734	6.12159e-07	1.00124e-05
AT2G21440	AT2G21440	3833.81	-0.899353	0.35004	-2.56929	0.0101907	0.0488379
AT2G21660	GRP7	56714.3	-1.35522	0.0812515	-16.6793	1.85366e-62	1.34483e-59
AT2G21800	EME1A	904.42	-1.41089	0.273357	-5.16133	2.45205e-07	4.35029e-06
AT2G21830	AT2G21830	1170.95	-1.12301	0.386202	-2.90783	0.00363946	0.0213429
AT2G21940	SK1	2242.65	-1.40464	0.362483	-3.87505	0.000106603	0.00102778
AT2G22070	AT2G22070	734.855	-1.7321	0.604225	-2.86665	0.00414845	0.0237854
AT2G22400	AT2G22400	3972.56	-0.80666	0.301694	-2.67377	0.00750034	0.0381859
AT2G22610	AT2G22610	1272.68	-1.24516	0.465014	-2.67769	0.00741308	0.0378267
AT2G22630	AGL17	1600.08	-1.2452	0.301773	-4.12628	3.68685e-05	0.000402444
AT2G22650	AT2G22650	1536.77	-0.976418	0.314634	-3.10334	0.00191347	0.0124266
AT2G22660	AT2G22660	7772.26	-0.653862	0.189134	-3.45713	0.000545956	0.00423627
AT2G22930	AT2G22930	1642.42	-1.45641	0.361725	-4.02628	5.66658e-05	0.000589104
AT2G23040	AT2G23040	3042.32	-1.01046	0.268506	-3.76328	0.000167697	0.00152216
AT2G23320	WRKY15	1251.72	-0.922111	0.290882	-3.17005	0.0015241	0.0102147
AT2G23380	CLF	3325.76	-0.697363	0.244664	-2.85029	0.00436796	0.0248198
AT2G23390	AT2G23390	1381.6	-0.878668	0.329118	-2.66976	0.00759045	0.0385385
AT2G23840	AT2G23840	46.5797	-1.91847	0.708367	-2.70829	0.00676304	0.0351906
AT2G24060	AT2G24060	1845.01	-1.15476	0.348071	-3.31761	0.000907926	0.00655889
AT2G24150	HHP3	3255.63	-1.53682	0.315282	-4.87445	1.09114e-06	1.6946e-05
AT2G24280	AT2G24280	4216.86	-0.705612	0.220818	-3.19545	0.00139613	0.00948847
AT2G24520	HA5	1551.37	-0.892068	0.327231	-2.72611	0.0064086	0.0336307
AT2G24560	AT2G24560	351.852	-6.03266	0.625865	-9.63892	5.47626e-22	5.2474e-20
AT2G24650	AT2G24650	7308.91	-1.45406	0.266221	-5.46185	4.71206e-08	9.52066e-07
AT2G24945	AT2G24945	4146.24	-0.721059	0.263663	-2.73478	0.00624229	0.0329366
AT2G24990	AT2G24990	1871.23	-1.05182	0.366941	-2.86644	0.00415119	0.0237876
AT2G25010	AT2G25010	2890.82	-0.94151	0.275098	-3.42245	0.000620589	0.00473045
AT2G25060	ENODL14	989.164	-1.16425	0.264432	-4.40285	1.06838e-05	0.000132498
AT2G25160	CYP82F1	2166.34	-0.871116	0.272789	-3.19337	0.00140623	0.00953793
AT2G25450	AT2G25450	5462.71	-0.609261	0.220548	-2.76249	0.00573631	0.0308682
AT2G25605	AT2G25605	1253.29	-1.13788	0.257584	-4.4175	9.98483e-06	0.00012459
AT2G25640	AT2G25640	2478.59	-1.13493	0.357536	-3.17432	0.00150188	0.0100923
AT2G25710	HCS1	3153.59	-0.796767	0.214455	-3.71532	0.00020295	0.00179093
AT2G25770	AT2G25770	279.78	-2.3722	0.714417	-3.32047	0.000898645	0.00650805
AT2G25840	OVA4	1753.76	-1.37516	0.264269	-5.20364	1.9542e-07	3.5381e-06
AT2G25900	ATCTH	6860.52	-1.75882	0.222847	-7.8925	2.96186e-15	1.6174e-13
AT2G25964	AT2G25964	3560.41	-1.07847	0.254037	-4.24533	2.18273e-05	0.000251361
AT2G25970	AT2G25970	9899.78	-0.934521	0.147957	-6.31615	2.68159e-10	7.7931e-09
AT2G26190	AT2G26190	3668.68	-1.1121	0.200382	-5.54992	2.85793e-08	6.00995e-07
AT2G26260	3BETAHSD/D2	2892.95	-0.698699	0.235294	-2.96947	0.00298316	0.018068
AT2G26270	AT2G26270	528.249	-1.86525	0.680645	-2.74041	0.00613617	0.032472
AT2G26280	CID7	11494.2	-1.00569	0.186665	-5.38767	7.13788e-08	1.39021e-06
AT2G26440	AT2G26440	107.388	-3.287	0.713346	-4.60787	4.06816e-06	5.55754e-05
AT2G26470	AT2G26470	1719.99	-0.614586	0.200587	-3.06394	0.00218443	0.0139367
AT2G26760	CYCB1;4	1137.6	-0.984776	0.262956	-3.74502	0.000180382	0.00161921
AT2G26790	AT2G26790	900.347	-2.89831	0.47372	-6.1182	9.46374e-10	2.54631e-08
AT2G26810	AT2G26810	1891.8	-1.03577	0.281696	-3.67691	0.00023608	0.00204334
AT2G26860	AT2G26860	3213.57	-1.03185	0.297276	-3.471	0.000518519	0.00405747
AT2G26980	CIPK3	5557.8	-0.835612	0.176623	-4.73105	2.23356e-06	3.25718e-05
AT2G27010	CYP705A9	4694.63	-0.795517	0.189871	-4.18978	2.7923e-05	0.000313733
AT2G27040	AGO4	3160.04	-0.896298	0.214021	-4.1879	2.81543e-05	0.000315994
AT2G27100	SE	4250.25	-0.621754	0.128395	-4.84252	1.28204e-06	1.9611e-05
AT2G27230	LHW	3949.35	-1.06814	0.22314	-4.78687	1.694e-06	2.53402e-05
AT2G27340	AT2G27340	1820.41	-0.933558	0.34734	-2.68774	0.00719377	0.0369492
AT2G27400	AT2G27400	4587.12	-1.41505	0.283271	-4.99541	5.87117e-07	9.64599e-06
AT2G27840	HDT4	7623.08	-0.823064	0.144418	-5.69918	1.20383e-08	2.71116e-07
AT2G27980	AT2G27980	1971	-1.16762	0.36495	-3.1994	0.00137715	0.00937515
AT2G28070	ABCG3	5062.61	-1.10707	0.243469	-4.54708	5.43963e-06	7.22699e-05
AT2G28110	FRA8	4118.46	-0.724047	0.258661	-2.79921	0.00512277	0.0283013
AT2G28450	AT2G28450	2280.81	-1.09747	0.243309	-4.51063	6.46361e-06	8.43841e-05
AT2G28540	AT2G28540	1745.95	-0.892128	0.296898	-3.00483	0.00265727	0.0164472
AT2G28790	AT2G28790	5991.15	-0.656078	0.214795	-3.05444	0.00225481	0.0143183
AT2G28940	AT2G28940	2698.71	-1.66132	0.264158	-6.28912	3.19276e-10	9.10397e-09
AT2G29140	PUM3	6648.81	-0.630388	0.15301	-4.11992	3.78999e-05	0.000412372
AT2G29190	PUM2	2148.52	-0.980237	0.291054	-3.36789	0.000757467	0.00561956
AT2G29330	TRI	2514.63	-1.3319	0.464746	-2.86587	0.0041587	0.0238173
AT2G30170	PBCP	2365.83	-1.03799	0.27839	-3.72855	0.000192581	0.00171133
AT2G30480	AT2G30480	2543.88	-0.898166	0.293964	-3.05536	0.0022479	0.0142968
AT2G30500	NET4B	14275.5	-1.18062	0.13621	-8.66768	4.41012e-18	3.01641e-16
AT2G30520	RPT2	8986.3	-0.850296	0.129192	-6.58166	4.65219e-11	1.49837e-09
AT2G30600	AT2G30600	8216.61	-1.50865	0.181729	-8.30167	1.02656e-16	6.43629e-15
AT2G30910	ARPC1A	1548.36	-0.98107	0.250281	-3.91987	8.85952e-05	0.000875351
AT2G30990	AT2G30990	1880.13	-1.07549	0.351979	-3.05555	0.00224652	0.0142924
AT2G31040	AT2G31040	858.881	-1.02174	0.393008	-2.59979	0.00932817	0.0454527
AT2G31150	AT2G31150	3743.53	-1.40452	0.215668	-6.51239	7.39625e-11	2.32222e-09
AT2G31190	RUS2	988.921	-0.922373	0.326872	-2.82181	0.0047753	0.0266352
AT2G31810	AT2G31810	11923.4	-0.856921	0.129051	-6.64019	3.13273e-11	1.02974e-09
AT2G31920	AT2G31920	543.054	-1.36796	0.492408	-2.7781	0.00546774	0.0297636
AT2G31970	RAD50	5579.94	-0.667959	0.134936	-4.95018	7.4145e-07	1.19919e-05
AT2G32140	AT2G32140	166.492	-2.68441	0.711499	-3.77289	0.000161368	0.00146734
AT2G32150	AT2G32150	14335.1	-0.868644	0.123599	-7.0279	2.09664e-12	7.85813e-11
AT2G32250	FRS2	3395.72	-0.697911	0.22834	-3.05645	0.00223975	0.0142538
AT2G32280	AT2G32280	809.929	-1.49035	0.346542	-4.30063	1.70311e-05	0.000201028
AT2G32440	KAO2	2095.06	-3.19999	0.491881	-6.50561	7.73812e-11	2.42581e-09
AT2G32450	AT2G32450	1123.04	-0.657034	0.24269	-2.7073	0.00678333	0.0352692
AT2G33170	AT2G33170	2064.07	-0.935512	0.267081	-3.50273	0.000460517	0.0036557
AT2G33400	AT2G33400	379.613	-1.55605	0.426368	-3.64954	0.000262712	0.00224044
AT2G33560	BUBR1	832.222	-1.05655	0.406214	-2.60096	0.00929625	0.0453777
AT2G33820	MBAC1	957.525	-1.36344	0.407654	-3.34459	0.000824034	0.00604094
AT2G33860	ETT	634.027	-2.12316	0.397623	-5.33962	9.3139e-08	1.77488e-06
AT2G34010	AT2G34010	222.777	-1.80071	0.665755	-2.70476	0.00683529	0.0354486
AT2G34020	AT2G34020	6650.84	-1.4597	0.147574	-9.89134	4.53922e-23	4.75307e-21
AT2G34070	TBL37	4184.5	-0.925307	0.179173	-5.16431	2.41326e-07	4.29272e-06
AT2G34185	AT2G34185	1019.84	-1.54619	0.421475	-3.66851	0.000243966	0.00210175
AT2G34190	AT2G34190	1788.32	-0.937508	0.297216	-3.15429	0.00160887	0.0106771
AT2G34730	AT2G34730	3176.37	-0.850667	0.277494	-3.06553	0.00217286	0.013876
AT2G35035	URED	1400.07	-0.870626	0.305569	-2.8492	0.004383	0.0248913
AT2G35742	AT2G35742	291.46	-1.35589	0.459018	-2.95389	0.00313793	0.0188759
AT2G35744	AT2G35744	314.07	-1.14571	0.353492	-3.24111	0.00119067	0.00830606
AT2G36080	ABS2	11282.1	-1.43386	0.129791	-11.0474	2.25613e-28	3.32109e-26
AT2G36250	FTSZ2-1	1292.87	-1.60733	0.397618	-4.04239	5.29094e-05	0.000556315
AT2G36400	GRF3	2141.15	-0.864257	0.254405	-3.39717	0.000680867	0.00512742
AT2G36420	TRM27	4451.39	-1.25485	0.239852	-5.23177	1.67891e-07	3.08088e-06
AT2G36740	SWC2	6548.54	-0.621384	0.153592	-4.04567	5.21744e-05	0.000550297
AT2G37080	RIP2	7184.95	-1.38764	0.14469	-9.59043	8.7718e-22	8.28792e-20
AT2G37300	ABCI16	1583.02	-2.45374	0.414465	-5.92025	3.21461e-09	8.04207e-08
AT2G37390	NAKR2	1499.54	-2.68087	0.394654	-6.79295	1.09861e-11	3.8149e-10
AT2G37450	UMAMIT13	4820.51	-2.2793	0.184843	-12.331	6.16828e-35	1.24062e-32
AT2G37510	AT2G37510	977.364	-1.05442	0.392715	-2.68495	0.00725411	0.0372215
AT2G37840	AT2G37840	5562.8	-1.05787	0.194166	-5.44827	5.08629e-08	1.01997e-06
AT2G38050	DET2	1355.43	-1.14981	0.318583	-3.60914	0.000307213	0.00256926
AT2G38185	APD1	649.338	-1.42836	0.480485	-2.97276	0.00295139	0.0179183
AT2G38230	PDX1.1	3384.67	-1.14304	0.201888	-5.66175	1.49834e-08	3.30702e-07
AT2G38300	AT2G38300	1403.37	-1.87856	0.367863	-5.10668	3.27864e-07	5.68764e-06
AT2G38470	WRKY33	2262.16	-0.670112	0.190478	-3.51805	0.000434733	0.00348232
AT2G38695	AT2G38695	697.246	-1.49741	0.362914	-4.12607	3.6902e-05	0.000402593
AT2G38810	HTA8	2266.62	-0.690311	0.218817	-3.15474	0.00160641	0.0106731
AT2G38860	YLS5	3099.78	-1.60302	0.288585	-5.55475	2.78008e-08	5.85836e-07
AT2G38970	AT2G38970	545.801	-1.117	0.423708	-2.63626	0.00838264	0.041798
AT2G39090	APC7	3045.47	-0.666353	0.150382	-4.43107	9.37657e-06	0.000117501
AT2G39130	AT2G39130	5657.63	-1.03088	0.224108	-4.59992	4.22645e-06	5.75444e-05
AT2G39190	ATATH8	1260.84	-0.906755	0.192002	-4.72263	2.32809e-06	3.3829e-05
AT2G39280	AT2G39280	7990.65	-0.766907	0.175158	-4.37838	1.19564e-05	0.000146403
AT2G39580	AT2G39580	12755.5	-0.892856	0.106861	-8.35531	6.52614e-17	4.16893e-15
AT2G39675	AT2G39675	2574.54	-1.69787	0.29232	-5.80827	6.312e-09	1.48749e-07
AT2G39681	AT2G39681	12728.6	-1.78242	0.161471	-11.0386	2.48827e-28	3.63645e-26
AT2G39705	RTFL8	10629.9	-0.624794	0.125381	-4.98317	6.25511e-07	1.02143e-05
AT2G39800	P5CS1	4595.72	-1.62003	0.280998	-5.76527	8.15289e-09	1.88631e-07
AT2G40030	NRPD1B	1625.01	-1.05074	0.272001	-3.86302	0.000111995	0.00107012
AT2G40190	LEW3	2342.67	-1.06204	0.264995	-4.00777	6.12959e-05	0.000628237
AT2G40260	AT2G40260	3232.43	-2.53908	0.316374	-8.02555	1.01068e-15	5.88282e-14
AT2G40270	AT2G40270	728.489	-1.14613	0.399022	-2.87234	0.00407445	0.0234405
AT2G40570	AT2G40570	1104.23	-1.11611	0.394221	-2.83119	0.00463754	0.0259953
AT2G40650	AT2G40650	5762.14	-0.748326	0.167899	-4.457	8.31135e-06	0.000105325
AT2G40700	AT2G40700	3940	-1.07607	0.377282	-2.85215	0.00434239	0.0247091
AT2G40955	AT2G40955	39.4997	-2.0593	0.710272	-2.89931	0.00373984	0.021837
AT2G41150	AT2G41150	2965.53	-1.34389	0.237074	-5.66863	1.43942e-08	3.19567e-07
AT2G41190	AT2G41190	2500.06	-1.32292	0.308809	-4.28393	1.83618e-05	0.000214862
AT2G41560	ACA4	4285.34	-1.93742	0.566344	-3.42092	0.000624105	0.00475547
AT2G41680	NTRC	1666.01	-1.10764	0.384825	-2.8783	0.00399829	0.0230473
AT2G41710	AT2G41710	1770.01	-1.28178	0.325074	-3.94304	8.04539e-05	0.000802722
AT2G42190	AT2G42190	3476.42	-1.50762	0.284541	-5.29845	1.16793e-07	2.20086e-06
AT2G42247	AT2G42247	438.32	-1.09635	0.404378	-2.71121	0.00670381	0.0349362
AT2G42270	AT2G42270	6346.65	-0.848412	0.224225	-3.78376	0.000154477	0.00141354
AT2G42320	AT2G42320	965.339	-2.34405	0.496016	-4.72575	2.29271e-06	3.33477e-05
AT2G42365	AT2G42365	1341.53	-1.09525	0.227973	-4.80428	1.55306e-06	2.34042e-05
AT2G42640	AT2G42640	782.18	-1.75671	0.286512	-6.13139	8.71166e-10	2.35644e-08
AT2G42660	AT2G42660	817.951	-1.94138	0.426544	-4.55143	5.32835e-06	7.08378e-05
AT2G42840	PDF1	564.769	-7.93047	0.566006	-14.0113	1.32975e-44	4.15578e-42
AT2G43110	AT2G43110	2358.37	-0.982928	0.258674	-3.79987	0.00014477	0.00133858
AT2G43235	AT2G43235	629.543	-0.969778	0.376442	-2.57617	0.00999008	0.0480897
AT2G43370	AT2G43370	1862.43	-1.34006	0.224249	-5.97577	2.29002e-09	5.81493e-08
AT2G43400	ETFQO	2586.44	-0.967714	0.262471	-3.68694	0.000226966	0.00197371
AT2G43445	AT2G43445	90.1781	-4.38203	0.68623	-6.38566	1.7066e-10	5.08326e-09
AT2G43560	AT2G43560	623.346	-1.70822	0.563026	-3.034	0.00241337	0.015164
AT2G43660	AT2G43660	65.119	-3.23687	0.714063	-4.53304	5.81416e-06	7.67938e-05
AT2G43700	AT2G43700	277.794	-3.0878	0.703734	-4.38774	1.14532e-05	0.000141092
AT2G43745	AT2G43745	31.5051	-2.23154	0.715122	-3.1205	0.00180543	0.0117852
AT2G44195	AT2G44195	45.7704	-2.38438	0.713296	-3.34276	0.000829492	0.00607218
AT2G44740	CYCP4;1	1244.71	-0.834548	0.325657	-2.56266	0.0103875	0.0495682
AT2G44750	TPK2	819.876	-1.55598	0.292853	-5.31317	1.07732e-07	2.03958e-06
AT2G45280	RAD51C	1759.17	-1.03032	0.346419	-2.9742	0.00293754	0.0178449
AT2G45340	AT2G45340	965.675	-1.49789	0.293849	-5.09748	3.44199e-07	5.93089e-06
AT2G45810	AT2G45810	4720.14	-0.823104	0.204268	-4.02953	5.58893e-05	0.000581925
AT2G45870	AT2G45870	799.738	-1.78744	0.651118	-2.74519	0.00604757	0.0321261
AT2G45920	AT2G45920	5407.76	-0.593327	0.192149	-3.08785	0.00201609	0.0130098
AT2G46100	AT2G46100	3459.06	-0.784059	0.230759	-3.39774	0.000679452	0.00512148
AT2G46180	GC4	3206.89	-0.994739	0.300433	-3.31102	0.000929569	0.00670095
AT2G46220	AT2G46220	823.288	-1.35807	0.317513	-4.2772	1.89255e-05	0.000220569
AT2G46330	AGP16	7974.43	-0.657377	0.159839	-4.11275	3.90977e-05	0.000423139
AT2G46400	WRKY46	45.7133	-2.59286	0.715349	-3.62461	0.000289392	0.00243829
AT2G46450	CNGC12	4488.02	-1.43333	0.379594	-3.77595	0.000159398	0.00145202
AT2G46510	AIB	56.3722	-1.96846	0.705553	-2.78995	0.00527155	0.0289423
AT2G46550	AT2G46550	2377.48	-0.864615	0.223236	-3.8731	0.000107458	0.00103259
AT2G46560	AT2G46560	5790.81	-0.769663	0.228107	-3.37413	0.000740504	0.00550607
AT2G46580	AT2G46580	1928.51	-0.75845	0.208777	-3.63282	0.000280345	0.00237289
AT2G46910	AT2G46910	856.791	-1.50692	0.332004	-4.53887	5.65555e-06	7.47961e-05
AT2G46930	AT2G46930	2104.93	-0.784882	0.255163	-3.076	0.00209797	0.0134782
AT2G47060	PTI1-4	4057.62	-0.674591	0.237754	-2.83735	0.00454898	0.025625
AT2G47230	DUF6	4275.91	-1.38985	0.23616	-5.8852	3.97579e-09	9.81338e-08
AT2G47790	AT2G47790	1698.01	-1.20916	0.42678	-2.83323	0.00460801	0.0258747
AT2G48020	AT2G48020	8257.61	-2.74687	0.259886	-10.5695	4.12554e-26	5.51356e-24
AT2G48120	PAC	2115.12	-1.12675	0.262364	-4.2946	1.75006e-05	0.000205733
AT3G01310	AT3G01310	2563.91	-1.0122	0.249729	-4.05322	5.05181e-05	0.000534771
AT3G01330	DEL3	823.003	-1.23452	0.3171	-3.89317	9.89434e-05	0.000966781
AT3G01345	AT3G01345	1974.59	-2.08313	0.7132	-2.92083	0.00349103	0.0206574
AT3G01480	CYP38	636.424	-1.87493	0.686388	-2.73159	0.00630301	0.0331881
AT3G01560	AT3G01560	2649.73	-0.688653	0.208885	-3.2968	0.000977916	0.00701309
AT3G01710	AT3G01710	732.818	-2.17981	0.56702	-3.84432	0.000120887	0.00114592
AT3G01790	AT3G01790	3737.46	-0.874036	0.239653	-3.64709	0.000265222	0.00225806
AT3G02030	AT3G02030	1707.19	-1.57103	0.361914	-4.34089	1.41908e-05	0.000171081
AT3G02065	AT3G02065	1250.97	-1.2245	0.356872	-3.4312	0.000600924	0.00460116
AT3G02120	AT3G02120	1246.37	-1.48914	0.405952	-3.66827	0.0002442	0.00210202
AT3G02245	AT3G02245	216.874	-1.60295	0.464795	-3.44872	0.000563258	0.00435058
AT3G02280	AT3G02280	1321.88	-1.15501	0.348117	-3.31787	0.000907077	0.00655509
AT3G02370	AT3G02370	300.634	-3.80834	0.561445	-6.78311	1.17613e-11	4.06323e-10
AT3G02600	LPP3	3157.32	-1.06363	0.196903	-5.40177	6.59861e-08	1.29302e-06
AT3G02750	AT3G02750	2936.42	-0.632614	0.234082	-2.70253	0.00688131	0.0356509
AT3G02760	AT3G02760	10614.8	-0.659582	0.157059	-4.19959	2.674e-05	0.0003019
AT3G02830	ZFN1	2141.9	-0.912841	0.32857	-2.77823	0.00546563	0.0297636
AT3G02885	GASA5	26.8946	-1.80746	0.701927	-2.57499	0.0100243	0.0482316
AT3G03010	AT3G03010	1210.65	-1.1314	0.28511	-3.9683	7.23884e-05	0.000729052
AT3G03040	AT3G03040	1946.13	-0.934861	0.310252	-3.01323	0.00258484	0.0160921
AT3G03170	AT3G03170	1418.85	-1.27393	0.331856	-3.8388	0.000123639	0.00116928
AT3G03305	AT3G03305	1291.43	-0.931257	0.344025	-2.70695	0.0067905	0.0352974
AT3G03320	AT3G03320	1759.29	-0.798113	0.309121	-2.58188	0.00982635	0.0474026
AT3G03330	AT3G03330	1808.29	-1.04465	0.332328	-3.14342	0.00166987	0.0110279
AT3G03340	UNE6	3214.31	-0.753223	0.251512	-2.99478	0.00274645	0.0169014
AT3G03680	AT3G03680	1889.65	-2.08374	0.385138	-5.41037	6.28958e-08	1.23805e-06
AT3G03790	AT3G03790	3137.44	-0.696219	0.257928	-2.69928	0.00694904	0.0359284
AT3G03930	AT3G03930	66.8086	-2.3695	0.715917	-3.30974	0.000933823	0.00672445
AT3G03965	AT3G03965	527.622	-1.24035	0.443799	-2.79484	0.0051926	0.0286171
AT3G03970	AT3G03970	1156.86	-1.29153	0.400651	-3.22357	0.00126605	0.00873293
AT3G04020	AT3G04020	1063.32	-1.08653	0.398408	-2.72719	0.00638765	0.0335467
AT3G04160	AT3G04160	6569.98	-1.15302	0.177286	-6.50373	7.83517e-11	2.45245e-09
AT3G04530	PPCK2	1167.05	-1.27053	0.378723	-3.35478	0.000794294	0.00585036
AT3G04610	FLK	5060.16	-0.966874	0.162362	-5.95505	2.59985e-09	6.56883e-08
AT3G04690	ANX1	2224.14	-1.57006	0.307015	-5.11397	3.15454e-07	5.48172e-06
AT3G04820	AT3G04820	2146.05	-1.02007	0.299319	-3.40798	0.000654466	0.00495336
AT3G04910	WNK1	7701.05	-0.911178	0.18134	-5.02471	5.04201e-07	8.3611e-06
AT3G04950	AT3G04950	526.697	-1.46444	0.532463	-2.75031	0.00595389	0.0317697
AT3G05100	AT3G05100	843.683	-1.2179	0.454126	-2.68185	0.00732153	0.0374539
AT3G05150	AT3G05150	7397.11	-2.58839	0.325503	-7.95194	1.83609e-15	1.03319e-13
AT3G05190	AT3G05190	116.126	-3.23535	0.714425	-4.52861	5.93722e-06	7.80639e-05
AT3G05325	AT3G05325	139.889	-1.59716	0.496744	-3.21527	0.00130324	0.00895905
AT3G05335	AT3G05335	167.67	-1.60826	0.491343	-3.27319	0.00106342	0.00753484
AT3G05355	AT3G05355	255.237	-1.48745	0.422381	-3.52158	0.000428978	0.00344165
AT3G05635	AT3G05635	50.6876	-2.48249	0.715561	-3.46929	0.000521831	0.00408025
AT3G05685	AT3G05685	897.518	-1.76294	0.348074	-5.06486	4.08702e-07	6.91986e-06
AT3G05932	AT3G05932	105.91	-1.99932	0.533015	-3.75096	0.000176156	0.00158619
AT3G06010	ATCHR12	1474.37	-0.842609	0.30448	-2.76737	0.00565109	0.0305147
AT3G06080	TBL10	1358.61	-0.726937	0.20345	-3.57305	0.000352852	0.00289375
AT3G06345	MIR5642a	2434.69	-2.35319	0.371944	-6.32672	2.50434e-10	7.3516e-09
AT3G06355	AT3G06355	337193	-2.3478	0.336193	-6.98348	2.87964e-12	1.06941e-10
AT3G06380	TLP9	3232.63	-1.05129	0.278488	-3.775	0.000160008	0.00145693
AT3G06435	AT3G06435	695.971	-1.60534	0.559998	-2.8667	0.00414779	0.0237854
AT3G06450	AT3G06450	4259.33	-1.52035	0.187737	-8.09832	5.5724e-16	3.30022e-14
AT3G06500	A/N-InvC	3951.8	-0.777196	0.218911	-3.55029	0.000384812	0.00312558
AT3G06530	AT3G06530	4254.09	-0.603774	0.191399	-3.15453	0.00160757	0.0106754
AT3G06640	AT3G06640	44.5924	-2.01779	0.705339	-2.86074	0.00422655	0.0241242
AT3G06650	ACLB-1	6272.95	-0.6044	0.208224	-2.90265	0.00370021	0.0216305
AT3G06710	AT3G06710	67.0366	-2.25912	0.711741	-3.17407	0.00150316	0.0100976
AT3G06740	GATA15	1420.56	-0.929081	0.350336	-2.65197	0.00800235	0.0402077
AT3G06850	BCE2	4866.4	-2.38103	0.350759	-6.78824	1.13511e-11	3.93492e-10
AT3G06930	PRMT4B	1571.32	-0.655708	0.182272	-3.59741	0.000321401	0.00266597
AT3G07010	AT3G07010	4634.63	-0.649066	0.155842	-4.1649	3.11485e-05	0.000343887
AT3G07260	AT3G07260	57.9504	-3.45806	0.698832	-4.94834	7.48477e-07	1.20767e-05
AT3G07270	AT3G07270	1994.42	-1.07769	0.338377	-3.18489	0.00144808	0.00977939
AT3G07273	AT3G07273	1331.83	-0.94402	0.302172	-3.12412	0.00178339	0.011645
AT3G07350	AT3G07350	3124.77	-1.08402	0.213534	-5.07658	3.84288e-07	6.54353e-06
AT3G07610	IBM1	1934.28	-1.40161	0.32503	-4.31225	1.61602e-05	0.000191304
AT3G07630	ADT2	2358.92	-1.0124	0.355651	-2.84662	0.00441862	0.0250656
AT3G07715	AT3G07715	189.355	-1.26595	0.482862	-2.62176	0.0087477	0.0432152
AT3G07860	AT3G07860	2492.38	-1.32709	0.279952	-4.74041	2.13286e-06	3.13282e-05
AT3G08000	AT3G08000	954.003	-1.88765	0.426267	-4.42834	9.496e-06	0.000118709
AT3G08165	AT3G08165	1097.11	-0.802332	0.284979	-2.81541	0.00487155	0.0270977
AT3G08275	AT3G08275	214.815	-1.567	0.431567	-3.63095	0.000282377	0.00238512
AT3G08760	ATSIK	3700.48	-0.803933	0.194302	-4.13755	3.51035e-05	0.000385039
AT3G08947	AT3G08947	226.844	-1.62546	0.592767	-2.74216	0.0061037	0.0323397
AT3G09080	AT3G09080	757.767	-2.04197	0.482411	-4.23284	2.30763e-05	0.000264246
AT3G09120	AT3G09120	64.5789	-2.24138	0.710756	-3.15352	0.00161317	0.0107021
AT3G09360	AT3G09360	3810.71	-0.819905	0.229083	-3.57908	0.000344811	0.00283698
AT3G09410	AT3G09410	4384.74	-0.620492	0.206874	-2.99937	0.00270536	0.016694
AT3G09560	PAH1	1838.19	-0.684815	0.26263	-2.60753	0.00911983	0.0446518
AT3G09580	AT3G09580	73.0759	-2.52511	0.715882	-3.52726	0.000419876	0.00337663
AT3G09670	AT3G09670	1257.17	-1.22841	0.217828	-5.63935	1.70698e-08	3.72456e-07
AT3G09940	MDHAR	10830.7	-1.96396	0.179101	-10.9656	5.59023e-28	7.8861e-26
AT3G09985	AT3G09985	30.1875	-2.14032	0.714125	-2.99713	0.00272537	0.0167903
AT3G10020	AT3G10020	3882.13	-1.19516	0.167987	-7.11462	1.12225e-12	4.3841e-11
AT3G10160	DFC	3847.4	-1.24749	0.204793	-6.09148	1.11873e-09	2.96684e-08
AT3G10260	AT3G10260	2518.56	-0.883224	0.22842	-3.86667	0.00011033	0.00105769
AT3G10310	AT3G10310	1766.68	-1.68019	0.416775	-4.03142	5.54405e-05	0.000578141
AT3G11000	AT3G11000	189.605	-5.04232	0.66543	-7.57754	3.52169e-14	1.69525e-12
AT3G11260	WOX5	156.608	-5.44414	0.654001	-8.32437	8.47775e-17	5.36501e-15
AT3G11290	AT3G11290	1661.87	-0.754311	0.29157	-2.58707	0.0096797	0.046851
AT3G11340	UGT76B1	8279.65	-1.32822	0.129693	-10.2413	1.29535e-24	1.56629e-22
AT3G11520	CYCB1;3	1281.94	-1.33881	0.499016	-2.6829	0.00729865	0.037384
AT3G11620	AT3G11620	1865.55	-0.995243	0.27645	-3.60008	0.000318117	0.0026452
AT3G11745	AT3G11745	529.226	-1.21379	0.380097	-3.19338	0.00140618	0.00953793
AT3G11890	AT3G11890	1612.04	-0.731093	0.28021	-2.60909	0.00907836	0.0444916
AT3G11964	AT3G11964	10215.2	-0.777858	0.204343	-3.80662	0.000140877	0.00130914
AT3G12520	SULTR4;2	995.83	-1.49324	0.477344	-3.12823	0.00175864	0.0115093
AT3G12560	TRFL9	4815.41	-0.814405	0.158222	-5.14721	2.64383e-07	4.64994e-06
AT3G12670	emb2742	4994.13	-1.18397	0.201463	-5.87687	4.18105e-09	1.0233e-07
AT3G12810	PIE1	2487.75	-1.38434	0.243621	-5.68235	1.32854e-08	2.9788e-07
AT3G12990	RRP45a	1239.86	-0.907576	0.321211	-2.82548	0.00472094	0.026361
AT3G13000	AT3G13000	1042.33	-1.70262	0.651154	-2.61478	0.00892845	0.0439153
AT3G13030	AT3G13030	2957.46	-0.923796	0.273274	-3.38048	0.000723591	0.00540207
AT3G13040	AT3G13040	9784.77	-1.16058	0.150761	-7.69816	1.38039e-14	7.04552e-13
AT3G13190	AT3G13190	1463.52	-1.37226	0.467614	-2.9346	0.00333975	0.019878
AT3G13226	AT3G13226	958.218	-1.5945	0.271986	-5.86243	4.5614e-09	1.10705e-07
AT3G13240	AT3G13240	1019.44	-1.22251	0.324979	-3.76182	0.000168681	0.00152844
AT3G13340	AT3G13340	7580.17	-0.68316	0.13341	-5.12075	3.04318e-07	5.3155e-06
AT3G13420	AT3G13420	1192.61	-1.31821	0.434071	-3.03685	0.00239066	0.0150492
AT3G13445	TBP1	4823.75	-0.912237	0.160869	-5.6707	1.42218e-08	3.16085e-07
AT3G13450	DIN4	3457.46	-1.52476	0.195971	-7.78052	7.22254e-15	3.78141e-13
AT3G13570	SCL30A	3719.86	-0.944046	0.295038	-3.19974	0.00137552	0.00936718
AT3G13620	PUT4	1298.41	-1.08827	0.396568	-2.74423	0.00606522	0.0321946
AT3G13740	AT3G13740	1464.17	-1.12988	0.356207	-3.17197	0.00151407	0.0101575
AT3G14130	HAOX1	662.116	-1.38682	0.4433	-3.1284	0.00175761	0.0115093
AT3G14150	HAOX2	1956.79	-1.31706	0.241961	-5.44327	5.23123e-08	1.04286e-06
AT3G14190	AT3G14190	1343.38	-1.28151	0.452939	-2.82932	0.00466468	0.0261043
AT3G14260	AT3G14260	1438.03	-1.56647	0.304606	-5.14262	2.7094e-07	4.75702e-06
AT3G14415	GOX2	873.851	-1.64073	0.477166	-3.43848	0.000584997	0.00449627
AT3G14610	CYP72A7	2752.33	-0.682199	0.261048	-2.61331	0.00896708	0.0440845
AT3G14660	CYP72A13	3030.38	-0.706266	0.196089	-3.60176	0.000316072	0.0026325
AT3G14840	AT3G14840	8792.52	-0.688207	0.171624	-4.00996	6.07285e-05	0.000623364
AT3G15010	AT3G15010	7382.05	-0.711492	0.18172	-3.91531	9.02871e-05	0.000889472
AT3G15095	HCF243	4823.84	-1.10253	0.187088	-5.89309	3.79044e-09	9.40159e-08
AT3G15120	AT3G15120	6232.87	-0.704038	0.216358	-3.25404	0.00113774	0.00798899
AT3G15240	AT3G15240	22973.4	-2.21241	0.152408	-14.5163	9.54819e-48	3.87924e-45
AT3G15270	SPL5	101.459	-2.11979	0.713595	-2.97058	0.00297233	0.0180131
AT3G15351	AT3G15351	2292.25	-0.865896	0.229087	-3.77977	0.000156974	0.00143371
AT3G15395	AT3G15395	1201.2	-1.41418	0.440993	-3.20681	0.00134218	0.00918323
AT3G15420	AT3G15420	1671.45	-0.830968	0.301598	-2.75522	0.0058653	0.031397
AT3G15450	AT3G15450	37740.7	-1.71408	0.118246	-14.4959	1.28639e-47	4.93051e-45
AT3G15510	NAC2	1395.46	-1.50909	0.393145	-3.8385	0.00012379	0.00117016
AT3G15530	AT3G15530	1120.09	-1.43557	0.407535	-3.52256	0.000427403	0.00343085
AT3G15550	AT3G15550	1137.13	-1.52071	0.322369	-4.71729	2.39003e-06	3.46546e-05
AT3G15570	AT3G15570	70.7073	-1.71878	0.662501	-2.59438	0.00947621	0.0460856
AT3G15590	AT3G15590	2814.49	-0.680349	0.2103	-3.23514	0.00121584	0.00845263
AT3G15720	AT3G15720	2165.02	-1.82686	0.384247	-4.75439	1.99045e-06	2.93851e-05
AT3G15970	AT3G15970	2154.6	-0.948865	0.262972	-3.60824	0.000308283	0.00257581
AT3G16000	MFP1	1473.99	-1.55281	0.596329	-2.60395	0.00921553	0.0450335
AT3G16030	CES101	1529.93	-1.65386	0.301607	-5.48351	4.16978e-08	8.5388e-07
AT3G16150	ASPGB1	680.303	-1.18279	0.442778	-2.67129	0.00755609	0.0384024
AT3G16350	AT3G16350	3645.2	-1.10051	0.274625	-4.0073	6.14157e-05	0.00062883
AT3G16690	SWEET16	1578	-1.12889	0.262784	-4.29588	1.74002e-05	0.00020479
AT3G16700	AT3G16700	5159.85	-1.41139	0.199877	-7.06129	1.64964e-12	6.27543e-11
AT3G16750	AT3G16750	1086.53	-1.42788	0.34171	-4.17864	2.93262e-05	0.000326966
AT3G16840	AT3G16840	10108.3	-1.02631	0.183385	-5.59648	2.18753e-08	4.70238e-07
AT3G17170	RFC3	682.267	-1.16333	0.450301	-2.58344	0.00978194	0.0472361
AT3G17360	POK1	2782.19	-1.43115	0.242896	-5.89201	3.81521e-09	9.43997e-08
AT3G17650	YSL5	1958.05	-0.910557	0.312931	-2.90976	0.00361702	0.0212298
AT3G17680	AT3G17680	873.793	-1.72456	0.462791	-3.72643	0.000194213	0.00172357
AT3G17800	AT3G17800	2426.19	-0.824271	0.217026	-3.79803	0.000145852	0.00134612
AT3G18035	HON4	5618.04	-0.795654	0.153087	-5.19739	2.02111e-07	3.6467e-06
AT3G18080	BGLU44	38.4267	-2.19761	0.710138	-3.09463	0.00197058	0.0127485
AT3G18090	NRPD2B	1163.2	-1.30908	0.408201	-3.20696	0.00134148	0.00918151
AT3G18520	HDA15	5919.14	-0.905663	0.146498	-6.18209	6.32592e-10	1.74599e-08
AT3G18770	AT3G18770	152.867	-1.62367	0.630608	-2.57476	0.0100309	0.0482517
AT3G18830	PMT5	5581.86	-1.21559	0.207561	-5.85656	4.72559e-09	1.14009e-07
AT3G18890	Tic62	361.298	-1.83299	0.563983	-3.25008	0.00115372	0.00807879
AT3G19000	AT3G19000	1104.26	-1.26374	0.248675	-5.0819	3.73673e-07	6.37347e-06
AT3G19050	POK2	5461.44	-1.65111	0.237068	-6.96472	3.29052e-12	1.21313e-10
AT3G19180	PARC6	2070.35	-1.42884	0.251205	-5.68796	1.28565e-08	2.88583e-07
AT3G19440	AT3G19440	926.165	-1.74259	0.403027	-4.32376	1.53393e-05	0.00018308
AT3G19510	HAT3.1	3328.33	-0.946552	0.255359	-3.70675	0.000209936	0.00184536
AT3G19720	ARC5	1325.12	-1.06899	0.286192	-3.73522	0.00018755	0.00167541
AT3G19810	AT3G19810	624.649	-1.66477	0.581088	-2.86492	0.00417117	0.0238549
AT3G19930	STP4	1608.62	-0.961695	0.283901	-3.38743	0.000705504	0.00528062
AT3G20010	AT3G20010	4801.34	-1.09335	0.25333	-4.31591	1.58944e-05	0.000188708
AT3G20150	AT3G20150	2623.08	-0.807593	0.265785	-3.03852	0.00237747	0.0149755
AT3G20200	AT3G20200	863.31	-1.81553	0.337401	-5.38092	7.41047e-08	1.44054e-06
AT3G20260	AT3G20260	3569.92	-1.69833	0.332021	-5.11515	3.135e-07	5.4571e-06
AT3G20310	ERF7	2808.26	-0.660925	0.253134	-2.61097	0.00902864	0.0443014
AT3G20340	AT3G20340	1622.27	-0.691315	0.233854	-2.95619	0.0031147	0.0187695
AT3G20600	NDR1	84.8687	-2.46545	0.714442	-3.45088	0.000558767	0.00432082
AT3G20660	2004-10-01	1961.24	-1.85848	0.314424	-5.91076	3.40533e-09	8.50872e-08
AT3G20670	HTA13	1599.38	-1.42409	0.324996	-4.38187	1.17665e-05	0.000144193
AT3G20740	FIE	2554.25	-1.79476	0.255595	-7.02191	2.18849e-12	8.18731e-11
AT3G21090	ABCG15	255.563	-6.48981	0.616441	-10.5279	6.42744e-26	8.5338e-24
AT3G21100	AT3G21100	1374.38	-1.02942	0.327598	-3.14233	0.00167606	0.0110616
AT3G21110	PUR7	1236.18	-0.845926	0.330545	-2.55919	0.0104917	0.0499626
AT3G21260	GLTP3	3623.38	-2.15313	0.389716	-5.52486	3.29741e-08	6.86308e-07
AT3G21280	UBP7	549.189	-1.50699	0.46361	-3.25056	0.0011518	0.00806815
AT3G21290	AT3G21290	1625.78	-1.21324	0.428585	-2.8308	0.00464322	0.02602
AT3G21670	AT3G21670	466.467	-1.79328	0.441553	-4.06131	4.87985e-05	0.000518459
AT3G21720	ICL	1349.1	-1.40139	0.471321	-2.97331	0.00294602	0.017891
AT3G22170	FHY3	4293.36	-0.817641	0.181283	-4.51031	6.47333e-06	8.44432e-05
AT3G22460	OASA2	4316.01	-0.873671	0.157466	-5.54831	2.88438e-08	6.05929e-07
AT3G23470	AT3G23470	16669.2	-1.29921	0.200168	-6.4906	8.54973e-11	2.65971e-09
AT3G23510	AT3G23510	10393.5	-1.20674	0.160823	-7.50357	6.21042e-14	2.89354e-12
AT3G23550	AT3G23550	128.412	-3.86029	0.706787	-5.46174	4.71487e-08	9.52066e-07
AT3G23640	HGL1	2859.01	-0.881521	0.281096	-3.13601	0.00171262	0.0112736
AT3G23670	KINESIN-12B	1425.35	-1.10937	0.38174	-2.9061	0.00365967	0.0214305
AT3G23890	TOPII	4890.52	-0.887706	0.223777	-3.96692	7.28071e-05	0.00073218
AT3G23930	AT3G23930	1774.07	-2.01419	0.345608	-5.82796	5.61077e-09	1.33619e-07
AT3G24180	AT3G24180	6981.26	-0.61778	0.140554	-4.39531	1.10615e-05	0.00013668
AT3G24240	AT3G24240	6102.32	-0.800994	0.179228	-4.46913	7.85393e-06	0.000100091
AT3G24515	UBC37	1759.65	-1.99207	0.388412	-5.12876	2.91651e-07	5.10302e-06
AT3G24880	AT3G24880	544.295	-0.960215	0.283479	-3.38725	0.000705963	0.00528211
AT3G25013	AT3G25013	3322.79	-0.877325	0.185427	-4.73139	2.22991e-06	3.25653e-05
AT3G25020	RLP42	1822.33	-0.847218	0.291127	-2.91013	0.00361283	0.0212298
AT3G25430	AT3G25430	1183.13	-1.29527	0.349032	-3.71104	0.000206413	0.00181991
AT3G25680	AT3G25680	871.904	-1.64477	0.43719	-3.76214	0.000168463	0.00152775
AT3G25690	CHUP1	1397.71	-1.17572	0.39437	-2.98127	0.00287059	0.0175325
AT3G25740	MAP1B	1613.68	-0.833689	0.273845	-3.04438	0.00233159	0.014723
AT3G25920	RPL15	1169.72	-1.4835	0.393296	-3.77197	0.000161964	0.0014721
AT3G25980	MAD2	2514.19	-1.07099	0.203571	-5.26101	1.43263e-07	2.67486e-06
AT3G26290	CYP71B26	1888.89	-2.27814	0.303807	-7.49863	6.44881e-14	2.98408e-12
AT3G26470	AT3G26470	4109.14	-1.83787	0.214059	-8.58581	9.01996e-18	6.00759e-16
AT3G26510	AT3G26510	2060.24	-1.07146	0.214381	-4.99791	5.79552e-07	9.54053e-06
AT3G26550	AT3G26550	2157.42	-1.27391	0.319222	-3.99068	6.5884e-05	0.000670506
AT3G26590	AT3G26590	1136.05	-1.42478	0.360692	-3.95013	7.81086e-05	0.000780855
AT3G26650	GAPA	36.0626	-2.52556	0.702729	-3.59392	0.000325736	0.00269751
AT3G26690	NUDX13	11872.7	-1.39005	0.133853	-10.3848	2.90666e-25	3.71358e-23
AT3G26720	AT3G26720	10167.6	-0.82798	0.144762	-5.71959	1.06782e-08	2.43454e-07
AT3G27310	PUX1	1918.53	-0.821014	0.288697	-2.84386	0.00445712	0.0252347
AT3G27420	AT3G27420	1904.01	-0.992693	0.363549	-2.73057	0.00632258	0.033248
AT3G27550	AT3G27550	757.587	-1.63172	0.555607	-2.93681	0.00331604	0.0197775
AT3G27610	AT3G27610	3653.24	-0.637294	0.243947	-2.61242	0.00899028	0.0441558
AT3G27670	RST1	1431.59	-1.39544	0.467411	-2.98546	0.00283149	0.0173339
AT3G27690	LHCB2.3	53.3119	-2.64179	0.715578	-3.69183	0.000222646	0.00193863
AT3G27770	AT3G27770	4860.83	-1.0154	0.214102	-4.74262	2.1097e-06	3.10328e-05
AT3G27830	RPL12-A	1755.19	-0.822068	0.202235	-4.06492	4.80485e-05	0.000511025
AT3G27865	AT3G27865	127.312	-1.42081	0.533712	-2.66213	0.00776475	0.0392664
AT3G27906	AT3G27906	4460.56	-1.11095	0.212471	-5.22869	1.70713e-07	3.12984e-06
AT3G27940	LBD26	411.698	-1.93982	0.383678	-5.05585	4.28489e-07	7.1996e-06
AT3G28040	AT3G28040	1207.8	-1.70501	0.403515	-4.22539	2.38527e-05	0.000272369
AT3G28130	UMAMIT44	1469.27	-2.07944	0.448417	-4.6373	3.5299e-06	4.90803e-05
AT3G28140	AT3G28140	1031.04	-0.795323	0.289782	-2.74456	0.00605928	0.0321799
AT3G28150	TBL22	739.79	-2.08448	0.381596	-5.46253	4.69387e-08	9.49713e-07
AT3G28155	AT3G28155	931.719	-2.60681	0.382558	-6.81415	9.48204e-12	3.31529e-10
AT3G28460	AT3G28460	487.885	-1.68055	0.617544	-2.72134	0.00650178	0.0340317
AT3G28740	CYP81D11	8422.5	-1.17192	0.156796	-7.47418	7.76883e-14	3.55441e-12
AT3G29035	NAC3	4338.14	-0.783241	0.268442	-2.91773	0.00352584	0.0208119
AT3G30350	RGF4	10489.4	-2.40167	0.21701	-11.0671	1.81106e-28	2.72518e-26
AT3G30720	QQS	16597	-5.16613	0.649031	-7.95976	1.7237e-15	9.72644e-14
AT3G30775	ERD5	23651.7	-0.888366	0.0959037	-9.2631	1.98582e-20	1.69496e-18
AT3G32930	AT3G32930	2105.68	-0.67588	0.233098	-2.89956	0.00373689	0.0218324
AT3G33520	ARP6	2296.98	-0.995932	0.231494	-4.30219	1.69119e-05	0.000199738
AT3G41768	AT3G41768	218991	-2.23151	0.326425	-6.8362	8.13209e-12	2.87296e-10
AT3G42630	AT3G42630	1721.68	-0.978867	0.262432	-3.72998	0.000191492	0.00170239
AT3G42640	HA8	3066.63	-1.65355	0.213596	-7.74149	9.82549e-15	5.07875e-13
AT3G43210	TES	1817.96	-1.32069	0.35617	-3.70805	0.000208864	0.00183833
AT3G43540	AT3G43540	3810.41	-1.1764	0.231366	-5.08459	3.68426e-07	6.29454e-06
AT3G43590	AT3G43590	4956.85	-0.78606	0.290483	-2.70604	0.00680903	0.0353552
AT3G43740	AT3G43740	3443.09	-0.774952	0.251798	-3.07767	0.00208626	0.0134115
AT3G44050	AT3G44050	3353.94	-1.2101	0.223541	-5.41331	6.18708e-08	1.21905e-06
AT3G44150	AT3G44150	1128.65	-0.78004	0.28411	-2.74555	0.00604088	0.0321158
AT3G44260	CAF1a	81.0304	-3.86546	0.705653	-5.47785	4.30532e-08	8.75459e-07
AT3G44300	NIT2	5417.38	-1.13541	0.14412	-7.87821	3.32091e-15	1.80861e-13
AT3G44480	RPP1	2204.85	-1.54368	0.32619	-4.73244	2.21838e-06	3.24203e-05
AT3G44670	AT3G44670	3951.44	-1.14873	0.422949	-2.71599	0.0066077	0.0345328
AT3G44740	AT3G44740	4837.85	-1.20524	0.218335	-5.52015	3.38715e-08	7.03543e-07
AT3G45070	AT3G45070	13903.2	-0.80427	0.173368	-4.6391	3.49931e-06	4.87601e-05
AT3G45290	MLO3	3091.04	-3.09273	0.418442	-7.39106	1.45668e-13	6.51782e-12
AT3G45300	IVD	9621.37	-1.25618	0.17707	-7.09425	1.30054e-12	5.05148e-11
AT3G45780	PHOT1	3331.3	-1.38664	0.263394	-5.26449	1.40576e-07	2.62953e-06
AT3G46210	AT3G46210	4303.6	-1.4648	0.3389	-4.3222	1.5448e-05	0.000184054
AT3G46500	AT3G46500	5925.43	-2.3552	0.211976	-11.1107	1.11257e-28	1.69931e-26
AT3G46620	RDUF1	2329.54	-0.98887	0.270915	-3.65011	0.000262132	0.00223737
AT3G47120	AT3G47120	2688.58	-0.714843	0.260067	-2.74869	0.00598348	0.0318941
AT3G47200	AT3G47200	1273.91	-1.33392	0.477537	-2.79334	0.00521674	0.0287034
AT3G47340	ASN1	2596.72	-1.79287	0.239825	-7.47573	7.67785e-14	3.52072e-12
AT3G47347	AT3G47347	303.126	-0.961939	0.344128	-2.7953	0.00518521	0.0285841
AT3G47460	ATSMC2	1921.78	-2.30751	0.313441	-7.36185	1.81379e-13	8.00986e-12
AT3G47580	AT3G47580	63.4693	-1.91072	0.701498	-2.72377	0.00645419	0.0338175
AT3G47675	AT3G47675	1474.95	-0.617397	0.228973	-2.69638	0.00700979	0.0361781
AT3G47680	AT3G47680	6053.28	-0.977384	0.188442	-5.18667	2.14092e-07	3.85556e-06
AT3G47710	BNQ3	508.361	-1.25103	0.333724	-3.74869	0.00017776	0.00159921
AT3G48110	EDD1	2679.65	-0.672831	0.229424	-2.9327	0.00336027	0.0199826
AT3G48360	BT2	8568.9	-1.87678	0.164857	-11.3843	5.00715e-30	7.9465e-28
AT3G48380	AT3G48380	1905.07	-0.846129	0.267426	-3.16398	0.00155627	0.0104028
AT3G48420	AT3G48420	444.587	-1.84828	0.652817	-2.83124	0.00463684	0.0259953
AT3G48900	AT3G48900	1154.45	-2.83243	0.54986	-5.15118	2.58846e-07	4.56441e-06
AT3G49000	AT3G49000	1196.79	-1.01628	0.252354	-4.02718	5.64496e-05	0.000587157
AT3G49050	AT3G49050	3063.52	-0.930135	0.253798	-3.66486	0.000247474	0.00212566
AT3G49170	EMB2261	166.002	-1.98548	0.715163	-2.77626	0.00549879	0.0298748
AT3G49290	ABIL2	1501.5	-1.45098	0.323046	-4.49157	7.07003e-06	9.0899e-05
AT3G49410	AT3G49410	1927.12	-1.82649	0.515851	-3.54073	0.000399017	0.00322548
AT3G49430	SR34a	6652.2	-0.760729	0.156831	-4.85063	1.23067e-06	1.88963e-05
AT3G49500	RDR6	3593.53	-0.789691	0.231297	-3.41418	0.000639749	0.00485463
AT3G49680	BCAT3	5800.1	-0.643051	0.234375	-2.74369	0.00607532	0.0322398
AT3G49810	AT3G49810	11163.7	-1.23276	0.152932	-8.06084	7.57715e-16	4.44862e-14
AT3G50190	AT3G50190	868.125	-1.15759	0.400483	-2.89047	0.00384661	0.0223554
AT3G50230	AT3G50230	626.261	-2.11301	0.446478	-4.73263	2.21632e-06	3.24135e-05
AT3G50380	AT3G50380	2559.9	-0.62256	0.219641	-2.83444	0.00459055	0.0258103
AT3G50560	AT3G50560	73.5319	-2.85606	0.715241	-3.99315	6.52017e-05	0.00066458
AT3G50670	U1-70K	38285.6	-0.671179	0.130363	-5.14855	2.62513e-07	4.62105e-06
AT3G50780	AT3G50780	1268.22	-1.6164	0.406677	-3.97466	7.04787e-05	0.000711936
AT3G50920	LPPepsilon1	2709.36	-0.904169	0.213656	-4.2319	2.31728e-05	0.000265201
AT3G50950	ZAR1	729.399	-1.63674	0.523015	-3.12944	0.00175143	0.0114769
AT3G50960	PLP3a	1392.61	-1.30363	0.480254	-2.71446	0.0066383	0.0346838
AT3G51290	AT3G51290	717.948	-1.94347	0.411228	-4.72601	2.28976e-06	3.33435e-05
AT3G51720	AT3G51720	3125.95	-1.31683	0.263669	-4.99428	5.90572e-07	9.6827e-06
AT3G51740	IMK2	11368.6	-2.35123	0.301036	-7.81046	5.69797e-15	3.03007e-13
AT3G51820	G4	389.108	-1.49115	0.570727	-2.61272	0.0089826	0.0441395
AT3G51840	ACX4	9573	-1.11721	0.14484	-7.71342	1.22487e-14	6.2838e-13
AT3G51860	CAX3	1509.73	-1.69654	0.373197	-4.54596	5.46848e-06	7.25583e-05
AT3G52050	AT3G52050	840.223	-1.08656	0.31869	-3.40945	0.00065094	0.00493218
AT3G52110	AT3G52110	564.126	-1.55513	0.434382	-3.58009	0.000343471	0.0028271
AT3G52390	AT3G52390	1293.44	-1.36154	0.324258	-4.19895	2.68156e-05	0.000302125
AT3G52530	AT3G52530	56.0053	-2.11109	0.71599	-2.94849	0.00319329	0.0191409
AT3G52660	AT3G52660	2961.4	-0.886957	0.338063	-2.62364	0.00869951	0.0430399
AT3G52680	AT3G52680	535.434	-1.50967	0.444382	-3.39724	0.000680689	0.00512742
AT3G52910	GRF4	1492.89	-1.52982	0.383795	-3.98602	6.71899e-05	0.000681766
AT3G53130	LUT1	122.202	-4.97933	0.680908	-7.31278	2.61676e-13	1.12382e-11
AT3G53190	AT3G53190	1655.71	-1.12736	0.334651	-3.36875	0.000755086	0.00560629
AT3G53440	AT3G53440	3267.62	-0.611604	0.201829	-3.0303	0.00244308	0.015327
AT3G53500	RS2Z32	9309.41	-0.788716	0.104099	-7.57658	3.54781e-14	1.70379e-12
AT3G53860	AT3G53860	117.046	-2.03461	0.715873	-2.84214	0.00448124	0.0253147
AT3G54220	SCR	2211.55	-0.995913	0.241919	-4.11673	3.84294e-05	0.000417686
AT3G54230	SUA	5981.89	-0.903498	0.230578	-3.9184	8.91393e-05	0.000879444
AT3G54260	TBL36	1848.28	-0.779005	0.266773	-2.9201	0.00349918	0.0206936
AT3G54280	RGD3	3098.03	-0.592643	0.180394	-3.28528	0.00101881	0.00725673
AT3G54320	WRI1	3058.55	-1.46353	0.331893	-4.40965	1.03536e-05	0.000128637
AT3G54670	TTN8	13136.9	-0.765689	0.114451	-6.69013	2.22974e-11	7.46209e-10
AT3G54880	AT3G54880	5382.39	-1.13428	0.195339	-5.80674	6.37021e-09	1.49947e-07
AT3G54910	AT3G54910	2865.68	-1.89485	0.383391	-4.94234	7.71912e-07	1.23836e-05
AT3G54920	PMR6	2822.2	-0.76855	0.246486	-3.11802	0.00182069	0.0118696
AT3G54970	AT3G54970	5061.96	-1.05701	0.252035	-4.1939	2.74194e-05	0.000308415
AT3G55080	AT3G55080	883.162	-1.86234	0.486279	-3.82977	0.000128263	0.00120795
AT3G55140	AT3G55140	1660.56	-0.644017	0.213418	-3.01763	0.00254763	0.0158799
AT3G55170	AT3G55170	7827.85	-0.704627	0.114851	-6.13513	8.50873e-10	2.31105e-08
AT3G55340	PHIP1	6011.68	-0.688613	0.171329	-4.01923	5.83877e-05	0.0006033
AT3G55510	RBL	1227.04	-0.990941	0.310711	-3.18927	0.00142631	0.00965158
AT3G55660	ROPGEF6	1169.55	-0.975328	0.35521	-2.74578	0.00603672	0.0321021
AT3G55720	AT3G55720	1223.05	-1.39172	0.434455	-3.20338	0.00135826	0.00927452
AT3G55850	LAF3	9948.64	-1.62889	0.20714	-7.86371	3.72915e-15	2.01473e-13
AT3G56100	MRLK	520.763	-1.89942	0.633376	-2.99889	0.00270969	0.0167156
AT3G56220	AT3G56220	1892.35	-1.61328	0.311236	-5.18348	2.17788e-07	3.91172e-06
AT3G56450	ALPHA-SNAP1	1121.26	-0.994197	0.378269	-2.62828	0.00858168	0.0425191
AT3G56570	AT3G56570	1242.47	-1.26668	0.31556	-4.01406	5.96821e-05	0.000615183
AT3G56650	PPD6	248.829	-1.56546	0.558766	-2.80163	0.00508448	0.0281357
AT3G56860	UBA2A	24175.3	-0.751712	0.117624	-6.39082	1.64995e-10	4.95074e-09
AT3G56900	AT3G56900	506.498	-1.92754	0.656787	-2.9348	0.0033376	0.0198768
AT3G56960	PIP5K4	1963.15	-2.04982	0.333583	-6.14486	8.00361e-10	2.18235e-08
AT3G56990	EDA7	2512.58	-0.877884	0.228042	-3.84966	0.000118284	0.00112439
AT3G57050	CBL	2550.09	-1.18702	0.188128	-6.30963	2.79695e-10	8.09362e-09
AT3G57060	AT3G57060	1261.08	-0.881649	0.325156	-2.71147	0.00669866	0.0349183
AT3G57470	AT3G57470	7025.65	-1.23045	0.183098	-6.72015	1.81538e-11	6.1157e-10
AT3G57520	SIP2	15948.2	-2.67687	0.169673	-15.7767	4.50071e-56	2.77053e-53
AT3G57540	AT3G57540	682.1	-1.23852	0.294036	-4.21215	2.5295e-05	0.000286903
AT3G58220	AT3G58220	5056.61	-0.961702	0.164971	-5.82951	5.55888e-09	1.32695e-07
AT3G58620	TTL4	1843.99	-1.04257	0.215531	-4.8372	1.31678e-06	2.00668e-05
AT3G58810	MTPA2	1652.93	-1.09497	0.28502	-3.84172	0.000122177	0.00115706
AT3G59090	Cand3	2198.58	-1.07382	0.252519	-4.25244	2.11454e-05	0.000243853
AT3G59140	ABCC10	1200.6	-1.59352	0.44505	-3.58053	0.000342898	0.00282352
AT3G59320	AT3G59320	6568.88	-0.693515	0.146168	-4.74465	2.0887e-06	3.07686e-05
AT3G59330	AT3G59330	3584.79	-1.68635	0.254103	-6.6365	3.21209e-11	1.05413e-09
AT3G59410	GCN2	2307.3	-0.940319	0.270337	-3.47832	0.000504564	0.00395436
AT3G59470	AT3G59470	4357.69	-1.25972	0.213798	-5.89209	3.81349e-09	9.43997e-08
AT3G59700	HLECRK	785.338	-1.25059	0.47147	-2.65253	0.00798911	0.0401611
AT3G59750	AT3G59750	1670.36	-1.30027	0.289836	-4.48621	7.24999e-06	9.29774e-05
AT3G60050	AT3G60050	1191.22	-0.714918	0.256036	-2.79226	0.0052342	0.0287683
AT3G60250	CKB3	3006.47	-0.854055	0.185223	-4.61095	4.00835e-06	5.4906e-05
AT3G60360	EDA14	1874.61	-0.941918	0.353962	-2.66107	0.00778935	0.039381
AT3G60530	GATA4	11756.9	-1.35612	0.156405	-8.67057	4.29977e-18	2.95087e-16
AT3G60880	DHDPS1	1939.78	-1.45108	0.263116	-5.51499	3.48798e-08	7.2164e-07
AT3G60910	AT3G60910	3777.44	-0.84789	0.196129	-4.32313	1.53828e-05	0.000183491
AT3G61010	AT3G61010	13020.5	-0.995433	0.191136	-5.20799	1.90901e-07	3.46557e-06
AT3G61060	PP2-A13	8614.12	-1.61502	0.175322	-9.21175	3.20841e-20	2.68213e-18
AT3G61117	AT3G61117	68.803	-2.62358	0.667037	-3.93318	8.38286e-05	0.000832711
AT3G61415	SK21	1491	-1.22571	0.33427	-3.66682	0.000245581	0.00211208
AT3G61420	AT3G61420	9710.12	-0.617286	0.176822	-3.491	0.00048121	0.00380066
AT3G61610	AT3G61610	630.51	-1.6861	0.44337	-3.80291	0.000143005	0.00132286
AT3G61620	RRP41	1463.44	-1.02825	0.179925	-5.71488	1.09783e-08	2.49734e-07
AT3G61860	RS31	18757.4	-0.596673	0.113905	-5.23833	1.62037e-07	2.98154e-06
AT3G61880	CYP78A9	117.222	-4.20138	0.685411	-6.12973	8.80304e-10	2.37799e-08
AT3G62050	AT3G62050	1528.31	-1.63189	0.250056	-6.52611	6.75002e-11	2.13916e-09
AT3G62080	AT3G62080	1491.6	-1.06814	0.291659	-3.66231	0.000249952	0.00214513
AT3G62300	DUF7	2075.24	-1.4881	0.317383	-4.68865	2.75019e-06	3.91777e-05
AT3G62310	AT3G62310	3527.71	-0.679682	0.26184	-2.59579	0.00943733	0.0459405
AT3G62610	MYB11	38.9658	-2.0885	0.707479	-2.95204	0.00315687	0.0189674
AT3G62630	AT3G62630	2560.49	-0.782349	0.256501	-3.05008	0.00228782	0.0145097
AT3G62700	ABCC14	2383.12	-0.847988	0.255672	-3.31671	0.000910853	0.0065777
AT3G62760	ATGSTF13	1090.18	-1.91096	0.374659	-5.10052	3.38713e-07	5.85584e-06
AT3G62940	AT3G62940	3686.89	-1.05421	0.279001	-3.7785	0.000157776	0.00143789
AT3G62970	AT3G62970	1198.42	-1.23755	0.324369	-3.81526	0.00013604	0.00127233
AT3G63190	RRF	1727.55	-1.14879	0.400992	-2.86486	0.00417191	0.0238549
AT3G63240	AT3G63240	2508.29	-0.81219	0.270277	-3.00503	0.00265553	0.0164444
AT3G63400	AT3G63400	6824.29	-0.770126	0.171385	-4.49354	7.00474e-06	9.02882e-05
AT3G63430	TRM5	1926.81	-0.995706	0.353346	-2.81794	0.00483333	0.0269144
AT3G63450	AT3G63450	3653.02	-1.35164	0.244518	-5.52776	3.24339e-08	6.77145e-07
AT3G63510	AT3G63510	2235.99	-1.15395	0.284617	-4.05439	5.02654e-05	0.00053265
AT4G00026	SD3	1819.16	-1.08506	0.21315	-5.0906	3.56931e-07	6.12908e-06
AT4G00030	AT4G00030	2557.75	-0.810166	0.251607	-3.21996	0.00128209	0.00883758
AT4G00040	AT4G00040	9721.35	-1.01823	0.115889	-8.78632	1.54541e-18	1.12926e-16
AT4G00310	EDA8	866.015	-1.41755	0.271546	-5.22031	1.78621e-07	3.25718e-06
AT4G00450	CCT	3033.29	-0.601579	0.208691	-2.88264	0.0039436	0.0227814
AT4G00500	AT4G00500	1402.65	-1.28655	0.343313	-3.74747	0.00017863	0.00160633
AT4G00690	ULP1B	1110.51	-1.48556	0.342459	-4.33793	1.43834e-05	0.000173018
AT4G00800	SETH5	5439.91	-0.76592	0.198708	-3.8545	0.000115967	0.00110495
AT4G00930	CIP4.1	3994.37	-1.11905	0.170049	-6.58079	4.67949e-11	1.5041e-09
AT4G01050	TROL	918.457	-1.50995	0.411625	-3.66826	0.000244204	0.00210202
AT4G01270	AT4G01270	3049.16	-1.09087	0.337601	-3.23124	0.00123256	0.00854546
AT4G01350	AT4G01350	1867.16	-0.778278	0.280904	-2.77062	0.00559498	0.03026
AT4G01460	AT4G01460	495.483	-8.00504	0.551958	-14.503	1.15987e-47	4.53106e-45
AT4G01533	AT4G01533	3925.47	-1.54369	0.196363	-7.86138	3.79918e-15	2.04713e-13
AT4G01560	MEE49	3456.16	-0.669492	0.172178	-3.88836	0.000100924	0.00098424
AT4G01720	WRKY47	650.415	-1.31458	0.437865	-3.00225	0.00267994	0.0165704
AT4G01730	AT4G01730	2170.64	-1.99922	0.390909	-5.11428	3.14933e-07	5.47735e-06
AT4G02210	AT4G02210	636.692	-1.01318	0.289473	-3.50009	0.000465106	0.00368781
AT4G02725	AT4G02725	1296.23	-1.04278	0.317677	-3.2825	0.00102889	0.00731607
AT4G02800	AT4G02800	676.241	-1.62882	0.470163	-3.46437	0.000531466	0.00414123
AT4G03110	RBP-DR1	3793.22	-0.667074	0.219101	-3.04459	0.00232997	0.0147173
AT4G03115	AT4G03115	1203.96	-1.07121	0.377056	-2.84099	0.00449735	0.0253917
AT4G03130	AT4G03130	171.463	-5.0612	0.650129	-7.78492	6.97555e-15	3.67102e-13
AT4G03205	hemf2	3918.23	-1.42979	0.404076	-3.53841	0.000402541	0.00325138
AT4G03210	XTH9	1387.97	-2.01502	0.28583	-7.04972	1.79275e-12	6.7944e-11
AT4G03340	AT4G03340	1100.15	-1.10686	0.415193	-2.66589	0.00767841	0.0388878
AT4G03415	PP2C52	830.119	-1.72139	0.391577	-4.39604	1.10246e-05	0.000136308
AT4G03510	RMA1	4687.32	-1.92345	0.23185	-8.29607	1.07613e-16	6.70565e-15
AT4G03610	AT4G03610	1635.03	-1.43109	0.272915	-5.24371	1.5738e-07	2.90638e-06
AT4G03935	AT4G03935	1332.55	-1.63613	0.242045	-6.75962	1.38354e-11	4.72656e-10
AT4G03940	AT4G03940	766.775	-1.24531	0.430356	-2.89367	0.00380769	0.0221749
AT4G04040	MEE51	2134.37	-0.880956	0.334168	-2.63627	0.00838242	0.041798
AT4G04445	AT4G04445	82.1108	-2.07032	0.703746	-2.94186	0.00326248	0.0195096
AT4G04920	SFR6	1402.49	-1.01298	0.281607	-3.59713	0.000321745	0.00266741
AT4G04955	ALN	8139.98	-1.32519	0.220086	-6.02123	1.731e-09	4.48982e-08
AT4G04970	GSL1	4019.97	-1.44024	0.31129	-4.62669	3.71559e-06	5.12413e-05
AT4G05210	LpxD1	1105.09	-1.49756	0.474065	-3.15899	0.00158319	0.0105446
AT4G05410	YAO	895.035	-0.885443	0.306893	-2.88519	0.00391184	0.022659
AT4G05520	EHD2	1239.85	-1.6838	0.641898	-2.62315	0.00871198	0.0430806
AT4G05631	AT4G05631	1781.22	-1.12936	0.228113	-4.95088	7.38789e-07	1.19584e-05
AT4G06598	AT4G06598	762.785	-1.3842	0.43744	-3.16432	0.00155446	0.0103975
AT4G06634	YY1	2447.92	-0.839116	0.274692	-3.05475	0.00225245	0.0143135
AT4G06701	AT4G06701	3883.5	-1.20486	0.214786	-5.60956	2.02839e-08	4.37417e-07
AT4G06835	AT4G06835	152.93	-1.82329	0.546449	-3.33661	0.000848054	0.00618355
AT4G07410	PCN	5476.47	-1.13406	0.0915621	-12.3857	3.12155e-35	6.47053e-33
AT4G07455	AT4G07455	1856.96	-0.942864	0.208112	-4.53056	5.88277e-06	7.74984e-05
AT4G08035	AT4G08035	10537.5	-0.754565	0.174946	-4.31313	1.60959e-05	0.000190765
AT4G08540	AT4G08540	2090.48	-1.59051	0.433149	-3.67198	0.000240682	0.00207698
AT4G08850	AT4G08850	5921.86	-0.942405	0.274895	-3.42824	0.000607518	0.00464301
AT4G08950	EXO	1581.2	-1.73754	0.315704	-5.50372	3.71868e-08	7.66139e-07
AT4G08980	FBW2	7610.68	-1.24348	0.133942	-9.28371	1.63682e-20	1.40891e-18
AT4G09012	AT4G09012	789.814	-1.52596	0.352023	-4.33483	1.45874e-05	0.000175031
AT4G09060	AT4G09060	871.212	-1.06515	0.358927	-2.96758	0.0030015	0.0181628
AT4G10070	AT4G10070	1967.07	-0.751405	0.221501	-3.39233	0.000692997	0.00520811
AT4G10170	AT4G10170	920.686	-1.03621	0.384101	-2.69775	0.00698108	0.0360712
AT4G11080	3xHMG-box1	5591.62	-1.39212	0.228092	-6.10331	1.03893e-09	2.76967e-08
AT4G11330	MPK5	519.711	-1.44795	0.474014	-3.05466	0.00225313	0.0143135
AT4G11450	AT4G11450	1239	-1.75975	0.539726	-3.26046	0.00111232	0.0078267
AT4G11640	SR	1095.6	-1.46899	0.357871	-4.1048	4.04664e-05	0.000436092
AT4G11820	HMGS	8904.25	-0.588587	0.150317	-3.91564	9.01642e-05	0.000888692
AT4G11830	PLDGAMMA2	18758.2	-0.640838	0.139396	-4.59723	4.28139e-06	5.82533e-05
AT4G12050	AT4G12050	3459.58	-0.768458	0.257757	-2.98132	0.00287005	0.0175325
AT4G12270	AT4G12270	545.354	-1.59577	0.373229	-4.27559	1.90634e-05	0.000222049
AT4G12460	ORP2B	3346.7	-0.741794	0.218717	-3.39156	0.000694949	0.00521893
AT4G12560	CPR1	9636.86	-0.948329	0.220002	-4.31055	1.62852e-05	0.000192559
AT4G12670	AT4G12670	7583.85	-0.898269	0.150793	-5.95697	2.56963e-09	6.50056e-08
AT4G12740	AT4G12740	686.87	-1.89984	0.382239	-4.9703	6.68497e-07	1.08639e-05
AT4G12760	AT4G12760	7771.2	-0.738419	0.242172	-3.04915	0.00229493	0.0145458
AT4G12990	AT4G12990	1448.35	-0.929963	0.356522	-2.60843	0.00909593	0.0445562
AT4G13070	AT4G13070	695.62	-1.26855	0.387527	-3.27344	0.00106247	0.00753334
AT4G13150	AT4G13150	1948.23	-0.722316	0.272212	-2.65351	0.00796601	0.0400846
AT4G13200	AT4G13200	2553.65	-0.83829	0.21252	-3.94453	7.99572e-05	0.000798549
AT4G13330	AT4G13330	1276.22	-1.584	0.287209	-5.51517	3.4844e-08	7.2164e-07
AT4G13370	AT4G13370	683.333	-1.25855	0.426961	-2.9477	0.00320149	0.0191814
AT4G13500	AT4G13500	39.5254	-1.95756	0.703448	-2.78281	0.00538905	0.0294204
AT4G13640	UNE16	1371.85	-1.11638	0.324776	-3.43739	0.000587348	0.00450752
AT4G13880	RLP48	1198.64	-0.888041	0.295224	-3.00802	0.00262954	0.0163104
AT4G14030	SBP1	11391.8	-1.40553	0.142772	-9.84461	7.23181e-23	7.4572e-21
AT4G14145	AT4G14145	1550.2	-0.922823	0.314743	-2.93199	0.003368	0.020011
AT4G14330	AT4G14330	1929.67	-1.08716	0.350249	-3.10397	0.0019094	0.0124081
AT4G14695	AT4G14695	1018.61	-1.2165	0.270114	-4.50367	6.67913e-06	8.65857e-05
AT4G14790	ATSUV3	2129.73	-0.925212	0.349801	-2.64496	0.00817	0.0408983
AT4G14965	MAPR4	1238.5	-0.913094	0.262441	-3.47924	0.000502834	0.00394537
AT4G15110	CYP97B3	1532.23	-1.02588	0.36836	-2.78498	0.00535305	0.0292789
AT4G15450	AT4G15450	670.865	-1.49827	0.446283	-3.35723	0.000787269	0.00580163
AT4G15540	UMAMIT38	4237.82	-0.957439	0.29821	-3.21062	0.00132448	0.00908966
AT4G15570	MAA3	1499.23	-1.15875	0.268334	-4.31833	1.57211e-05	0.000186869
AT4G15810	AT4G15810	450.719	-2.74354	0.602542	-4.55328	5.28147e-06	7.03065e-05
AT4G15830	AT4G15830	773.849	-2.32702	0.486658	-4.78163	1.73876e-06	2.59489e-05
AT4G16162	AT4G16162	686.132	-2.32095	0.687666	-3.37511	0.000737863	0.00548844
AT4G16570	PRMT7	777.996	-1.46469	0.438087	-3.34337	0.000827664	0.00606536
AT4G16630	AT4G16630	7480.81	-0.657727	0.141438	-4.65028	3.31479e-06	4.64711e-05
AT4G16670	AT4G16670	615.421	-1.6148	0.483099	-3.34258	0.000830032	0.00607394
AT4G16680	AT4G16680	917.02	-1.37762	0.501231	-2.74846	0.00598754	0.0319074
AT4G16765	AT4G16765	4802.63	-1.40678	0.350485	-4.0138	5.97498e-05	0.000615183
AT4G16770	AT4G16770	1261.68	-1.44158	0.363575	-3.96501	7.33917e-05	0.000737329
AT4G16860	RPP4	196.312	-6.04838	0.650846	-9.2931	1.49861e-20	1.30097e-18
AT4G17050	UGLYAH	2638.17	-1.31779	0.366211	-3.59844	0.000320135	0.0026598
AT4G17460	HAT1	4884.04	-1.17499	0.179287	-6.55364	5.6152e-11	1.79412e-09
AT4G17910	AT4G17910	4885.28	-0.884771	0.227055	-3.89672	9.7503e-05	0.000955924
AT4G18360	GOX3	2863.78	-1.76711	0.286515	-6.16758	6.93449e-10	1.90361e-08
AT4G18490	AT4G18490	2003.8	-1.0892	0.395889	-2.75127	0.00593651	0.0316936
AT4G18570	AT4G18570	1100.23	-1.29946	0.401489	-3.2366	0.00120962	0.00842669
AT4G18593	AT4G18593	2714.97	-1.04309	0.224172	-4.65309	3.27e-06	4.58749e-05
AT4G18840	AT4G18840	65.1592	-2.63637	0.715505	-3.68462	0.000229041	0.0019892
AT4G19060	AT4G19060	3345.25	-1.09169	0.241748	-4.5158	6.30776e-06	8.25618e-05
AT4G19070	AT4G19070	2698.99	-0.868042	0.229985	-3.77434	0.00016043	0.00146011
AT4G19160	AT4G19160	52521.8	-1.9893	0.0973589	-20.4327	8.56584e-93	1.45005e-89
AT4G19600	CYCT1;4	1795.59	-0.701175	0.214718	-3.26556	0.0010925	0.00770322
AT4G19660	NPR4	1644.99	-1.08114	0.3546	-3.04891	0.00229672	0.0145526
AT4G19975	AT4G19975	209.766	-1.89223	0.700787	-2.70015	0.00693083	0.0358435
AT4G19985	AT4G19985	903.319	-2.29916	0.345762	-6.64955	2.93989e-11	9.69495e-10
AT4G20010	PTAC9	1003.4	-1.76227	0.369488	-4.76949	1.84691e-06	2.74255e-05
AT4G20070	AAH	1634.89	-1.93855	0.380297	-5.09747	3.44222e-07	5.93089e-06
AT4G20320	AT4G20320	4814.63	-1.28517	0.265037	-4.84904	1.2406e-06	1.90344e-05
AT4G20360	RABE1b	75.9562	-3.61047	0.709752	-5.08695	3.63872e-07	6.23246e-06
AT4G20362	AT4G20362	3081.21	-2.27707	0.243303	-9.35898	8.05104e-21	7.14187e-19
AT4G20820	AT4G20820	468.002	-1.65688	0.556278	-2.97852	0.00289647	0.0176428
AT4G20960	PyrD	589.474	-1.03752	0.393195	-2.63868	0.00832293	0.0415513
AT4G21070	BRCA1	422.493	-1.35761	0.4201	-3.23165	0.00123079	0.00853899
AT4G21220	LpxD2	724.479	-1.60047	0.557994	-2.86826	0.00412732	0.0236862
AT4G21270	ATK1	1554.68	-0.925645	0.34508	-2.68241	0.00730947	0.0374205
AT4G21400	CRK28	1770.61	-2.27094	0.511089	-4.44334	8.85723e-06	0.000111755
AT4G21410	CRK29	5479.8	-1.53931	0.41664	-3.69459	0.000220246	0.00192065
AT4G21430	B160	2395.24	-0.714276	0.243091	-2.93831	0.00330007	0.0196996
AT4G21560	VPS28-1	3288.12	-0.801611	0.192119	-4.17246	3.01326e-05	0.000335221
AT4G22970	ESP	1273.87	-0.995818	0.291227	-3.41938	0.000627633	0.00478055
AT4G23440	AT4G23440	3656.29	-0.954543	0.257676	-3.70443	0.00021187	0.00185915
AT4G23510	AT4G23510	1975.11	-1.2808	0.243542	-5.25906	1.44795e-07	2.6985e-06
AT4G23750	CRF2	1998.3	-0.815868	0.252757	-3.22788	0.00124713	0.0086288
AT4G23800	3xHMG-box2	7280.68	-1.04694	0.135729	-7.71341	1.22496e-14	6.2838e-13
AT4G23860	AT4G23860	1186.01	-0.937893	0.356355	-2.63191	0.0084907	0.0422228
AT4G24110	AT4G24110	368.481	-1.88125	0.708745	-2.65434	0.00794648	0.0400161
AT4G24230	ACBP3	2420.68	-0.955385	0.267557	-3.57077	0.00035594	0.00291437
AT4G24270	EMB140	1276.61	-1.28376	0.395852	-3.24303	0.00118266	0.00825323
AT4G24750	AT4G24750	3075.62	-1.5566	0.186542	-8.34451	7.15092e-17	4.55372e-15
AT4G24900	TTL	3701.97	-0.599575	0.178143	-3.36568	0.000763543	0.00565422
AT4G25080	CHLM	1083.48	-0.983861	0.361988	-2.71794	0.00656896	0.034348
AT4G25120	SRS2	2676.17	-0.958752	0.344074	-2.78647	0.00532855	0.0291685
AT4G25420	GA20OX1	66.5259	-3.40589	0.712303	-4.78151	1.7398e-06	2.59489e-05
AT4G25430	TRM23	40.1217	-2.16876	0.711728	-3.04717	0.00231006	0.0146097
AT4G25560	LAF1	850.057	-1.35379	0.384655	-3.51948	0.000432402	0.00346638
AT4G25600	AT4G25600	868.145	-0.858563	0.318199	-2.69819	0.00697168	0.0360363
AT4G25707	AT4G25707	1637.25	-1.38655	0.219893	-6.30556	2.87152e-10	8.29642e-09
AT4G25830	AT4G25830	744.835	-1.0133	0.363423	-2.78821	0.00529999	0.029067
AT4G25880	PUM6	3708.29	-0.711324	0.232867	-3.05463	0.00225336	0.0143135
AT4G26020	AT4G26020	1101.54	-1.21249	0.313617	-3.86614	0.000110571	0.0010595
AT4G26190	AT4G26190	21618	-0.871972	0.121014	-7.20555	5.78093e-13	2.36762e-11
AT4G26220	AT4G26220	4693.98	-0.698135	0.180183	-3.87459	0.000106805	0.00102924
AT4G26600	AT4G26600	1732.84	-0.766801	0.269322	-2.84716	0.00441118	0.0250325
AT4G26760	MAP65-2	4431.33	-0.795596	0.26103	-3.04791	0.0023044	0.0145876
AT4G27050	AT4G27050	4776.39	-1.23805	0.276715	-4.4741	7.67355e-06	9.79764e-05
AT4G27120	AT4G27120	7857.09	-0.723726	0.156987	-4.61011	4.02456e-06	5.50909e-05
AT4G27250	AT4G27250	344.331	-2.01871	0.708211	-2.85044	0.00436584	0.0248152
AT4G27280	AT4G27280	1151.72	-0.620946	0.236838	-2.62182	0.00874616	0.0432152
AT4G27370	VIIIB	2892.83	-1.88398	0.215303	-8.75035	2.12683e-18	1.51594e-16
AT4G27450	AT4G27450	1996.56	-1.04765	0.350827	-2.98623	0.00282442	0.0173065
AT4G27460	CBSX5	284.355	-5.47301	0.665347	-8.2258	1.93893e-16	1.18995e-14
AT4G27490	RRP41L	2293.2	-1.70207	0.425249	-4.00253	6.26698e-05	0.000640702
AT4G27650	PEL1	3560.69	-0.911376	0.174983	-5.20836	1.90513e-07	3.46161e-06
AT4G27657	AT4G27657	37.7193	-1.98563	0.704427	-2.81878	0.00482059	0.026851
AT4G27760	FEY	3769.97	-0.968422	0.132254	-7.32246	2.43474e-13	1.05009e-11
AT4G27950	CRF4	1399.87	-2.0043	0.398188	-5.03354	4.81492e-07	8.01724e-06
AT4G28040	UMAMIT33	4013.96	-1.21902	0.334084	-3.64884	0.000263428	0.00224466
AT4G28190	ULT1	1114.96	-1.37413	0.315941	-4.34934	1.36548e-05	0.000165504
AT4G28410	AT4G28410	3863.52	-1.82078	0.318877	-5.70997	1.12998e-08	2.55333e-07
AT4G28703	AT4G28703	1206.01	-1.93112	0.268362	-7.19596	6.20239e-13	2.50987e-11
AT4G28706	AT4G28706	3608.07	-1.07303	0.218738	-4.90553	9.31747e-07	1.46611e-05
AT4G29210	GGT4	3276.82	-0.832289	0.204553	-4.06881	4.72537e-05	0.000503098
AT4G29270	AT4G29270	2711.96	-1.21016	0.207691	-5.82673	5.65248e-09	1.34141e-07
AT4G29700	AT4G29700	2036.8	-1.14388	0.299484	-3.81949	0.000133727	0.00125243
AT4G29900	ACA10	4729.61	-0.89848	0.162488	-5.52952	3.21109e-08	6.71092e-07
AT4G29940	PRHA	4517.46	-0.682617	0.189729	-3.59785	0.000320854	0.00266251
AT4G30310	AT4G30310	7728.24	-0.743165	0.18481	-4.02124	5.7892e-05	0.000599093
AT4G30420	UMAMIT34	1081.55	-1.42022	0.310041	-4.58077	4.63271e-06	6.24479e-05
AT4G30580	ATS2	2516.91	-1.03277	0.292688	-3.52857	0.000417811	0.00336402
AT4G30680	AT4G30680	1421.27	-1.29432	0.367823	-3.51886	0.000433404	0.00347305
AT4G30690	AT4G30690	4191.21	-0.878775	0.202143	-4.3473	1.37825e-05	0.000166554
AT4G30720	PDE327	782.549	-1.41833	0.409658	-3.46223	0.000535713	0.00416969
AT4G30760	AT4G30760	5293.05	-0.777326	0.168825	-4.60433	4.13791e-06	5.64524e-05
AT4G30820	AT4G30820	3485.31	-0.939221	0.148072	-6.343	2.25332e-10	6.6339e-09
AT4G30910	AT4G30910	1504.26	-1.06771	0.41337	-2.58294	0.00979626	0.0472909
AT4G30990	AT4G30990	7409.77	-1.07507	0.136039	-7.90267	2.72996e-15	1.49882e-13
AT4G30993	AT4G30993	6296.39	-0.925292	0.187107	-4.94526	7.60427e-07	1.22403e-05
AT4G31020	AT4G31020	418.797	-1.39468	0.469431	-2.97099	0.00296842	0.0179948
AT4G31070	AT4G31070	242.801	-1.97937	0.713784	-2.77306	0.00555314	0.0301058
AT4G31810	AT4G31810	2707.39	-0.668795	0.229664	-2.91205	0.00359063	0.0211237
AT4G31840	ENODL15	6596.84	-1.5558	0.10353	-15.0275	4.84605e-51	2.18762e-48
AT4G31980	AT4G31980	2211.71	-0.906893	0.212694	-4.26384	2.00947e-05	0.000233259
AT4G32030	AT4G32030	1116.29	-0.971284	0.333781	-2.90995	0.0036149	0.0212298
AT4G32330	AT4G32330	6341.42	-0.658877	0.145444	-4.5301	5.89558e-06	7.75674e-05
AT4G32420	AT4G32420	6015.58	-1.10238	0.128226	-8.59719	8.16921e-18	5.49501e-16
AT4G32480	AT4G32480	10167.8	-1.44744	0.157249	-9.20472	3.42558e-20	2.85194e-18
AT4G32520	SHM3	1788.73	-0.739373	0.256491	-2.88264	0.00394354	0.0227814
AT4G32660	AME3	5625.47	-0.644112	0.166286	-3.87353	0.000107271	0.0010321
AT4G33000	CBL10	2552.17	-2.19367	0.357949	-6.12843	8.87515e-10	2.39429e-08
AT4G33260	CDC20.2	13734.3	-2.30514	0.167976	-13.723	7.39058e-43	2.20783e-40
AT4G33270	CDC20.1	18179.3	-2.55449	0.186415	-13.7033	9.70751e-43	2.81712e-40
AT4G33760	AT4G33760	2084.54	-1.06506	0.334883	-3.18038	0.00147083	0.00990993
AT4G33905	AT4G33905	149.656	-4.20678	0.700857	-6.00234	1.94492e-09	4.98851e-08
AT4G34000	ABF3	16199.4	-0.695447	0.0757402	-9.18201	4.23113e-20	3.43805e-18
AT4G34030	MCCB	2995.17	-1.62779	0.301093	-5.40627	6.43502e-08	1.263e-06
AT4G34140	AT4G34140	5628.37	-0.718058	0.259832	-2.76355	0.00571761	0.0308002
AT4G34500	AT4G34500	1325.25	-0.916582	0.312576	-2.93235	0.00336405	0.0199991
AT4G34830	MRL1	99.9842	-2.3396	0.715285	-3.27086	0.00107221	0.00758384
AT4G34860	A/N-InvB	1204.82	-1.15464	0.304218	-3.79544	0.000147381	0.00135471
AT4G34910	AT4G34910	1648.09	-0.925287	0.285224	-3.24408	0.00117832	0.00823408
AT4G35410	AT4G35410	2777.7	-0.746747	0.235122	-3.176	0.00149322	0.0100386
AT4G35760	LTO1	1708.97	-1.49096	0.469835	-3.17337	0.00150679	0.0101129
AT4G36190	AT4G36190	2824.03	-1.14595	0.236917	-4.83693	1.31857e-06	2.0079e-05
AT4G36260	STY2	123.521	-4.82477	0.685441	-7.03893	1.93718e-12	7.28738e-11
AT4G36290	CRT1	1493.15	-0.813683	0.303703	-2.67921	0.00737969	0.0376945
AT4G36380	ROT3	8903.12	-1.11462	0.158478	-7.03329	2.01714e-12	7.57415e-11
AT4G36480	LCB1	2979.21	-0.747437	0.227017	-3.29243	0.00099326	0.00710461
AT4G36670	PMT6	852.094	-0.920341	0.35698	-2.57813	0.00993373	0.0478465
AT4G36730	GBF1	2379.44	-0.753555	0.290788	-2.59143	0.0095579	0.0464052
AT4G36790	AT4G36790	3119.11	-1.66072	0.302847	-5.48368	4.16564e-08	8.5388e-07
AT4G36940	NAPRT1	1318.88	-1.36933	0.32324	-4.23627	2.27265e-05	0.000260976
AT4G36980	AT4G36980	48900.4	-0.677389	0.0889363	-7.61656	2.60534e-14	1.28458e-12
AT4G37110	AT4G37110	2612.41	-1.52719	0.453515	-3.36744	0.000758691	0.00562483
AT4G37460	SRFR1	6508.26	-0.657729	0.250815	-2.62237	0.00873211	0.0431591
AT4G37490	CYCB1;1	782.995	-1.41898	0.50742	-2.79646	0.00516666	0.0284895
AT4G37540	LBD39	4903.9	-1.01887	0.206571	-4.9323	8.12677e-07	1.29684e-05
AT4G37550	AT4G37550	1727.39	-2.03728	0.305161	-6.67609	2.45404e-11	8.18578e-10
AT4G37610	BT5	6246.04	-0.864612	0.169638	-5.0968	3.45449e-07	5.94196e-06
AT4G38020	AT4G38020	595.625	-1.11582	0.411158	-2.71386	0.00665041	0.0347202
AT4G38062	AT4G38062	2641.18	-1.52105	0.27762	-5.47888	4.28029e-08	8.71241e-07
AT4G38092	AT4G38092	36.6223	-2.29566	0.713983	-3.21528	0.00130316	0.00895905
AT4G38350	AT4G38350	8536.13	-0.79361	0.156936	-5.05691	4.26098e-07	7.16536e-06
AT4G38380	AT4G38380	852.031	-1.62331	0.499156	-3.25211	0.00114551	0.0080302
AT4G38410	AT4G38410	55.2062	-3.13017	0.711505	-4.39936	1.0857e-05	0.0001344
AT4G38470	STY46	14232	-1.45498	0.179025	-8.12723	4.3921e-16	2.63189e-14
AT4G38570	PIS2	3975.17	-0.976022	0.250638	-3.89415	9.85435e-05	0.0009638
AT4G38780	AT4G38780	54.6004	-2.02789	0.714693	-2.83743	0.00454787	0.025625
AT4G38810	AT4G38810	2939.17	-0.864123	0.252881	-3.41712	0.00063288	0.0048097
AT4G39260	CCR1	52952.9	-1.08447	0.108007	-10.0407	1.00942e-23	1.12667e-21
AT4G39363	AT4G39363	1361.63	-0.661633	0.231707	-2.85548	0.00429724	0.0244727
AT4G39364	AT4G39364	1608.66	-0.624813	0.202726	-3.08205	0.00205577	0.0132406
AT4G39366	AT4G39366	2804.78	-0.622148	0.180633	-3.44426	0.000572626	0.00440618
AT4G39460	SAMC1	4339.93	-0.924861	0.237932	-3.88709	0.000101454	0.000987039
AT4G39540	SK2	2354.85	-1.02313	0.256436	-3.98981	6.61264e-05	0.000672318
AT4G39560	AT4G39560	1567.97	-1.20771	0.418247	-2.88755	0.00388252	0.0225295
AT4G39570	AT4G39570	1101.83	-1.02573	0.31971	-3.20832	0.00133514	0.00915046
AT4G39660	AGT2	8652.87	-1.51483	0.185653	-8.15949	3.3645e-16	2.03412e-14
AT4G39710	PnsL4	241.063	-6.0103	0.639595	-9.39705	5.61137e-21	5.02156e-19
AT4G39900	AT4G39900	2885.99	-0.858754	0.223179	-3.84782	0.000119174	0.00113232
AT4G39970	AT4G39970	284.89	-1.57441	0.579261	-2.71796	0.00656864	0.034348
AT4G40000	AT4G40000	1230.53	-1.51202	0.313114	-4.82897	1.37243e-06	2.08523e-05
AT5G01510	RUS5	2355.69	-1.73734	0.209955	-8.27483	1.28643e-16	7.94304e-15
AT5G01560	LECRKA4.3	2463.07	-0.742666	0.26389	-2.8143	0.00488834	0.0271762
AT5G01570	AT5G01570	362.025	-1.32271	0.443345	-2.98348	0.00284992	0.0174325
AT5G01600	FER1	3355.98	-0.596012	0.229655	-2.59525	0.00945215	0.0460017
AT5G01630	BRCA2B	1186.13	-1.3214	0.444952	-2.96975	0.00298043	0.0180568
AT5G01770	RAPTOR2	818.195	-1.32414	0.408238	-3.24354	0.00118055	0.00824678
AT5G01810	CIPK15	3171.8	-0.970763	0.269003	-3.60875	0.000307681	0.00257211
AT5G01910	AT5G01910	1802.42	-1.74198	0.434353	-4.01052	6.05863e-05	0.000622219
AT5G02100	UNE18	4764.18	-0.708249	0.262728	-2.69575	0.00702313	0.0362101
AT5G02540	AT5G02540	124.143	-4.88662	0.672584	-7.26544	3.7183e-13	1.56384e-11
AT5G02580	AT5G02580	1780.28	-1.42279	0.260946	-5.45245	4.96813e-08	9.98245e-07
AT5G02670	AT5G02670	1459.84	-0.977403	0.339803	-2.87639	0.00402257	0.0231617
AT5G02680	AT5G02680	2533.14	-1.404	0.365153	-3.84496	0.000120571	0.00114363
AT5G02690	AT5G02690	1080.23	-1.65353	0.458523	-3.60621	0.000310699	0.00259307
AT5G02770	MOS11	18550.8	-0.769689	0.106303	-7.2405	4.47046e-13	1.85332e-11
AT5G02950	AT5G02950	251.058	-1.93	0.634962	-3.03956	0.00236926	0.014933
AT5G03070	IMPA-9	811.587	-1.15858	0.439825	-2.63419	0.00843373	0.0420218
AT5G03150	JKD	3282.18	-2.25585	0.256849	-8.7828	1.59449e-18	1.16095e-16
AT5G03180	AT5G03180	2050.01	-1.25733	0.394852	-3.18431	0.001451	0.00978991
AT5G03570	IREG2	837.064	-2.1683	0.573782	-3.77897	0.000157481	0.00143649
AT5G03630	ATMDAR2	15117.5	-0.716438	0.111807	-6.40782	1.47617e-10	4.46234e-09
AT5G03830	AT5G03830	3994.31	-1.29232	0.322292	-4.00977	6.0778e-05	0.000623557
AT5G03860	MLS	5375.64	-2.17245	0.33415	-6.50143	7.95609e-11	2.48646e-09
AT5G04020	AT5G04020	4454.45	-0.764597	0.161796	-4.72569	2.29333e-06	3.33477e-05
AT5G04130	GYRB2	2223.56	-1.44383	0.299143	-4.82656	1.38911e-06	2.109e-05
AT5G04280	AtRZ-1c	4406.68	-0.849053	0.247491	-3.43064	0.000602161	0.00460727
AT5G04320	AT5G04320	2492.17	-0.765768	0.216792	-3.53227	0.000412016	0.00332394
AT5G04355	AT5G04355	172.164	-5.89782	0.654238	-9.01479	1.9725e-19	1.52355e-17
AT5G04490	VTE5	295.613	-2.14999	0.713097	-3.015	0.00256975	0.016008
AT5G04740	ACR12	13860.5	-0.905911	0.132894	-6.81678	9.31026e-12	3.26084e-10
AT5G05310	AT5G05310	2175.5	-0.593016	0.214306	-2.76715	0.00565485	0.0305269
AT5G05395	AT5G05395	88.6904	-4.30224	0.696785	-6.17441	6.64098e-10	1.8255e-08
AT5G05410	DREB2A	1195	-0.764738	0.26259	-2.91229	0.00358787	0.0211136
AT5G05540	SDN2	4719.28	-0.945234	0.247551	-3.81834	0.000134352	0.00125771
AT5G05560	EMB2771	1601.52	-1.43119	0.476596	-3.00293	0.0026739	0.0165401
AT5G05890	AT5G05890	3482.44	-0.979399	0.220894	-4.4338	9.25869e-06	0.000116205
AT5G06150	CYC1BAT	2459.67	-1.25274	0.322216	-3.8879	0.000101114	0.000985413
AT5G06290	2-Cys Prx B	1358.51	-0.87627	0.250392	-3.49959	0.000465966	0.00369175
AT5G06350	AT5G06350	1854.36	-0.816963	0.277185	-2.94735	0.00320505	0.0191944
AT5G06620	SDG38	2411.6	-1.04421	0.268108	-3.89473	9.83093e-05	0.000962379
AT5G06690	WCRKC1	301.433	-3.38818	0.657445	-5.15356	2.55582e-07	4.51863e-06
AT5G06800	AT5G06800	4685.87	-0.893539	0.222918	-4.00838	6.1136e-05	0.000626914
AT5G06950	AHBP-1B	2498.31	-1.11763	0.184351	-6.06252	1.34002e-09	3.54336e-08
AT5G06980	AT5G06980	1939.93	-0.823024	0.305216	-2.69653	0.0070066	0.0361708
AT5G07010	ST2A	1119.34	-2.01483	0.624164	-3.22805	0.00124637	0.00862653
AT5G07285	AT5G07285	678.116	-1.45779	0.354432	-4.11304	3.90481e-05	0.000422827
AT5G07440	GDH2	41675.6	-0.799477	0.10009	-7.98757	1.37628e-15	7.92003e-14
AT5G07630	AT5G07630	3695.67	-1.1453	0.171679	-6.67116	2.53785e-11	8.45145e-10
AT5G07810	AT5G07810	835.543	-1.38194	0.479052	-2.88473	0.00391745	0.0226834
AT5G07820	AT5G07820	3324.99	-1.11009	0.252714	-4.39265	1.11977e-05	0.00013828
AT5G07860	AT5G07860	1031.8	-1.31475	0.350287	-3.75336	0.00017448	0.00157319
AT5G08240	AT5G08240	3671.19	-1.44595	0.228994	-6.31434	2.7132e-10	7.8737e-09
AT5G08260	scpl35	756.575	-1.10901	0.414357	-2.67647	0.00744016	0.0379366
AT5G08420	AT5G08420	5983.02	-0.773273	0.136762	-5.65414	1.5663e-08	3.43605e-07
AT5G08430	AT5G08430	3906.91	-0.913209	0.235329	-3.88057	0.000104214	0.00100813
AT5G08490	SLG1	139.429	-1.77955	0.695023	-2.56042	0.0104545	0.0498292
AT5G08495	AT5G08495	861.328	-1.71287	0.339016	-5.05248	4.36114e-07	7.31562e-06
AT5G08515	AT5G08515	451.133	-1.60723	0.39284	-4.09132	4.28933e-05	0.000460536
AT5G08525	AT5G08525	489.06	-1.44164	0.368559	-3.91155	9.17048e-05	0.000902127
AT5G09295	AT5G09295	375.218	-1.15418	0.412065	-2.80098	0.00509484	0.02817
AT5G09330	NAC082	3984.7	-0.627077	0.213285	-2.94009	0.00328117	0.019604
AT5G09690	MGT7	3680.72	-0.822107	0.249087	-3.30047	0.000965219	0.00693823
AT5G09790	ATXR5	550.142	-1.46711	0.536628	-2.73395	0.00625792	0.0329868
AT5G10080	AT5G10080	1400.42	-1.68051	0.310422	-5.41363	6.17581e-08	1.21801e-06
AT5G10170	MIPS3	1453.65	-1.14835	0.362756	-3.16564	0.00154744	0.0103574
AT5G10320	AT5G10320	721.55	-1.32508	0.419706	-3.15716	0.00159312	0.0106002
AT5G10470	KAC1	1811.87	-0.819327	0.268641	-3.04989	0.00228922	0.0145141
AT5G10560	AT5G10560	1373.53	-1.21465	0.24577	-4.94222	7.72375e-07	1.23836e-05
AT5G10570	AT5G10570	52.5405	-2.80436	0.7153	-3.92053	8.83531e-05	0.000873385
AT5G10745	AT5G10745	4097.79	-0.706201	0.234883	-3.00661	0.00264179	0.0163763
AT5G10965	AT5G10965	3657.8	-1.03598	0.216127	-4.79336	1.64007e-06	2.46059e-05
AT5G10990	AT5G10990	664.885	-1.35402	0.470437	-2.87822	0.00399931	0.0230473
AT5G11090	AT5G11090	10184.5	-0.751851	0.102989	-7.3003	2.87132e-13	1.22733e-11
AT5G11170	UAP56a	12724.2	-0.856024	0.127924	-6.69164	2.20684e-11	7.39766e-10
AT5G11390	WIT1	1351.63	-1.42518	0.459055	-3.10459	0.00190543	0.0123862
AT5G11640	AT5G11640	4364.81	-0.590885	0.168421	-3.50839	0.000450831	0.00359144
AT5G11720	AT5G11720	2654.9	-1.35989	0.356479	-3.81477	0.000136308	0.00127301
AT5G11800	KEA6	5212.95	-1.53936	0.163434	-9.41886	4.56e-21	4.09876e-19
AT5G11840	AT5G11840	992.455	-0.989342	0.318492	-3.10634	0.0018942	0.0123251
AT5G12220	AT5G12220	728.775	-0.965235	0.305681	-3.15766	0.00159043	0.0105859
AT5G12440	AT5G12440	2548.86	-1.30769	0.262915	-4.97382	6.56463e-07	1.0694e-05
AT5G12970	AT5G12970	681.315	-1.37235	0.476181	-2.88199	0.00395169	0.0228118
AT5G13710	SMT1	7111.38	-0.731924	0.162655	-4.49984	6.8004e-06	8.80454e-05
AT5G13740	ZIF1	2299.37	-1.76319	0.254093	-6.93915	3.94454e-12	1.44377e-10
AT5G13750	ZIFL1	16822.8	-2.13729	0.168726	-12.6673	8.97832e-37	1.91985e-34
AT5G13760	AT5G13760	2367.28	-1.72355	0.269483	-6.39575	1.59758e-10	4.80789e-09
AT5G13830	AT5G13830	1121.15	-1.20031	0.264829	-4.53241	5.83139e-06	7.68842e-05
AT5G13840	FZR3	9238.94	-1.8086	0.199815	-9.05138	1.41169e-19	1.11151e-17
AT5G13960	SUVH4	1305.16	-1.0625	0.26619	-3.99151	6.56537e-05	0.000668516
AT5G13980	AT5G13980	8602.14	-0.861707	0.171491	-5.0248	5.0396e-07	8.3611e-06
AT5G14100	ABCI11	567.788	-1.64526	0.478746	-3.4366	0.000589064	0.00451735
AT5G14120	AT5G14120	9937.86	-1.82405	0.197992	-9.21273	3.17947e-20	2.66891e-18
AT5G14440	AT5G14440	2922.71	-0.749935	0.151713	-4.94312	7.68804e-07	1.23556e-05
AT5G14460	AT5G14460	767.326	-1.50627	0.530892	-2.83724	0.00455055	0.025625
AT5G14680	AT5G14680	576.733	-0.866842	0.326109	-2.65814	0.00785744	0.0396463
AT5G15170	TDP1	909.379	-1.47846	0.413634	-3.57433	0.000351129	0.00288312
AT5G15550	AT5G15550	3485.43	-1.11838	0.227812	-4.90922	9.14396e-07	1.44104e-05
AT5G15700	AT5G15700	1988.77	-1.61885	0.223065	-7.25731	3.94855e-13	1.65725e-11
AT5G15725	AT5G15725	292.996	-7.52266	0.591761	-12.7123	5.05134e-37	1.10336e-34
AT5G15920	SMC5	1641.11	-0.937	0.358196	-2.61589	0.00889952	0.0437841
AT5G16190	CSLA11	2105.06	-1.38138	0.19767	-6.98829	2.78258e-12	1.03716e-10
AT5G16280	AT5G16280	3240.67	-0.631666	0.246403	-2.56355	0.0103608	0.0495113
AT5G16410	AT5G16410	89.5957	-2.97313	0.715794	-4.15361	3.27266e-05	0.000360525
AT5G17270	AT5G17270	2499.95	-1.24125	0.304146	-4.08109	4.48253e-05	0.000479505
AT5G17430	BBM	1213.5	-1.62137	0.461855	-3.51057	0.000447151	0.00357053
AT5G17440	AT5G17440	6353.54	-0.916413	0.211341	-4.33619	1.44973e-05	0.000174053
AT5G17670	AT5G17670	1135.31	-0.967866	0.197679	-4.89615	9.77334e-07	1.53073e-05
AT5G17890	DAR4	4102.55	-0.769353	0.151992	-5.0618	4.15324e-07	7.00738e-06
AT5G17930	AT5G17930	4371.35	-0.853085	0.220223	-3.87373	0.00010718	0.00103188
AT5G18100	CSD3	3019.64	-0.889646	0.147859	-6.01686	1.7783e-09	4.59014e-08
AT5G18130	AT5G18130	3126.37	-0.73065	0.272137	-2.68486	0.00725604	0.037222
AT5G18170	GDH1	2191.76	-0.971457	0.317212	-3.06248	0.00219511	0.0139961
AT5G18230	AT5G18230	6277.13	-0.650749	0.152111	-4.27813	1.88471e-05	0.000220035
AT5G18440	NUFIP	1025.13	-0.82953	0.300614	-2.75945	0.00578992	0.0310826
AT5G18670	BMY3	4994.94	-1.15754	0.169527	-6.82801	8.61002e-12	3.02602e-10
AT5G18700	AT5G18700	919.137	-1.19163	0.36287	-3.2839	0.0010238	0.00728713
AT5G18740	AT5G18740	51.0898	-2.29953	0.711935	-3.22997	0.00123802	0.00857456
AT5G18840	AT5G18840	2365.52	-3.08648	0.505929	-6.10061	1.05666e-09	2.81323e-08
AT5G18920	AT5G18920	642.941	-1.16905	0.437739	-2.67065	0.00757052	0.0384557
AT5G19120	AT5G19120	4121.43	-0.845442	0.264934	-3.19114	0.00141713	0.00960225
AT5G19240	AT5G19240	1375.83	-0.838849	0.296392	-2.8302	0.00465191	0.0260543
AT5G19310	CHR23	2371.18	-0.825167	0.296399	-2.78398	0.00536966	0.029354
AT5G19340	AT5G19340	1300.12	-0.756832	0.275024	-2.75187	0.00592552	0.0316433
AT5G19520	MSL9	16551.6	-1.54221	0.173109	-8.90894	5.15236e-19	3.87648e-17
AT5G19740	AT5G19740	4634.08	-0.873064	0.27152	-3.21547	0.00130232	0.00895905
AT5G20110	AT5G20110	1214.94	-1.07254	0.289569	-3.7039	0.000212313	0.00186062
AT5G20250	DIN10	39264.5	-1.58267	0.08596	-18.4117	1.05838e-75	1.19444e-72
AT5G21060	AT5G21060	1370.39	-0.645075	0.234221	-2.75413	0.00588484	0.0314508
AT5G21170	AKINBETA1	1698.79	-0.807444	0.312287	-2.58558	0.00972143	0.0470305
AT5G21930	PAA2	1831.91	-1.5036	0.565242	-2.6601	0.00781182	0.0394553
AT5G21940	AT5G21940	16037.6	-0.928646	0.0955155	-9.72246	2.41861e-22	2.38503e-20
AT5G22040	AT5G22040	2722.04	-1.20386	0.246202	-4.88974	1.00968e-06	1.57653e-05
AT5G22100	AT5G22100	2121.99	-1.49894	0.429031	-3.49377	0.000476249	0.0037644
AT5G22320	AT5G22320	4577.18	-0.701395	0.246834	-2.84156	0.0044893	0.0253532
AT5G22370	QQT1	1549.43	-0.935264	0.289054	-3.23561	0.00121385	0.00844226
AT5G22620	AT5G22620	2803.14	-1.30124	0.361751	-3.59706	0.000321839	0.00266741
AT5G22640	emb1211	4837.71	-1.11284	0.204328	-5.44635	5.14146e-08	1.029e-06
AT5G22770	alpha-ADR	2326.17	-0.728497	0.191898	-3.79628	0.000146882	0.00135134
AT5G22794	AT5G22794	898.978	-1.09374	0.319497	-3.42332	0.000618611	0.00471891
AT5G22796	AT5G22796	508.039	-1.08252	0.398551	-2.71614	0.00660475	0.0345262
AT5G22799	AT5G22799	471.532	-1.44162	0.443037	-3.25394	0.00113815	0.00798909
AT5G22920	AT5G22920	7399.62	-1.81035	0.247335	-7.31944	2.49003e-13	1.07166e-11
AT5G23070	TK1b	255.505	-1.52994	0.486484	-3.14488	0.00166153	0.0109906
AT5G23310	FSD3	1470.69	-0.995758	0.253849	-3.92264	8.75854e-05	0.000866217
AT5G23410	AT5G23410	1079.1	-0.899858	0.313672	-2.86879	0.00412048	0.0236718
AT5G23880	CPSF100	1919.52	-0.748067	0.285626	-2.61904	0.00881765	0.0434867
AT5G23910	AT5G23910	588.515	-1.39842	0.481182	-2.90622	0.00365828	0.0214286
AT5G24205	AT5G24205	45.8303	-2.21157	0.713734	-3.09859	0.00194443	0.0125914
AT5G24206	AT5G24206	113.597	-2.42948	0.715522	-3.39539	0.000685303	0.0051539
AT5G24260	AT5G24260	2964.09	-0.85871	0.199697	-4.30006	1.70749e-05	0.000201428
AT5G24270	SOS3	1280.86	-1.65846	0.445722	-3.72084	0.000198561	0.00175755
AT5G24490	AT5G24490	1567.97	-1.77279	0.48131	-3.68327	0.000230264	0.00199812
AT5G24630	BIN4	4071.18	-0.959937	0.237686	-4.03868	5.37522e-05	0.000563428
AT5G24670	EMB2820	7595.49	-1.38222	0.195304	-7.07728	1.47014e-12	5.67765e-11
AT5G24740	AT5G24740	2864.73	-0.751988	0.223907	-3.35848	0.000783726	0.005783
AT5G24750	AT5G24750	2058.52	-1.42664	0.339078	-4.20741	2.58311e-05	0.000292657
AT5G24890	AT5G24890	5100.76	-1.03058	0.239918	-4.29555	1.74259e-05	0.000204973
AT5G24900	CYP714A2	1183.18	-1.8556	0.498038	-3.72583	0.000194677	0.00172542
AT5G25090	ENODL13	817.891	-1.29676	0.459122	-2.82444	0.00473633	0.0264323
AT5G25280	AT5G25280	15791.3	-0.731381	0.150297	-4.86623	1.1375e-06	1.75987e-05
AT5G25580	AT5G25580	775.571	-1.11558	0.268383	-4.15666	3.22933e-05	0.000356138
AT5G25590	AT5G25590	2368.76	-0.871128	0.239814	-3.63252	0.000280669	0.00237365
AT5G25630	AT5G25630	2572.19	-1.07354	0.312052	-3.44025	0.000581176	0.00446859
AT5G25770	AT5G25770	11110.2	-0.954722	0.113138	-8.43854	3.21316e-17	2.08537e-15
AT5G25900	GA3	3008.55	-1.66765	0.298854	-5.58015	2.40315e-08	5.11715e-07
AT5G26180	AT5G26180	5423.06	-1.17988	0.357942	-3.29629	0.00097971	0.00702252
AT5G26600	AT5G26600	2555.77	-0.679852	0.229828	-2.9581	0.00309546	0.0186702
AT5G26610	AT5G26610	5971.81	-0.806653	0.181769	-4.4378	9.08814e-06	0.000114243
AT5G26622	AT5G26622	3788.98	-1.10603	0.268897	-4.1132	3.90212e-05	0.000422761
AT5G26800	AT5G26800	3221.49	-0.592359	0.23037	-2.57134	0.0101306	0.0486279
AT5G26980	SYP41	4698.86	-0.873197	0.209633	-4.16535	3.10872e-05	0.000343583
AT5G27240	AT5G27240	1903.42	-1.78722	0.399094	-4.47818	7.52826e-06	9.62423e-05
AT5G27350	SFP1	2804.61	-0.804509	0.261384	-3.07788	0.00208482	0.0134065
AT5G27380	GSH2	5426.89	-0.93224	0.16464	-5.66228	1.49375e-08	3.30186e-07
AT5G27410	AT5G27410	7832.77	-1.65244	0.177112	-9.32994	1.0593e-20	9.27522e-19
AT5G27450	MK	10001.9	-1.07662	0.140152	-7.6818	1.56863e-14	7.92666e-13
AT5G27990	AT5G27990	2635.06	-0.933769	0.175954	-5.30689	1.11514e-07	2.10726e-06
AT5G28020	CYSD2	8318.53	-1.77778	0.228702	-7.77334	7.64427e-15	3.99192e-13
AT5G28262	AT5G28262	619.714	-1.15492	0.432835	-2.66827	0.00762434	0.0386815
AT5G28290	NEK3	1856.79	-1.37471	0.3173	-4.33251	1.47422e-05	0.000176472
AT5G28500	AT5G28500	68.2808	-2.48495	0.715595	-3.47256	0.000515512	0.00403549
AT5G28640	AN3	7342.3	-1.57833	0.19527	-8.08281	6.32894e-16	3.73739e-14
AT5G28770	BZO2H3	5286.13	-1.16218	0.161348	-7.20292	5.89358e-13	2.4089e-11
AT5G32450	AT5G32450	4218.02	-0.68606	0.25128	-2.73026	0.00632838	0.0332698
AT5G33300	AT5G33300	2148.38	-1.2098	0.316464	-3.82288	0.000131902	0.00123706
AT5G35100	AT5G35100	539.289	-1.27622	0.411793	-3.09918	0.00194058	0.0125707
AT5G35170	AT5G35170	4688.96	-0.638733	0.243978	-2.618	0.00884476	0.0435992
AT5G35450	AT5G35450	1299.15	-1.38091	0.482199	-2.86378	0.00418623	0.0239277
AT5G35770	SAP	429.072	-3.02755	0.69041	-4.38515	1.15907e-05	0.000142613
AT5G35910	AT5G35910	3629.26	-0.713455	0.21998	-3.24327	0.00118167	0.00825178
AT5G36160	AT5G36160	4863.42	-1.02496	0.250515	-4.09142	4.28739e-05	0.000460536
AT5G36170	HCF109	3218.49	-0.69952	0.213066	-3.28312	0.00102666	0.00730495
AT5G36740	AT5G36740	19.707	-1.83174	0.712238	-2.57181	0.0101167	0.0485843
AT5G36870	GSL09	559.528	-1.77375	0.692089	-2.5629	0.0103803	0.0495634
AT5G36930	AT5G36930	734.305	-2.22157	0.697607	-3.18456	0.00144976	0.00978747
AT5G37055	SEF	3637.74	-0.937026	0.271068	-3.45679	0.000546647	0.00424001
AT5G37240	AT5G37240	474.835	-2.46312	0.658453	-3.74076	0.000183464	0.00164325
AT5G37247	AT5G37247	1480.12	-2.37103	0.264396	-8.96771	3.02746e-19	2.31202e-17
AT5G37590	AT5G37590	2658.72	-1.35603	0.357111	-3.7972	0.000146337	0.00134816
AT5G37850	SOS4	6770.31	-1.14045	0.268974	-4.24001	2.23509e-05	0.000257245
AT5G38140	NF-YC12	2404.6	-1.22427	0.235299	-5.20305	1.96044e-07	3.54625e-06
AT5G38150	PMI15	5989.27	-1.17251	0.238253	-4.92128	8.59791e-07	1.36665e-05
AT5G38280	PR5K	2136.48	-0.958445	0.299478	-3.20039	0.00137243	0.00935241
AT5G38360	AT5G38360	4036.35	-0.812733	0.230431	-3.52701	0.00042028	0.00337854
AT5G38865	AT5G38865	64.1663	-2.33949	0.715016	-3.27195	0.0010681	0.00756268
AT5G39350	AT5G39350	123.847	-2.06986	0.708092	-2.92316	0.00346502	0.0205154
AT5G39840	AT5G39840	634.116	-2.39907	0.518495	-4.62698	3.71038e-06	5.12042e-05
AT5G40090	AT5G40090	1084.18	-1.25766	0.206242	-6.09799	1.07413e-09	2.85601e-08
AT5G40100	AT5G40100	1797.42	-0.973832	0.34386	-2.83206	0.00462487	0.0259529
AT5G40170	RLP54	1134.78	-1.67431	0.351294	-4.76612	1.87806e-06	2.78384e-05
AT5G40316	AT5G40316	1209.6	-2.07196	0.2712	-7.63996	2.1729e-14	1.07922e-12
AT5G40320	AT5G40320	1210.59	-1.46005	0.345778	-4.22251	2.416e-05	0.000275413
AT5G40570	AT5G40570	1269.37	-1.4166	0.241061	-5.87652	4.18985e-09	1.02422e-07
AT5G40870	UK/UPRT1	3859.35	-1.24511	0.268625	-4.63511	3.56745e-06	4.95008e-05
AT5G40880	AT5G40880	377.634	-1.53048	0.489448	-3.12695	0.00176629	0.0115557
AT5G40910	AT5G40910	7220.45	-1.0156	0.225742	-4.49895	6.82905e-06	8.836e-05
AT5G41080	GDPD2	101657	-1.31103	0.0734977	-17.8377	3.60062e-71	3.32468e-68
AT5G41100	AT5G41100	1158.27	-1.04817	0.358245	-2.92584	0.00343531	0.0203573
AT5G41120	AT5G41120	698.564	-1.29676	0.467794	-2.77208	0.00556994	0.0301861
AT5G41260	BSK8	9553.42	-0.962722	0.163105	-5.90247	3.58089e-09	8.91447e-08
AT5G41790	CIP1	16218.1	-0.623359	0.14669	-4.24951	2.14237e-05	0.000246853
AT5G41960	AT5G41960	1066.81	-1.42813	0.265453	-5.37996	7.45015e-08	1.44687e-06
AT5G42250	AT5G42250	6828.4	-1.45339	0.146957	-9.88985	4.60702e-23	4.79933e-21
AT5G42620	AT5G42620	4872.75	-0.869309	0.238239	-3.64889	0.000263379	0.00224466
AT5G42700	AT5G42700	2893.27	-1.63267	0.372601	-4.38183	1.17688e-05	0.000144193
AT5G42765	AT5G42765	902.073	-1.01274	0.345683	-2.92968	0.00339312	0.0201426
AT5G43080	CYCA3;1	1144.95	-1.56845	0.247704	-6.33195	2.42076e-10	7.11653e-09
AT5G43310	AT5G43310	5903.02	-0.598422	0.211455	-2.83002	0.00465458	0.0260621
AT5G43500	ARP9	4355.22	-1.75417	0.179229	-9.78732	1.27629e-22	1.28349e-20
AT5G43600	UAH	4320.73	-0.890444	0.238595	-3.73204	0.000189936	0.00169375
AT5G43920	AT5G43920	2961.46	-1.471	0.366754	-4.01085	6.04999e-05	0.000621646
AT5G44160	NUC	1679.06	-2.56857	0.393423	-6.52878	6.63057e-11	2.10459e-09
AT5G44190	GLK2	1000.14	-1.33616	0.488487	-2.73529	0.0062325	0.032902
AT5G44280	RING1A	3507.75	-0.933492	0.199643	-4.67581	2.9279e-06	4.15636e-05
AT5G44480	DUR	4504.07	-0.694489	0.203137	-3.41882	0.000628928	0.00478863
AT5G44574	AT5G44574	1143.09	-2.38095	0.39966	-5.95744	2.56219e-09	6.48981e-08
AT5G44660	AT5G44660	2059.24	-1.19113	0.230582	-5.16575	2.39478e-07	4.26358e-06
AT5G44730	AT5G44730	1050.64	-1.44966	0.27198	-5.33001	9.82065e-08	1.8697e-06
AT5G44785	OSB3	747.21	-1.34842	0.438023	-3.07842	0.00208102	0.0133863
AT5G44980	AT5G44980	172.514	-2.99809	0.71083	-4.21773	2.46772e-05	0.000280522
AT5G45050	TTR1	2082.64	-1.18487	0.444845	-2.66355	0.007732	0.0391105
AT5G45140	NRPC2	2698.88	-0.898095	0.242804	-3.69885	0.000216576	0.00189146
AT5G45780	AT5G45780	1395.44	-1.30564	0.360363	-3.62313	0.000291055	0.00244925
AT5G46050	PTR3	544.461	-1.36775	0.53445	-2.55917	0.0104923	0.0499626
AT5G46780	AT5G46780	2298.44	-0.635385	0.247899	-2.56308	0.0103747	0.0495535
AT5G47020	AT5G47020	4539.6	-0.638012	0.228939	-2.78683	0.00532272	0.0291522
AT5G47080	CKB1	4039.37	-0.598427	0.225851	-2.64966	0.00805739	0.0404343
AT5G47110	LIL3:2	1818.24	-1.30267	0.354029	-3.67956	0.000233637	0.00202479
AT5G47240	NUDT8	1661.4	-3.07124	0.34099	-9.00683	2.12094e-19	1.632e-17
AT5G47390	AT5G47390	3431.45	-1.2391	0.293026	-4.22862	2.3513e-05	0.000268641
AT5G47560	TDT	2036.7	-1.05238	0.335755	-3.13436	0.00172229	0.0113188
AT5G48110	AT5G48110	45068.2	-1.07954	0.140834	-7.66533	1.78375e-14	8.94207e-13
AT5G48240	AT5G48240	1539.66	-1.07386	0.217012	-4.94841	7.48241e-07	1.20767e-05
AT5G48440	AT5G48440	1989.58	-0.791333	0.291575	-2.71399	0.00664773	0.0347152
AT5G48520	2003-08-01	1767.06	-0.746852	0.27733	-2.69301	0.00708095	0.0364804
AT5G48530	AT5G48530	1530.38	-0.98703	0.297992	-3.31226	0.000925439	0.00667479
AT5G48620	AT5G48620	1617.05	-1.32491	0.320379	-4.13545	3.54252e-05	0.000387939
AT5G48900	AT5G48900	825.687	-1.06701	0.344478	-3.09747	0.00195178	0.012635
AT5G48940	AT5G48940	4254.2	-1.20807	0.315112	-3.83378	0.000126188	0.00119117
AT5G49015	AT5G49015	396.364	-2.24252	0.714275	-3.13957	0.00169196	0.011152
AT5G49300	GATA16	801.497	-1.39907	0.505374	-2.76839	0.0056334	0.0304353
AT5G49360	BXL1	14607.4	-1.9033	0.108231	-17.5855	3.18333e-69	2.81157e-66
AT5G49430	AT5G49430	1533.01	-0.994457	0.268483	-3.70398	0.000212243	0.00186062
AT5G49440	AT5G49440	14614.5	-0.767368	0.13559	-5.65945	1.51856e-08	3.33852e-07
AT5G49500	AT5G49500	2051.67	-0.916481	0.266705	-3.43631	0.00058969	0.00452036
AT5G49555	AT5G49555	7165.41	-0.974984	0.237309	-4.10851	3.9822e-05	0.000429832
AT5G49610	AT5G49610	543.544	-1.32818	0.310101	-4.28305	1.84353e-05	0.000215598
AT5G49645	AT5G49645	412.677	-1.17299	0.359386	-3.26386	0.00109905	0.00774677
AT5G49650	XK-2	2204.79	-1.21174	0.311512	-3.88988	0.000100293	0.000979006
AT5G50443	AT5G50443	306.099	-1.6023	0.52141	-3.07301	0.00211915	0.0135928
AT5G50740	AT5G50740	5275.85	-1.25317	0.203196	-6.16727	6.94776e-10	1.90468e-08
AT5G51100	FSD2	2490.8	-1.13006	0.309278	-3.65387	0.000258321	0.00220763
AT5G51140	AT5G51140	2745.2	-0.798576	0.276416	-2.88903	0.00386428	0.0224375
AT5G51300	AT5G51300	12979.7	-1.14647	0.155229	-7.38571	1.51637e-13	6.75517e-12
AT5G51540	AT5G51540	802.894	-1.33619	0.355462	-3.75902	0.000170582	0.00154357
AT5G51600	PLE	948.206	-1.62628	0.410263	-3.96398	7.37092e-05	0.000740153
AT5G52470	FIB1	7030.11	-0.691216	0.137932	-5.0113	5.40647e-07	8.91453e-06
AT5G52471	U60.1F	248.831	-2.07605	0.394681	-5.26009	1.43986e-07	2.68589e-06
AT5G53180	PTB2	2418.16	-0.772003	0.275715	-2.80001	0.00511017	0.0282394
AT5G53420	AT5G53420	4925.4	-2.97287	0.259919	-11.4377	2.71113e-30	4.47755e-28
AT5G53550	YSL3	5023.07	-0.736306	0.221916	-3.31794	0.000906825	0.00655509
AT5G53900	AT5G53900	14036.6	-2.08026	0.376843	-5.52022	3.38573e-08	7.03543e-07
AT5G53930	AT5G53930	3984.26	-0.763157	0.226081	-3.37559	0.000736581	0.00548092
AT5G53940	AT5G53940	1002.44	-1.21247	0.293976	-4.12439	3.71725e-05	0.000405156
AT5G54145	AT5G54145	2321.84	-0.718488	0.248061	-2.89642	0.00377449	0.0220077
AT5G54910	AT5G54910	2098.85	-0.858651	0.317377	-2.70546	0.00682104	0.0353927
AT5G55180	AT5G55180	2016.44	-1.32437	0.328347	-4.03343	5.49678e-05	0.000573506
AT5G55390	EDM2	4835.81	-0.611267	0.218817	-2.7935	0.00521406	0.0286964
AT5G55520	AT5G55520	1256.71	-1.33082	0.398529	-3.33934	0.000839772	0.00613417
AT5G55790	AT5G55790	5326.14	-1.08794	0.129464	-8.40339	4.33786e-17	2.79744e-15
AT5G56040	AT5G56040	4830.43	-0.809104	0.247567	-3.26822	0.00108225	0.00763625
AT5G56120	AT5G56120	1942.71	-1.73256	0.279797	-6.19222	5.93235e-10	1.64631e-08
AT5G56220	AT5G56220	3260.6	-0.897647	0.259103	-3.46444	0.000531334	0.00414123
AT5G56380	AT5G56380	1320.57	-0.799729	0.305047	-2.62166	0.00875022	0.0432171
AT5G56550	OXS3	5144.68	-1.08802	0.208593	-5.21598	1.82844e-07	3.3312e-06
AT5G56580	MKK6	497.153	-1.28053	0.490855	-2.60878	0.00908652	0.0445209
AT5G56860	GNC	77.6504	-3.63728	0.705458	-5.15592	2.52388e-07	4.46994e-06
AT5G56870	BGAL4	21770	-1.4153	0.140725	-10.0572	8.53835e-24	9.636e-22
AT5G57280	RID2	1223.92	-1.1972	0.369942	-3.23617	0.00121144	0.00843644
AT5G57340	AT5G57340	3752.8	-0.970357	0.146458	-6.62551	3.46047e-11	1.13198e-09
AT5G57655	AT5G57655	4936.23	-0.6622	0.205323	-3.22516	0.00125904	0.00869639
AT5G58003	CPL4	1156.48	-1.51193	0.491673	-3.07508	0.00210447	0.0135115
AT5G58090	AT5G58090	1915.19	-0.920258	0.346068	-2.65918	0.00783304	0.0395526
AT5G58280	AT5G58280	305.845	-1.897	0.70064	-2.70753	0.00677862	0.0352537
AT5G58370	AT5G58370	2757.45	-1.5755	0.270285	-5.82905	5.57433e-09	1.32907e-07
AT5G58560	FOLK	2280.74	-0.839195	0.302888	-2.77065	0.00559452	0.03026
AT5G58790	AT5G58790	3478.22	-0.633989	0.169863	-3.73236	0.000189696	0.00169235
AT5G59030	COPT1	820.289	-1.09001	0.367169	-2.96868	0.00299082	0.0181089
AT5G59320	LTP3	299.335	-7.15335	0.581908	-12.2929	9.88608e-35	1.94977e-32
AT5G59770	AT5G59770	3591.13	-0.933457	0.258898	-3.60551	0.000311545	0.002598
AT5G59980	GAF1	1320.95	-1.96186	0.606985	-3.23213	0.0012287	0.00852743
AT5G60030	AT5G60030	8333.87	-0.624084	0.138322	-4.51184	6.42691e-06	8.3959e-05
AT5G60040	NRPC1	1205.35	-1.20475	0.402932	-2.98997	0.00279007	0.0171335
AT5G60142	AT5G60142	45.7891	-2.44815	0.714089	-3.42835	0.000607255	0.00464275
AT5G60210	RIP5	3527.33	-2.47328	0.228477	-10.8251	2.61925e-27	3.5951e-25
AT5G60310	AT5G60310	551.158	-1.35641	0.419749	-3.23147	0.00123154	0.00854132
AT5G60400	AT5G60400	1179.74	-1.70637	0.341628	-4.99483	5.88884e-07	9.66284e-06
AT5G60870	RUG3	1293.57	-1.05236	0.301075	-3.49532	0.000473487	0.00374549
AT5G60930	AT5G60930	4481.34	-1.05188	0.250505	-4.19906	2.6803e-05	0.000302125
AT5G60940	AT5G60940	3701.36	-0.592218	0.204259	-2.89935	0.00373937	0.021837
AT5G61140	AT5G61140	5492.33	-0.751344	0.152973	-4.9116	9.0337e-07	1.42477e-05
AT5G61300	AT5G61300	1512.24	-1.52214	0.589032	-2.58414	0.00976224	0.0471718
AT5G61310	AT5G61310	2591.13	-1.26663	0.290078	-4.3665	1.26253e-05	0.000154036
AT5G61330	AT5G61330	1965.4	-0.848756	0.318406	-2.66564	0.00768429	0.0389079
AT5G61440	ACHT5	6323.95	-1.40022	0.149507	-9.36563	7.56e-21	6.73569e-19
AT5G61880	AT5G61880	1223.73	-0.968188	0.297807	-3.25105	0.00114978	0.00805676
AT5G62090	SLK2	1869.66	-0.927531	0.305941	-3.03174	0.00243152	0.0152639
AT5G62170	TRM25	2505.32	-1.75957	0.668161	-2.63345	0.00845217	0.0420827
AT5G62260	AT5G62260	2476.43	-0.848783	0.219096	-3.87402	0.000107052	0.00103114
AT5G62350	AT5G62350	3288.51	-0.585438	0.167944	-3.48591	0.00049046	0.00386321
AT5G62470	MYB96	187.251	-6.32513	0.638341	-9.9087	3.81573e-23	4.07962e-21
AT5G62540	UBC3	1454.65	-1.04319	0.281143	-3.71052	0.000206833	0.00182283
AT5G62950	AT5G62950	4207.82	-0.898381	0.216776	-4.14427	3.40893e-05	0.000374522
AT5G62980	FOLB2	871.21	-1.42393	0.364933	-3.90191	9.54381e-05	0.000936585
AT5G63200	AT5G63200	1326.32	-0.85152	0.290543	-2.93079	0.00338104	0.0200767
AT5G63520	AT5G63520	757.618	-1.31286	0.377147	-3.48102	0.000499505	0.00392228
AT5G63760	ARI15	2745.37	-1.07391	0.257783	-4.16595	3.10059e-05	0.00034287
AT5G63920	TOP3A	2804.99	-1.15305	0.239781	-4.80878	1.51856e-06	2.29524e-05
AT5G63960	AT5G63960	2050.41	-1.13279	0.4049	-2.79771	0.00514656	0.0284019
AT5G64010	AT5G64010	1508.23	-0.986315	0.349125	-2.8251	0.00472652	0.0263849
AT5G64040	PSAN	671.474	-1.94552	0.695351	-2.79789	0.00514378	0.0283942
AT5G64330	NPH3	2952.38	-1.0614	0.355254	-2.98771	0.00281075	0.0172396
AT5G64360	EIP9	3839.32	-1.02402	0.323751	-3.16298	0.00156165	0.0104313
AT5G64530	XND1	88.1862	-2.89605	0.700144	-4.13636	3.5286e-05	0.000386624
AT5G64560	MGT9	882.997	-0.80987	0.277866	-2.91461	0.00356138	0.0209941
AT5G64680	AT5G64680	4911.61	-1.36009	0.155641	-8.73865	2.35917e-18	1.67567e-16
AT5G65010	ASN2	1969.08	-0.90988	0.310757	-2.92795	0.00341207	0.0202394
AT5G65050	AGL31	22218.3	-0.683082	0.0822303	-8.30693	9.82076e-17	6.19562e-15
AT5G65180	AT5G65180	1924.4	-0.917264	0.342425	-2.67873	0.00739014	0.0377373
AT5G65240	AT5G65240	1704.49	-0.927835	0.257029	-3.60984	0.000306384	0.00256444
AT5G65380	AT5G65380	4264.81	-1.70844	0.232517	-7.34758	2.01829e-13	8.8552e-12
AT5G65400	AT5G65400	870.933	-1.92815	0.335194	-5.75234	8.80175e-09	2.0295e-07
AT5G65460	KAC2	4738.39	-0.978595	0.206392	-4.74145	2.12199e-06	3.1191e-05
AT5G65510	AIL7	44.026	-3.39336	0.703431	-4.82402	1.40695e-06	2.13448e-05
AT5G65860	AT5G65860	2068.99	-1.50893	0.355947	-4.23918	2.24334e-05	0.000258048
AT5G65925	AT5G65925	1772.31	-1.03741	0.230853	-4.49383	6.99525e-06	9.02232e-05
AT5G65940	CHY1	4992.99	-0.817387	0.236551	-3.45543	0.000549413	0.00425821
AT5G66010	AT5G66010	4002.57	-0.84438	0.159389	-5.29759	1.17338e-07	2.20909e-06
AT5G66030	ATGRIP	11196.7	-0.662569	0.198381	-3.33987	0.000838161	0.00612461
AT5G66050	AT5G66050	4377.09	-0.667958	0.249093	-2.68156	0.00732798	0.0374681
AT5G66055	AKRP	900.461	-1.34641	0.370655	-3.63252	0.000280664	0.00237365
AT5G66160	RMR1	5108.13	-0.787801	0.164941	-4.77626	1.78589e-06	2.65972e-05
AT5G66230	AT5G66230	1695.36	-1.53081	0.365571	-4.18744	2.82114e-05	0.000316448
AT5G66290	AT5G66290	2505.49	-0.963524	0.22126	-4.35472	1.3324e-05	0.000161783
AT5G66350	SHI	81.6783	-1.83919	0.701568	-2.62155	0.00875308	0.0432207
AT5G66360	DIM1B	735.685	-1.36783	0.29967	-4.56444	5.00831e-06	6.70217e-05
AT5G66380	FOLT1	1495.21	-0.843099	0.265197	-3.17915	0.0014771	0.00994557
AT5G66530	AT5G66530	1896.11	-0.612757	0.236947	-2.58605	0.00970826	0.046978
AT5G66540	AT5G66540	6166.22	-0.96438	0.181395	-5.31645	1.0581e-07	2.00506e-06
AT5G66650	AT5G66650	2522.53	-1.48265	0.28646	-5.17577	2.26972e-07	4.05873e-06
AT5G66675	AT5G66675	1922.06	-0.838277	0.299571	-2.79826	0.00513795	0.0283698
AT5G66910	AT5G66910	2029.2	-1.79821	0.310799	-5.78576	7.21844e-09	1.68353e-07
AT5G66960	AT5G66960	978.671	-1.94486	0.62532	-3.11018	0.00186976	0.0121816
AT5G67100	ICU2	1719.02	-1.36487	0.240613	-5.67247	1.40751e-08	3.13166e-07
AT5G67170	AT5G67170	1890.03	-0.810926	0.246898	-3.28446	0.00102179	0.00727535
AT5G67240	SDN3	3478.02	-1.26413	0.187889	-6.72807	1.71926e-11	5.81117e-10
AT5G67520	APK4	1574.49	-1.31794	0.34559	-3.81359	0.00013696	0.00127741
AT5G67610	AT5G67610	3773.23	-0.898908	0.239143	-3.75888	0.000170677	0.00154357
AT5G67630	AT5G67630	2085.28	-0.988452	0.263225	-3.75517	0.000173227	0.00156328

## Sheet: Sheet 2
Sheet 2. CC-up differentially expressed genes. "baseMean": mean value of normalized read counts of all the samples used for the comparison. "log2(FC)": log2 values of fold changes of normalized read counts comparing CC to QC. "StdErr": the standard error estimate for the log2 fold change. "Wald-Stats": Wald statistics. "P-value": Wald test p-value. "P-adj": Benjamini-Hochberg adjusted p-value.
Gene_ID	Gene name	Base mean	log2(FC)	StdErr	Wald-Stats	P-value	P-adj
AT1G01120	KCS1	788.258	1.40304	0.510651	2.74755	0.00600417	0.0319625
AT1G01300	AT1G01300	2728.45	1.05495	0.362871	2.90723	0.00364645	0.0213776
AT1G01470	LEA14	1253.54	1.71851	0.393089	4.37181	1.2322e-05	0.000150516
AT1G01570	AT1G01570	302.333	2.25022	0.700293	3.21326	0.00131239	0.00901782
AT1G01580	FRO2	1302.63	2.25074	0.385783	5.83421	5.40463e-09	1.29469e-07
AT1G01610	GPAT4	704.716	1.49634	0.346868	4.31386	1.60429e-05	0.000190249
AT1G01900	SBTI1.1	167.833	1.88022	0.715958	2.62616	0.00863551	0.0427441
AT1G01960	EDA10	3350.95	0.685355	0.18717	3.66167	0.000250579	0.00214961
AT1G02305	AT1G02305	3718.26	0.782208	0.275977	2.83433	0.00459222	0.0258125
AT1G02330	AT1G02330	6113.44	2.5753	0.190355	13.5289	1.05581e-41	2.89835e-39
AT1G02335	GL22	11880.8	4.9514	0.17681	28.004	1.45089e-172	1.47367e-168
AT1G02390	GPAT2	121.477	2.77826	0.715034	3.8855	0.000102121	0.000992102
AT1G02520	ABCB11	1933.96	0.697774	0.257652	2.70821	0.00676476	0.0351906
AT1G02900	RALF1	3400.9	0.77991	0.223834	3.48433	0.000493377	0.00388017
AT1G02950	GSTF4	375.633	3.02494	0.578645	5.22763	1.71693e-07	3.14497e-06
AT1G03200	AT1G03200	283.005	1.68207	0.457578	3.67603	0.00023689	0.00204948
AT1G03350	AT1G03350	1879.07	0.801473	0.298875	2.68163	0.00732647	0.0374681
AT1G03550	SCAMP4	1325.92	1.13029	0.341242	3.3123	0.000925333	0.00667479
AT1G03610	AT1G03610	2395.98	1.35105	0.274532	4.92129	8.5977e-07	1.36665e-05
AT1G03700	AT1G03700	138.949	1.82175	0.708736	2.57042	0.0101575	0.0487328
AT1G03870	FLA9	4022.01	0.748059	0.196645	3.80411	0.000142314	0.00131947
AT1G03920	AT1G03920	4556.1	1.73006	0.198726	8.70579	3.15363e-18	2.20147e-16
AT1G04040	AT1G04040	5453.5	0.853	0.200031	4.26434	2.00494e-05	0.000232867
AT1G04180	YUC9	623.334	3.21149	0.704651	4.55756	5.17512e-06	6.91173e-05
AT1G04220	KCS2	1401.92	1.26418	0.228081	5.54268	2.9787e-08	6.24452e-07
AT1G04247	AT1G04247	723.475	0.910399	0.347823	2.61742	0.0088597	0.0436583
AT1G04250	AXR3	10298.4	2.47037	0.174761	14.1357	2.28811e-45	7.87809e-43
AT1G04330	AT1G04330	295.202	2.50206	0.680422	3.67722	0.000235794	0.00204174
AT1G04410	c-NAD-MDH1	17807.5	0.622025	0.111253	5.59109	2.25652e-08	4.83023e-07
AT1G04490	AT1G04490	593.092	2.85836	0.677262	4.22046	2.43805e-05	0.000277459
AT1G04530	TPR4	1403.35	0.934697	0.329908	2.83321	0.00460838	0.0258747
AT1G04570	AT1G04570	332.068	2.28102	0.71272	3.20044	0.00137217	0.00935241
AT1G04610	YUC3	11883.9	2.45678	0.102276	24.0211	1.67309e-127	6.79744e-124
AT1G04680	AT1G04680	3546.26	0.947596	0.244733	3.87195	0.000107967	0.00103651
AT1G04750	VAMP721	3458.06	0.678313	0.214615	3.1606	0.00157444	0.0105001
AT1G04820	TUA4	20828.7	0.739194	0.1111	6.6534	2.86391e-11	9.49063e-10
AT1G04990	AT1G04990	3789.07	0.830334	0.239669	3.4645	0.000531223	0.00414123
AT1G05010	EFE	957.297	3.16644	0.569945	5.55569	2.76523e-08	5.83312e-07
AT1G05260	RCI3	5609.46	1.30519	0.234193	5.57315	2.50171e-08	5.31586e-07
AT1G05280	AT1G05280	1435.64	2.55401	0.428976	5.95375	2.62063e-09	6.6131e-08
AT1G05310	AT1G05310	1026.27	8.50642	0.554822	15.3318	4.687e-53	2.44133e-50
AT1G05320	AT1G05320	2970.11	1.79878	0.360611	4.98814	6.09634e-07	9.97913e-06
AT1G05340	AT1G05340	898.223	1.89203	0.34409	5.49864	3.82733e-08	7.87723e-07
AT1G05463	AT1G05463	166.573	2.96028	0.540232	5.47964	4.26184e-08	8.68355e-07
AT1G05610	APS2	237.715	2.26456	0.7129	3.17655	0.00149036	0.0100249
AT1G05660	AT1G05660	1248.75	1.43468	0.343884	4.172	3.01942e-05	0.000335723
AT1G05770	AT1G05770	258.484	1.90538	0.711357	2.67852	0.00739484	0.0377434
AT1G05780	AT1G05780	661.105	0.84253	0.320214	2.63115	0.00850975	0.0422925
AT1G05813	AT1G05813	229.415	2.16697	0.714671	3.03212	0.00242843	0.0152492
AT1G05850	POM1	8958.33	1.30075	0.120022	10.8376	2.28383e-27	3.15604e-25
AT1G05894	AT1G05894	1077.38	4.12219	0.591333	6.97102	3.1466e-12	1.1643e-10
AT1G06037	AT1G06037	350.233	4.43194	0.673596	6.57953	4.71943e-11	1.51454e-09
AT1G06090	AT1G06090	6013.42	3.09148	0.27163	11.3812	5.1862e-30	8.16686e-28
AT1G06700	AT1G06700	7855.53	0.623283	0.197012	3.16367	0.00155792	0.0104104
AT1G06980	AT1G06980	543.495	2.02306	0.426789	4.74019	2.13513e-06	3.13389e-05
AT1G07175	AT1G07175	1159.02	2.19034	0.385824	5.67706	1.37032e-08	3.05561e-07
AT1G07187	AT1G07187	2051.84	0.652492	0.207548	3.14382	0.0016676	0.0110165
AT1G07280	AT1G07280	1513.77	1.65947	0.411009	4.03756	5.40089e-05	0.000565827
AT1G07290	GONST2	2212.35	2.68998	0.354502	7.58806	3.24733e-14	1.57437e-12
AT1G07407	AT1G07407	117.221	3.01827	0.712912	4.23372	2.29858e-05	0.000263804
AT1G07590	AT1G07590	8152.97	1.0107	0.235617	4.28958	1.79011e-05	0.000210076
AT1G07610	MT1C	10085.2	0.693313	0.152215	4.55483	5.24274e-06	6.98367e-05
AT1G07640	OBP2	665.83	1.39661	0.465621	2.99947	0.00270453	0.016694
AT1G07877	AT1G07877	509.931	1.7812	0.462063	3.85489	0.000115784	0.00110372
AT1G07997	AT1G07997	271.094	3.74868	0.631209	5.93889	2.86951e-09	7.21564e-08
AT1G08160	AT1G08160	543.929	2.39984	0.534148	4.49284	7.02794e-06	9.05298e-05
AT1G08190	VPS41	5102.09	0.792411	0.177786	4.45711	8.30702e-06	0.000105325
AT1G08200	AXS2	7402.13	0.746351	0.107777	6.92495	4.36115e-12	1.58201e-10
AT1G08283	AT1G08283	225.678	1.58258	0.497428	3.18152	0.00146505	0.00987751
AT1G08310	AT1G08310	935.583	1.62207	0.375135	4.32395	1.53257e-05	0.000183025
AT1G08340	AT1G08340	2195.19	1.46408	0.274012	5.34313	9.13558e-08	1.74581e-06
AT1G08670	AT1G08670	769.51	1.12552	0.424071	2.65408	0.00795244	0.0400262
AT1G08697	AT1G08697	80.8303	1.97977	0.710468	2.78657	0.00532686	0.0291671
AT1G08730	XIC	577.823	1.47022	0.511692	2.87326	0.00406264	0.0233792
AT1G08920	ESL1	3562.52	1.27286	0.272437	4.67214	2.98083e-06	4.21969e-05
AT1G09070	SRC2	1437.28	1.34723	0.394158	3.41799	0.000630853	0.00479968
AT1G09440	AT1G09440	1077.66	1.92745	0.714494	2.69765	0.00698311	0.0360712
AT1G09560	GLP5	8489.04	0.591637	0.129391	4.57249	4.81958e-06	6.47519e-05
AT1G09570	PHYA	4315.21	0.805012	0.237877	3.38415	0.000713999	0.00533634
AT1G09740	AT1G09740	2570.2	0.599636	0.182677	3.28249	0.00102895	0.00731607
AT1G09890	AT1G09890	2806.81	4.76353	0.673445	7.07337	1.51219e-12	5.79597e-11
AT1G09970	LRR XI-23	5366.6	0.658201	0.213035	3.08964	0.002004	0.01294
AT1G10020	AT1G10020	979.906	0.853876	0.301693	2.83029	0.00465065	0.0260543
AT1G10090	AT1G10090	936.892	1.17922	0.39611	2.977	0.00291081	0.0177096
AT1G10380	AT1G10380	1314.94	1.99908	0.262739	7.60863	2.77006e-14	1.3592e-12
AT1G10410	AT1G10410	3464.71	0.947136	0.313851	3.01779	0.00254628	0.015879
AT1G10460	GLP7	968.371	1.99659	0.424418	4.7043	2.5474e-06	3.65968e-05
AT1G10470	ARR4	4681.15	0.927382	0.202728	4.57452	4.77309e-06	6.41698e-05
AT1G10480	ZFP5	689.219	2.29219	0.365158	6.27727	3.44574e-10	9.76245e-09
AT1G10530	AT1G10530	5011.14	5.10669	0.325732	15.6776	2.15301e-55	1.28636e-52
AT1G10650	AT1G10650	1156.71	1.23807	0.432818	2.86049	0.00422989	0.0241365
AT1G10682	AT1G10682	10457.2	1.22746	0.140989	8.70604	3.14673e-18	2.20147e-16
AT1G10760	SEX1	3067	0.761194	0.24357	3.12516	0.00177711	0.0116145
AT1G10810	AT1G10810	2270.35	2.87467	0.243845	11.789	4.45054e-32	7.79381e-30
AT1G10820	AT1G10820	2209.68	1.32689	0.303133	4.37726	1.20179e-05	0.000147067
AT1G10850	AT1G10850	1546.12	0.88009	0.337255	2.60957	0.00906573	0.0444512
AT1G10900	AT1G10900	3219.21	1.23825	0.330908	3.74197	0.000182586	0.00163683
AT1G11080	scpl31	756.892	1.98272	0.475691	4.16809	3.07163e-05	0.00034041
AT1G11185	AT1G11185	258.908	1.63823	0.58582	2.79647	0.00516646	0.0284895
AT1G11190	BFN1	6972.66	4.71624	0.511706	9.2167	3.06392e-20	2.58259e-18
AT1G11450	UMAMIT27	6648.11	4.23032	0.279357	15.143	8.42285e-52	4.07385e-49
AT1G11460	UMAMIT26	275.301	3.023	0.689669	4.38327	1.16911e-05	0.000143562
AT1G11545	XTH8	4466.96	0.727571	0.168018	4.33033	1.48885e-05	0.000178119
AT1G11840	GLX1	4448.35	0.988937	0.213182	4.63894	3.50207e-06	4.87601e-05
AT1G11910	APA1	10825.1	0.759676	0.140248	5.41667	6.0719e-08	1.20037e-06
AT1G12040	LRX1	1329.27	1.48439	0.363111	4.08799	4.3513e-05	0.000466696
AT1G12080	AT1G12080	16097.1	1.08764	0.126211	8.61763	6.83565e-18	4.64412e-16
AT1G12130	AT1G12130	118.782	1.83009	0.704266	2.59858	0.00936111	0.0455804
AT1G12260	NAC007	619.633	3.00451	0.369409	8.1333	4.17761e-16	2.51077e-14
AT1G12320	AT1G12320	664.237	2.49562	0.492866	5.06348	4.11669e-07	6.9515e-06
AT1G12420	ACR8	1677.98	1.84583	0.402239	4.58889	4.45599e-06	6.04265e-05
AT1G12440	AT1G12440	1806.61	0.648349	0.241861	2.68067	0.00734749	0.0375489
AT1G12560	EXPA7	2349.5	1.1613	0.2957	3.9273	8.59048e-05	0.000851254
AT1G12600	AT1G12600	262.556	1.98366	0.715802	2.77123	0.00558442	0.0302412
AT1G12640	LPLAT1	2576.6	0.72656	0.259378	2.80116	0.00509185	0.0281611
AT1G12740	CYP87A2	4095.82	2.10476	0.239871	8.77455	1.71586e-18	1.24042e-16
AT1G12840	DET3	7977.21	0.618137	0.135969	4.54615	5.46372e-06	7.25425e-05
AT1G12990	AT1G12990	1310.62	1.35396	0.336837	4.01963	5.82905e-05	0.000602642
AT1G13000	AT1G13000	3421.97	1.06397	0.236531	4.49824	6.85198e-06	8.8544e-05
AT1G13130	AT1G13130	3856.12	2.83239	0.715644	3.95782	7.56359e-05	0.000758375
AT1G13620	RGF2	564.682	4.72058	0.65595	7.19656	6.17509e-13	2.50381e-11
AT1G13635	AT1G13635	1180.43	2.56977	0.402118	6.3906	1.65236e-10	4.95074e-09
AT1G13670	AT1G13670	775.417	1.67728	0.334695	5.01136	5.40459e-07	8.91453e-06
AT1G13920	AT1G13920	903.7	2.43406	0.638833	3.81016	0.000138874	0.00129171
AT1G13930	AT1G13930	5039.73	0.750752	0.203719	3.68524	0.000228484	0.00198521
AT1G13990	AT1G13990	3059.86	0.996547	0.143165	6.96082	3.38308e-12	1.245e-10
AT1G14080	FUT6	2032.43	1.70378	0.292078	5.83331	5.43386e-09	1.30016e-07
AT1G14210	AT1G14210	2441.07	1.59524	0.144727	11.0224	2.98063e-28	4.29423e-26
AT1G14220	AT1G14220	2559.34	1.11289	0.372682	2.98616	0.00282507	0.0173065
AT1G14240	AT1G14240	4717.03	0.99262	0.265438	3.73956	0.000184344	0.00164968
AT1G14400	UBC1	3885.62	0.880043	0.201896	4.35889	1.30726e-05	0.000158921
AT1G14450	AT1G14450	842.728	0.893178	0.29509	3.0268	0.00247158	0.0154819
AT1G14686	AT1G14686	158.347	2.08156	0.698887	2.97839	0.00289766	0.0176448
AT1G14730	AT1G14730	1776	1.98471	0.337503	5.88056	4.08879e-09	1.00678e-07
AT1G14820	AT1G14820	1343.98	1.99573	0.430494	4.6359	3.55384e-06	4.93457e-05
AT1G14960	AT1G14960	4515.89	1.19431	0.176162	6.7796	1.20509e-11	4.1492e-10
AT1G14980	CPN10	7665.14	0.836956	0.114807	7.29013	3.09665e-13	1.31053e-11
AT1G15100	RHA2A	5982.74	0.745906	0.195459	3.81617	0.000135539	0.00126823
AT1G15210	ABCG35	9221.1	0.782215	0.142724	5.4806	4.2388e-08	8.66268e-07
AT1G15270	AT1G15270	4742.66	1.09356	0.204218	5.35486	8.56244e-08	1.64558e-06
AT1G15385	AT1G15385	241.24	2.48931	0.705664	3.52761	0.000419336	0.00337495
AT1G15960	NRAMP6	1237.32	2.81629	0.59562	4.72833	2.26377e-06	3.29886e-05
AT1G16000	AT1G16000	1963.79	0.662862	0.238814	2.77564	0.00550933	0.0299162
AT1G16390	2003-10-01	1233.51	1.08381	0.379045	2.85932	0.00424548	0.0242187
AT1G16440	RSH3	824.983	1.73081	0.360858	4.79638	1.61561e-06	2.42748e-05
AT1G16740	AT1G16740	1910.78	1.06238	0.218855	4.85429	1.20821e-06	1.85936e-05
AT1G16860	AT1G16860	2133.94	0.804555	0.280442	2.86888	0.00411931	0.0236717
AT1G16890	UBC36	7067.26	0.627586	0.165002	3.8035	0.000142664	0.00132151
AT1G17030	AT1G17030	762.9	4.60725	0.66389	6.93978	3.92706e-12	1.43997e-10
AT1G17060	CYP72C1	2646.03	0.87514	0.168009	5.20888	1.89989e-07	3.45518e-06
AT1G17180	GSTU25	3065.78	1.81308	0.257524	7.04044	1.91635e-12	7.2224e-11
AT1G17235	RTFL11	236.201	1.65173	0.56418	2.92766	0.00341518	0.0202499
AT1G17340	AT1G17340	2121.98	1.38242	0.323704	4.27065	1.94906e-05	0.000226895
AT1G17360	AT1G17360	2280.46	1.45416	0.314406	4.62511	3.74401e-06	5.15633e-05
AT1G17400	AT1G17400	1069.01	3.86997	0.651634	5.93886	2.87006e-09	7.21564e-08
AT1G17620	AT1G17620	2541.63	1.26866	0.244667	5.18527	2.15697e-07	3.87758e-06
AT1G17745	PGDH	3003.06	1.01932	0.237174	4.29779	1.72508e-05	0.000203385
AT1G17890	GER2	8605.96	2.03379	0.178603	11.3872	4.84117e-30	7.80505e-28
AT1G17960	AT1G17960	2002.58	2.47072	0.346495	7.13061	9.99227e-13	3.94909e-11
AT1G18140	LAC1	1156.44	2.07686	0.484208	4.28918	1.79336e-05	0.000210216
AT1G18150	ATMPK8	2708.42	1.07998	0.257986	4.18619	2.8367e-05	0.000317842
AT1G18265	AT1G18265	472.799	2.20951	0.532205	4.15162	3.3013e-05	0.000363483
AT1G18410	AT1G18410	151.019	1.95233	0.713106	2.73778	0.00618558	0.0327053
AT1G18470	AT1G18470	3228.17	0.945068	0.231695	4.07893	4.52435e-05	0.00048347
AT1G18720	AT1G18720	1558.72	1.41563	0.343906	4.11633	3.84957e-05	0.000417959
AT1G18835	MIF3	110.689	2.53627	0.700408	3.62113	0.000293318	0.00246523
AT1G18880	NRT1.9	1666.63	1.85279	0.333655	5.55302	2.8078e-08	5.91063e-07
AT1G19110	AT1G19110	3433.85	0.689322	0.257913	2.67269	0.00752456	0.0382805
AT1G19115	AT1G19115	1769.99	5.55196	0.466396	11.904	1.12853e-32	2.02875e-30
AT1G19120	LSM1A	3278.97	1.27276	0.191303	6.65313	2.86933e-11	9.4931e-10
AT1G19230	AT1G19230	1000.62	1.05985	0.413322	2.56422	0.0103409	0.0494619
AT1G19270	DA1	2980.98	1.21699	0.245949	4.94812	7.4933e-07	1.20809e-05
AT1G19300	PARVUS	2363.14	3.08052	0.3472	8.87245	7.15543e-19	5.36367e-17
AT1G19360	RRA3	1004.85	1.16163	0.399838	2.90524	0.00366973	0.0214709
AT1G19520	NFD5	1623.51	1.22033	0.303911	4.01541	5.93424e-05	0.000612231
AT1G19570	DHAR1	1051.8	0.853875	0.234709	3.63802	0.000274743	0.0023313
AT1G19715	AT1G19715	1137.93	1.16242	0.352594	3.29677	0.000978049	0.00701309
AT1G19850	MP	1842.22	1.47282	0.234622	6.27743	3.44218e-10	9.76245e-09
AT1G20160	ATSBT5.2	914.41	1.30688	0.331915	3.93739	8.2371e-05	0.000819034
AT1G20260	VAB3	7948.76	0.596088	0.162402	3.67044	0.000242131	0.00208683
AT1G20440	COR47	23980	0.674094	0.14966	4.50416	6.66352e-06	8.64938e-05
AT1G20450	ERD10	10356	0.679734	0.145744	4.66388	3.10308e-06	4.3775e-05
AT1G20823	AT1G20823	353.161	1.9574	0.526608	3.717	0.000201604	0.00178137
AT1G20850	XCP2	8965.9	3.83937	0.278949	13.7637	4.21391e-43	1.29699e-40
AT1G21750	PDIL1-1	15074.9	0.715651	0.160147	4.46873	7.86864e-06	0.000100153
AT1G22030	AT1G22030	733.172	1.46926	0.406485	3.61455	0.000300871	0.00252245
AT1G22140	AT1G22140	1358.77	0.768532	0.23126	3.32324	0.000889796	0.00644856
AT1G22300	GRF10	13296.2	0.676718	0.144926	4.66941	3.02071e-06	4.27317e-05
AT1G22330	AT1G22330	1774.1	0.884315	0.244038	3.62368	0.000290442	0.00244612
AT1G22410	AT1G22410	5818.19	1.11059	0.204125	5.44073	5.30616e-08	1.05469e-06
AT1G22520	AT1G22520	2003.8	0.770117	0.284872	2.70338	0.00686384	0.0355785
AT1G22530	PATL2	11500.4	1.07346	0.14156	7.58312	3.37347e-14	1.63164e-12
AT1G22640	MYB3	1473.33	0.901116	0.271088	3.32407	0.000887147	0.00643396
AT1G22710	SUC2	679.157	1.80024	0.67403	2.67086	0.00756567	0.0384415
AT1G22840	CYTC-1	3887.34	0.759787	0.19635	3.86955	0.000109035	0.00104576
AT1G22880	CEL5	16326.3	3.56324	0.230018	15.4912	3.9795e-54	2.24554e-51
AT1G22882	AT1G22882	2346.09	0.946343	0.182081	5.19736	2.02135e-07	3.6467e-06
AT1G22930	AT1G22930	7744.79	0.880902	0.217239	4.05499	5.01363e-05	0.000531559
AT1G23030	AT1G23030	3556.49	1.5056	0.292198	5.15265	2.56827e-07	4.53668e-06
AT1G23040	AT1G23040	2556.49	0.775877	0.28923	2.68256	0.00730614	0.0374129
AT1G23080	PIN7	1561.75	1.4103	0.351396	4.01342	5.98452e-05	0.000615854
AT1G23150	AT1G23150	778.835	2.02795	0.631131	3.21319	0.00131268	0.00901782
AT1G23160	AT1G23160	12540.1	5.07278	0.49392	10.2704	9.5765e-25	1.16489e-22
AT1G23190	PGM3	5440.68	1.51099	0.231599	6.52417	6.83805e-11	2.16031e-09
AT1G23210	GH9B6	1336.25	4.59132	0.626903	7.32382	2.41008e-13	1.04167e-11
AT1G23260	MMZ1	2312.88	0.675575	0.230676	2.92867	0.00340411	0.0202019
AT1G23460	AT1G23460	3187.37	2.18226	0.274817	7.94077	2.00924e-15	1.12131e-13
AT1G23530	AT1G23530	428.624	2.27951	0.541449	4.21002	2.55353e-05	0.000289466
AT1G23540	PERK12	191.784	1.81835	0.676995	2.68591	0.0072332	0.037133
AT1G23560	AT1G23560	1471	1.26919	0.247737	5.12315	3.00477e-07	5.25292e-06
AT1G23720	AT1G23720	12064.5	1.18877	0.15613	7.614	2.65736e-14	1.30706e-12
AT1G23760	JP630	867.245	0.759296	0.290222	2.61626	0.00888995	0.0437477
AT1G23970	AT1G23970	926.785	1.07979	0.365507	2.95422	0.00313457	0.0188613
AT1G24030	AT1G24030	2529.39	3.65195	0.255474	14.2948	2.35754e-46	8.70748e-44
AT1G24170	LGT9	1662.4	1.47102	0.329249	4.46779	7.90304e-06	0.000100527
AT1G24180	IAR4	6759.08	0.627495	0.158014	3.97115	7.15279e-05	0.000720743
AT1G25275	AT1G25275	1717.35	1.09578	0.205184	5.34046	9.27103e-08	1.76837e-06
AT1G25280	TLP10	2351.85	0.786149	0.277125	2.8368	0.00455685	0.025642
AT1G26450	AT1G26450	543.044	1.16635	0.394972	2.95298	0.00314719	0.018926
AT1G26550	AT1G26550	1987.92	0.585992	0.199415	2.93856	0.00329746	0.0196923
AT1G26680	AT1G26680	8744.08	3.03221	0.226119	13.4098	5.29703e-41	1.39745e-38
AT1G26730	AT1G26730	934.166	2.33627	0.568907	4.1066	4.01527e-05	0.000433171
AT1G26820	RNS3	3284.84	4.37571	0.420722	10.4005	2.46706e-25	3.17189e-23
AT1G26850	AT1G26850	7258.4	1.01922	0.173936	5.85973	4.63623e-09	1.12387e-07
AT1G26920	AT1G26920	1338.42	1.07598	0.331606	3.24474	0.00117558	0.00822055
AT1G27110	AT1G27110	4154.09	1.61694	0.27747	5.82742	5.62899e-09	1.3374e-07
AT1G27330	AT1G27330	5312.12	0.951329	0.140281	6.78161	1.18845e-11	4.09885e-10
AT1G27340	LCR	1937.83	0.970769	0.315662	3.07534	0.00210261	0.0135038
AT1G27350	AT1G27350	3730.75	1.18387	0.161211	7.34359	2.07945e-13	9.10388e-12
AT1G27380	RIC2	548.271	2.15286	0.393972	5.4645	4.64208e-08	9.41111e-07
AT1G27440	GUT2	1953.08	2.0683	0.300905	6.87362	6.25932e-12	2.24254e-10
AT1G27530	AT1G27530	2712.89	0.769996	0.181895	4.23318	2.30408e-05	0.000264106
AT1G27720	TAF4B	1207.29	1.24747	0.369021	3.38049	0.000723556	0.00540207
AT1G28130	GH3.17	12969.3	1.40167	0.13635	10.2799	8.68059e-25	1.06227e-22
AT1G28150	AT1G28150	385.731	1.29621	0.363408	3.56682	0.000361344	0.00295505
AT1G28290	AGP31	22597.8	1.41097	0.0968043	14.5754	4.02512e-48	1.6687e-45
AT1G28390	AT1G28390	337.878	2.27465	0.571803	3.97803	6.94874e-05	0.000702971
AT1G28400	AT1G28400	3449.55	1.10279	0.197121	5.5945	2.21261e-08	4.74124e-07
AT1G29050	TBL38	1807.28	1.65289	0.376464	4.39056	1.13059e-05	0.000139447
AT1G29150	ATS9	1938.02	0.876078	0.234294	3.73923	0.000184587	0.00165112
AT1G29200	AT1G29200	710.905	1.82565	0.656229	2.78202	0.00540213	0.0294731
AT1G29240	AT1G29240	1006.74	1.92837	0.644801	2.99065	0.00278382	0.0171002
AT1G29290	AT1G29290	910.33	2.7807	0.51254	5.42532	5.78498e-08	1.14874e-06
AT1G29520	AT1G29520	1321.98	2.72059	0.439929	6.18416	6.24343e-10	1.72792e-08
AT1G29560	AT1G29560	1983.45	1.15769	0.300453	3.85313	0.000116616	0.0011101
AT1G29730	AT1G29730	1025.08	2.52466	0.501758	5.03163	4.86317e-07	8.09095e-06
AT1G30000	MNS3	1259.51	0.932487	0.276198	3.37615	0.000735086	0.0054718
AT1G30110	NUDX25	3580.17	0.782924	0.174383	4.48968	7.13297e-06	9.15924e-05
AT1G30360	ERD4	7383.21	0.623732	0.220453	2.82932	0.00466469	0.0261043
AT1G30620	MUR4	642.384	1.50952	0.407474	3.70459	0.000211736	0.00185878
AT1G30640	AT1G30640	1718.02	0.739999	0.248603	2.97663	0.00291432	0.0177197
AT1G30650	WRKY14	1816.4	1.15252	0.367244	3.13829	0.00169937	0.0111936
AT1G30700	AT1G30700	2937.37	0.641923	0.218641	2.93597	0.00332508	0.0198197
AT1G30750	AT1G30750	3511.28	1.73708	0.182944	9.49518	2.1984e-21	2.01163e-19
AT1G30870	AT1G30870	2051.06	1.41792	0.264623	5.35825	8.40334e-08	1.61653e-06
AT1G30890	AT1G30890	1910.36	1.47158	0.171045	8.60343	7.737e-18	5.22158e-16
AT1G30900	VSR6	2150.04	1.59533	0.245952	6.48636	8.79369e-11	2.73142e-09
AT1G31050	AT1G31050	1357.46	1.25398	0.399247	3.14087	0.00168449	0.0111136
AT1G31470	NFD4	791.035	1.41972	0.410452	3.45892	0.000542356	0.00421477
AT1G31710	AT1G31710	1802.59	1.18528	0.264655	4.47858	7.514e-06	9.61205e-05
AT1G31720	AT1G31720	894.696	2.61328	0.497145	5.25657	1.46766e-07	2.73023e-06
AT1G31730	AT1G31730	3328.16	0.778157	0.269105	2.89165	0.00383221	0.0222931
AT1G31770	ABCG14	5583.2	1.31104	0.210936	6.21535	5.12089e-10	1.43089e-08
AT1G31935	AT1G31935	1155.47	0.702564	0.265613	2.64506	0.00816754	0.0408983
AT1G32090	AT1G32090	1482.34	1.29302	0.453623	2.85044	0.00436592	0.0248152
AT1G32100	PRR1	7942.64	3.56726	0.247051	14.4394	2.92415e-47	1.10002e-44
AT1G32540	LOL1	62.4526	2.44077	0.713944	3.41872	0.000629164	0.00478863
AT1G32740	AT1G32740	1112.95	1.75132	0.365955	4.78561	1.70469e-06	2.54813e-05
AT1G32850	UBP11	79.331	2.77322	0.715958	3.87344	0.000107308	0.0010321
AT1G32860	AT1G32860	1553.61	1.92501	0.384122	5.01147	5.40166e-07	8.91453e-06
AT1G32990	PRPL11	324.619	1.30753	0.504638	2.59102	0.00956911	0.0464485
AT1G33280	NAC015	4977.97	5.44281	0.440104	12.3671	3.93759e-35	8.07962e-33
AT1G33700	AT1G33700	1372.39	0.964311	0.315435	3.05708	0.00223503	0.0142283
AT1G33750	AT1G33750	9534.2	2.26128	0.159253	14.1993	9.25021e-46	3.29664e-43
AT1G33810	AT1G33810	304.613	1.2913	0.387002	3.33667	0.000847875	0.00618355
AT1G34430	EMB3003	2508.86	1.09835	0.298606	3.67826	0.000234834	0.00203429
AT1G35460	FBH1	1305.26	1.76366	0.385281	4.57758	4.70382e-06	6.32805e-05
AT1G35670	CDPK2	2230.94	0.716049	0.193837	3.69408	0.000220687	0.00192323
AT1G35720	ANNAT1	9081.06	1.0384	0.118254	8.78112	1.61848e-18	1.17421e-16
AT1G35780	AT1G35780	5861.62	2.19257	0.189321	11.5812	5.13089e-31	8.68575e-29
AT1G36050	AT1G36050	3620.21	0.92732	0.202261	4.58477	4.54481e-06	6.13852e-05
AT1G36060	AT1G36060	43799.7	1.23717	0.144185	8.5804	9.45444e-18	6.27639e-16
AT1G41830	SKS6	3384.25	1.47554	0.25865	5.70479	1.16489e-08	2.62636e-07
AT1G42980	AT1G42980	230.444	2.61654	0.701201	3.73151	0.000190337	0.00169489
AT1G43650	UMAMIT22	1043.39	3.23584	0.544852	5.93894	2.86866e-09	7.21564e-08
AT1G43790	TED6	639.233	3.1889	0.50128	6.36151	1.99781e-10	5.8902e-09
AT1G44100	AAP5	2302.14	0.948031	0.306981	3.08824	0.00201346	0.012997
AT1G44180	AT1G44180	129.832	3.08848	0.715363	4.31736	1.57903e-05	0.000187582
AT1G44318	hemb2	2320.01	4.07937	0.473409	8.61702	6.8722e-18	4.6534e-16
AT1G44350	ILL6	1100.68	1.11262	0.404292	2.75202	0.00592295	0.0316379
AT1G44770	AT1G44770	4522.31	0.761552	0.240661	3.16442	0.00155394	0.0103974
AT1G44800	SIAR1	2893.72	2.15173	0.294807	7.29879	2.90358e-13	1.23655e-11
AT1G44970	AT1G44970	594.301	1.71637	0.545801	3.14469	0.00166263	0.0109943
AT1G45000	AT1G45000	3834.36	0.652579	0.2151	3.03385	0.00241457	0.0151668
AT1G45145	TRX5	2488.67	1.30979	0.19908	6.57922	4.72913e-11	1.51526e-09
AT1G47128	RD21A	12209.2	1.12355	0.151609	7.41086	1.25479e-13	5.66441e-12
AT1G47200	WPP2	1335.52	0.919145	0.305874	3.00498	0.00265601	0.0164444
AT1G47260	GAMMA CA2	3304.11	0.998582	0.197427	5.05799	4.23699e-07	7.13092e-06
AT1G47270	TLP6	2007.35	1.49265	0.257473	5.79729	6.73954e-09	1.57909e-07
AT1G47271	AT1G47271	439.053	2.51567	0.48853	5.14947	2.61221e-07	4.60229e-06
AT1G47410	AT1G47410	1820.65	2.49485	0.260089	9.59226	8.61749e-22	8.18018e-20
AT1G47600	BGLU34	4545.48	1.54626	0.204554	7.55919	4.056e-14	1.93412e-12
AT1G47740	AT1G47740	3893.1	0.831172	0.152299	5.45749	4.82906e-08	9.72234e-07
AT1G48040	AT1G48040	617.249	1.4996	0.41647	3.60073	0.000317321	0.00264075
AT1G48070	AT1G48070	702.724	4.33696	0.475628	9.11838	7.62536e-20	6.09849e-18
AT1G48140	DPMS3	568.549	1.29651	0.475782	2.725	0.00643007	0.0337172
AT1G48280	AT1G48280	941.836	2.5303	0.54773	4.6196	3.84472e-06	5.28786e-05
AT1G48330	AT1G48330	739.409	1.02754	0.286753	3.58335	0.000339218	0.00279775
AT1G48600	PMEAMT	6600.09	0.84747	0.189141	4.48063	7.44241e-06	9.53247e-05
AT1G49005	CLE11	170.752	5.297	0.55545	9.53641	1.47867e-21	1.36535e-19
AT1G49010	AT1G49010	2310.77	4.26433	0.32	13.326	1.63361e-40	4.14813e-38
AT1G49140	AT1G49140	3034.25	1.4095	0.189565	7.43546	1.04202e-13	4.71438e-12
AT1G49360	AT1G49360	1485.27	0.948226	0.360229	2.63229	0.00848113	0.0421959
AT1G49410	TOM6	3637.11	0.712179	0.203789	3.49469	0.000474609	0.0037529
AT1G49470	AT1G49470	643.548	1.86638	0.398837	4.67956	2.87492e-06	4.084e-05
AT1G49475	AT1G49475	435.646	1.44185	0.512103	2.81554	0.00486951	0.0270937
AT1G49620	ICK5	755.588	1.94629	0.667873	2.91416	0.0035665	0.0210121
AT1G49740	AT1G49740	748.896	1.67418	0.36559	4.57939	4.66325e-06	6.28178e-05
AT1G50060	AT1G50060	2808.24	4.85514	0.30032	16.1665	8.68281e-59	5.87942e-56
AT1G50250	FTSH1	266.853	1.71937	0.623781	2.75636	0.00584482	0.0313359
AT1G50630	AT1G50630	3051.15	0.767124	0.229076	3.34877	0.000811715	0.0059657
AT1G51035	AT1G51035	219.029	2.13762	0.701483	3.04729	0.00230919	0.0146088
AT1G51190	PLT2	2073.8	1.27099	0.37199	3.41673	0.000633787	0.00481479
AT1G51200	AT1G51200	6751.08	0.810762	0.176811	4.58548	4.52948e-06	6.12188e-05
AT1G51260	LPAT3	416.058	1.76649	0.601149	2.93852	0.00329788	0.0196923
AT1G51470	BGLU35	2780.2	1.39428	0.284591	4.89925	9.62045e-07	1.51028e-05
AT1G51650	AT1G51650	7175.78	0.837153	0.166294	5.03418	4.79906e-07	7.99738e-06
AT1G51680	4CL1	7823.89	1.42146	0.225958	6.2908	3.15828e-10	9.02353e-09
AT1G51850	AT1G51850	1636.36	1.08594	0.37233	2.9166	0.00353868	0.0208725
AT1G52050	AT1G52050	3632.9	2.75822	0.333134	8.27961	1.23581e-16	7.65373e-15
AT1G52060	AT1G52060	2758.92	1.83095	0.273506	6.69439	2.16575e-11	7.2719e-10
AT1G52070	AT1G52070	13580.5	2.31975	0.128375	18.0701	5.48153e-73	5.30246e-70
AT1G52140	AT1G52140	426.525	1.50105	0.505967	2.9667	0.00301013	0.0182096
AT1G52910	AT1G52910	3540.12	2.27082	0.165602	13.7125	8.55085e-43	2.51742e-40
AT1G53050	AT1G53050	2277	0.603564	0.232599	2.59487	0.0094626	0.0460305
AT1G53060	AT1G53060	140.908	1.98906	0.574458	3.4625	0.000535186	0.00416862
AT1G53210	AT1G53210	3936.54	1.02642	0.243477	4.21569	2.49017e-05	0.000282915
AT1G53240	mMDH1	7498.08	0.866733	0.168101	5.15604	2.52231e-07	4.46994e-06
AT1G53400	AT1G53400	5107.45	1.58055	0.200069	7.90002	2.78854e-15	1.52686e-13
AT1G53410	AT1G53410	782.166	1.86595	0.311254	5.99495	2.03548e-09	5.2011e-08
AT1G53660	AT1G53660	1696.28	1.96283	0.323774	6.06236	1.34136e-09	3.54336e-08
AT1G53750	RPT1A	4238.65	0.740642	0.190531	3.88726	0.000101382	0.000986807
AT1G53830	PME2	1932.28	1.43036	0.377473	3.78932	0.000151061	0.00138478
AT1G53920	GLIP5	2573.34	1.9401	0.330869	5.86366	4.52786e-09	1.10023e-07
AT1G54000	GLL22	7795.79	1.06691	0.153941	6.93065	4.18913e-12	1.52715e-10
AT1G54010	AT1G54010	2405.46	2.00251	0.289742	6.91136	4.80044e-12	1.73208e-10
AT1G54030	MVP1	6264.52	0.866722	0.12754	6.79568	1.07804e-11	3.75631e-10
AT1G54270	EIF4A-2	5165.82	0.724012	0.205921	3.51596	0.000438165	0.00350566
AT1G54450	AT1G54450	759.492	1.70833	0.556419	3.07023	0.00213893	0.0136895
AT1G54475	AT1G54475	219.204	5.66533	0.664352	8.52761	1.49407e-17	9.85407e-16
AT1G54510	NEK1	7037.01	1.29861	0.262488	4.9473	7.52496e-07	1.21223e-05
AT1G54530	AT1G54530	227.795	1.91295	0.680962	2.80918	0.0049668	0.0275822
AT1G54540	AT1G54540	393.624	2.1695	0.480211	4.51781	6.24825e-06	8.19412e-05
AT1G54710	ATG18H	2767.82	0.585374	0.224942	2.60234	0.00925911	0.0452138
AT1G54790	AT1G54790	4492.55	5.2411	0.391976	13.371	8.93676e-41	2.32222e-38
AT1G54830	NF-YC3	815.621	0.785776	0.246248	3.19099	0.00141786	0.00960398
AT1G54970	PRP1	887.856	1.55291	0.479294	3.23999	0.00119533	0.00833288
AT1G54980	AT1G54980	91.4017	2.05181	0.706102	2.90583	0.00366285	0.021443
AT1G54990	AXR4	1298.95	0.834205	0.29593	2.81893	0.00481847	0.0268465
AT1G55180	PLDEPSILON	6088.95	1.44592	0.1695	8.5305	1.45722e-17	9.64234e-16
AT1G55210	AT1G55210	2773.99	1.37084	0.274065	5.00189	5.67722e-07	9.35337e-06
AT1G55240	AT1G55240	707.021	2.0232	0.353467	5.72388	1.04117e-08	2.37643e-07
AT1G55530	AT1G55530	1611.94	0.918552	0.342335	2.68319	0.00729229	0.0373702
AT1G55690	AT1G55690	5682.34	1.0869	0.191389	5.67899	1.35489e-08	3.03453e-07
AT1G55740	SIP1	3374.17	3.42934	0.372052	9.21737	3.04487e-20	2.57723e-18
AT1G55990	AT1G55990	7169.93	1.9539	0.149049	13.109	2.9224e-39	7.2397e-37
AT1G56045	AT1G56045	2665.19	0.692642	0.235395	2.94247	0.00325604	0.0194826
AT1G56330	SAR1B	8362.05	1.0268	0.109768	9.35428	8.41673e-21	7.4338e-19
AT1G56340	CRT1a	17188.8	0.754933	0.113019	6.67972	2.39391e-11	7.99835e-10
AT1G56555	AT1G56555	75.5554	2.08734	0.707178	2.95164	0.00316089	0.0189859
AT1G56660	AT1G56660	14358.1	0.67197	0.205303	3.27307	0.00106386	0.00753533
AT1G57620	AT1G57620	1868.13	0.660452	0.25086	2.63275	0.00846975	0.0421599
AT1G57765	AT1G57765	686.643	0.954439	0.329622	2.89556	0.00378485	0.02206
AT1G57990	PUP18	1461.12	1.34288	0.333821	4.02275	5.7522e-05	0.000595567
AT1G58007	AT1G58007	332.985	2.53312	0.666062	3.80313	0.000142881	0.00132231
AT1G58070	AT1G58070	538.234	2.03326	0.452114	4.49724	6.88424e-06	8.89044e-05
AT1G58370	RXF12	13947.8	4.7461	0.223024	21.2807	1.71309e-100	3.86663e-97
AT1G59940	ARR3	2933.92	1.33289	0.228871	5.82378	5.75329e-09	1.36374e-07
AT1G60680	AT1G60680	1146.19	1.25728	0.474308	2.65076	0.00803103	0.0403318
AT1G60710	ATB2	3447.59	0.967401	0.239275	4.04305	5.27594e-05	0.000555313
AT1G60780	HAP13	6437.16	0.69649	0.141923	4.90751	9.22408e-07	1.45254e-05
AT1G60980	GA20OX4	77.1222	3.89312	0.704512	5.52598	3.27655e-08	6.82666e-07
AT1G60986	SCRL4	99.4842	2.03241	0.715529	2.84044	0.0045052	0.0254219
AT1G61270	AT1G61270	155.431	2.53391	0.714649	3.54567	0.000391612	0.00317446
AT1G61600	AT1G61600	182.731	3.62923	0.649502	5.58771	2.3008e-08	4.9095e-07
AT1G61770	AT1G61770	2308.59	0.688919	0.194385	3.54409	0.000393972	0.00318851
AT1G62050	AT1G62050	824.902	1.64909	0.408736	4.03462	5.46911e-05	0.000571677
AT1G62300	WRKY6	2928.5	1.01358	0.243205	4.16759	3.0783e-05	0.000340963
AT1G62320	AT1G62320	349.807	1.90182	0.604849	3.14428	0.00166494	0.0110025
AT1G62380	ACO2	7284.75	2.30795	0.143192	16.1178	1.91211e-58	1.21383e-55
AT1G62400	HT1	172.596	1.84922	0.698837	2.64614	0.0081415	0.0407858
AT1G62570	FMO GS-OX4	6062.87	1.25945	0.175599	7.17235	7.37234e-13	2.96558e-11
AT1G62700	ANAC026	256.11	1.63563	0.51022	3.20574	0.00134716	0.00921114
AT1G62980	EXPA18	4566.83	1.31322	0.24738	5.30854	1.10509e-07	2.09021e-06
AT1G62990	KNAT7	953.002	1.64199	0.38607	4.2531	2.10835e-05	0.000243668
AT1G63020	NRPD1A	1224.06	2.87725	0.535708	5.37093	7.83316e-08	1.51401e-06
AT1G63120	RBL2	4159.13	3.92294	0.371144	10.5699	4.11082e-26	5.51356e-24
AT1G63140	AT1G63140	151.884	5.45797	0.640489	8.52157	1.57407e-17	1.03481e-15
AT1G63180	UGE3	732.543	1.6431	0.542939	3.02631	0.00247561	0.0155024
AT1G63220	AT1G63220	3422.75	1.12003	0.206778	5.4166	6.07447e-08	1.20037e-06
AT1G63295	AT1G63295	2916.95	5.87942	0.483257	12.1662	4.70237e-34	8.92748e-32
AT1G63310	AT1G63310	583.996	2.55381	0.555099	4.60064	4.21186e-06	5.73841e-05
AT1G63420	AT1G63420	2671.14	1.35525	0.294438	4.60282	4.16808e-06	5.68258e-05
AT1G63530	AT1G63530	102.717	2.24122	0.711704	3.14909	0.00163781	0.0108443
AT1G63720	AT1G63720	615.95	1.09423	0.427311	2.56075	0.0104448	0.0497946
AT1G63930	ROH1	185.871	2.02885	0.577526	3.51299	0.000443086	0.00354225
AT1G64110	DAA1	1143.68	1.59699	0.440754	3.62331	0.000290856	0.00244859
AT1G64370	AT1G64370	768.889	2.24071	0.355792	6.29782	3.01862e-10	8.64883e-09
AT1G64390	GH9C2	1503.19	1.56891	0.323929	4.84337	1.27656e-06	1.95419e-05
AT1G64460	AT1G64460	1399.2	0.781926	0.246364	3.17386	0.00150428	0.0101018
AT1G65310	XTH17	1574.78	1.51098	0.362378	4.16963	3.05088e-05	0.000338479
AT1G65570	AT1G65570	1437.27	3.19994	0.496096	6.45025	1.11668e-10	3.40604e-09
AT1G65620	AS2	855.748	1.94054	0.715272	2.71301	0.00666742	0.0348001
AT1G65670	CYP702A1	141.203	4.77639	0.677978	7.04505	1.85398e-12	7.01335e-11
AT1G65820	AT1G65820	3789.89	1.02256	0.220428	4.63898	3.50141e-06	4.87601e-05
AT1G65840	PAO4	7057.09	1.06925	0.0966931	11.0581	2.00196e-28	2.99029e-26
AT1G66230	MYB20	504.475	1.81514	0.497336	3.64974	0.00026251	0.00223966
AT1G66235	AT1G66235	125.201	4.82262	0.684568	7.04478	1.8576e-12	7.014e-11
AT1G66270	BGLU21	14778.1	0.999362	0.103579	9.64829	4.99841e-22	4.83513e-20
AT1G66280	BGLU22	22492.9	1.18059	0.0904075	13.0585	5.68103e-39	1.37386e-36
AT1G66400	CML23	548.894	1.45124	0.387571	3.74446	0.00018078	0.00162207
AT1G66690	AT1G66690	278.554	1.78056	0.651276	2.73396	0.00625778	0.0329868
AT1G66800	AT1G66800	2306.08	1.05863	0.242804	4.36002	1.30049e-05	0.000158287
AT1G66900	AT1G66900	896.183	1.41111	0.393637	3.58479	0.000337346	0.00278571
AT1G67030	ZFP6	1368.13	0.671447	0.241252	2.78318	0.00538297	0.029395
AT1G67070	DIN9	636.728	2.43153	0.672836	3.61385	0.000301686	0.00252719
AT1G67300	AT1G67300	4982.18	0.655632	0.161943	4.04853	5.15405e-05	0.000544458
AT1G67340	AT1G67340	2329.94	0.885692	0.198339	4.46554	7.98653e-06	0.000101462
AT1G67360	AT1G67360	2402.44	1.21914	0.314089	3.88151	0.00010381	0.00100562
AT1G67560	LOX6	1357.94	1.30561	0.336522	3.87971	0.000104579	0.00101045
AT1G67730	KCR1	2362.76	0.789089	0.225027	3.50665	0.00045379	0.00361007
AT1G67785	AT1G67785	2406.28	0.741053	0.190906	3.88177	0.000103697	0.00100501
AT1G67850	AT1G67850	2184.17	4.42573	0.429473	10.305	6.68726e-25	8.28323e-23
AT1G67870	AT1G67870	735.154	1.85571	0.439815	4.21931	2.45052e-05	0.000278723
AT1G68150	WRKY9	1430.06	1.14537	0.37173	3.0812	0.00206168	0.0132661
AT1G68230	AT1G68230	1416.05	2.65988	0.420973	6.31841	2.64269e-10	7.69106e-09
AT1G68370	ARG1	2106.74	0.80248	0.230342	3.48386	0.000494245	0.00388549
AT1G68390	AT1G68390	716.424	2.39285	0.521817	4.58561	4.52673e-06	6.12188e-05
AT1G68700	AT1G68700	738.92	3.45332	0.432929	7.97665	1.50356e-15	8.57957e-14
AT1G68710	AT1G68710	4220.1	1.02108	0.275295	3.70904	0.00020805	0.00183196
AT1G68740	PHO1;H1	454.542	2.10354	0.472019	4.45647	8.33202e-06	0.000105522
AT1G68850	AT1G68850	283.517	1.75919	0.612155	2.87377	0.00405604	0.0233478
AT1G69080	AT1G69080	1056.09	1.09259	0.393923	2.77361	0.00554384	0.0300634
AT1G69325	AT1G69325	294.285	2.727	0.639003	4.26759	1.97599e-05	0.000229767
AT1G69410	ELF5A-3	3974.06	1.54456	0.230434	6.70284	2.04405e-11	6.87465e-10
AT1G69510	AT1G69510	12400.5	0.698647	0.118451	5.89818	3.67526e-09	9.13822e-08
AT1G69780	ATHB13	1547.12	0.736106	0.273688	2.68958	0.00715422	0.0367926
AT1G69830	AMY3	2739.79	1.87533	0.182397	10.2816	8.53289e-25	1.05053e-22
AT1G69850	NRT1:2	4172.71	1.66611	0.225081	7.40228	1.33864e-13	6.01619e-12
AT1G69990	AT1G69990	195.475	4.44888	0.680434	6.5383	6.22202e-11	1.9811e-09
AT1G70140	FH8	741.065	2.0885	0.461756	4.52296	6.0982e-06	8.01286e-05
AT1G70340	AT1G70340	459.013	1.13505	0.424152	2.67605	0.00744955	0.037975
AT1G70410	BCA4	9911.37	0.829753	0.121046	6.85485	7.13891e-12	2.54421e-10
AT1G70500	AT1G70500	6308.25	5.80563	0.383585	15.1352	9.48866e-52	4.48262e-49
AT1G70550	AT1G70550	1188.84	2.19792	0.398797	5.51136	3.56067e-08	7.35075e-07
AT1G70660	MMZ2	339.876	1.25085	0.345325	3.62224	0.000292059	0.00245573
AT1G70670	CLO4	3797	3.20314	0.247165	12.9595	2.07579e-38	4.79177e-36
AT1G70990	AT1G70990	1093.71	1.09676	0.322681	3.39892	0.000676535	0.00510328
AT1G71040	LPR2	547.838	1.03656	0.394023	2.6307	0.00852083	0.0423235
AT1G71110	AT1G71110	3193.55	1.8725	0.243614	7.68633	1.51421e-14	7.70918e-13
AT1G71280	AT1G71280	263.763	1.47282	0.55213	2.66752	0.00764131	0.0387536
AT1G71360	AT1G71360	1247.49	1.7811	0.323154	5.51161	3.55575e-08	7.34807e-07
AT1G71695	AT1G71695	2997.08	2.44093	0.370838	6.5822	4.63525e-11	1.49699e-09
AT1G71740	AT1G71740	809.949	1.09485	0.342768	3.19414	0.00140248	0.00952206
AT1G71865	AT1G71865	425.302	1.25701	0.460215	2.73135	0.00630756	0.0332034
AT1G71870	AT1G71870	396.033	2.29834	0.707426	3.24887	0.00115864	0.00810769
AT1G71880	SUC1	1558.71	1.28133	0.373554	3.43011	0.000603341	0.00461456
AT1G71930	VND7	602.734	1.85388	0.520291	3.56316	0.000366417	0.00299172
AT1G71940	AT1G71940	1057.89	1.41899	0.335465	4.22992	2.33776e-05	0.000267245
AT1G71960	ABCG25	931.087	2.09393	0.538317	3.88977	0.000100339	0.000979006
AT1G72020	AT1G72020	3947.13	0.685377	0.15468	4.43095	9.38201e-06	0.000117501
AT1G72180	AT1G72180	1791.76	1.74348	0.36687	4.75232	2.01097e-06	2.96665e-05
AT1G72230	AT1G72230	3311.16	1.29932	0.187183	6.94147	3.88048e-12	1.42546e-10
AT1G72310	ATL3	1355.52	0.719355	0.271112	2.65335	0.00796969	0.0400932
AT1G72430	AT1G72430	732.774	1.37556	0.318074	4.32464	1.52783e-05	0.000182566
AT1G72490	AT1G72490	4163.39	4.70665	0.259286	18.1523	1.23093e-73	1.25025e-70
AT1G72790	AT1G72790	2307.61	0.604332	0.221282	2.73106	0.00631317	0.0332204
AT1G72990	BGAL17	1962.73	0.816724	0.274345	2.97699	0.00291091	0.0177096
AT1G73260	KTI1	4475.54	0.633391	0.219879	2.88063	0.00396877	0.0228973
AT1G73330	DR4	6261.93	1.16094	0.163108	7.11761	1.09811e-12	4.30636e-11
AT1G73340	AT1G73340	2458.12	2.72764	0.468055	5.82761	5.62276e-09	1.3374e-07
AT1G73370	SUS6	799.079	1.56186	0.544962	2.866	0.00415688	0.0238135
AT1G73390	AT1G73390	4541.21	3.2083	0.292773	10.9583	6.06297e-28	8.49401e-26
AT1G74020	SS2	2884.35	1.32569	0.273236	4.85183	1.22327e-06	1.87969e-05
AT1G74210	GDPD5	1847.63	0.924006	0.304365	3.03585	0.00239859	0.0150851
AT1G74380	XXT5	2213.87	0.818797	0.311023	2.63259	0.00847359	0.0421687
AT1G74458	AT1G74458	877.47	1.05239	0.269974	3.8981	9.69488e-05	0.00095095
AT1G74460	AT1G74460	1055.64	1.64459	0.375206	4.38318	1.16961e-05	0.000143562
AT1G74910	AT1G74910	3455.24	1.59947	0.205174	7.79567	6.40675e-15	3.39809e-13
AT1G75000	AT1G75000	1636.25	3.02804	0.410333	7.37947	1.58922e-13	7.06418e-12
AT1G75090	AT1G75090	151.736	1.92374	0.580801	3.31221	0.000925612	0.00667479
AT1G75280	AT1G75280	2518.98	2.09908	0.291005	7.21323	5.46417e-13	2.24695e-11
AT1G75390	bZIP44	1177.01	0.863122	0.231832	3.72304	0.000196836	0.00174379
AT1G75410	BLH3	1331.69	1.02136	0.377954	2.70233	0.00688548	0.0356633
AT1G75500	WAT1	2484.86	0.952485	0.213427	4.46283	8.0886e-06	0.000102695
AT1G75620	AT1G75620	399.173	2.47629	0.697205	3.55174	0.000382691	0.00311208
AT1G75630	AVA-P4	6484.03	0.639147	0.119366	5.3545	8.5792e-08	1.64724e-06
AT1G75710	AT1G75710	1590.65	1.27727	0.252884	5.0508	4.39974e-07	7.37428e-06
AT1G75730	AT1G75730	2593.06	1.78074	0.413076	4.31093	1.62568e-05	0.000192336
AT1G75750	GASA1	33237.7	1.00023	0.086114	11.6152	3.44962e-31	5.88871e-29
AT1G75800	AT1G75800	5804.6	0.6927	0.144787	4.78428	1.71604e-06	2.56321e-05
AT1G75820	CLV1	675.161	1.39657	0.50399	2.77103	0.00558788	0.0302412
AT1G76020	AT1G76020	2210.36	2.88011	0.230211	12.5108	6.52022e-36	1.36548e-33
AT1G76040	CPK29	5407.7	3.3222	0.193407	17.1773	3.93101e-66	2.95758e-63
AT1G76200	AT1G76200	6766.83	1.00452	0.153932	6.52575	6.76614e-11	2.14093e-09
AT1G76490	HMG1	9310.86	0.644138	0.182419	3.5311	0.000413841	0.00333602
AT1G76520	AT1G76520	6315.93	0.968863	0.16909	5.72985	1.00517e-08	2.30204e-07
AT1G76580	AT1G76580	1829.85	0.941504	0.335239	2.80845	0.00497804	0.0276295
AT1G76670	AT1G76670	5671.73	0.933477	0.1843	5.06498	4.08451e-07	6.91986e-06
AT1G76950	PRAF1	1591.65	0.918588	0.293069	3.13437	0.00172223	0.0113188
AT1G77020	AT1G77020	692.004	1.79915	0.370105	4.86119	1.16681e-06	1.79838e-05
AT1G77330	AT1G77330	10998.1	0.712081	0.155125	4.59036	4.42484e-06	6.01193e-05
AT1G77500	AT1G77500	1937.85	0.839418	0.274875	3.05381	0.00225953	0.0143393
AT1G77510	PDIL1-2	1889.11	0.599697	0.215076	2.7883	0.00529854	0.0290669
AT1G77530	AT1G77530	1618.74	2.53094	0.599299	4.22317	2.40892e-05	0.000274914
AT1G77610	AT1G77610	2909.89	1.46624	0.275226	5.3274	9.96282e-08	1.89145e-06
AT1G77690	LAX3	3422.89	1.80732	0.250341	7.2194	5.22166e-13	2.15158e-11
AT1G77700	AT1G77700	316.096	2.70461	0.667568	4.05143	5.09048e-05	0.000538303
AT1G77765	AT1G77765	334.043	2.14064	0.604326	3.5422	0.000396804	0.00320887
AT1G77885	AT1G77885	988.086	0.971843	0.377055	2.57746	0.00995296	0.0479224
AT1G78060	AT1G78060	938.155	1.34188	0.407415	3.29364	0.00098899	0.00708404
AT1G78100	AUF1	3395.56	0.876627	0.261119	3.35719	0.000787393	0.00580163
AT1G78110	AT1G78110	1680.21	2.38042	0.363225	6.55359	5.6171e-11	1.79412e-09
AT1G78120	TPR12	2421.06	2.98773	0.286941	10.4124	2.17751e-25	2.81744e-23
AT1G78280	AT1G78280	979.194	1.29756	0.376452	3.4468	0.000567261	0.00437179
AT1G78300	GRF2	6896.39	0.63767	0.213596	2.9854	0.00283209	0.0173339
AT1G78320	GSTU23	327.776	2.38266	0.514214	4.6336	3.59359e-06	4.97955e-05
AT1G78340	GSTU22	3057.42	1.11043	0.194199	5.71799	1.07791e-08	2.45479e-07
AT1G78380	GSTU19	19413.4	0.986378	0.126744	7.78244	7.11409e-15	3.73426e-13
AT1G78510	SPS1	2058.48	1.63452	0.322792	5.0637	4.11206e-07	6.94945e-06
AT1G78520	AT1G78520	3690.08	4.43901	0.315648	14.0632	6.3958e-45	2.12991e-42
AT1G78570	RHM1	5052.02	0.625961	0.224073	2.79356	0.00521321	0.0286964
AT1G78580	TPS1	1369.57	2.35903	0.386488	6.10375	1.03605e-09	2.76562e-08
AT1G78850	AT1G78850	10912.6	1.04694	0.136227	7.68527	1.52678e-14	7.75373e-13
AT1G79010	AT1G79010	4381.83	0.718839	0.224244	3.20562	0.00134773	0.00921191
AT1G79110	BRG2	1253.09	1.69598	0.386881	4.38373	1.16665e-05	0.000143458
AT1G79330	MC5	1322.2	2.18056	0.497538	4.3827	1.17219e-05	0.000143792
AT1G79340	MC4	7424.01	0.913267	0.179047	5.10072	3.38366e-07	5.85483e-06
AT1G79380	RGLG4	12286.5	1.03491	0.153697	6.73346	1.65678e-11	5.60929e-10
AT1G79420	AT1G79420	622.255	1.47572	0.515691	2.86164	0.00421461	0.0240628
AT1G79430	APL	1431.95	2.43678	0.45512	5.35413	8.59671e-08	1.64904e-06
AT1G79480	AT1G79480	73.4749	3.33166	0.710198	4.69118	2.7164e-06	3.87779e-05
AT1G79520	AT1G79520	1367.42	1.37765	0.27312	5.04411	4.55646e-07	7.61183e-06
AT1G79580	SMB	3162.77	4.22066	0.333993	12.637	1.32068e-36	2.79461e-34
AT1G79620	AT1G79620	777.237	1.61435	0.405276	3.98333	6.79554e-05	0.000689189
AT1G79640	AT1G79640	856.006	2.15935	0.365511	5.90776	3.46792e-09	8.65447e-08
AT1G79910	AT1G79910	460.272	1.35582	0.504139	2.68937	0.00715869	0.0368063
AT1G79920	Hsp70-15	2779.42	0.773925	0.232235	3.3325	0.000860685	0.00626377
AT1G80120	AT1G80120	580.522	2.25493	0.519822	4.33789	1.43856e-05	0.000173018
AT1G80230	AT1G80230	2505.06	0.634379	0.228437	2.77705	0.00548552	0.0298268
AT1G80240	DGR1	1317.32	1.21374	0.40049	3.03063	0.00244043	0.0153151
AT1G80900	MGT1	874.127	1.35577	0.429174	3.15903	0.00158296	0.0105446
AT1G80960	AT1G80960	325.252	1.96029	0.576386	3.401	0.000671388	0.00506822
AT2G01080	AT2G01080	1046.08	1.01921	0.216617	4.70511	2.53727e-06	3.6503e-05
AT2G01275	AT2G01275	3499.32	4.70486	0.468479	10.0428	9.87874e-24	1.10871e-21
AT2G01420	PIN4	3577.28	1.17986	0.201381	5.85883	4.66148e-09	1.12864e-07
AT2G01460	AT2G01460	6657.57	1.0223	0.219256	4.66257	3.1228e-06	4.3992e-05
AT2G01600	AT2G01600	4545.17	0.731881	0.169349	4.32174	1.54804e-05	0.000184332
AT2G01660	PDLP6	612.983	1.29394	0.388951	3.32676	0.000878631	0.00637674
AT2G01720	AT2G01720	6788.7	0.739652	0.182496	4.05298	5.05703e-05	0.000535044
AT2G01830	WOL	4780.63	0.852469	0.276642	3.08149	0.00205968	0.0132616
AT2G01880	PAP7	1076.15	0.864231	0.334348	2.58482	0.00974293	0.0471009
AT2G01970	AT2G01970	2805.52	0.630109	0.24202	2.60355	0.00922645	0.045076
AT2G02020	PTR4	1555.2	2.73254	0.269885	10.1249	4.28574e-24	4.94662e-22
AT2G02050	AT2G02050	4644.87	0.711565	0.238863	2.97896	0.00289224	0.0176246
AT2G02130	LCR68	9665.6	1.37905	0.193037	7.144	9.06526e-13	3.60375e-11
AT2G02230	PP2-B1	1091.68	1.31936	0.351007	3.75879	0.00017074	0.00154357
AT2G02370	AT2G02370	1430.67	1.37832	0.490758	2.80855	0.0049765	0.0276285
AT2G02380	GSTZ2	1620.84	0.986537	0.344361	2.86483	0.00417232	0.0238549
AT2G02497	AT2G02497	305.841	3.20621	0.569684	5.62804	1.82266e-08	3.95413e-07
AT2G02500	ISPD	5029.59	2.10324	0.269105	7.81567	5.46706e-15	2.9149e-13
AT2G02510	AT2G02510	1827.88	1.72358	0.243228	7.08625	1.37798e-12	5.33188e-11
AT2G02540	HB21	209.866	3.82035	0.689182	5.54332	2.96797e-08	6.22845e-07
AT2G02610	AT2G02610	846.211	1.49492	0.501947	2.97825	0.00289902	0.0176478
AT2G02820	MYB88	4222.86	0.807805	0.22546	3.58292	0.000339769	0.002801
AT2G03120	SPP	3827.73	0.783507	0.151326	5.1776	2.24755e-07	4.02263e-06
AT2G03500	AT2G03500	770.741	2.51081	0.480405	5.22646	1.72789e-07	3.1622e-06
AT2G03720	MRH6	998.627	1.1119	0.315453	3.52477	0.000423855	0.00340593
AT2G03810	AT2G03810	3082.01	2.02159	0.19941	10.1378	3.75356e-24	4.35714e-22
AT2G04025	RGF3	5642.91	3.64373	0.185193	19.6753	3.50821e-86	5.48198e-83
AT2G04100	AT2G04100	3743.19	1.57803	0.261578	6.03275	1.61198e-09	4.21437e-08
AT2G04160	AIR3	2408.25	1.29727	0.281484	4.60866	4.05277e-06	5.54024e-05
AT2G04170	AT2G04170	2469.9	1.19149	0.22715	5.24538	1.55959e-07	2.888e-06
AT2G04390	AT2G04390	2016.82	0.598493	0.23154	2.58483	0.00974269	0.0471009
AT2G04520	AT2G04520	2449.59	0.827294	0.227796	3.63174	0.00028152	0.00237886
AT2G04780	FLA7	5908.9	1.15746	0.169076	6.84582	7.60381e-12	2.70514e-10
AT2G05170	VPS11	2017.3	0.854464	0.253085	3.37619	0.000734958	0.0054718
AT2G05210	AtPOT1a	4550.42	0.783567	0.199595	3.92579	8.6447e-05	0.000856209
AT2G05400	AT2G05400	786.367	2.67813	0.478477	5.59719	2.17853e-08	4.68798e-07
AT2G05440	GRP9	624.915	1.59631	0.341645	4.67243	2.97656e-06	4.21658e-05
AT2G05710	ACO3	8433.88	0.798612	0.162452	4.91597	8.83435e-07	1.39855e-05
AT2G05920	AT2G05920	4333.5	0.902703	0.232364	3.88487	0.000102386	0.000993248
AT2G06530	VPS2.1	1596.32	0.822407	0.207892	3.95594	7.62334e-05	0.000763989
AT2G07945	AT2G07945	160.346	5.03167	0.669865	7.51146	5.84701e-14	2.73678e-12
AT2G11810	MGDC	226.339	2.12684	0.710097	2.99513	0.00274325	0.0168868
AT2G13820	XYP2	2600.89	1.36508	0.210104	6.49718	8.18385e-11	2.55371e-09
AT2G14095	AT2G14095	2960.84	4.45805	0.291294	15.3043	7.15586e-53	3.6341e-50
AT2G14620	XTH10	427.792	2.33331	0.660594	3.53215	0.000412203	0.00332413
AT2G14890	AGP9	8971.57	0.663061	0.152318	4.35315	1.34195e-05	0.000162845
AT2G15730	AT2G15730	1164.35	1.35035	0.396141	3.40877	0.000652575	0.00494273
AT2G15830	AT2G15830	1119.94	1.77099	0.302017	5.86388	4.52163e-09	1.10003e-07
AT2G15910	AT2G15910	2475.65	1.55424	0.190739	8.14854	3.68349e-16	2.22037e-14
AT2G16060	HB1	484.592	2.4637	0.63757	3.86421	0.000111451	0.00106568
AT2G16500	ADC1	3423.98	1.11187	0.262645	4.23335	2.30235e-05	0.000264088
AT2G16510	AT2G16510	2742.8	0.763503	0.188175	4.0574	4.96213e-05	0.00052665
AT2G16660	AT2G16660	2079.38	1.88207	0.397309	4.73705	2.16856e-06	3.17837e-05
AT2G16700	ADF5	423.632	2.34534	0.429556	5.45991	4.76371e-08	9.60973e-07
AT2G16710	AT2G16710	584.213	1.19206	0.430595	2.7684	0.00563326	0.0304353
AT2G16740	UBC29	2158.49	3.81498	0.508642	7.50033	6.36562e-14	2.95907e-12
AT2G16760	AT2G16760	401.062	1.75465	0.507693	3.45612	0.000548015	0.004249
AT2G16990	AT2G16990	1629.63	0.978225	0.361428	2.70655	0.00679857	0.0353303
AT2G17070	AT2G17070	1127.14	1.29227	0.403732	3.20082	0.00137038	0.00934784
AT2G17130	IDH2	2126.55	0.779234	0.272563	2.85891	0.00425099	0.0242433
AT2G17200	DSK2	4298.21	0.703748	0.152372	4.61862	3.86303e-06	5.30945e-05
AT2G17280	AT2G17280	1442.04	2.96635	0.404332	7.33643	2.1937e-13	9.5834e-12
AT2G17290	CPK6	2355.45	1.02017	0.285429	3.57418	0.000351331	0.00288361
AT2G17710	AT2G17710	4945.46	0.840132	0.175138	4.79696	1.61093e-06	2.42224e-05
AT2G17790	VPS35A	4265.48	0.765715	0.25143	3.04544	0.00232338	0.0146803
AT2G17840	ERD7	1857.95	0.985348	0.282088	3.49306	0.000477523	0.00377301
AT2G18040	PIN1AT	4012.6	1.06312	0.172545	6.16141	7.2102e-10	1.97396e-08
AT2G18160	bZIP2	5911.18	0.707067	0.143556	4.92538	8.41967e-07	1.34147e-05
AT2G18196	AT2G18196	791.153	1.10563	0.339974	3.25209	0.00114559	0.0080302
AT2G18230	PPa2	1027.03	1.66372	0.45827	3.63044	0.00028294	0.00238888
AT2G18800	XTH21	1321.73	1.82399	0.26823	6.80012	1.04534e-11	3.64863e-10
AT2G18960	HA1	11621.1	0.888199	0.118302	7.50792	6.0072e-14	2.8053e-12
AT2G18980	AT2G18980	4469.92	0.824526	0.270546	3.04764	0.00230644	0.0145959
AT2G19060	AT2G19060	330.85	1.28866	0.477878	2.69662	0.00700467	0.03617
AT2G19130	AT2G19130	208.966	1.68157	0.610494	2.75445	0.00587912	0.0314368
AT2G19160	AT2G19160	1351.13	0.983909	0.303041	3.24678	0.00116718	0.00816466
AT2G19590	ACO1	2063.26	1.93444	0.275604	7.01893	2.23571e-12	8.34857e-11
AT2G19620	NDL3	2217.18	0.607067	0.205783	2.95003	0.00317744	0.019074
AT2G19760	PRF1	7174.53	1.10061	0.096369	11.4208	3.29298e-30	5.35149e-28
AT2G20010	AT2G20010	2079.22	0.805721	0.294965	2.73159	0.00630302	0.0331881
AT2G20230	AT2G20230	1738.69	0.770961	0.279722	2.75617	0.00584828	0.0313371
AT2G20300	ALE2	2101.51	0.845704	0.292882	2.88753	0.00388283	0.0225295
AT2G20630	PIA1	4854.29	1.07467	0.183666	5.85122	4.87994e-09	1.17454e-07
AT2G20750	EXPB1	1490.56	1.40269	0.286003	4.90448	9.36762e-07	1.47286e-05
AT2G20990	SYTA	7596.26	0.631352	0.155026	4.07255	4.65004e-05	0.000496118
AT2G21045	AT2G21045	3641.19	0.745537	0.136884	5.44649	5.13729e-08	1.029e-06
AT2G21160	AT2G21160	8461.44	0.718664	0.168976	4.25306	2.10873e-05	0.000243668
AT2G21187	AT2G21187	1746.9	3.13343	0.316767	9.89193	4.51245e-23	4.74953e-21
AT2G21188	AT2G21188	442.425	2.39131	0.56881	4.20406	2.62175e-05	0.000296703
AT2G21390	AT2G21390	6193.72	0.679068	0.178828	3.79733	0.000146264	0.00134809
AT2G21590	APL4	888.215	2.56204	0.633374	4.04506	5.23091e-05	0.000551431
AT2G21610	PE11	1688.69	4.3353	0.466722	9.28882	1.56005e-20	1.34855e-18
AT2G21870	MGP1	8421.48	0.682614	0.147127	4.63962	3.49052e-06	4.86994e-05
AT2G21880	RAB7A	2153.92	1.04756	0.222326	4.71182	2.45509e-06	3.54966e-05
AT2G22170	PLAT2	6932.62	0.887083	0.219335	4.04442	5.24537e-05	0.000552668
AT2G22420	AT2G22420	1747.99	1.52714	0.435343	3.5079	0.000451656	0.00359661
AT2G22470	AGP2	14623.7	1.58015	0.121829	12.9703	1.80342e-38	4.21089e-36
AT2G22510	AT2G22510	877.002	1.28557	0.42875	2.99841	0.00271393	0.0167265
AT2G22560	NET2D	1471.8	0.830431	0.259704	3.19761	0.00138573	0.0094241
AT2G22620	AT2G22620	799.291	1.58201	0.504287	3.13713	0.00170613	0.0112344
AT2G22795	AT2G22795	22773.2	0.612192	0.133377	4.58995	4.4336e-06	6.01631e-05
AT2G23010	SCPL9	135.153	2.30085	0.715583	3.21535	0.00130287	0.00895905
AT2G23096	P4H13	259.535	2.94816	0.712582	4.1373	3.51422e-05	0.000385255
AT2G23120	AT2G23120	2785.9	0.992294	0.267365	3.71139	0.000206124	0.00181815
AT2G23300	AT2G23300	1461.36	1.11571	0.35767	3.11937	0.00181236	0.011819
AT2G23410	CPT	903.156	0.869478	0.326356	2.6642	0.00771722	0.0390455
AT2G23460	XLG1	735.374	1.20152	0.35988	3.33867	0.000841818	0.00614469
AT2G23540	AT2G23540	749.469	1.53468	0.591967	2.5925	0.00952802	0.0462933
AT2G23600	ACL	1335.45	3.0493	0.397889	7.66368	1.80678e-14	9.0179e-13
AT2G23610	MES3	902.821	1.15952	0.427708	2.71101	0.00670783	0.0349482
AT2G23620	MES1	678.074	0.972408	0.355324	2.73668	0.00620625	0.0327805
AT2G23630	sks16	1502.65	2.23833	0.441882	5.06544	4.07459e-07	6.91489e-06
AT2G24070	QWRF4	456.522	1.95272	0.70355	2.77553	0.00551125	0.0299186
AT2G24170	AT2G24170	1741.63	1.75425	0.37334	4.69881	2.61685e-06	3.74885e-05
AT2G24330	AT2G24330	723.799	1.11478	0.388289	2.87101	0.00409159	0.0235324
AT2G24370	AT2G24370	158.276	3.80547	0.707775	5.37666	7.58802e-08	1.46943e-06
AT2G24850	TAT3	334.145	2.07866	0.690242	3.0115	0.00259961	0.0161741
AT2G24940	MAPR2	2375.69	1.015	0.22476	4.51591	6.30466e-06	8.25618e-05
AT2G24980	EXT6	1152.44	1.3837	0.315445	4.3865	1.15189e-05	0.000141815
AT2G25050	AT2G25050	2584.59	0.90067	0.232531	3.87334	0.000107356	0.0010321
AT2G25220	AT2G25220	590.033	1.09643	0.41672	2.6311	0.00851097	0.0422925
AT2G25260	AT2G25260	2145.57	0.872623	0.323085	2.70091	0.0069151	0.0357822
AT2G25430	AT2G25430	3605.89	0.778975	0.246587	3.15902	0.001583	0.0105446
AT2G25460	AT2G25460	3440.76	2.36317	0.232793	10.1514	3.26715e-24	3.83635e-22
AT2G25530	AT2G25530	628.06	2.058	0.40588	5.07047	3.96844e-07	6.74601e-06
AT2G25610	AT2G25610	1520.05	1.04163	0.28092	3.70793	0.000208959	0.00183836
AT2G25810	TIP4;1	1749.74	1.67743	0.278924	6.01393	1.81077e-09	4.6562e-08
AT2G26170	CYP711A1	1748.34	1.72737	0.266086	6.49176	8.48402e-11	2.64332e-09
AT2G26290	ARSK1	942.115	1.09806	0.328852	3.33907	0.000840587	0.00613792
AT2G26650	KT1	5693.41	1.41008	0.284892	4.94954	7.43879e-07	1.20216e-05
AT2G26670	TED4	3211.27	1.38131	0.298906	4.62123	3.81477e-06	5.25022e-05
AT2G26710	BAS1	1714.51	1.77644	0.329475	5.39173	6.97831e-08	1.36305e-06
AT2G26780	AT2G26780	1934.07	1.09753	0.32325	3.3953	0.000685529	0.0051539
AT2G26800	AT2G26800	2006.13	0.798409	0.302033	2.64345	0.00820658	0.0410713
AT2G27030	CAM5	9525.24	1.25654	0.172341	7.29101	3.07642e-13	1.30512e-11
AT2G27140	AT2G27140	841.933	2.44582	0.391374	6.24933	4.12217e-10	1.1598e-08
AT2G27370	CASP3	1113	1.24175	0.26965	4.60504	4.12378e-06	5.62974e-05
AT2G27550	ATC	616.576	2.1912	0.502196	4.36323	1.28158e-05	0.000156173
AT2G27580	AT2G27580	1827.15	1.13723	0.289708	3.92544	8.65724e-05	0.000857033
AT2G27740	AT2G27740	1286.98	2.28749	0.322137	7.10098	1.23874e-12	4.82066e-11
AT2G27770	AT2G27770	639.738	2.34204	0.561811	4.16873	3.06296e-05	0.000339634
AT2G27920	SCPL51	965.002	1.11518	0.383693	2.90644	0.00365569	0.0214196
AT2G27930	AT2G27930	664.175	2.036	0.485837	4.19071	2.78082e-05	0.000312615
AT2G27950	AT2G27950	2564.85	0.68781	0.261853	2.6267	0.00862181	0.0426971
AT2G28190	CSD2	1605.19	0.963618	0.319088	3.01992	0.00252845	0.0157822
AT2G28200	AT2G28200	891.952	1.56726	0.346966	4.51705	6.27059e-06	8.21812e-05
AT2G28260	CNGC15	1591.31	3.21566	0.586834	5.47968	4.26096e-08	8.68355e-07
AT2G28315	AT2G28315	1027.58	3.17708	0.502622	6.32103	2.59833e-10	7.58368e-09
AT2G28470	BGAL8	10458.6	3.06989	0.214869	14.2873	2.62647e-46	9.52752e-44
AT2G28510	AT2G28510	1062.95	0.925657	0.357795	2.58711	0.00967841	0.046851
AT2G28660	AT2G28660	452.333	1.20821	0.450271	2.68329	0.00729021	0.037369
AT2G28760	UXS6	6109.39	3.5854	0.167786	21.3689	2.60121e-101	6.60512e-98
AT2G28810	AT2G28810	1743.79	2.26272	0.349857	6.46754	9.96122e-11	3.0613e-09
AT2G28890	PLL4	2057.81	1.03914	0.270152	3.8465	0.000119817	0.0011379
AT2G28900	OEP16-1	2557.92	2.43396	0.361239	6.7378	1.60803e-11	5.45334e-10
AT2G28970	AT2G28970	1211.23	1.64289	0.330986	4.96363	6.91882e-07	1.12349e-05
AT2G28990	AT2G28990	504.75	1.40384	0.429175	3.27102	0.00107159	0.00758209
AT2G29050	RBL1	1809.12	1.28442	0.338295	3.79676	0.000146599	0.00134934
AT2G29130	LAC2	604.956	1.98307	0.57584	3.4438	0.000573608	0.00441207
AT2G29525	AtIPCS3	2313.51	2.43043	0.262587	9.25573	2.12762e-20	1.80839e-18
AT2G29750	UGT71C1	2666.53	0.608247	0.203739	2.98542	0.00283188	0.0173339
AT2G29870	AT2G29870	221.262	4.59375	0.640834	7.16839	7.58828e-13	3.0404e-11
AT2G30110	UBA1	4555.38	0.77614	0.152418	5.0922	3.53938e-07	6.08283e-06
AT2G30210	LAC3	3037.22	1.47557	0.242068	6.09569	1.08967e-09	2.89354e-08
AT2G30340	LBD13	1871.37	1.29448	0.249618	5.18583	2.15059e-07	3.86954e-06
AT2G30440	TPP	2989.56	0.670163	0.221582	3.02444	0.00249092	0.0155838
AT2G30490	C4H	6307.05	0.772848	0.170517	4.53238	5.83236e-06	7.68842e-05
AT2G30550	AT2G30550	2789.93	1.51381	0.31997	4.73109	2.23323e-06	3.25718e-05
AT2G30870	GSTF10	14949.3	0.746671	0.0924773	8.0741	6.79767e-16	4.00254e-14
AT2G30930	AT2G30930	9389.55	0.701007	0.119072	5.88726	3.92639e-09	9.70326e-08
AT2G30970	ASP1	4012.14	0.661655	0.240761	2.74818	0.00599267	0.0319263
AT2G30980	SKdZeta	4960.24	0.619383	0.199468	3.10517	0.00190169	0.0123698
AT2G31083	CLE5	379.108	1.87513	0.466096	4.02305	5.74481e-05	0.000595409
AT2G31130	AT2G31130	1822.23	2.02359	0.349616	5.78803	7.12171e-09	1.66288e-07
AT2G31260	APG9	1839.12	1.60797	0.314053	5.12006	3.05443e-07	5.32599e-06
AT2G31390	AT2G31390	4202.52	0.718433	0.279324	2.57204	0.0101102	0.0485711
AT2G31400	GUN1	1909.95	0.656794	0.218858	3.001	0.00269092	0.0166302
AT2G31490	AT2G31490	2907.21	0.787821	0.14926	5.27817	1.30481e-07	2.4452e-06
AT2G31900	XIF	872.056	1.17719	0.415533	2.83295	0.00461202	0.025888
AT2G32190	AT2G32190	149.761	2.13245	0.715784	2.97919	0.00289014	0.0176201
AT2G32300	UCC1	4023.61	1.16787	0.242992	4.80622	1.53809e-06	2.31957e-05
AT2G32430	AT2G32430	2361.72	2.15988	0.24802	8.70847	3.07998e-18	2.17246e-16
AT2G32510	MAPKKK17	357.34	1.86498	0.688062	2.71048	0.00671865	0.0349956
AT2G32560	AT2G32560	948.222	1.88617	0.314766	5.99229	2.069e-09	5.28012e-08
AT2G32720	CB5-B	3554.23	0.855562	0.204524	4.18318	2.87459e-05	0.000321025
AT2G32800	AP4.3A	268.456	1.90169	0.6752	2.81648	0.00485531	0.0270221
AT2G32850	AT2G32850	2635.11	1.01928	0.263652	3.86599	0.000110641	0.00105967
AT2G32920	PDIL2-3	5418	0.801784	0.198686	4.03543	5.45022e-05	0.000570112
AT2G32930	ZFN2	756.089	2.69326	0.605476	4.44818	8.66024e-06	0.000109528
AT2G32990	GH9B8	1491.83	2.68886	0.299	8.99285	2.40903e-19	1.84668e-17
AT2G33040	ATP3	9656.94	0.919564	0.16789	5.47719	4.32127e-08	8.77823e-07
AT2G33220	AT2G33220	2244.07	1.34833	0.241177	5.5906	2.26283e-08	4.83864e-07
AT2G33385	arpc2b	411.558	2.78774	0.689853	4.04106	5.32092e-05	0.00055889
AT2G33770	PHO2	2570.57	1.66206	0.198135	8.38854	4.92234e-17	3.15433e-15
AT2G33790	AGP30	7829.36	1.69343	0.152531	11.1022	1.22346e-28	1.85473e-26
AT2G34250	AT2G34250	11506.4	0.663735	0.14569	4.55579	5.21888e-06	6.95646e-05
AT2G34340	AT2G34340	812.36	1.31211	0.439921	2.9826	0.00285809	0.017472
AT2G34360	AT2G34360	620.834	3.01955	0.70395	4.28944	1.79124e-05	0.000210088
AT2G34530	AT2G34530	469.138	2.00528	0.55206	3.63236	0.000280844	0.00237415
AT2G34790	MEE23	1600.19	4.36869	0.598444	7.30008	2.87588e-13	1.22733e-11
AT2G34830	WRKY35	1466.53	1.82649	0.359545	5.07999	3.77453e-07	6.43253e-06
AT2G35010	TO1	824.736	1.01578	0.339829	2.98909	0.00279812	0.0171777
AT2G35050	AT2G35050	2818.86	0.953776	0.315589	3.02221	0.00250936	0.0156799
AT2G35210	RPA	1049.15	1.81418	0.467505	3.88056	0.000104217	0.00100813
AT2G35770	scpl28	1456.36	1.18674	0.316703	3.74718	0.000178831	0.00160742
AT2G35860	FLA16	373.709	1.40733	0.42032	3.34822	0.000813318	0.00597315
AT2G35890	CPK25	455.638	1.8799	0.594703	3.16107	0.00157189	0.0104865
AT2G36050	OFP15	439.134	2.16297	0.417309	5.18312	2.18201e-07	3.91567e-06
AT2G36100	CASP1	3437.91	1.1279	0.202785	5.56207	2.66591e-08	5.64117e-07
AT2G36120	DOT1	1916.8	1.05643	0.314592	3.35809	0.000784821	0.00578688
AT2G36290	AT2G36290	2278.69	0.779506	0.263234	2.96127	0.00306372	0.0184952
AT2G36307	AT2G36307	1474.33	3.17619	0.427149	7.43579	1.03944e-13	4.7132e-12
AT2G36355	AT2G36355	356.163	3.07283	0.493996	6.22036	4.96008e-10	1.38787e-08
AT2G36380	ABCG34	10961.4	0.817913	0.14822	5.51824	3.42403e-08	7.10478e-07
AT2G36580	AT2G36580	4592.63	0.858297	0.219861	3.90381	9.46882e-05	0.000930124
AT2G36650	AT2G36650	896.477	3.2282	0.430494	7.49883	6.43901e-14	2.98408e-12
AT2G36710	AT2G36710	3297.55	10.9626	0.453373	24.18	3.61057e-129	1.83363e-125
AT2G36830	GAMMA-TIP	15176.8	0.923295	0.136597	6.75929	1.38674e-11	4.72656e-10
AT2G36870	XTH32	323.139	1.9158	0.715995	2.67572	0.00745686	0.0379931
AT2G36880	MAT3	26818.8	0.801199	0.0859025	9.32684	1.09072e-20	9.50942e-19
AT2G36910	ABCB1	3703.15	0.963229	0.326872	2.94681	0.00321074	0.0192228
AT2G36950	AT2G36950	9519.2	0.589519	0.14314	4.11848	3.81385e-05	0.000414746
AT2G37040	PAL1	10077.9	1.6808	0.112528	14.9367	1.90187e-50	8.22013e-48
AT2G37090	IRX9	841.54	2.86176	0.530141	5.39811	6.73451e-08	1.3167e-06
AT2G37110	AT2G37110	2910.41	1.13743	0.269492	4.22066	2.43586e-05	0.000277365
AT2G37130	AT2G37130	17947.5	0.950618	0.132235	7.18888	6.53268e-13	2.63827e-11
AT2G37150	AT2G37150	4209.75	0.849559	0.211169	4.02313	5.74302e-05	0.000595409
AT2G37170	PIP2B	23822.2	0.79554	0.109762	7.24789	4.23307e-13	1.76572e-11
AT2G37180	RD28	4390.14	1.27746	0.199127	6.41528	1.40567e-10	4.26192e-09
AT2G37460	UMAMIT12	714.644	2.47121	0.420811	5.8725	4.29268e-09	1.04809e-07
AT2G37480	AT2G37480	2975.88	1.29033	0.265412	4.86162	1.16427e-06	1.79582e-05
AT2G37540	AT2G37540	513.496	1.31592	0.513263	2.56383	0.0103524	0.0495054
AT2G37870	AT2G37870	726.807	2.12994	0.469488	4.53674	5.71312e-06	7.55083e-05
AT2G37950	AT2G37950	428.882	1.21796	0.358371	3.3986	0.000677307	0.00510721
AT2G38000	AT2G38000	876.397	0.939898	0.347286	2.70641	0.00680151	0.0353365
AT2G38080	IRX12	4141.2	3.41048	0.30372	11.229	2.93709e-29	4.52001e-27
AT2G38120	AUX1	4695	2.0281	0.229012	8.85586	8.30384e-19	6.15636e-17
AT2G38180	AT2G38180	1299.44	1.24069	0.453812	2.73393	0.0062583	0.0329868
AT2G38320	TBL34	1585.99	2.9468	0.411845	7.15513	8.3594e-13	3.34277e-11
AT2G38340	DREB19	172.5	2.08091	0.566577	3.67278	0.000239923	0.00207131
AT2G38380	AT2G38380	646.708	1.25202	0.450965	2.77631	0.00549796	0.0298748
AT2G38390	AT2G38390	293.681	1.60911	0.58406	2.75504	0.00586842	0.0314044
AT2G38480	AT2G38480	410.525	1.30932	0.485851	2.69491	0.00704074	0.0362917
AT2G38640	AT2G38640	1503.36	1.03324	0.2517	4.10504	4.04237e-05	0.000435863
AT2G38750	ANNAT4	2807.62	0.989367	0.294343	3.36127	0.000775836	0.00573312
AT2G38800	AT2G38800	7834.98	0.879026	0.192446	4.56766	4.93207e-06	6.60885e-05
AT2G38820	AT2G38820	1269.15	0.837613	0.266778	3.13973	0.00169101	0.0111494
AT2G39040	AT2G39040	2871.63	2.02154	0.213905	9.45065	3.36743e-21	3.06753e-19
AT2G39110	AT2G39110	1658.57	0.935196	0.293398	3.18746	0.00143526	0.00970126
AT2G39420	AT2G39420	2487.14	0.965434	0.28377	3.40217	0.000668523	0.00504847
AT2G39430	AT2G39430	1004.6	1.284	0.346581	3.70476	0.000211591	0.0018583
AT2G39480	ABCB6	1249.64	1.01063	0.366457	2.75783	0.00581866	0.0312121
AT2G39530	AT2G39530	2134.28	1.32728	0.214911	6.17599	6.5752e-10	1.81233e-08
AT2G39690	AT2G39690	575.756	1.69149	0.647761	2.61129	0.00902023	0.0442708
AT2G39700	EXPA4	1236.46	1.06324	0.343522	3.09511	0.00196743	0.0127322
AT2G39760	BPM3	1672.86	0.740865	0.26631	2.78197	0.00540306	0.0294731
AT2G39770	CYT1	11038.2	1.24069	0.157581	7.87338	3.45197e-15	1.87496e-13
AT2G39830	DAR2	622.238	2.32859	0.619495	3.75884	0.0001707	0.00154357
AT2G40113	AT2G40113	1175.71	1.45834	0.286512	5.09	3.58063e-07	6.14332e-06
AT2G40150	TBL28	932.293	1.35477	0.411849	3.28948	0.00100372	0.00716427
AT2G40320	TBL33	1808.75	2.63386	0.391507	6.72749	1.72616e-11	5.82479e-10
AT2G40470	LBD15	2126.71	2.32072	0.322234	7.20198	5.93442e-13	2.42072e-11
AT2G40475	ASG8	916.373	1.42716	0.42702	3.34215	0.000831334	0.00608128
AT2G40840	DPE2	4457.73	0.718324	0.22407	3.2058	0.00134689	0.00921114
AT2G40890	CYP98A3	3531.36	1.28643	0.312925	4.11098	3.93985e-05	0.000425713
AT2G40900	UMAMIT11	2981.84	0.951143	0.332955	2.85667	0.00428109	0.0243876
AT2G41110	CAM2	1053.7	1.22611	0.307869	3.98257	6.81727e-05	0.000691048
AT2G41290	SSL2	1511.56	2.1871	0.251795	8.68601	3.75403e-18	2.61162e-16
AT2G41700	ABCA1	2347.64	1.22716	0.390766	3.1404	0.00168715	0.0111275
AT2G41740	VLN2	5174.22	0.934186	0.166976	5.59474	2.20956e-08	4.7397e-07
AT2G41800	AT2G41800	6332.16	1.84275	0.208133	8.8537	8.46653e-19	6.25415e-17
AT2G41810	AT2G41810	857.434	1.54309	0.331198	4.65911	3.17584e-06	4.46773e-05
AT2G41830	AT2G41830	752.086	2.33621	0.40322	5.79388	6.87783e-09	1.60963e-07
AT2G41970	AT2G41970	1573.88	1.7642	0.391666	4.50435	6.65775e-06	8.64741e-05
AT2G42170	AT2G42170	416.265	2.56124	0.502026	5.10181	3.36419e-07	5.82611e-06
AT2G42455	AT2G42455	57.1231	2.29157	0.711835	3.21925	0.00128528	0.0088536
AT2G42490	AT2G42490	4571.73	0.684463	0.235105	2.91131	0.00359919	0.0211679
AT2G42570	TBL39	5208.49	0.651028	0.16799	3.87539	0.000106454	0.00102683
AT2G42670	AT2G42670	858.326	1.11985	0.319478	3.50526	0.000456163	0.00362397
AT2G42680	MBF1A	1635.6	0.655521	0.213391	3.07193	0.00212681	0.0136333
AT2G42820	HVA22F	707.446	2.03626	0.613398	3.31964	0.000901339	0.00652523
AT2G42890	ML2	2368.2	1.72341	0.334282	5.15557	2.52866e-07	4.47449e-06
AT2G43040	NPG1	1546.34	1.3098	0.354378	3.69607	0.000218964	0.00191067
AT2G43090	AT2G43090	4032.96	0.945206	0.229712	4.11474	3.87611e-05	0.000420278
AT2G43230	AT2G43230	223.816	2.18058	0.63429	3.43784	0.000586382	0.0045018
AT2G43290	MSS3	833.139	1.73431	0.323158	5.36674	8.01741e-08	1.54815e-06
AT2G43470	AT2G43470	341.681	3.15027	0.667377	4.72038	2.35403e-06	3.41569e-05
AT2G43480	AT2G43480	421.015	2.59335	0.66588	3.89462	9.83509e-05	0.000962379
AT2G43490	AT2G43490	3982.8	0.794583	0.208296	3.81468	0.000136358	0.00127301
AT2G43590	AT2G43590	233.417	2.49603	0.577773	4.32008	1.55975e-05	0.000185616
AT2G43610	AT2G43610	16507.2	1.74124	0.123118	14.1428	2.06764e-45	7.24174e-43
AT2G43680	IQD14	6796.2	1.06143	0.185739	5.71464	1.09937e-08	2.49806e-07
AT2G43870	AT2G43870	302.48	1.82421	0.693571	2.63018	0.00853403	0.0423553
AT2G43880	AT2G43880	2635.39	1.44083	0.377696	3.81479	0.000136296	0.00127301
AT2G43890	AT2G43890	84.4167	1.95772	0.697895	2.80517	0.00502898	0.0278589
AT2G43910	HOL1	2940.62	0.813248	0.223217	3.6433	0.000269161	0.00228967
AT2G44100	GDI1	3173.55	0.735743	0.285007	2.58149	0.00983761	0.0474457
AT2G44250	AT2G44250	231.777	5.16544	0.672212	7.68424	1.5391e-14	7.79684e-13
AT2G44280	AT2G44280	1232.68	2.82929	0.388556	7.28157	3.29962e-13	1.39352e-11
AT2G44300	AT2G44300	989.082	1.10898	0.398385	2.7837	0.00537435	0.0293717
AT2G44310	AT2G44310	1351.94	0.870529	0.257764	3.37723	0.000732193	0.00545626
AT2G44350	ATCS	6904.7	1.04558	0.146518	7.13621	9.59426e-13	3.79918e-11
AT2G44610	RAB6A	3236.56	0.605839	0.227981	2.65741	0.0078743	0.0397215
AT2G44620	MTACP-1	2476.84	0.804308	0.226392	3.55272	0.000381275	0.00310305
AT2G44770	AT2G44770	4087.87	1.24327	0.237088	5.24393	1.57191e-07	2.90553e-06
AT2G44940	AT2G44940	750.918	2.00471	0.499431	4.01399	5.97004e-05	0.000615183
AT2G45160	HAM1	1316.18	1.08547	0.395751	2.74281	0.00609167	0.032306
AT2G45220	AT2G45220	4198.14	0.829158	0.166805	4.97082	6.66701e-07	1.08521e-05
AT2G45400	BEN1	4315.83	1.80068	0.251918	7.14789	8.81246e-13	3.51702e-11
AT2G45420	LBD18	206.646	1.62049	0.565932	2.86339	0.00419128	0.0239499
AT2G45470	FLA8	2822.1	1.01536	0.239863	4.23308	2.30511e-05	0.000264106
AT2G45790	PMM	3511.05	1.20956	0.251576	4.8079	1.52521e-06	2.30358e-05
AT2G45820	AT2G45820	4625.4	0.848846	0.194552	4.36308	1.28247e-05	0.000156187
AT2G45890	ROPGEF4	1794.41	1.11259	0.300098	3.70743	0.000209373	0.00184121
AT2G45970	CYP86A8	866.954	1.42691	0.486764	2.93143	0.00337407	0.0200412
AT2G46000	AT2G46000	929.753	1.11825	0.353907	3.15973	0.00157917	0.0105282
AT2G46140	AT2G46140	3109.33	1.39856	0.232485	6.01571	1.79097e-09	4.61111e-08
AT2G46390	SDH8	3058.27	0.933131	0.270725	3.44679	0.000567296	0.00437179
AT2G46500	PI4K GAMMA 4	2283.66	1.16711	0.321073	3.63501	0.000277965	0.00235373
AT2G46505	SDH4	2375.5	0.832505	0.286746	2.90329	0.00369269	0.0215928
AT2G46540	AT2G46540	1694.94	0.944783	0.299806	3.15131	0.00162539	0.0107726
AT2G46630	AT2G46630	714.306	1.75632	0.594422	2.95467	0.00313002	0.0188507
AT2G46760	GulLO6	457.955	2.51909	0.651915	3.86415	0.000111478	0.00106568
AT2G46850	AT2G46850	1125.72	2.03434	0.457786	4.44387	8.83555e-06	0.000111551
AT2G46950	CYP709B2	1428.57	2.12607	0.441618	4.81428	1.47731e-06	2.23789e-05
AT2G47000	ABCB4	8266.2	0.652872	0.158778	4.11185	3.92505e-05	0.000424339
AT2G47140	SDR5	5761.59	2.45364	0.22208	11.0485	2.23029e-28	3.30701e-26
AT2G47170	ARF1A1C	6888.36	0.756424	0.133716	5.65693	1.54108e-08	3.38438e-07
AT2G47470	UNE5	11137.1	0.984972	0.129672	7.5959	3.05653e-14	1.48898e-12
AT2G47500	AT2G47500	3631.81	1.04143	0.303903	3.42686	0.000610604	0.00466308
AT2G47540	AT2G47540	2273.23	0.762905	0.238287	3.20162	0.00136659	0.00932514
AT2G47650	UXS4	6223.81	1.15615	0.170643	6.77523	1.24211e-11	4.26219e-10
AT2G47710	AT2G47710	924.694	1.33559	0.356977	3.7414	0.000183001	0.00163982
AT2G47730	GSTF8	34269.1	1.22394	0.0815186	15.0142	5.92922e-51	2.61839e-48
AT2G47800	ABCC4	1391.2	1.24614	0.358318	3.47775	0.000505634	0.00396122
AT2G48030	AT2G48030	1485.22	1.12487	0.300603	3.74204	0.000182534	0.00163683
AT2G48060	AT2G48060	1977.09	0.822677	0.231608	3.55202	0.00038228	0.00310999
AT2G48130	AT2G48130	6422.37	1.45794	0.173597	8.39845	4.52421e-17	2.90838e-15
AT2G48140	EDA4	4353.06	0.838662	0.206737	4.05667	4.97772e-05	0.000528028
AT3G01070	ENODL16	476.47	1.83022	0.617396	2.96441	0.00303263	0.0183348
AT3G01190	AT3G01190	10873.7	0.639385	0.106354	6.01186	1.83411e-09	4.71026e-08
AT3G01260	AT3G01260	425.585	1.48056	0.520715	2.84332	0.00446462	0.025249
AT3G01470	HB-1	4473.07	0.69087	0.199614	3.46103	0.000538109	0.00418497
AT3G01516	AT3G01516	7169.63	0.796693	0.134313	5.93163	2.99938e-09	7.52214e-08
AT3G01640	GLCAK	1315.31	1.07253	0.317497	3.37808	0.000729926	0.00544336
AT3G01670	SEOa	334.649	1.71124	0.634774	2.69583	0.00702126	0.0362101
AT3G01680	SEOR1	454.367	1.83367	0.43021	4.26228	2.02353e-05	0.000234623
AT3G01720	AT3G01720	3073.08	0.871114	0.267847	3.25228	0.00114483	0.0080302
AT3G01750	AT3G01750	341.556	3.315	0.70604	4.6952	2.66342e-06	3.8075e-05
AT3G01840	LYK2	1097.83	2.47872	0.530417	4.67316	2.96602e-06	4.20752e-05
AT3G01860	AT3G01860	2463.3	3.68533	0.29032	12.694	6.38169e-37	1.37912e-34
AT3G02090	MPPBETA	7759.16	0.71439	0.12999	5.49572	3.89115e-08	8.00048e-07
AT3G02230	RGP1	9934.71	1.35431	0.144913	9.34567	9.13108e-21	8.02981e-19
AT3G03050	CSLD3	3616.1	0.59531	0.208254	2.85858	0.00425539	0.0242616
AT3G03070	AT3G03070	3079.1	0.743044	0.152214	4.88158	1.05237e-06	1.64025e-05
AT3G03100	AT3G03100	5773.83	0.751112	0.121497	6.18215	6.32343e-10	1.74599e-08
AT3G03105	AT3G03105	117.923	2.96757	0.587797	5.04863	4.45e-07	7.4401e-06
AT3G03160	AT3G03160	4064.83	0.594307	0.14205	4.18378	2.86697e-05	0.000320527
AT3G03200	NAC045	224.68	6.22924	0.63285	9.84316	7.33666e-23	7.52712e-21
AT3G03270	AT3G03270	770.511	1.54853	0.412197	3.75678	0.000172111	0.00155406
AT3G03470	CYP89A9	286.599	1.91206	0.619351	3.0872	0.0020205	0.0130341
AT3G03500	AT3G03500	12163.6	3.23749	0.223201	14.5048	1.12891e-47	4.49662e-45
AT3G03520	NPC3	1517.5	2.14953	0.260378	8.2554	1.51389e-16	9.31913e-15
AT3G03550	AT3G03550	3030.21	0.724052	0.25624	2.82567	0.00471811	0.0263524
AT3G03610	AT3G03610	2845.09	2.10183	0.303275	6.93046	4.19488e-12	1.52715e-10
AT3G03620	AT3G03620	128.796	2.05877	0.713336	2.88612	0.00390023	0.0225985
AT3G03640	BGLU25	971.726	1.67229	0.448125	3.73175	0.000190151	0.00169418
AT3G03660	WOX11	895.27	2.29994	0.498564	4.61312	3.96669e-06	5.44087e-05
AT3G03773	AT3G03773	2181.76	1.45398	0.223155	6.51555	7.24216e-11	2.27736e-09
AT3G03780	MS2	2848.14	1.22256	0.305069	4.00747	6.13727e-05	0.000628707
AT3G03880	AT3G03880	2467.87	0.806171	0.251144	3.21	0.00132736	0.00910641
AT3G04030	MYR2	354.031	2.69631	0.708857	3.80375	0.000142524	0.00132082
AT3G04060	NAC046	882.283	1.42857	0.461767	3.09371	0.00197672	0.0127842
AT3G04080	APY1	4055.41	1.38696	0.347681	3.98916	6.63066e-05	0.000673813
AT3G04120	GAPC1	21075.4	0.898597	0.11419	7.86932	3.56569e-15	1.93156e-13
AT3G04320	AT3G04320	723.282	2.50782	0.446891	5.6117	2.00344e-08	4.32496e-07
AT3G05030	NHX2	2196.88	1.30421	0.319778	4.07848	4.53309e-05	0.000484149
AT3G05040	HST	1027.33	0.768277	0.284531	2.70015	0.00693085	0.0358435
AT3G05050	AT3G05050	3275.96	1.18818	0.196126	6.05825	1.37609e-09	3.63039e-08
AT3G05320	AT3G05320	1949.68	2.04932	0.283679	7.22408	5.04522e-13	2.0831e-11
AT3G05390	AT3G05390	1465.6	2.49731	0.44311	5.63587	1.74177e-08	3.78826e-07
AT3G05500	AT3G05500	1807.26	1.41115	0.267041	5.28438	1.26128e-07	2.36799e-06
AT3G05630	PLDP2	587.075	1.49272	0.550445	2.71184	0.00669107	0.0348966
AT3G05640	AT3G05640	732.903	2.65294	0.700622	3.78655	0.000152753	0.00139902
AT3G05780	LON3	270.936	6.12168	0.606648	10.091	6.05595e-24	6.87266e-22
AT3G05880	RCI2A	7621.92	0.591306	0.141973	4.16492	3.11466e-05	0.000343887
AT3G05890	RCI2B	20830.9	0.687114	0.150056	4.57905	4.67086e-06	6.28786e-05
AT3G05945	AT3G05945	379.189	2.7758	0.715279	3.88073	0.000104144	0.00100813
AT3G06420	ATG8H	3100.49	0.929807	0.198139	4.69271	2.69608e-06	3.85149e-05
AT3G06460	AT3G06460	281.324	1.69524	0.594549	2.85131	0.00435397	0.0247611
AT3G06860	MFP2	5133.82	0.801581	0.221294	3.62224	0.000292067	0.00245573
AT3G07070	AT3G07070	982.893	1.4894	0.371068	4.01381	5.97466e-05	0.000615183
AT3G07090	AT3G07090	1769.47	1.26976	0.245722	5.16747	2.37286e-07	4.23198e-06
AT3G07360	PUB9	1758.54	0.935508	0.35479	2.63679	0.00836935	0.0417522
AT3G07410	RABA5b	1179.64	2.00567	0.394559	5.08332	3.70887e-07	6.33126e-06
AT3G07420	NS2	2204.73	1.54188	0.315863	4.88148	1.05291e-06	1.64025e-05
AT3G07460	AT3G07460	2136.88	0.733867	0.233105	3.14822	0.00164268	0.010873
AT3G07470	AT3G07470	2114.85	1.12756	0.256179	4.40148	1.07517e-05	0.000133258
AT3G07480	AT3G07480	5336.25	0.62372	0.143546	4.34507	1.39229e-05	0.000167952
AT3G07910	AT3G07910	678.343	1.02473	0.348041	2.94428	0.00323711	0.019375
AT3G08040	FRD3	1782.58	1.14766	0.315623	3.63617	0.000276725	0.00234518
AT3G08590	iPGAM2	2662.96	0.751752	0.19663	3.82317	0.000131746	0.00123616
AT3G08610	AT3G08610	5737.87	0.931377	0.227507	4.09384	4.24284e-05	0.000456268
AT3G08680	AT3G08680	3607.26	0.851929	0.211055	4.03652	5.42498e-05	0.000567764
AT3G08690	UBC11	1030.69	1.15439	0.321189	3.5941	0.000325519	0.00269682
AT3G08700	UBC12	57.665	2.001	0.70663	2.83174	0.00462948	0.0259697
AT3G08720	S6K2	1192.72	1.63839	0.283204	5.78521	7.24234e-09	1.68717e-07
AT3G08790	AT3G08790	313.608	4.1721	0.690339	6.04356	1.50755e-09	3.96175e-08
AT3G08970	ATERDJ3A	664.946	2.50739	0.460475	5.44521	5.17433e-08	1.03434e-06
AT3G09220	LAC7	3803.23	0.941128	0.26805	3.51102	0.000446392	0.00356587
AT3G09260	PYK10	113691	0.644418	0.0630152	10.2264	1.51026e-24	1.81535e-22
AT3G09440	AT3G09440	7243.86	1.37431	0.139313	9.86491	5.90887e-23	6.12413e-21
AT3G09570	AT3G09570	1141.41	0.920857	0.285867	3.22127	0.00127623	0.00880016
AT3G09810	IDH-VI	892.732	1.44323	0.4239	3.40464	0.000662518	0.0050087
AT3G09830	AT3G09830	1393.81	2.01008	0.319885	6.28376	3.3048e-10	9.38933e-09
AT3G09840	CDC48	14519.8	0.638059	0.120373	5.30067	1.15377e-07	2.17619e-06
AT3G09920	PIP5K9	4383.89	2.45221	0.309542	7.92206	2.33611e-15	1.28956e-13
AT3G09925	AT3G09925	2255.07	0.974472	0.210131	4.63745	3.52741e-06	4.90793e-05
AT3G09980	AT3G09980	3725.4	0.737725	0.187218	3.94046	8.13242e-05	0.000810608
AT3G10320	AT3G10320	1178.63	2.60933	0.33846	7.70941	1.26397e-14	6.46758e-13
AT3G10370	SDP6	1260.26	1.07687	0.327538	3.28778	0.00100981	0.00719511
AT3G10680	AT3G10680	894.832	3.26297	0.542357	6.01628	1.78472e-09	4.60087e-08
AT3G10740	ASD1	9443.64	1.10201	0.183079	6.01929	1.75186e-09	4.52766e-08
AT3G10800	BZIP28	1799.52	1.25739	0.318594	3.94668	7.92419e-05	0.000791795
AT3G10860	AT3G10860	5819.21	1.1764	0.168715	6.97268	3.10965e-12	1.15273e-10
AT3G10910	AT3G10910	1124.94	1.19156	0.390005	3.05525	0.00224869	0.0142973
AT3G11130	AT3G11130	10266.2	0.600905	0.120523	4.98582	6.17006e-07	1.00836e-05
AT3G11150	AT3G11150	274.133	1.99778	0.715996	2.79021	0.00526734	0.0289269
AT3G11230	AT3G11230	4752.83	1.33643	0.161377	8.28139	1.21743e-16	7.56296e-15
AT3G11370	AT3G11370	545.705	1.42773	0.496076	2.87804	0.00400156	0.0230538
AT3G11490	AT3G11490	2128.24	1.35819	0.359179	3.78139	0.000155957	0.00142644
AT3G11550	CASP2	2804.14	1.76858	0.195901	9.02793	1.74949e-19	1.36166e-17
AT3G11600	AT3G11600	1139.56	1.26553	0.309843	4.08441	4.41883e-05	0.000473439
AT3G11630	AT3G11630	3069.71	0.893739	0.216698	4.12436	3.71768e-05	0.000405156
AT3G11660	NHL1	2388.1	1.94831	0.301045	6.47183	9.68257e-11	2.9847e-09
AT3G11700	FLA18	2877.57	1.09602	0.231462	4.73523	2.18804e-06	3.2046e-05
AT3G11720	AT3G11720	1435.23	1.49913	0.292781	5.12032	3.05017e-07	5.32312e-06
AT3G11930	AT3G11930	2304.07	1.29051	0.323071	3.9945	6.48303e-05	0.000661458
AT3G11960	AT3G11960	2519.43	0.948334	0.291344	3.25503	0.00113379	0.00796674
AT3G12020	AT3G12020	2718.76	0.598761	0.168486	3.55377	0.000379748	0.0030931
AT3G12090	TET6	2374.77	1.40046	0.25635	5.46306	4.68001e-08	9.47853e-07
AT3G12260	AT3G12260	2106.98	0.887503	0.238672	3.71851	0.000200404	0.00177232
AT3G12500	HCHIB	768.62	1.73835	0.65796	2.64202	0.00824121	0.0412142
AT3G12540	AT3G12540	698.609	1.78446	0.493932	3.61276	0.000302951	0.00253674
AT3G12580	HSP70	4339.58	2.20992	0.165287	13.3702	9.03098e-41	2.32222e-38
AT3G12955	AT3G12955	583.881	2.29955	0.467407	4.91979	8.66366e-07	1.37495e-05
AT3G12965	AT3G12965	3290.86	0.805929	0.249966	3.22416	0.00126344	0.00872088
AT3G13090	ABCC6	707.663	2.44062	0.540106	4.51878	6.21979e-06	8.16207e-05
AT3G13100	ABCC7	1735.94	1.71353	0.230167	7.44474	9.71361e-14	4.41437e-12
AT3G13410	AT3G13410	5316.6	0.646174	0.157684	4.0979	4.1691e-05	0.000448576
AT3G13520	AGP12	2917.32	0.721896	0.276888	2.60717	0.00912927	0.0446872
AT3G13930	AT3G13930	5358.82	0.913554	0.128865	7.08924	1.34851e-12	5.22777e-11
AT3G14067	AT3G14067	2867.23	0.903408	0.276905	3.26252	0.00110428	0.00777822
AT3G14170	AT3G14170	1952.15	2.06332	0.715538	2.88359	0.00393168	0.022748
AT3G14200	AT3G14200	1138.12	1.14444	0.349994	3.26987	0.00107596	0.00760243
AT3G14360	AT3G14360	1002.61	1.56855	0.441457	3.55313	0.00038068	0.00309945
AT3G14362	RTFL10	407.617	2.23593	0.461935	4.84036	1.29606e-06	1.97956e-05
AT3G14530	AT3G14530	830.425	1.33583	0.330907	4.03686	5.41706e-05	0.000567228
AT3G14560	AT3G14560	1088.51	1.68849	0.412501	4.09329	4.25288e-05	0.000457106
AT3G14595	AT3G14595	1520.16	1.30388	0.237688	5.4857	4.11846e-08	8.45075e-07
AT3G14720	MPK19	1970.94	0.872995	0.306837	2.84514	0.00443921	0.0251512
AT3G14770	SWEET2	1350.88	1.35949	0.32408	4.19492	2.72967e-05	0.000307205
AT3G14780	AT3G14780	315.614	1.43376	0.510567	2.80818	0.00498229	0.0276455
AT3G14790	RHM3	1307.38	1.25368	0.282634	4.43568	9.1782e-06	0.000115304
AT3G14920	AT3G14920	890.687	2.00986	0.418059	4.80759	1.52759e-06	2.30545e-05
AT3G14940	PPC3	7218.65	1.49804	0.129511	11.5669	6.06311e-31	1.0179e-28
AT3G14990	DJ1A	11284.9	0.684319	0.122855	5.57014	2.54531e-08	5.3916e-07
AT3G15050	IQD10	1332.47	2.62393	0.709707	3.69721	0.000217984	0.00190293
AT3G15353	MT3	920.902	1.84602	0.33833	5.45628	4.86223e-08	9.77935e-07
AT3G15640	AT3G15640	4983.69	0.990229	0.162036	6.11118	9.8897e-10	2.64692e-08
AT3G15650	AT3G15650	196.815	2.20894	0.49011	4.50703	6.57403e-06	8.54961e-05
AT3G15730	PLDALPHA1	9215.59	1.06153	0.104679	10.1409	3.63857e-24	4.24793e-22
AT3G15800	AT3G15800	116.224	2.46853	0.715778	3.44873	0.000563226	0.00435058
AT3G15810	AT3G15810	2282.73	0.968464	0.343378	2.8204	0.00479638	0.0267454
AT3G15990	SULTR3;4	801.067	2.12573	0.667812	3.18312	0.00145698	0.00982636
AT3G16240	DELTA-TIP	8568.15	0.720382	0.22776	3.1629	0.00156207	0.0104313
AT3G16340	ABCG29	4596.65	0.932465	0.226755	4.11221	3.91892e-05	0.000423903
AT3G16390	NSP3	488.607	0.940873	0.350031	2.68797	0.00718875	0.0369328
AT3G16410	NSP4	4349.99	0.997311	0.14123	7.06161	1.64579e-12	6.27253e-11
AT3G16430	JAL31	5725	0.894405	0.210331	4.25238	2.11514e-05	0.000243853
AT3G16440	MLP-300B	2954.78	0.769359	0.176963	4.34757	1.37653e-05	0.000166445
AT3G16540	DEG11	1049.92	9.18524	0.502865	18.2658	1.54924e-74	1.65638e-71
AT3G16920	CTL2	1807.47	3.14134	0.395368	7.94535	1.93636e-15	1.08361e-13
AT3G17210	HS1	3366.91	0.695282	0.228979	3.03644	0.00239389	0.0150649
AT3G17380	AT3G17380	513.199	2.98328	0.589793	5.05818	4.23278e-07	7.12974e-06
AT3G17390	MTO3	8460.84	0.612418	0.120105	5.099	3.41451e-07	5.89315e-06
AT3G17420	GPK1	2345.05	0.724615	0.27429	2.64178	0.0082471	0.0412335
AT3G17580	AT3G17580	1658.43	2.03289	0.261072	7.78673	6.87631e-15	3.62819e-13
AT3G17750	AT3G17750	1536.37	1.10224	0.368979	2.98726	0.00281488	0.0172545
AT3G17810	PYD1	5401.97	0.870085	0.196986	4.417	1.00081e-05	0.000124803
AT3G18060	AT3G18060	2424.66	1.07016	0.230996	4.63279	3.60764e-06	4.9922e-05
AT3G18200	UMAMIT4	378.609	1.28079	0.488249	2.62323	0.00870999	0.0430806
AT3G18230	AT3G18230	2095.59	1.41045	0.294378	4.79128	1.65721e-06	2.48447e-05
AT3G18260	AT3G18260	404.251	1.52737	0.442338	3.45295	0.000554488	0.00429263
AT3G18280	AT3G18280	1504.95	1.98503	0.286523	6.92801	4.26788e-12	1.55094e-10
AT3G18410	AT3G18410	7081.14	0.851408	0.176769	4.81649	1.46105e-06	2.21491e-05
AT3G18610	NUC-L2	971.472	1.42038	0.438954	3.23582	0.00121293	0.00844226
AT3G18660	PGSIP1	520.575	2.41899	0.668973	3.61597	0.000299222	0.00250966
AT3G18820	RAB7B	4262.23	0.619474	0.163682	3.78461	0.000153949	0.00140934
AT3G19370	AT3G19370	3731.55	1.11711	0.251598	4.44006	8.99346e-06	0.000113263
AT3G19430	AT3G19430	2223.05	4.01354	0.335971	11.9461	6.80545e-33	1.25678e-30
AT3G19450	ATCAD4	8887.47	0.685025	0.163033	4.20177	2.64841e-05	0.000299553
AT3G19460	AT3G19460	2807.63	0.877764	0.234116	3.74927	0.000177349	0.00159622
AT3G19570	SCO3	967.389	1.2198	0.44019	2.77108	0.00558705	0.0302412
AT3G19760	EIF4A-III	3485	0.79602	0.20203	3.94011	8.14447e-05	0.000811411
AT3G19970	AT3G19970	2210.23	2.18312	0.342992	6.36493	1.95377e-10	5.77713e-09
AT3G20290	EHD1	3926.93	0.987653	0.276066	3.5776	0.000346764	0.00285073
AT3G20370	AT3G20370	12012.8	0.890895	0.136615	6.5212	6.9747e-11	2.19665e-09
AT3G20450	AT3G20450	376.306	2.47437	0.589207	4.1995	2.6751e-05	0.0003019
AT3G20510	AT3G20510	1281.71	1.07597	0.359984	2.98895	0.00279942	0.0171805
AT3G20570	ENODL9	523.054	1.68078	0.472436	3.55768	0.000374141	0.00304988
AT3G20840	PLT1	5710.34	2.25627	0.204909	11.0111	3.38022e-28	4.83562e-26
AT3G20860	NEK5	1121.97	1.54437	0.44287	3.48719	0.000488132	0.00384636
AT3G21210	AT3G21210	655.391	2.03835	0.70602	2.8871	0.00388806	0.0225534
AT3G21550	DMP2	2935.69	3.43441	0.47702	7.19971	6.03424e-13	2.4565e-11
AT3G21600	AT3G21600	1145.26	3.10733	0.400843	7.75199	9.04652e-15	4.68804e-13
AT3G21610	AT3G21610	1307.85	0.95666	0.287478	3.32776	0.00087547	0.00635835
AT3G21770	AT3G21770	2369.51	1.41627	0.300302	4.71614	2.4036e-06	3.48017e-05
AT3G21865	PEX22	3330.55	0.723323	0.270489	2.67413	0.00749225	0.0381543
AT3G22060	AT3G22060	542.519	2.34263	0.50137	4.67247	2.97606e-06	4.21658e-05
AT3G22250	AT3G22250	257.337	2.06658	0.599367	3.44794	0.000564889	0.00435986
AT3G22260	AT3G22260	4989.7	2.69404	0.208347	12.9305	3.02675e-38	6.90848e-36
AT3G22415	AT3G22415	351.142	2.97298	0.610993	4.86582	1.13982e-06	1.76212e-05
AT3G22440	AT3G22440	4599.22	1.04306	0.216787	4.81146	1.49831e-06	2.26801e-05
AT3G22600	AT3G22600	10131	1.41591	0.150018	9.43821	3.79186e-21	3.42346e-19
AT3G22620	AT3G22620	7713.74	1.65665	0.118168	14.0194	1.18628e-44	3.76531e-42
AT3G22750	AT3G22750	2471.75	1.7754	0.244988	7.24691	4.26388e-13	1.77493e-11
AT3G22840	ELIP1	438.173	1.14118	0.402716	2.8337	0.00460128	0.0258563
AT3G23030	IAA2	1486.87	1.38176	0.318615	4.33677	1.44594e-05	0.000173701
AT3G23050	IAA7	9717.46	3.22072	0.142011	22.6793	7.16529e-114	2.07937e-110
AT3G23090	AT3G23090	3683.91	0.71693	0.223453	3.20841	0.00133469	0.00915046
AT3G23175	AT3G23175	1593.49	1.08648	0.240893	4.51021	6.47644e-06	8.44432e-05
AT3G23300	AT3G23300	1843.86	1.17577	0.323225	3.63762	0.000275174	0.00233398
AT3G23350	AT3G23350	132.618	2.11128	0.715788	2.94958	0.00318203	0.0190903
AT3G23360	AT3G23360	1486.78	4.65471	0.505972	9.19954	3.59484e-20	2.98064e-18
AT3G23410	FAO3	582.508	2.49777	0.567618	4.40044	1.08034e-05	0.000133817
AT3G23430	PHO1	5332.52	0.89486	0.229332	3.90203	9.53894e-05	0.000936559
AT3G23600	AT3G23600	4982.35	0.638871	0.179152	3.56609	0.000362341	0.00296201
AT3G23630	IPT7	105.248	3.44638	0.712195	4.83909	1.30433e-06	1.99069e-05
AT3G23750	AT3G23750	2303.85	1.01273	0.301312	3.36106	0.000776428	0.0057354
AT3G23810	SAHH2	3812.2	1.20553	0.17518	6.88165	5.91625e-12	2.12337e-10
AT3G23820	GAE6	15826.9	0.834212	0.10493	7.95021	1.86195e-15	1.04485e-13
AT3G23870	AT3G23870	1305.68	2.03874	0.414873	4.91413	8.91789e-07	1.4076e-05
AT3G23920	BAM1	3340.85	1.9915	0.26336	7.56187	3.97317e-14	1.90356e-12
AT3G24100	AT3G24100	6847.75	0.828311	0.109616	7.55651	4.14043e-14	1.96976e-12
AT3G24110	AT3G24110	744.202	2.45524	0.416571	5.89394	3.77096e-09	9.3647e-08
AT3G24170	GR1	4327.7	0.796674	0.172522	4.61782	3.87796e-06	5.3232e-05
AT3G24460	AT3G24460	1907.06	2.00193	0.359331	5.57128	2.52877e-08	5.36775e-07
AT3G24463	AT3G24463	1173.91	2.8869	0.438044	6.59044	4.38518e-11	1.41848e-09
AT3G24640	AT3G24640	387.429	7.80635	0.582124	13.4101	5.27596e-41	1.39745e-38
AT3G24670	AT3G24670	3015.66	0.901614	0.178546	5.04975	4.42392e-07	7.40871e-06
AT3G24840	AT3G24840	5622.37	2.47019	0.179581	13.7553	4.73156e-43	1.43458e-40
AT3G25230	ROF1	7604.03	0.871271	0.165994	5.24881	1.53084e-07	2.84255e-06
AT3G25545	AT3G25545	1115.17	0.609305	0.211657	2.87873	0.00399277	0.0230293
AT3G25560	NIK2	755.128	1.96876	0.373286	5.27413	1.33385e-07	2.49731e-06
AT3G25570	AT3G25570	851.687	3.55241	0.390567	9.09552	9.41378e-20	7.49927e-18
AT3G25597	AT3G25597	1196.01	2.30525	0.400259	5.75938	8.44223e-09	1.95103e-07
AT3G25600	AT3G25600	1122.57	2.1549	0.382352	5.63591	1.74132e-08	3.78826e-07
AT3G25610	AT3G25610	1109.77	1.1271	0.403578	2.79277	0.00522586	0.0287302
AT3G25900	HMT-1	3190.76	2.69188	0.226037	11.909	1.06207e-32	1.92634e-30
AT3G26030	ATB' DELTA	2579.54	0.972243	0.341558	2.84649	0.00442038	0.0250686
AT3G26090	RGS1	1648.73	0.975225	0.316135	3.08484	0.00203665	0.0131341
AT3G26100	AT3G26100	11710.2	0.597361	0.153319	3.8962	9.77134e-05	0.000957525
AT3G26460	AT3G26460	396.715	1.30588	0.388243	3.36357	0.000769412	0.00568978
AT3G26780	MEF14	4138.87	0.801476	0.229813	3.48752	0.000487521	0.00384453
AT3G27200	AT3G27200	2506.2	2.93853	0.19045	15.4294	1.038e-53	5.54895e-51
AT3G27240	AT3G27240	4349	0.921309	0.195752	4.7065	2.52004e-06	3.63076e-05
AT3G27380	SDH2-1	6066.1	1.08133	0.208674	5.18189	2.19655e-07	3.9348e-06
AT3G27390	AT3G27390	4456.93	0.733777	0.172544	4.25269	2.11214e-05	0.000243853
AT3G27430	PBB1	3202.95	0.886046	0.140138	6.32266	2.57102e-10	7.52559e-09
AT3G27890	NQR	2351.67	0.653368	0.201066	3.24952	0.00115602	0.00809213
AT3G27960	KLCR2	4276.74	1.18419	0.281653	4.20442	2.61751e-05	0.000296388
AT3G28210	PMZ	626.608	2.3117	0.493126	4.68786	2.7608e-06	3.92737e-05
AT3G28345	ABCB15	2441.2	1.22565	0.327919	3.73765	0.000185748	0.00166078
AT3G28550	AT3G28550	16212.9	1.1219	0.135227	8.29641	1.07309e-16	6.70565e-15
AT3G28770	AT3G28770	239.027	2.6898	0.715261	3.76059	0.000169515	0.00153523
AT3G28857	PRE5	318.2	7.37012	0.599085	12.3023	8.80349e-35	1.75328e-32
AT3G28920	HB34	589.868	1.38954	0.460056	3.02038	0.00252462	0.0157655
AT3G29034	AT3G29034	959.578	0.925475	0.330432	2.8008	0.0050976	0.0281776
AT3G29173	AT3G29173	5793.29	5.0047	0.365285	13.7008	1.00415e-42	2.873e-40
AT3G29180	AT3G29180	3077.08	0.786913	0.1845	4.26511	1.99799e-05	0.000232192
AT3G29250	SDR4	9669.06	0.82351	0.169221	4.86647	1.1361e-06	1.75905e-05
AT3G29360	UGD2	4033.58	0.860461	0.176859	4.86523	1.14321e-06	1.76603e-05
AT3G29630	AT3G29630	1143.23	0.618753	0.239153	2.58726	0.00967413	0.046851
AT3G32980	AT3G32980	8943.23	0.955193	0.15183	6.29122	3.1499e-10	9.01227e-09
AT3G42050	AT3G42050	5879.91	0.893595	0.214203	4.17172	3.02309e-05	0.000335947
AT3G42180	AT3G42180	3354.93	3.73814	0.407876	9.16489	4.9599e-20	3.99823e-18
AT3G42670	CHR38	1634.1	1.82025	0.296693	6.13512	8.50973e-10	2.31105e-08
AT3G43270	AT3G43270	648.632	2.07925	0.516849	4.02293	5.74776e-05	0.00059541
AT3G43810	CAM7	6177.87	0.832013	0.133987	6.20963	5.31081e-10	1.48192e-08
AT3G43890	AT3G43890	449.333	1.8665	0.690028	2.70496	0.00683127	0.0354368
AT3G44220	AT3G44220	729.219	2.24619	0.669834	3.35335	0.000798397	0.00587632
AT3G44540	FAR4	1057.68	2.06221	0.469766	4.38987	1.1342e-05	0.000139807
AT3G44550	FAR5	1679.47	2.31393	0.236285	9.79298	1.20688e-22	1.21973e-20
AT3G44610	AT3G44610	1018.62	1.05276	0.311615	3.37841	0.000729055	0.00543887
AT3G44765	AT3G44765	1061.45	2.71872	0.649648	4.18491	2.85281e-05	0.000319257
AT3G44769	AT3G44769	185.968	2.28247	0.696179	3.27856	0.00104337	0.00740567
AT3G44770	AT3G44770	727.094	2.10337	0.694457	3.0288	0.00245526	0.0153986
AT3G44930	CHX10	35.2056	2.0969	0.707946	2.96195	0.00305694	0.0184762
AT3G45010	scpl48	7779.04	3.55947	0.263854	13.4903	1.78332e-41	4.83017e-39
AT3G45090	AT3G45090	5095.69	0.716856	0.257878	2.77982	0.00543883	0.0296443
AT3G45160	AT3G45160	723.958	1.57702	0.377558	4.17689	2.95523e-05	0.000329126
AT3G45490	AT3G45490	108.187	4.77803	0.677578	7.05163	1.76828e-12	6.71417e-11
AT3G45680	AT3G45680	199.829	2.07633	0.714659	2.90534	0.0036685	0.0214699
AT3G45700	AT3G45700	1107.56	1.62387	0.339019	4.78991	1.66853e-06	2.49776e-05
AT3G46000	ADF2	3915.81	0.658645	0.228589	2.88135	0.00395981	0.0228521
AT3G46130	MYB48	2083.19	1.85435	0.307577	6.02891	1.65067e-09	4.29343e-08
AT3G46280	AT3G46280	2351.65	1.14763	0.240461	4.77264	1.8183e-06	2.70601e-05
AT3G46430	AT3G46430	4367.73	1.1332	0.154587	7.33047	2.29342e-13	9.95483e-12
AT3G46440	UXS5	7360.58	1.81191	0.166761	10.8653	1.68706e-27	2.34732e-25
AT3G46480	AT3G46480	304.257	5.66788	0.61675	9.18991	3.93173e-20	3.23357e-18
AT3G46590	TRFL1	7931.23	0.74475	0.187507	3.97185	7.13157e-05	0.000719318
AT3G46880	AT3G46880	170.399	2.2965	0.705649	3.25445	0.00113611	0.00798029
AT3G46890	AT3G46890	91.5644	1.97474	0.703697	2.80623	0.0050125	0.027798
AT3G46930	AT3G46930	679.081	1.73679	0.540816	3.21143	0.00132076	0.00906721
AT3G46970	PHS2	1863.5	2.06311	0.358262	5.75865	8.47873e-09	1.95724e-07
AT3G47180	AT3G47180	222.82	2.05482	0.652144	3.15087	0.00162785	0.0107854
AT3G47400	AT3G47400	962.262	3.61508	0.51096	7.07508	1.49367e-12	5.73581e-11
AT3G47420	G3Pp1	518.22	1.30161	0.447287	2.91001	0.00361415	0.0212298
AT3G47540	AT3G47540	332.763	1.48738	0.536994	2.76982	0.0056087	0.030318
AT3G47640	PYE	626.026	1.26528	0.429111	2.94861	0.00319202	0.0191389
AT3G47690	EB1a	721.854	1.589	0.573246	2.77194	0.00557241	0.0301861
AT3G47810	MAG1	3627.63	0.811902	0.12714	6.38587	1.70425e-10	5.08326e-09
AT3G47836	AT3G47836	1714.03	0.799684	0.308804	2.58962	0.00960821	0.0465826
AT3G48100	RR5	3983.87	0.785022	0.171252	4.58402	4.56127e-06	6.15666e-05
AT3G48260	WNK3	4063.41	3.0047	0.332147	9.0463	1.47895e-19	1.15998e-17
AT3G48340	CEP2	4785.77	1.43977	0.175819	8.18892	2.63571e-16	1.60786e-14
AT3G48890	MAPR3	1795.16	1.25074	0.228765	5.46736	4.5679e-08	9.26997e-07
AT3G49070	AT3G49070	1774.89	6.37165	0.481787	13.225	6.2905e-40	1.5776e-37
AT3G49080	AT3G49080	1654.7	0.701391	0.271856	2.58001	0.00987962	0.0476144
AT3G49120	PRXCB	1086.48	1.2491	0.452103	2.76286	0.00572966	0.030848
AT3G49190	AT3G49190	464.953	1.70403	0.48944	3.48159	0.000498441	0.00391696
AT3G49220	AT3G49220	1669.49	1.57044	0.501005	3.13458	0.00172098	0.0113175
AT3G49330	AT3G49330	1196.81	1.10623	0.34673	3.19047	0.00142041	0.00961809
AT3G49350	AT3G49350	1985.48	0.741082	0.25517	2.90426	0.00368117	0.0215316
AT3G49390	CID10	2125.64	0.907111	0.28138	3.22379	0.00126506	0.00872909
AT3G49690	MYB84	219.736	1.83163	0.555088	3.29971	0.000967862	0.00695477
AT3G49800	AT3G49800	3880.62	0.757154	0.272643	2.77709	0.00548478	0.0298268
AT3G49845	WIH3	1689.47	0.871657	0.278206	3.13313	0.00172951	0.0113553
AT3G50150	AT3G50150	369.016	1.52948	0.56183	2.72232	0.00648244	0.033948
AT3G50240	KICP-02	2865.93	2.21298	0.360522	6.13827	8.34258e-10	2.27173e-08
AT3G50390	AT3G50390	256.518	2.62431	0.715918	3.66565	0.00024671	0.00212022
AT3G50530	CRK	1911.7	1.44715	0.253398	5.71096	1.12338e-08	2.54123e-07
AT3G51010	AT3G51010	2189.23	0.811538	0.232903	3.48445	0.00049315	0.00387988
AT3G51130	AT3G51130	5724.67	1.031	0.171913	5.99721	2.00741e-09	5.14231e-08
AT3G51150	AT3G51150	2183.01	2.21372	0.243919	9.07565	1.13005e-19	8.96713e-18
AT3G51160	MUR1	4205.22	0.912627	0.197099	4.6303	3.65132e-06	5.04578e-05
AT3G51260	PAD1	2794.14	1.15999	0.324944	3.5698	0.000357251	0.00292275
AT3G51325	AT3G51325	330.741	1.99448	0.539192	3.69901	0.000216441	0.00189109
AT3G51330	AT3G51330	1855.18	1.08898	0.286745	3.79773	0.000146029	0.00134655
AT3G51630	WNK5	5567.42	0.667138	0.208451	3.20046	0.0013721	0.00935241
AT3G51870	AT3G51870	970.368	2.03377	0.531655	3.82536	0.000130582	0.00122637
AT3G52090	NRPB11	1735.67	0.674538	0.254035	2.6553	0.00792375	0.0399214
AT3G52180	SEX4	3641.47	2.12709	0.338224	6.28899	3.1954e-10	9.10397e-09
AT3G52300	ATPQ	8579.45	0.756912	0.151524	4.99532	5.87383e-07	9.64599e-06
AT3G52340	SPP2	1608.31	1.51781	0.29974	5.06375	4.11085e-07	6.94945e-06
AT3G52360	AT3G52360	2988.36	1.76033	0.191752	9.18028	4.29953e-20	3.47971e-18
AT3G52400	SYP122	475.801	1.31081	0.502549	2.60832	0.00909883	0.0445597
AT3G52440	AT3G52440	181.702	1.83389	0.715407	2.56342	0.0103645	0.0495167
AT3G52450	PUB22	796.379	1.89253	0.470913	4.01885	5.84834e-05	0.000603982
AT3G52470	AT3G52470	2205.55	1.52059	0.205517	7.39884	1.37378e-13	6.16046e-12
AT3G52730	AT3G52730	2492.94	0.736251	0.2609	2.82196	0.00477307	0.0266301
AT3G52790	AT3G52790	519.094	1.2244	0.443645	2.75985	0.00578271	0.0310603
AT3G52820	PAP22	470.777	2.55322	0.667009	3.82787	0.000129258	0.00121562
AT3G52840	BGAL2	569.359	2.73653	0.545743	5.01433	5.32198e-07	8.80381e-06
AT3G52880	MDAR1	2048.12	1.02865	0.297962	3.45227	0.000555885	0.00430181
AT3G52900	AT3G52900	4765	3.4789	0.247467	14.058	6.8784e-45	2.25367e-42
AT3G52920	AT3G52920	2247.65	1.31438	0.243326	5.40171	6.6007e-08	1.29302e-06
AT3G52930	FBA8	21798.2	0.958998	0.0964977	9.93804	2.84363e-23	3.05638e-21
AT3G52990	AT3G52990	5265.99	0.751706	0.273727	2.74619	0.00602927	0.0320708
AT3G53100	AT3G53100	1452.36	1.18114	0.297213	3.97405	7.06612e-05	0.000713426
AT3G53230	AtCDC48B	1722.02	1.12019	0.325837	3.43789	0.000586275	0.0045018
AT3G53260	PAL2	3207.26	1.0815	0.28128	3.84492	0.00012059	0.00114363
AT3G53350	RIP3	1388.04	1.35608	0.407566	3.32727	0.000877029	0.00636739
AT3G53420	PIP2A	58580.3	0.966427	0.0708267	13.645	2.16331e-42	6.10355e-40
AT3G53480	ABCG37	13744	0.748965	0.123823	6.04869	1.46026e-09	3.84743e-08
AT3G53620	PPa4	4158.58	3.09532	0.271863	11.3856	4.93363e-30	7.89148e-28
AT3G53720	CHX20	156.488	2.76368	0.715893	3.86046	0.000113174	0.00108036
AT3G53980	AT3G53980	11560.3	1.38537	0.113544	12.2012	3.06212e-34	5.86829e-32
AT3G53990	AT3G53990	10188.9	0.591138	0.130491	4.5301	5.89564e-06	7.75674e-05
AT3G54030	BSK6	1410.92	1.46651	0.427415	3.4311	0.000601136	0.00460116
AT3G54200	AT3G54200	1010.07	1.05108	0.309403	3.39712	0.000680997	0.00512742
AT3G54366	AT3G54366	823.797	1.10261	0.312376	3.52977	0.000415917	0.00335143
AT3G54390	AT3G54390	786.223	3.17038	0.599146	5.2915	1.21318e-07	2.27979e-06
AT3G54510	AT3G54510	955.087	1.2658	0.424611	2.98107	0.0028724	0.0175383
AT3G54580	AT3G54580	10830.9	1.16764	0.172312	6.77634	1.23256e-11	4.23659e-10
AT3G54590	HRGP1	4736.25	1.10325	0.199614	5.52691	3.2592e-08	6.79748e-07
AT3G54740	AT3G54740	721.227	1.2532	0.348287	3.59819	0.000320441	0.00266055
AT3G54950	pPLAIIIbeta	1226.53	1.37894	0.406869	3.38914	0.000701109	0.00525354
AT3G54960	PDIL1-3	5933.1	0.653219	0.176435	3.70231	0.000213644	0.00186906
AT3G55180	AT3G55180	1094.69	5.52005	0.59561	9.26789	1.89869e-20	1.62743e-18
AT3G55230	AT3G55230	3312.26	1.19831	0.23167	5.1725	2.30982e-07	4.12316e-06
AT3G55320	ABCB20	994.509	1.04	0.343546	3.02726	0.00246784	0.0154632
AT3G55360	CER10	2383.5	1.26313	0.306023	4.12758	3.66606e-05	0.000400605
AT3G55410	AT3G55410	3483.14	1.06541	0.211825	5.02965	4.91365e-07	8.16823e-06
AT3G55420	AT3G55420	1175.77	1.68485	0.387475	4.34828	1.37211e-05	0.000166109
AT3G55550	AT3G55550	208.135	5.78405	0.659558	8.76958	1.79342e-18	1.28733e-16
AT3G55890	AT3G55890	1222.33	2.15645	0.4009	5.37901	7.48968e-08	1.45177e-06
AT3G55900	AT3G55900	206.216	2.00461	0.520131	3.85405	0.000116181	0.00110647
AT3G55910	AT3G55910	1184.87	1.87688	0.431669	4.34796	1.3741e-05	0.00016625
AT3G55940	AT3G55940	564.385	2.04774	0.684027	2.99365	0.00275663	0.0169538
AT3G55990	ESK1	1482.29	1.9865	0.410021	4.84486	1.26702e-06	1.94105e-05
AT3G56170	CAN	7510.83	3.76889	0.177813	21.1958	1.04512e-99	2.12306e-96
AT3G56230	AT3G56230	4166.03	0.933141	0.176305	5.29278	1.20474e-07	2.26603e-06
AT3G56240	CCH	13665	1.03676	0.09021	11.4927	1.43566e-30	2.3905e-28
AT3G56730	AT3G56730	463.241	1.51106	0.45826	3.29738	0.000975915	0.00700273
AT3G56740	AT3G56740	2186.71	1.05149	0.300036	3.50456	0.000457366	0.00363211
AT3G56800	CAM3	8530.94	1.08823	0.144037	7.55518	4.18278e-14	1.98526e-12
AT3G57020	AT3G57020	3045.49	0.655698	0.163393	4.01302	5.99472e-05	0.000616279
AT3G57040	ARR9	3357.34	0.838797	0.249183	3.36619	0.000762137	0.00564832
AT3G57550	AGK2	9710.73	2.24282	0.198503	11.2986	1.33254e-29	2.08224e-27
AT3G57670	NTT	671.156	2.35876	0.368324	6.40406	1.51302e-10	4.56695e-09
AT3G57785	AT3G57785	394.028	0.944196	0.355692	2.65453	0.00794193	0.0400031
AT3G57870	SCE1	7367.07	1.06346	0.16158	6.5816	4.65428e-11	1.49837e-09
AT3G58350	RTM3	1129.55	2.66326	0.714602	3.72692	0.000193833	0.00172094
AT3G58460	RBL15	3823.13	0.929675	0.181083	5.13398	2.83675e-07	4.96773e-06
AT3G58720	AT3G58720	425.699	2.1861	0.478437	4.56925	4.89472e-06	6.56312e-05
AT3G58730	AT3G58730	2381.36	0.947578	0.204175	4.64101	3.46709e-06	4.84058e-05
AT3G58750	CSY2	2679.52	1.75151	0.292152	5.99518	2.03257e-09	5.20021e-08
AT3G59210	AT3G59210	4184.5	0.752883	0.181802	4.14122	3.45464e-05	0.000379338
AT3G59370	AT3G59370	5602.14	1.06739	0.16364	6.52279	6.90108e-11	2.17684e-09
AT3G59430	AT3G59430	2161.36	1.72024	0.438305	3.92476	8.6816e-05	0.000859026
AT3G59690	IQD13	898.424	2.19636	0.446792	4.91585	8.83992e-07	1.39855e-05
AT3G59920	GDI2	5619.72	0.763566	0.209744	3.64047	0.000272144	0.00231214
AT3G60100	CSY5	720.708	7.16208	0.599164	11.9535	6.22761e-33	1.16062e-30
AT3G60280	UCC3	465.922	1.4285	0.434426	3.28824	0.00100816	0.00718842
AT3G60640	ATG8G	1081.31	0.804507	0.216387	3.71791	0.00020088	0.00177575
AT3G60650	AT3G60650	168.124	2.51285	0.689439	3.64478	0.000267624	0.00227755
AT3G60680	AT3G60680	967.735	1.57149	0.53273	2.94988	0.00317899	0.0190777
AT3G60900	FLA10	469.936	1.3319	0.455399	2.92469	0.003448	0.0204265
AT3G61070	PEX11E	3422.56	0.798662	0.229573	3.4789	0.000503469	0.0039473
AT3G61430	PIP1A	58860	0.62685	0.0639617	9.8004	1.12139e-22	1.139e-20
AT3G61560	AT3G61560	2180.79	2.24403	0.232713	9.6429	5.26767e-22	5.07144e-20
AT3G61590	HWS	1051.19	2.07094	0.463018	4.47269	7.7241e-06	9.85599e-05
AT3G61690	AT3G61690	6902.88	1.18137	0.147332	8.01841	1.07123e-15	6.1997e-14
AT3G61850	DAG1	1233.3	1.24454	0.414873	2.99981	0.00270151	0.0166804
AT3G61897	MIR166B	690.747	1.10986	0.319282	3.47612	0.000508725	0.0039839
AT3G61930	AT3G61930	964	3.37356	0.49702	6.78758	1.14031e-11	3.94621e-10
AT3G62020	GLP10	3259.3	4.16982	0.35523	11.7384	8.10316e-32	1.39498e-29
AT3G62040	AT3G62040	2768.04	1.10991	0.223299	4.97051	6.67756e-07	1.08605e-05
AT3G62070	AT3G62070	275.31	1.31354	0.451645	2.90835	0.00363336	0.0213134
AT3G62260	AT3G62260	402.24	1.66663	0.572223	2.91256	0.00358483	0.0211018
AT3G62270	AT3G62270	3780.46	1.42175	0.219811	6.46809	9.92514e-11	3.05484e-09
AT3G62400	AT3G62400	1574.66	0.991658	0.285755	3.47031	0.000519849	0.00406632
AT3G62420	BZIP53	4407.81	0.867454	0.209238	4.14577	3.38676e-05	0.000372287
AT3G62680	PRP3	4472.14	1.04993	0.268042	3.91703	8.96462e-05	0.000884016
AT3G62740	BGLU7	399.233	3.17948	0.625139	5.08603	3.65636e-07	6.25739e-06
AT3G62790	AT3G62790	2459.09	0.670883	0.190355	3.52437	0.00042449	0.00340968
AT3G62830	AUD1	4954.42	0.628689	0.1513	4.15525	3.24938e-05	0.000358155
AT3G63000	NPL41	1503.01	0.711166	0.20281	3.50656	0.000453933	0.00361007
AT3G63120	CYCP1;1	3158.93	0.685146	0.230273	2.97536	0.00292645	0.0177881
AT3G63280	NEK4	3019.39	2.65117	0.277795	9.54364	1.37906e-21	1.28505e-19
AT4G00070	AT4G00070	285.668	1.57928	0.483042	3.26946	0.00107753	0.00761092
AT4G00080	UNE11	1144.84	2.51366	0.363753	6.91035	4.83444e-12	1.74125e-10
AT4G00210	LBD31	90.3405	2.19515	0.715449	3.06821	0.00215345	0.0137606
AT4G00220	JLO	474.36	3.54411	0.602712	5.88027	4.0959e-09	1.00731e-07
AT4G00230	XSP1	5076.4	2.64852	0.248556	10.6556	1.64156e-26	2.23803e-24
AT4G00330	CRCK2	2056.38	0.644346	0.235429	2.73691	0.00620201	0.0327666
AT4G00430	PIP1;4	8113.01	0.713994	0.160878	4.4381	9.07547e-06	0.000114154
AT4G00440	TRM15	3657.91	1.64075	0.225388	7.27964	3.34701e-13	1.4106e-11
AT4G00460	ROPGEF3	1237.67	1.48955	0.419643	3.54956	0.000385869	0.00313166
AT4G00490	BAM2	3114.49	2.1201	0.26432	8.02097	1.04913e-15	6.08914e-14
AT4G00670	AT4G00670	478.235	3.02946	0.474176	6.38891	1.67072e-10	4.99839e-09
AT4G00750	AT4G00750	1273.13	3.36203	0.624974	5.37947	7.47074e-08	1.44948e-06
AT4G00760	APRR8	3311.98	1.78807	0.250769	7.13034	1.00121e-12	3.94924e-11
AT4G00860	ATOZI1	3647.57	0.957056	0.130114	7.35553	1.90174e-13	8.38003e-12
AT4G00880	AT4G00880	130.207	2.57592	0.678685	3.79546	0.00014737	0.00135471
AT4G00900	ECA2	1654.16	1.38212	0.382198	3.61626	0.000298894	0.00250794
AT4G00910	AT4G00910	880.632	0.836038	0.313485	2.66691	0.00765517	0.0387992
AT4G01060	CPL3	70.0663	1.92716	0.715989	2.6916	0.00711095	0.0366071
AT4G01070	GT72B1	2590.45	1.25744	0.257881	4.87604	1.08234e-06	1.68351e-05
AT4G01240	AT4G01240	974.793	2.9943	0.634132	4.72189	2.33667e-06	3.39293e-05
AT4G01390	AT4G01390	409.742	2.85401	0.654701	4.35926	1.30502e-05	0.000158744
AT4G01440	UMAMIT31	310.041	1.92492	0.663945	2.89921	0.00374106	0.0218379
AT4G01450	UMAMIT30	1844.36	1.3034	0.3037	4.29173	1.77285e-05	0.000208292
AT4G01480	PPa5	5692.15	1.08924	0.16481	6.60904	3.86808e-11	1.26125e-09
AT4G01630	EXPA17	1862.96	1.64832	0.242644	6.79316	1.09706e-11	3.8149e-10
AT4G01750	RGXT2	5522.73	2.75351	0.249611	11.0312	2.70253e-28	3.92136e-26
AT4G01770	RGXT1	1102.75	1.49421	0.43749	3.41541	0.000636864	0.00483636
AT4G01925	AT4G01925	1140.42	0.779296	0.257375	3.02786	0.0024629	0.015437
AT4G02005	AT4G02005	1651.79	1.01782	0.307417	3.31087	0.000930054	0.00670207
AT4G02350	SEC15B	2600.2	0.632126	0.219755	2.8765	0.00402111	0.0231599
AT4G02370	AT4G02370	2131.78	0.794027	0.26712	2.97255	0.00295338	0.0179196
AT4G02620	AT4G02620	2904.12	1.06922	0.213972	4.99702	5.82218e-07	9.57666e-06
AT4G02710	NET1C	883.295	1.77342	0.538551	3.29295	0.000991416	0.00709391
AT4G02810	FAF1	516.98	3.50079	0.358394	9.76798	1.54496e-22	1.54603e-20
AT4G02830	AT4G02830	810.411	1.4288	0.2385	5.99078	2.08839e-09	5.32292e-08
AT4G02850	AT4G02850	183.351	2.71499	0.625496	4.34055	1.42127e-05	0.000171244
AT4G02940	AT4G02940	2891.77	1.28371	0.263405	4.87353	1.09623e-06	1.70121e-05
AT4G03260	AT4G03260	7712.23	0.658278	0.176129	3.73747	0.000185884	0.00166126
AT4G04340	AT4G04340	2316.96	1.40144	0.31116	4.50393	6.67067e-06	8.65313e-05
AT4G04450	WRKY42	369.806	2.58179	0.466619	5.53298	3.14837e-08	6.5866e-07
AT4G04460	AT4G04460	656.759	1.89569	0.529119	3.58273	0.000340016	0.002801
AT4G04490	CRK36	443.322	4.98378	0.676548	7.36649	1.75177e-13	7.75284e-12
AT4G04620	ATG8B	5228.77	1.09513	0.229125	4.77961	1.75632e-06	2.61761e-05
AT4G04770	ABCI8	1231.58	0.978245	0.278796	3.50883	0.000450089	0.00358835
AT4G04910	NSF	3665.47	0.833543	0.235099	3.5455	0.000391872	0.0031753
AT4G05020	NDB2	2712.5	1.1986	0.251216	4.77119	1.8314e-06	2.7235e-05
AT4G05050	UBQ11	8093.36	0.747865	0.130938	5.71157	1.11936e-08	2.53496e-07
AT4G05105	MIR397A	28.8569	1.83978	0.699403	2.6305	0.00852601	0.0423259
AT4G05400	AT4G05400	970.818	0.790293	0.296299	2.66722	0.00764819	0.0387735
AT4G06305	AT4G06305	69.6017	1.64923	0.622531	2.64924	0.00806728	0.0404739
AT4G06315	AT4G06315	61.5809	1.77071	0.64166	2.75957	0.00578772	0.0310789
AT4G07195	AT4G07195	278.286	2.5991	0.679659	3.82412	0.000131237	0.00123196
AT4G08160	AT4G08160	3218.54	4.57804	0.237255	19.2959	5.81626e-83	7.87677e-80
AT4G08230	AT4G08230	558.922	1.79867	0.387477	4.642	3.45054e-06	4.82411e-05
AT4G09005	AT4G09005	74.1585	3.30542	0.713383	4.63344	3.59641e-06	4.98006e-05
AT4G09020	ISA3	5924.52	0.620197	0.234047	2.64989	0.00805191	0.0404167
AT4G09030	AGP10	1191.81	0.818639	0.297807	2.74889	0.00597982	0.0318941
AT4G09950	AT4G09950	839.828	2.70673	0.531924	5.08857	3.60772e-07	6.18457e-06
AT4G10350	NAC070	1076.01	4.01057	0.45489	8.81656	1.18033e-18	8.68739e-17
AT4G10370	AT4G10370	651.39	2.10899	0.629267	3.3515	0.000803748	0.00590928
AT4G10390	AT4G10390	1068.34	1.11181	0.352431	3.15469	0.00160668	0.0106731
AT4G10490	AT4G10490	775.535	8.7882	0.510752	17.2064	2.37866e-66	1.85846e-63
AT4G10500	AT4G10500	1442.26	4.07195	0.421411	9.66267	4.34389e-22	4.2221e-20
AT4G10610	CID12	2733.56	1.0432	0.281223	3.70951	0.000207658	0.0018293
AT4G10840	KLCR1	4588.96	0.801869	0.164497	4.87468	1.08986e-06	1.69392e-05
AT4G11130	RDR2	227.181	2.24938	0.650504	3.4579	0.000544403	0.00422761
AT4G11150	TUF	9980.24	0.903183	0.151203	5.97331	2.32482e-09	5.89594e-08
AT4G11170	AT4G11170	473.783	1.57712	0.611265	2.5801	0.00987717	0.0476139
AT4G11190	AT4G11190	1525.4	1.45212	0.254206	5.71236	1.11417e-08	2.52603e-07
AT4G11210	AT4G11210	2132.18	1.33601	0.284067	4.70314	2.56188e-06	3.67788e-05
AT4G11220	BTI2	2983.46	0.610224	0.183597	3.32371	0.00088829	0.00643995
AT4G11290	AT4G11290	1818.53	0.944087	0.332157	2.84229	0.00447901	0.0253092
AT4G11320	AT4G11320	5237.94	1.40148	0.196739	7.12357	1.05164e-12	4.14013e-11
AT4G11560	AT4G11560	3221.56	0.773342	0.213358	3.62462	0.000289388	0.00243829
AT4G11610	AT4G11610	3064.46	2.70235	0.400295	6.75091	1.46923e-11	4.99933e-10
AT4G11910	AT4G11910	94.3926	4.47187	0.692068	6.4616	1.03604e-10	3.1696e-09
AT4G12420	SKU5	7022.5	0.849491	0.171211	4.96166	6.98921e-07	1.13402e-05
AT4G12430	TPPF	1242.93	3.90718	0.514791	7.58984	3.20291e-14	1.55655e-12
AT4G12510	AT4G12510	3443.58	1.61464	0.214849	7.51521	5.682e-14	2.66569e-12
AT4G12520	AT4G12520	5176.58	1.27915	0.161795	7.90602	2.65756e-15	1.46302e-13
AT4G12545	AT4G12545	740.362	1.11486	0.394321	2.8273	0.00469427	0.0262626
AT4G12550	AIR1	1928.23	1.15759	0.317109	3.65045	0.000261777	0.00223528
AT4G12650	AT4G12650	7546.1	0.840689	0.186446	4.50903	6.51257e-06	8.48053e-05
AT4G12730	FLA2	3864.24	1.01372	0.196374	5.16217	2.44105e-07	4.33457e-06
AT4G12840	AT4G12840	1993.44	1.25645	0.283513	4.43171	9.34884e-06	0.00011723
AT4G12880	ENODL19	3478.48	0.905349	0.217099	4.17022	3.04308e-05	0.000337799
AT4G12910	scpl20	3501.38	3.56466	0.603862	5.9031	3.5673e-09	8.89154e-08
AT4G13010	AT4G13010	2405.74	0.738818	0.231428	3.19243	0.00141083	0.00956599
AT4G13210	AT4G13210	328.409	1.87245	0.715394	2.61737	0.00886104	0.0436583
AT4G13235	EDA21	423.823	1.72233	0.394503	4.36581	1.26652e-05	0.000154431
AT4G13520	SMAP1	2800.21	0.762361	0.224759	3.39191	0.000694069	0.00521424
AT4G13540	AT4G13540	1845.44	2.2899	0.370797	6.17563	6.58986e-10	1.81391e-08
AT4G13580	AT4G13580	591.238	0.985289	0.384961	2.55945	0.0104839	0.0499459
AT4G13615	AT4G13615	4770.61	0.726367	0.180993	4.01322	5.98958e-05	0.000616063
AT4G13930	SHM4	12145.4	0.70558	0.0838994	8.40983	4.10598e-17	2.65633e-15
AT4G13990	AT4G13990	4683.42	3.3807	0.206457	16.3748	2.8938e-60	2.02705e-57
AT4G14130	XTH15	2064.92	1.22981	0.301267	4.08213	4.46249e-05	0.000477613
AT4G14160	AT4G14160	2496.15	1.0674	0.288267	3.70284	0.000213201	0.00186689
AT4G14340	CKI1	2754.45	1.20116	0.310734	3.86554	0.000110844	0.00106112
AT4G14548	AT4G14548	426.309	1.32958	0.399278	3.32996	0.00086857	0.00631275
AT4G14550	IAA14	2423.95	1.34373	0.341777	3.93161	8.43803e-05	0.000837782
AT4G14560	IAA1	2032.13	2.04421	0.24886	8.21429	2.13429e-16	1.3059e-14
AT4G14580	CIPK4	432.216	1.62015	0.616178	2.62935	0.00855472	0.0424062
AT4G14650	AT4G14650	688.85	1.65638	0.605097	2.73739	0.00619296	0.0327358
AT4G14750	IQD19	2109.82	0.747153	0.221969	3.36602	0.000762605	0.00564973
AT4G14880	OASA1	9675.75	0.7707	0.142285	5.41659	6.07455e-08	1.20037e-06
AT4G14900	AT4G14900	1358.76	1.30339	0.369513	3.52731	0.000419809	0.00337663
AT4G15000	AT4G15000	10463.5	0.60184	0.161289	3.73143	0.000190397	0.00169489
AT4G15093	LigB	1541.3	1.05545	0.295603	3.57051	0.000356287	0.00291604
AT4G15270	AT4G15270	724.831	2.64311	0.655157	4.03431	5.47622e-05	0.000571948
AT4G15340	PEN1	1654.3	1.83132	0.374097	4.89532	9.81468e-07	1.53602e-05
AT4G15393	CYP702A5	2937.62	3.47337	0.431184	8.05541	7.92096e-16	4.62375e-14
AT4G15396	CYP702A6	252.065	4.82617	0.682778	7.06843	1.56691e-12	5.98313e-11
AT4G15470	AT4G15470	3519.65	1.36637	0.218696	6.2478	4.16277e-10	1.16961e-08
AT4G15530	PPDK	1702.13	1.99076	0.318812	6.24429	4.2573e-10	1.19451e-08
AT4G15960	AT4G15960	501.481	1.89512	0.676481	2.80145	0.00508741	0.0281442
AT4G16008	AT4G16008	309.196	1.84485	0.714347	2.58257	0.00980679	0.0473195
AT4G16070	AT4G16070	4103.9	2.47085	0.246979	10.0043	1.45927e-23	1.61107e-21
AT4G16380	AT4G16380	7461.98	0.935652	0.201241	4.6494	3.32897e-06	4.66378e-05
AT4G16450	AT4G16450	5298.98	1.1965	0.164957	7.25337	4.0653e-13	1.70273e-11
AT4G16500	AT4G16500	1249.2	0.749133	0.256674	2.91861	0.00351594	0.0207773
AT4G16620	UMAMIT8	2037.65	4.41055	0.390797	11.286	1.53846e-29	2.38567e-27
AT4G16650	AT4G16650	1333.28	1.19255	0.422028	2.82576	0.00471688	0.0263524
AT4G16940	AT4G16940	868.273	8.30377	0.559239	14.8483	7.13147e-50	3.0181e-47
AT4G17150	AT4G17150	4511.26	0.999319	0.170986	5.84445	5.08241e-09	1.22182e-07
AT4G17215	AT4G17215	1736.3	1.14926	0.250537	4.5872	4.49225e-06	6.07965e-05
AT4G17220	MAP70-5	5891.12	2.01873	0.253484	7.96391	1.66686e-15	9.43191e-14
AT4G17280	AT4G17280	659.234	0.811608	0.293825	2.76221	0.00574111	0.0308858
AT4G17340	TIP2;2	23803.3	1.06105	0.115517	9.18517	4.10887e-20	3.35211e-18
AT4G17483	AT4G17483	719.51	1.42768	0.425125	3.35826	0.000784351	0.00578551
AT4G17490	ERF6	526.975	1.20632	0.454115	2.65643	0.00789736	0.0398181
AT4G17615	CBL1	1046.38	1.0191	0.384452	2.65077	0.00803074	0.0403318
AT4G17670	AT4G17670	721.876	3.33818	0.419042	7.96622	1.63603e-15	9.28332e-14
AT4G17840	AT4G17840	1108.18	0.795568	0.263631	3.01774	0.0025467	0.015879
AT4G17890	AGD8	6650.35	1.09182	0.243071	4.49176	7.06364e-06	9.08745e-05
AT4G17900	AT4G17900	3034.91	0.800227	0.265931	3.00916	0.00261973	0.0162644
AT4G17940	AT4G17940	1336.68	1.57078	0.453691	3.46222	0.000535734	0.00416969
AT4G18030	AT4G18030	6733.86	0.790861	0.167922	4.70971	2.48073e-06	3.57909e-05
AT4G18050	ABCB9	299.804	2.51254	0.710176	3.53792	0.000403299	0.0032562
AT4G18260	AT4G18260	497.262	1.59404	0.404986	3.93603	8.28414e-05	0.000823307
AT4G18335	AT4G18335	180.508	4.06771	0.703598	5.78129	7.41288e-09	1.72098e-07
AT4G18340	AT4G18340	879.009	1.27927	0.465599	2.74758	0.00600373	0.0319625
AT4G18380	AT4G18380	1285.22	0.876012	0.327861	2.6719	0.00754227	0.0383513
AT4G18425	AT4G18425	1157.55	3.92482	0.536964	7.30929	2.68567e-13	1.15099e-11
AT4G18550	DSEL	2100.21	2.91175	0.431794	6.74337	1.54752e-11	5.2569e-10
AT4G18640	MRH1	2948.49	2.07136	0.237873	8.70784	3.09726e-18	2.17708e-16
AT4G18780	IRX1	911.122	2.7444	0.454766	6.03474	1.59215e-09	4.17328e-08
AT4G19030	NLM1	9762.35	1.80741	0.178821	10.1074	5.1245e-24	5.88131e-22
AT4G19040	EDR2	3646.91	0.7553	0.206453	3.65846	0.000253738	0.00217303
AT4G19110	AT4G19110	21404.6	1.0066	0.139184	7.23213	4.75469e-13	1.96715e-11
AT4G19120	ERD3	2640.2	1.7558	0.278474	6.30506	2.88084e-10	8.30091e-09
AT4G19200	AT4G19200	1005.17	1.79336	0.399505	4.48896	7.15704e-06	9.18433e-05
AT4G19230	CYP707A1	1009.98	1.57546	0.413271	3.81216	0.000137758	0.00128309
AT4G19450	AT4G19450	1956.9	2.15431	0.438107	4.9173	8.77449e-07	1.39145e-05
AT4G19460	AT4G19460	1177.12	4.29772	0.621101	6.91952	4.53178e-12	1.63805e-10
AT4G19640	ARA7	5778.42	0.791437	0.211578	3.74063	0.000183559	0.00164337
AT4G19670	AT4G19670	2366.15	0.989772	0.355061	2.78761	0.00530978	0.0291049
AT4G19690	IRT1	1891.67	1.16596	0.306999	3.79792	0.000145917	0.00134612
AT4G19810	ChiC	70.8498	2.56966	0.715487	3.59149	0.000328797	0.00271954
AT4G19840	PP2-A1	1495.82	2.98109	0.399966	7.45337	9.09865e-14	4.15348e-12
AT4G20050	QRT3	238.668	3.19878	0.711116	4.49825	6.85155e-06	8.8544e-05
AT4G20150	AT4G20150	5599.6	0.873589	0.138422	6.31106	2.77133e-10	8.03092e-09
AT4G20240	CYP71A27	5604.99	3.90512	0.394715	9.89352	4.44124e-23	4.69893e-21
AT4G20270	BAM3	1093.15	1.59369	0.509222	3.12966	0.00175008	0.0114718
AT4G20830	AT4G20830	1951.9	0.691477	0.231095	2.99217	0.00277	0.0170257
AT4G20840	AT4G20840	791.473	1.25719	0.351281	3.57888	0.000345065	0.00283791
AT4G20890	TUB9	3262.71	0.890883	0.201839	4.41382	1.01561e-05	0.000126493
AT4G21105	AT4G21105	4931.43	0.926951	0.208574	4.44424	8.82037e-06	0.000111429
AT4G21570	AT4G21570	2053.1	1.5697	0.273802	5.73299	9.86783e-09	2.26503e-07
AT4G21980	APG8A	1759.19	1.46088	0.336854	4.33684	1.44548e-05	0.000173701
AT4G22160	AT4G22160	238.115	1.47257	0.553424	2.66084	0.0077947	0.0393982
AT4G22212	AT4G22212	2545.8	1.25506	0.241179	5.20382	1.9523e-07	3.53782e-06
AT4G22220	ISU1	2500.92	0.875912	0.243286	3.60034	0.000317803	0.00264368
AT4G22270	MRB1	2563.23	1.24694	0.276798	4.50489	6.64087e-06	8.63101e-05
AT4G22380	AT4G22380	1201.24	0.870095	0.313224	2.77787	0.00547167	0.0297754
AT4G22666	AT4G22666	7205.78	1.18491	0.157092	7.54279	4.60009e-14	2.17317e-12
AT4G22758	AT4G22758	525.407	2.37521	0.676892	3.509	0.000449795	0.00358741
AT4G22920	NYE1	2490.05	2.7059	0.66517	4.06798	4.74215e-05	0.00050462
AT4G23010	UTR2	1663.2	1.38312	0.374858	3.68973	0.000224495	0.00195306
AT4G23060	IQD22	447.037	1.95806	0.710447	2.75609	0.00584968	0.0313371
AT4G23420	AT4G23420	1928.72	1.05319	0.255887	4.11585	3.8575e-05	0.000418597
AT4G23490	AT4G23490	1081.49	1.15085	0.304523	3.77918	0.000157347	0.00143592
AT4G23500	AT4G23500	671.58	2.05725	0.409723	5.02108	5.13818e-07	8.51362e-06
AT4G23590	AT4G23590	2301.1	1.85061	0.277507	6.6687	2.58087e-11	8.58066e-10
AT4G23630	BTI1	5448.82	0.599626	0.204186	2.93666	0.00331763	0.0197811
AT4G23680	AT4G23680	439.324	1.62261	0.524788	3.09194	0.00198854	0.0128443
AT4G23690	DIR6	2743.71	1.66603	0.293417	5.67802	1.36261e-08	3.04512e-07
AT4G23710	VAG2	3983.22	0.762823	0.166261	4.58811	4.47282e-06	6.06015e-05
AT4G23713	MIR319A	143.205	1.67147	0.577984	2.8919	0.00382921	0.022282
AT4G23885	AT4G23885	1095.75	0.809244	0.300702	2.69118	0.00711998	0.0366444
AT4G23920	UGE2	2146.14	4.1495	0.267143	15.5329	2.07858e-54	1.20641e-51
AT4G24060	AT4G24060	4085.23	0.596388	0.180781	3.29895	0.000970483	0.00697114
AT4G24130	AT4G24130	1995.98	0.933542	0.312954	2.983	0.00285438	0.0174545
AT4G24190	SHD	23844.2	0.935949	0.104752	8.93487	4.0765e-19	3.07844e-17
AT4G24310	AT4G24310	1020.7	1.7616	0.328536	5.36195	8.23264e-08	1.5867e-06
AT4G24415	MIR824A	268.207	1.84981	0.475825	3.88759	0.000101244	0.000985935
AT4G24430	AT4G24430	3268.19	1.95815	0.709052	2.76164	0.00575117	0.0309236
AT4G24690	NBR1	6688.37	0.6697	0.179734	3.72607	0.000194488	0.0017245
AT4G24710	AT4G24710	1132.79	1.21774	0.353173	3.448	0.000564752	0.00435986
AT4G24920	AT4G24920	3062.47	1.40388	0.194692	7.21078	5.56339e-13	2.28313e-11
AT4G24960	HVA22D	908.09	1.5774	0.41083	3.83954	0.000123264	0.00116627
AT4G25010	SWEET14	86.4976	2.90482	0.714812	4.06375	4.82908e-05	0.000513333
AT4G25030	AT4G25030	2240.21	0.811682	0.306664	2.64682	0.00812537	0.0407251
AT4G25130	PMSR4	1233.33	1.07203	0.345523	3.10263	0.00191811	0.0124527
AT4G25160	AT4G25160	258.315	2.0181	0.649582	3.10676	0.00189148	0.0123113
AT4G25250	AT4G25250	1149.76	1.61585	0.29677	5.44478	5.18703e-08	1.03506e-06
AT4G25310	AT4G25310	253.862	2.33001	0.673826	3.45789	0.000544424	0.00422761
AT4G25570	ACYB-2	8155.8	0.803928	0.125758	6.39264	1.63042e-10	4.89945e-09
AT4G25700	BETA-OHASE 1	427.548	1.71054	0.649509	2.6336	0.00844858	0.0420751
AT4G25760	GDU2	169.983	1.49335	0.565658	2.64003	0.00828987	0.0414167
AT4G25810	XTR6	1041.89	1.23583	0.357698	3.45494	0.00055041	0.00426432
AT4G25820	XTH14	7177.58	0.846989	0.1465	5.7815	7.40361e-09	1.72079e-07
AT4G25900	AT4G25900	1780.87	0.807039	0.217754	3.7062	0.000210394	0.00184859
AT4G26140	BGAL12	3736.54	2.05599	0.336462	6.11063	9.92404e-10	2.65259e-08
AT4G26210	AT4G26210	1200.41	1.34546	0.256269	5.25017	1.51956e-07	2.82418e-06
AT4G26570	CBL3	4406.68	1.3202	0.22456	5.87904	4.12664e-09	1.01307e-07
AT4G26580	AT4G26580	673.31	2.49548	0.505517	4.9365	7.9538e-07	1.27123e-05
AT4G26650	AT4G26650	6579.77	0.770656	0.233661	3.29818	0.000973135	0.00698526
AT4G26690	SHV3	1416.17	0.891512	0.279024	3.19511	0.00139779	0.00949657
AT4G26700	FIM1	1136.64	0.85462	0.260569	3.27982	0.00103874	0.00737535
AT4G26710	AT4G26710	3553.58	1.10211	0.206041	5.34898	8.84491e-08	1.69345e-06
AT4G26840	SUMO1	3282.59	0.702036	0.232169	3.02381	0.00249612	0.0156067
AT4G26850	VTC2	1118.5	1.17661	0.365716	3.21728	0.0012941	0.00891133
AT4G26880	AT4G26880	546.39	3.25411	0.70826	4.59451	4.33765e-06	5.89792e-05
AT4G26970	ACO2	6187.97	0.75289	0.129722	5.80387	6.48023e-09	1.5236e-07
AT4G27260	WES1	3247.73	2.27669	0.356844	6.38007	1.77011e-10	5.26471e-09
AT4G27350	AT4G27350	968.076	0.710497	0.268359	2.64756	0.00810745	0.0406553
AT4G27400	AT4G27400	1221.64	4.20707	0.343872	12.2344	2.03583e-34	3.93866e-32
AT4G27430	CIP7	8193.9	0.629858	0.114209	5.51497	3.48848e-08	7.2164e-07
AT4G27435	AT4G27435	1278.71	2.15533	0.631081	3.4153	0.000637121	0.0048365
AT4G27520	ENODL2	810.535	3.30426	0.522522	6.32367	2.5542e-10	7.48716e-09
AT4G27830	BGLU10	1162.03	1.67763	0.320497	5.23445	1.65479e-07	3.03937e-06
AT4G27870	AT4G27870	4285.48	0.62762	0.224618	2.79417	0.00520338	0.0286609
AT4G28085	AT4G28085	298.513	1.3353	0.490208	2.72395	0.00645055	0.0338072
AT4G28110	MYB41	328.27	1.96204	0.67448	2.90897	0.00362619	0.0212774
AT4G28150	AT4G28150	780.387	1.60507	0.579484	2.76983	0.0056086	0.030318
AT4G28250	EXPB3	757.58	1.63049	0.464523	3.51002	0.000448073	0.00357649
AT4G28270	RMA2	934.334	2.04529	0.40813	5.01138	5.40416e-07	8.91453e-06
AT4G28480	AT4G28480	1861.16	1.29808	0.272937	4.75596	1.97509e-06	2.91796e-05
AT4G28500	NAC073	272.199	3.10717	0.708829	4.38353	1.16774e-05	0.000143505
AT4G28710	XIH	4888.88	0.619424	0.125417	4.9389	7.85628e-07	1.25762e-05
AT4G28720	YUC8	413.119	1.96701	0.58026	3.38988	0.000699232	0.00524915
AT4G29140	ADS1	1012.14	1.43576	0.369766	3.8829	0.000103219	0.00100086
AT4G29160	SNF7.1	3091.45	1.13401	0.185531	6.11224	9.82421e-10	2.63631e-08
AT4G29180	RHS16	863.362	2.0156	0.319982	6.29911	2.99362e-10	8.58933e-09
AT4G29350	PFN2	14357	1.07859	0.125506	8.59388	8.40803e-18	5.61845e-16
AT4G29680	AT4G29680	2080.04	1.16629	0.317302	3.67566	0.000237235	0.00205072
AT4G29690	AT4G29690	1944.59	1.05619	0.278484	3.79266	0.000149044	0.00136875
AT4G30010	AT4G30010	4494.86	0.884989	0.144271	6.13419	8.55916e-10	2.32137e-08
AT4G30080	ARF16	1805.02	1.14622	0.299531	3.82671	0.00012987	0.00122081
AT4G30190	HA2	26633.1	0.808895	0.14374	5.62747	1.8287e-08	3.96036e-07
AT4G30210	ATR2	3075.16	0.631067	0.232842	2.71028	0.00672257	0.035007
AT4G30240	AT4G30240	1524.25	1.05616	0.271739	3.88669	0.000101622	0.000988201
AT4G30290	XTH19	1334.62	1.37074	0.310932	4.4085	1.04087e-05	0.000129164
AT4G30450	AT4G30450	1521.88	0.947657	0.239408	3.95833	7.54758e-05	0.000757144
AT4G30460	AT4G30460	2556.53	1.9022	0.189792	10.0226	1.21331e-23	1.34684e-21
AT4G30630	AT4G30630	2562.98	0.898549	0.34732	2.58709	0.00967906	0.046851
AT4G30670	AT4G30670	2401.88	0.709567	0.269238	2.63546	0.0084023	0.0418754
AT4G30830	AT4G30830	268.657	5.29904	0.668478	7.92702	2.24464e-15	1.24584e-13
AT4G30850	HHP2	3698.22	1.33697	0.157782	8.47354	2.38037e-17	1.55482e-15
AT4G30860	SDG4	2064.84	1.18255	0.225439	5.24557	1.55799e-07	2.88768e-06
AT4G30960	SIP3	11470.5	0.733163	0.175789	4.17069	3.03674e-05	0.000337279
AT4G30975	AT4G30975	563.449	1.48637	0.495094	3.00219	0.00268043	0.0165704
AT4G31300	PBA1	2589.42	1.04456	0.318367	3.28099	0.00103442	0.00734987
AT4G31320	AT4G31320	1304.67	1.61156	0.307684	5.23773	1.62566e-07	2.98857e-06
AT4G31450	AT4G31450	2879.06	0.846612	0.185607	4.56132	5.08342e-06	6.79819e-05
AT4G31470	AT4G31470	841.39	1.87587	0.254427	7.37294	1.669e-13	7.40262e-12
AT4G31480	AT4G31480	6186.39	1.01384	0.205911	4.92368	8.49297e-07	1.35209e-05
AT4G31730	GDU1	721.546	1.07134	0.356065	3.00884	0.00262244	0.0162762
AT4G31820	ENP	742.198	1.8832	0.476067	3.95575	7.62962e-05	0.000764241
AT4G31910	BAT1	1961.65	1.59419	0.322677	4.94051	7.79192e-07	1.24831e-05
AT4G31920	RR10	2610.03	1.53319	0.236447	6.48429	8.91497e-11	2.76487e-09
AT4G32010	HSL1	3410.35	1.60388	0.193189	8.30211	1.02277e-16	6.43235e-15
AT4G32440	AT4G32440	5510.69	1.09321	0.229226	4.76911	1.85045e-06	2.7458e-05
AT4G32445	MIR419	460.596	1.93203	0.406642	4.75118	2.0223e-06	2.98121e-05
AT4G32450	MEF8S	5779.73	2.94976	0.227035	12.9925	1.34899e-38	3.18645e-36
AT4G32470	AT4G32470	8775.07	0.954231	0.127572	7.47995	7.43496e-14	3.4248e-12
AT4G32780	AT4G32780	714.667	1.83681	0.324344	5.66315	1.48615e-08	3.28864e-07
AT4G32940	GAMMA-VPE	4936.21	1.10183	0.222141	4.96003	7.04806e-07	1.14174e-05
AT4G33160	AT4G33160	511.217	1.59455	0.612015	2.60541	0.00917636	0.0448752
AT4G33420	AT4G33420	992.832	0.976539	0.334998	2.91506	0.00355619	0.0209696
AT4G33550	AT4G33550	2105.47	1.71965	0.238906	7.19801	6.10989e-13	2.48233e-11
AT4G33610	AT4G33610	9361.55	1.55744	0.155856	9.9928	1.63889e-23	1.78991e-21
AT4G33800	AT4G33800	784.208	1.04676	0.3116	3.35929	0.000781427	0.00576813
AT4G33810	AT4G33810	3874.24	5.70033	0.438547	12.9982	1.25215e-38	2.9925e-36
AT4G34050	CCoAOMT1	13841.1	1.10762	0.167639	6.60715	3.9178e-11	1.27542e-09
AT4G34230	CAD5	2294.09	1.12743	0.285958	3.94265	8.05861e-05	0.000803646
AT4G34260	FUC95A	2831.06	0.981922	0.275384	3.56565	0.000362962	0.00296589
AT4G34270	AT4G34270	2142.24	0.670257	0.252921	2.65006	0.00804765	0.0404053
AT4G34450	AT4G34450	12508.3	0.781962	0.171796	4.55168	5.3218e-06	7.0797e-05
AT4G34490	CAP1	3896.4	0.884529	0.156127	5.66543	1.46656e-08	3.24883e-07
AT4G34600	AT4G34600	6646.29	1.8181	0.142548	12.7543	2.94875e-37	6.51098e-35
AT4G34610	BLH6	936.095	1.68592	0.468552	3.59815	0.000320486	0.00266055
AT4G34700	CIB22	9177.83	0.95489	0.164164	5.8167	6.00206e-09	1.41939e-07
AT4G34710	ADC2	1993.73	1.01735	0.300321	3.38756	0.000705178	0.00528012
AT4G34750	AT4G34750	2411.18	1.0229	0.339791	3.01038	0.00260923	0.0162202
AT4G34870	ROC5	6456.48	0.622066	0.184633	3.3692	0.000753867	0.00559929
AT4G34920	AT4G34920	865.964	1.5306	0.371985	4.11468	3.87713e-05	0.000420278
AT4G34970	ADF9	2542.92	4.0017	0.400482	9.99223	1.64835e-23	1.79062e-21
AT4G35260	IDH1	2620.98	0.864829	0.296754	2.91429	0.00356495	0.0210091
AT4G35320	AT4G35320	499.06	1.19867	0.466612	2.56889	0.0102025	0.0488691
AT4G35350	XCP1	5601.13	4.1668	0.176973	23.5449	1.41619e-122	4.79474e-119
AT4G35380	AT4G35380	1240.25	1.07634	0.25935	4.15013	3.32293e-05	0.000365667
AT4G35390	AGF1	991.161	1.6684	0.383675	4.34848	1.37085e-05	0.000166055
AT4G35550	WOX13	463.338	1.61517	0.474482	3.40407	0.000663902	0.00501543
AT4G35630	PSAT	1587.78	1.05662	0.239527	4.41128	1.02764e-05	0.000127835
AT4G35720	AT4G35720	461.945	1.89778	0.683424	2.77687	0.00548846	0.0298348
AT4G35790	PLDDELTA	3414.45	0.866394	0.189015	4.58372	4.56773e-06	6.16128e-05
AT4G35860	GB2	1997.81	1.17839	0.221248	5.32609	1.0035e-07	1.90338e-06
AT4G35920	MCA1	2596.51	1.18474	0.328351	3.60816	0.000308378	0.00257581
AT4G36270	AT4G36270	1095.39	1.31394	0.438183	2.99862	0.00271207	0.0167202
AT4G36360	BGAL3	4005.49	1.00279	0.184051	5.44845	5.08102e-08	1.01992e-06
AT4G36410	UBC17	1483.59	2.40951	0.363582	6.62715	3.42236e-11	1.12132e-09
AT4G36610	AT4G36610	756.771	1.62806	0.546527	2.97893	0.0028926	0.0176246
AT4G36630	EMB2754	2153.03	0.663566	0.246497	2.69198	0.00710285	0.0365747
AT4G36750	AT4G36750	2626.57	0.800969	0.273924	2.92405	0.00345505	0.0204624
AT4G37160	sks15	3764.58	2.6034	0.268682	9.6895	3.34156e-22	3.27925e-20
AT4G37180	AT4G37180	1461.04	1.20474	0.328517	3.6672	0.000245217	0.00210985
AT4G37250	AT4G37250	1445.26	1.16457	0.32006	3.6386	0.000274128	0.00232803
AT4G37700	AT4G37700	660.471	1.55421	0.432471	3.59379	0.000325908	0.00269783
AT4G37820	AT4G37820	6742.34	0.891104	0.147385	6.04609	1.48407e-09	3.90509e-08
AT4G37870	PCK1	7962.2	1.06806	0.119469	8.94005	3.88985e-19	2.94845e-17
AT4G37890	EDA40	434.02	1.49522	0.462114	3.23561	0.00121385	0.00844226
AT4G37940	AGL21	5560.53	0.598625	0.161604	3.70428	0.000211989	0.00185939
AT4G38040	AT4G38040	4119.37	0.593003	0.176471	3.36034	0.00077848	0.00574847
AT4G38080	AT4G38080	3995.64	1.57917	0.180312	8.75796	1.9882e-18	1.42213e-16
AT4G38500	AT4G38500	1657.24	0.979131	0.352448	2.77808	0.00546804	0.0297636
AT4G38630	RPN10	4396.06	0.655476	0.165204	3.96768	7.25747e-05	0.000730204
AT4G38740	ROC1	7423.74	0.639408	0.15851	4.03386	5.48678e-05	0.000572757
AT4G38940	AT4G38940	524.644	1.13316	0.426292	2.65817	0.00785662	0.0396463
AT4G38950	AT4G38950	1961.26	1.49357	0.435933	3.42615	0.000612201	0.00467353
AT4G39080	VHA-A3	6675.33	0.883595	0.149133	5.92488	3.12522e-09	7.82809e-08
AT4G39090	RD19	15683.5	0.968556	0.136121	7.11538	1.11602e-12	4.36818e-11
AT4G39390	NST-K1	4173.05	1.0999	0.17737	6.20116	5.60483e-10	1.56182e-08
AT4G39670	AT4G39670	652.838	1.93343	0.497473	3.8865	0.000101698	0.000988466
AT5G01040	LAC8	2587.16	0.741112	0.225816	3.28193	0.00103098	0.00732794
AT5G01190	LAC10	126.608	2.37472	0.715633	3.31835	0.000905519	0.00654849
AT5G01240	LAX1	186.717	1.79569	0.658883	2.72536	0.00642311	0.0336981
AT5G01275	AT5G01275	133.174	2.00132	0.665037	3.00934	0.00261813	0.0162624
AT5G01700	AT5G01700	2861.94	2.90757	0.482976	6.02011	1.74302e-09	4.51055e-08
AT5G01710	AT5G01710	2865.74	0.810046	0.254843	3.1786	0.00147987	0.00995765
AT5G01750	AT5G01750	4193.88	1.01142	0.234211	4.31841	1.57159e-05	0.000186869
AT5G01850	AT5G01850	733.371	0.920186	0.355	2.59207	0.00953997	0.0463403
AT5G01930	MAN6	2177.57	1.14837	0.39347	2.91857	0.00351641	0.0207773
AT5G02040	PRA1.A1	2616.23	0.973593	0.241314	4.03455	5.47081e-05	0.000571677
AT5G02065	AT5G02065	106.603	1.76737	0.579802	3.04824	0.00230187	0.0145761
AT5G02090	AT5G02090	3003.48	0.922274	0.229126	4.02518	5.69321e-05	0.00059157
AT5G02260	EXPA9	4542.48	0.667546	0.243051	2.74653	0.00602295	0.032054
AT5G02270	ABCI20	5878.21	0.85788	0.13469	6.36931	1.89879e-10	5.62275e-09
AT5G02310	PRT6	1303.22	0.941411	0.252268	3.73179	0.000190125	0.00169418
AT5G02380	MT2B	5927.71	1.36126	0.22425	6.07031	1.27665e-09	3.38122e-08
AT5G02600	NAKR1	2179.67	2.92335	0.492361	5.93742	2.89548e-09	7.27056e-08
AT5G02750	SGR9	702.56	2.15157	0.667211	3.22472	0.00126096	0.00870674
AT5G02880	UPL4	5810.31	0.7312	0.183329	3.98846	6.65042e-05	0.000675146
AT5G03080	LPPgamma	2425.31	1.21672	0.175836	6.91963	4.52833e-12	1.63805e-10
AT5G03170	FLA11	1205.29	2.5504	0.290229	8.78754	1.52869e-18	1.12107e-16
AT5G03260	LAC11	3818.94	3.81843	0.672974	5.67397	1.39525e-08	3.1078e-07
AT5G03280	EIN2	5669.99	0.746016	0.190557	3.91493	9.04301e-05	0.000890449
AT5G03330	AT5G03330	1572.98	1.1133	0.352846	3.1552	0.00160388	0.0106614
AT5G03460	AT5G03460	2224.02	0.955378	0.22841	4.18273	2.88032e-05	0.000321488
AT5G03500	AT5G03500	6095.33	1.5221	0.182828	8.32531	8.41102e-17	5.33942e-15
AT5G03510	AT5G03510	1500.39	2.30467	0.395185	5.83187	5.48109e-09	1.30991e-07
AT5G03520	RAB8C	3696.14	0.882083	0.228758	3.85597	0.000115272	0.00109987
AT5G03610	AT5G03610	1040.98	1.67254	0.344523	4.85466	1.2059e-06	1.85722e-05
AT5G03700	AT5G03700	1190.65	1.00893	0.354088	2.84937	0.00438052	0.0248842
AT5G03760	ATCSLA09	3965.24	0.772111	0.246662	3.13024	0.00174663	0.0114529
AT5G03790	HB51	94.3867	3.49719	0.711442	4.91564	8.84945e-07	1.39897e-05
AT5G03960	IQD12	1920.96	1.74385	0.31162	5.59609	2.19237e-08	4.70781e-07
AT5G04080	AT5G04080	802.518	1.73516	0.415463	4.17644	2.96112e-05	0.000329601
AT5G04200	MC9	4440.73	4.25172	0.35701	11.9092	1.05933e-32	1.92634e-30
AT5G04250	AT5G04250	1085.1	1.8923	0.368101	5.14071	2.73698e-07	4.80129e-06
AT5G04750	AT5G04750	3034.21	0.887028	0.223961	3.96063	7.47515e-05	0.000750248
AT5G04830	AT5G04830	10395.7	0.77777	0.140484	5.53636	3.08831e-08	6.46762e-07
AT5G04860	AT5G04860	2454.9	0.663659	0.230065	2.88467	0.00391829	0.0226834
AT5G04890	RTM2	2872.6	2.45555	0.315236	7.78956	6.72424e-15	3.55719e-13
AT5G04960	AT5G04960	2177.85	1.20888	0.338504	3.57125	0.000355278	0.00291013
AT5G04970	AT5G04970	2819.1	3.49792	0.294501	11.8775	1.54971e-32	2.76147e-30
AT5G04980	AT5G04980	1260.17	2.30406	0.602186	3.82616	0.000130159	0.00122296
AT5G05140	AT5G05140	3709.95	0.762553	0.220322	3.46109	0.000537994	0.00418497
AT5G05160	RUL1	841.368	1.87032	0.601854	3.10761	0.0018861	0.0122802
AT5G05230	AT5G05230	1157.74	1.05612	0.250609	4.21421	2.50649e-05	0.000284611
AT5G05370	AT5G05370	1965.79	0.858718	0.25737	3.33651	0.000848386	0.00618375
AT5G05380	PRA1.B3	155.555	2.05834	0.701962	2.93226	0.00336501	0.0199991
AT5G05500	MOP10	3647.24	0.803574	0.245701	3.27053	0.00107345	0.00759002
AT5G05600	AT5G05600	2435.32	0.637223	0.228102	2.79358	0.00521275	0.0286964
AT5G05790	AT5G05790	641.714	1.50436	0.49515	3.03819	0.00238004	0.014987
AT5G05820	AT5G05820	2302.25	1.73135	0.36537	4.73863	2.15167e-06	3.15589e-05
AT5G05930	GC1	2916.7	1.0766	0.23454	4.59024	4.42741e-06	6.01193e-05
AT5G06270	AT5G06270	1086.89	2.46268	0.661733	3.72156	0.000197993	0.00175328
AT5G06370	AT5G06370	1216.25	0.858313	0.293824	2.92118	0.00348708	0.02064
AT5G06610	AT5G06610	885.184	2.33302	0.359887	6.48265	9.01239e-11	2.78657e-09
AT5G06630	AT5G06630	679.867	1.3668	0.386037	3.54061	0.000399205	0.00322572
AT5G06640	EXT10	1288.82	0.96082	0.278707	3.44741	0.000565979	0.00436661
AT5G06850	FTIP1	930.459	2.10069	0.547684	3.8356	0.000125259	0.00118349
AT5G07030	AT5G07030	1611.13	0.682841	0.250142	2.72981	0.00633706	0.0333069
AT5G07040	AT5G07040	693.398	1.59188	0.526165	3.02543	0.00248279	0.0155425
AT5G07080	AT5G07080	2213.03	2.78672	0.399813	6.97005	3.16826e-12	1.17018e-10
AT5G07110	PRA1.B6	794.626	1.1751	0.322167	3.64749	0.000264811	0.0022555
AT5G07220	BAG3	5193.85	0.658779	0.21306	3.09199	0.00198822	0.0128443
AT5G07470	PMSR3	1819.96	0.891146	0.253709	3.51246	0.000443971	0.00354792
AT5G07610	AT5G07610	418.978	1.92038	0.589593	3.25713	0.00112546	0.00791093
AT5G07790	AT5G07790	405.088	1.45993	0.447596	3.2617	0.00110746	0.00779789
AT5G07800	AT5G07800	1402.52	3.71721	0.3815	9.74369	1.96298e-22	1.95471e-20
AT5G08060	AT5G08060	5156.26	0.956872	0.217042	4.4087	1.03992e-05	0.000129126
AT5G08130	BIM1	5654.81	0.72442	0.173226	4.18194	2.89028e-05	0.000322423
AT5G08160	PK3	3137.92	0.727061	0.217133	3.34846	0.000812617	0.00597016
AT5G08290	YLS8	5401.12	0.654589	0.174746	3.74594	0.000179721	0.0016147
AT5G08370	AGAL2	1797.71	0.872832	0.328064	2.66055	0.0078013	0.0394191
AT5G08500	AT5G08500	3296.71	0.586689	0.222448	2.63742	0.00835384	0.0416953
AT5G08560	AT5G08560	4960.16	1.00907	0.208642	4.83637	1.32228e-06	2.01205e-05
AT5G08590	SNRK2.1	4032.97	0.879178	0.195819	4.48974	7.13103e-06	9.15924e-05
AT5G08670	AT5G08670	12292	0.700711	0.119932	5.84259	5.13963e-09	1.23412e-07
AT5G08750	AT5G08750	1915.95	1.42133	0.393277	3.61406	0.000301441	0.00252618
AT5G09095	AT5G09095	407.776	8.03027	0.570508	14.0756	5.36152e-45	1.81523e-42
AT5G09190	AT5G09190	76.4825	1.90462	0.714604	2.66527	0.00769255	0.0389304
AT5G09220	AAP2	27285.9	1.88044	0.160191	11.7388	8.06694e-32	1.39498e-29
AT5G09320	VPS9B	107.277	2.44556	0.714514	3.42268	0.000620062	0.0047282
AT5G09520	PELPK2	1828.94	2.35173	0.315876	7.4451	9.68702e-14	4.41216e-12
AT5G09530	PELPK1	5736.17	1.85862	0.144898	12.827	1.15692e-37	2.6113e-35
AT5G09590	MTHSC70-2	2586.36	0.716113	0.235092	3.0461	0.00231833	0.014655
AT5G09711	AT5G09711	63.1826	2.55517	0.650596	3.92742	8.58607e-05	0.000851232
AT5G09890	AT5G09890	4712.64	0.589444	0.180304	3.26916	0.00107866	0.00761622
AT5G09960	AT5G09960	5317.86	3.23496	0.305138	10.6016	2.92861e-26	3.96612e-24
AT5G10130	AT5G10130	6273.92	3.35817	0.180963	18.5573	7.12556e-77	8.51463e-74
AT5G10230	ANNAT7	829.126	1.20778	0.456981	2.64296	0.00821836	0.0411202
AT5G10520	RBK1	1586.81	1.45054	0.304348	4.76604	1.87883e-06	2.78384e-05
AT5G10580	AT5G10580	452.622	1.22742	0.392659	3.12592	0.00177248	0.0115887
AT5G10625	AT5G10625	800.369	2.06804	0.440158	4.69839	2.62215e-06	3.7538e-05
AT5G10650	AT5G10650	1315.52	1.54745	0.397414	3.89379	9.86886e-05	0.000964754
AT5G10840	EMP1	2694.05	1.15375	0.246392	4.68256	2.8331e-06	4.0274e-05
AT5G10960	AT5G10960	5563.16	0.677337	0.245375	2.76041	0.00577286	0.0310238
AT5G11110	SPS2F	1279.23	1.31281	0.361105	3.63553	0.000277411	0.00235001
AT5G11540	GulLO3	540.329	2.14123	0.496147	4.31572	1.59081e-05	0.00018876
AT5G11560	AT5G11560	5874.74	0.618796	0.164716	3.75676	0.00017213	0.00155406
AT5G11620	AT5G11620	129.376	2.89128	0.714955	4.044	5.25459e-05	0.000553353
AT5G11740	AGP15	10697.3	0.863824	0.114696	7.53145	5.01812e-14	2.36515e-12
AT5G11770	AT5G11770	5401.66	0.652533	0.193269	3.37629	0.000734706	0.0054718
AT5G11977	MIR156E	74.8326	2.03726	0.713703	2.85449	0.00431065	0.0245422
AT5G12110	AT5G12110	878.011	1.20059	0.343921	3.4909	0.000481397	0.00380066
AT5G12140	CYS1	3056.99	1.30759	0.204701	6.3878	1.68289e-10	5.02737e-09
AT5G12860	DiT1	1315.5	1.27685	0.333095	3.83328	0.000126446	0.00119304
AT5G13440	AT5G13440	3495.1	0.726303	0.194571	3.73284	0.00018933	0.00168983
AT5G13450	ATP5	11837.1	0.757724	0.129467	5.85263	4.83845e-09	1.16594e-07
AT5G13580	ABCG6	1236.13	1.81781	0.368379	4.93463	8.03031e-07	1.28245e-05
AT5G13630	GUN5	1050	0.760073	0.296937	2.55971	0.010476	0.04992
AT5G13900	AT5G13900	1189.32	1.5485	0.350241	4.42125	9.81331e-06	0.0001226
AT5G13930	TT4	14608.2	0.839644	0.143827	5.83786	5.28741e-09	1.26811e-07
AT5G14020	AT5G14020	13572.6	1.20095	0.117699	10.2036	1.91061e-24	2.26972e-22
AT5G14040	PHT3;1	11309.9	0.749483	0.108107	6.93278	4.12643e-12	1.50763e-10
AT5G14150	AT5G14150	1278.18	1.34127	0.30683	4.37138	1.23462e-05	0.000150721
AT5G14330	AT5G14330	8509.02	0.951449	0.166011	5.73123	9.97069e-09	2.28606e-07
AT5G14390	AT5G14390	2308.69	0.923069	0.354082	2.60694	0.00913567	0.0447078
AT5G14420	RGLG2	3381.36	1.60962	0.267195	6.02413	1.7002e-09	4.41662e-08
AT5G14510	AT5G14510	63.302	2.99867	0.710108	4.22284	2.4124e-05	0.000275158
AT5G14550	AT5G14550	3755.1	1.03755	0.194201	5.34264	9.1601e-08	1.74886e-06
AT5G14730	AT5G14730	885.192	2.43627	0.305643	7.97099	1.57411e-15	8.95701e-14
AT5G14930	SAG101	2022.93	0.738144	0.287699	2.56568	0.0102973	0.0492766
AT5G14950	GMII	1353.51	0.678147	0.26372	2.57146	0.010127	0.0486221
AT5G15160	BNQ2	441.431	3.17696	0.681788	4.65975	3.16598e-06	4.45695e-05
AT5G15265	AT5G15265	1097.04	1.50503	0.307316	4.89733	9.71464e-07	1.52389e-05
AT5G15290	CASP5	1940.1	0.966825	0.242791	3.98212	6.83033e-05	0.000692026
AT5G15320	AT5G15320	3430.37	0.816653	0.204509	3.99324	6.51778e-05	0.00066458
AT5G15350	ENODL17	3541.66	0.821606	0.191246	4.29606	1.73859e-05	0.000204741
AT5G15470	GAUT14	3589.68	0.829143	0.217356	3.81467	0.000136363	0.00127301
AT5G15490	UGD3	5095.8	2.11525	0.161833	13.0705	4.85283e-39	1.18772e-36
AT5G15630	IRX6	1120.43	1.85498	0.299248	6.19882	5.68889e-10	1.5809e-08
AT5G15650	RGP2	9650.34	0.592696	0.173892	3.40842	0.000653403	0.00494716
AT5G15870	AT5G15870	733.564	1.15433	0.421228	2.74039	0.00613666	0.032472
AT5G15970	KIN2	2375.19	1.21745	0.239903	5.07475	3.88008e-07	6.60133e-06
AT5G16010	AT5G16010	917.389	1.46844	0.394076	3.72629	0.00019432	0.00172377
AT5G16060	AT5G16060	1637.08	0.592238	0.188421	3.14316	0.00167135	0.0110341
AT5G16170	AT5G16170	548.522	2.29922	0.668693	3.43837	0.000585221	0.00449628
AT5G16220	AT5G16220	1976.12	0.757774	0.208063	3.64204	0.000270481	0.00229994
AT5G16240	AT5G16240	422.012	2.52458	0.538252	4.69033	2.72759e-06	3.89102e-05
AT5G16360	AT5G16360	1378.17	2.71849	0.483036	5.62793	1.82387e-08	3.95413e-07
AT5G16490	RIC4	1000.78	2.54138	0.35439	7.17113	7.438e-13	2.98608e-11
AT5G16510	RGP5	2963.1	1.03627	0.252772	4.09961	4.13856e-05	0.000445761
AT5G16530	PIN5	264.312	6.55372	0.63386	10.3394	4.67531e-25	5.86261e-23
AT5G16760	ITPK1	2132.21	0.84974	0.320328	2.65272	0.00798469	0.0401488
AT5G16840	BPA1	2288.33	0.780673	0.25629	3.04605	0.00231866	0.014655
AT5G17190	AT5G17190	1825.33	0.747724	0.227031	3.29349	0.000989502	0.00708521
AT5G17330	GAD	10245.4	0.837515	0.172592	4.85257	1.2187e-06	1.87408e-05
AT5G17380	AT5G17380	2520.85	0.743399	0.287624	2.58462	0.00974866	0.0471173
AT5G17450	HIPP21	738.412	3.73098	0.690032	5.40697	6.4099e-08	1.25929e-06
AT5G17520	RCP1	1192	2.09926	0.334765	6.27086	3.59071e-10	1.01449e-08
AT5G17600	AT5G17600	863.86	1.73635	0.658771	2.63574	0.00839532	0.0418509
AT5G17640	ASG1	8872.86	2.58312	0.159935	16.151	1.11685e-58	7.31859e-56
AT5G17770	CBR	6116.08	0.64511	0.16628	3.87965	0.000104606	0.00101045
AT5G17820	AT5G17820	8423.12	1.27965	0.197382	6.48308	8.98674e-11	2.78288e-09
AT5G17920	ATMS1	45695.1	0.810236	0.0998933	8.11101	5.01998e-16	2.99049e-14
AT5G18120	APRL7	2813.16	0.716849	0.255509	2.80557	0.00502269	0.0278317
AT5G18460	AT5G18460	1475.81	2.80782	0.365932	7.67306	1.67936e-14	8.46514e-13
AT5G18490	AT5G18490	1534.94	1.12918	0.354076	3.18909	0.00142723	0.0096546
AT5G18520	Cand7	4198.66	0.630256	0.181856	3.46569	0.00052888	0.00412742
AT5G18630	AT5G18630	3859.52	0.59441	0.2166	2.74428	0.00606441	0.0321946
AT5G18640	AT5G18640	8619.39	1.57661	0.230565	6.838	8.03044e-12	2.84199e-10
AT5G18690	AGP25	1308.59	1.23936	0.403588	3.07085	0.00213451	0.0136698
AT5G18800	AT5G18800	1914.11	0.856112	0.27273	3.13904	0.00169501	0.0111685
AT5G18970	AT5G18970	915.962	1.49465	0.433907	3.44464	0.000571823	0.00440334
AT5G18980	AT5G18980	9892.23	3.46918	0.197849	17.5345	7.81467e-69	6.34989e-66
AT5G19110	AT5G19110	809.66	1.71372	0.494261	3.46724	0.000525831	0.0041052
AT5G19160	TBL11	1584.59	2.09923	0.367473	5.71261	1.11254e-08	2.52515e-07
AT5G19473	AT5G19473	405.755	2.2401	0.715444	3.13107	0.00174171	0.0114243
AT5G19560	ROPGEF10	615.866	1.49018	0.495965	3.0046	0.00265933	0.0164549
AT5G19590	AT5G19590	2544.11	0.986777	0.200783	4.91465	8.89426e-07	1.40496e-05
AT5G19730	AT5G19730	498.846	1.44766	0.424968	3.40652	0.000657974	0.00497805
AT5G19790	RAP2.11	593.645	1.36718	0.520412	2.6271	0.00861149	0.0426564
AT5G19800	AT5G19800	907.911	0.925088	0.286629	3.22748	0.00124887	0.00863669
AT5G19860	AT5G19860	3314.98	1.01631	0.302063	3.36457	0.000766637	0.00567159
AT5G19870	AT5G19870	465.651	3.0299	0.711314	4.25959	2.04806e-05	0.000237331
AT5G19875	AT5G19875	413.244	1.71407	0.569438	3.0101	0.00261161	0.0162289
AT5G20045	AT5G20045	1823.23	3.59456	0.345143	10.4147	2.12456e-25	2.76656e-23
AT5G20260	AT5G20260	349.039	2.17033	0.699341	3.1034	0.00191314	0.0124266
AT5G20270	HHP1	353.953	1.96417	0.548232	3.58273	0.000340025	0.002801
AT5G20280	SPS1F	2510.75	1.52421	0.348239	4.37692	1.20371e-05	0.000147213
AT5G20360	Phox3	4928.33	0.66292	0.185971	3.56464	0.000364356	0.00297609
AT5G20650	COPT5	1612.7	1.50169	0.243988	6.15476	7.51925e-10	2.05304e-08
AT5G20830	SUS1	986.804	2.37755	0.597354	3.98013	6.88782e-05	0.000697503
AT5G20900	JAZ12	2307.48	0.604024	0.219271	2.75469	0.00587481	0.0314303
AT5G20970	AT5G20970	983.916	1.72616	0.446616	3.86499	0.000111095	0.00106302
AT5G21274	CAM6	3287.26	0.872793	0.186973	4.66801	3.04135e-06	4.29937e-05
AT5G22030	UBP8	2832.68	0.612451	0.226332	2.70598	0.00681031	0.0353552
AT5G22050	AT5G22050	5472.7	0.693965	0.181114	3.83164	0.000127292	0.00119991
AT5G22090	AT5G22090	1803.24	1.35891	0.376513	3.60921	0.00030713	0.00256926
AT5G22140	AT5G22140	1088.64	0.855547	0.333837	2.56277	0.0103841	0.0495634
AT5G22150	AT5G22150	99.2078	2.36613	0.712799	3.31949	0.000901811	0.00652632
AT5G22220	E2F1	1247.64	1.0525	0.361225	2.91369	0.00357183	0.0210375
AT5G22410	RHS18	1177.83	1.41073	0.385322	3.66117	0.000251069	0.0021529
AT5G22660	AT5G22660	268.728	1.88697	0.466109	4.04835	5.15797e-05	0.00054459
AT5G23400	AT5G23400	964.456	1.71884	0.383307	4.48424	7.31756e-06	9.37848e-05
AT5G23450	LCBK1	3983.29	0.896661	0.198635	4.51411	6.35837e-06	8.31705e-05
AT5G23530	CXE18	645.749	2.35327	0.494615	4.75777	1.95739e-06	2.89603e-05
AT5G23700	AT5G23700	808.892	2.20546	0.343644	6.41785	1.38211e-10	4.19674e-09
AT5G23750	AT5G23750	6500.35	2.65837	0.256732	10.3547	3.98618e-25	5.06095e-23
AT5G23820	AT5G23820	4007.17	1.94571	0.152309	12.7748	2.26695e-37	5.06053e-35
AT5G23840	AT5G23840	1569.45	0.877033	0.314875	2.78534	0.00534715	0.0292545
AT5G24070	AT5G24070	617.175	2.32667	0.502632	4.62897	3.67495e-06	5.07498e-05
AT5G24090	CHIA	1424.25	0.877379	0.231646	3.78759	0.000152114	0.00139379
AT5G24140	SQP2	827.854	1.09034	0.391539	2.78475	0.00535691	0.0292921
AT5G24230	AT5G24230	779.5	1.37976	0.495719	2.78334	0.00538018	0.0293878
AT5G24380	YSL2	1296.76	1.39116	0.308483	4.50966	6.49303e-06	8.46051e-05
AT5G24390	AT5G24390	823.161	0.812822	0.280904	2.89359	0.00380862	0.0221749
AT5G24580	AT5G24580	3525.91	1.19042	0.17271	6.8926	5.47824e-12	1.96965e-10
AT5G24870	AT5G24870	870.399	1.40011	0.440845	3.17597	0.00149338	0.0100386
AT5G24960	CYP71A14	3991.06	2.61417	0.304098	8.59646	8.22093e-18	5.51155e-16
AT5G25110	CIPK25	420.427	1.33421	0.461114	2.89346	0.00381028	0.0221782
AT5G25160	ZFP3	684.254	1.56541	0.485033	3.22742	0.00124912	0.00863669
AT5G25170	AT5G25170	1320.94	1.71018	0.301158	5.6787	1.35723e-08	3.03643e-07
AT5G25360	AT5G25360	1977.65	1.02631	0.28734	3.57175	0.000354602	0.00290577
AT5G25370	PLDALPHA3	446.761	2.95986	0.693441	4.26836	1.96916e-05	0.000229104
AT5G25810	tny	1210.48	1.48263	0.279393	5.30663	1.11671e-07	2.10825e-06
AT5G25890	IAA28	4280.01	0.757903	0.169459	4.47248	7.7318e-06	9.85962e-05
AT5G26140	LOG9	331.316	1.80381	0.689419	2.61642	0.0088856	0.0437369
AT5G26190	AT5G26190	349.2	6.18653	0.622388	9.94	2.78826e-23	3.0128e-21
AT5G26230	MAKR1	1512.88	1.76795	0.300588	5.88163	4.0625e-09	1.00152e-07
AT5G26260	AT5G26260	45204.5	1.90062	0.108189	17.5676	4.35923e-69	3.68972e-66
AT5G26270	AT5G26270	1533.68	1.26517	0.291055	4.34685	1.38109e-05	0.000166798
AT5G26330	AT5G26330	638.777	1.80039	0.368981	4.87936	1.06432e-06	1.65675e-05
AT5G26570	PWD	1904	1.27942	0.445849	2.86963	0.00410953	0.0236223
AT5G26667	PYR6	6782.29	0.689469	0.194149	3.55124	0.000383425	0.0031168
AT5G26730	AT5G26730	594.403	1.1326	0.34365	3.29581	0.000981376	0.00703198
AT5G26751	SK 11	4598.82	0.875192	0.205805	4.25253	2.11365e-05	0.000243853
AT5G26940	DPD1	1149.19	1.84968	0.367189	5.03741	4.71863e-07	7.87315e-06
AT5G27000	ATK4	938.073	1.28589	0.376856	3.41215	0.000644534	0.0048873
AT5G27690	AT5G27690	631.723	2.46474	0.531036	4.64139	3.46082e-06	4.83514e-05
AT5G27710	AT5G27710	1134.6	1.69641	0.407159	4.16646	3.09369e-05	0.000342294
AT5G28540	BIP1	14240.2	0.746395	0.0771488	9.67474	3.86075e-22	3.77054e-20
AT5G32440	AT5G32440	5750.89	0.586867	0.147969	3.96614	7.3046e-05	0.000734219
AT5G33290	XGD1	1076.28	0.99765	0.372444	2.67866	0.00739178	0.0377373
AT5G34850	PAP26	7421.44	0.760496	0.11449	6.64247	3.08461e-11	1.01557e-09
AT5G35160	AT5G35160	2773.04	1.03922	0.318463	3.26323	0.00110152	0.00776142
AT5G35190	EXT13	1876.5	1.12496	0.252909	4.44807	8.66453e-06	0.000109528
AT5G35580	AT5G35580	1627.58	2.60002	0.347121	7.49023	6.8752e-14	3.17416e-12
AT5G35590	PAA1	3409.5	0.756391	0.224922	3.36291	0.000771267	0.00570143
AT5G35670	iqd33	2029.35	0.912016	0.349024	2.61305	0.00897388	0.0441073
AT5G35680	AT5G35680	1536.16	1.22002	0.284666	4.28579	1.82088e-05	0.000213319
AT5G35700	FIM5	2500.56	0.646471	0.241043	2.68197	0.00731898	0.0374503
AT5G35735	AT5G35735	368.871	2.04297	0.577554	3.53728	0.000404271	0.00326276
AT5G36140	CYP716A2	232.402	2.26577	0.7054	3.21203	0.00131799	0.00905127
AT5G37210	AT5G37210	352.67	2.58406	0.617367	4.18561	2.84399e-05	0.000318483
AT5G37478	AT5G37478	641.924	2.01754	0.526953	3.82869	0.000128829	0.00121215
AT5G37500	GORK	1577.62	1.60762	0.389973	4.12237	3.74989e-05	0.000408227
AT5G37510	EMB1467	6730.66	0.702396	0.13183	5.32805	9.92753e-08	1.88651e-06
AT5G37600	GSR 1	7465.12	0.626155	0.158336	3.95461	7.66609e-05	0.000767138
AT5G37660	PDLP7	350.807	1.61715	0.56927	2.84074	0.00450093	0.0254048
AT5G37690	AT5G37690	1145.5	1.81718	0.470476	3.86243	0.000112263	0.00107217
AT5G37780	CAM1	6826.05	0.677595	0.156649	4.32557	1.52135e-05	0.0001819
AT5G38070	AT5G38070	1203.48	3.24625	0.406557	7.98474	1.40817e-15	8.06622e-14
AT5G38080	AT5G38080	193.753	2.02392	0.71277	2.83951	0.00451831	0.0254817
AT5G38270	AT5G38270	71.3721	3.62753	0.709053	5.11603	3.12033e-07	5.43623e-06
AT5G38470	RAD23D	2027.6	0.910969	0.324556	2.80682	0.00500331	0.0277546
AT5G38480	GRF3	6548.95	0.864332	0.134864	6.40893	1.46546e-10	4.43657e-09
AT5G38610	AT5G38610	892.285	2.01639	0.464702	4.3391	1.43068e-05	0.000172275
AT5G38780	AT5G38780	723.315	4.41282	0.681116	6.4788	9.24531e-11	2.85424e-09
AT5G38900	AT5G38900	306.109	1.65745	0.643781	2.57455	0.0100369	0.0482695
AT5G39240	AT5G39240	845.7	1.48929	0.322945	4.61158	3.99628e-06	5.47776e-05
AT5G39320	UDG4	5465.64	0.600976	0.135348	4.44022	8.98668e-06	0.000113263
AT5G39380	AT5G39380	2570.02	2.03368	0.295997	6.87059	6.39365e-12	2.28663e-10
AT5G39570	AT5G39570	10887.2	0.79951	0.141825	5.6373	1.7274e-08	3.76507e-07
AT5G39730	AT5G39730	2007.35	1.49823	0.285693	5.24419	1.56967e-07	2.90403e-06
AT5G39865	AT5G39865	153.648	1.8845	0.715994	2.63201	0.00848822	0.0422208
AT5G39930	CLPS5	157.128	3.30231	0.713942	4.62547	3.73757e-06	5.15095e-05
AT5G39950	TRX2	2745.37	0.656598	0.205236	3.19923	0.00137795	0.00937741
AT5G39990	AT5G39990	1251.73	1.42974	0.384406	3.71936	0.000199724	0.00176707
AT5G40020	AT5G40020	3730.66	4.24077	0.343166	12.3578	4.42332e-35	8.98554e-33
AT5G40250	AT5G40250	1890.46	1.25819	0.31649	3.97544	7.02502e-05	0.000709981
AT5G40390	SIP1	1050.62	1.99326	0.401803	4.96078	7.02113e-07	1.13829e-05
AT5G40470	AT5G40470	1458	1.62003	0.496858	3.26056	0.00111193	0.00782669
AT5G40510	AT5G40510	2163.34	1.19555	0.298614	4.00368	6.23655e-05	0.000637912
AT5G40630	AT5G40630	3004.56	2.40551	0.25214	9.54038	1.42316e-21	1.3201e-19
AT5G40670	AT5G40670	2488.49	0.940438	0.337164	2.78926	0.00528279	0.0289883
AT5G40950	RPL27	725.798	0.705122	0.269496	2.61645	0.00888491	0.0437369
AT5G40970	AT5G40970	850.946	1.0232	0.375164	2.72733	0.006385	0.0335415
AT5G41040	RWP1	3345.32	1.52055	0.2353	6.46219	1.03197e-10	3.1619e-09
AT5G41170	AT5G41170	1289.31	1.08403	0.317551	3.41372	0.000640828	0.00486101
AT5G41380	AT5G41380	469.93	2.06201	0.714293	2.88679	0.00389198	0.0225697
AT5G41460	AT5G41460	117.848	1.81885	0.698767	2.60294	0.00924284	0.0451453
AT5G41550	AT5G41550	455.209	2.19545	0.715262	3.06944	0.00214463	0.0137129
AT5G41800	AT5G41800	1105.66	1.15189	0.413143	2.78812	0.00530155	0.0290677
AT5G41905	MIR166E	202.226	1.54608	0.518104	2.98412	0.00284397	0.0174013
AT5G41990	WNK8	3394.23	1.21737	0.231251	5.26427	1.40745e-07	2.63026e-06
AT5G42020	BIP2	22423.9	1.02909	0.107774	9.54856	1.31508e-21	1.23108e-19
AT5G42180	PER64	3969.53	1.12158	0.19541	5.73961	9.4896e-09	2.18315e-07
AT5G42210	AT5G42210	1599.96	2.11837	0.601379	3.52252	0.000427463	0.00343085
AT5G42300	UBL5	2325.36	1.00388	0.263947	3.80332	0.000142768	0.00132187
AT5G42420	AT5G42420	5860.19	1.18113	0.148978	7.92819	2.22356e-15	1.23752e-13
AT5G42500	AT5G42500	778.21	1.09654	0.376839	2.90983	0.00361629	0.0212298
AT5G42570	AT5G42570	2672.32	1.02716	0.194471	5.28178	1.27935e-07	2.39969e-06
AT5G42600	MRN1	2488.88	0.789795	0.280048	2.82021	0.00479926	0.0267542
AT5G42630	ATS	2152.01	0.79696	0.240791	3.30975	0.000933782	0.00672445
AT5G42710	TRM30	958.897	2.65389	0.462352	5.73997	9.46918e-09	2.18092e-07
AT5G42890	SCP2	1375.99	0.806181	0.279331	2.88612	0.00390028	0.0225985
AT5G42940	AT5G42940	2340.79	1.54504	0.266463	5.79834	6.69729e-09	1.571e-07
AT5G42980	TRX3	12006.6	1.36388	0.0907357	15.0314	4.57426e-51	2.11185e-48
AT5G43040	AT5G43040	820.333	1.65711	0.444241	3.73021	0.000191321	0.00170162
AT5G43150	AT5G43150	1276.05	0.749817	0.276469	2.71212	0.00668551	0.0348766
AT5G43330	c-NAD-MDH2	748.143	1.39314	0.50406	2.76384	0.00571264	0.0307816
AT5G43350	PHT1;1	2447.31	0.631742	0.221887	2.84713	0.00441156	0.0250325
AT5G43380	TOPP6	242.225	2.13958	0.699462	3.0589	0.00222152	0.0141556
AT5G43460	AT5G43460	11361.4	0.613479	0.0964217	6.36245	1.98554e-10	5.86255e-09
AT5G43630	TZP	3905.48	0.681683	0.185588	3.67311	0.000239621	0.00206958
AT5G43700	ATAUX2-11	2966.29	1.56662	0.326984	4.79112	1.65852e-06	2.4846e-05
AT5G43760	KCS20	1771.48	0.918679	0.271019	3.38972	0.000699638	0.00524941
AT5G43970	TOM22-V	1423.28	0.849908	0.218149	3.89599	9.7797e-05	0.000957883
AT5G44030	CESA4	2551.02	1.38191	0.225509	6.12799	8.89987e-10	2.39777e-08
AT5G44130	FLA13	1020.6	1.60597	0.284765	5.63964	1.70403e-08	3.7221e-07
AT5G44530	AT5G44530	2897.98	2.22499	0.303451	7.3323	2.26239e-13	9.84114e-12
AT5G44610	MAP18	7609.16	0.843874	0.130486	6.46714	9.98748e-11	3.06474e-09
AT5G44750	REV1	15582.3	1.0362	0.146433	7.07625	1.48108e-12	5.69825e-11
AT5G44790	RAN1	5553.08	1.09769	0.224282	4.89422	9.86955e-07	1.54223e-05
AT5G45020	AT5G45020	1028.33	1.65154	0.410346	4.02475	5.70358e-05	0.000592344
AT5G45130	RHA1	3882.43	0.772038	0.224698	3.43589	0.000590608	0.00452569
AT5G45280	AT5G45280	7810.24	1.47436	0.124483	11.8438	2.31574e-32	4.09061e-30
AT5G45290	AT5G45290	3060.2	1.08052	0.337889	3.19785	0.00138456	0.00941929
AT5G45340	CYP707A3	835.876	1.52041	0.500815	3.03587	0.00239844	0.0150851
AT5G45420	maMYB	2386.54	0.848895	0.284139	2.98761	0.00281172	0.0172404
AT5G45650	AT5G45650	744.395	1.89266	0.407142	4.64866	3.34094e-06	4.67732e-05
AT5G45710	RHA1	3565.87	1.58694	0.311204	5.09936	3.40806e-07	5.88703e-06
AT5G45900	APG7	1323.51	1.29067	0.3998	3.22829	0.00124531	0.00862209
AT5G45970	RAC2	510.48	1.58202	0.499163	3.16934	0.00152787	0.0102366
AT5G46060	AT5G46060	621.991	1.22531	0.364182	3.36455	0.000766673	0.00567159
AT5G46230	AT5G46230	1273.54	0.870762	0.264732	3.28922	0.00100466	0.00716848
AT5G46630	AT5G46630	3919.29	0.645486	0.229294	2.8151	0.00487619	0.0271161
AT5G46640	AT5G46640	1526.27	0.915225	0.3086	2.96573	0.00301964	0.0182617
AT5G46730	AT5G46730	90.7726	2.10017	0.667873	3.14456	0.00166334	0.0109955
AT5G46890	AT5G46890	10649	0.597091	0.149203	4.00187	6.28431e-05	0.00064215
AT5G46900	AT5G46900	8141.99	1.11013	0.202065	5.49394	3.93061e-08	8.07345e-07
AT5G47030	AT5G47030	15100.7	0.666964	0.124286	5.36636	8.03398e-08	1.54988e-06
AT5G47120	BI1	1648.57	1.45877	0.248677	5.86612	4.461e-09	1.08788e-07
AT5G47180	AT5G47180	1680.55	1.14639	0.278485	4.11651	3.84654e-05	0.000417854
AT5G47200	RAB1A	6126.55	0.920738	0.181759	5.06572	4.06862e-07	6.91053e-06
AT5G47450	TIP2;3	18244.1	0.7833	0.10816	7.24203	4.42004e-13	1.83617e-11
AT5G47890	AT5G47890	2564.94	0.715149	0.201539	3.54844	0.000387526	0.00314385
AT5G47950	AT5G47950	1725.66	1.23133	0.388924	3.16598	0.0015456	0.0103485
AT5G47990	CYP705A5	7769.55	0.935417	0.159683	5.85796	4.68577e-09	1.13317e-07
AT5G48300	ADG1	962.706	1.39643	0.379086	3.68367	0.000229899	0.0019958
AT5G48430	AT5G48430	447.533	1.23427	0.442485	2.7894	0.00528053	0.0289837
AT5G48560	AT5G48560	4270.41	0.727205	0.238557	3.04835	0.00230101	0.0145752
AT5G48570	AT5G48570	2211.02	0.811299	0.2124	3.81967	0.00013363	0.00125211
AT5G48690	AT5G48690	906.667	2.1991	0.431458	5.09691	3.45243e-07	5.94196e-06
AT5G48920	TED7	1089.62	3.95887	0.327015	12.1061	9.80771e-34	1.84476e-31
AT5G48930	HCT	6929.95	1.66153	0.189464	8.76967	1.79191e-18	1.28733e-16
AT5G49120	AT5G49120	289.835	1.77894	0.66658	2.66875	0.00761333	0.0386353
AT5G49270	SHV2	974.447	1.55636	0.456393	3.41013	0.000649327	0.0049218
AT5G49570	PNG1	2466.34	0.959846	0.325331	2.95037	0.00317398	0.0190589
AT5G49660	XIP1	516.799	2.92934	0.646277	4.53264	5.82501e-06	7.68842e-05
AT5G49680	AT5G49680	2618.19	1.63592	0.247638	6.6061	3.94563e-11	1.28243e-09
AT5G49700	AT5G49700	1488.83	2.02357	0.48355	4.18481	2.85404e-05	0.000319257
AT5G49710	AT5G49710	2977.4	0.769872	0.293923	2.6193	0.0088111	0.043465
AT5G49720	GH9A1	9334.65	0.608016	0.155521	3.90954	9.2473e-05	0.000909243
AT5G49800	AT5G49800	680.231	1.14919	0.311293	3.69165	0.0002228	0.00193914
AT5G49900	AT5G49900	3578.74	1.22387	0.238305	5.13572	2.81071e-07	4.92639e-06
AT5G50010	AT5G50010	2114.83	1.46781	0.353899	4.14754	3.36073e-05	0.000369625
[truncated: 170 more rows]
