# Supplementary material for: Deciphering the molecular logic of WOX5 function in the root stem cell organizer
Source: EMBO J. 2024 Nov 18;44(1):281–303. doi: 10.1038/s44318-024-00302-2 (PMC11696986; doi:10.1038/s44318-024-00302-2)
Supplement: Supplementary file 12 — Dataset EV3 [file 44318_2024_302_MOESM12_ESM.xlsx]

## Sheet: Description
Dataset EV3. GO terms and gene list of FANS QC-up and CC-up DEGs
Sheet 1.	QC-up differentially expressed genes.
Sheet 2.	CC-up differentially expressed genes.

## Sheet: Sheet 1
Sheet 1. GO terms and gene list of FANS QC-up DEGs. "Total genes": The number of total annotated genes belongs to this GO term. "genes in overlap": Overlap genes between DEGs and total annotated gene belong to this GO term. "p-value": Fisher Test p-value. "FDR": Multi-test adjustment method Yekutieli (FDR under dependency).
GO terms	Total genes	GO ID	GO process	genes in overlap	p-value	FDR	Gene ID	Gene name
cell cycle	802	GO:0007049	GOslim:biological_process	138	1.72e-25	2.89e-21	AT1G01160	GIF2
cell cycle	802	GO:0007049	GOslim:biological_process	138	1.72e-25	2.89e-21	AT1G04730	CTF18
cell cycle	802	GO:0007049	GOslim:biological_process	138	1.72e-25	2.89e-21	AT1G05570	CALS1
cell cycle	802	GO:0007049	GOslim:biological_process	138	1.72e-25	2.89e-21	AT1G06590	AT1G06590
cell cycle	802	GO:0007049	GOslim:biological_process	138	1.72e-25	2.89e-21	AT1G08030	TPST
cell cycle	802	GO:0007049	GOslim:biological_process	138	1.72e-25	2.89e-21	AT1G08260	TIL1
cell cycle	802	GO:0007049	GOslim:biological_process	138	1.72e-25	2.89e-21	AT1G08560	SYP111
cell cycle	802	GO:0007049	GOslim:biological_process	138	1.72e-25	2.89e-21	AT1G09470	AT1G09470
cell cycle	802	GO:0007049	GOslim:biological_process	138	1.72e-25	2.89e-21	AT1G15480	AT1G15480
cell cycle	802	GO:0007049	GOslim:biological_process	138	1.72e-25	2.89e-21	AT1G17680	AT1G17680
cell cycle	802	GO:0007049	GOslim:biological_process	138	1.72e-25	2.89e-21	AT1G17920	HDG12
cell cycle	802	GO:0007049	GOslim:biological_process	138	1.72e-25	2.89e-21	AT1G18250	ATLP-1
cell cycle	802	GO:0007049	GOslim:biological_process	138	1.72e-25	2.89e-21	AT1G23790	AT1G23790
cell cycle	802	GO:0007049	GOslim:biological_process	138	1.72e-25	2.89e-21	AT1G26170	AT1G26170
cell cycle	802	GO:0007049	GOslim:biological_process	138	1.72e-25	2.89e-21	AT1G30460	CPSF30
cell cycle	802	GO:0007049	GOslim:biological_process	138	1.72e-25	2.89e-21	AT1G31360	RECQL2
cell cycle	802	GO:0007049	GOslim:biological_process	138	1.72e-25	2.89e-21	AT1G34355	PS1
cell cycle	802	GO:0007049	GOslim:biological_process	138	1.72e-25	2.89e-21	AT1G44110	CYCA1;1
cell cycle	802	GO:0007049	GOslim:biological_process	138	1.72e-25	2.89e-21	AT1G47570	AT1G47570
cell cycle	802	GO:0007049	GOslim:biological_process	138	1.72e-25	2.89e-21	AT1G53490	HEI10
cell cycle	802	GO:0007049	GOslim:biological_process	138	1.72e-25	2.89e-21	AT1G63100	AT1G63100
cell cycle	802	GO:0007049	GOslim:biological_process	138	1.72e-25	2.89e-21	AT1G66750	CAK4
cell cycle	802	GO:0007049	GOslim:biological_process	138	1.72e-25	2.89e-21	AT1G67140	SWEETIE
cell cycle	802	GO:0007049	GOslim:biological_process	138	1.72e-25	2.89e-21	AT1G69380	RRG
cell cycle	802	GO:0007049	GOslim:biological_process	138	1.72e-25	2.89e-21	AT1G69770	CMT3
cell cycle	802	GO:0007049	GOslim:biological_process	138	1.72e-25	2.89e-21	AT1G70180	AT1G70180
cell cycle	802	GO:0007049	GOslim:biological_process	138	1.72e-25	2.89e-21	AT1G72250	AT1G72250
cell cycle	802	GO:0007049	GOslim:biological_process	138	1.72e-25	2.89e-21	AT1G75150	AT1G75150
cell cycle	802	GO:0007049	GOslim:biological_process	138	1.72e-25	2.89e-21	AT1G76310	CYCB2;4
cell cycle	802	GO:0007049	GOslim:biological_process	138	1.72e-25	2.89e-21	AT1G76540	CDKB2;1
cell cycle	802	GO:0007049	GOslim:biological_process	138	1.72e-25	2.89e-21	AT1G77320	MEI1
cell cycle	802	GO:0007049	GOslim:biological_process	138	1.72e-25	2.89e-21	AT2G01120	ORC4
cell cycle	802	GO:0007049	GOslim:biological_process	138	1.72e-25	2.89e-21	AT2G01905	CYCJ18
cell cycle	802	GO:0007049	GOslim:biological_process	138	1.72e-25	2.89e-21	AT2G07690	MCM5
cell cycle	802	GO:0007049	GOslim:biological_process	138	1.72e-25	2.89e-21	AT2G13540	ABH1
cell cycle	802	GO:0007049	GOslim:biological_process	138	1.72e-25	2.89e-21	AT2G21800	EME1A
cell cycle	802	GO:0007049	GOslim:biological_process	138	1.72e-25	2.89e-21	AT2G22610	AT2G22610
cell cycle	802	GO:0007049	GOslim:biological_process	138	1.72e-25	2.89e-21	AT2G22630	AGL17
cell cycle	802	GO:0007049	GOslim:biological_process	138	1.72e-25	2.89e-21	AT2G25060	ENODL14
cell cycle	802	GO:0007049	GOslim:biological_process	138	1.72e-25	2.89e-21	AT2G26760	CYCB1;4
cell cycle	802	GO:0007049	GOslim:biological_process	138	1.72e-25	2.89e-21	AT2G27040	AGO4
cell cycle	802	GO:0007049	GOslim:biological_process	138	1.72e-25	2.89e-21	AT2G27100	SE
cell cycle	802	GO:0007049	GOslim:biological_process	138	1.72e-25	2.89e-21	AT2G28790	AT2G28790
cell cycle	802	GO:0007049	GOslim:biological_process	138	1.72e-25	2.89e-21	AT2G31970	RAD50
cell cycle	802	GO:0007049	GOslim:biological_process	138	1.72e-25	2.89e-21	AT2G33560	BUBR1
cell cycle	802	GO:0007049	GOslim:biological_process	138	1.72e-25	2.89e-21	AT2G37080	RIP2
cell cycle	802	GO:0007049	GOslim:biological_process	138	1.72e-25	2.89e-21	AT2G38185	APD1
cell cycle	802	GO:0007049	GOslim:biological_process	138	1.72e-25	2.89e-21	AT2G39090	APC7
cell cycle	802	GO:0007049	GOslim:biological_process	138	1.72e-25	2.89e-21	AT2G40030	NRPD1B
cell cycle	802	GO:0007049	GOslim:biological_process	138	1.72e-25	2.89e-21	AT2G44740	CYCP4;1
cell cycle	802	GO:0007049	GOslim:biological_process	138	1.72e-25	2.89e-21	AT2G45280	RAD51C
cell cycle	802	GO:0007049	GOslim:biological_process	138	1.72e-25	2.89e-21	AT2G46560	AT2G46560
cell cycle	802	GO:0007049	GOslim:biological_process	138	1.72e-25	2.89e-21	AT3G02120	AT3G02120
cell cycle	802	GO:0007049	GOslim:biological_process	138	1.72e-25	2.89e-21	AT3G06010	ATCHR12
cell cycle	802	GO:0007049	GOslim:biological_process	138	1.72e-25	2.89e-21	AT3G09360	AT3G09360
cell cycle	802	GO:0007049	GOslim:biological_process	138	1.72e-25	2.89e-21	AT3G10310	AT3G10310
cell cycle	802	GO:0007049	GOslim:biological_process	138	1.72e-25	2.89e-21	AT3G11520	CYCB1;3
cell cycle	802	GO:0007049	GOslim:biological_process	138	1.72e-25	2.89e-21	AT3G12810	PIE1
cell cycle	802	GO:0007049	GOslim:biological_process	138	1.72e-25	2.89e-21	AT3G13226	AT3G13226
cell cycle	802	GO:0007049	GOslim:biological_process	138	1.72e-25	2.89e-21	AT3G14190	AT3G14190
cell cycle	802	GO:0007049	GOslim:biological_process	138	1.72e-25	2.89e-21	AT3G15120	AT3G15120
cell cycle	802	GO:0007049	GOslim:biological_process	138	1.72e-25	2.89e-21	AT3G15550	AT3G15550
cell cycle	802	GO:0007049	GOslim:biological_process	138	1.72e-25	2.89e-21	AT3G17360	POK1
cell cycle	802	GO:0007049	GOslim:biological_process	138	1.72e-25	2.89e-21	AT3G20010	AT3G20010
cell cycle	802	GO:0007049	GOslim:biological_process	138	1.72e-25	2.89e-21	AT3G20150	AT3G20150
cell cycle	802	GO:0007049	GOslim:biological_process	138	1.72e-25	2.89e-21	AT3G20260	AT3G20260
cell cycle	802	GO:0007049	GOslim:biological_process	138	1.72e-25	2.89e-21	AT3G23670	KINESIN-12B
cell cycle	802	GO:0007049	GOslim:biological_process	138	1.72e-25	2.89e-21	AT3G23890	TOPII
cell cycle	802	GO:0007049	GOslim:biological_process	138	1.72e-25	2.89e-21	AT3G25980	MAD2
cell cycle	802	GO:0007049	GOslim:biological_process	138	1.72e-25	2.89e-21	AT3G27670	RST1
cell cycle	802	GO:0007049	GOslim:biological_process	138	1.72e-25	2.89e-21	AT3G43210	TES
cell cycle	802	GO:0007049	GOslim:biological_process	138	1.72e-25	2.89e-21	AT3G44050	AT3G44050
cell cycle	802	GO:0007049	GOslim:biological_process	138	1.72e-25	2.89e-21	AT3G50960	PLP3a
cell cycle	802	GO:0007049	GOslim:biological_process	138	1.72e-25	2.89e-21	AT3G51290	AT3G51290
cell cycle	802	GO:0007049	GOslim:biological_process	138	1.72e-25	2.89e-21	AT3G51720	AT3G51720
cell cycle	802	GO:0007049	GOslim:biological_process	138	1.72e-25	2.89e-21	AT3G52110	AT3G52110
cell cycle	802	GO:0007049	GOslim:biological_process	138	1.72e-25	2.89e-21	AT3G54670	TTN8
cell cycle	802	GO:0007049	GOslim:biological_process	138	1.72e-25	2.89e-21	AT3G55340	PHIP1
cell cycle	802	GO:0007049	GOslim:biological_process	138	1.72e-25	2.89e-21	AT3G55850	LAF3
cell cycle	802	GO:0007049	GOslim:biological_process	138	1.72e-25	2.89e-21	AT3G57060	AT3G57060
cell cycle	802	GO:0007049	GOslim:biological_process	138	1.72e-25	2.89e-21	AT3G60250	CKB3
cell cycle	802	GO:0007049	GOslim:biological_process	138	1.72e-25	2.89e-21	AT3G62080	AT3G62080
cell cycle	802	GO:0007049	GOslim:biological_process	138	1.72e-25	2.89e-21	AT3G62300	DUF7
cell cycle	802	GO:0007049	GOslim:biological_process	138	1.72e-25	2.89e-21	AT4G00310	EDA8
cell cycle	802	GO:0007049	GOslim:biological_process	138	1.72e-25	2.89e-21	AT4G01560	MEE49
cell cycle	802	GO:0007049	GOslim:biological_process	138	1.72e-25	2.89e-21	AT4G01730	AT4G01730
cell cycle	802	GO:0007049	GOslim:biological_process	138	1.72e-25	2.89e-21	AT4G02800	AT4G02800
cell cycle	802	GO:0007049	GOslim:biological_process	138	1.72e-25	2.89e-21	AT4G04970	GSL1
cell cycle	802	GO:0007049	GOslim:biological_process	138	1.72e-25	2.89e-21	AT4G14330	AT4G14330
cell cycle	802	GO:0007049	GOslim:biological_process	138	1.72e-25	2.89e-21	AT4G15830	AT4G15830
cell cycle	802	GO:0007049	GOslim:biological_process	138	1.72e-25	2.89e-21	AT4G19600	CYCT1;4
cell cycle	802	GO:0007049	GOslim:biological_process	138	1.72e-25	2.89e-21	AT4G21270	ATK1
cell cycle	802	GO:0007049	GOslim:biological_process	138	1.72e-25	2.89e-21	AT4G22970	ESP
cell cycle	802	GO:0007049	GOslim:biological_process	138	1.72e-25	2.89e-21	AT4G23800	3xHMG-box2
cell cycle	802	GO:0007049	GOslim:biological_process	138	1.72e-25	2.89e-21	AT4G25120	SRS2
cell cycle	802	GO:0007049	GOslim:biological_process	138	1.72e-25	2.89e-21	AT4G26760	MAP65-2
cell cycle	802	GO:0007049	GOslim:biological_process	138	1.72e-25	2.89e-21	AT4G27650	PEL1
cell cycle	802	GO:0007049	GOslim:biological_process	138	1.72e-25	2.89e-21	AT4G31840	ENODL15
cell cycle	802	GO:0007049	GOslim:biological_process	138	1.72e-25	2.89e-21	AT4G37460	SRFR1
cell cycle	802	GO:0007049	GOslim:biological_process	138	1.72e-25	2.89e-21	AT4G37490	CYCB1;1
cell cycle	802	GO:0007049	GOslim:biological_process	138	1.72e-25	2.89e-21	AT4G38780	AT4G38780
cell cycle	802	GO:0007049	GOslim:biological_process	138	1.72e-25	2.89e-21	AT5G01630	BRCA2B
cell cycle	802	GO:0007049	GOslim:biological_process	138	1.72e-25	2.89e-21	AT5G01910	AT5G01910
cell cycle	802	GO:0007049	GOslim:biological_process	138	1.72e-25	2.89e-21	AT5G03070	IMPA-9
cell cycle	802	GO:0007049	GOslim:biological_process	138	1.72e-25	2.89e-21	AT5G04320	AT5G04320
cell cycle	802	GO:0007049	GOslim:biological_process	138	1.72e-25	2.89e-21	AT5G05560	EMB2771
cell cycle	802	GO:0007049	GOslim:biological_process	138	1.72e-25	2.89e-21	AT5G06150	CYC1BAT
cell cycle	802	GO:0007049	GOslim:biological_process	138	1.72e-25	2.89e-21	AT5G06950	AHBP-1B
cell cycle	802	GO:0007049	GOslim:biological_process	138	1.72e-25	2.89e-21	AT5G07810	AT5G07810
cell cycle	802	GO:0007049	GOslim:biological_process	138	1.72e-25	2.89e-21	AT5G09790	ATXR5
cell cycle	802	GO:0007049	GOslim:biological_process	138	1.72e-25	2.89e-21	AT5G10470	KAC1
cell cycle	802	GO:0007049	GOslim:biological_process	138	1.72e-25	2.89e-21	AT5G13840	FZR3
cell cycle	802	GO:0007049	GOslim:biological_process	138	1.72e-25	2.89e-21	AT5G13960	SUVH4
cell cycle	802	GO:0007049	GOslim:biological_process	138	1.72e-25	2.89e-21	AT5G15920	SMC5
cell cycle	802	GO:0007049	GOslim:biological_process	138	1.72e-25	2.89e-21	AT5G18700	AT5G18700
cell cycle	802	GO:0007049	GOslim:biological_process	138	1.72e-25	2.89e-21	AT5G19310	CHR23
cell cycle	802	GO:0007049	GOslim:biological_process	138	1.72e-25	2.89e-21	AT5G22370	QQT1
cell cycle	802	GO:0007049	GOslim:biological_process	138	1.72e-25	2.89e-21	AT5G23880	CPSF100
cell cycle	802	GO:0007049	GOslim:biological_process	138	1.72e-25	2.89e-21	AT5G23910	AT5G23910
cell cycle	802	GO:0007049	GOslim:biological_process	138	1.72e-25	2.89e-21	AT5G24630	BIN4
cell cycle	802	GO:0007049	GOslim:biological_process	138	1.72e-25	2.89e-21	AT5G24740	AT5G24740
cell cycle	802	GO:0007049	GOslim:biological_process	138	1.72e-25	2.89e-21	AT5G25090	ENODL13
cell cycle	802	GO:0007049	GOslim:biological_process	138	1.72e-25	2.89e-21	AT5G25580	AT5G25580
cell cycle	802	GO:0007049	GOslim:biological_process	138	1.72e-25	2.89e-21	AT5G33300	AT5G33300
cell cycle	802	GO:0007049	GOslim:biological_process	138	1.72e-25	2.89e-21	AT5G35770	SAP
cell cycle	802	GO:0007049	GOslim:biological_process	138	1.72e-25	2.89e-21	AT5G36870	GSL09
cell cycle	802	GO:0007049	GOslim:biological_process	138	1.72e-25	2.89e-21	AT5G43080	CYCA3;1
cell cycle	802	GO:0007049	GOslim:biological_process	138	1.72e-25	2.89e-21	AT5G51600	PLE
cell cycle	802	GO:0007049	GOslim:biological_process	138	1.72e-25	2.89e-21	AT5G55520	AT5G55520
cell cycle	802	GO:0007049	GOslim:biological_process	138	1.72e-25	2.89e-21	AT5G56580	MKK6
cell cycle	802	GO:0007049	GOslim:biological_process	138	1.72e-25	2.89e-21	AT5G60040	NRPC1
cell cycle	802	GO:0007049	GOslim:biological_process	138	1.72e-25	2.89e-21	AT5G60930	AT5G60930
cell cycle	802	GO:0007049	GOslim:biological_process	138	1.72e-25	2.89e-21	AT5G63920	TOP3A
cell cycle	802	GO:0007049	GOslim:biological_process	138	1.72e-25	2.89e-21	AT5G63960	AT5G63960
cell cycle	802	GO:0007049	GOslim:biological_process	138	1.72e-25	2.89e-21	AT5G65180	AT5G65180
cell cycle	802	GO:0007049	GOslim:biological_process	138	1.72e-25	2.89e-21	AT5G65460	KAC2
cell cycle	802	GO:0007049	GOslim:biological_process	138	1.72e-25	2.89e-21	AT5G66030	ATGRIP
cell cycle	802	GO:0007049	GOslim:biological_process	138	1.72e-25	2.89e-21	AT5G67100	ICU2
meristem maintenance	281	GO:0010073	GOslim:biological_process	34	0.000209	0.0179	AT1G08030	TPST
meristem maintenance	281	GO:0010073	GOslim:biological_process	34	0.000209	0.0179	AT1G18250	ATLP-1
meristem maintenance	281	GO:0010073	GOslim:biological_process	34	0.000209	0.0179	AT1G23380	KNAT6
meristem maintenance	281	GO:0010073	GOslim:biological_process	34	0.000209	0.0179	AT1G33055	AT1G33055
meristem maintenance	281	GO:0010073	GOslim:biological_process	34	0.000209	0.0179	AT1G50200	ALATS
meristem maintenance	281	GO:0010073	GOslim:biological_process	34	0.000209	0.0179	AT1G56290	AT1G56290
meristem maintenance	281	GO:0010073	GOslim:biological_process	34	0.000209	0.0179	AT1G60860	AGD2
meristem maintenance	281	GO:0010073	GOslim:biological_process	34	0.000209	0.0179	AT1G69380	RRG
meristem maintenance	281	GO:0010073	GOslim:biological_process	34	0.000209	0.0179	AT1G79950	AT1G79950
meristem maintenance	281	GO:0010073	GOslim:biological_process	34	0.000209	0.0179	AT2G21050	LAX2
meristem maintenance	281	GO:0010073	GOslim:biological_process	34	0.000209	0.0179	AT2G27040	AGO4
meristem maintenance	281	GO:0010073	GOslim:biological_process	34	0.000209	0.0179	AT2G27230	LHW
meristem maintenance	281	GO:0010073	GOslim:biological_process	34	0.000209	0.0179	AT2G42840	PDF1
meristem maintenance	281	GO:0010073	GOslim:biological_process	34	0.000209	0.0179	AT2G45340	AT2G45340
meristem maintenance	281	GO:0010073	GOslim:biological_process	34	0.000209	0.0179	AT2G47230	DUF6
meristem maintenance	281	GO:0010073	GOslim:biological_process	34	0.000209	0.0179	AT3G16000	MFP1
meristem maintenance	281	GO:0010073	GOslim:biological_process	34	0.000209	0.0179	AT3G20010	AT3G20010
meristem maintenance	281	GO:0010073	GOslim:biological_process	34	0.000209	0.0179	AT3G54670	TTN8
meristem maintenance	281	GO:0010073	GOslim:biological_process	34	0.000209	0.0179	AT3G55510	RBL
meristem maintenance	281	GO:0010073	GOslim:biological_process	34	0.000209	0.0179	AT3G55720	AT3G55720
meristem maintenance	281	GO:0010073	GOslim:biological_process	34	0.000209	0.0179	AT3G62300	DUF7
meristem maintenance	281	GO:0010073	GOslim:biological_process	34	0.000209	0.0179	AT4G03210	XTH9
meristem maintenance	281	GO:0010073	GOslim:biological_process	34	0.000209	0.0179	AT4G07410	PCN
meristem maintenance	281	GO:0010073	GOslim:biological_process	34	0.000209	0.0179	AT4G17460	HAT1
meristem maintenance	281	GO:0010073	GOslim:biological_process	34	0.000209	0.0179	AT4G27760	FEY
meristem maintenance	281	GO:0010073	GOslim:biological_process	34	0.000209	0.0179	AT4G28190	ULT1
meristem maintenance	281	GO:0010073	GOslim:biological_process	34	0.000209	0.0179	AT4G31840	ENODL15
meristem maintenance	281	GO:0010073	GOslim:biological_process	34	0.000209	0.0179	AT5G03150	JKD
meristem maintenance	281	GO:0010073	GOslim:biological_process	34	0.000209	0.0179	AT5G13960	SUVH4
meristem maintenance	281	GO:0010073	GOslim:biological_process	34	0.000209	0.0179	AT5G17270	AT5G17270
meristem maintenance	281	GO:0010073	GOslim:biological_process	34	0.000209	0.0179	AT5G24740	AT5G24740
meristem maintenance	281	GO:0010073	GOslim:biological_process	34	0.000209	0.0179	AT5G44280	RING1A
meristem maintenance	281	GO:0010073	GOslim:biological_process	34	0.000209	0.0179	AT5G56040	AT5G56040
meristem maintenance	281	GO:0010073	GOslim:biological_process	34	0.000209	0.0179	AT5G65510	AIL7
chromatin modification	444	GO:0016568	GOslim:biological_process	87	1.71e-19	4.11e-16	AT3G44050	AT3G44050
chromatin modification	444	GO:0016568	GOslim:biological_process	87	1.71e-19	4.11e-16	AT5G37055	SEF
chromatin modification	444	GO:0016568	GOslim:biological_process	87	1.71e-19	4.11e-16	AT2G39090	APC7
chromatin modification	444	GO:0016568	GOslim:biological_process	87	1.71e-19	4.11e-16	AT1G61040	VIP5
chromatin modification	444	GO:0016568	GOslim:biological_process	87	1.71e-19	4.11e-16	AT4G26760	MAP65-2
chromatin modification	444	GO:0016568	GOslim:biological_process	87	1.71e-19	4.11e-16	AT4G37490	CYCB1;1
chromatin modification	444	GO:0016568	GOslim:biological_process	87	1.71e-19	4.11e-16	AT5G19310	CHR23
chromatin modification	444	GO:0016568	GOslim:biological_process	87	1.71e-19	4.11e-16	AT3G62300	DUF7
chromatin modification	444	GO:0016568	GOslim:biological_process	87	1.71e-19	4.11e-16	AT1G15215	SHH1
chromatin modification	444	GO:0016568	GOslim:biological_process	87	1.71e-19	4.11e-16	AT2G40030	NRPD1B
chromatin modification	444	GO:0016568	GOslim:biological_process	87	1.71e-19	4.11e-16	AT3G15550	AT3G15550
chromatin modification	444	GO:0016568	GOslim:biological_process	87	1.71e-19	4.11e-16	AT3G20260	AT3G20260
chromatin modification	444	GO:0016568	GOslim:biological_process	87	1.71e-19	4.11e-16	AT2G25060	ENODL14
chromatin modification	444	GO:0016568	GOslim:biological_process	87	1.71e-19	4.11e-16	AT3G14190	AT3G14190
chromatin modification	444	GO:0016568	GOslim:biological_process	87	1.71e-19	4.11e-16	AT1G34355	PS1
chromatin modification	444	GO:0016568	GOslim:biological_process	87	1.71e-19	4.11e-16	AT1G08260	TIL1
chromatin modification	444	GO:0016568	GOslim:biological_process	87	1.71e-19	4.11e-16	AT2G23380	CLF
chromatin modification	444	GO:0016568	GOslim:biological_process	87	1.71e-19	4.11e-16	AT3G12810	PIE1
chromatin modification	444	GO:0016568	GOslim:biological_process	87	1.71e-19	4.11e-16	AT1G13220	LINC2
chromatin modification	444	GO:0016568	GOslim:biological_process	87	1.71e-19	4.11e-16	AT3G18520	HDA15
chromatin modification	444	GO:0016568	GOslim:biological_process	87	1.71e-19	4.11e-16	AT5G13840	FZR3
chromatin modification	444	GO:0016568	GOslim:biological_process	87	1.71e-19	4.11e-16	AT2G01120	ORC4
chromatin modification	444	GO:0016568	GOslim:biological_process	87	1.71e-19	4.11e-16	AT1G13030	AT1G13030
chromatin modification	444	GO:0016568	GOslim:biological_process	87	1.71e-19	4.11e-16	AT1G79950	AT1G79950
chromatin modification	444	GO:0016568	GOslim:biological_process	87	1.71e-19	4.11e-16	AT5G25590	AT5G25590
chromatin modification	444	GO:0016568	GOslim:biological_process	87	1.71e-19	4.11e-16	AT5G63960	AT5G63960
chromatin modification	444	GO:0016568	GOslim:biological_process	87	1.71e-19	4.11e-16	AT4G02800	AT4G02800
chromatin modification	444	GO:0016568	GOslim:biological_process	87	1.71e-19	4.11e-16	AT2G27100	SE
chromatin modification	444	GO:0016568	GOslim:biological_process	87	1.71e-19	4.11e-16	AT5G25580	AT5G25580
chromatin modification	444	GO:0016568	GOslim:biological_process	87	1.71e-19	4.11e-16	AT4G22970	ESP
chromatin modification	444	GO:0016568	GOslim:biological_process	87	1.71e-19	4.11e-16	AT4G21270	ATK1
chromatin modification	444	GO:0016568	GOslim:biological_process	87	1.71e-19	4.11e-16	AT3G23890	TOPII
chromatin modification	444	GO:0016568	GOslim:biological_process	87	1.71e-19	4.11e-16	AT1G60860	AGD2
chromatin modification	444	GO:0016568	GOslim:biological_process	87	1.71e-19	4.11e-16	AT5G09790	ATXR5
chromatin modification	444	GO:0016568	GOslim:biological_process	87	1.71e-19	4.11e-16	AT1G72250	AT1G72250
chromatin modification	444	GO:0016568	GOslim:biological_process	87	1.71e-19	4.11e-16	AT2G45870	AT2G45870
chromatin modification	444	GO:0016568	GOslim:biological_process	87	1.71e-19	4.11e-16	AT1G02110	AT1G02110
chromatin modification	444	GO:0016568	GOslim:biological_process	87	1.71e-19	4.11e-16	AT5G17270	AT5G17270
chromatin modification	444	GO:0016568	GOslim:biological_process	87	1.71e-19	4.11e-16	AT2G27040	AGO4
chromatin modification	444	GO:0016568	GOslim:biological_process	87	1.71e-19	4.11e-16	AT5G67100	ICU2
chromatin modification	444	GO:0016568	GOslim:biological_process	87	1.71e-19	4.11e-16	AT2G13540	ABH1
chromatin modification	444	GO:0016568	GOslim:biological_process	87	1.71e-19	4.11e-16	AT5G33300	AT5G33300
chromatin modification	444	GO:0016568	GOslim:biological_process	87	1.71e-19	4.11e-16	AT5G63920	TOP3A
chromatin modification	444	GO:0016568	GOslim:biological_process	87	1.71e-19	4.11e-16	AT3G20150	AT3G20150
chromatin modification	444	GO:0016568	GOslim:biological_process	87	1.71e-19	4.11e-16	AT1G23000	AT1G23000
chromatin modification	444	GO:0016568	GOslim:biological_process	87	1.71e-19	4.11e-16	AT4G37460	SRFR1
chromatin modification	444	GO:0016568	GOslim:biological_process	87	1.71e-19	4.11e-16	AT4G14330	AT4G14330
chromatin modification	444	GO:0016568	GOslim:biological_process	87	1.71e-19	4.11e-16	AT5G23880	CPSF100
chromatin modification	444	GO:0016568	GOslim:biological_process	87	1.71e-19	4.11e-16	AT1G76310	CYCB2;4
chromatin modification	444	GO:0016568	GOslim:biological_process	87	1.71e-19	4.11e-16	AT3G20010	AT3G20010
chromatin modification	444	GO:0016568	GOslim:biological_process	87	1.71e-19	4.11e-16	AT3G54670	TTN8
chromatin modification	444	GO:0016568	GOslim:biological_process	87	1.71e-19	4.11e-16	AT5G13960	SUVH4
chromatin modification	444	GO:0016568	GOslim:biological_process	87	1.71e-19	4.11e-16	AT4G27490	RRP41L
chromatin modification	444	GO:0016568	GOslim:biological_process	87	1.71e-19	4.11e-16	AT2G38810	HTA8
chromatin modification	444	GO:0016568	GOslim:biological_process	87	1.71e-19	4.11e-16	AT3G56900	AT3G56900
chromatin modification	444	GO:0016568	GOslim:biological_process	87	1.71e-19	4.11e-16	AT1G44110	CYCA1;1
chromatin modification	444	GO:0016568	GOslim:biological_process	87	1.71e-19	4.11e-16	AT3G20740	FIE
chromatin modification	444	GO:0016568	GOslim:biological_process	87	1.71e-19	4.11e-16	AT5G52470	FIB1
chromatin modification	444	GO:0016568	GOslim:biological_process	87	1.71e-19	4.11e-16	AT1G17920	HDG12
chromatin modification	444	GO:0016568	GOslim:biological_process	87	1.71e-19	4.11e-16	AT2G45280	RAD51C
chromatin modification	444	GO:0016568	GOslim:biological_process	87	1.71e-19	4.11e-16	AT1G76540	CDKB2;1
chromatin modification	444	GO:0016568	GOslim:biological_process	87	1.71e-19	4.11e-16	AT3G50960	PLP3a
chromatin modification	444	GO:0016568	GOslim:biological_process	87	1.71e-19	4.11e-16	AT5G55520	AT5G55520
chromatin modification	444	GO:0016568	GOslim:biological_process	87	1.71e-19	4.11e-16	AT3G25980	MAD2
chromatin modification	444	GO:0016568	GOslim:biological_process	87	1.71e-19	4.11e-16	AT1G75150	AT1G75150
chromatin modification	444	GO:0016568	GOslim:biological_process	87	1.71e-19	4.11e-16	AT4G23800	3xHMG-box2
chromatin modification	444	GO:0016568	GOslim:biological_process	87	1.71e-19	4.11e-16	AT2G36740	SWC2
chromatin modification	444	GO:0016568	GOslim:biological_process	87	1.71e-19	4.11e-16	AT2G27230	LHW
chromatin modification	444	GO:0016568	GOslim:biological_process	87	1.71e-19	4.11e-16	AT3G54230	SUA
chromatin modification	444	GO:0016568	GOslim:biological_process	87	1.71e-19	4.11e-16	AT3G10310	AT3G10310
chromatin modification	444	GO:0016568	GOslim:biological_process	87	1.71e-19	4.11e-16	AT3G02280	AT3G02280
chromatin modification	444	GO:0016568	GOslim:biological_process	87	1.71e-19	4.11e-16	AT5G08430	AT5G08430
chromatin modification	444	GO:0016568	GOslim:biological_process	87	1.71e-19	4.11e-16	AT3G51290	AT3G51290
chromatin modification	444	GO:0016568	GOslim:biological_process	87	1.71e-19	4.11e-16	AT3G33520	ARP6
chromatin modification	444	GO:0016568	GOslim:biological_process	87	1.71e-19	4.11e-16	AT2G22610	AT2G22610
chromatin modification	444	GO:0016568	GOslim:biological_process	87	1.71e-19	4.11e-16	AT1G63480	AT1G63480
chromatin modification	444	GO:0016568	GOslim:biological_process	87	1.71e-19	4.11e-16	AT3G06930	PRMT4B
chromatin modification	444	GO:0016568	GOslim:biological_process	87	1.71e-19	4.11e-16	AT2G27980	AT2G27980
chromatin modification	444	GO:0016568	GOslim:biological_process	87	1.71e-19	4.11e-16	AT3G17680	AT3G17680
chromatin modification	444	GO:0016568	GOslim:biological_process	87	1.71e-19	4.11e-16	AT1G69770	CMT3
chromatin modification	444	GO:0016568	GOslim:biological_process	87	1.71e-19	4.11e-16	AT4G01730	AT4G01730
chromatin modification	444	GO:0016568	GOslim:biological_process	87	1.71e-19	4.11e-16	AT5G51600	PLE
chromatin modification	444	GO:0016568	GOslim:biological_process	87	1.71e-19	4.11e-16	AT2G21800	EME1A
chromatin modification	444	GO:0016568	GOslim:biological_process	87	1.71e-19	4.11e-16	AT4G31810	AT4G31810
chromatin modification	444	GO:0016568	GOslim:biological_process	87	1.71e-19	4.11e-16	AT2G07690	MCM5
chromatin modification	444	GO:0016568	GOslim:biological_process	87	1.71e-19	4.11e-16	AT3G11520	CYCB1;3
chromatin modification	444	GO:0016568	GOslim:biological_process	87	1.71e-19	4.11e-16	AT3G07610	IBM1
cellular nitrogen compound metabolic process	1369	GO:0034641	GOslim:biological_process	126	3.03e-06	0.000399	AT1G01290	CNX3
cellular nitrogen compound metabolic process	1370	GO:0034642	GOslim:biological_process	126	3.03e-06	0.000399	AT1G03090	MCCA
cellular nitrogen compound metabolic process	1371	GO:0034643	GOslim:biological_process	126	3.03e-06	0.000399	AT1G07780	PAI1
cellular nitrogen compound metabolic process	1372	GO:0034644	GOslim:biological_process	126	3.03e-06	0.000399	AT1G08520	ALB1
cellular nitrogen compound metabolic process	1373	GO:0034645	GOslim:biological_process	126	3.03e-06	0.000399	AT1G08630	THA1
cellular nitrogen compound metabolic process	1374	GO:0034646	GOslim:biological_process	126	3.03e-06	0.000399	AT1G08930	ERD6
cellular nitrogen compound metabolic process	1375	GO:0034647	GOslim:biological_process	126	3.03e-06	0.000399	AT1G10070	BCAT-2
cellular nitrogen compound metabolic process	1376	GO:0034648	GOslim:biological_process	126	3.03e-06	0.000399	AT1G12230	AT1G12230
cellular nitrogen compound metabolic process	1377	GO:0034649	GOslim:biological_process	126	3.03e-06	0.000399	AT1G15410	AT1G15410
cellular nitrogen compound metabolic process	1378	GO:0034650	GOslim:biological_process	126	3.03e-06	0.000399	AT1G18270	AT1G18270
cellular nitrogen compound metabolic process	1379	GO:0034651	GOslim:biological_process	126	3.03e-06	0.000399	AT1G23310	GGT1
cellular nitrogen compound metabolic process	1380	GO:0034652	GOslim:biological_process	126	3.03e-06	0.000399	AT1G24100	UGT74B1
cellular nitrogen compound metabolic process	1381	GO:0034653	GOslim:biological_process	126	3.03e-06	0.000399	AT1G25350	OVA9
cellular nitrogen compound metabolic process	1382	GO:0034654	GOslim:biological_process	126	3.03e-06	0.000399	AT1G27980	DPL1
cellular nitrogen compound metabolic process	1383	GO:0034655	GOslim:biological_process	126	3.03e-06	0.000399	AT1G31860	AT-IE
cellular nitrogen compound metabolic process	1384	GO:0034656	GOslim:biological_process	126	3.03e-06	0.000399	AT1G33110	AT1G33110
cellular nitrogen compound metabolic process	1385	GO:0034657	GOslim:biological_process	126	3.03e-06	0.000399	AT1G50200	ALATS
cellular nitrogen compound metabolic process	1386	GO:0034658	GOslim:biological_process	126	3.03e-06	0.000399	AT1G50260	NTMC2T5.1
cellular nitrogen compound metabolic process	1387	GO:0034659	GOslim:biological_process	126	3.03e-06	0.000399	AT1G52200	AT1G52200
cellular nitrogen compound metabolic process	1388	GO:0034660	GOslim:biological_process	126	3.03e-06	0.000399	AT1G54100	ALDH7B4
cellular nitrogen compound metabolic process	1389	GO:0034661	GOslim:biological_process	126	3.03e-06	0.000399	AT1G55360	AT1G55360
cellular nitrogen compound metabolic process	1390	GO:0034662	GOslim:biological_process	126	3.03e-06	0.000399	AT1G55850	CSLE1
cellular nitrogen compound metabolic process	1391	GO:0034663	GOslim:biological_process	126	3.03e-06	0.000399	AT1G62810	CuAO1
cellular nitrogen compound metabolic process	1392	GO:0034664	GOslim:biological_process	126	3.03e-06	0.000399	AT1G62960	ACS10
cellular nitrogen compound metabolic process	1393	GO:0034665	GOslim:biological_process	126	3.03e-06	0.000399	AT1G69040	ACR4
cellular nitrogen compound metabolic process	1394	GO:0034666	GOslim:biological_process	126	3.03e-06	0.000399	AT1G70280	AT1G70280
cellular nitrogen compound metabolic process	1395	GO:0034667	GOslim:biological_process	126	3.03e-06	0.000399	AT1G70570	AT1G70570
cellular nitrogen compound metabolic process	1396	GO:0034668	GOslim:biological_process	126	3.03e-06	0.000399	AT1G71260	ATWHY2
cellular nitrogen compound metabolic process	1397	GO:0034669	GOslim:biological_process	126	3.03e-06	0.000399	AT1G75690	LQY1
cellular nitrogen compound metabolic process	1398	GO:0034670	GOslim:biological_process	126	3.03e-06	0.000399	AT2G07050	CAS1
cellular nitrogen compound metabolic process	1399	GO:0034671	GOslim:biological_process	126	3.03e-06	0.000399	AT2G13540	ABH1
cellular nitrogen compound metabolic process	1400	GO:0034672	GOslim:biological_process	126	3.03e-06	0.000399	AT2G13810	ALD1
cellular nitrogen compound metabolic process	1401	GO:0034673	GOslim:biological_process	126	3.03e-06	0.000399	AT2G14170	ALDH6B2
cellular nitrogen compound metabolic process	1402	GO:0034674	GOslim:biological_process	126	3.03e-06	0.000399	AT2G20180	PIL5
cellular nitrogen compound metabolic process	1403	GO:0034675	GOslim:biological_process	126	3.03e-06	0.000399	AT2G20610	SUR1
cellular nitrogen compound metabolic process	1404	GO:0034676	GOslim:biological_process	126	3.03e-06	0.000399	AT2G23320	WRKY15
cellular nitrogen compound metabolic process	1405	GO:0034677	GOslim:biological_process	126	3.03e-06	0.000399	AT2G24060	AT2G24060
cellular nitrogen compound metabolic process	1406	GO:0034678	GOslim:biological_process	126	3.03e-06	0.000399	AT2G25840	OVA4
cellular nitrogen compound metabolic process	1407	GO:0034679	GOslim:biological_process	126	3.03e-06	0.000399	AT2G30520	RPT2
cellular nitrogen compound metabolic process	1408	GO:0034680	GOslim:biological_process	126	3.03e-06	0.000399	AT2G30990	AT2G30990
cellular nitrogen compound metabolic process	1409	GO:0034681	GOslim:biological_process	126	3.03e-06	0.000399	AT2G31810	AT2G31810
cellular nitrogen compound metabolic process	1410	GO:0034682	GOslim:biological_process	126	3.03e-06	0.000399	AT2G32140	AT2G32140
cellular nitrogen compound metabolic process	1411	GO:0034683	GOslim:biological_process	126	3.03e-06	0.000399	AT2G38470	WRKY33
cellular nitrogen compound metabolic process	1412	GO:0034684	GOslim:biological_process	126	3.03e-06	0.000399	AT2G38860	YLS5
cellular nitrogen compound metabolic process	1413	GO:0034685	GOslim:biological_process	126	3.03e-06	0.000399	AT2G39800	P5CS1
cellular nitrogen compound metabolic process	1414	GO:0034686	GOslim:biological_process	126	3.03e-06	0.000399	AT2G41680	NTRC
cellular nitrogen compound metabolic process	1415	GO:0034687	GOslim:biological_process	126	3.03e-06	0.000399	AT2G42320	AT2G42320
cellular nitrogen compound metabolic process	1416	GO:0034688	GOslim:biological_process	126	3.03e-06	0.000399	AT2G43400	ETFQO
cellular nitrogen compound metabolic process	1417	GO:0034689	GOslim:biological_process	126	3.03e-06	0.000399	AT2G43560	AT2G43560
cellular nitrogen compound metabolic process	1418	GO:0034690	GOslim:biological_process	126	3.03e-06	0.000399	AT2G44750	TPK2
cellular nitrogen compound metabolic process	1419	GO:0034691	GOslim:biological_process	126	3.03e-06	0.000399	AT2G46330	AGP16
cellular nitrogen compound metabolic process	1420	GO:0034692	GOslim:biological_process	126	3.03e-06	0.000399	AT3G01480	CYP38
cellular nitrogen compound metabolic process	1421	GO:0034693	GOslim:biological_process	126	3.03e-06	0.000399	AT3G02760	AT3G02760
cellular nitrogen compound metabolic process	1422	GO:0034694	GOslim:biological_process	126	3.03e-06	0.000399	AT3G06500	A/N-InvC
cellular nitrogen compound metabolic process	1423	GO:0034695	GOslim:biological_process	126	3.03e-06	0.000399	AT3G07270	AT3G07270
cellular nitrogen compound metabolic process	1424	GO:0034696	GOslim:biological_process	126	3.03e-06	0.000399	AT3G07630	ADT2
cellular nitrogen compound metabolic process	1425	GO:0034697	GOslim:biological_process	126	3.03e-06	0.000399	AT3G11620	AT3G11620
cellular nitrogen compound metabolic process	1426	GO:0034698	GOslim:biological_process	126	3.03e-06	0.000399	AT3G13040	AT3G13040
cellular nitrogen compound metabolic process	1427	GO:0034699	GOslim:biological_process	126	3.03e-06	0.000399	AT3G15010	AT3G15010
cellular nitrogen compound metabolic process	1428	GO:0034700	GOslim:biological_process	126	3.03e-06	0.000399	AT3G16000	MFP1
cellular nitrogen compound metabolic process	1429	GO:0034701	GOslim:biological_process	126	3.03e-06	0.000399	AT3G16150	ASPGB1
cellular nitrogen compound metabolic process	1430	GO:0034702	GOslim:biological_process	126	3.03e-06	0.000399	AT3G20660	38261
cellular nitrogen compound metabolic process	1431	GO:0034703	GOslim:biological_process	126	3.03e-06	0.000399	AT3G22460	OASA2
cellular nitrogen compound metabolic process	1432	GO:0034704	GOslim:biological_process	126	3.03e-06	0.000399	AT3G30775	ERD5
cellular nitrogen compound metabolic process	1433	GO:0034705	GOslim:biological_process	126	3.03e-06	0.000399	AT3G44260	CAF1a
cellular nitrogen compound metabolic process	1434	GO:0034706	GOslim:biological_process	126	3.03e-06	0.000399	AT3G44300	NIT2
cellular nitrogen compound metabolic process	1435	GO:0034707	GOslim:biological_process	126	3.03e-06	0.000399	AT3G44740	AT3G44740
cellular nitrogen compound metabolic process	1436	GO:0034708	GOslim:biological_process	126	3.03e-06	0.000399	AT3G45300	IVD
cellular nitrogen compound metabolic process	1437	GO:0034709	GOslim:biological_process	126	3.03e-06	0.000399	AT3G46620	RDUF1
cellular nitrogen compound metabolic process	1438	GO:0034710	GOslim:biological_process	126	3.03e-06	0.000399	AT3G47340	ASN1
cellular nitrogen compound metabolic process	1439	GO:0034711	GOslim:biological_process	126	3.03e-06	0.000399	AT3G48110	EDD1
cellular nitrogen compound metabolic process	1440	GO:0034712	GOslim:biological_process	126	3.03e-06	0.000399	AT3G48420	AT3G48420
cellular nitrogen compound metabolic process	1441	GO:0034713	GOslim:biological_process	126	3.03e-06	0.000399	AT3G49680	BCAT3
cellular nitrogen compound metabolic process	1442	GO:0034714	GOslim:biological_process	126	3.03e-06	0.000399	AT3G51820	G4
cellular nitrogen compound metabolic process	1443	GO:0034715	GOslim:biological_process	126	3.03e-06	0.000399	AT3G53130	LUT1
cellular nitrogen compound metabolic process	1444	GO:0034716	GOslim:biological_process	126	3.03e-06	0.000399	AT3G56860	UBA2A
cellular nitrogen compound metabolic process	1445	GO:0034717	GOslim:biological_process	126	3.03e-06	0.000399	AT3G57050	CBL
cellular nitrogen compound metabolic process	1446	GO:0034718	GOslim:biological_process	126	3.03e-06	0.000399	AT3G59410	GCN2
cellular nitrogen compound metabolic process	1447	GO:0034719	GOslim:biological_process	126	3.03e-06	0.000399	AT3G60880	DHDPS1
cellular nitrogen compound metabolic process	1448	GO:0034720	GOslim:biological_process	126	3.03e-06	0.000399	AT3G63190	RRF
cellular nitrogen compound metabolic process	1449	GO:0034721	GOslim:biological_process	126	3.03e-06	0.000399	AT4G01050	TROL
cellular nitrogen compound metabolic process	1450	GO:0034722	GOslim:biological_process	126	3.03e-06	0.000399	AT4G03205	hemf2
cellular nitrogen compound metabolic process	1451	GO:0034723	GOslim:biological_process	126	3.03e-06	0.000399	AT4G04955	ALN
cellular nitrogen compound metabolic process	1452	GO:0034724	GOslim:biological_process	126	3.03e-06	0.000399	AT4G11640	SR
cellular nitrogen compound metabolic process	1453	GO:0034725	GOslim:biological_process	126	3.03e-06	0.000399	AT4G11830	PLDGAMMA2
cellular nitrogen compound metabolic process	1454	GO:0034726	GOslim:biological_process	126	3.03e-06	0.000399	AT4G17050	UGLYAH
cellular nitrogen compound metabolic process	1455	GO:0034727	GOslim:biological_process	126	3.03e-06	0.000399	AT4G20070	AAH
cellular nitrogen compound metabolic process	1456	GO:0034728	GOslim:biological_process	126	3.03e-06	0.000399	AT4G20960	PyrD
cellular nitrogen compound metabolic process	1457	GO:0034729	GOslim:biological_process	126	3.03e-06	0.000399	AT4G25080	CHLM
cellular nitrogen compound metabolic process	1458	GO:0034730	GOslim:biological_process	126	3.03e-06	0.000399	AT4G28410	AT4G28410
cellular nitrogen compound metabolic process	1459	GO:0034731	GOslim:biological_process	126	3.03e-06	0.000399	AT4G30580	ATS2
cellular nitrogen compound metabolic process	1460	GO:0034732	GOslim:biological_process	126	3.03e-06	0.000399	AT4G32520	SHM3
cellular nitrogen compound metabolic process	1461	GO:0034733	GOslim:biological_process	126	3.03e-06	0.000399	AT4G33760	AT4G33760
cellular nitrogen compound metabolic process	1462	GO:0034734	GOslim:biological_process	126	3.03e-06	0.000399	AT4G34030	MCCB
cellular nitrogen compound metabolic process	1463	GO:0034735	GOslim:biological_process	126	3.03e-06	0.000399	AT4G35760	LTO1
cellular nitrogen compound metabolic process	1464	GO:0034736	GOslim:biological_process	126	3.03e-06	0.000399	AT4G36670	PMT6
cellular nitrogen compound metabolic process	1465	GO:0034737	GOslim:biological_process	126	3.03e-06	0.000399	AT4G36940	NAPRT1
cellular nitrogen compound metabolic process	1466	GO:0034738	GOslim:biological_process	126	3.03e-06	0.000399	AT4G39540	SK2
cellular nitrogen compound metabolic process	1467	GO:0034739	GOslim:biological_process	126	3.03e-06	0.000399	AT4G39660	AGT2
cellular nitrogen compound metabolic process	1468	GO:0034740	GOslim:biological_process	126	3.03e-06	0.000399	AT5G03630	ATMDAR2
cellular nitrogen compound metabolic process	1469	GO:0034741	GOslim:biological_process	126	3.03e-06	0.000399	AT5G06290	2-Cys Prx B
cellular nitrogen compound metabolic process	1470	GO:0034742	GOslim:biological_process	126	3.03e-06	0.000399	AT5G07440	GDH2
cellular nitrogen compound metabolic process	1471	GO:0034743	GOslim:biological_process	126	3.03e-06	0.000399	AT5G08430	AT5G08430
cellular nitrogen compound metabolic process	1472	GO:0034744	GOslim:biological_process	126	3.03e-06	0.000399	AT5G11720	AT5G11720
cellular nitrogen compound metabolic process	1473	GO:0034745	GOslim:biological_process	126	3.03e-06	0.000399	AT5G11840	AT5G11840
cellular nitrogen compound metabolic process	1474	GO:0034746	GOslim:biological_process	126	3.03e-06	0.000399	AT5G12970	AT5G12970
cellular nitrogen compound metabolic process	1475	GO:0034747	GOslim:biological_process	126	3.03e-06	0.000399	AT5G13710	SMT1
cellular nitrogen compound metabolic process	1476	GO:0034748	GOslim:biological_process	126	3.03e-06	0.000399	AT5G13760	AT5G13760
cellular nitrogen compound metabolic process	1477	GO:0034749	GOslim:biological_process	126	3.03e-06	0.000399	AT5G13980	AT5G13980
cellular nitrogen compound metabolic process	1478	GO:0034750	GOslim:biological_process	126	3.03e-06	0.000399	AT5G14120	AT5G14120
cellular nitrogen compound metabolic process	1479	GO:0034751	GOslim:biological_process	126	3.03e-06	0.000399	AT5G18170	GDH1
cellular nitrogen compound metabolic process	1480	GO:0034752	GOslim:biological_process	126	3.03e-06	0.000399	AT5G19240	AT5G19240
cellular nitrogen compound metabolic process	1481	GO:0034753	GOslim:biological_process	126	3.03e-06	0.000399	AT5G21060	AT5G21060
cellular nitrogen compound metabolic process	1482	GO:0034754	GOslim:biological_process	126	3.03e-06	0.000399	AT5G25770	AT5G25770
cellular nitrogen compound metabolic process	1483	GO:0034755	GOslim:biological_process	126	3.03e-06	0.000399	AT5G26600	AT5G26600
cellular nitrogen compound metabolic process	1484	GO:0034756	GOslim:biological_process	126	3.03e-06	0.000399	AT5G28020	CYSD2
cellular nitrogen compound metabolic process	1485	GO:0034757	GOslim:biological_process	126	3.03e-06	0.000399	AT5G36160	AT5G36160
cellular nitrogen compound metabolic process	1486	GO:0034758	GOslim:biological_process	126	3.03e-06	0.000399	AT5G40870	UK/UPRT1
cellular nitrogen compound metabolic process	1487	GO:0034759	GOslim:biological_process	126	3.03e-06	0.000399	AT5G43600	UAH
cellular nitrogen compound metabolic process	1488	GO:0034760	GOslim:biological_process	126	3.03e-06	0.000399	AT5G44190	GLK2
cellular nitrogen compound metabolic process	1489	GO:0034761	GOslim:biological_process	126	3.03e-06	0.000399	AT5G51140	AT5G51140
cellular nitrogen compound metabolic process	1490	GO:0034762	GOslim:biological_process	126	3.03e-06	0.000399	AT5G56860	GNC
cellular nitrogen compound metabolic process	1491	GO:0034763	GOslim:biological_process	126	3.03e-06	0.000399	AT5G59980	GAF1
cellular nitrogen compound metabolic process	1492	GO:0034764	GOslim:biological_process	126	3.03e-06	0.000399	AT5G64040	PSAN
cellular nitrogen compound metabolic process	1493	GO:0034765	GOslim:biological_process	126	3.03e-06	0.000399	AT5G65010	ASN2
cellular nitrogen compound metabolic process	1494	GO:0034766	GOslim:biological_process	126	3.03e-06	0.000399	AT5G65940	CHY1
negative regulation of gene expression	592	GO:0010629	GOslim:biological_process	90	3.85e-14	2.82e-11	AT1G13030	AT1G13030
negative regulation of gene expression	592	GO:0010629	GOslim:biological_process	90	3.85e-14	2.82e-11	AT1G13220	LINC2
negative regulation of gene expression	592	GO:0010629	GOslim:biological_process	90	3.85e-14	2.82e-11	AT1G13260	RAV1
negative regulation of gene expression	592	GO:0010629	GOslim:biological_process	90	3.85e-14	2.82e-11	AT1G15215	SHH1
negative regulation of gene expression	592	GO:0010629	GOslim:biological_process	90	3.85e-14	2.82e-11	AT1G34355	PS1
negative regulation of gene expression	592	GO:0010629	GOslim:biological_process	90	3.85e-14	2.82e-11	AT1G44110	CYCA1;1
negative regulation of gene expression	592	GO:0010629	GOslim:biological_process	90	3.85e-14	2.82e-11	AT1G50055	AT1G50055
negative regulation of gene expression	592	GO:0010629	GOslim:biological_process	90	3.85e-14	2.82e-11	AT1G60860	AGD2
negative regulation of gene expression	592	GO:0010629	GOslim:biological_process	90	3.85e-14	2.82e-11	AT1G61040	VIP5
negative regulation of gene expression	592	GO:0010629	GOslim:biological_process	90	3.85e-14	2.82e-11	AT1G63480	AT1G63480
negative regulation of gene expression	592	GO:0010629	GOslim:biological_process	90	3.85e-14	2.82e-11	AT1G67140	SWEETIE
negative regulation of gene expression	592	GO:0010629	GOslim:biological_process	90	3.85e-14	2.82e-11	AT1G69770	CMT3
negative regulation of gene expression	592	GO:0010629	GOslim:biological_process	90	3.85e-14	2.82e-11	AT1G70180	AT1G70180
negative regulation of gene expression	592	GO:0010629	GOslim:biological_process	90	3.85e-14	2.82e-11	AT1G72250	AT1G72250
negative regulation of gene expression	592	GO:0010629	GOslim:biological_process	90	3.85e-14	2.82e-11	AT1G75150	AT1G75150
negative regulation of gene expression	592	GO:0010629	GOslim:biological_process	90	3.85e-14	2.82e-11	AT1G76310	CYCB2;4
negative regulation of gene expression	592	GO:0010629	GOslim:biological_process	90	3.85e-14	2.82e-11	AT1G76540	CDKB2;1
negative regulation of gene expression	592	GO:0010629	GOslim:biological_process	90	3.85e-14	2.82e-11	AT1G79950	AT1G79950
negative regulation of gene expression	592	GO:0010629	GOslim:biological_process	90	3.85e-14	2.82e-11	AT2G01120	ORC4
negative regulation of gene expression	592	GO:0010629	GOslim:biological_process	90	3.85e-14	2.82e-11	AT2G13540	ABH1
negative regulation of gene expression	592	GO:0010629	GOslim:biological_process	90	3.85e-14	2.82e-11	AT2G21800	EME1A
negative regulation of gene expression	592	GO:0010629	GOslim:biological_process	90	3.85e-14	2.82e-11	AT2G22610	AT2G22610
negative regulation of gene expression	592	GO:0010629	GOslim:biological_process	90	3.85e-14	2.82e-11	AT2G23380	CLF
negative regulation of gene expression	592	GO:0010629	GOslim:biological_process	90	3.85e-14	2.82e-11	AT2G27040	AGO4
negative regulation of gene expression	592	GO:0010629	GOslim:biological_process	90	3.85e-14	2.82e-11	AT2G27100	SE
negative regulation of gene expression	592	GO:0010629	GOslim:biological_process	90	3.85e-14	2.82e-11	AT2G27230	LHW
negative regulation of gene expression	592	GO:0010629	GOslim:biological_process	90	3.85e-14	2.82e-11	AT2G27400	AT2G27400
negative regulation of gene expression	592	GO:0010629	GOslim:biological_process	90	3.85e-14	2.82e-11	AT2G27840	HDT4
negative regulation of gene expression	592	GO:0010629	GOslim:biological_process	90	3.85e-14	2.82e-11	AT2G27980	AT2G27980
negative regulation of gene expression	592	GO:0010629	GOslim:biological_process	90	3.85e-14	2.82e-11	AT2G31970	RAD50
negative regulation of gene expression	592	GO:0010629	GOslim:biological_process	90	3.85e-14	2.82e-11	AT2G34010	AT2G34010
negative regulation of gene expression	592	GO:0010629	GOslim:biological_process	90	3.85e-14	2.82e-11	AT2G36080	ABS2
negative regulation of gene expression	592	GO:0010629	GOslim:biological_process	90	3.85e-14	2.82e-11	AT2G39090	APC7
negative regulation of gene expression	592	GO:0010629	GOslim:biological_process	90	3.85e-14	2.82e-11	AT2G39675	AT2G39675
negative regulation of gene expression	592	GO:0010629	GOslim:biological_process	90	3.85e-14	2.82e-11	AT2G39681	AT2G39681
negative regulation of gene expression	592	GO:0010629	GOslim:biological_process	90	3.85e-14	2.82e-11	AT2G40030	NRPD1B
negative regulation of gene expression	592	GO:0010629	GOslim:biological_process	90	3.85e-14	2.82e-11	AT2G45280	RAD51C
negative regulation of gene expression	592	GO:0010629	GOslim:biological_process	90	3.85e-14	2.82e-11	AT2G47230	DUF6
negative regulation of gene expression	592	GO:0010629	GOslim:biological_process	90	3.85e-14	2.82e-11	AT3G03790	AT3G03790
negative regulation of gene expression	592	GO:0010629	GOslim:biological_process	90	3.85e-14	2.82e-11	AT3G04530	PPCK2
negative regulation of gene expression	592	GO:0010629	GOslim:biological_process	90	3.85e-14	2.82e-11	AT3G06930	PRMT4B
negative regulation of gene expression	592	GO:0010629	GOslim:biological_process	90	3.85e-14	2.82e-11	AT3G09360	AT3G09360
negative regulation of gene expression	592	GO:0010629	GOslim:biological_process	90	3.85e-14	2.82e-11	AT3G10310	AT3G10310
negative regulation of gene expression	592	GO:0010629	GOslim:biological_process	90	3.85e-14	2.82e-11	AT3G11520	CYCB1;3
negative regulation of gene expression	592	GO:0010629	GOslim:biological_process	90	3.85e-14	2.82e-11	AT3G13570	SCL30A
negative regulation of gene expression	592	GO:0010629	GOslim:biological_process	90	3.85e-14	2.82e-11	AT3G14190	AT3G14190
negative regulation of gene expression	592	GO:0010629	GOslim:biological_process	90	3.85e-14	2.82e-11	AT3G15550	AT3G15550
negative regulation of gene expression	592	GO:0010629	GOslim:biological_process	90	3.85e-14	2.82e-11	AT3G20010	AT3G20010
negative regulation of gene expression	592	GO:0010629	GOslim:biological_process	90	3.85e-14	2.82e-11	AT3G20150	AT3G20150
negative regulation of gene expression	592	GO:0010629	GOslim:biological_process	90	3.85e-14	2.82e-11	AT3G20260	AT3G20260
negative regulation of gene expression	592	GO:0010629	GOslim:biological_process	90	3.85e-14	2.82e-11	AT3G20310	ERF7
negative regulation of gene expression	592	GO:0010629	GOslim:biological_process	90	3.85e-14	2.82e-11	AT3G23890	TOPII
negative regulation of gene expression	592	GO:0010629	GOslim:biological_process	90	3.85e-14	2.82e-11	AT3G28460	AT3G28460
negative regulation of gene expression	592	GO:0010629	GOslim:biological_process	90	3.85e-14	2.82e-11	AT3G44050	AT3G44050
negative regulation of gene expression	592	GO:0010629	GOslim:biological_process	90	3.85e-14	2.82e-11	AT3G47460	ATSMC2
negative regulation of gene expression	592	GO:0010629	GOslim:biological_process	90	3.85e-14	2.82e-11	AT3G49500	RDR6
negative regulation of gene expression	592	GO:0010629	GOslim:biological_process	90	3.85e-14	2.82e-11	AT3G50670	U1-70K
negative regulation of gene expression	592	GO:0010629	GOslim:biological_process	90	3.85e-14	2.82e-11	AT3G50960	PLP3a
negative regulation of gene expression	592	GO:0010629	GOslim:biological_process	90	3.85e-14	2.82e-11	AT3G51290	AT3G51290
negative regulation of gene expression	592	GO:0010629	GOslim:biological_process	90	3.85e-14	2.82e-11	AT3G53500	RS2Z32
negative regulation of gene expression	592	GO:0010629	GOslim:biological_process	90	3.85e-14	2.82e-11	AT3G54230	SUA
negative regulation of gene expression	592	GO:0010629	GOslim:biological_process	90	3.85e-14	2.82e-11	AT3G54670	TTN8
negative regulation of gene expression	592	GO:0010629	GOslim:biological_process	90	3.85e-14	2.82e-11	AT3G61860	RS31
negative regulation of gene expression	592	GO:0010629	GOslim:biological_process	90	3.85e-14	2.82e-11	AT4G01730	AT4G01730
negative regulation of gene expression	592	GO:0010629	GOslim:biological_process	90	3.85e-14	2.82e-11	AT4G08980	FBW2
negative regulation of gene expression	592	GO:0010629	GOslim:biological_process	90	3.85e-14	2.82e-11	AT4G14330	AT4G14330
negative regulation of gene expression	592	GO:0010629	GOslim:biological_process	90	3.85e-14	2.82e-11	AT4G21270	ATK1
negative regulation of gene expression	592	GO:0010629	GOslim:biological_process	90	3.85e-14	2.82e-11	AT4G22970	ESP
negative regulation of gene expression	592	GO:0010629	GOslim:biological_process	90	3.85e-14	2.82e-11	AT4G26760	MAP65-2
negative regulation of gene expression	592	GO:0010629	GOslim:biological_process	90	3.85e-14	2.82e-11	AT4G36290	CRT1
negative regulation of gene expression	592	GO:0010629	GOslim:biological_process	90	3.85e-14	2.82e-11	AT4G36730	GBF1
negative regulation of gene expression	592	GO:0010629	GOslim:biological_process	90	3.85e-14	2.82e-11	AT4G37460	SRFR1
negative regulation of gene expression	592	GO:0010629	GOslim:biological_process	90	3.85e-14	2.82e-11	AT5G06950	AHBP-1B
negative regulation of gene expression	592	GO:0010629	GOslim:biological_process	90	3.85e-14	2.82e-11	AT5G13840	FZR3
negative regulation of gene expression	592	GO:0010629	GOslim:biological_process	90	3.85e-14	2.82e-11	AT5G13960	SUVH4
negative regulation of gene expression	592	GO:0010629	GOslim:biological_process	90	3.85e-14	2.82e-11	AT5G15920	SMC5
negative regulation of gene expression	592	GO:0010629	GOslim:biological_process	90	3.85e-14	2.82e-11	AT5G18230	AT5G18230
negative regulation of gene expression	592	GO:0010629	GOslim:biological_process	90	3.85e-14	2.82e-11	AT5G19310	CHR23
negative regulation of gene expression	592	GO:0010629	GOslim:biological_process	90	3.85e-14	2.82e-11	AT5G23880	CPSF100
negative regulation of gene expression	592	GO:0010629	GOslim:biological_process	90	3.85e-14	2.82e-11	AT5G25580	AT5G25580
negative regulation of gene expression	592	GO:0010629	GOslim:biological_process	90	3.85e-14	2.82e-11	AT5G25590	AT5G25590
negative regulation of gene expression	592	GO:0010629	GOslim:biological_process	90	3.85e-14	2.82e-11	AT5G33300	AT5G33300
negative regulation of gene expression	592	GO:0010629	GOslim:biological_process	90	3.85e-14	2.82e-11	AT5G44280	RING1A
negative regulation of gene expression	592	GO:0010629	GOslim:biological_process	90	3.85e-14	2.82e-11	AT5G49500	AT5G49500
negative regulation of gene expression	592	GO:0010629	GOslim:biological_process	90	3.85e-14	2.82e-11	AT5G51600	PLE
negative regulation of gene expression	592	GO:0010629	GOslim:biological_process	90	3.85e-14	2.82e-11	AT5G55520	AT5G55520
negative regulation of gene expression	592	GO:0010629	GOslim:biological_process	90	3.85e-14	2.82e-11	AT5G63920	TOP3A
negative regulation of gene expression	592	GO:0010629	GOslim:biological_process	90	3.85e-14	2.82e-11	AT5G63960	AT5G63960
negative regulation of gene expression	592	GO:0010629	GOslim:biological_process	90	3.85e-14	2.82e-11	AT5G65180	AT5G65180
negative regulation of gene expression	592	GO:0010629	GOslim:biological_process	90	3.85e-14	2.82e-11	AT5G65460	KAC2

## Sheet: Sheet 2
Sheet 2. GO terms and gene list of FANS CC-up DEGs. "Total genes": The number of total annotated genes belongs to this GO term. "genes in overlap": Overlap genes between DEGs and total annotated gene belong to this GO term. "p-value": Fisher Test p-value. "FDR": Multi-test adjustment method Yekutieli (FDR under dependency).
GO terms	Total genes	GO ID	GO process	genes in overlap	p-value	FDR	Gene ID	Gene name
cell wall organization or biogenesis	958	GO:0071554	GOslim:biological_process	207	2.48e-36	1.45e-32	AT1G01300	AT1G01300
cell wall organization or biogenesis	958	GO:0071554	GOslim:biological_process	207	2.48e-36	1.45e-32	AT1G01610	GPAT4
cell wall organization or biogenesis	958	GO:0071554	GOslim:biological_process	207	2.48e-36	1.45e-32	AT1G04040	AT1G04040
cell wall organization or biogenesis	958	GO:0071554	GOslim:biological_process	207	2.48e-36	1.45e-32	AT1G04680	AT1G04680
cell wall organization or biogenesis	958	GO:0071554	GOslim:biological_process	207	2.48e-36	1.45e-32	AT1G04750	VAMP721
cell wall organization or biogenesis	958	GO:0071554	GOslim:biological_process	207	2.48e-36	1.45e-32	AT1G05310	AT1G05310
cell wall organization or biogenesis	958	GO:0071554	GOslim:biological_process	207	2.48e-36	1.45e-32	AT1G05850	POM1
cell wall organization or biogenesis	958	GO:0071554	GOslim:biological_process	207	2.48e-36	1.45e-32	AT1G08340	AT1G08340
cell wall organization or biogenesis	958	GO:0071554	GOslim:biological_process	207	2.48e-36	1.45e-32	AT1G09440	AT1G09440
cell wall organization or biogenesis	958	GO:0071554	GOslim:biological_process	207	2.48e-36	1.45e-32	AT1G10480	ZFP5
cell wall organization or biogenesis	958	GO:0071554	GOslim:biological_process	207	2.48e-36	1.45e-32	AT1G12260	NAC007
cell wall organization or biogenesis	958	GO:0071554	GOslim:biological_process	207	2.48e-36	1.45e-32	AT1G12560	EXPA7
cell wall organization or biogenesis	958	GO:0071554	GOslim:biological_process	207	2.48e-36	1.45e-32	AT1G14080	FUT6
cell wall organization or biogenesis	958	GO:0071554	GOslim:biological_process	207	2.48e-36	1.45e-32	AT1G14240	AT1G14240
cell wall organization or biogenesis	958	GO:0071554	GOslim:biological_process	207	2.48e-36	1.45e-32	AT1G15210	ABCG35
cell wall organization or biogenesis	958	GO:0071554	GOslim:biological_process	207	2.48e-36	1.45e-32	AT1G19300	PARVUS
cell wall organization or biogenesis	958	GO:0071554	GOslim:biological_process	207	2.48e-36	1.45e-32	AT1G19850	MP
cell wall organization or biogenesis	958	GO:0071554	GOslim:biological_process	207	2.48e-36	1.45e-32	AT1G23080	PIN7
cell wall organization or biogenesis	958	GO:0071554	GOslim:biological_process	207	2.48e-36	1.45e-32	AT1G23720	AT1G23720
cell wall organization or biogenesis	958	GO:0071554	GOslim:biological_process	207	2.48e-36	1.45e-32	AT1G23760	JP630
cell wall organization or biogenesis	958	GO:0071554	GOslim:biological_process	207	2.48e-36	1.45e-32	AT1G24030	AT1G24030
cell wall organization or biogenesis	958	GO:0071554	GOslim:biological_process	207	2.48e-36	1.45e-32	AT1G27380	RIC2
cell wall organization or biogenesis	958	GO:0071554	GOslim:biological_process	207	2.48e-36	1.45e-32	AT1G27440	GUT2
cell wall organization or biogenesis	958	GO:0071554	GOslim:biological_process	207	2.48e-36	1.45e-32	AT1G30620	MUR4
cell wall organization or biogenesis	958	GO:0071554	GOslim:biological_process	207	2.48e-36	1.45e-32	AT1G30650	WRKY14
cell wall organization or biogenesis	958	GO:0071554	GOslim:biological_process	207	2.48e-36	1.45e-32	AT1G30750	AT1G30750
cell wall organization or biogenesis	958	GO:0071554	GOslim:biological_process	207	2.48e-36	1.45e-32	AT1G32100	PRR1
cell wall organization or biogenesis	958	GO:0071554	GOslim:biological_process	207	2.48e-36	1.45e-32	AT1G33280	NAC015
cell wall organization or biogenesis	958	GO:0071554	GOslim:biological_process	207	2.48e-36	1.45e-32	AT1G41830	SKS6
cell wall organization or biogenesis	958	GO:0071554	GOslim:biological_process	207	2.48e-36	1.45e-32	AT1G43790	TED6
cell wall organization or biogenesis	958	GO:0071554	GOslim:biological_process	207	2.48e-36	1.45e-32	AT1G47410	AT1G47410
cell wall organization or biogenesis	958	GO:0071554	GOslim:biological_process	207	2.48e-36	1.45e-32	AT1G53830	PME2
cell wall organization or biogenesis	958	GO:0071554	GOslim:biological_process	207	2.48e-36	1.45e-32	AT1G54790	AT1G54790
cell wall organization or biogenesis	958	GO:0071554	GOslim:biological_process	207	2.48e-36	1.45e-32	AT1G58070	AT1G58070
cell wall organization or biogenesis	958	GO:0071554	GOslim:biological_process	207	2.48e-36	1.45e-32	AT1G58370	RXF12
cell wall organization or biogenesis	958	GO:0071554	GOslim:biological_process	207	2.48e-36	1.45e-32	AT1G62980	EXPA18
cell wall organization or biogenesis	958	GO:0071554	GOslim:biological_process	207	2.48e-36	1.45e-32	AT1G62990	KNAT7
cell wall organization or biogenesis	958	GO:0071554	GOslim:biological_process	207	2.48e-36	1.45e-32	AT1G63930	ROH1
cell wall organization or biogenesis	958	GO:0071554	GOslim:biological_process	207	2.48e-36	1.45e-32	AT1G65310	XTH17
cell wall organization or biogenesis	958	GO:0071554	GOslim:biological_process	207	2.48e-36	1.45e-32	AT1G70500	AT1G70500
cell wall organization or biogenesis	958	GO:0071554	GOslim:biological_process	207	2.48e-36	1.45e-32	AT1G70550	AT1G70550
cell wall organization or biogenesis	958	GO:0071554	GOslim:biological_process	207	2.48e-36	1.45e-32	AT1G71930	VND7
cell wall organization or biogenesis	958	GO:0071554	GOslim:biological_process	207	2.48e-36	1.45e-32	AT1G72230	AT1G72230
cell wall organization or biogenesis	958	GO:0071554	GOslim:biological_process	207	2.48e-36	1.45e-32	AT1G72990	BGAL17
cell wall organization or biogenesis	958	GO:0071554	GOslim:biological_process	207	2.48e-36	1.45e-32	AT1G74380	XXT5
cell wall organization or biogenesis	958	GO:0071554	GOslim:biological_process	207	2.48e-36	1.45e-32	AT1G75500	WAT1
cell wall organization or biogenesis	958	GO:0071554	GOslim:biological_process	207	2.48e-36	1.45e-32	AT1G75620	AT1G75620
cell wall organization or biogenesis	958	GO:0071554	GOslim:biological_process	207	2.48e-36	1.45e-32	AT1G75750	GASA1
cell wall organization or biogenesis	958	GO:0071554	GOslim:biological_process	207	2.48e-36	1.45e-32	AT1G77690	LAX3
cell wall organization or biogenesis	958	GO:0071554	GOslim:biological_process	207	2.48e-36	1.45e-32	AT1G78120	TPR12
cell wall organization or biogenesis	958	GO:0071554	GOslim:biological_process	207	2.48e-36	1.45e-32	AT1G78580	TPS1
cell wall organization or biogenesis	958	GO:0071554	GOslim:biological_process	207	2.48e-36	1.45e-32	AT1G79580	SMB
cell wall organization or biogenesis	958	GO:0071554	GOslim:biological_process	207	2.48e-36	1.45e-32	AT1G79620	AT1G79620
cell wall organization or biogenesis	958	GO:0071554	GOslim:biological_process	207	2.48e-36	1.45e-32	AT2G01420	PIN4
cell wall organization or biogenesis	958	GO:0071554	GOslim:biological_process	207	2.48e-36	1.45e-32	AT2G01460	AT2G01460
cell wall organization or biogenesis	958	GO:0071554	GOslim:biological_process	207	2.48e-36	1.45e-32	AT2G02130	LCR68
cell wall organization or biogenesis	958	GO:0071554	GOslim:biological_process	207	2.48e-36	1.45e-32	AT2G04780	FLA7
cell wall organization or biogenesis	958	GO:0071554	GOslim:biological_process	207	2.48e-36	1.45e-32	AT2G05920	AT2G05920
cell wall organization or biogenesis	958	GO:0071554	GOslim:biological_process	207	2.48e-36	1.45e-32	AT2G18800	XTH21
cell wall organization or biogenesis	958	GO:0071554	GOslim:biological_process	207	2.48e-36	1.45e-32	AT2G19590	ACO1
cell wall organization or biogenesis	958	GO:0071554	GOslim:biological_process	207	2.48e-36	1.45e-32	AT2G20300	ALE2
cell wall organization or biogenesis	958	GO:0071554	GOslim:biological_process	207	2.48e-36	1.45e-32	AT2G20750	EXPB1
cell wall organization or biogenesis	958	GO:0071554	GOslim:biological_process	207	2.48e-36	1.45e-32	AT2G21610	PE11
cell wall organization or biogenesis	958	GO:0071554	GOslim:biological_process	207	2.48e-36	1.45e-32	AT2G24980	EXT6
cell wall organization or biogenesis	958	GO:0071554	GOslim:biological_process	207	2.48e-36	1.45e-32	AT2G26650	KT1
cell wall organization or biogenesis	958	GO:0071554	GOslim:biological_process	207	2.48e-36	1.45e-32	AT2G27370	CASP3
cell wall organization or biogenesis	958	GO:0071554	GOslim:biological_process	207	2.48e-36	1.45e-32	AT2G27740	AT2G27740
cell wall organization or biogenesis	958	GO:0071554	GOslim:biological_process	207	2.48e-36	1.45e-32	AT2G31900	XIF
cell wall organization or biogenesis	958	GO:0071554	GOslim:biological_process	207	2.48e-36	1.45e-32	AT2G34790	MEE23
cell wall organization or biogenesis	958	GO:0071554	GOslim:biological_process	207	2.48e-36	1.45e-32	AT2G35210	RPA
cell wall organization or biogenesis	958	GO:0071554	GOslim:biological_process	207	2.48e-36	1.45e-32	AT2G36100	CASP1
cell wall organization or biogenesis	958	GO:0071554	GOslim:biological_process	207	2.48e-36	1.45e-32	AT2G36710	AT2G36710
cell wall organization or biogenesis	958	GO:0071554	GOslim:biological_process	207	2.48e-36	1.45e-32	AT2G36870	XTH32
cell wall organization or biogenesis	958	GO:0071554	GOslim:biological_process	207	2.48e-36	1.45e-32	AT2G36910	ABCB1
cell wall organization or biogenesis	958	GO:0071554	GOslim:biological_process	207	2.48e-36	1.45e-32	AT2G37090	IRX9
cell wall organization or biogenesis	958	GO:0071554	GOslim:biological_process	207	2.48e-36	1.45e-32	AT2G38080	IRX12
cell wall organization or biogenesis	958	GO:0071554	GOslim:biological_process	207	2.48e-36	1.45e-32	AT2G38120	AUX1
cell wall organization or biogenesis	958	GO:0071554	GOslim:biological_process	207	2.48e-36	1.45e-32	AT2G38320	TBL34
cell wall organization or biogenesis	958	GO:0071554	GOslim:biological_process	207	2.48e-36	1.45e-32	AT2G39700	EXPA4
cell wall organization or biogenesis	958	GO:0071554	GOslim:biological_process	207	2.48e-36	1.45e-32	AT2G40840	DPE2
cell wall organization or biogenesis	958	GO:0071554	GOslim:biological_process	207	2.48e-36	1.45e-32	AT2G41970	AT2G41970
cell wall organization or biogenesis	958	GO:0071554	GOslim:biological_process	207	2.48e-36	1.45e-32	AT2G43590	AT2G43590
cell wall organization or biogenesis	958	GO:0071554	GOslim:biological_process	207	2.48e-36	1.45e-32	AT2G43610	AT2G43610
cell wall organization or biogenesis	958	GO:0071554	GOslim:biological_process	207	2.48e-36	1.45e-32	AT2G45220	AT2G45220
cell wall organization or biogenesis	958	GO:0071554	GOslim:biological_process	207	2.48e-36	1.45e-32	AT2G45420	LBD18
cell wall organization or biogenesis	958	GO:0071554	GOslim:biological_process	207	2.48e-36	1.45e-32	AT2G45470	FLA8
cell wall organization or biogenesis	958	GO:0071554	GOslim:biological_process	207	2.48e-36	1.45e-32	AT2G45890	ROPGEF4
cell wall organization or biogenesis	958	GO:0071554	GOslim:biological_process	207	2.48e-36	1.45e-32	AT2G46760	GulLO6
cell wall organization or biogenesis	958	GO:0071554	GOslim:biological_process	207	2.48e-36	1.45e-32	AT3G01640	GLCAK
cell wall organization or biogenesis	958	GO:0071554	GOslim:biological_process	207	2.48e-36	1.45e-32	AT3G02230	RGP1
cell wall organization or biogenesis	958	GO:0071554	GOslim:biological_process	207	2.48e-36	1.45e-32	AT3G03050	CSLD3
cell wall organization or biogenesis	958	GO:0071554	GOslim:biological_process	207	2.48e-36	1.45e-32	AT3G08040	FRD3
cell wall organization or biogenesis	958	GO:0071554	GOslim:biological_process	207	2.48e-36	1.45e-32	AT3G08680	AT3G08680
cell wall organization or biogenesis	958	GO:0071554	GOslim:biological_process	207	2.48e-36	1.45e-32	AT3G10740	ASD1
cell wall organization or biogenesis	958	GO:0071554	GOslim:biological_process	207	2.48e-36	1.45e-32	AT3G10910	AT3G10910
cell wall organization or biogenesis	958	GO:0071554	GOslim:biological_process	207	2.48e-36	1.45e-32	AT3G11550	CASP2
cell wall organization or biogenesis	958	GO:0071554	GOslim:biological_process	207	2.48e-36	1.45e-32	AT3G12500	HCHIB
cell wall organization or biogenesis	958	GO:0071554	GOslim:biological_process	207	2.48e-36	1.45e-32	AT3G15050	IQD10
cell wall organization or biogenesis	958	GO:0071554	GOslim:biological_process	207	2.48e-36	1.45e-32	AT3G16920	CTL2
cell wall organization or biogenesis	958	GO:0071554	GOslim:biological_process	207	2.48e-36	1.45e-32	AT3G18060	AT3G18060
cell wall organization or biogenesis	958	GO:0071554	GOslim:biological_process	207	2.48e-36	1.45e-32	AT3G18660	PGSIP1
cell wall organization or biogenesis	958	GO:0071554	GOslim:biological_process	207	2.48e-36	1.45e-32	AT3G23050	IAA7
cell wall organization or biogenesis	958	GO:0071554	GOslim:biological_process	207	2.48e-36	1.45e-32	AT3G23090	AT3G23090
cell wall organization or biogenesis	958	GO:0071554	GOslim:biological_process	207	2.48e-36	1.45e-32	AT3G27200	AT3G27200
cell wall organization or biogenesis	958	GO:0071554	GOslim:biological_process	207	2.48e-36	1.45e-32	AT3G28550	AT3G28550
cell wall organization or biogenesis	958	GO:0071554	GOslim:biological_process	207	2.48e-36	1.45e-32	AT3G28770	AT3G28770
cell wall organization or biogenesis	958	GO:0071554	GOslim:biological_process	207	2.48e-36	1.45e-32	AT3G29360	UGD2
cell wall organization or biogenesis	958	GO:0071554	GOslim:biological_process	207	2.48e-36	1.45e-32	AT3G43270	AT3G43270
cell wall organization or biogenesis	958	GO:0071554	GOslim:biological_process	207	2.48e-36	1.45e-32	AT3G45700	AT3G45700
cell wall organization or biogenesis	958	GO:0071554	GOslim:biological_process	207	2.48e-36	1.45e-32	AT3G47400	AT3G47400
cell wall organization or biogenesis	958	GO:0071554	GOslim:biological_process	207	2.48e-36	1.45e-32	AT3G47540	AT3G47540
cell wall organization or biogenesis	958	GO:0071554	GOslim:biological_process	207	2.48e-36	1.45e-32	AT3G49220	AT3G49220
cell wall organization or biogenesis	958	GO:0071554	GOslim:biological_process	207	2.48e-36	1.45e-32	AT3G52790	AT3G52790
cell wall organization or biogenesis	958	GO:0071554	GOslim:biological_process	207	2.48e-36	1.45e-32	AT3G52900	AT3G52900
cell wall organization or biogenesis	958	GO:0071554	GOslim:biological_process	207	2.48e-36	1.45e-32	AT3G53350	RIP3
cell wall organization or biogenesis	958	GO:0071554	GOslim:biological_process	207	2.48e-36	1.45e-32	AT3G54580	AT3G54580
cell wall organization or biogenesis	958	GO:0071554	GOslim:biological_process	207	2.48e-36	1.45e-32	AT3G54590	HRGP1
cell wall organization or biogenesis	958	GO:0071554	GOslim:biological_process	207	2.48e-36	1.45e-32	AT3G55890	AT3G55890
cell wall organization or biogenesis	958	GO:0071554	GOslim:biological_process	207	2.48e-36	1.45e-32	AT3G56230	AT3G56230
cell wall organization or biogenesis	958	GO:0071554	GOslim:biological_process	207	2.48e-36	1.45e-32	AT3G57670	NTT
cell wall organization or biogenesis	958	GO:0071554	GOslim:biological_process	207	2.48e-36	1.45e-32	AT3G58350	RTM3
cell wall organization or biogenesis	958	GO:0071554	GOslim:biological_process	207	2.48e-36	1.45e-32	AT3G59690	IQD13
cell wall organization or biogenesis	958	GO:0071554	GOslim:biological_process	207	2.48e-36	1.45e-32	AT3G62020	GLP10
cell wall organization or biogenesis	958	GO:0071554	GOslim:biological_process	207	2.48e-36	1.45e-32	AT3G62270	AT3G62270
cell wall organization or biogenesis	958	GO:0071554	GOslim:biological_process	207	2.48e-36	1.45e-32	AT4G01630	EXPA17
cell wall organization or biogenesis	958	GO:0071554	GOslim:biological_process	207	2.48e-36	1.45e-32	AT4G02710	NET1C
cell wall organization or biogenesis	958	GO:0071554	GOslim:biological_process	207	2.48e-36	1.45e-32	AT4G04340	AT4G04340
cell wall organization or biogenesis	958	GO:0071554	GOslim:biological_process	207	2.48e-36	1.45e-32	AT4G08160	AT4G08160
cell wall organization or biogenesis	958	GO:0071554	GOslim:biological_process	207	2.48e-36	1.45e-32	AT4G09020	ISA3
cell wall organization or biogenesis	958	GO:0071554	GOslim:biological_process	207	2.48e-36	1.45e-32	AT4G10350	NAC070
cell wall organization or biogenesis	958	GO:0071554	GOslim:biological_process	207	2.48e-36	1.45e-32	AT4G11150	TUF
cell wall organization or biogenesis	958	GO:0071554	GOslim:biological_process	207	2.48e-36	1.45e-32	AT4G12420	SKU5
cell wall organization or biogenesis	958	GO:0071554	GOslim:biological_process	207	2.48e-36	1.45e-32	AT4G12880	ENODL19
cell wall organization or biogenesis	958	GO:0071554	GOslim:biological_process	207	2.48e-36	1.45e-32	AT4G13210	AT4G13210
cell wall organization or biogenesis	958	GO:0071554	GOslim:biological_process	207	2.48e-36	1.45e-32	AT4G17220	MAP70-5
cell wall organization or biogenesis	958	GO:0071554	GOslim:biological_process	207	2.48e-36	1.45e-32	AT4G18030	AT4G18030
cell wall organization or biogenesis	958	GO:0071554	GOslim:biological_process	207	2.48e-36	1.45e-32	AT4G18640	MRH1
cell wall organization or biogenesis	958	GO:0071554	GOslim:biological_process	207	2.48e-36	1.45e-32	AT4G18780	IRX1
cell wall organization or biogenesis	958	GO:0071554	GOslim:biological_process	207	2.48e-36	1.45e-32	AT4G20050	QRT3
cell wall organization or biogenesis	958	GO:0071554	GOslim:biological_process	207	2.48e-36	1.45e-32	AT4G20270	BAM3
cell wall organization or biogenesis	958	GO:0071554	GOslim:biological_process	207	2.48e-36	1.45e-32	AT4G23920	UGE2
cell wall organization or biogenesis	958	GO:0071554	GOslim:biological_process	207	2.48e-36	1.45e-32	AT4G25570	ACYB-2
cell wall organization or biogenesis	958	GO:0071554	GOslim:biological_process	207	2.48e-36	1.45e-32	AT4G26690	SHV3
cell wall organization or biogenesis	958	GO:0071554	GOslim:biological_process	207	2.48e-36	1.45e-32	AT4G26850	VTC2
cell wall organization or biogenesis	958	GO:0071554	GOslim:biological_process	207	2.48e-36	1.45e-32	AT4G27435	AT4G27435
cell wall organization or biogenesis	958	GO:0071554	GOslim:biological_process	207	2.48e-36	1.45e-32	AT4G28250	EXPB3
cell wall organization or biogenesis	958	GO:0071554	GOslim:biological_process	207	2.48e-36	1.45e-32	AT4G28500	NAC073
cell wall organization or biogenesis	958	GO:0071554	GOslim:biological_process	207	2.48e-36	1.45e-32	AT4G30190	HA2
cell wall organization or biogenesis	958	GO:0071554	GOslim:biological_process	207	2.48e-36	1.45e-32	AT4G30290	XTH19
cell wall organization or biogenesis	958	GO:0071554	GOslim:biological_process	207	2.48e-36	1.45e-32	AT4G34490	CAP1
cell wall organization or biogenesis	958	GO:0071554	GOslim:biological_process	207	2.48e-36	1.45e-32	AT4G35320	AT4G35320
cell wall organization or biogenesis	958	GO:0071554	GOslim:biological_process	207	2.48e-36	1.45e-32	AT4G35350	XCP1
cell wall organization or biogenesis	958	GO:0071554	GOslim:biological_process	207	2.48e-36	1.45e-32	AT4G36360	BGAL3
cell wall organization or biogenesis	958	GO:0071554	GOslim:biological_process	207	2.48e-36	1.45e-32	AT4G37940	AGL21
cell wall organization or biogenesis	958	GO:0071554	GOslim:biological_process	207	2.48e-36	1.45e-32	AT5G01190	LAC10
cell wall organization or biogenesis	958	GO:0071554	GOslim:biological_process	207	2.48e-36	1.45e-32	AT5G02260	EXPA9
cell wall organization or biogenesis	958	GO:0071554	GOslim:biological_process	207	2.48e-36	1.45e-32	AT5G03170	FLA11
cell wall organization or biogenesis	958	GO:0071554	GOslim:biological_process	207	2.48e-36	1.45e-32	AT5G03260	LAC11
cell wall organization or biogenesis	958	GO:0071554	GOslim:biological_process	207	2.48e-36	1.45e-32	AT5G03280	EIN2
cell wall organization or biogenesis	958	GO:0071554	GOslim:biological_process	207	2.48e-36	1.45e-32	AT5G03760	ATCSLA09
cell wall organization or biogenesis	958	GO:0071554	GOslim:biological_process	207	2.48e-36	1.45e-32	AT5G04960	AT5G04960
cell wall organization or biogenesis	958	GO:0071554	GOslim:biological_process	207	2.48e-36	1.45e-32	AT5G04970	AT5G04970
cell wall organization or biogenesis	958	GO:0071554	GOslim:biological_process	207	2.48e-36	1.45e-32	AT5G05160	RUL1
cell wall organization or biogenesis	958	GO:0071554	GOslim:biological_process	207	2.48e-36	1.45e-32	AT5G06630	AT5G06630
cell wall organization or biogenesis	958	GO:0071554	GOslim:biological_process	207	2.48e-36	1.45e-32	AT5G06640	EXT10
cell wall organization or biogenesis	958	GO:0071554	GOslim:biological_process	207	2.48e-36	1.45e-32	AT5G07080	AT5G07080
cell wall organization or biogenesis	958	GO:0071554	GOslim:biological_process	207	2.48e-36	1.45e-32	AT5G08560	AT5G08560
cell wall organization or biogenesis	958	GO:0071554	GOslim:biological_process	207	2.48e-36	1.45e-32	AT5G12860	DiT1
cell wall organization or biogenesis	958	GO:0071554	GOslim:biological_process	207	2.48e-36	1.45e-32	AT5G14510	AT5G14510
cell wall organization or biogenesis	958	GO:0071554	GOslim:biological_process	207	2.48e-36	1.45e-32	AT5G15290	CASP5
cell wall organization or biogenesis	958	GO:0071554	GOslim:biological_process	207	2.48e-36	1.45e-32	AT5G15350	ENODL17
cell wall organization or biogenesis	958	GO:0071554	GOslim:biological_process	207	2.48e-36	1.45e-32	AT5G15490	UGD3
cell wall organization or biogenesis	958	GO:0071554	GOslim:biological_process	207	2.48e-36	1.45e-32	AT5G15630	IRX6
cell wall organization or biogenesis	958	GO:0071554	GOslim:biological_process	207	2.48e-36	1.45e-32	AT5G15650	RGP2
cell wall organization or biogenesis	958	GO:0071554	GOslim:biological_process	207	2.48e-36	1.45e-32	AT5G15870	AT5G15870
cell wall organization or biogenesis	958	GO:0071554	GOslim:biological_process	207	2.48e-36	1.45e-32	AT5G16490	RIC4
cell wall organization or biogenesis	958	GO:0071554	GOslim:biological_process	207	2.48e-36	1.45e-32	AT5G16510	RGP5
cell wall organization or biogenesis	958	GO:0071554	GOslim:biological_process	207	2.48e-36	1.45e-32	AT5G18690	AGP25
cell wall organization or biogenesis	958	GO:0071554	GOslim:biological_process	207	2.48e-36	1.45e-32	AT5G19730	AT5G19730
cell wall organization or biogenesis	958	GO:0071554	GOslim:biological_process	207	2.48e-36	1.45e-32	AT5G19870	AT5G19870
cell wall organization or biogenesis	958	GO:0071554	GOslim:biological_process	207	2.48e-36	1.45e-32	AT5G23450	LCBK1
cell wall organization or biogenesis	958	GO:0071554	GOslim:biological_process	207	2.48e-36	1.45e-32	AT5G23750	AT5G23750
cell wall organization or biogenesis	958	GO:0071554	GOslim:biological_process	207	2.48e-36	1.45e-32	AT5G26330	AT5G26330
cell wall organization or biogenesis	958	GO:0071554	GOslim:biological_process	207	2.48e-36	1.45e-32	AT5G26570	PWD
cell wall organization or biogenesis	958	GO:0071554	GOslim:biological_process	207	2.48e-36	1.45e-32	AT5G33290	XGD1
cell wall organization or biogenesis	958	GO:0071554	GOslim:biological_process	207	2.48e-36	1.45e-32	AT5G35190	EXT13
cell wall organization or biogenesis	958	GO:0071554	GOslim:biological_process	207	2.48e-36	1.45e-32	AT5G40020	AT5G40020
cell wall organization or biogenesis	958	GO:0071554	GOslim:biological_process	207	2.48e-36	1.45e-32	AT5G41040	RWP1
cell wall organization or biogenesis	958	GO:0071554	GOslim:biological_process	207	2.48e-36	1.45e-32	AT5G42180	PER64
cell wall organization or biogenesis	958	GO:0071554	GOslim:biological_process	207	2.48e-36	1.45e-32	AT5G44030	CESA4
cell wall organization or biogenesis	958	GO:0071554	GOslim:biological_process	207	2.48e-36	1.45e-32	AT5G45020	AT5G45020
cell wall organization or biogenesis	958	GO:0071554	GOslim:biological_process	207	2.48e-36	1.45e-32	AT5G45970	RAC2
cell wall organization or biogenesis	958	GO:0071554	GOslim:biological_process	207	2.48e-36	1.45e-32	AT5G47450	TIP2;3
cell wall organization or biogenesis	958	GO:0071554	GOslim:biological_process	207	2.48e-36	1.45e-32	AT5G48920	TED7
cell wall organization or biogenesis	958	GO:0071554	GOslim:biological_process	207	2.48e-36	1.45e-32	AT5G49720	GH9A1
cell wall organization or biogenesis	958	GO:0071554	GOslim:biological_process	207	2.48e-36	1.45e-32	AT5G53370	PMEPCRF
cell wall organization or biogenesis	958	GO:0071554	GOslim:biological_process	207	2.48e-36	1.45e-32	AT5G54690	GAUT12
cell wall organization or biogenesis	958	GO:0071554	GOslim:biological_process	207	2.48e-36	1.45e-32	AT5G56320	EXPA14
cell wall organization or biogenesis	958	GO:0071554	GOslim:biological_process	207	2.48e-36	1.45e-32	AT5G57530	XTH12
cell wall organization or biogenesis	958	GO:0071554	GOslim:biological_process	207	2.48e-36	1.45e-32	AT5G58980	AT5G58980
cell wall organization or biogenesis	958	GO:0071554	GOslim:biological_process	207	2.48e-36	1.45e-32	AT5G60020	LAC17
cell wall organization or biogenesis	958	GO:0071554	GOslim:biological_process	207	2.48e-36	1.45e-32	AT5G60660	PIP2;4
cell wall organization or biogenesis	958	GO:0071554	GOslim:biological_process	207	2.48e-36	1.45e-32	AT5G60720	AT5G60720
cell wall organization or biogenesis	958	GO:0071554	GOslim:biological_process	207	2.48e-36	1.45e-32	AT5G61840	GUT1
cell wall organization or biogenesis	958	GO:0071554	GOslim:biological_process	207	2.48e-36	1.45e-32	AT5G62880	RAC10
cell wall organization or biogenesis	958	GO:0071554	GOslim:biological_process	207	2.48e-36	1.45e-32	AT5G64340	SAC51
cell wall organization or biogenesis	958	GO:0071554	GOslim:biological_process	207	2.48e-36	1.45e-32	AT5G65090	BST1
root cap development	14	GO:0048829	GOslim:biological_process	7	0.000397	0.0241	AT1G33280	NAC015
root cap development	14	GO:0048829	GOslim:biological_process	7	0.000397	0.0241	AT1G77690	LAX3
root cap development	14	GO:0048829	GOslim:biological_process	7	0.000397	0.0241	AT1G79580	SMB
root cap development	14	GO:0048829	GOslim:biological_process	7	0.000397	0.0241	AT2G38120	AUX1
root cap development	14	GO:0048829	GOslim:biological_process	7	0.000397	0.0241	AT4G10350	NAC070
root cap development	14	GO:0048829	GOslim:biological_process	7	0.000397	0.0241	AT4G30080	ARF16
root cap development	14	GO:0048829	GOslim:biological_process	7	0.000397	0.0241	AT5G01240	LAX1
root epidermal cell differentiation	349	GO:0010053	GOslim:biological_process	94	1.89e-22	1.07e-19	AT1G23080	PIN7
root epidermal cell differentiation	349	GO:0010053	GOslim:biological_process	94	1.89e-22	1.07e-19	AT2G38120	AUX1
root epidermal cell differentiation	349	GO:0010053	GOslim:biological_process	94	1.89e-22	1.07e-19	AT5G45420	maMYB
root epidermal cell differentiation	349	GO:0010053	GOslim:biological_process	94	1.89e-22	1.07e-19	AT2G29750	UGT71C1
root epidermal cell differentiation	349	GO:0010053	GOslim:biological_process	94	1.89e-22	1.07e-19	AT2G45160	HAM1
root epidermal cell differentiation	349	GO:0010053	GOslim:biological_process	94	1.89e-22	1.07e-19	AT3G62680	PRP3
root epidermal cell differentiation	349	GO:0010053	GOslim:biological_process	94	1.89e-22	1.07e-19	AT2G02130	LCR68
root epidermal cell differentiation	349	GO:0010053	GOslim:biological_process	94	1.89e-22	1.07e-19	AT5G16490	RIC4
root epidermal cell differentiation	349	GO:0010053	GOslim:biological_process	94	1.89e-22	1.07e-19	AT2G03720	MRH6
root epidermal cell differentiation	349	GO:0010053	GOslim:biological_process	94	1.89e-22	1.07e-19	AT4G34490	CAP1
root epidermal cell differentiation	349	GO:0010053	GOslim:biological_process	94	1.89e-22	1.07e-19	AT1G74380	XXT5
root epidermal cell differentiation	349	GO:0010053	GOslim:biological_process	94	1.89e-22	1.07e-19	AT4G20270	BAM3
root epidermal cell differentiation	349	GO:0010053	GOslim:biological_process	94	1.89e-22	1.07e-19	AT1G31050	AT1G31050
root epidermal cell differentiation	349	GO:0010053	GOslim:biological_process	94	1.89e-22	1.07e-19	AT5G17330	GAD
root epidermal cell differentiation	349	GO:0010053	GOslim:biological_process	94	1.89e-22	1.07e-19	AT3G01190	AT3G01190
root epidermal cell differentiation	349	GO:0010053	GOslim:biological_process	94	1.89e-22	1.07e-19	AT2G26650	KT1
root epidermal cell differentiation	349	GO:0010053	GOslim:biological_process	94	1.89e-22	1.07e-19	AT5G44610	MAP18
root epidermal cell differentiation	349	GO:0010053	GOslim:biological_process	94	1.89e-22	1.07e-19	AT1G71740	AT1G71740
root epidermal cell differentiation	349	GO:0010053	GOslim:biological_process	94	1.89e-22	1.07e-19	AT5G03280	EIN2
root epidermal cell differentiation	349	GO:0010053	GOslim:biological_process	94	1.89e-22	1.07e-19	AT1G75500	WAT1
root epidermal cell differentiation	349	GO:0010053	GOslim:biological_process	94	1.89e-22	1.07e-19	AT4G25820	XTH14
root epidermal cell differentiation	349	GO:0010053	GOslim:biological_process	94	1.89e-22	1.07e-19	AT1G62990	KNAT7
root epidermal cell differentiation	349	GO:0010053	GOslim:biological_process	94	1.89e-22	1.07e-19	AT5G67400	RHS19
root epidermal cell differentiation	349	GO:0010053	GOslim:biological_process	94	1.89e-22	1.07e-19	AT5G17820	AT5G17820
root epidermal cell differentiation	349	GO:0010053	GOslim:biological_process	94	1.89e-22	1.07e-19	AT4G02370	AT4G02370
root epidermal cell differentiation	349	GO:0010053	GOslim:biological_process	94	1.89e-22	1.07e-19	AT4G12730	FLA2
root epidermal cell differentiation	349	GO:0010053	GOslim:biological_process	94	1.89e-22	1.07e-19	AT5G04960	AT5G04960
root epidermal cell differentiation	349	GO:0010053	GOslim:biological_process	94	1.89e-22	1.07e-19	AT3G12540	AT3G12540
root epidermal cell differentiation	349	GO:0010053	GOslim:biological_process	94	1.89e-22	1.07e-19	AT3G17420	GPK1
root epidermal cell differentiation	349	GO:0010053	GOslim:biological_process	94	1.89e-22	1.07e-19	AT1G79340	MC4
root epidermal cell differentiation	349	GO:0010053	GOslim:biological_process	94	1.89e-22	1.07e-19	AT5G49720	GH9A1
root epidermal cell differentiation	349	GO:0010053	GOslim:biological_process	94	1.89e-22	1.07e-19	AT4G18640	MRH1
root epidermal cell differentiation	349	GO:0010053	GOslim:biological_process	94	1.89e-22	1.07e-19	AT1G19850	MP
root epidermal cell differentiation	349	GO:0010053	GOslim:biological_process	94	1.89e-22	1.07e-19	AT5G51310	AT5G51310
root epidermal cell differentiation	349	GO:0010053	GOslim:biological_process	94	1.89e-22	1.07e-19	AT5G57530	XTH12
root epidermal cell differentiation	349	GO:0010053	GOslim:biological_process	94	1.89e-22	1.07e-19	AT2G16510	AT2G16510
root epidermal cell differentiation	349	GO:0010053	GOslim:biological_process	94	1.89e-22	1.07e-19	AT4G26690	SHV3
root epidermal cell differentiation	349	GO:0010053	GOslim:biological_process	94	1.89e-22	1.07e-19	AT1G12040	LRX1
root epidermal cell differentiation	349	GO:0010053	GOslim:biological_process	94	1.89e-22	1.07e-19	AT2G36910	ABCB1
root epidermal cell differentiation	349	GO:0010053	GOslim:biological_process	94	1.89e-22	1.07e-19	AT4G25570	ACYB-2
root epidermal cell differentiation	349	GO:0010053	GOslim:biological_process	94	1.89e-22	1.07e-19	AT5G56540	AGP14
root epidermal cell differentiation	349	GO:0010053	GOslim:biological_process	94	1.89e-22	1.07e-19	AT4G22212	AT4G22212
root epidermal cell differentiation	349	GO:0010053	GOslim:biological_process	94	1.89e-22	1.07e-19	AT1G77690	LAX3
root epidermal cell differentiation	349	GO:0010053	GOslim:biological_process	94	1.89e-22	1.07e-19	AT5G53250	AGP22
root epidermal cell differentiation	349	GO:0010053	GOslim:biological_process	94	1.89e-22	1.07e-19	AT1G12840	DET3
root epidermal cell differentiation	349	GO:0010053	GOslim:biological_process	94	1.89e-22	1.07e-19	AT4G38630	RPN10
root epidermal cell differentiation	349	GO:0010053	GOslim:biological_process	94	1.89e-22	1.07e-19	AT2G21045	AT2G21045
root epidermal cell differentiation	349	GO:0010053	GOslim:biological_process	94	1.89e-22	1.07e-19	AT5G62340	AT5G62340
root epidermal cell differentiation	349	GO:0010053	GOslim:biological_process	94	1.89e-22	1.07e-19	AT3G23050	IAA7
root epidermal cell differentiation	349	GO:0010053	GOslim:biological_process	94	1.89e-22	1.07e-19	AT3G15730	PLDALPHA1
root epidermal cell differentiation	349	GO:0010053	GOslim:biological_process	94	1.89e-22	1.07e-19	AT5G06640	EXT10
root epidermal cell differentiation	349	GO:0010053	GOslim:biological_process	94	1.89e-22	1.07e-19	AT1G16890	UBC36
root epidermal cell differentiation	349	GO:0010053	GOslim:biological_process	94	1.89e-22	1.07e-19	AT5G47990	CYP705A5
root epidermal cell differentiation	349	GO:0010053	GOslim:biological_process	94	1.89e-22	1.07e-19	AT1G05260	RCI3
root epidermal cell differentiation	349	GO:0010053	GOslim:biological_process	94	1.89e-22	1.07e-19	AT1G05850	POM1
root epidermal cell differentiation	349	GO:0010053	GOslim:biological_process	94	1.89e-22	1.07e-19	AT5G35190	EXT13
root epidermal cell differentiation	349	GO:0010053	GOslim:biological_process	94	1.89e-22	1.07e-19	AT5G64340	SAC51
root epidermal cell differentiation	349	GO:0010053	GOslim:biological_process	94	1.89e-22	1.07e-19	AT5G60660	PIP2;4
root epidermal cell differentiation	349	GO:0010053	GOslim:biological_process	94	1.89e-22	1.07e-19	AT2G34790	MEE23
root epidermal cell differentiation	349	GO:0010053	GOslim:biological_process	94	1.89e-22	1.07e-19	AT5G05500	MOP10
root epidermal cell differentiation	349	GO:0010053	GOslim:biological_process	94	1.89e-22	1.07e-19	AT2G32300	UCC1
root epidermal cell differentiation	349	GO:0010053	GOslim:biological_process	94	1.89e-22	1.07e-19	AT4G29180	RHS16
root epidermal cell differentiation	349	GO:0010053	GOslim:biological_process	94	1.89e-22	1.07e-19	AT3G18820	RAB7B
root epidermal cell differentiation	349	GO:0010053	GOslim:biological_process	94	1.89e-22	1.07e-19	AT2G01420	PIN4
root epidermal cell differentiation	349	GO:0010053	GOslim:biological_process	94	1.89e-22	1.07e-19	AT1G01610	GPAT4
root epidermal cell differentiation	349	GO:0010053	GOslim:biological_process	94	1.89e-22	1.07e-19	AT1G04680	AT1G04680
root epidermal cell differentiation	349	GO:0010053	GOslim:biological_process	94	1.89e-22	1.07e-19	AT5G22410	RHS18
root epidermal cell differentiation	349	GO:0010053	GOslim:biological_process	94	1.89e-22	1.07e-19	AT5G19800	AT5G19800
root epidermal cell differentiation	349	GO:0010053	GOslim:biological_process	94	1.89e-22	1.07e-19	AT1G54970	PRP1
root epidermal cell differentiation	349	GO:0010053	GOslim:biological_process	94	1.89e-22	1.07e-19	AT4G31910	BAT1
root epidermal cell differentiation	349	GO:0010053	GOslim:biological_process	94	1.89e-22	1.07e-19	AT4G12550	AIR1
root epidermal cell differentiation	349	GO:0010053	GOslim:biological_process	94	1.89e-22	1.07e-19	AT4G12420	SKU5
root epidermal cell differentiation	349	GO:0010053	GOslim:biological_process	94	1.89e-22	1.07e-19	AT3G09810	IDH-VI
root epidermal cell differentiation	349	GO:0010053	GOslim:biological_process	94	1.89e-22	1.07e-19	AT4G01060	CPL3
root epidermal cell differentiation	349	GO:0010053	GOslim:biological_process	94	1.89e-22	1.07e-19	AT2G39430	AT2G39430
root epidermal cell differentiation	349	GO:0010053	GOslim:biological_process	94	1.89e-22	1.07e-19	AT3G18060	AT3G18060
root epidermal cell differentiation	349	GO:0010053	GOslim:biological_process	94	1.89e-22	1.07e-19	AT2G47540	AT2G47540
root epidermal cell differentiation	349	GO:0010053	GOslim:biological_process	94	1.89e-22	1.07e-19	AT5G65090	BST1
root epidermal cell differentiation	349	GO:0010053	GOslim:biological_process	94	1.89e-22	1.07e-19	AT3G53420	PIP2A
root epidermal cell differentiation	349	GO:0010053	GOslim:biological_process	94	1.89e-22	1.07e-19	AT1G62980	EXPA18
root epidermal cell differentiation	349	GO:0010053	GOslim:biological_process	94	1.89e-22	1.07e-19	AT1G04040	AT1G04040
root epidermal cell differentiation	349	GO:0010053	GOslim:biological_process	94	1.89e-22	1.07e-19	AT3G29360	UGD2
root epidermal cell differentiation	349	GO:0010053	GOslim:biological_process	94	1.89e-22	1.07e-19	AT2G45420	LBD18
root epidermal cell differentiation	349	GO:0010053	GOslim:biological_process	94	1.89e-22	1.07e-19	AT1G30870	AT1G30870
root epidermal cell differentiation	349	GO:0010053	GOslim:biological_process	94	1.89e-22	1.07e-19	AT1G75750	GASA1
root epidermal cell differentiation	349	GO:0010053	GOslim:biological_process	94	1.89e-22	1.07e-19	AT4G30670	AT4G30670
root epidermal cell differentiation	349	GO:0010053	GOslim:biological_process	94	1.89e-22	1.07e-19	AT5G49270	SHV2
root epidermal cell differentiation	349	GO:0010053	GOslim:biological_process	94	1.89e-22	1.07e-19	AT2G45890	ROPGEF4
root epidermal cell differentiation	349	GO:0010053	GOslim:biological_process	94	1.89e-22	1.07e-19	AT2G19060	AT2G19060
root epidermal cell differentiation	349	GO:0010053	GOslim:biological_process	94	1.89e-22	1.07e-19	AT2G26290	ARSK1
root epidermal cell differentiation	349	GO:0010053	GOslim:biological_process	94	1.89e-22	1.07e-19	AT1G71930	VND7
root epidermal cell differentiation	349	GO:0010053	GOslim:biological_process	94	1.89e-22	1.07e-19	AT4G19690	IRT1
root epidermal cell differentiation	349	GO:0010053	GOslim:biological_process	94	1.89e-22	1.07e-19	AT2G47000	ABCB4
root epidermal cell differentiation	349	GO:0010053	GOslim:biological_process	94	1.89e-22	1.07e-19	AT1G12560	EXPA7
regulation of programmed cell death	397	GO:0043067	GOslim:biological_process	62	5.4e-07	6.3e-05	AT4G20830	AT4G20830
regulation of programmed cell death	398	GO:0043068	GOslim:biological_process	62	5.4e-07	6.3e-05	AT4G34710	ADC2
regulation of programmed cell death	399	GO:0043069	GOslim:biological_process	62	5.4e-07	6.3e-05	AT4G25030	AT4G25030
regulation of programmed cell death	400	GO:0043070	GOslim:biological_process	62	5.4e-07	6.3e-05	AT2G30930	AT2G30930
regulation of programmed cell death	401	GO:0043071	GOslim:biological_process	62	5.4e-07	6.3e-05	AT1G67870	AT1G67870
regulation of programmed cell death	402	GO:0043072	GOslim:biological_process	62	5.4e-07	6.3e-05	AT4G17615	CBL1
regulation of programmed cell death	403	GO:0043073	GOslim:biological_process	62	5.4e-07	6.3e-05	AT1G07640	OBP2
regulation of programmed cell death	404	GO:0043074	GOslim:biological_process	62	5.4e-07	6.3e-05	AT1G10470	ARR4
regulation of programmed cell death	405	GO:0043075	GOslim:biological_process	62	5.4e-07	6.3e-05	AT5G63710	AT5G63710
regulation of programmed cell death	406	GO:0043076	GOslim:biological_process	62	5.4e-07	6.3e-05	AT1G32540	LOL1
regulation of programmed cell death	407	GO:0043077	GOslim:biological_process	62	5.4e-07	6.3e-05	AT5G35735	AT5G35735
regulation of programmed cell death	408	GO:0043078	GOslim:biological_process	62	5.4e-07	6.3e-05	AT2G46500	PI4K GAMMA 4
regulation of programmed cell death	409	GO:0043079	GOslim:biological_process	62	5.4e-07	6.3e-05	AT2G17290	CPK6
regulation of programmed cell death	410	GO:0043080	GOslim:biological_process	62	5.4e-07	6.3e-05	AT5G53370	PMEPCRF
regulation of programmed cell death	411	GO:0043081	GOslim:biological_process	62	5.4e-07	6.3e-05	AT4G34230	CAD5
regulation of programmed cell death	412	GO:0043082	GOslim:biological_process	62	5.4e-07	6.3e-05	AT5G04080	AT5G04080
regulation of programmed cell death	413	GO:0043083	GOslim:biological_process	62	5.4e-07	6.3e-05	AT3G52400	SYP122
regulation of programmed cell death	414	GO:0043084	GOslim:biological_process	62	5.4e-07	6.3e-05	AT1G21750	PDIL1-1
regulation of programmed cell death	415	GO:0043085	GOslim:biological_process	62	5.4e-07	6.3e-05	AT4G19840	PP2-A1
regulation of programmed cell death	416	GO:0043086	GOslim:biological_process	62	5.4e-07	6.3e-05	AT1G79340	MC4
regulation of programmed cell death	417	GO:0043087	GOslim:biological_process	62	5.4e-07	6.3e-05	AT3G27890	NQR
regulation of programmed cell death	418	GO:0043088	GOslim:biological_process	62	5.4e-07	6.3e-05	AT1G09970	LRR XI-23
regulation of programmed cell death	419	GO:0043089	GOslim:biological_process	62	5.4e-07	6.3e-05	AT1G64370	AT1G64370
regulation of programmed cell death	420	GO:0043090	GOslim:biological_process	62	5.4e-07	6.3e-05	AT5G20900	JAZ12
regulation of programmed cell death	421	GO:0043091	GOslim:biological_process	62	5.4e-07	6.3e-05	AT3G11630	AT3G11630
regulation of programmed cell death	422	GO:0043092	GOslim:biological_process	62	5.4e-07	6.3e-05	AT3G15353	MT3
regulation of programmed cell death	423	GO:0043093	GOslim:biological_process	62	5.4e-07	6.3e-05	AT2G23610	MES3
regulation of programmed cell death	424	GO:0043094	GOslim:biological_process	62	5.4e-07	6.3e-05	AT3G56240	CCH
regulation of programmed cell death	425	GO:0043095	GOslim:biological_process	62	5.4e-07	6.3e-05	AT3G19970	AT3G19970
regulation of programmed cell death	426	GO:0043096	GOslim:biological_process	62	5.4e-07	6.3e-05	AT2G28660	AT2G28660
regulation of programmed cell death	427	GO:0043097	GOslim:biological_process	62	5.4e-07	6.3e-05	AT1G19300	PARVUS
regulation of programmed cell death	428	GO:0043098	GOslim:biological_process	62	5.4e-07	6.3e-05	AT4G31300	PBA1
regulation of programmed cell death	429	GO:0043099	GOslim:biological_process	62	5.4e-07	6.3e-05	AT5G48930	HCT
regulation of programmed cell death	430	GO:0043100	GOslim:biological_process	62	5.4e-07	6.3e-05	AT3G28210	PMZ
regulation of programmed cell death	431	GO:0043101	GOslim:biological_process	62	5.4e-07	6.3e-05	AT5G50200	WR3
regulation of programmed cell death	432	GO:0043102	GOslim:biological_process	62	5.4e-07	6.3e-05	AT1G79330	MC5
regulation of programmed cell death	433	GO:0043103	GOslim:biological_process	62	5.4e-07	6.3e-05	AT3G48100	RR5
regulation of programmed cell death	434	GO:0043104	GOslim:biological_process	62	5.4e-07	6.3e-05	AT3G01860	AT3G01860
regulation of programmed cell death	435	GO:0043105	GOslim:biological_process	62	5.4e-07	6.3e-05	AT4G04490	CRK36
regulation of programmed cell death	436	GO:0043106	GOslim:biological_process	62	5.4e-07	6.3e-05	AT3G19370	AT3G19370
regulation of programmed cell death	437	GO:0043107	GOslim:biological_process	62	5.4e-07	6.3e-05	AT5G09220	AAP2
regulation of programmed cell death	438	GO:0043108	GOslim:biological_process	62	5.4e-07	6.3e-05	AT3G18280	AT3G18280
regulation of programmed cell death	439	GO:0043109	GOslim:biological_process	62	5.4e-07	6.3e-05	AT3G10800	BZIP28
regulation of programmed cell death	440	GO:0043110	GOslim:biological_process	62	5.4e-07	6.3e-05	AT4G01070	GT72B1
regulation of programmed cell death	441	GO:0043111	GOslim:biological_process	62	5.4e-07	6.3e-05	AT3G16340	ABCG29
regulation of programmed cell death	442	GO:0043112	GOslim:biological_process	62	5.4e-07	6.3e-05	AT2G20010	AT2G20010
regulation of programmed cell death	443	GO:0043113	GOslim:biological_process	62	5.4e-07	6.3e-05	AT5G47180	AT5G47180
regulation of programmed cell death	444	GO:0043114	GOslim:biological_process	62	5.4e-07	6.3e-05	AT4G39670	AT4G39670
regulation of programmed cell death	445	GO:0043115	GOslim:biological_process	62	5.4e-07	6.3e-05	AT2G30550	AT2G30550
regulation of programmed cell death	446	GO:0043116	GOslim:biological_process	62	5.4e-07	6.3e-05	AT1G05010	EFE
regulation of programmed cell death	447	GO:0043117	GOslim:biological_process	62	5.4e-07	6.3e-05	AT3G49350	AT3G49350
regulation of programmed cell death	448	GO:0043118	GOslim:biological_process	62	5.4e-07	6.3e-05	AT1G79110	BRG2
regulation of programmed cell death	449	GO:0043119	GOslim:biological_process	62	5.4e-07	6.3e-05	AT2G26170	CYP711A1
regulation of programmed cell death	450	GO:0043120	GOslim:biological_process	62	5.4e-07	6.3e-05	AT1G17745	PGDH
regulation of programmed cell death	451	GO:0043121	GOslim:biological_process	62	5.4e-07	6.3e-05	AT3G09830	AT3G09830
regulation of programmed cell death	452	GO:0043122	GOslim:biological_process	62	5.4e-07	6.3e-05	AT3G08720	S6K2
regulation of programmed cell death	453	GO:0043123	GOslim:biological_process	62	5.4e-07	6.3e-05	AT5G25890	IAA28
regulation of programmed cell death	454	GO:0043124	GOslim:biological_process	62	5.4e-07	6.3e-05	AT1G51680	4CL1
regulation of programmed cell death	455	GO:0043125	GOslim:biological_process	62	5.4e-07	6.3e-05	AT5G49660	XIP1
regulation of programmed cell death	456	GO:0043126	GOslim:biological_process	62	5.4e-07	6.3e-05	AT5G47120	BI1
regulation of programmed cell death	457	GO:0043127	GOslim:biological_process	62	5.4e-07	6.3e-05	AT1G09070	SRC2
regulation of programmed cell death	458	GO:0043128	GOslim:biological_process	62	5.4e-07	6.3e-05	AT5G61210	SNAP33
nitrate transport	207	GO:0015706	GOslim:biological_process	57	1.68e-14	4.09e-12	AT1G05260	RCI3
nitrate transport	207	GO:0015706	GOslim:biological_process	57	1.68e-14	4.09e-12	AT1G07610	MT1C
nitrate transport	207	GO:0015706	GOslim:biological_process	57	1.68e-14	4.09e-12	AT1G08670	AT1G08670
nitrate transport	207	GO:0015706	GOslim:biological_process	57	1.68e-14	4.09e-12	AT1G09560	GLP5
nitrate transport	207	GO:0015706	GOslim:biological_process	57	1.68e-14	4.09e-12	AT1G09740	AT1G09740
nitrate transport	207	GO:0015706	GOslim:biological_process	57	1.68e-14	4.09e-12	AT1G12740	CYP87A2
nitrate transport	207	GO:0015706	GOslim:biological_process	57	1.68e-14	4.09e-12	AT1G16390	OCT3
nitrate transport	207	GO:0015706	GOslim:biological_process	57	1.68e-14	4.09e-12	AT1G18880	NRT1.9
nitrate transport	207	GO:0015706	GOslim:biological_process	57	1.68e-14	4.09e-12	AT1G67030	ZFP6
nitrate transport	207	GO:0015706	GOslim:biological_process	57	1.68e-14	4.09e-12	AT1G68150	WRKY9
nitrate transport	207	GO:0015706	GOslim:biological_process	57	1.68e-14	4.09e-12	AT1G70410	BCA4
nitrate transport	207	GO:0015706	GOslim:biological_process	57	1.68e-14	4.09e-12	AT1G73260	KTI1
nitrate transport	207	GO:0015706	GOslim:biological_process	57	1.68e-14	4.09e-12	AT1G74020	SS2
nitrate transport	207	GO:0015706	GOslim:biological_process	57	1.68e-14	4.09e-12	AT1G77330	AT1G77330
nitrate transport	207	GO:0015706	GOslim:biological_process	57	1.68e-14	4.09e-12	AT1G79340	MC4
nitrate transport	207	GO:0015706	GOslim:biological_process	57	1.68e-14	4.09e-12	AT2G18980	AT2G18980
nitrate transport	207	GO:0015706	GOslim:biological_process	57	1.68e-14	4.09e-12	AT2G21045	AT2G21045
nitrate transport	207	GO:0015706	GOslim:biological_process	57	1.68e-14	4.09e-12	AT2G22470	AGP2
nitrate transport	207	GO:0015706	GOslim:biological_process	57	1.68e-14	4.09e-12	AT2G26650	KT1
nitrate transport	207	GO:0015706	GOslim:biological_process	57	1.68e-14	4.09e-12	AT2G29750	UGT71C1
nitrate transport	207	GO:0015706	GOslim:biological_process	57	1.68e-14	4.09e-12	AT2G30870	GSTF10
nitrate transport	207	GO:0015706	GOslim:biological_process	57	1.68e-14	4.09e-12	AT2G34830	WRKY35
nitrate transport	207	GO:0015706	GOslim:biological_process	57	1.68e-14	4.09e-12	AT2G39110	AT2G39110
nitrate transport	207	GO:0015706	GOslim:biological_process	57	1.68e-14	4.09e-12	AT2G48130	AT2G48130
nitrate transport	207	GO:0015706	GOslim:biological_process	57	1.68e-14	4.09e-12	AT3G01190	AT3G01190
nitrate transport	207	GO:0015706	GOslim:biological_process	57	1.68e-14	4.09e-12	AT3G01260	AT3G01260
nitrate transport	207	GO:0015706	GOslim:biological_process	57	1.68e-14	4.09e-12	AT3G01470	HB-1
nitrate transport	207	GO:0015706	GOslim:biological_process	57	1.68e-14	4.09e-12	AT3G08040	FRD3
nitrate transport	207	GO:0015706	GOslim:biological_process	57	1.68e-14	4.09e-12	AT3G09220	LAC7
nitrate transport	207	GO:0015706	GOslim:biological_process	57	1.68e-14	4.09e-12	AT3G12500	HCHIB
nitrate transport	207	GO:0015706	GOslim:biological_process	57	1.68e-14	4.09e-12	AT3G14940	PPC3
nitrate transport	207	GO:0015706	GOslim:biological_process	57	1.68e-14	4.09e-12	AT3G22600	AT3G22600
nitrate transport	207	GO:0015706	GOslim:biological_process	57	1.68e-14	4.09e-12	AT3G22620	AT3G22620
nitrate transport	207	GO:0015706	GOslim:biological_process	57	1.68e-14	4.09e-12	AT3G23090	AT3G23090
nitrate transport	207	GO:0015706	GOslim:biological_process	57	1.68e-14	4.09e-12	AT3G23430	PHO1
nitrate transport	207	GO:0015706	GOslim:biological_process	57	1.68e-14	4.09e-12	AT3G27890	NQR
nitrate transport	207	GO:0015706	GOslim:biological_process	57	1.68e-14	4.09e-12	AT3G62040	AT3G62040
nitrate transport	207	GO:0015706	GOslim:biological_process	57	1.68e-14	4.09e-12	AT3G62270	AT3G62270
nitrate transport	207	GO:0015706	GOslim:biological_process	57	1.68e-14	4.09e-12	AT4G17340	TIP2;2
nitrate transport	207	GO:0015706	GOslim:biological_process	57	1.68e-14	4.09e-12	AT4G19690	IRT1
nitrate transport	207	GO:0015706	GOslim:biological_process	57	1.68e-14	4.09e-12	AT4G26970	ACO2
nitrate transport	207	GO:0015706	GOslim:biological_process	57	1.68e-14	4.09e-12	AT4G30190	HA2
nitrate transport	207	GO:0015706	GOslim:biological_process	57	1.68e-14	4.09e-12	AT4G30670	AT4G30670
nitrate transport	207	GO:0015706	GOslim:biological_process	57	1.68e-14	4.09e-12	AT4G31910	BAT1
nitrate transport	207	GO:0015706	GOslim:biological_process	57	1.68e-14	4.09e-12	AT4G33420	AT4G33420
nitrate transport	207	GO:0015706	GOslim:biological_process	57	1.68e-14	4.09e-12	AT5G07080	AT5G07080
nitrate transport	207	GO:0015706	GOslim:biological_process	57	1.68e-14	4.09e-12	AT5G10580	AT5G10580
nitrate transport	207	GO:0015706	GOslim:biological_process	57	1.68e-14	4.09e-12	AT5G17330	GAD
nitrate transport	207	GO:0015706	GOslim:biological_process	57	1.68e-14	4.09e-12	AT5G17820	AT5G17820
nitrate transport	207	GO:0015706	GOslim:biological_process	57	1.68e-14	4.09e-12	AT5G40510	AT5G40510
nitrate transport	207	GO:0015706	GOslim:biological_process	57	1.68e-14	4.09e-12	AT5G41040	RWP1
nitrate transport	207	GO:0015706	GOslim:biological_process	57	1.68e-14	4.09e-12	AT5G44610	MAP18
nitrate transport	207	GO:0015706	GOslim:biological_process	57	1.68e-14	4.09e-12	AT5G47450	TIP2;3
nitrate transport	207	GO:0015706	GOslim:biological_process	57	1.68e-14	4.09e-12	AT5G50200	WR3
nitrate transport	207	GO:0015706	GOslim:biological_process	57	1.68e-14	4.09e-12	AT5G53250	AGP22
nitrate transport	207	GO:0015706	GOslim:biological_process	57	1.68e-14	4.09e-12	AT5G59090	SBT4.12
nitrate transport	207	GO:0015706	GOslim:biological_process	57	1.68e-14	4.09e-12	AT5G59520	ZIP2
