# Supplementary material for: Deciphering the molecular logic of WOX5 function in the root stem cell organizer
Source: EMBO J. 2024 Nov 18;44(1):281–303. doi: 10.1038/s44318-024-00302-2 (PMC11696986; doi:10.1038/s44318-024-00302-2)
Supplement: Supplementary file 13 — Dataset EV4 [file 44318_2024_302_MOESM13_ESM.xlsx]

## Sheet: Description
Dataset EV4.Histone modifications and chromatin accessibility in CC and QC samples
Sheet 1.	H3K9ac differential histone modifications.
Sheet 2.	H3K9ac normalized counts for CC and QC samples.
Sheet 3.	H3K4me3 differential histone modifications.
Sheet 4.	H3K4me3 normalized counts for CC and QC samples.
Sheet 5.	H3K27me3 differential histone modifications.
Sheet 6.	H3K27me3 normalized counts for CC and QC samples.
Sheet 7.	ATAC differential chromatin accessibility.
Sheet 8.	ATAC normalized counts for CC and QC samples.

## Sheet: Sheet 1
Sheet 1. H3K9ac differential histone modifications. "Chromosome": chromosome number. "Start": start position of peak. "End": end position of peak. "Assigned Gene": differential histone modification assigned gene, and NA means no assigned gene. "log2(FC)": log2 values of fold changes of normalized counts comparing CC to QC. "AveExpr": average log2-expression level for that peak across all the samp…
Chromosome	Start	End	Assigned Gene	log2(FC)	AveExpr	P-value	P-adj
1	3698	4423	AT1G01010	-0.62197	4.35832	1.16e-05	6.87e-05
1	12478	14667	AT1G01030	-0.144391	6.59344	0.0168979	0.0435178
1	14976	15781	NA	-0.34771	4.75854	0.00290006	0.00966441
1	39977	42303	AT1G01060	-0.347285	6.05214	1.53e-06	1.05e-05
1	39977	42303	AT1G01070	-0.347285	6.05214	1.53e-06	1.05e-05
1	44813	45239	AT1G01080	-0.468432	3.89607	0.00586658	0.0177916
1	44813	45239	AT1G04003	-0.468432	3.89607	0.00586658	0.0177916
1	62762	64351	AT1G01130	-0.222901	5.97678	0.00248461	0.008477
1	67714	68735	AT1G01140	-0.491062	5.24076	4.17e-07	3.15e-06
1	97087	98197	AT1G01225	0.247846	5.77076	0.00150011	0.0054471
1	97087	98197	AT1G01230	0.247846	5.77076	0.00150011	0.0054471
1	97087	98197	AT1G01240	0.247846	5.77076	0.00150011	0.0054471
1	108772	110059	AT1G01260	0.183759	6.04392	0.0102159	0.0285271
1	108772	110059	AT1G01280	0.183759	6.04392	0.0102159	0.0285271
1	116733	119072	AT1G01290	0.195076	6.20172	0.00409714	0.0130471
1	116733	119072	AT1G01300	0.195076	6.20172	0.00409714	0.0130471
1	116733	119072	AT1G01305	0.195076	6.20172	0.00409714	0.0130471
1	116733	119072	AT1G01310	0.195076	6.20172	0.00409714	0.0130471
1	128689	130493	AT1G01320	-0.765939	5.84324	3.16e-22	1.05e-20
1	128689	130493	AT1G01335	-0.765939	5.84324	3.16e-22	1.05e-20
1	135466	136823	AT1G01340	-0.193881	5.76002	0.0139891	0.037154
1	135466	136823	AT1G01350	-0.193881	5.76002	0.0139891	0.037154
1	135466	136823	AT1G01355	-0.193881	5.76002	0.0139891	0.037154
1	141496	143380	AT1G01360	-0.298294	6.47062	2.3e-06	1.52e-05
1	141496	143380	AT1G01370	-0.298294	6.47062	2.3e-06	1.52e-05
1	149369	149684	AT1G01390	-0.647794	3.50337	0.00126108	0.00467163
1	154527	156296	AT1G01400	-1.13095	5.45862	1.29e-32	8.71e-31
1	154527	156296	AT1G01410	-1.13095	5.45862	1.29e-32	8.71e-31
1	154527	156296	AT1G01420	-1.13095	5.45862	1.29e-32	8.71e-31
1	157791	160720	AT1G01430	-0.374198	6.75525	1.04e-10	1.27e-09
1	161650	164042	AT1G01440	-0.167868	6.89068	0.00233059	0.00801403
1	161650	164042	AT1G01448	-0.167868	6.89068	0.00233059	0.00801403
1	161650	164042	AT1G01450	-0.167868	6.89068	0.00233059	0.00801403
1	178385	182525	AT1G01480	-0.15594	7.71333	0.000270175	0.00118603
1	178385	182525	AT1G01490	-0.15594	7.71333	0.000270175	0.00118603
1	178385	182525	AT1G01500	-0.15594	7.71333	0.000270175	0.00118603
1	205929	206271	AT1G01570	0.42675	4.31638	0.00201752	0.00704253
1	209502	210705	NA	1.18949	5.14351	2.52901e-32	1.66573e-30
1	211178	211640	AT1G01580	1.35834	4.17872	5.92e-19	1.54e-17
1	211178	211640	AT1G01590	1.35834	4.17872	5.92e-19	1.54e-17
1	271102	271424	AT1G01725	0.387215	4.02234	0.013829	0.036809
1	271102	271424	AT1G01730	0.387215	4.02234	0.013829	0.036809
1	271102	271424	AT1G04043	0.387215	4.02234	0.013829	0.036809
1	282730	283397	AT1G01770	0.5683	4.49223	8.98e-06	5.42e-05
1	282730	283397	AT1G01780	0.5683	4.49223	8.98e-06	5.42e-05
1	282730	283397	AT1G01790	0.5683	4.49223	8.98e-06	5.42e-05
1	300465	302758	AT1G01820	-0.182397	6.5367	0.00306052	0.0101181
1	300465	302758	AT1G01830	-0.182397	6.5367	0.00306052	0.0101181
1	303015	304258	AT1G01840	-0.305589	5.42041	0.000618712	0.00249754
1	303015	304258	AT1G01860	-0.305589	5.42041	0.000618712	0.00249754
1	303015	304258	AT1G01870	-0.305589	5.42041	0.000618712	0.00249754
1	303015	304258	AT1G04067	-0.305589	5.42041	0.000618712	0.00249754
1	303015	304258	AT1G04073	-0.305589	5.42041	0.000618712	0.00249754
1	344002	348611	AT1G01980	0.113787	7.48935	0.0128243	0.0345934
1	344002	348611	AT1G01990	0.113787	7.48935	0.0128243	0.0345934
1	344002	348611	AT1G02000	0.113787	7.48935	0.0128243	0.0345934
1	344002	348611	AT1G02010	0.113787	7.48935	0.0128243	0.0345934
1	455427	456612	AT1G02290	0.244568	5.85857	0.00127267	0.00470839
1	455427	456612	AT1G02300	0.244568	5.85857	0.00127267	0.00470839
1	455427	456612	AT1G02305	0.244568	5.85857	0.00127267	0.00470839
1	455427	456612	AT1G04097	0.244568	5.85857	0.00127267	0.00470839
1	459533	462149	AT1G02310	-0.541225	6.52442	6.21e-18	1.5e-16
1	459533	462149	AT1G02320	-0.541225	6.52442	6.21e-18	1.5e-16
1	459533	462149	AT1G02330	-0.541225	6.52442	6.21e-18	1.5e-16
1	459533	462149	AT1G04103	-0.541225	6.52442	6.21e-18	1.5e-16
1	466089	468603	AT1G02335	-0.579857	6.77287	1.94e-23	7.17e-22
1	466089	468603	AT1G02340	-0.579857	6.77287	1.94e-23	7.17e-22
1	466089	468603	AT1G02350	-0.579857	6.77287	1.94e-23	7.17e-22
1	474477	475671	AT1G02360	-0.281068	5.42577	0.00157497	0.0056766
1	474477	475671	AT1G02370	-0.281068	5.42577	0.00157497	0.0056766
1	475871	480695	AT1G02380	-0.131204	7.49748	0.0041611	0.0132285
1	481535	482194	AT1G02390	0.854491	4.59229	4.62e-12	6.57e-11
1	490632	491797	AT1G02405	-0.414339	5.64782	5.52e-07	4.07e-06
1	490632	491797	AT1G02410	-0.414339	5.64782	5.52e-07	4.07e-06
1	495580	496625	AT1G02420	0.574215	5.07155	8.24e-09	7.95e-08
1	495580	496625	AT1G02430	0.574215	5.07155	8.24e-09	7.95e-08
1	495580	496625	AT1G02440	0.574215	5.07155	8.24e-09	7.95e-08
1	495580	496625	AT1G04117	0.574215	5.07155	8.24e-09	7.95e-08
1	495580	496625	AT1G04123	0.574215	5.07155	8.24e-09	7.95e-08
1	544075	545148	AT1G02575	-0.418355	5.10225	3.99e-05	0.000210949
1	544075	545148	AT1G02580	-0.418355	5.10225	3.99e-05	0.000210949
1	554327	554990	AT1G02590	-0.519647	4.74875	1.26e-05	7.44e-05
1	554327	554990	AT1G02610	-0.519647	4.74875	1.26e-05	7.44e-05
1	554327	554990	AT1G04127	-0.519647	4.74875	1.26e-05	7.44e-05
1	555220	556638	AT1G02620	-0.249617	6.11414	0.000406817	0.0017144
1	569346	570088	AT1G02650	0.408412	4.73425	0.000370853	0.00157962
1	573807	574984	AT1G02660	0.374552	5.48346	1.22e-05	7.16e-05
1	580204	581588	AT1G02670	0.230346	5.62986	0.00480207	0.0149459
1	580204	581588	AT1G02680	0.230346	5.62986	0.00480207	0.0149459
1	580204	581588	AT1G02690	0.230346	5.62986	0.00480207	0.0149459
1	601403	603367	AT1G02730	0.175503	6.21723	0.00946564	0.0267607
1	601403	603367	AT1G02740	0.175503	6.21723	0.00946564	0.0267607
1	601403	603367	AT1G02750	0.175503	6.21723	0.00946564	0.0267607
1	601403	603367	AT1G02760	0.175503	6.21723	0.00946564	0.0267607
1	608467	609504	AT1G02770	0.240549	5.36538	0.0069711	0.0206638
1	608467	609504	AT1G02780	0.240549	5.36538	0.0069711	0.0206638
1	617587	618710	AT1G02800	-0.305918	5.41802	0.000621283	0.00250673
1	617587	618710	AT1G02810	-0.305918	5.41802	0.000621283	0.00250673
1	617587	618710	AT1G02813	-0.305918	5.41802	0.000621283	0.00250673
1	617587	618710	AT1G02816	-0.305918	5.41802	0.000621283	0.00250673
1	630024	631361	AT1G02840	-0.837814	5.46329	6.55e-20	1.85e-18
1	632475	633354	AT1G02850	0.532728	5.11925	4.89e-08	4.21e-07
1	632475	633354	AT1G02860	0.532728	5.11925	4.89e-08	4.21e-07
1	641430	645294	AT1G02870	-0.14545	7.21353	0.0035961	0.0116362
1	641430	645294	AT1G02880	-0.14545	7.21353	0.0035961	0.0116362
1	641430	645294	AT1G02890	-0.14545	7.21353	0.0035961	0.0116362
1	652843	655062	AT1G02900	-0.639874	6.18711	7.22e-20	2.01e-18
1	655322	655687	AT1G02910	-0.584223	4.06982	0.000250472	0.00111068
1	661240	663131	AT1G02920	-0.470841	5.79203	2.5e-09	2.57e-08
1	661240	663131	AT1G02930	-0.470841	5.79203	2.5e-09	2.57e-08
1	661240	663131	AT1G02940	-0.470841	5.79203	2.5e-09	2.57e-08
1	661240	663131	AT1G02952	-0.470841	5.79203	2.5e-09	2.57e-08
1	704621	705354	AT1G03040	-0.563194	4.39162	5.31e-05	0.000273299
1	704621	705354	AT1G03050	-0.563194	4.39162	5.31e-05	0.000273299
1	755832	757107	AT1G03130	0.207992	5.58523	0.012083	0.0329062
1	755832	757107	AT1G03140	0.207992	5.58523	0.012083	0.0329062
1	755832	757107	AT1G03150	0.207992	5.58523	0.012083	0.0329062
1	760692	761225	AT1G03160	-0.311042	4.4663	0.0188517	0.0476644
1	760692	761225	AT1G04167	-0.311042	4.4663	0.0188517	0.0476644
1	780222	780868	AT1G03190	0.50164	4.55921	5.25e-05	0.000270127
1	780222	780868	AT1G03200	0.50164	4.55921	5.25e-05	0.000270127
1	780222	780868	AT1G03210	0.50164	4.55921	5.25e-05	0.000270127
1	780222	780868	AT1G04177	0.50164	4.55921	5.25e-05	0.000270127
1	785318	786796	AT1G03220	-0.190213	6.09794	0.00724442	0.0213257
1	798036	798980	AT1G03250	0.338126	5.08458	0.000629361	0.00253453
1	798036	798980	AT1G03260	0.338126	5.08458	0.000629361	0.00253453
1	798036	798980	AT1G03270	0.338126	5.08458	0.000629361	0.00253453
1	813455	813944	AT1G03290	0.7368	4.46049	1.57e-08	1.44e-07
1	813455	813944	AT1G03300	0.7368	4.46049	1.57e-08	1.44e-07
1	813455	813944	AT1G03310	0.7368	4.46049	1.57e-08	1.44e-07
1	843738	844440	AT1G03390	-0.410064	4.5347	0.00152777	0.00553103
1	843738	844440	AT1G03400	-0.410064	4.5347	0.00152777	0.00553103
1	843738	844440	AT1G03410	-0.410064	4.5347	0.00152777	0.00553103
1	843738	844440	AT1G04183	-0.410064	4.5347	0.00152777	0.00553103
1	863046	866319	AT1G03457	-0.237175	6.79677	3.05e-05	0.000165796
1	863046	866319	AT1G03470	-0.237175	6.79677	3.05e-05	0.000165796
1	879036	880408	AT1G03510	0.221289	5.83529	0.00381204	0.0122582
1	879036	880408	AT1G03520	0.221289	5.83529	0.00381204	0.0122582
1	879036	880408	AT1G03530	0.221289	5.83529	0.00381204	0.0122582
1	895351	897949	AT1G03560	0.116413	7.25157	0.0179308	0.0457153
1	895351	897949	AT1G03590	0.116413	7.25157	0.0179308	0.0457153
1	895351	897949	AT1G03600	0.116413	7.25157	0.0179308	0.0457153
1	900206	905883	AT1G03610	0.670714	7.82214	1.72e-59	4.39e-57
1	900206	905883	AT1G03620	0.670714	7.82214	1.72e-59	4.39e-57
1	900206	905883	AT1G03630	0.670714	7.82214	1.72e-59	4.39e-57
1	968285	970596	AT1G03830	-0.898484	6.05271	1.24e-33	9.05e-32
1	968285	970596	AT1G03840	-0.898484	6.05271	1.24e-33	9.05e-32
1	971988	974421	NA	-0.733441	6.03718	3.29257e-23	1.19506e-21
1	974788	975625	NA	-0.484165	4.92343	1.14962e-05	6.79768e-05
1	975889	977975	AT1G03850	-0.361761	6.23299	1.15e-07	9.47e-07
1	983491	984801	AT1G03860	-0.387785	5.55324	5.58e-06	3.49e-05
1	983491	984801	AT1G03870	-0.387785	5.55324	5.58e-06	3.49e-05
1	983491	984801	AT1G03880	-0.387785	5.55324	5.58e-06	3.49e-05
1	990906	992383	AT1G03890	0.206832	5.87003	0.00624866	0.0188166
1	990906	992383	AT1G03900	0.206832	5.87003	0.00624866	0.0188166
1	990906	992383	AT1G03905	0.206832	5.87003	0.00624866	0.0188166
1	1059442	1059960	AT1G04090	0.423831	4.01616	0.00721643	0.0212653
1	1059442	1059960	AT1G04100	0.423831	4.01616	0.00721643	0.0212653
1	1059442	1059960	AT1G04105	0.423831	4.01616	0.00721643	0.0212653
1	1071945	1073861	AT1G04120	-0.340698	5.94508	5.12e-06	3.21e-05
1	1071945	1073861	AT1G04130	-0.340698	5.94508	5.12e-06	3.21e-05
1	1071945	1073861	AT1G04243	-0.340698	5.94508	5.12e-06	3.21e-05
1	1104218	1104808	NA	0.680946	4.53317	6.38237e-08	5.43298e-07
1	1105380	1105748	AT1G04180	0.893499	3.51693	4.7e-06	2.97e-05
1	1107836	1110236	AT1G04190	0.155924	6.54131	0.0106311	0.0295157
1	1107836	1110236	AT1G04200	0.155924	6.54131	0.0106311	0.0295157
1	1127671	1141922	AT1G04230	0.288738	9.23782	2.03e-31	1.24e-29
1	1127671	1141922	AT1G04240	0.288738	9.23782	2.03e-31	1.24e-29
1	1127671	1141922	AT1G04250	0.288738	9.23782	2.03e-31	1.24e-29
1	1127671	1141922	AT1G04253	0.288738	9.23782	2.03e-31	1.24e-29
1	1127671	1141922	AT1G04260	0.288738	9.23782	2.03e-31	1.24e-29
1	1145265	1148721	AT1G04270	-0.153289	7.40341	0.00115084	0.00431664
1	1145265	1148721	AT1G04280	-0.153289	7.40341	0.00115084	0.00431664
1	1145265	1148721	AT1G04290	-0.153289	7.40341	0.00115084	0.00431664
1	1145265	1148721	AT1G04295	-0.153289	7.40341	0.00115084	0.00431664
1	1145265	1148721	AT1G04300	-0.153289	7.40341	0.00115084	0.00431664
1	1156803	1158389	AT1G04310	0.188068	5.87309	0.0128286	0.034595
1	1156803	1158389	AT1G04320	0.188068	5.87309	0.0128286	0.034595
1	1166538	1167382	AT1G04340	0.223406	5.29505	0.0145509	0.0383654
1	1166538	1167382	AT1G04350	0.223406	5.29505	0.0145509	0.0383654
1	1166538	1167382	AT1G04360	0.223406	5.29505	0.0145509	0.0383654
1	1183045	1183952	AT1G04390	0.220001	5.29123	0.0162485	0.042093
1	1190473	1191945	AT1G04400	0.233531	6.01521	0.00121353	0.00451705
1	1190473	1191945	AT1G04410	0.233531	6.01521	0.00121353	0.00451705
1	1190473	1191945	AT1G04420	0.233531	6.01521	0.00121353	0.00451705
1	1197283	1199552	AT1G04425	0.207792	6.61159	0.000498153	0.00205912
1	1197283	1199552	AT1G04430	0.207792	6.61159	0.000498153	0.00205912
1	1205828	1206761	AT1G04440	-0.379458	5.16983	0.000122205	0.000579726
1	1205828	1206761	AT1G04445	-0.379458	5.16983	0.000122205	0.000579726
1	1205828	1206761	AT1G04450	-0.379458	5.16983	0.000122205	0.000579726
1	1219644	1220334	AT1G04490	-0.431307	4.44067	0.00137635	0.00504494
1	1221371	1222334	AT1G04500	-0.47023	4.73667	7.79e-05	0.000386769
1	1230712	1233973	AT1G04510	-0.223554	6.76973	9.65e-05	0.000468981
1	1230712	1233973	AT1G04520	-0.223554	6.76973	9.65e-05	0.000468981
1	1230712	1233973	AT1G04530	-0.223554	6.76973	9.65e-05	0.000468981
1	1230712	1233973	AT1G04540	-0.223554	6.76973	9.65e-05	0.000468981
1	1242420	1243466	AT1G04550	0.189122	6.14635	0.0062763	0.0188898
1	1242420	1243466	AT1G04555	0.189122	6.14635	0.0062763	0.0188898
1	1242420	1243466	AT1G04560	0.189122	6.14635	0.0062763	0.0188898
1	1251506	1252326	AT1G04570	0.590497	4.72786	3.05e-07	2.35e-06
1	1251506	1252326	AT1G04580	0.590497	4.72786	3.05e-07	2.35e-06
1	1260905	1262047	AT1G04590	0.225353	5.38688	0.0108808	0.0300836
1	1260905	1262047	AT1G04600	0.225353	5.38688	0.0108808	0.0300836
1	1290599	1292478	AT1G04625	0.232989	6.44152	0.000213716	0.000962708
1	1290599	1292478	AT1G04630	0.232989	6.44152	0.000213716	0.000962708
1	1290599	1292478	AT1G04635	0.232989	6.44152	0.000213716	0.000962708
1	1290599	1292478	AT1G04640	0.232989	6.44152	0.000213716	0.000962708
1	1301415	1303637	AT1G04650	1.19739	6.26931	7.18e-70	2.66e-67
1	1301415	1303637	AT1G04660	1.19739	6.26931	7.18e-70	2.66e-67
1	1301415	1303637	AT1G04670	1.19739	6.26931	7.18e-70	2.66e-67
1	1303933	1307781	AT1G04680	0.7755	7.08019	2.27e-50	4.07e-48
1	1309113	1309802	NA	0.460387	4.95021	1.06494e-05	6.33208e-05
1	1312256	1314573	AT1G04690	0.284973	6.67977	1.06e-06	7.48e-06
1	1312256	1314573	AT1G04700	0.284973	6.67977	1.06e-06	7.48e-06
1	1342725	1344061	AT1G04780	-0.198136	5.85399	0.00966063	0.0271903
1	1342725	1344061	AT1G04790	-0.198136	5.85399	0.00966063	0.0271903
1	1386141	1386607	AT1G04297	-0.411965	4.15786	0.00673383	0.020051
1	1386141	1386607	AT1G04303	-0.411965	4.15786	0.00673383	0.020051
1	1386141	1386607	AT1G04895	-0.411965	4.15786	0.00673383	0.020051
1	1386141	1386607	AT1G04900	-0.411965	4.15786	0.00673383	0.020051
1	1420584	1422129	AT1G04985	0.3863	5.82381	4.83e-07	3.6e-06
1	1420584	1422129	AT1G04990	0.3863	5.82381	4.83e-07	3.6e-06
1	1422846	1423753	NA	-0.515701	5.08961	6.08207e-07	4.45415e-06
1	1424370	1427568	AT1G05000	-0.627694	6.67426	1.51e-25	6.6e-24
1	1424370	1427568	AT1G05005	-0.627694	6.67426	1.51e-25	6.6e-24
1	1431885	1432828	AT1G04307	-0.226409	5.21605	0.0183571	0.0465999
1	1431885	1432828	AT1G05010	-0.226409	5.21605	0.0183571	0.0465999
1	1482164	1483081	AT1G05140	-0.23935	5.22222	0.0124895	0.0338563
1	1485965	1487239	AT1G05150	0.23692	5.93318	0.00138892	0.00508663
1	1485965	1487239	AT1G05160	0.23692	5.93318	0.00138892	0.00508663
1	1503335	1504161	AT1G05180	-0.361214	5.28016	0.000133605	0.000627871
1	1503335	1504161	AT1G05190	-0.361214	5.28016	0.000133605	0.000627871
1	1505009	1505951	AT1G05200	-0.392639	5.51101	6.12e-06	3.8e-05
1	1533247	1538224	AT1G04373	0.573445	7.37776	8.55e-34	6.37e-32
1	1533247	1538224	AT1G05270	0.573445	7.37776	8.55e-34	6.37e-32
1	1533247	1538224	AT1G05280	0.573445	7.37776	8.55e-34	6.37e-32
1	1549237	1550604	AT1G05300	-0.189353	5.82807	0.0141748	0.0375829
1	1549237	1550604	AT1G05310	-0.189353	5.82807	0.0141748	0.0375829
1	1553062	1555170	AT1G05320	0.364803	6.45427	5.78e-09	5.68e-08
1	1553062	1555170	AT1G05330	0.364803	6.45427	5.78e-09	5.68e-08
1	1658442	1662726	AT1G04397	-0.600064	7.36315	2.79e-35	2.39e-33
1	1658442	1662726	AT1G05570	-0.600064	7.36315	2.79e-35	2.39e-33
1	1658442	1662726	AT1G05575	-0.600064	7.36315	2.79e-35	2.39e-33
1	1658442	1662726	AT1G05577	-0.600064	7.36315	2.79e-35	2.39e-33
1	1669198	1670157	AT1G05580	0.226647	5.67282	0.00490358	0.015223
1	1669198	1670157	AT1G05590	0.226647	5.67282	0.00490358	0.015223
1	1669198	1670157	AT1G05600	0.226647	5.67282	0.00490358	0.015223
1	1696840	1698650	AT1G05660	0.517985	5.91674	3.63e-12	5.22e-11
1	1696840	1698650	AT1G05670	0.517985	5.91674	3.63e-12	5.22e-11
1	1713191	1714066	AT1G04407	-0.438076	4.91814	6.89e-05	0.000346361
1	1713191	1714066	AT1G05700	-0.438076	4.91814	6.89e-05	0.000346361
1	1714369	1717483	AT1G04413	-0.795599	6.95643	1.28e-46	1.99e-44
1	1714369	1717483	AT1G05710	-0.795599	6.95643	1.28e-46	1.99e-44
1	1714369	1717483	AT1G05720	-0.795599	6.95643	1.28e-46	1.99e-44
1	1714369	1717483	AT1G05730	-0.795599	6.95643	1.28e-46	1.99e-44
1	1726317	1727496	AT1G04423	0.222491	5.86083	0.00335543	0.0109761
1	1726317	1727496	AT1G05760	0.222491	5.86083	0.00335543	0.0109761
1	1726317	1727496	AT1G05770	0.222491	5.86083	0.00335543	0.0109761
1	1726317	1727496	AT1G05780	0.222491	5.86083	0.00335543	0.0109761
1	1729551	1731073	AT1G04427	0.234875	6.05353	0.000983775	0.00376199
1	1729551	1731073	AT1G05783	0.234875	6.05353	0.000983775	0.00376199
1	1729551	1731073	AT1G05785	0.234875	6.05353	0.000983775	0.00376199
1	1729551	1731073	AT1G05790	0.234875	6.05353	0.000983775	0.00376199
1	1744645	1748014	AT1G05805	0.528358	7.33045	3.44e-28	1.77e-26
1	1744645	1748014	AT1G05810	0.528358	7.33045	3.44e-28	1.77e-26
1	1744645	1748014	AT1G05820	0.528358	7.33045	3.44e-28	1.77e-26
1	1772154	1774142	AT1G05870	-0.200432	6.00139	0.00607012	0.0183552
1	1772154	1774142	AT1G05880	-0.200432	6.00139	0.00607012	0.0183552
1	1828227	1833647	AT1G06030	0.17686	8.15069	1.68e-06	1.14e-05
1	1828227	1833647	AT1G06040	0.17686	8.15069	1.68e-06	1.14e-05
1	1828227	1833647	AT1G06045	0.17686	8.15069	1.68e-06	1.14e-05
1	1828227	1833647	AT1G06050	0.17686	8.15069	1.68e-06	1.14e-05
1	1828227	1833647	AT1G06060	0.17686	8.15069	1.68e-06	1.14e-05
1	1844209	1844802	AT1G06080	1.04597	4.01683	6.94e-11	8.68e-10
1	1847846	1848711	AT1G06090	1.40227	4.30274	6.41e-22	2.07e-20
1	1847846	1848711	AT1G06100	1.40227	4.30274	6.41e-22	2.07e-20
1	1859824	1861257	AT1G06130	0.197679	6.15696	0.00414054	0.0131656
1	1859824	1861257	AT1G06135	0.197679	6.15696	0.00414054	0.0131656
1	1884360	1884794	AT1G04447	-0.528735	3.97418	0.00136369	0.00500391
1	1884360	1884794	AT1G06160	-0.528735	3.97418	0.00136369	0.00500391
1	1884360	1884794	AT1G06170	-0.528735	3.97418	0.00136369	0.00500391
1	1888951	1892052	AT1G06180	-0.559956	6.77156	5.55e-22	1.8e-20
1	1893467	1894603	AT1G06190	-0.286776	5.26869	0.00240165	0.00823018
1	1896315	1897840	AT1G06200	0.19193	6.29509	0.00360984	0.0116696
1	1896315	1897840	AT1G06210	0.19193	6.29509	0.00360984	0.0116696
1	1896315	1897840	AT1G06220	0.19193	6.29509	0.00360984	0.0116696
1	1921914	1923274	AT1G06270	0.211031	5.5681	0.0113326	0.0311258
1	1921914	1923274	AT1G06280	0.211031	5.5681	0.0113326	0.0311258
1	1921914	1923274	AT1G06290	0.211031	5.5681	0.0113326	0.0311258
1	1931748	1932107	AT1G06320	1.84061	3.38818	1.38e-17	3.24e-16
1	1931748	1932107	AT1G06330	1.84061	3.38818	1.38e-17	3.24e-16
1	1958755	1959670	AT1G06410	0.417125	4.83048	0.000149969	0.000696521
1	1958755	1959670	AT1G06420	0.417125	4.83048	0.000149969	0.000696521
1	1962374	1963201	AT1G06430	-0.44994	5.03291	1.85e-05	0.000105398
1	1962374	1963201	AT1G06440	-0.44994	5.03291	1.85e-05	0.000105398
1	1962374	1963201	AT1G06450	-0.44994	5.03291	1.85e-05	0.000105398
1	2027272	2028296	AT1G06590	0.22506	5.47877	0.00871122	0.0250218
1	2027272	2028296	AT1G06620	0.22506	5.47877	0.00871122	0.0250218
1	2027272	2028296	AT1G06630	0.22506	5.47877	0.00871122	0.0250218
1	2029464	2033144	AT1G06640	-0.523183	6.86594	1.53e-20	4.55e-19
1	2035780	2036264	AT1G04487	-0.576744	4.13894	0.000199676	0.000904959
1	2035780	2036264	AT1G06645	-0.576744	4.13894	0.000199676	0.000904959
1	2035780	2036264	AT1G06650	-0.576744	4.13894	0.000199676	0.000904959
1	2054339	2055873	AT1G04493	0.280271	6.05811	8.17e-05	0.000403715
1	2054339	2055873	AT1G04497	0.280271	6.05811	8.17e-05	0.000403715
1	2054339	2055873	AT1G06690	0.280271	6.05811	8.17e-05	0.000403715
1	2054339	2055873	AT1G06700	0.280271	6.05811	8.17e-05	0.000403715
1	2054339	2055873	AT1G06710	0.280271	6.05811	8.17e-05	0.000403715
1	2070134	2071573	AT1G06720	0.246268	5.72727	0.0018651	0.00658323
1	2070134	2071573	AT1G06730	0.246268	5.72727	0.0018651	0.00658323
1	2070134	2071573	AT1G06740	0.246268	5.72727	0.0018651	0.00658323
1	2070134	2071573	AT1G06750	0.246268	5.72727	0.0018651	0.00658323
1	2081335	2081948	AT1G06770	0.60261	4.53039	1.67e-06	1.14e-05
1	2082270	2084244	AT1G06780	0.196682	6.22941	0.00349688	0.0113755
1	2089550	2091493	AT1G04507	0.204334	6.17291	0.00289006	0.00964241
1	2089550	2091493	AT1G04513	0.204334	6.17291	0.00289006	0.00964241
1	2089550	2091493	AT1G06790	0.204334	6.17291	0.00289006	0.00964241
1	2089550	2091493	AT1G06800	0.204334	6.17291	0.00289006	0.00964241
1	2089550	2091493	AT1G06810	0.204334	6.17291	0.00289006	0.00964241
1	2102623	2106430	AT1G06840	0.150416	7.21237	0.00250227	0.0085236
1	2102623	2106430	AT1G06850	0.150416	7.21237	0.00250227	0.0085236
1	2107721	2109648	AT1G04517	0.168547	6.33613	0.00963815	0.0271495
1	2107721	2109648	AT1G04523	0.168547	6.33613	0.00963815	0.0271495
1	2107721	2109648	AT1G06860	0.168547	6.33613	0.00963815	0.0271495
1	2107721	2109648	AT1G06870	0.168547	6.33613	0.00963815	0.0271495
1	2113663	2115475	AT1G04527	0.190022	6.13831	0.00616787	0.0186094
1	2113663	2115475	AT1G06880	0.190022	6.13831	0.00616787	0.0186094
1	2113663	2115475	AT1G06890	0.190022	6.13831	0.00616787	0.0186094
1	2113663	2115475	AT1G06900	0.190022	6.13831	0.00616787	0.0186094
1	2125957	2126301	AT1G06920	-0.513097	3.68215	0.00576214	0.0175216
1	2125957	2126301	AT1G06923	-0.513097	3.68215	0.00576214	0.0175216
1	2125957	2126301	AT1G06930	-0.513097	3.68215	0.00576214	0.0175216
1	2142091	2144455	AT1G06980	0.707461	6.44472	3.35e-29	1.8e-27
1	2145070	2145440	AT1G06990	0.754311	3.95265	3.61e-06	2.32e-05
1	2171441	2172538	AT1G07080	-0.788234	5.12193	5.46e-14	9.27e-13
1	2172602	2176645	AT1G07090	-0.675979	7.19391	7.77e-40	8.66e-38
1	2176932	2177591	AT1G07100	-0.711815	5.10625	1.06e-11	1.43e-10
1	2176932	2177591	AT1G07110	-0.711815	5.10625	1.06e-11	1.43e-10
1	2199599	2201382	AT1G07160	0.374144	6.2971	1.34e-08	1.25e-07
1	2199599	2201382	AT1G07170	0.374144	6.2971	1.34e-08	1.25e-07
1	2199599	2201382	AT1G07175	0.374144	6.2971	1.34e-08	1.25e-07
1	2199599	2201382	AT1G07180	0.374144	6.2971	1.34e-08	1.25e-07
1	2225589	2228562	AT1G07230	0.238187	6.94768	9.75e-06	5.83e-05
1	2225589	2228562	AT1G07240	0.238187	6.94768	9.75e-06	5.83e-05
1	2225589	2228562	AT1G07250	0.238187	6.94768	9.75e-06	5.83e-05
1	2228661	2229224	AT1G07260	0.623514	3.796	0.000321935	0.00138649
1	2228661	2229224	AT1G07270	0.623514	3.796	0.000321935	0.00138649
1	2237102	2237429	NA	0.685996	3.73421	0.000116748	0.000557092
1	2238455	2238866	NA	1.15643	3.44596	1.18249e-08	1.10775e-07
1	2239787	2240592	AT1G07280	0.553505	4.80653	6.69e-07	4.87e-06
1	2241104	2242546	AT1G04573	0.62895	5.39894	1.12e-12	1.68e-11
1	2242696	2243368	AT1G07290	1.05064	4.07197	1.87e-11	2.47e-10
1	2243756	2245047	NA	0.390168	5.49978	4.6157e-06	2.92168e-05
1	2246318	2246784	AT1G07300	0.587412	4.1828	6.37e-05	0.000323299
1	2247963	2249622	AT1G07310	0.287588	5.80749	0.000193213	0.000878003
1	2250074	2250795	AT1G07320	0.367739	4.60844	0.00242245	0.00829643
1	2250074	2250795	AT1G07330	0.367739	4.60844	0.00242245	0.00829643
1	2275669	2278904	AT1G07400	0.186907	6.84163	0.000778706	0.00306082
1	2275669	2278904	AT1G07410	0.186907	6.84163	0.000778706	0.00306082
1	2275669	2278904	AT1G07420	0.186907	6.84163	0.000778706	0.00306082
1	2299308	2302254	AT1G07480	-0.238228	6.64333	6.57e-05	0.000332035
1	2299308	2302254	AT1G07485	-0.238228	6.64333	6.57e-05	0.000332035
1	2299308	2302254	AT1G07490	-0.238228	6.64333	6.57e-05	0.000332035
1	2311187	2313926	AT1G07510	-0.215076	6.84906	0.000120334	0.000571803
1	2311187	2313926	AT1G07520	-0.215076	6.84906	0.000120334	0.000571803
1	2311187	2313926	AT1G07530	-0.215076	6.84906	0.000120334	0.000571803
1	2321878	2322387	AT1G04593	-0.257159	4.88989	0.0192199	0.0484418
1	2321878	2322387	AT1G07540	-0.257159	4.88989	0.0192199	0.0484418
1	2325895	2327697	AT1G07550	-0.70919	5.65068	4.15e-17	9.28e-16
1	2325895	2327697	AT1G07560	-0.70919	5.65068	4.15e-17	9.28e-16
1	2332383	2334486	AT1G04597	-0.611716	6.28665	2.08e-19	5.59e-18
1	2332383	2334486	AT1G07570	-0.611716	6.28665	2.08e-19	5.59e-18
1	2332383	2334486	AT1G07580	-0.611716	6.28665	2.08e-19	5.59e-18
1	2347824	2351087	AT1G04607	0.134624	6.9928	0.0113352	0.0311281
1	2347824	2351087	AT1G07620	0.134624	6.9928	0.0113352	0.0311281
1	2347824	2351087	AT1G07630	0.134624	6.9928	0.0113352	0.0311281
1	2363862	2367434	AT1G07645	-0.481966	7.20723	1.5e-21	4.75e-20
1	2363862	2367434	AT1G07650	-0.481966	7.20723	1.5e-21	4.75e-20
1	2363862	2367434	AT1G07660	-0.481966	7.20723	1.5e-21	4.75e-20
1	2431130	2432111	AT1G07860	-0.312461	5.42539	0.00045932	0.00191674
1	2431130	2432111	AT1G07870	-0.312461	5.42539	0.00045932	0.00191674
1	2433623	2433930	AT1G07880	-0.455978	4.13331	0.00301625	0.0100008
1	2474211	2478158	AT1G07970	-0.41813	7.16525	2.71e-16	5.67e-15
1	2474211	2478158	AT1G07980	-0.41813	7.16525	2.71e-16	5.67e-15
1	2474211	2478158	AT1G07985	-0.41813	7.16525	2.71e-16	5.67e-15
1	2474211	2478158	AT1G07990	-0.41813	7.16525	2.71e-16	5.67e-15
1	2487056	2490361	AT1G08000	0.255548	7.11237	6.14e-07	4.5e-06
1	2487056	2490361	AT1G08010	0.255548	7.11237	6.14e-07	4.5e-06
1	2492158	2494082	AT1G08030	0.184587	5.91134	0.0134238	0.0358985
1	2492158	2494082	AT1G08035	0.184587	5.91134	0.0134238	0.0358985
1	2564039	2566232	AT1G08165	-0.407779	6.59866	2.14e-11	2.81e-10
1	2564039	2566232	AT1G08170	-0.407779	6.59866	2.14e-11	2.81e-10
1	2564039	2566232	AT1G08180	-0.407779	6.59866	2.14e-11	2.81e-10
1	2566564	2568101	AT1G08190	-0.387574	5.66326	2.38e-06	1.57e-05
1	2585490	2586711	AT1G08220	-0.575216	5.32248	1.18e-09	1.27e-08
1	2585490	2586711	AT1G08230	-0.575216	5.32248	1.18e-09	1.27e-08
1	2585490	2586711	AT1G08240	-0.575216	5.32248	1.18e-09	1.27e-08
1	2585490	2586711	AT1G08260	-0.575216	5.32248	1.18e-09	1.27e-08
1	2623886	2630320	AT1G04653	-0.76699	7.93596	5.35e-79	3.04e-76
1	2623886	2630320	AT1G08315	-0.76699	7.93596	5.35e-79	3.04e-76
1	2623886	2630320	AT1G08320	-0.76699	7.93596	5.35e-79	3.04e-76
1	2623886	2630320	AT1G08340	-0.76699	7.93596	5.35e-79	3.04e-76
1	2641201	2643062	AT1G08380	-0.42153	6.11549	2.91e-09	2.98e-08
1	2641201	2643062	AT1G08390	-0.42153	6.11549	2.91e-09	2.98e-08
1	2641201	2643062	AT1G08400	-0.42153	6.11549	2.91e-09	2.98e-08
1	2683323	2685095	AT1G08470	0.15833	6.24906	0.0180363	0.0459431
1	2683323	2685095	AT1G08480	0.15833	6.24906	0.0180363	0.0459431
1	2769057	2769445	AT1G08680	-0.507077	3.95641	0.00228795	0.00787851
1	2769057	2769445	AT1G08695	-0.507077	3.95641	0.00228795	0.00787851
1	2769057	2769445	AT1G08700	-0.507077	3.95641	0.00228795	0.00787851
1	2769057	2769445	AT1G08710	-0.507077	3.95641	0.00228795	0.00787851
1	2804509	2806117	AT1G08750	0.21737	6.08914	0.00204107	0.00711892
1	2804509	2806117	AT1G08760	0.21737	6.08914	0.00204107	0.00711892
1	2804509	2806117	AT1G08770	0.21737	6.08914	0.00204107	0.00711892
1	2817063	2818983	AT1G08800	-0.287317	6.20808	2.81e-05	0.000154216
1	2817063	2818983	AT1G08810	-0.287317	6.20808	2.81e-05	0.000154216
1	2824243	2827905	AT1G04667	0.198443	7.09402	0.000118195	0.000563367
1	2824243	2827905	AT1G08820	0.198443	7.09402	0.000118195	0.000563367
1	2824243	2827905	AT1G08830	0.198443	7.09402	0.000118195	0.000563367
1	2851958	2853191	AT1G08890	-0.256984	5.53877	0.00258782	0.00877123
1	2854117	2857327	AT1G08900	0.179347	6.90469	0.00101516	0.00386987
1	2854117	2857327	AT1G08910	0.179347	6.90469	0.00101516	0.00386987
1	2884158	2885092	AT1G08970	-0.528634	4.73976	1.01e-05	6e-05
1	2884158	2885092	AT1G08980	-0.528634	4.73976	1.01e-05	6e-05
1	2886598	2890589	AT1G08985	-0.82553	6.96602	3.65e-50	6.49e-48
1	2886598	2890589	AT1G08990	-0.82553	6.96602	3.65e-50	6.49e-48
1	2890722	2891476	AT1G09000	-0.479586	4.37751	0.000569233	0.00232088
1	2898493	2899813	AT1G09010	0.202376	5.67899	0.0118471	0.0323203
1	2898493	2899813	AT1G09020	0.202376	5.67899	0.0118471	0.0323203
1	2927469	2929006	AT1G09060	0.487363	5.75072	5.66e-10	6.38e-09
1	2927469	2929006	AT1G09070	0.487363	5.75072	5.66e-10	6.38e-09
1	2927469	2929006	AT1G09080	0.487363	5.75072	5.66e-10	6.38e-09
1	2932030	2933727	AT1G09090	-0.929876	5.63344	7.98e-27	3.76e-25
1	2949222	2951306	AT1G09150	-0.520962	6.07988	4.94e-13	7.74e-12
1	2949222	2951306	AT1G09155	-0.520962	6.07988	4.94e-13	7.74e-12
1	2949222	2951306	AT1G09157	-0.520962	6.07988	4.94e-13	7.74e-12
1	2955175	2956282	AT1G09160	-0.212397	5.49837	0.0138901	0.0369371
1	2955175	2956282	AT1G09170	-0.212397	5.49837	0.0138901	0.0369371
1	2962420	2963785	AT1G09176	-0.399215	5.5332	3.52e-06	2.26e-05
1	2962420	2963785	AT1G09180	-0.399215	5.5332	3.52e-06	2.26e-05
1	3019025	3020364	AT1G09340	-0.627168	5.15392	7.23e-10	8.03e-09
1	3019025	3020364	AT1G09350	-0.627168	5.15392	7.23e-10	8.03e-09
1	3019025	3020364	AT1G09360	-0.627168	5.15392	7.23e-10	8.03e-09
1	3051734	3054326	AT1G09450	0.322544	6.4917	1.89e-07	1.51e-06
1	3051734	3054326	AT1G09460	0.322544	6.4917	1.89e-07	1.51e-06
1	3057865	3058807	AT1G09470	-0.366236	4.95468	0.000670507	0.00268124
1	3057865	3058807	AT1G09480	-0.366236	4.95468	0.000670507	0.00268124
1	3063708	3065111	AT1G09483	-0.422278	5.33217	5.7e-06	3.56e-05
1	3063708	3065111	AT1G09490	-0.422278	5.33217	5.7e-06	3.56e-05
1	3065617	3066079	AT1G09500	-0.757508	3.74515	3.88e-05	0.000205655
1	3080553	3081284	AT1G04703	0.285881	4.70181	0.0140578	0.0372959
1	3086813	3087186	AT1G09540	-0.520977	3.37679	0.0128349	0.0345977
1	3087302	3089148	AT1G09550	-0.377786	5.56634	8.72e-06	5.27e-05
1	3107977	3108617	AT1G09590	0.496783	4.1013	0.0010935	0.00412335
1	3107977	3108617	AT1G09600	0.496783	4.1013	0.0010935	0.00412335
1	3117772	3120528	AT1G09620	0.147854	6.81359	0.00841752	0.0242886
1	3117772	3120528	AT1G09625	0.147854	6.81359	0.00841752	0.0242886
1	3117772	3120528	AT1G09630	0.147854	6.81359	0.00841752	0.0242886
1	3117772	3120528	AT1G09640	0.147854	6.81359	0.00841752	0.0242886
1	3117772	3120528	AT1G09645	0.147854	6.81359	0.00841752	0.0242886
1	3199273	3202575	AT1G04737	-0.132088	7.02183	0.0125661	0.0340155
1	3199273	3202575	AT1G09840	-0.132088	7.02183	0.0125661	0.0340155
1	3199273	3202575	AT1G09850	-0.132088	7.02183	0.0125661	0.0340155
1	3205194	3206197	AT1G04743	0.432419	5.19503	5.02e-06	3.16e-05
1	3205194	3206197	AT1G09860	0.432419	5.19503	5.02e-06	3.16e-05
1	3205194	3206197	AT1G09870	0.432419	5.19503	5.02e-06	3.16e-05
1	3246688	3249363	AT1G04753	-0.580716	6.3989	7.01e-19	1.81e-17
1	3246688	3249363	AT1G09960	-0.580716	6.3989	7.01e-19	1.81e-17
1	3249474	3250317	NA	-0.645119	4.90564	1.09484e-08	1.03016e-07
1	3255062	3257217	AT1G09970	-0.501052	6.29145	1.07e-13	1.79e-12
1	3255062	3257217	AT1G09980	-0.501052	6.29145	1.07e-13	1.79e-12
1	3269552	3272713	AT1G10020	0.340172	6.94534	2.72e-10	3.18e-09
1	3272978	3276138	AT1G10030	0.501873	6.87549	7.9e-20	2.2e-18
1	3277075	3279803	AT1G10040	0.413102	6.63736	2.89e-12	4.19e-11
1	3277075	3279803	AT1G10050	0.413102	6.63736	2.89e-12	4.19e-11
1	3295544	3297234	AT1G10090	-0.233587	6.04019	0.00122516	0.00455335
1	3295544	3297234	AT1G10095	-0.233587	6.04019	0.00122516	0.00455335
1	3337475	3338531	AT1G10170	0.217942	5.29731	0.0170577	0.0438442
1	3337475	3338531	AT1G10180	0.217942	5.29731	0.0170577	0.0438442
1	3350879	3352915	AT1G10200	0.40908	6.43059	9.13e-11	1.12e-09
1	3350879	3352915	AT1G10210	0.40908	6.43059	9.13e-11	1.12e-09
1	3350879	3352915	AT1G10220	0.40908	6.43059	9.13e-11	1.12e-09
1	3350879	3352915	AT1G10225	0.40908	6.43059	9.13e-11	1.12e-09
1	3350879	3352915	AT1G10230	0.40908	6.43059	9.13e-11	1.12e-09
1	3396412	3396963	AT1G10350	-0.427968	4.29828	0.00280117	0.00938437
1	3396412	3396963	AT1G10360	-0.427968	4.29828	0.00280117	0.00938437
1	3396412	3396963	AT1G10370	-0.427968	4.29828	0.00280117	0.00938437
1	3415951	3417609	AT1G10400	0.208333	5.87383	0.00581784	0.0176627
1	3415951	3417609	AT1G10410	0.208333	5.87383	0.00581784	0.0176627
1	3421929	3425532	AT1G04793	-0.366697	7.19552	3.96e-13	6.29e-12
1	3421929	3425532	AT1G10417	-0.366697	7.19552	3.96e-13	6.29e-12
1	3439060	3446386	AT1G10455	0.267139	8.30619	2.32e-14	4.1e-13
1	3439060	3446386	AT1G10460	0.267139	8.30619	2.32e-14	4.1e-13
1	3439060	3446386	AT1G10470	0.267139	8.30619	2.32e-14	4.1e-13
1	3446890	3448100	NA	0.184911	5.80533	0.0166603	0.0429902
1	3448404	3450321	AT1G10480	0.444704	6.13859	1.39e-10	1.67e-09
1	3451737	3453706	AT1G10490	0.433257	6.05565	1.15e-09	1.24e-08
1	3460384	3462359	AT1G10500	0.355082	6.54519	5.46e-09	5.39e-08
1	3460384	3462359	AT1G10510	0.355082	6.54519	5.46e-09	5.39e-08
1	3471087	3472636	AT1G04797	1.16872	5.26021	2.9e-34	2.26e-32
1	3471087	3472636	AT1G04803	1.16872	5.26021	2.9e-34	2.26e-32
1	3471087	3472636	AT1G10522	1.16872	5.26021	2.9e-34	2.26e-32
1	3471087	3472636	AT1G10530	1.16872	5.26021	2.9e-34	2.26e-32
1	3473662	3474493	AT1G10540	1.0962	4.70167	4.52e-20	1.29e-18
1	3480185	3480624	AT1G10550	-0.524424	4.13132	0.000720773	0.00286022
1	3483919	3486726	AT1G10560	0.253102	6.53566	3.43e-05	0.000184147
1	3483919	3486726	AT1G10570	0.253102	6.53566	3.43e-05	0.000184147
1	3520285	3521091	AT1G10640	-0.537787	4.41401	9.43e-05	0.000459576
1	3525090	3527011	AT1G10650	0.159177	6.64567	0.00706175	0.0208889
1	3527541	3528966	AT1G10657	0.328444	5.83788	1.71e-05	9.82e-05
1	3547991	3551448	AT1G10682	0.247282	7.12192	1.3e-06	9.06e-06
1	3547991	3551448	AT1G10690	0.247282	7.12192	1.3e-06	9.06e-06
1	3552838	3555236	AT1G10700	0.303389	6.53285	6.92e-07	5.02e-06
1	3562516	3563904	AT1G10717	0.189601	5.91464	0.0110163	0.0303597
1	3562516	3563904	AT1G10720	0.189601	5.91464	0.0110163	0.0303597
1	3562516	3563904	AT1G10730	0.189601	5.91464	0.0110163	0.0303597
1	3569737	3571631	AT1G10740	0.240788	6.27982	0.000278158	0.00121763
1	3569737	3571631	AT1G10745	0.240788	6.27982	0.000278158	0.00121763
1	3574694	3579789	AT1G04817	0.744339	7.38661	8.8e-56	1.97e-53
1	3574694	3579789	AT1G10747	0.744339	7.38661	8.8e-56	1.97e-53
1	3574694	3579789	AT1G10750	0.744339	7.38661	8.8e-56	1.97e-53
1	3581256	3581627	AT1G10760	1.22936	3.4106	2.55e-09	2.62e-08
1	3589640	3591034	NA	0.340577	5.57056	4.26129e-05	0.000223685
1	3604332	3605898	AT1G10820	0.240997	5.91742	0.00121464	0.00452018
1	3604332	3605898	AT1G10830	0.240997	5.91742	0.00121464	0.00452018
1	3647212	3648793	AT1G10920	-0.642119	5.76484	1.51e-15	2.96e-14
1	3647212	3648793	AT1G10930	-0.642119	5.76484	1.51e-15	2.96e-14
1	3657831	3659604	AT1G10940	0.240405	6.3786	0.000180635	0.000825907
1	3657831	3659604	AT1G10950	0.240405	6.3786	0.000180635	0.000825907
1	3675107	3676054	AT1G11000	0.602592	5.25541	8.73e-11	1.07e-09
1	3676837	3677730	AT1G11010	0.333881	5.04134	0.000909892	0.00351491
1	3676837	3677730	AT1G11020	0.333881	5.04134	0.000909892	0.00351491
1	3699662	3700968	AT1G11080	-0.846419	5.16256	3.63e-16	7.51e-15
1	3702588	3703624	AT1G04837	0.341774	4.96529	0.00099921	0.00381246
1	3702588	3703624	AT1G11090	0.341774	4.96529	0.00099921	0.00381246
1	3709208	3710030	AT1G11100	-0.323058	4.77933	0.00517846	0.0159573
1	3709208	3710030	AT1G11110	-0.323058	4.77933	0.00517846	0.0159573
1	3718632	3720186	AT1G11125	-0.502263	5.62543	2.06e-09	2.14e-08
1	3722739	3723471	AT1G11130	-0.387665	4.66662	0.00150581	0.00546198
1	3753079	3754289	AT1G11190	0.300045	5.86321	7.51e-05	0.000374758
1	3753079	3754289	AT1G11200	0.300045	5.86321	7.51e-05	0.000374758
1	3756608	3757310	AT1G11210	0.395195	4.90559	0.000207087	0.000935071
1	3769979	3770940	AT1G11240	0.615181	5.15612	1.8e-10	2.14e-09
1	3769979	3770940	AT1G11250	0.615181	5.15612	1.8e-10	2.14e-09
1	3771672	3773078	NA	0.250023	5.78433	0.00129713	0.0047885
1	3774311	3778824	AT1G11260	0.409785	7.63143	6.76e-21	2.04e-19
1	3793169	3794442	AT1G11280	-0.315518	5.48016	0.000300741	0.00130477
1	3793169	3794442	AT1G11290	-0.315518	5.48016	0.000300741	0.00130477
1	3793169	3794442	AT1G11300	-0.315518	5.48016	0.000300741	0.00130477
1	3802912	3804797	AT1G11310	-0.158699	6.46275	0.0117281	0.0320418
1	3806591	3807909	AT1G11320	-0.327004	5.78882	3.13e-05	0.000169971
1	3806591	3807909	AT1G11330	-0.327004	5.78882	3.13e-05	0.000169971
1	3821569	3823613	AT1G11350	-0.183152	6.1417	0.0087226	0.02504
1	3821569	3823613	AT1G11360	-0.183152	6.1417	0.0087226	0.02504
1	3823999	3825577	AT1G11362	-0.562092	5.5187	1.38e-10	1.66e-09
1	3831210	3833826	AT1G11370	-0.186481	6.87774	0.000759612	0.0029989
1	3831210	3833826	AT1G11380	-0.186481	6.87774	0.000759612	0.0029989
1	3847045	3850459	AT1G11420	-0.33171	6.72016	1.38e-08	1.28e-07
1	3847045	3850459	AT1G11430	-0.33171	6.72016	1.38e-08	1.28e-07
1	3847045	3850459	AT1G11440	-0.33171	6.72016	1.38e-08	1.28e-07
1	3850739	3851840	AT1G11450	-0.531369	5.09367	2.76e-07	2.15e-06
1	3876803	3877765	AT1G04853	0.305732	5.12621	0.00167783	0.00599541
1	3876803	3877765	AT1G11540	0.305732	5.12621	0.00167783	0.00599541
1	3891405	3891829	AT1G04857	-0.55415	3.85265	0.00146428	0.00532831
1	3891405	3891829	AT1G11590	-0.55415	3.85265	0.00146428	0.00532831
1	3913788	3915663	AT1G11630	0.178562	6.24513	0.00770995	0.0225289
1	3913788	3915663	AT1G11640	0.178562	6.24513	0.00770995	0.0225289
1	3913788	3915663	AT1G11650	0.178562	6.24513	0.00770995	0.0225289
1	3917877	3919576	AT1G11655	-0.506412	5.86661	5.28e-11	6.7e-10
1	3923811	3925636	AT1G11660	-0.480328	6.12109	1.36e-11	1.83e-10
1	3926968	3932609	AT1G11670	-0.127599	7.93569	0.00135909	0.0049881
1	3942727	3943579	AT1G04867	-0.719391	4.70919	5.83e-09	5.74e-08
1	3942727	3943579	AT1G11684	-0.719391	4.70919	5.83e-09	5.74e-08
1	3945368	3947313	AT1G11700	-0.516791	6.03961	1.49e-12	2.2e-11
1	3947786	3948267	AT1G11710	-0.533386	4.47383	6.9e-05	0.000346497
1	3961948	3964275	AT1G11735	-0.448022	6.20025	9.89e-11	1.21e-09
1	3961948	3964275	AT1G11740	-0.448022	6.20025	9.89e-11	1.21e-09
1	3978409	3979356	AT1G04887	-0.228223	5.46013	0.00917379	0.0260957
1	3978409	3979356	AT1G11780	-0.228223	5.46013	0.00917379	0.0260957
1	3980926	3982073	AT1G11785	-0.342104	5.29785	0.000263869	0.00116164
1	3980926	3982073	AT1G11790	-0.342104	5.29785	0.000263869	0.00116164
1	3992856	3996157	AT1G11820	-0.271947	6.83614	1.34e-06	9.26e-06
1	3992856	3996157	AT1G11840	-0.271947	6.83614	1.34e-06	9.26e-06
1	3992856	3996157	AT1G11850	-0.271947	6.83614	1.34e-06	9.26e-06
1	4009691	4011671	AT1G04897	0.278059	6.36461	1.61e-05	9.27e-05
1	4009691	4011671	AT1G04907	0.278059	6.36461	1.61e-05	9.27e-05
1	4009691	4011671	AT1G04913	0.278059	6.36461	1.61e-05	9.27e-05
1	4009691	4011671	AT1G11880	0.278059	6.36461	1.61e-05	9.27e-05
1	4009691	4011671	AT1G11890	0.278059	6.36461	1.61e-05	9.27e-05
1	4012885	4015623	AT1G04917	0.157199	6.60208	0.00866934	0.0249351
1	4012885	4015623	AT1G11900	0.157199	6.60208	0.00866934	0.0249351
1	4012885	4015623	AT1G11905	0.157199	6.60208	0.00866934	0.0249351
1	4028642	4029561	AT1G11925	0.247155	5.48433	0.00389286	0.0124851
1	4028642	4029561	AT1G11930	0.247155	5.48433	0.00389286	0.0124851
1	4033284	4033980	AT1G11940	0.366077	4.47395	0.00446793	0.0140521
1	4038378	4039343	AT1G11950	0.217863	5.38631	0.0138496	0.0368524
1	4042975	4044404	AT1G11960	0.221096	6.28839	0.000819639	0.00319959
1	4042975	4044404	AT1G11970	0.221096	6.28839	0.000819639	0.00319959
1	4042975	4044404	AT1G11980	0.221096	6.28839	0.000819639	0.00319959
1	4060655	4061890	NA	0.349147	5.27987	0.000143302	0.000668102
1	4062081	4063588	AT1G12020	0.326296	5.59731	7.65e-05	0.000381131
1	4079834	4080183	AT1G12064	0.88335	3.63962	2e-06	1.34e-05
1	4079834	4080183	AT1G12070	0.88335	3.63962	2e-06	1.34e-05
1	4087256	4087581	NA	-0.769586	3.89766	9.0335e-06	5.43955e-05
1	4094753	4095288	AT1G12100	-0.87657	4.33694	2.32e-09	2.4e-08
1	4099496	4102786	NA	-0.296989	6.90199	7.31161e-08	6.17469e-07
1	4103099	4108896	AT1G12110	0.12708	7.65881	0.0033819	0.0110436
1	4143941	4145552	AT1G12210	-0.225897	5.69418	0.0051291	0.0158223
1	4143941	4145552	AT1G12211	-0.225897	5.69418	0.0051291	0.0158223
1	4143941	4145552	AT1G12220	-0.225897	5.69418	0.0051291	0.0158223
1	4151309	4155640	AT1G12230	-0.194528	7.59161	1.25e-05	7.33e-05
1	4151309	4155640	AT1G12240	-0.194528	7.59161	1.25e-05	7.33e-05
1	4157740	4159723	AT1G12244	-0.214567	6.27524	0.00135386	0.004972
1	4157740	4159723	AT1G12250	-0.214567	6.27524	0.00135386	0.004972
1	4185658	4186463	AT1G12300	0.337113	5.12498	0.000533734	0.00219028
1	4187070	4188551	AT1G12310	0.186208	6.06767	0.00872341	0.02504
1	4187070	4188551	AT1G12320	0.186208	6.06767	0.00872341	0.02504
1	4189993	4190603	AT1G04943	0.848264	4.1792	1.06e-08	9.99e-08
1	4189993	4190603	AT1G04947	0.848264	4.1792	1.06e-08	9.99e-08
1	4200353	4201747	AT1G12350	0.221222	5.47651	0.00997665	0.0279599
1	4200353	4201747	AT1G12360	0.221222	5.47651	0.00997665	0.0279599
1	4209983	4210969	AT1G12370	-0.497566	5.18889	5.09e-07	3.78e-06
1	4227944	4229510	AT1G12411	0.320153	5.99079	1.07e-05	6.33e-05
1	4227944	4229510	AT1G12420	0.320153	5.99079	1.07e-05	6.33e-05
1	4241123	4245675	AT1G12430	0.241127	7.51391	1.04e-07	8.62e-07
1	4241123	4245675	AT1G12440	0.241127	7.51391	1.04e-07	8.62e-07
1	4241123	4245675	AT1G12450	0.241127	7.51391	1.04e-07	8.62e-07
1	4241123	4245675	AT1G12460	0.241127	7.51391	1.04e-07	8.62e-07
1	4269540	4272784	AT1G12510	-0.272287	6.9348	6.05e-07	4.43e-06
1	4269540	4272784	AT1G12520	-0.272287	6.9348	6.05e-07	4.43e-06
1	4269540	4272784	AT1G12530	-0.272287	6.9348	6.05e-07	4.43e-06
1	4269540	4272784	AT1G12540	-0.272287	6.9348	6.05e-07	4.43e-06
1	4269540	4272784	AT1G12550	-0.272287	6.9348	6.05e-07	4.43e-06
1	4287632	4289491	AT1G04963	1.26885	5.71102	1.47e-54	3.22e-52
1	4287632	4289491	AT1G12590	1.26885	5.71102	1.47e-54	3.22e-52
1	4287632	4289491	AT1G12600	1.26885	5.71102	1.47e-54	3.22e-52
1	4287632	4289491	AT1G12610	1.26885	5.71102	1.47e-54	3.22e-52
1	4327301	4329016	AT1G12700	0.20668	6.25873	0.00194741	0.00683275
1	4327301	4329016	AT1G12710	0.20668	6.25873	0.00194741	0.00683275
1	4334625	4335358	AT1G12730	0.28102	4.72917	0.0145507	0.0383654
1	4337258	4338303	NA	0.522615	5.29071	1.16228e-08	1.09061e-07
1	4339303	4345055	AT1G04967	0.340864	7.63941	5.25e-15	9.83e-14
1	4339303	4345055	AT1G12740	0.340864	7.63941	5.25e-15	9.83e-14
1	4339303	4345055	AT1G12750	0.340864	7.63941	5.25e-15	9.83e-14
1	4357343	4358726	AT1G12780	0.301069	5.51519	0.00038026	0.00161566
1	4360698	4361357	AT1G12790	0.258403	4.94061	0.0139078	0.0369783
1	4360698	4361357	AT1G12800	0.258403	4.94061	0.0139078	0.0369783
1	4367270	4367819	AT1G04973	0.439536	4.26838	0.00185567	0.00655674
1	4367270	4367819	AT1G04977	0.439536	4.26838	0.00185567	0.00655674
1	4367270	4367819	AT1G12805	0.439536	4.26838	0.00185567	0.00655674
1	4367270	4367819	AT1G12810	0.439536	4.26838	0.00185567	0.00655674
1	4389812	4390799	AT1G04983	-0.459217	4.89579	3.76e-05	0.000199896
1	4389812	4390799	AT1G12870	-0.459217	4.89579	3.76e-05	0.000199896
1	4389812	4390799	AT1G12880	-0.459217	4.89579	3.76e-05	0.000199896
1	4389812	4390799	AT1G12890	-0.459217	4.89579	3.76e-05	0.000199896
1	4419031	4419931	AT1G12940	-0.278385	5.19029	0.00425154	0.0134834
1	4419031	4419931	AT1G12950	-0.278385	5.19029	0.00425154	0.0134834
1	4438324	4439668	AT1G13000	0.318754	5.90615	2e-05	0.00011276
1	4438324	4439668	AT1G13010	0.318754	5.90615	2e-05	0.00011276
1	4461576	4462100	AT1G13090	-0.33273	4.64835	0.00662603	0.0197784
1	4463500	4464281	AT1G13100	-0.888651	4.65501	4.92e-12	6.95e-11
1	4468475	4469428	AT1G13110	-0.508897	5.23246	1.79e-07	1.43e-06
1	4472522	4473400	AT1G13120	0.2865	5.55213	0.000621905	0.00250865
1	4477710	4478772	AT1G13130	-0.189092	5.88436	0.0126165	0.0341411
1	4477710	4478772	AT1G13140	-0.189092	5.88436	0.0126165	0.0341411
1	4477710	4478772	AT1G13143	-0.189092	5.88436	0.0126165	0.0341411
1	4494238	4495874	AT1G13170	0.307837	6.10791	1.09e-05	6.48e-05
1	4494238	4495874	AT1G13180	0.307837	6.10791	1.09e-05	6.48e-05
1	4498524	4499742	AT1G13190	0.186382	6.16384	0.00675266	0.0200931
1	4525307	4528970	AT1G04993	0.214033	7.14237	2.51e-05	0.000138957
1	4525307	4528970	AT1G04997	0.214033	7.14237	2.51e-05	0.000138957
1	4525307	4528970	AT1G13240	0.214033	7.14237	2.51e-05	0.000138957
1	4525307	4528970	AT1G13245	0.214033	7.14237	2.51e-05	0.000138957
1	4525307	4528970	AT1G13250	0.214033	7.14237	2.51e-05	0.000138957
1	4552965	4556626	AT1G13290	-0.174194	7.18434	0.000553474	0.00226041
1	4556972	4561552	AT1G13300	0.135465	8.04132	0.000407665	0.00171755
1	4556972	4561552	AT1G13310	0.135465	8.04132	0.000407665	0.00171755
1	4575884	4583107	AT1G05007	-0.152356	8.68237	7.74e-07	5.56e-06
1	4575884	4583107	AT1G13350	-0.152356	8.68237	7.74e-07	5.56e-06
1	4575884	4583107	AT1G13360	-0.152356	8.68237	7.74e-07	5.56e-06
1	4583505	4587618	AT1G13370	-0.136439	7.72278	0.00138365	0.00506951
1	4589046	4594799	AT1G13380	-0.124254	8.05218	0.00119168	0.00444833
1	4589046	4594799	AT1G13390	-0.124254	8.05218	0.00119168	0.00444833
1	4589046	4594799	AT1G13400	-0.124254	8.05218	0.00119168	0.00444833
1	4609361	4616903	AT1G05013	-0.135899	8.31184	0.000109552	0.000525993
1	4609361	4616903	AT1G13440	-0.135899	8.31184	0.000109552	0.000525993
1	4609361	4616903	AT1G13448	-0.135899	8.31184	0.000109552	0.000525993
1	4609361	4616903	AT1G13450	-0.135899	8.31184	0.000109552	0.000525993
1	4609361	4616903	AT1G13460	-0.135899	8.31184	0.000109552	0.000525993
1	4623572	4624476	AT1G13470	0.785669	4.7135	1.78e-11	2.36e-10
1	4623572	4624476	AT1G13480	0.785669	4.7135	1.78e-11	2.36e-10
1	4623572	4624476	AT1G13485	0.785669	4.7135	1.78e-11	2.36e-10
1	4623572	4624476	AT1G13490	0.785669	4.7135	1.78e-11	2.36e-10
1	4630703	4631192	AT1G13500	-0.34084	4.27926	0.017687	0.0452019
1	4630703	4631192	AT1G13510	-0.34084	4.27926	0.017687	0.0452019
1	4630703	4631192	AT1G13520	-0.34084	4.27926	0.017687	0.0452019
1	4634328	4636857	AT1G13530	0.272862	6.56875	6.37e-06	3.95e-05
1	4634328	4636857	AT1G13540	0.272862	6.56875	6.37e-06	3.95e-05
1	4637518	4639088	AT1G13550	0.325907	5.80719	2.4e-05	0.000133407
1	4637518	4639088	AT1G13560	0.325907	5.80719	2.4e-05	0.000133407
1	4654653	4655043	NA	-0.569308	3.89728	0.000872324	0.00337973
1	4656004	4656664	NA	-0.73036	4.44944	1.20079e-07	9.84514e-07
1	4659559	4659857	AT1G13605	-0.930246	3.87852	1.45e-07	1.17e-06
1	4659559	4659857	AT1G13607	-0.930246	3.87852	1.45e-07	1.17e-06
1	4659559	4659857	AT1G13608	-0.930246	3.87852	1.45e-07	1.17e-06
1	4659559	4659857	AT1G13609	-0.930246	3.87852	1.45e-07	1.17e-06
1	4664873	4666758	AT1G13610	-0.660469	5.63609	5.2e-15	9.75e-14
1	4664873	4666758	AT1G13620	-0.660469	5.63609	5.2e-15	9.75e-14
1	4675152	4677599	AT1G13630	-0.745139	6.24289	5.94e-27	2.84e-25
1	4675152	4677599	AT1G13635	-0.745139	6.24289	5.94e-27	2.84e-25
1	4675152	4677599	AT1G13640	-0.745139	6.24289	5.94e-27	2.84e-25
1	4696743	4697639	AT1G05017	-0.316917	4.88519	0.00413495	0.0131564
1	4696743	4697639	AT1G05027	-0.316917	4.88519	0.00413495	0.0131564
1	4696743	4697639	AT1G13700	-0.316917	4.88519	0.00413495	0.0131564
1	4717245	4718569	AT1G05033	0.198893	5.82711	0.00950349	0.0268455
1	4717245	4718569	AT1G13750	0.198893	5.82711	0.00950349	0.0268455
1	4717245	4718569	AT1G13755	0.198893	5.82711	0.00950349	0.0268455
1	4739571	4741602	AT1G13825	-0.471763	6.24917	4.79e-12	6.79e-11
1	4739571	4741602	AT1G13830	-0.471763	6.24917	4.79e-12	6.79e-11
1	4739571	4741602	AT1G13840	-0.471763	6.24917	4.79e-12	6.79e-11
1	4739571	4741602	AT1G13850	-0.471763	6.24917	4.79e-12	6.79e-11
1	4759008	4761009	AT1G13920	-0.824811	5.83308	3.67e-25	1.55e-23
1	4759008	4761009	AT1G13930	-0.824811	5.83308	3.67e-25	1.55e-23
1	4768060	4769349	AT1G13940	-0.417021	5.24878	1.43e-05	8.32e-05
1	4773130	4777557	AT1G05037	0.308945	7.56527	4.34e-12	6.17e-11
1	4773130	4777557	AT1G13950	0.308945	7.56527	4.34e-12	6.17e-11
1	4773130	4777557	AT1G13960	0.308945	7.56527	4.34e-12	6.17e-11
1	4780800	4784578	AT1G13970	0.200163	7.2762	4.07e-05	0.000214554
1	4794416	4798610	AT1G05043	0.309504	7.48513	1.31e-11	1.76e-10
1	4794416	4798610	AT1G13980	0.309504	7.48513	1.31e-11	1.76e-10
1	4794416	4798610	AT1G13990	0.309504	7.48513	1.31e-11	1.76e-10
1	4794416	4798610	AT1G14000	0.309504	7.48513	1.31e-11	1.76e-10
1	4809947	4810306	AT1G14030	-0.48677	3.94953	0.0035295	0.0114666
1	4810483	4811081	AT1G14040	-0.73158	4.19858	1.69e-06	1.15e-05
1	4818133	4818923	AT1G14048	-0.431156	4.97839	5.69e-05	0.00029057
1	4818133	4818923	AT1G14060	-0.431156	4.97839	5.69e-05	0.00029057
1	4821276	4822845	AT1G14071	0.285058	5.99301	8.75e-05	0.000429434
1	4823674	4824433	AT1G14080	0.529931	4.68113	6.59e-06	4.08e-05
1	4848871	4851157	AT1G14170	-0.397986	6.48931	2.64e-10	3.09e-09
1	4848871	4851157	AT1G14180	-0.397986	6.48931	2.64e-10	3.09e-09
1	4848871	4851157	AT1G14185	-0.397986	6.48931	2.64e-10	3.09e-09
1	4852522	4852885	AT1G14190	-0.431936	3.71151	0.0182297	0.046339
1	4854187	4860137	AT1G14200	0.329338	8.07599	3.26e-18	8.04e-17
1	4854187	4860137	AT1G14205	0.329338	8.07599	3.26e-18	8.04e-17
1	4854187	4860137	AT1G14210	0.329338	8.07599	3.26e-18	8.04e-17
1	4854187	4860137	AT1G14220	0.329338	8.07599	3.26e-18	8.04e-17
1	4860970	4862986	AT1G14230	0.410669	6.1794	1.92e-09	2.01e-08
1	4860970	4862986	AT1G14240	0.410669	6.1794	1.92e-09	2.01e-08
1	4876866	4878003	AT1G14270	-0.511718	5.55229	2.86e-09	2.92e-08
1	4876866	4878003	AT1G14280	-0.511718	5.55229	2.86e-09	2.92e-08
1	4880944	4885631	AT1G14290	-0.186873	7.32094	0.000112866	0.000540232
1	4880944	4885631	AT1G14300	-0.186873	7.32094	0.000112866	0.000540232
1	4880944	4885631	AT1G14310	-0.186873	7.32094	0.000112866	0.000540232
1	4880944	4885631	AT1G14320	-0.186873	7.32094	0.000112866	0.000540232
1	4890881	4895032	AT1G14315	0.125599	7.73237	0.00303059	0.0100334
1	4890881	4895032	AT1G14330	0.125599	7.73237	0.00303059	0.0100334
1	4895241	4897908	NA	-0.252935	6.80401	8.39296e-06	5.0934e-05
1	4898593	4900698	AT1G05067	-0.15917	6.27327	0.0173097	0.0444145
1	4898593	4900698	AT1G14340	-0.15917	6.27327	0.0173097	0.0444145
1	4898593	4900698	AT1G14345	-0.15917	6.27327	0.0173097	0.0444145
1	4907325	4909400	NA	0.174422	6.10964	0.0127636	0.0344625
1	4910155	4911138	AT1G14350	0.331671	4.92787	0.00167259	0.00597918
1	4910155	4911138	AT1G14360	0.331671	4.92787	0.00167259	0.00597918
1	4911992	4915307	AT1G14370	0.164929	6.95199	0.00217557	0.00752649
1	4934787	4935963	AT1G14420	0.415492	5.06047	3.17e-05	0.000171607
1	4934787	4935963	AT1G14430	0.415492	5.06047	3.17e-05	0.000171607
1	4941262	4945694	AT1G14440	-0.164409	7.22017	0.000978901	0.00374671
1	4946691	4948950	AT1G14450	-0.150004	6.40096	0.0194515	0.048963
1	4946691	4948950	AT1G14453	-0.150004	6.40096	0.0194515	0.048963
1	4946691	4948950	AT1G14455	-0.150004	6.40096	0.0194515	0.048963
1	4946691	4948950	AT1G14460	-0.150004	6.40096	0.0194515	0.048963
1	4958274	4959211	AT1G14480	0.447605	4.7932	6.26e-05	0.000317966
1	4958274	4959211	AT1G14490	0.447605	4.7932	6.26e-05	0.000317966
1	4958274	4959211	AT1G14500	0.447605	4.7932	6.26e-05	0.000317966
1	4970092	4971628	AT1G14518	-0.804215	5.54016	1.36e-19	3.7e-18
1	4970092	4971628	AT1G14520	-0.804215	5.54016	1.36e-19	3.7e-18
1	4970092	4971628	AT1G14530	-0.804215	5.54016	1.36e-19	3.7e-18
1	4975794	4978706	AT1G14540	-0.762869	6.36784	2.93e-30	1.67e-28
1	4980638	4981617	AT1G14550	0.270173	5.29797	0.00307218	0.0101508
1	4980638	4981617	AT1G14560	0.270173	5.29797	0.00307218	0.0101508
1	4980638	4981617	AT1G14570	0.270173	5.29797	0.00307218	0.0101508
1	4989605	4990823	NA	-0.905962	4.9922	8.21428e-16	1.64084e-14
1	4991117	4991817	AT1G14580	-1.44398	4.13046	1.59e-17	3.7e-16
1	4998067	4998549	AT1G05107	-0.378028	4.27698	0.0088288	0.0252787
1	4998067	4998549	AT1G14590	-0.378028	4.27698	0.0088288	0.0252787
1	5001664	5002006	AT1G14600	-0.561965	3.62242	0.00321341	0.0105662
1	5002496	5004857	NA	-0.806923	6.12582	5.10956e-29	2.72388e-27
1	5006418	5008068	AT1G14610	-0.611167	5.46656	9.54e-12	1.31e-10
1	5037333	5038437	AT1G14660	0.232619	5.41022	0.00805248	0.0233976
1	5037333	5038437	AT1G14670	0.232619	5.41022	0.00805248	0.0233976
1	5037333	5038437	AT1G14680	0.232619	5.41022	0.00805248	0.0233976
1	5056602	5059775	AT1G14690	-0.53377	6.40675	2.39e-16	5.01e-15
1	5060770	5062221	AT1G14700	-0.269323	6.15729	0.000111214	0.000533073
1	5063632	5065696	AT1G14710	0.184755	6.1644	0.00723266	0.0212984
1	5071190	5072165	AT1G14720	0.311274	5.14844	0.00125232	0.00464218
1	5071190	5072165	AT1G14730	0.311274	5.14844	0.00125232	0.00464218
1	5089564	5091487	AT1G14770	-0.273356	5.89411	0.000307737	0.00133275
1	5091792	5092338	AT1G14780	-0.5389	4.16169	0.000422293	0.00177348
1	5110761	5112039	AT1G14830	0.196765	5.58705	0.0175253	0.0448827
1	5110761	5112039	AT1G14840	0.196765	5.58705	0.0175253	0.0448827
1	5127736	5131845	AT1G05127	-0.131855	7.53129	0.0036049	0.011658
1	5127736	5131845	AT1G14870	-0.131855	7.53129	0.0036049	0.011658
1	5148056	5151870	AT1G14920	-0.139399	7.39755	0.0031525	0.010387
1	5148056	5151870	AT1G14930	-0.139399	7.39755	0.0031525	0.010387
1	5159780	5161164	AT1G14950	-0.355328	5.673	1.38e-05	8.06e-05
1	5159780	5161164	AT1G14960	-0.355328	5.673	1.38e-05	8.06e-05
1	5164284	5167049	AT1G14970	0.22973	6.61603	0.000115521	0.000551699
1	5164284	5167049	AT1G14980	0.22973	6.61603	0.000115521	0.000551699
1	5164284	5167049	AT1G14990	0.22973	6.61603	0.000115521	0.000551699
1	5164284	5167049	AT1G15000	0.22973	6.61603	0.000115521	0.000551699
1	5181039	5183424	AT1G05143	-0.535308	6.34903	6.92e-16	1.39e-14
1	5181039	5183424	AT1G05147	-0.535308	6.34903	6.92e-16	1.39e-14
1	5181039	5183424	AT1G15040	-0.535308	6.34903	6.92e-16	1.39e-14
1	5181039	5183424	AT1G15050	-0.535308	6.34903	6.92e-16	1.39e-14
1	5181039	5183424	AT1G15060	-0.535308	6.34903	6.92e-16	1.39e-14
1	5209578	5212436	AT1G15130	0.194121	6.78055	0.000612564	0.00247565
1	5209578	5212436	AT1G15140	0.194121	6.78055	0.000612564	0.00247565
1	5209578	5212436	AT1G15150	0.194121	6.78055	0.000612564	0.00247565
1	5209578	5212436	AT1G15160	0.194121	6.78055	0.000612564	0.00247565
1	5219182	5221100	AT1G15165	-0.17341	6.23281	0.0105434	0.0293028
1	5219182	5221100	AT1G15170	-0.17341	6.23281	0.0105434	0.0293028
1	5223379	5224025	AT1G15175	-0.416286	4.48695	0.00162777	0.00583243
1	5223379	5224025	AT1G15180	-0.416286	4.48695	0.00162777	0.00583243
1	5223379	5224025	AT1G15190	-0.416286	4.48695	0.00162777	0.00583243
1	5235320	5237262	AT1G15210	0.277151	6.31063	2.38e-05	0.000132358
1	5235320	5237262	AT1G15215	0.277151	6.31063	2.38e-05	0.000132358
1	5264893	5265333	AT1G15290	-0.764232	3.61289	8.37e-05	0.000413106
1	5275314	5275733	AT1G15320	0.587262	4.03634	0.000177971	0.000814379
1	5275314	5275733	AT1G15330	0.587262	4.03634	0.000177971	0.000814379
1	5275314	5275733	AT1G15340	0.587262	4.03634	0.000177971	0.000814379
1	5286758	5293299	AT1G15370	0.380336	8.02691	4.76e-23	1.69e-21
1	5286758	5293299	AT1G15380	0.380336	8.02691	4.76e-23	1.69e-21
1	5286758	5293299	AT1G15385	0.380336	8.02691	4.76e-23	1.69e-21
1	5286758	5293299	AT1G15390	0.380336	8.02691	4.76e-23	1.69e-21
1	5348342	5348648	AT1G15550	-0.759208	3.77524	2.97e-05	0.000161736
1	5374466	5375671	AT1G15620	-0.614858	5.14313	1.66e-09	1.75e-08
1	5374466	5375671	AT1G15625	-0.614858	5.14313	1.66e-09	1.75e-08
1	5378431	5379955	AT1G15630	-0.191039	5.87549	0.0119865	0.0326694
1	5378431	5379955	AT1G15640	-0.191039	5.87549	0.0119865	0.0326694
1	5378431	5379955	AT1G15650	-0.191039	5.87549	0.0119865	0.0326694
1	5384159	5388536	AT1G15660	-0.240337	7.76492	1.23e-08	1.15e-07
1	5384159	5388536	AT1G15670	-0.240337	7.76492	1.23e-08	1.15e-07
1	5409342	5411753	AT1G05187	0.241238	6.59139	5.87e-05	0.000299146
1	5409342	5411753	AT1G05193	0.241238	6.59139	5.87e-05	0.000299146
1	5409342	5411753	AT1G15730	0.241238	6.59139	5.87e-05	0.000299146
1	5409342	5411753	AT1G15740	0.241238	6.59139	5.87e-05	0.000299146
1	5419584	5421132	AT1G05197	0.203454	6.52941	0.000891071	0.00344845
1	5419584	5421132	AT1G15750	0.203454	6.52941	0.000891071	0.00344845
1	5424060	5424527	AT1G15757	-0.446101	4.11362	0.0040438	0.0129037
1	5424060	5424527	AT1G15760	-0.446101	4.11362	0.0040438	0.0129037
1	5478220	5479822	AT1G15940	-0.260902	6.18385	0.000159439	0.000737293
1	5480151	5482602	AT1G05213	-0.646456	6.50286	2.53e-24	1e-22
1	5480151	5482602	AT1G15950	-0.646456	6.50286	2.53e-24	1e-22
1	5480151	5482602	AT1G15960	-0.646456	6.50286	2.53e-24	1e-22
1	5497170	5498870	AT1G15990	0.173967	6.29102	0.00843545	0.0243363
1	5497170	5498870	AT1G16010	0.173967	6.29102	0.00843545	0.0243363
1	5497170	5498870	AT1G16020	0.173967	6.29102	0.00843545	0.0243363
1	5497170	5498870	AT1G16025	0.173967	6.29102	0.00843545	0.0243363
1	5507112	5511968	AT1G16030	-0.387208	7.37963	5.42e-16	1.1e-14
1	5507112	5511968	AT1G16040	-0.387208	7.37963	5.42e-16	1.1e-14
1	5507112	5511968	AT1G16060	-0.387208	7.37963	5.42e-16	1.1e-14
1	5507112	5511968	AT1G16070	-0.387208	7.37963	5.42e-16	1.1e-14
1	5507112	5511968	AT1G16080	-0.387208	7.37963	5.42e-16	1.1e-14
1	5518450	5519001	AT1G16100	-0.383696	4.37961	0.00549645	0.0168036
1	5518450	5519001	AT1G16110	-0.383696	4.37961	0.00549645	0.0168036
1	5528277	5529328	AT1G16130	-0.433516	4.91693	8.43e-05	0.000415456
1	5528277	5529328	AT1G16150	-0.433516	4.91693	8.43e-05	0.000415456
1	5593240	5594186	AT1G16340	-0.29618	4.93241	0.0061704	0.0186105
1	5593240	5594186	AT1G16350	-0.29618	4.93241	0.0061704	0.0186105
1	5593240	5594186	AT1G16360	-0.29618	4.93241	0.0061704	0.0186105
1	5595031	5596281	AT1G16370	-0.550516	5.24789	1.51e-08	1.4e-07
1	5644802	5645581	AT1G16510	-0.315983	4.7361	0.00728797	0.0214456
1	5647076	5648483	AT1G05237	-0.799606	5.84517	5.62e-24	2.15e-22
1	5647076	5648483	AT1G16515	-0.799606	5.84517	5.62e-24	2.15e-22
1	5647076	5648483	AT1G16520	-0.799606	5.84517	5.62e-24	2.15e-22
1	5758059	5759231	AT1G05267	0.223928	5.29695	0.0142394	0.0377211
1	5758059	5759231	AT1G05273	0.223928	5.29695	0.0142394	0.0377211
1	5758059	5759231	AT1G16800	0.223928	5.29695	0.0142394	0.0377211
1	5758059	5759231	AT1G16820	0.223928	5.29695	0.0142394	0.0377211
1	5758059	5759231	AT1G16825	0.223928	5.29695	0.0142394	0.0377211
1	5758059	5759231	AT1G16830	0.223928	5.29695	0.0142394	0.0377211
1	5772949	5776022	AT1G16870	-0.476208	6.89195	1.28e-17	3.01e-16
1	5772949	5776022	AT1G16880	-0.476208	6.89195	1.28e-17	3.01e-16
1	5777103	5778912	AT1G05277	0.177942	6.23096	0.00821821	0.0237779
1	5777103	5778912	AT1G16890	0.177942	6.23096	0.00821821	0.0237779
1	5781982	5783006	AT1G16900	0.424537	5.13563	1.19e-05	6.99e-05
1	5781982	5783006	AT1G16905	0.424537	5.13563	1.19e-05	6.99e-05
1	5781982	5783006	AT1G16910	0.424537	5.13563	1.19e-05	6.99e-05
1	5788300	5790701	AT1G16916	0.275095	6.48065	9.55e-06	5.73e-05
1	5788300	5790701	AT1G16920	0.275095	6.48065	9.55e-06	5.73e-05
1	5788300	5790701	AT1G16930	0.275095	6.48065	9.55e-06	5.73e-05
1	5788300	5790701	AT1G16940	0.275095	6.48065	9.55e-06	5.73e-05
1	5820217	5820509	AT1G17020	-0.968179	3.20912	2.25e-05	0.000125484
1	5824553	5826008	AT1G17030	0.223403	5.95057	0.00243577	0.0083337
1	5824553	5826008	AT1G17040	0.223403	5.95057	0.00243577	0.0083337
1	5824553	5826008	AT1G17050	0.223403	5.95057	0.00243577	0.0083337
1	5833715	5836516	AT1G17060	0.375686	6.83639	1.5e-11	2.01e-10
1	5833715	5836516	AT1G17065	0.375686	6.83639	1.5e-11	2.01e-10
1	5836810	5838195	AT1G05287	0.198718	5.6738	0.0136293	0.0363796
1	5836810	5838195	AT1G17070	0.198718	5.6738	0.0136293	0.0363796
1	5840429	5845302	AT1G17080	-0.172893	7.58705	0.000104243	0.000502907
1	5840429	5845302	AT1G17090	-0.172893	7.58705	0.000104243	0.000502907
1	5840429	5845302	AT1G17100	-0.172893	7.58705	0.000104243	0.000502907
1	5840429	5845302	AT1G17110	-0.172893	7.58705	0.000104243	0.000502907
1	5857736	5859106	AT1G05293	-0.254379	5.50374	0.00320229	0.0105357
1	5857736	5859106	AT1G05297	-0.254379	5.50374	0.00320229	0.0105357
1	5857736	5859106	AT1G17140	-0.254379	5.50374	0.00320229	0.0105357
1	5874397	5879322	AT1G17190	0.199347	7.64547	4.64e-06	2.94e-05
1	5874397	5879322	AT1G17200	0.199347	7.64547	4.64e-06	2.94e-05
1	5884087	5885367	AT1G17210	0.270303	5.68136	0.000765921	0.00301891
1	5884087	5885367	AT1G17220	0.270303	5.68136	0.000765921	0.00301891
1	5893834	5896908	AT1G17230	0.791507	6.67383	2.91e-41	3.52e-39
1	5893834	5896908	AT1G17232	0.791507	6.67383	2.91e-41	3.52e-39
1	5893834	5896908	AT1G17235	0.791507	6.67383	2.91e-41	3.52e-39
1	5893834	5896908	AT1G17240	0.791507	6.67383	2.91e-41	3.52e-39
1	5910863	5911635	AT1G17270	0.487247	4.79827	1.27e-05	7.45e-05
1	5929394	5932043	AT1G17310	-0.29841	6.68838	4.18e-07	3.16e-06
1	5929394	5932043	AT1G17330	-0.29841	6.68838	4.18e-07	3.16e-06
1	5929394	5932043	AT1G17340	-0.29841	6.68838	4.18e-07	3.16e-06
1	5967302	5968320	NA	0.542856	4.92137	3.02686e-07	2.34067e-06
1	5968664	5970176	AT1G17410	0.261743	5.89585	0.000483203	0.00200364
1	5976490	5977163	AT1G05313	-0.422919	4.40979	0.00196275	0.00688093
1	5976490	5977163	AT1G17420	-0.422919	4.40979	0.00196275	0.00688093
1	5982634	5984725	AT1G17430	-0.165958	6.48891	0.00789843	0.0230206
1	5982634	5984725	AT1G17440	-0.165958	6.48891	0.00789843	0.0230206
1	6026542	6028561	AT1G17510	0.16964	6.51789	0.00579417	0.0176065
1	6026542	6028561	AT1G17520	0.16964	6.51789	0.00579417	0.0176065
1	6026542	6028561	AT1G17530	0.16964	6.51789	0.00579417	0.0176065
1	6073709	6074019	AT1G17650	0.453428	3.79623	0.00878336	0.0251697
1	6073709	6074019	AT1G17660	0.453428	3.79623	0.00878336	0.0251697
1	6073709	6074019	AT1G17665	0.453428	3.79623	0.00878336	0.0251697
1	6073709	6074019	AT1G17680	0.453428	3.79623	0.00878336	0.0251697
1	6103078	6104135	AT1G05317	-0.328596	5.46874	0.000181434	0.000829334
1	6103078	6104135	AT1G17744	-0.328596	5.46874	0.000181434	0.000829334
1	6103078	6104135	AT1G17745	-0.328596	5.46874	0.000181434	0.000829334
1	6103078	6104135	AT1G17750	-0.328596	5.46874	0.000181434	0.000829334
1	6123061	6124801	AT1G17770	-0.215798	6.09122	0.00237684	0.00816154
1	6123061	6124801	AT1G17780	-0.215798	6.09122	0.00237684	0.00816154
1	6123061	6124801	AT1G17790	-0.215798	6.09122	0.00237684	0.00816154
1	6137733	6139293	AT1G05333	-0.37108	5.56357	1.27e-05	7.45e-05
1	6137733	6139293	AT1G17820	-0.37108	5.56357	1.27e-05	7.45e-05
1	6137733	6139293	AT1G17830	-0.37108	5.56357	1.27e-05	7.45e-05
1	6152995	6156036	AT1G05347	0.151387	6.9978	0.00434553	0.0137406
1	6152995	6156036	AT1G17870	0.151387	6.9978	0.00434553	0.0137406
1	6152995	6156036	AT1G17880	0.151387	6.9978	0.00434553	0.0137406
1	6152995	6156036	AT1G17890	0.151387	6.9978	0.00434553	0.0137406
1	6165069	6165788	AT1G05357	0.255773	4.92291	0.015669	0.0408212
1	6165069	6165788	AT1G17920	0.255773	4.92291	0.015669	0.0408212
1	6165069	6165788	AT1G17930	0.255773	4.92291	0.015669	0.0408212
1	6171567	6173471	AT1G17940	0.275772	6.24119	3.92e-05	0.000207481
1	6183903	6187560	AT1G17960	-0.43643	6.9683	9.48e-16	1.88e-14
1	6183903	6187560	AT1G17970	-0.43643	6.9683	9.48e-16	1.88e-14
1	6183903	6187560	AT1G17980	-0.43643	6.9683	9.48e-16	1.88e-14
1	6212589	6213624	AT1G18050	-0.428905	5.0312	4.47e-05	0.000233739
1	6212589	6213624	AT1G18060	-0.428905	5.0312	4.47e-05	0.000233739
1	6212589	6213624	AT1G18070	-0.428905	5.0312	4.47e-05	0.000233739
1	6219405	6222223	AT1G05373	-0.372075	7.14928	3.94e-13	6.26e-12
1	6219405	6222223	AT1G05377	-0.372075	7.14928	3.94e-13	6.26e-12
1	6219405	6222223	AT1G18075	-0.372075	7.14928	3.94e-13	6.26e-12
1	6219405	6222223	AT1G18080	-0.372075	7.14928	3.94e-13	6.26e-12
1	6219405	6222223	AT1G18090	-0.372075	7.14928	3.94e-13	6.26e-12
1	6242316	6244785	AT1G18140	-0.681567	6.19206	2.67e-22	8.97e-21
1	6242316	6244785	AT1G18150	-0.681567	6.19206	2.67e-22	8.97e-21
1	6266130	6267064	AT1G05387	-0.637398	5.11093	7.69e-10	8.5e-09
1	6266130	6267064	AT1G18197	-0.637398	5.11093	7.69e-10	8.5e-09
1	6266130	6267064	AT1G18200	-0.637398	5.11093	7.69e-10	8.5e-09
1	6266130	6267064	AT1G18210	-0.637398	5.11093	7.69e-10	8.5e-09
1	6294947	6296167	AT1G18270	-0.459676	5.45078	2.49e-07	1.96e-06
1	6294947	6296167	AT1G18280	-0.459676	5.45078	2.49e-07	1.96e-06
1	6296352	6298862	AT1G18290	-0.309367	6.62646	2.7e-07	2.1e-06
1	6299438	6301169	AT1G18300	-0.444616	5.87046	7.21e-09	7.03e-08
1	6299438	6301169	AT1G18310	-0.444616	5.87046	7.21e-09	7.03e-08
1	6307271	6312091	AT1G18330	-0.146876	7.61915	0.000863846	0.00334993
1	6307271	6312091	AT1G18335	-0.146876	7.61915	0.000863846	0.00334993
1	6307271	6312091	AT1G18340	-0.146876	7.61915	0.000863846	0.00334993
1	6330324	6331050	AT1G18390	-0.3862	4.51005	0.00307318	0.0101521
1	6332850	6333520	AT1G18400	-0.676261	4.47102	6.87e-07	4.99e-06
1	6335717	6336150	AT1G18410	-0.537536	3.90577	0.00155503	0.00561659
1	6368786	6369912	AT1G18490	-0.270072	5.10691	0.00720828	0.0212487
1	6368786	6369912	AT1G18500	-0.270072	5.10691	0.00720828	0.0212487
1	6388148	6390374	AT1G18560	-0.360968	6.14996	2.59e-07	2.03e-06
1	6388148	6390374	AT1G18570	-0.360968	6.14996	2.59e-07	2.03e-06
1	6398009	6398859	AT1G18580	-0.276136	4.89952	0.011584	0.0317294
1	6398009	6398859	AT1G18590	-0.276136	4.89952	0.011584	0.0317294
1	6398009	6398859	AT1G18600	-0.276136	4.89952	0.011584	0.0317294
1	6408622	6411127	AT1G18610	-0.209724	6.66696	0.000394013	0.00166538
1	6408622	6411127	AT1G18620	-0.209724	6.66696	0.000394013	0.00166538
1	6414403	6415370	AT1G18630	-0.360265	5.40035	6.57e-05	0.000332035
1	6505773	6506811	AT1G18840	-0.286554	5.19721	0.00315281	0.010387
1	6505773	6506811	AT1G18850	-0.286554	5.19721	0.00315281	0.010387
1	6507279	6507671	NA	-0.49032	3.98703	0.00275735	0.00925209
1	6507843	6510064	AT1G05447	-0.474187	6.28717	2.04e-12	2.98e-11
1	6507843	6510064	AT1G18860	-0.474187	6.28717	2.04e-12	2.98e-11
1	6511819	6512298	NA	-0.573655	3.95942	0.000587571	0.00238766
1	6513067	6513705	AT1G18870	-0.924709	4.32029	4.34e-10	4.97e-09
1	6558057	6559369	AT1G18970	-0.46861	5.78201	3.3e-09	3.35e-08
1	6558057	6559369	AT1G18975	-0.46861	5.78201	3.3e-09	3.35e-08
1	6558057	6559369	AT1G18980	-0.46861	5.78201	3.3e-09	3.35e-08
1	6558057	6559369	AT1G18990	-0.46861	5.78201	3.3e-09	3.35e-08
1	6567704	6569598	AT1G19010	-0.266782	6.25772	7.75e-05	0.000384999
1	6567704	6569598	AT1G19020	-0.266782	6.25772	7.75e-05	0.000384999
1	6567704	6569598	AT1G19025	-0.266782	6.25772	7.75e-05	0.000384999
1	6602094	6603342	AT1G19110	0.239159	5.56996	0.00407689	0.0129898
1	6605816	6610795	AT1G05463	0.586983	7.50217	5.42e-38	5.38e-36
1	6605816	6610795	AT1G05467	0.586983	7.50217	5.42e-38	5.38e-36
1	6605816	6610795	AT1G19115	0.586983	7.50217	5.42e-38	5.38e-36
1	6605816	6610795	AT1G19120	0.586983	7.50217	5.42e-38	5.38e-36
1	6605816	6610795	AT1G19130	0.586983	7.50217	5.42e-38	5.38e-36
1	6605816	6610795	AT1G19140	0.586983	7.50217	5.42e-38	5.38e-36
1	6605816	6610795	AT1G19150	0.586983	7.50217	5.42e-38	5.38e-36
1	6619122	6620955	AT1G05473	-0.3384	6.38439	1.93e-07	1.53e-06
1	6619122	6620955	AT1G19170	-0.3384	6.38439	1.93e-07	1.53e-06
1	6619122	6620955	AT1G19180	-0.3384	6.38439	1.93e-07	1.53e-06
1	6619122	6620955	AT1G19190	-0.3384	6.38439	1.93e-07	1.53e-06
1	6643485	6644205	AT1G05483	-0.319548	4.86696	0.00407326	0.0129807
1	6643485	6644205	AT1G05487	-0.319548	4.86696	0.00407326	0.0129807
1	6643485	6644205	AT1G19230	-0.319548	4.86696	0.00407326	0.0129807
1	6649484	6650856	AT1G19240	-0.326973	5.76276	3.66e-05	0.000195547
1	6651364	6652274	AT1G19250	-1.12768	4.62875	3.41e-17	7.7e-16
1	6653710	6654377	NA	-0.621961	4.22171	3.28015e-05	0.000176908
1	6654463	6655299	NA	-0.758618	4.60449	4.89921e-09	4.85341e-08
1	6656368	6656773	AT1G19260	-0.499297	4.13249	0.00121847	0.00453147
1	6661733	6663893	AT1G19270	0.283004	6.65344	1.54e-06	1.05e-05
1	6661733	6663893	AT1G19290	0.283004	6.65344	1.54e-06	1.05e-05
1	6682257	6682703	AT1G19330	-0.346517	4.2551	0.0170581	0.0438442
1	6686528	6689727	AT1G19340	-0.293358	6.79897	2.59e-07	2.03e-06
1	6686528	6689727	AT1G19350	-0.293358	6.79897	2.59e-07	2.03e-06
1	6691547	6694038	AT1G19360	0.16776	6.50762	0.00652306	0.0195223
1	6694157	6695633	AT1G19370	0.411022	5.74578	1.76e-07	1.41e-06
1	6694157	6695633	AT1G19371	0.411022	5.74578	1.76e-07	1.41e-06
1	6696356	6699096	AT1G19373	-0.165518	6.71887	0.0044309	0.0139601
1	6696356	6699096	AT1G19376	-0.165518	6.71887	0.0044309	0.0139601
1	6696356	6699096	AT1G19380	-0.165518	6.71887	0.0044309	0.0139601
1	6709657	6710438	AT1G19394	0.373846	5.37815	2.5e-05	0.000138547
1	6709657	6710438	AT1G19396	0.373846	5.37815	2.5e-05	0.000138547
1	6709657	6710438	AT1G19397	0.373846	5.37815	2.5e-05	0.000138547
1	6726978	6729992	AT1G19430	0.151506	7.0246	0.00400874	0.0128086
1	6726978	6729992	AT1G19440	0.151506	7.0246	0.00400874	0.0128086
1	6730573	6731819	NA	-0.278782	5.29001	0.00288525	0.00963388
1	6733174	6735574	AT1G19450	-0.157193	6.52112	0.0109997	0.0303239
1	6733174	6735574	AT1G19460	-0.157193	6.52112	0.0109997	0.0303239
1	6746569	6747527	AT1G19480	0.206533	5.41789	0.0183845	0.046642
1	6746569	6747527	AT1G19485	0.206533	5.41789	0.0183845	0.046642
1	6777843	6778369	AT1G19580	0.354484	4.29107	0.0112194	0.0308442
1	6778927	6779428	AT1G19600	0.336332	4.40551	0.011321	0.031099
1	6808879	6809729	AT1G19690	0.308997	5.17257	0.0012237	0.00454896
1	6811483	6813784	AT1G05507	-0.147023	6.50468	0.0179641	0.0457865
1	6811483	6813784	AT1G19700	-0.147023	6.50468	0.0179641	0.0457865
1	6811483	6813784	AT1G19710	-0.147023	6.50468	0.0179641	0.0457865
1	6858934	6862422	AT1G19835	0.110715	7.371	0.0195636	0.0491655
1	6882482	6882960	NA	0.457283	4.01344	0.00379735	0.0122155
1	6885265	6885976	NA	0.465212	4.61703	0.000118093	0.000563037
1	6886286	6888035	AT1G19850	0.720864	6.14811	2.52e-25	1.08e-23
1	6900149	6901050	AT1G19870	-0.403831	4.97461	0.00016633	0.000765871
1	6900149	6901050	AT1G19880	-0.403831	4.97461	0.00016633	0.000765871
1	6906833	6907221	AT1G19900	-1.29301	3.52054	6.97e-10	7.76e-09
1	6908986	6909407	NA	-0.720544	3.78596	6.69707e-05	0.00033738
1	6909815	6910831	AT1G19910	-0.606167	4.8857	8.98e-08	7.48e-07
1	6924014	6924461	AT1G19940	-0.486867	3.93914	0.0036085	0.0116674
1	6924014	6924461	AT1G19950	-0.486867	3.93914	0.0036085	0.0116674
1	6927758	6929252	AT1G19960	-0.587742	5.47477	4.45e-11	5.69e-10
1	6927758	6929252	AT1G19968	-0.587742	5.47477	4.45e-11	5.69e-10
1	6939293	6940458	AT1G20000	-0.293325	5.56481	0.000530602	0.00217899
1	6939293	6940458	AT1G20010	-0.293325	5.56481	0.000530602	0.00217899
1	6939293	6940458	AT1G20015	-0.293325	5.56481	0.000530602	0.00217899
1	6939293	6940458	AT1G20020	-0.293325	5.56481	0.000530602	0.00217899
1	6956823	6957233	AT1G20060	0.458325	3.97683	0.00427723	0.0135522
1	6956823	6957233	AT1G20065	0.458325	3.97683	0.00427723	0.0135522
1	6957986	6959322	AT1G05523	0.417817	5.82111	5.37e-08	4.6e-07
1	6957986	6959322	AT1G05527	0.417817	5.82111	5.37e-08	4.6e-07
1	6957986	6959322	AT1G20070	0.417817	5.82111	5.37e-08	4.6e-07
1	6959531	6961841	AT1G05533	0.176613	6.60463	0.00315915	0.0104059
1	6962181	6962871	AT1G20080	0.881459	4.6168	6.14e-13	9.54e-12
1	6969762	6970712	AT1G20100	0.245458	5.40826	0.0051934	0.0159946
1	6971118	6972910	AT1G20110	0.257802	6.07338	0.000272147	0.00119376
1	6971118	6972910	AT1G20120	0.257802	6.07338	0.000272147	0.00119376
1	7037427	7041641	AT1G20320	-0.215491	7.34439	7.43e-06	4.56e-05
1	7037427	7041641	AT1G20330	-0.215491	7.34439	7.43e-06	4.56e-05
1	7037427	7041641	AT1G20340	-0.215491	7.34439	7.43e-06	4.56e-05
1	7037427	7041641	AT1G20350	-0.215491	7.34439	7.43e-06	4.56e-05
1	7098225	7100099	AT1G20480	-0.239756	5.99796	0.00105792	0.0040078
1	7098225	7100099	AT1G20490	-0.239756	5.99796	0.00105792	0.0040078
1	7098225	7100099	AT1G20500	-0.239756	5.99796	0.00105792	0.0040078
1	7117382	7118860	AT1G20550	-0.23396	5.83767	0.00239604	0.00821677
1	7119549	7120279	AT1G20560	-0.365627	4.85647	0.00112606	0.0042321
1	7120888	7122398	AT1G20570	-0.255085	5.89967	0.000738441	0.00292411
1	7139309	7140467	AT1G20610	-0.395065	5.05438	0.000137961	0.000646029
1	7139309	7140467	AT1G20620	-0.395065	5.05438	0.000137961	0.000646029
1	7148537	7152264	AT1G20630	0.487132	7.16431	4.77e-22	1.56e-20
1	7148537	7152264	AT1G20640	0.487132	7.16431	4.77e-22	1.56e-20
1	7159464	7161150	AT1G20650	-0.190775	6.2608	0.0045597	0.0143064
1	7167004	7167950	AT1G20670	0.27071	5.35181	0.00249919	0.00851483
1	7167004	7167950	AT1G20680	0.27071	5.35181	0.00249919	0.00851483
1	7175544	7181799	AT1G05563	0.126858	8.18036	0.00052442	0.00215776
1	7175544	7181799	AT1G20690	0.126858	8.18036	0.00052442	0.00215776
1	7175544	7181799	AT1G20691	0.126858	8.18036	0.00052442	0.00215776
1	7175544	7181799	AT1G20693	0.126858	8.18036	0.00052442	0.00215776
1	7175544	7181799	AT1G20696	0.126858	8.18036	0.00052442	0.00215776
1	7175544	7181799	AT1G20700	0.126858	8.18036	0.00052442	0.00215776
1	7175544	7181799	AT1G20710	0.126858	8.18036	0.00052442	0.00215776
1	7233391	7234403	AT1G20803	-0.32953	5.52034	0.000130605	0.000615806
1	7233391	7234403	AT1G20810	-0.32953	5.52034	0.000130605	0.000615806
1	7233391	7234403	AT1G20816	-0.32953	5.52034	0.000130605	0.000615806
1	7246886	7249394	AT1G05607	0.165782	6.79998	0.00325448	0.0106745
1	7246886	7249394	AT1G20840	0.165782	6.79998	0.00325448	0.0106745
1	7246886	7249394	AT1G20850	0.165782	6.79998	0.00325448	0.0106745
1	7266322	7270385	AT1G20880	-0.207307	7.2838	2.31e-05	0.000128508
1	7266322	7270385	AT1G20890	-0.207307	7.2838	2.31e-05	0.000128508
1	7270927	7275206	AT1G20900	-0.318505	7.31224	6.12e-11	7.71e-10
1	7319983	7320657	AT1G20970	0.45966	4.79104	4.01e-05	0.000211955
1	7323199	7325710	AT1G20980	0.295283	6.58069	9.42e-07	6.7e-06
1	7344724	7347459	AT1G05617	-0.183645	6.59418	0.00239062	0.00820358
1	7344724	7347459	AT1G21010	-0.183645	6.59418	0.00239062	0.00820358
1	7348319	7350802	NA	-0.486918	6.41708	5.35739e-14	9.11183e-13
1	7366315	7370037	AT1G21050	-0.488871	6.80165	1.58e-17	3.67e-16
1	7371396	7373024	AT1G05623	-0.54449	5.81101	4.82e-12	6.82e-11
1	7371396	7373024	AT1G21060	-0.54449	5.81101	4.82e-12	6.82e-11
1	7371396	7373024	AT1G21065	-0.54449	5.81101	4.82e-12	6.82e-11
1	7380893	7386686	AT1G21070	-0.19719	7.75288	3.16e-06	2.04e-05
1	7380893	7386686	AT1G21080	-0.19719	7.75288	3.16e-06	2.04e-05
1	7386828	7387126	AT1G21090	-0.65995	2.8593	0.00761501	0.0222821
1	7387399	7387849	AT1G21100	-0.70665	3.52099	0.000403542	0.00170186
1	7388245	7390621	NA	-0.843133	6.24884	8.48324e-34	6.34717e-32
1	7391394	7391901	AT1G21110	-1.17503	3.92845	3.43e-11	4.42e-10
1	7395191	7395627	AT1G21120	-0.715099	3.80754	6.43e-05	0.00032574
1	7396925	7397274	NA	-0.476342	3.79311	0.00722126	0.0212759
1	7397344	7399851	NA	-0.53765	6.24036	4.70296e-15	8.86496e-14
1	7400343	7401411	AT1G05627	-0.44181	5.34561	1.86e-06	1.25e-05
1	7400343	7401411	AT1G05633	-0.44181	5.34561	1.86e-06	1.25e-05
1	7400343	7401411	AT1G21130	-0.44181	5.34561	1.86e-06	1.25e-05
1	7400343	7401411	AT1G21140	-0.44181	5.34561	1.86e-06	1.25e-05
1	7452043	7453575	AT1G21310	-0.915619	5.46685	3.7e-23	1.33e-21
1	7452043	7453575	AT1G21313	-0.915619	5.46685	3.7e-23	1.33e-21
1	7455194	7463346	AT1G05647	-0.942899	8.21081	1.29e-138	5.5e-135
1	7465326	7466298	AT1G21320	-0.289387	4.94235	0.00717842	0.0211863
1	7465326	7466298	AT1G21323	-0.289387	4.94235	0.00717842	0.0211863
1	7469671	7470773	AT1G05653	-0.343887	5.12906	0.000607068	0.0024581
1	7469671	7470773	AT1G21326	-0.343887	5.12906	0.000607068	0.0024581
1	7472421	7472806	AT1G05657	1.03798	3.82262	2.33e-09	2.41e-08
1	7474140	7474549	NA	1.32448	3.35854	3.7885e-10	4.36087e-09
1	7474676	7475510	NA	1.76382	3.76099	3.93623e-21	1.21091e-19
1	7475672	7479662	AT1G21340	0.51685	7.0834	1.64e-23	6.09e-22
1	7475672	7479662	AT1G21350	0.51685	7.0834	1.64e-23	6.09e-22
1	7480176	7484804	AT1G21360	-0.301724	7.34015	4.01e-10	4.6e-09
1	7480176	7484804	AT1G21370	-0.301724	7.34015	4.01e-10	4.6e-09
1	7506575	7509826	AT1G21440	-0.123505	7.32365	0.0105388	0.0292946
1	7506575	7509826	AT1G21450	-0.123505	7.32365	0.0105388	0.0292946
1	7518201	7518873	AT1G21470	-0.808769	4.54453	1.4e-09	1.49e-08
1	7518201	7518873	AT1G21480	-0.808769	4.54453	1.4e-09	1.49e-08
1	7569075	7570291	AT1G21590	-0.287158	5.66701	0.000435806	0.00182709
1	7608792	7610444	AT1G21660	-0.278519	5.85276	0.00028747	0.00125357
1	7611915	7614020	AT1G21670	0.174614	6.07406	0.0137209	0.0365725
1	7611915	7614020	AT1G21680	0.174614	6.07406	0.0137209	0.0365725
1	7618540	7620032	AT1G21690	0.280045	5.87521	0.000207542	0.000936879
1	7618540	7620032	AT1G21695	0.280045	5.87521	0.000207542	0.000936879
1	7618540	7620032	AT1G21700	0.280045	5.87521	0.000207542	0.000936879
1	7638358	7640709	NA	-0.202426	6.26282	0.00259698	0.0087988
1	7641143	7643004	AT1G21738	0.199539	5.84881	0.00879376	0.0251868
1	7641143	7643004	AT1G21740	0.199539	5.84881	0.00879376	0.0251868
1	7648122	7650061	AT1G21750	-0.209782	6.35649	0.00129761	0.00478925
1	7648122	7650061	AT1G21760	-0.209782	6.35649	0.00129761	0.00478925
1	7653873	7654809	AT1G21770	0.63437	5.00395	6.16e-10	6.91e-09
1	7653873	7654809	AT1G21780	0.63437	5.00395	6.16e-10	6.91e-09
1	7653873	7654809	AT1G21790	0.63437	5.00395	6.16e-10	6.91e-09
1	7697413	7698302	AT1G21910	-0.447126	5.02187	2.25e-05	0.000125668
1	7699361	7706654	AT1G21920	-0.300745	8.41827	9.64e-19	2.47e-17
1	7707328	7708975	NA	-0.325736	5.72465	4.86035e-05	0.000252014
1	7712587	7713761	AT1G21925	-0.185125	5.97667	0.0118816	0.032399
1	7712587	7713761	AT1G21928	-0.185125	5.97667	0.0118816	0.032399
1	7712587	7713761	AT1G21930	-0.185125	5.97667	0.0118816	0.032399
1	7734214	7736854	AT1G05697	0.147892	6.61358	0.0132228	0.0354555
1	7734214	7736854	AT1G21980	0.147892	6.61358	0.0132228	0.0354555
1	7753940	7754742	AT1G22015	0.294533	5.02617	0.00364988	0.0117878
1	7753940	7754742	AT1G22020	0.294533	5.02617	0.00364988	0.0117878
1	7758532	7759339	AT1G22030	0.390326	4.89926	0.000257535	0.00113698
1	7766797	7768559	AT1G22040	-0.195239	6.10172	0.00578526	0.0175857
1	7802487	7802788	AT1G22100	-0.606609	3.58948	0.00175478	0.00623899
1	7802487	7802788	AT1G22110	-0.606609	3.58948	0.00175478	0.00623899
1	7823132	7824168	AT1G22160	-0.651904	5.18632	9.38e-11	1.15e-09
1	7825746	7827707	AT1G05723	-0.19915	6.40737	0.00191688	0.00674271
1	7825746	7827707	AT1G05727	-0.19915	6.40737	0.00191688	0.00674271
1	7825746	7827707	AT1G22170	-0.19915	6.40737	0.00191688	0.00674271
1	7844166	7845121	AT1G22210	-0.414487	4.99223	9.97e-05	0.000483118
1	7846651	7848563	AT1G22220	-0.642246	5.92953	3.28e-17	7.42e-16
1	7848856	7851465	AT1G22230	-0.537737	6.46346	3.99e-17	8.97e-16
1	7848856	7851465	AT1G22240	-0.537737	6.46346	3.99e-17	8.97e-16
1	7880198	7884260	AT1G22290	0.2789	7.55594	4.55e-10	5.21e-09
1	7880198	7884260	AT1G22300	0.2789	7.55594	4.55e-10	5.21e-09
1	7880198	7884260	AT1G22310	0.2789	7.55594	4.55e-10	5.21e-09
1	7880198	7884260	AT1G22320	0.2789	7.55594	4.55e-10	5.21e-09
1	7880198	7884260	AT1G22330	0.2789	7.55594	4.55e-10	5.21e-09
1	7891674	7892049	AT1G22340	-0.515081	3.62416	0.00665966	0.0198642
1	7892414	7892793	NA	-0.637629	3.89128	0.000212459	0.000957301
1	7895874	7899271	AT1G22360	0.10164	7.7048	0.0174234	0.0446755
1	7895874	7899271	AT1G22370	0.10164	7.7048	0.0174234	0.0446755
1	7904968	7915436	AT1G22380	0.23896	8.68443	5.79e-15	1.08e-13
1	7904968	7915436	AT1G22400	0.23896	8.68443	5.79e-15	1.08e-13
1	7904968	7915436	AT1G22403	0.23896	8.68443	5.79e-15	1.08e-13
1	7904968	7915436	AT1G22410	0.23896	8.68443	5.79e-15	1.08e-13
1	7918852	7926272	AT1G22420	-0.305969	8.18358	1.05e-16	2.28e-15
1	7918852	7926272	AT1G22430	-0.305969	8.18358	1.05e-16	2.28e-15
1	7918852	7926272	AT1G22440	-0.305969	8.18358	1.05e-16	2.28e-15
1	7927278	7927709	AT1G22450	-0.430002	4.35017	0.00216635	0.00749916
1	7927278	7927709	AT1G22460	-0.430002	4.35017	0.00216635	0.00749916
1	7929536	7931707	AT1G05747	-0.357	6.18155	2.64e-07	2.06e-06
1	7932391	7934055	AT1G22470	-0.253824	6.12316	0.000312568	0.00135103
1	7934312	7936208	AT1G22480	-0.638746	5.69151	1.13e-14	2.05e-13
1	7938808	7939104	AT1G22490	-0.609326	3.59698	0.00161729	0.00580612
1	7940663	7942640	NA	-0.548949	5.83288	2.20037e-12	3.2137e-11
1	7943057	7944652	NA	-0.389219	5.88359	3.42117e-07	2.6136e-06
1	7944928	7946973	NA	-0.305283	6.09798	1.74437e-05	9.97664e-05
1	7947730	7949263	NA	-0.219062	6.08686	0.00207875	0.00722965
1	7949500	7950942	AT1G05753	-0.551796	5.5495	1.76e-10	2.1e-09
1	7949500	7950942	AT1G05757	-0.551796	5.5495	1.76e-10	2.1e-09
1	7949500	7950942	AT1G22500	-0.551796	5.5495	1.76e-10	2.1e-09
1	7949500	7950942	AT1G22510	-0.551796	5.5495	1.76e-10	2.1e-09
1	7958216	7958820	AT1G22530	-0.323393	4.64771	0.0081568	0.0236484
1	7961354	7969156	AT1G22540	-0.121691	8.2042	0.000836372	0.00325969
1	7961354	7969156	AT1G22550	-0.121691	8.2042	0.000836372	0.00325969
1	7977936	7979067	AT1G22570	0.776877	5.26733	7.16e-17	1.57e-15
1	7980420	7980911	AT1G22590	0.838808	4.09196	4.95e-08	4.25e-07
1	7991007	7993405	AT1G22600	-0.307408	6.41881	1.67e-06	1.14e-05
1	7991007	7993405	AT1G22610	-0.307408	6.41881	1.67e-06	1.14e-05
1	8005750	8007624	AT1G22620	0.25107	6.36182	0.0001	0.000484092
1	8005750	8007624	AT1G22640	0.25107	6.36182	0.0001	0.000484092
1	8010436	8011946	NA	-0.318837	5.78413	5.0619e-05	0.000261511
1	8013557	8014038	AT1G22650	0.429939	4.11791	0.00439629	0.0138743
1	8025451	8026487	AT1G22670	-0.439469	4.95144	5.11e-05	0.000263712
1	8025451	8026487	AT1G22680	-0.439469	4.95144	5.11e-05	0.000263712
1	8025451	8026487	AT1G22690	-0.439469	4.95144	5.11e-05	0.000263712
1	8058996	8059679	AT1G22760	-0.635369	4.4635	2.86e-06	1.86e-05
1	8061245	8062654	AT1G22770	0.162095	6.2243	0.0163128	0.0422341
1	8093613	8094887	AT1G22870	1.48637	5.25529	5.46e-51	1e-48
1	8093613	8094887	AT1G22880	1.48637	5.25529	5.46e-51	1e-48
1	8101200	8102854	AT1G22882	-0.256834	5.83338	0.000879054	0.00340504
1	8101200	8102854	AT1G22885	-0.256834	5.83338	0.000879054	0.00340504
1	8101200	8102854	AT1G22890	-0.256834	5.83338	0.000879054	0.00340504
1	8104739	8107173	AT1G22900	-0.217362	6.36093	0.000852811	0.00331543
1	8104739	8107173	AT1G22910	-0.217362	6.36093	0.000852811	0.00331543
1	8116908	8118536	AT1G22930	0.302288	6.28995	4.67e-06	2.95e-05
1	8151743	8154625	AT1G23020	-0.333862	7.09645	1.39e-10	1.67e-09
1	8151743	8154625	AT1G23030	-0.333862	7.09645	1.39e-10	1.67e-09
1	8163955	8169252	AT1G23040	0.103852	7.97995	0.00792941	0.0231012
1	8163955	8169252	AT1G23050	0.103852	7.97995	0.00792941	0.0231012
1	8169835	8171220	AT1G23052	-0.397822	5.50651	4.72e-06	2.98e-05
1	8169835	8171220	AT1G23060	-0.397822	5.50651	4.72e-06	2.98e-05
1	8191363	8193153	AT1G23090	-0.639454	5.39298	4.9e-12	6.92e-11
1	8191363	8193153	AT1G23100	-0.639454	5.39298	4.9e-12	6.92e-11
1	8198425	8199802	AT1G05787	-0.400741	5.88697	1.48e-07	1.19e-06
1	8198425	8199802	AT1G23110	-0.400741	5.88697	1.48e-07	1.19e-06
1	8198425	8199802	AT1G23120	-0.400741	5.88697	1.48e-07	1.19e-06
1	8198425	8199802	AT1G23130	-0.400741	5.88697	1.48e-07	1.19e-06
1	8206915	8209708	AT1G05793	1.27764	6.18032	1.96e-74	9.85e-72
1	8206915	8209708	AT1G23150	1.27764	6.18032	1.96e-74	9.85e-72
1	8206915	8209708	AT1G23160	1.27764	6.18032	1.96e-74	9.85e-72
1	8212152	8212658	NA	0.708137	4.31267	3.55209e-07	2.70877e-06
1	8213099	8213408	AT1G23170	0.549251	3.67523	0.00253168	0.00860832
1	8213099	8213408	AT1G23180	0.549251	3.67523	0.00253168	0.00860832
1	8229979	8230281	AT1G23200	-0.867152	3.94824	4.13e-07	3.12e-06
1	8229979	8230281	AT1G23201	-0.867152	3.94824	4.13e-07	3.12e-06
1	8271011	8272117	AT1G23310	-0.187686	5.74307	0.0180277	0.0459282
1	8285548	8286275	AT1G23340	0.694848	4.48564	6.64e-08	5.64e-07
1	8298179	8299358	AT1G23360	-0.347744	5.68618	1.93e-05	0.000109333
1	8298179	8299358	AT1G23380	-0.347744	5.68618	1.93e-05	0.000109333
1	8299835	8303313	AT1G05797	-0.415984	7.04446	4.27e-15	8.09e-14
1	8299835	8303313	AT1G05803	-0.415984	7.04446	4.27e-15	8.09e-14
1	8299835	8303313	AT1G05807	-0.415984	7.04446	4.27e-15	8.09e-14
1	8310287	8312313	AT1G23390	-0.232381	6.31719	0.000439489	0.00184117
1	8310287	8312313	AT1G23400	-0.232381	6.31719	0.000439489	0.00184117
1	8310287	8312313	AT1G23410	-0.232381	6.31719	0.000439489	0.00184117
1	8326671	8327747	AT1G23450	-0.495355	4.98242	4.24e-06	2.7e-05
1	8326671	8327747	AT1G23460	-0.495355	4.98242	4.24e-06	2.7e-05
1	8326671	8327747	AT1G23465	-0.495355	4.98242	4.24e-06	2.7e-05
1	8352350	8354438	AT1G23540	-0.218907	6.11131	0.00192294	0.00675663
1	8352350	8354438	AT1G23550	-0.218907	6.11131	0.00192294	0.00675663
1	8352350	8354438	AT1G23560	-0.218907	6.11131	0.00192294	0.00675663
1	8352350	8354438	AT1G23570	-0.218907	6.11131	0.00192294	0.00675663
1	8394090	8394575	AT1G23730	-0.379019	4.18202	0.0115987	0.0317646
1	8401813	8402212	AT1G23740	0.558146	4.01055	0.000422777	0.00177508
1	8401813	8402212	AT1G23750	0.558146	4.01055	0.000422777	0.00177508
1	8401813	8402212	AT1G23760	0.558146	4.01055	0.000422777	0.00177508
1	8423275	8424058	AT1G05833	-0.30603	4.65962	0.011876	0.032389
1	8423275	8424058	AT1G05837	-0.30603	4.65962	0.011876	0.032389
1	8423275	8424058	AT1G23820	-0.30603	4.65962	0.011876	0.032389
1	8423275	8424058	AT1G23830	-0.30603	4.65962	0.011876	0.032389
1	8423275	8424058	AT1G23840	-0.30603	4.65962	0.011876	0.032389
1	8428400	8433149	AT1G23850	0.167447	8.01629	1.46e-05	8.48e-05
1	8428400	8433149	AT1G23860	0.167447	8.01629	1.46e-05	8.48e-05
1	8428400	8433149	AT1G23870	0.167447	8.01629	1.46e-05	8.48e-05
1	8428400	8433149	AT1G23880	0.167447	8.01629	1.46e-05	8.48e-05
1	8440503	8441591	AT1G23890	0.230019	5.34132	0.0105095	0.0292324
1	8440503	8441591	AT1G23900	0.230019	5.34132	0.0105095	0.0292324
1	8483349	8486848	AT1G05843	-0.117927	7.23964	0.017287	0.0443724
1	8483349	8486848	AT1G05847	-0.117927	7.23964	0.017287	0.0443724
1	8483349	8486848	AT1G23960	-0.117927	7.23964	0.017287	0.0443724
1	8483349	8486848	AT1G23965	-0.117927	7.23964	0.017287	0.0443724
1	8483349	8486848	AT1G23970	-0.117927	7.23964	0.017287	0.0443724
1	8483349	8486848	AT1G23980	-0.117927	7.23964	0.017287	0.0443724
1	8483349	8486848	AT1G23985	-0.117927	7.23964	0.017287	0.0443724
1	8483349	8486848	AT1G23995	-0.117927	7.23964	0.017287	0.0443724
1	8502118	8502668	AT1G24010	-0.625537	4.04528	0.000107807	0.000518198
1	8502118	8502668	AT1G24020	-0.625537	4.04528	0.000107807	0.000518198
1	8502118	8502668	AT1G24030	-0.625537	4.04528	0.000107807	0.000518198
1	8506129	8507914	AT1G24040	0.199448	6.18179	0.00354397	0.0115046
1	8506129	8507914	AT1G24050	0.199448	6.18179	0.00354397	0.0115046
1	8523212	8523964	AT1G24080	0.726958	4.65333	1.25e-09	1.34e-08
1	8523212	8523964	AT1G24090	0.726958	4.65333	1.25e-09	1.34e-08
1	8523212	8523964	AT1G24095	0.726958	4.65333	1.25e-09	1.34e-08
1	8526400	8527424	AT1G05853	0.224302	5.16534	0.019404	0.048851
1	8526400	8527424	AT1G24100	0.224302	5.16534	0.019404	0.048851
1	8526400	8527424	AT1G24110	0.224302	5.16534	0.019404	0.048851
1	8535514	8536635	AT1G24130	-0.313401	5.49472	0.000310121	0.0013422
1	8537411	8537752	AT1G24140	-0.518471	3.68869	0.00515223	0.0158822
1	8555443	8561418	AT1G24160	-0.243257	7.83101	3.92e-09	3.94e-08
1	8555443	8561418	AT1G24170	-0.243257	7.83101	3.92e-09	3.94e-08
1	8555443	8561418	AT1G24180	-0.243257	7.83101	3.92e-09	3.94e-08
1	8634769	8635577	AT1G24330	-0.297175	5.13447	0.00288006	0.00962116
1	8634769	8635577	AT1G24340	-0.297175	5.13447	0.00288006	0.00962116
1	8660038	8660409	AT1G05903	-0.412422	3.84182	0.0173839	0.0445876
1	8660038	8660409	AT1G24430	-0.412422	3.84182	0.0173839	0.0445876
1	8660038	8660409	AT1G24440	-0.412422	3.84182	0.0173839	0.0445876
1	8672306	8672880	AT1G24460	-0.63184	4.60582	7.95e-07	5.7e-06
1	8672306	8672880	AT1G24470	-0.63184	4.60582	7.95e-07	5.7e-06
1	8724888	8727642	AT1G24610	-0.294985	7.03584	2.51e-08	2.23e-07
1	8724888	8727642	AT1G24620	-0.294985	7.03584	2.51e-08	2.23e-07
1	8724888	8727642	AT1G24625	-0.294985	7.03584	2.51e-08	2.23e-07
1	8860038	8865098	AT1G25270	0.302326	7.64403	3.74e-12	5.37e-11
1	8860038	8865098	AT1G25275	0.302326	7.64403	3.74e-12	5.37e-11
1	8860038	8865098	AT1G25277	0.302326	7.64403	3.74e-12	5.37e-11
1	8860038	8865098	AT1G25280	0.302326	7.64403	3.74e-12	5.37e-11
1	8860038	8865098	AT1G25290	0.302326	7.64403	3.74e-12	5.37e-11
1	8877548	8878735	AT1G25310	0.267806	5.58168	0.001242	0.00460894
1	8877548	8878735	AT1G25320	0.267806	5.58168	0.001242	0.00460894
1	8907872	8911276	AT1G25390	-0.211956	7.02116	6.46e-05	0.000326862
1	8907872	8911276	AT1G25400	-0.211956	7.02116	6.46e-05	0.000326862
1	8922068	8923600	AT1G25425	0.388653	5.9752	1.04e-07	8.62e-07
1	8934946	8935637	AT1G25440	-0.804292	4.48718	3.9e-09	3.93e-08
1	8945996	8946960	AT1G25470	-0.243379	5.51713	0.0045949	0.0143983
1	8945996	8946960	AT1G25480	-0.243379	5.51713	0.0045949	0.0143983
1	8957211	8959552	AT1G25500	-0.155989	6.29444	0.0188887	0.0477508
1	8960397	8961009	AT1G25510	-0.503342	4.37646	0.000311818	0.00134837
1	8960397	8961009	AT1G25520	-0.503342	4.37646	0.000311818	0.00134837
1	8969026	8969353	AT1G25530	-0.381423	3.99044	0.0192494	0.0485046
1	8969026	8969353	AT1G25540	-0.381423	3.99044	0.0192494	0.0485046
1	8982975	8990113	AT1G25560	-0.297725	8.12966	2.14e-15	4.13e-14
1	8990375	8992058	AT1G25570	-0.280494	6.02288	0.000114699	0.000548234
1	9060297	9061475	AT1G26190	0.311934	5.52853	0.000217454	0.000977999
1	9066794	9067421	AT1G05987	-0.650133	4.51485	1.01e-06	7.15e-06
1	9066794	9067421	AT1G26200	-0.650133	4.51485	1.01e-06	7.15e-06
1	9066794	9067421	AT1G26208	-0.650133	4.51485	1.01e-06	7.15e-06
1	9066794	9067421	AT1G26210	-0.650133	4.51485	1.01e-06	7.15e-06
1	9140702	9141676	AT1G26410	-0.842751	4.88083	5.43e-13	8.48e-12
1	9140702	9141676	AT1G26420	-0.842751	4.88083	5.43e-13	8.48e-12
1	9140702	9141676	AT1G26430	-0.842751	4.88083	5.43e-13	8.48e-12
1	9184270	9185569	AT1G26570	0.194617	6.20579	0.00413557	0.0131564
1	9184270	9185569	AT1G26580	0.194617	6.20579	0.00413557	0.0131564
1	9209184	9210541	AT1G26640	0.209208	5.96742	0.00432307	0.0136772
1	9209184	9210541	AT1G26650	0.209208	5.96742	0.00432307	0.0136772
1	9213787	9216671	AT1G26660	0.205709	6.79358	0.000266805	0.00117365
1	9213787	9216671	AT1G26665	0.205709	6.79358	0.000266805	0.00117365
1	9213787	9216671	AT1G26670	0.205709	6.79358	0.000266805	0.00117365
1	9213787	9216671	AT1G26680	0.205709	6.79358	0.000266805	0.00117365
1	9224917	9225986	AT1G26690	0.335747	5.40253	0.000135182	0.000634231
1	9224917	9225986	AT1G26700	0.335747	5.40253	0.000135182	0.000634231
1	9242196	9242820	AT1G06013	0.529382	4.43433	5.49e-05	0.000281337
1	9242196	9242820	AT1G26730	0.529382	4.43433	5.49e-05	0.000281337
1	9257764	9258197	AT1G06023	-0.548245	4.0073	0.000772578	0.00304299
1	9257764	9258197	AT1G26770	-0.548245	4.0073	0.000772578	0.00304299
1	9263120	9263457	AT1G26773	-0.531559	3.83386	0.0023963	0.00821677
1	9284639	9286941	AT1G26799	0.244135	6.82163	1.27e-05	7.49e-05
1	9284639	9286941	AT1G26800	0.244135	6.82163	1.27e-05	7.49e-05
1	9284639	9286941	AT1G26810	0.244135	6.82163	1.27e-05	7.49e-05
1	9295777	9296651	AT1G26820	0.251964	5.1251	0.00969811	0.0272733
1	9295777	9296651	AT1G26830	0.251964	5.1251	0.00969811	0.0272733
1	9295777	9296651	AT1G26840	0.251964	5.1251	0.00969811	0.0272733
1	9313782	9314094	AT1G26870	1.0035	3.47578	4.69e-07	3.51e-06
1	9315375	9317025	AT1G06033	0.24355	6.19488	0.000346854	0.00148444
1	9315375	9317025	AT1G26880	0.24355	6.19488	0.000346854	0.00148444
1	9315375	9317025	AT1G26890	0.24355	6.19488	0.000346854	0.00148444
1	9320977	9322325	AT1G26900	0.226838	5.73841	0.00403384	0.0128767
1	9320977	9322325	AT1G26910	0.226838	5.73841	0.00403384	0.0128767
1	9325233	9331045	AT1G06037	0.268163	8.2609	4.6e-14	7.88e-13
1	9325233	9331045	AT1G26920	0.268163	8.2609	4.6e-14	7.88e-13
1	9331460	9334781	AT1G26921	0.230234	7.35938	1.28e-06	8.93e-06
1	9347889	9348261	NA	-0.370659	4.23453	0.0115567	0.03167
1	9349052	9349427	AT1G26945	-0.380368	4.24896	0.00917116	0.0260925
1	9354896	9357333	AT1G26960	-0.302177	6.27232	7e-06	4.31e-05
1	9354896	9357333	AT1G26970	-0.302177	6.27232	7e-06	4.31e-05
1	9377088	9379229	AT1G27000	-0.411851	5.98445	2.58e-08	2.29e-07
1	9377088	9379229	AT1G27008	-0.411851	5.98445	2.58e-08	2.29e-07
1	9377088	9379229	AT1G27020	-0.411851	5.98445	2.58e-08	2.29e-07
1	9381378	9383796	AT1G27030	-1.03333	6.36269	3.25e-52	6.3e-50
1	9385622	9386820	AT1G27040	-0.705317	5.58047	3.75e-16	7.74e-15
1	9398458	9399705	AT1G27070	0.202782	5.86302	0.00747726	0.0219446
1	9398458	9399705	AT1G27080	0.202782	5.86302	0.00747726	0.0219446
1	9407191	9411302	AT1G27090	0.155156	7.65868	0.000344655	0.00147573
1	9407191	9411302	AT1G27100	0.155156	7.65868	0.000344655	0.00147573
1	9428763	9429894	AT1G27140	-0.193496	5.80112	0.012966	0.0349205
1	9428763	9429894	AT1G27150	-0.193496	5.80112	0.012966	0.0349205
1	9428763	9429894	AT1G27160	-0.193496	5.80112	0.012966	0.0349205
1	9479891	9484567	AT1G06083	0.187103	7.93292	2.43e-06	1.6e-05
1	9479891	9484567	AT1G27290	0.187103	7.93292	2.43e-06	1.6e-05
1	9479891	9484567	AT1G27300	0.187103	7.93292	2.43e-06	1.6e-05
1	9484805	9488547	AT1G27310	0.131669	7.35266	0.00574806	0.0174851
1	9484805	9488547	AT1G27320	0.131669	7.35266	0.00574806	0.0174851
1	9492262	9496380	AT1G27330	0.199084	7.29984	3.94e-05	0.000208614
1	9498241	9499965	AT1G27340	0.189045	6.08968	0.00731678	0.0215202
1	9498241	9499965	AT1G27350	0.189045	6.08968	0.00731678	0.0215202
1	9498241	9499965	AT1G27360	0.189045	6.08968	0.00731678	0.0215202
1	9557708	9559103	AT1G27510	0.230004	6.15518	0.000854064	0.00331866
1	9557708	9559103	AT1G27520	0.230004	6.15518	0.000854064	0.00331866
1	9621514	9621857	AT1G27660	0.440487	3.95259	0.00657734	0.0196537
1	9627437	9628724	AT1G27670	-0.821648	4.93558	4.99e-13	7.82e-12
1	9627437	9628724	AT1G27680	-0.821648	4.93558	4.99e-13	7.82e-12
1	9723800	9725177	AT1G27910	0.220261	6.09128	0.00176318	0.00626496
1	9723800	9725177	AT1G27920	0.220261	6.09128	0.00176318	0.00626496
1	9746322	9749695	AT1G27960	-0.437687	7.04662	1.52e-16	3.23e-15
1	9746322	9749695	AT1G27970	-0.437687	7.04662	1.52e-16	3.23e-15
1	9746322	9749695	AT1G27980	-0.437687	7.04662	1.52e-16	3.23e-15
1	9760397	9761171	AT1G28000	1.14266	4.26383	3.67e-15	6.98e-14
1	9760397	9761171	AT1G28010	1.14266	4.26383	3.67e-15	6.98e-14
1	9789770	9790559	AT1G28080	0.566987	4.67564	1.52e-06	1.05e-05
1	9793088	9793863	NA	0.572876	4.63188	1.91651e-06	1.28716e-05
1	9794192	9796641	AT1G06113	0.491619	6.3812	1.81e-14	3.24e-13
1	9794192	9796641	AT1G28090	0.491619	6.3812	1.81e-14	3.24e-13
1	9805808	9806682	AT1G28110	0.28508	5.11239	0.00357743	0.0115911
1	9808463	9810021	NA	0.547823	5.64558	1.64353e-11	2.18697e-10
1	9814933	9815744	AT1G28120	0.27995	5.171	0.00343177	0.0111872
1	9819939	9820916	NA	0.828578	5.19258	5.94735e-18	1.43705e-16
1	9821367	9826969	NA	0.380379	7.93082	9.70423e-22	3.10008e-20
1	9828360	9829060	AT1G28130	0.277863	5.06346	0.00537372	0.0164622
1	9828360	9829060	AT1G28135	0.277863	5.06346	0.00537372	0.0164622
1	9830410	9830863	NA	-0.377838	4.16055	0.012626	0.0341612
1	9831315	9832058	AT1G28140	-0.69396	4.64723	3.93e-08	3.42e-07
1	9845280	9848644	AT1G06127	-0.221685	6.92826	4.89e-05	0.000253542
1	9845280	9848644	AT1G28180	-0.221685	6.92826	4.89e-05	0.000253542
1	9845280	9848644	AT1G28190	-0.221685	6.92826	4.89e-05	0.000253542
1	9885286	9888156	AT1G28280	0.181335	7.38835	0.000119622	0.00056874
1	9889214	9889752	AT1G28290	0.436925	4.66242	0.000224628	0.00100655
1	9891549	9896663	AT1G28300	0.774702	7.6599	5.64e-71	2.24e-68
1	9917522	9917850	NA	0.602503	4.48998	2.58827e-06	1.69755e-05
1	9923575	9924745	AT1G28320	0.193804	5.84719	0.0109703	0.0302574
1	9933997	9937015	AT1G06147	0.214859	7.12865	2.53e-05	0.000139607
1	9933997	9937015	AT1G28330	0.214859	7.12865	2.53e-05	0.000139607
1	9933997	9937015	AT1G28335	0.214859	7.12865	2.53e-05	0.000139607
1	9939809	9941176	AT1G28340	0.175977	6.04735	0.0138109	0.0367823
1	9939809	9941176	AT1G28350	0.175977	6.04735	0.0138109	0.0367823
1	9955996	9956953	AT1G28370	-0.227825	5.20652	0.0181151	0.0461026
1	9963224	9964174	AT1G28380	-0.249786	5.30471	0.00715703	0.0211305
1	9966670	9968996	AT1G06153	0.172053	6.12439	0.013581	0.0362621
1	9966670	9968996	AT1G28390	0.172053	6.12439	0.013581	0.0362621
1	9969338	9970020	AT1G28395	0.349846	4.55761	0.00479411	0.0149293
1	9988168	9991142	AT1G06157	-0.28029	6.45094	1e-05	5.98e-05
1	9988168	9991142	AT1G28420	-0.28029	6.45094	1e-05	5.98e-05
1	9991386	9992708	AT1G28430	-0.595953	5.55245	6.17e-12	8.61e-11
1	10010195	10011177	AT1G06163	0.509815	4.91888	1.52e-06	1.05e-05
1	10010195	10011177	AT1G28470	0.509815	4.91888	1.52e-06	1.05e-05
1	10045254	10047530	AT1G28570	-0.238016	6.42361	0.000195511	0.0008875
1	10045254	10047530	AT1G28580	-0.238016	6.42361	0.000195511	0.0008875
1	10045254	10047530	AT1G28590	-0.238016	6.42361	0.000195511	0.0008875
1	10052863	10053273	AT1G28600	-1.30193	3.74024	1.44e-11	1.94e-10
1	10052863	10053273	AT1G28610	-1.30193	3.74024	1.44e-11	1.94e-10
1	10072383	10077747	AT1G28650	-0.638441	7.36758	1.03e-39	1.12e-37
1	10072383	10077747	AT1G28660	-0.638441	7.36758	1.03e-39	1.12e-37
1	10072383	10077747	AT1G28670	-0.638441	7.36758	1.03e-39	1.12e-37
1	10072383	10077747	AT1G28680	-0.638441	7.36758	1.03e-39	1.12e-37
1	10072383	10077747	AT1G28685	-0.638441	7.36758	1.03e-39	1.12e-37
1	10122943	10124203	AT1G29020	-0.550965	5.20585	2.47e-08	2.21e-07
1	10124596	10125250	AT1G29025	-0.873397	4.18424	2.02e-08	1.83e-07
1	10126880	10127924	AT1G06197	-0.927178	4.70128	2.98e-13	4.79e-12
1	10126880	10127924	AT1G06203	-0.927178	4.70128	2.98e-13	4.79e-12
1	10143353	10146188	AT1G29060	-0.657124	6.44706	2.97e-24	1.16e-22
1	10183277	10186011	AT1G29150	-0.447319	6.47214	1.83e-12	2.69e-11
1	10183277	10186011	AT1G29160	-0.447319	6.47214	1.83e-12	2.69e-11
1	10193678	10195874	AT1G29170	-0.18576	6.15924	0.00746384	0.0219149
1	10193678	10195874	AT1G29179	-0.18576	6.15924	0.00746384	0.0219149
1	10218286	10226995	AT1G29240	-0.20452	8.46312	9.08e-10	9.89e-09
1	10218286	10226995	AT1G29250	-0.20452	8.46312	9.08e-10	9.89e-09
1	10218286	10226995	AT1G29260	-0.20452	8.46312	9.08e-10	9.89e-09
1	10227397	10229145	AT1G29265	-0.305373	5.81971	8.46e-05	0.000416722
1	10229496	10231079	AT1G29270	-0.384321	5.81721	8.26e-07	5.91e-06
1	10243257	10243982	AT1G29290	0.346776	4.89714	0.00117925	0.00440966
1	10244402	10250447	AT1G29300	0.177274	7.85123	1.37e-05	8.01e-05
1	10244402	10250447	AT1G29310	0.177274	7.85123	1.37e-05	8.01e-05
1	10326103	10326833	AT1G06287	-0.306006	5.07933	0.00266874	0.00899414
1	10326103	10326833	AT1G29530	-0.306006	5.07933	0.00266874	0.00899414
1	10326103	10326833	AT1G29535	-0.306006	5.07933	0.00266874	0.00899414
1	10326103	10326833	AT1G29540	-0.306006	5.07933	0.00266874	0.00899414
1	10330452	10331079	AT1G29550	0.426097	4.53727	0.000664254	0.00265867
1	10330452	10331079	AT1G29560	0.426097	4.53727	0.000664254	0.00265867
1	10352777	10353849	AT1G29630	-0.26732	5.52557	0.00180804	0.00641102
1	10354072	10355928	AT1G29640	0.149094	6.39759	0.0195704	0.0491681
1	10381266	10382615	AT1G06293	0.246059	5.942	0.000868024	0.0033646
1	10381266	10382615	AT1G29680	0.246059	5.942	0.000868024	0.0033646
1	10381266	10382615	AT1G29690	0.246059	5.942	0.000868024	0.0033646
1	10405391	10408387	AT1G29730	0.604395	6.9795	1.12e-29	6.08e-28
1	10412943	10413477	AT1G29740	0.88916	4.11803	5.51e-09	5.43e-08
1	10412943	10413477	AT1G29750	0.88916	4.11803	5.51e-09	5.43e-08
1	10436693	10438136	AT1G29810	0.222572	6.19018	0.00109796	0.00413834
1	10436693	10438136	AT1G29820	0.222572	6.19018	0.00109796	0.00413834
1	10441635	10442001	AT1G29830	1.18464	3.83807	9.96e-12	1.36e-10
1	10486321	10486690	AT1G29940	-0.521476	3.96471	0.00165954	0.00594002
1	10505387	10506046	AT1G29980	-0.407559	4.68232	0.000792307	0.00310569
1	10505387	10506046	AT1G29990	-0.407559	4.68232	0.000792307	0.00310569
1	10551096	10551899	AT1G30070	-0.638447	4.59646	6.63e-07	4.83e-06
1	10551096	10551899	AT1G30080	-0.638447	4.59646	6.63e-07	4.83e-06
1	10582107	10583142	AT1G30110	0.284475	5.99647	8.88e-05	0.000435281
1	10596174	10597082	AT1G30135	0.302684	4.86776	0.00518448	0.01597
1	10596174	10597082	AT1G30140	0.302684	4.86776	0.00518448	0.01597
1	10635271	10636583	AT1G30220	-0.682339	5.09946	6.63e-11	8.33e-10
1	10635271	10636583	AT1G30230	-0.682339	5.09946	6.63e-11	8.33e-10
1	10654667	10656635	AT1G30270	0.256867	6.68971	1.03e-05	6.12e-05
1	10675889	10681394	AT1G06323	-0.095852	7.86799	0.0184927	0.0468609
1	10675889	10681394	AT1G30300	-0.095852	7.86799	0.0184927	0.0468609
1	10675889	10681394	AT1G30320	-0.095852	7.86799	0.0184927	0.0468609
1	10684572	10685481	AT1G30330	-0.696309	4.99569	1.81e-10	2.15e-09
1	10707033	10707896	NA	0.575469	4.85331	1.35628e-07	1.1028e-06
1	10712356	10717012	AT1G30350	-0.162606	7.4819	0.000411352	0.0017318
1	10712356	10717012	AT1G30360	-0.162606	7.4819	0.000411352	0.0017318
1	10720729	10722742	AT1G30370	-0.601821	6.40811	3.16e-20	9.17e-19
1	10720729	10722742	AT1G30380	-0.601821	6.40811	3.16e-20	9.17e-19
1	10738179	10739744	AT1G30400	-0.571867	5.83154	2.9e-13	4.67e-12
1	10738179	10739744	AT1G30410	-0.571867	5.83154	2.9e-13	4.67e-12
1	10800081	10801012	AT1G30490	0.403207	5.21975	1.74e-05	9.97e-05
1	10808204	10809865	AT1G30500	0.188451	6.16026	0.00622431	0.0187532
1	10808204	10809865	AT1G30510	0.188451	6.16026	0.00622431	0.0187532
1	10808204	10809865	AT1G30515	0.188451	6.16026	0.00622431	0.0187532
1	10808204	10809865	AT1G30520	0.188451	6.16026	0.00622431	0.0187532
1	10854527	10855915	AT1G30620	0.208224	5.9453	0.00480201	0.0149459
1	10864593	10867125	AT1G30640	0.808617	6.36771	9.25e-36	8.26e-34
1	10867742	10870324	AT1G30650	0.228472	6.945	2.25e-05	0.000125495
1	10885831	10886329	AT1G30680	-0.680588	4.0049	3.65e-05	0.00019485
1	10886402	10888530	AT1G30690	-0.251351	6.15319	0.000313242	0.00135349
1	10891428	10893770	AT1G30700	-0.575432	5.98656	1.11e-14	2.03e-13
1	10894265	10894930	AT1G30710	-0.64585	4.60653	4.48e-07	3.37e-06
1	10897433	10898221	AT1G30720	-0.362082	5.09632	0.000365345	0.0015581
1	10899901	10900778	AT1G30730	-0.256889	5.19484	0.00806122	0.023419
1	10899901	10900778	AT1G30740	-0.256889	5.19484	0.00806122	0.023419
1	10946964	10949744	AT1G30814	0.132833	7.13854	0.00904572	0.0257918
1	10946964	10949744	AT1G30820	0.132833	7.13854	0.00904572	0.0257918
1	10952548	10956015	AT1G06373	-0.210325	7.14865	3.75e-05	0.000199694
1	10956438	10960375	AT1G30825	-0.18606	7.6485	2.09e-05	0.000117628
1	10966775	10968521	NA	0.274537	6.29687	3.07884e-05	0.000167108
1	10988835	10989139	AT1G30860	0.791485	3.23096	0.000269654	0.00118405
1	10993324	10995280	AT1G30870	0.165982	6.40328	0.00920795	0.0261754
1	10993324	10995280	AT1G30880	0.165982	6.40328	0.00920795	0.0261754
1	10993324	10995280	AT1G30890	0.165982	6.40328	0.00920795	0.0261754
1	10996141	10998079	AT1G30900	0.237662	6.28742	0.000322495	0.00138855
1	10996141	10998079	AT1G30910	0.237662	6.28742	0.000322495	0.00138855
1	11060315	11060933	AT1G06403	-0.394219	4.36935	0.00445561	0.0140159
1	11067700	11068299	NA	-0.466874	4.60794	0.000204807	0.000925756
1	11069833	11071424	AT1G31040	-0.628423	5.61108	1.44e-13	2.37e-12
1	11084289	11085773	AT1G31070	-0.264317	5.70185	0.00104323	0.00396006
1	11106799	11110470	AT1G31120	-0.342876	7.36314	8.83e-13	1.35e-11
1	11112619	11113929	NA	-0.512547	5.35041	3.57124e-08	3.12579e-07
1	11133521	11135585	AT1G31170	-0.729372	6.04578	4.25e-23	1.52e-21
1	11133521	11135585	AT1G31173	-0.729372	6.04578	4.25e-23	1.52e-21
1	11205892	11206202	NA	-0.809497	3.9402	2.15949e-06	1.43621e-05
1	11206761	11207869	NA	-0.668035	5.13058	9.39007e-11	1.15241e-09
1	11208174	11210448	AT1G31320	-0.986005	5.93165	1.19e-36	1.09e-34
1	11227611	11228048	NA	-0.641093	4.0262	8.56666e-05	0.000421228
1	11261632	11263178	AT1G31440	-0.347631	5.51669	5.69e-05	0.000290368
1	11261632	11263178	AT1G31450	-0.347631	5.51669	5.69e-05	0.000290368
1	11261632	11263178	AT1G31460	-0.347631	5.51669	5.69e-05	0.000290368
1	11261632	11263178	AT1G31470	-0.347631	5.51669	5.69e-05	0.000290368
1	11261632	11263178	AT1G31480	-0.347631	5.51669	5.69e-05	0.000290368
1	11329456	11329789	AT1G31650	-0.611533	3.33493	0.00419321	0.0133256
1	11333010	11333674	AT1G31660	-0.341266	4.75609	0.00350572	0.0114021
1	11350892	11351347	NA	-0.707759	4.30697	1.2578e-06	8.76502e-06
1	11352695	11355039	AT1G31710	-0.673134	6.46074	1.69e-25	7.3e-24
1	11352695	11355039	AT1G31720	-0.673134	6.46074	1.69e-25	7.3e-24
1	11379476	11380690	AT1G31770	-0.223817	5.42144	0.0116725	0.0319168
1	11379476	11380690	AT1G31772	-0.223817	5.42144	0.0116725	0.0319168
1	11381822	11383275	NA	-0.313188	5.53572	0.000254283	0.00112565
1	11387000	11387290	NA	-0.503624	3.71367	0.00611288	0.0184631
1	11468978	11476522	AT1G06473	0.223681	8.32968	1.19e-10	1.43e-09
1	11468978	11476522	AT1G06483	0.223681	8.32968	1.19e-10	1.43e-09
1	11468978	11476522	AT1G06487	0.223681	8.32968	1.19e-10	1.43e-09
1	11468978	11476522	AT1G31930	0.223681	8.32968	1.19e-10	1.43e-09
1	11468978	11476522	AT1G31935	0.223681	8.32968	1.19e-10	1.43e-09
1	11468978	11476522	AT1G31940	0.223681	8.32968	1.19e-10	1.43e-09
1	11468978	11476522	AT1G31950	0.223681	8.32968	1.19e-10	1.43e-09
1	11528355	11528996	AT1G32050	0.255472	4.91043	0.0163389	0.0422887
1	11543027	11544643	AT1G32090	0.391031	6.17144	1.18e-08	1.11e-07
1	11546471	11546879	AT1G32100	0.625074	4.04412	6.34e-05	0.000322015
1	11547654	11548964	NA	0.535343	5.39834	1.2999e-09	1.39203e-08
1	11552764	11553226	AT1G32120	0.725013	3.7733	3.55e-05	0.0001901
1	11568585	11573980	AT1G32150	-0.201754	7.72729	2.25e-06	1.49e-05
1	11568585	11573980	AT1G32160	-0.201754	7.72729	2.25e-06	1.49e-05
1	11568585	11573980	AT1G32170	-0.201754	7.72729	2.25e-06	1.49e-05
1	11596735	11597396	AT1G06527	-0.59314	4.3769	2.4e-05	0.000133527
1	11596735	11597396	AT1G32190	-0.59314	4.3769	2.4e-05	0.000133527
1	11628358	11630700	AT1G32240	0.667807	6.1906	1.45e-22	5.02e-21
1	11671613	11672060	AT1G06537	0.481896	4.17903	0.00104272	0.003959
1	11671613	11672060	AT1G32350	0.481896	4.17903	0.00104272	0.003959
1	11672591	11674436	AT1G32360	0.302029	6.20088	8.74e-06	5.28e-05
1	11672591	11674436	AT1G32361	0.302029	6.20088	8.74e-06	5.28e-05
1	11672591	11674436	AT1G32370	0.302029	6.20088	8.74e-06	5.28e-05
1	11684496	11685321	AT1G06547	-0.237142	5.26992	0.0116675	0.0319168
1	11684496	11685321	AT1G06553	-0.237142	5.26992	0.0116675	0.0319168
1	11684496	11685321	AT1G06557	-0.237142	5.26992	0.0116675	0.0319168
1	11684496	11685321	AT1G32380	-0.237142	5.26992	0.0116675	0.0319168
1	11684496	11685321	AT1G32385	-0.237142	5.26992	0.0116675	0.0319168
1	11709665	11710179	AT1G32440	-0.51368	4.48791	0.000109552	0.000525993
1	11766617	11768685	AT1G32540	0.915689	5.97281	1.99e-35	1.74e-33
1	11774581	11774878	AT1G32550	0.770303	3.0241	0.00102227	0.00389348
1	11774581	11774878	AT1G32560	0.770303	3.0241	0.00102227	0.00389348
1	11774581	11774878	AT1G32570	0.770303	3.0241	0.00102227	0.00389348
1	11796207	11801567	AT1G32610	0.138427	7.9482	0.000459529	0.00191674
1	11796207	11801567	AT1G32620	0.138427	7.9482	0.000459529	0.00191674
1	11796207	11801567	AT1G32630	0.138427	7.9482	0.000459529	0.00191674
1	11796207	11801567	AT1G32640	0.138427	7.9482	0.000459529	0.00191674
1	11806834	11807352	NA	-0.331853	4.46414	0.0124154	0.0337039
1	11808522	11810429	AT1G32650	-0.190432	6.23225	0.00500225	0.0154814
1	11808522	11810429	AT1G32660	-0.190432	6.23225	0.00500225	0.0154814
1	11819162	11821931	AT1G32690	0.203024	6.97988	0.000141234	0.000660268
1	11826646	11831839	AT1G06607	0.175659	7.80548	2.18e-05	0.000122147
1	11826646	11831839	AT1G32700	0.175659	7.80548	2.18e-05	0.000122147
1	11826646	11831839	AT1G32710	0.175659	7.80548	2.18e-05	0.000122147
1	11858045	11859354	AT1G32750	0.324161	5.47721	0.000157655	0.000730232
1	11858045	11859354	AT1G32760	0.324161	5.47721	0.000157655	0.000730232
1	11873462	11877967	AT1G06617	-0.13584	7.55667	0.00250978	0.00854065
1	11873462	11877967	AT1G32780	-0.13584	7.55667	0.00250978	0.00854065
1	11873462	11877967	AT1G32790	-0.13584	7.55667	0.00250978	0.00854065
1	11907387	11908452	AT1G32850	0.762355	5.19711	1.44e-15	2.84e-14
1	11907387	11908452	AT1G32860	0.762355	5.19711	1.44e-15	2.84e-14
1	11911535	11912241	AT1G32870	0.492573	5.05955	8.33e-07	5.96e-06
1	11970455	11975234	AT1G33050	-0.32926	7.43489	2.22e-12	3.24e-11
1	11970455	11975234	AT1G33055	-0.32926	7.43489	2.22e-12	3.24e-11
1	11970455	11975234	AT1G33060	-0.32926	7.43489	2.22e-12	3.24e-11
1	12001683	12006509	AT1G33100	-0.890927	7.21734	2.23e-67	7.6e-65
1	12001683	12006509	AT1G33102	-0.890927	7.21734	2.23e-67	7.6e-65
1	12001683	12006509	AT1G33110	-0.890927	7.21734	2.23e-67	7.6e-65
1	12045936	12047760	AT1G33220	0.254837	6.17262	0.00020179	0.00091333
1	12045936	12047760	AT1G33230	0.254837	6.17262	0.00020179	0.00091333
1	12051162	12052558	AT1G33240	0.384638	5.88752	3.12e-07	2.41e-06
1	12053493	12057663	AT1G33250	0.13133	7.26685	0.00728891	0.0214456
1	12064510	12065399	AT1G33260	-0.414931	4.89151	0.000185823	0.000848035
1	12064510	12065399	AT1G33265	-0.414931	4.89151	0.000185823	0.000848035
1	12069380	12070537	AT1G33270	0.60902	5.58554	2.21e-13	3.6e-12
1	12073940	12074768	AT1G33280	0.400684	5.25363	1.55e-05	8.94e-05
1	12073940	12074768	AT1G33290	0.400684	5.25363	1.55e-05	8.94e-05
1	12091306	12092900	AT1G33350	0.21765	5.89543	0.00371991	0.0119913
1	12091306	12092900	AT1G33360	0.21765	5.89543	0.00371991	0.0119913
1	12095983	12096686	NA	-0.505316	4.91169	5.41146e-06	3.38643e-05
1	12177555	12178698	AT1G33590	0.262018	5.18845	0.00583448	0.0177069
1	12179006	12180072	NA	0.415973	4.94949	6.93387e-05	0.000348102
1	12181045	12182218	AT1G33600	0.209688	5.37047	0.018489	0.0468584
1	12188402	12191253	AT1G33607	0.58828	6.47797	3.5e-21	1.08e-19
1	12188402	12191253	AT1G33610	0.58828	6.47797	3.5e-21	1.08e-19
1	12188402	12191253	AT1G33612	0.58828	6.47797	3.5e-21	1.08e-19
1	12232778	12233082	AT1G06703	1.67194	3.07752	9.49e-13	1.43e-11
1	12232778	12233082	AT1G06707	1.67194	3.07752	9.49e-13	1.43e-11
1	12233481	12234747	AT1G33750	1.44493	4.9058	3.75e-37	3.51e-35
1	12233481	12234747	AT1G33760	1.44493	4.9058	3.75e-37	3.51e-35
1	12256746	12257815	AT1G33790	0.535106	5.06025	8.8e-08	7.34e-07
1	12350634	12352396	AT1G33970	0.17574	6.28062	0.00799192	0.0232494
1	12350634	12352396	AT1G33980	0.17574	6.28062	0.00799192	0.0232494
1	12370770	12372129	AT1G34030	-0.296632	5.74428	0.000194656	0.000883855
1	12374261	12376370	AT1G34040	-0.974157	6.3751	3.15e-47	5.03e-45
1	12420665	12421569	AT1G34110	0.325195	5.22388	0.000522119	0.00215037
1	12421874	12423044	NA	0.350241	5.39527	7.13383e-05	0.000357334
1	12426766	12427469	AT1G34120	0.231735	5.20949	0.0140416	0.0372731
1	12426766	12427469	AT1G34130	0.231735	5.20949	0.0140416	0.0372731
1	12493720	12494874	AT1G34270	0.239019	5.53446	0.00454548	0.0142723
1	12502982	12504032	AT1G34300	0.212277	5.30589	0.0197706	0.0496198
1	12547311	12548405	NA	0.274869	5.27883	0.00277795	0.00931205
1	12548814	12551385	AT1G06753	0.33009	6.9424	9.29e-10	1.01e-08
1	12548814	12551385	AT1G34370	0.33009	6.9424	9.29e-10	1.01e-08
1	12583870	12584647	AT1G34420	-0.625091	4.94321	1.8e-08	1.64e-07
1	12840377	12840986	NA	0.338403	4.80974	0.00230187	0.00792165
1	12867227	12868264	AT1G35150	0.311272	5.35745	0.000494184	0.0020442
1	12867227	12868264	AT1G35160	0.311272	5.35745	0.000494184	0.0020442
1	12934063	12935136	AT1G35250	-0.9698	4.99668	8.49e-18	2.03e-16
1	12935487	12938106	AT1G35255	-0.703487	6.41087	8.05e-27	3.78e-25
1	12935487	12938106	AT1G35260	-0.703487	6.41087	8.05e-27	3.78e-25
1	12960817	12965257	AT1G35320	-0.325672	7.40541	5.93e-12	8.29e-11
1	12960817	12965257	AT1G35330	-0.325672	7.40541	5.93e-12	8.29e-11
1	12967330	12967856	NA	-0.863025	4.42872	8.83271e-10	9.64642e-09
1	13071078	13071676	AT1G35510	0.30886	4.92487	0.00346996	0.0113009
1	13076625	13079667	AT1G35515	-0.148075	7.02974	0.0050558	0.0156244
1	13076625	13079667	AT1G35516	-0.148075	7.02974	0.0050558	0.0156244
1	13115718	13118030	AT1G35545	-0.29662	6.49241	2.22e-06	1.47e-05
1	13115718	13118030	AT1G35560	-0.29662	6.49241	2.22e-06	1.47e-05
1	13124193	13126605	AT1G35580	0.320302	7.02055	1.2e-09	1.29e-08
1	13128835	13130140	NA	0.220649	5.82373	0.00404735	0.0129116
1	13130570	13130877	NA	0.468232	3.64981	0.0107912	0.0298746
1	13141345	13142856	AT1G35610	-0.181985	6.13642	0.00926544	0.0263037
1	13144809	13147647	AT1G35614	-0.514124	7.19386	4.79e-24	1.84e-22
1	13156425	13157302	AT1G06913	0.238406	5.57858	0.00408797	0.0130203
1	13156425	13157302	AT1G35620	0.238406	5.57858	0.00408797	0.0130203
1	13204413	13206551	AT1G35670	0.333215	6.36586	2.32e-07	1.83e-06
1	13204413	13206551	AT1G35680	0.333215	6.36586	2.32e-07	1.83e-06
1	13225304	13225841	AT1G35720	0.489902	4.64272	4.12e-05	0.000217016
1	13279159	13280470	AT1G35780	0.553066	5.7514	2.03e-12	2.97e-11
1	13281220	13282006	NA	1.1616	4.69642	5.24392e-22	1.70393e-20
1	13450205	13454850	AT1G36050	0.7175	7.68957	2.12e-62	6.13e-60
1	13450205	13454850	AT1G36060	0.7175	7.68957	2.12e-62	6.13e-60
1	13455776	13461920	NA	1.11377	7.71234	9.6661e-147	8.2447e-143
1	13462239	13462894	NA	1.05235	4.79475	3.66753e-20	1.05505e-18
1	13463775	13465150	NA	1.03027	5.63294	1.5155e-35	1.33262e-33
1	13469617	13470940	AT1G06947	0.415942	5.96272	1.43e-08	1.33e-07
1	13469617	13470940	AT1G06953	0.415942	5.96272	1.43e-08	1.33e-07
1	13469617	13470940	AT1G36070	0.415942	5.96272	1.43e-08	1.33e-07
1	13587948	13588441	NA	-1.40167	3.498	4.75963e-11	6.06835e-10
1	13589651	13590486	NA	-1.13716	4.70822	2.03113e-18	5.10295e-17
1	14024695	14025865	AT1G36980	0.354512	5.83849	3.47e-06	2.23e-05
1	14148766	14151488	NA	-0.535931	6.76246	3.29077e-20	9.49869e-19
1	14161990	14163018	AT1G37130	-0.478781	5.23301	8.47e-07	6.06e-06
1	14163380	14164089	NA	-0.436859	4.74118	0.000226836	0.00101538
1	14165835	14166199	NA	-0.511884	4.02747	0.00150813	0.00546922
1	14284930	14286293	AT1G07023	0.313658	6.32344	1.57e-06	1.07e-05
1	14284930	14286293	AT1G07027	0.313658	6.32344	1.57e-06	1.07e-05
1	14295484	14296196	AT1G38131	0.524636	4.9926	3.33e-07	2.55e-06
1	14304088	14305298	NA	0.758973	5.11736	1.2639e-14	2.29126e-13
1	14307526	14307809	NA	0.905579	3.51118	3.76141e-06	2.40502e-05
1	15606518	15607581	AT1G41830	0.303729	5.29248	0.000893607	0.00345513
1	15650201	15651421	AT1G41880	0.211479	5.76219	0.00691439	0.0205171
1	15879792	15880248	NA	-0.64955	4.02162	7.13453e-05	0.000357334
1	15976492	15977009	AT1G42540	-0.965576	4.10519	2.72e-09	2.79e-08
1	15976492	15977009	AT1G42550	-0.965576	4.10519	2.72e-09	2.79e-08
1	16183970	16184611	AT1G43040	1.22775	4.07287	8.05e-15	1.48e-13
1	16230221	16231602	AT1G07147	0.439976	5.91891	3.4e-09	3.45e-08
1	16230221	16231602	AT1G43130	0.439976	5.91891	3.4e-09	3.45e-08
1	16230221	16231602	AT1G43140	0.439976	5.91891	3.4e-09	3.45e-08
1	16263572	16264568	AT1G43160	-0.797671	4.97088	9.47e-13	1.43e-11
1	16263572	16264568	AT1G43170	-0.797671	4.97088	9.47e-13	1.43e-11
1	16411244	16413431	AT1G07163	0.660649	6.3786	9.93e-25	4.05e-23
1	16411244	16413431	AT1G07167	0.660649	6.3786	9.93e-25	4.05e-23
1	16411244	16413431	AT1G43580	0.660649	6.3786	9.93e-25	4.05e-23
1	16411244	16413431	AT1G43600	0.660649	6.3786	9.93e-25	4.05e-23
1	16468108	16468948	AT1G43667	0.37765	5.31687	3.08e-05	0.000167091
1	16468108	16468948	AT1G43670	0.37765	5.31687	3.08e-05	0.000167091
1	16576019	16576302	AT1G43790	-0.873909	3.28465	7.8e-05	0.000386829
1	16576019	16576302	AT1G43800	-0.873909	3.28465	7.8e-05	0.000386829
1	16646729	16647358	AT1G43890	0.272388	5.04146	0.00683325	0.0203046
1	16737226	16737566	NA	-0.665604	3.74232	0.000277986	0.00121719
1	16738834	16739591	AT1G44050	-0.275854	5.12174	0.00583019	0.017697
1	16765305	16768103	AT1G07243	-0.749467	6.51335	6.12e-32	3.88e-30
1	16765305	16768103	AT1G44090	-0.749467	6.51335	6.12e-32	3.88e-30
1	16765305	16768103	AT1G44100	-0.749467	6.51335	6.12e-32	3.88e-30
1	16794639	16795296	AT1G44160	-1.17904	4.37943	2.24e-15	4.32e-14
1	16798760	16801690	AT1G44170	-0.328139	7.1128	2.3e-10	2.7e-09
1	16802042	16802530	NA	-0.561035	4.43864	3.78925e-05	0.000201311
1	16830375	16831759	NA	1.28205	4.9258	4.06602e-31	2.42525e-29
1	16832068	16833850	AT1G44318	1.78757	5.59792	8.33e-90	7.48e-87
1	16834776	16840507	AT1G44350	0.244145	7.64766	1.96e-08	1.78e-07
1	16850284	16852062	AT1G44446	-0.175305	6.09572	0.0133537	0.0357503
1	16850284	16852062	AT1G44478	-0.175305	6.09572	0.0133537	0.0357503
1	16875080	16876328	AT1G44608	-0.884257	5.34408	6.84e-20	1.92e-18
1	16878020	16878400	NA	-0.858472	3.61137	1.14797e-05	6.79029e-05
1	16908535	16910022	AT1G44770	0.239003	5.9184	0.00132846	0.00488937
1	16908535	16910022	AT1G44780	0.239003	5.9184	0.00132846	0.00488937
1	16923453	16924555	AT1G44810	0.209234	5.6824	0.00919593	0.0261455
1	16923453	16924555	AT1G44820	0.209234	5.6824	0.00919593	0.0261455
1	16933221	16934035	AT1G44830	-0.391	5.02927	0.000186494	0.000850413
1	17031232	17032271	AT1G45050	0.272493	5.68255	0.000689916	0.00274919
1	17059872	17062132	NA	-0.428693	6.45223	1.88497e-11	2.49269e-10
1	17062457	17064254	NA	-0.539344	6.04142	1.54113e-13	2.52789e-12
1	17064968	17066358	AT1G45130	-0.231306	5.8602	0.00249867	0.00851476
1	17075968	17076334	AT1G45145	0.348049	4.69195	0.00290106	0.00966585
1	17089560	17091450	AT1G07293	0.228826	6.24233	0.000643346	0.00258231
1	17089560	17091450	AT1G07297	0.228826	6.24233	0.000643346	0.00258231
1	17089560	17091450	AT1G45160	0.228826	6.24233	0.000643346	0.00258231
1	17089560	17091450	AT1G45163	0.228826	6.24233	0.000643346	0.00258231
1	17089560	17091450	AT1G45165	0.228826	6.24233	0.000643346	0.00258231
1	17167108	17169174	AT1G45230	-0.253863	6.37841	9.14e-05	0.00044675
1	17167108	17169174	AT1G45248	-0.253863	6.37841	9.14e-05	0.00044675
1	17167108	17169174	AT1G45249	-0.253863	6.37841	9.14e-05	0.00044675
1	17188894	17193749	AT1G45616	-0.245272	7.74209	7.91e-09	7.65e-08
1	17188894	17193749	AT1G45688	-0.245272	7.74209	7.91e-09	7.65e-08
1	17208900	17209376	NA	-0.496735	4.26393	0.000684522	0.00273024
1	17218408	17218718	NA	-1.39894	3.1764	1.04185e-09	1.12844e-08
1	17219943	17221867	NA	-1.17921	5.61471	2.37826e-39	2.51992e-37
1	17222156	17223306	NA	-1.20873	4.9873	5.32768e-25	2.20595e-23
1	17223719	17225226	AT1G46264	-0.980893	5.39002	1.84e-24	7.32e-23
1	17249409	17249939	NA	0.402931	4.28447	0.00405524	0.012933
1	17284457	17286432	AT1G47128	0.213002	6.15242	0.00203359	0.00709427
1	17325654	17327971	AT1G47260	0.578284	6.2264	1.02e-17	2.43e-16
1	17325654	17327971	AT1G47270	0.578284	6.2264	1.02e-17	2.43e-16
1	17325654	17327971	AT1G47271	0.578284	6.2264	1.02e-17	2.43e-16
1	17325654	17327971	AT1G47278	0.578284	6.2264	1.02e-17	2.43e-16
1	17355986	17356528	AT1G47340	-0.287809	4.80627	0.0115408	0.0316367
1	17417417	17418519	AT1G47470	-0.559275	5.57697	6.65e-11	8.34e-10
1	17417417	17418519	AT1G47480	-0.559275	5.57697	6.65e-11	8.34e-10
1	17432410	17433535	AT1G47495	0.243239	5.43164	0.00525125	0.0161466
1	17432410	17433535	AT1G47497	0.243239	5.43164	0.00525125	0.0161466
1	17432410	17433535	AT1G47500	0.243239	5.43164	0.00525125	0.0161466
1	17435981	17439971	AT1G47510	0.53477	6.98862	9.59e-24	3.62e-22
1	17451395	17452491	AT1G47530	-0.323225	5.65019	8.47e-05	0.000416974
1	17487955	17488399	NA	0.558339	4.0337	0.000365874	0.00155997
1	17505609	17506062	AT1G47610	-0.936453	3.68874	9.75e-07	6.92e-06
1	17508659	17511050	AT1G47620	1.53225	5.53975	1.14e-66	3.82e-64
1	17517615	17518375	NA	0.818248	4.77787	6.25085e-13	9.70275e-12
1	17518842	17520206	AT1G47640	0.315761	5.92881	2.08e-05	0.000117175
1	17557947	17558820	AT1G47710	0.299235	5.36052	0.000800765	0.00313524
1	17566497	17568055	AT1G47730	-0.245753	6.31294	0.000207856	0.000938045
1	17566497	17568055	AT1G47740	-0.245753	6.31294	0.000207856	0.000938045
1	17569223	17570345	AT1G47750	0.258665	5.57947	0.00182901	0.00647087
1	17569223	17570345	AT1G47760	0.258665	5.57947	0.00182901	0.00647087
1	17644449	17644919	AT1G47885	-0.689786	3.95445	4.17e-05	0.000219545
1	17644449	17644919	AT1G47890	-0.689786	3.95445	4.17e-05	0.000219545
1	17697002	17697504	AT1G07463	-0.363179	4.44051	0.006901	0.0204809
1	17697002	17697504	AT1G47990	-0.363179	4.44051	0.006901	0.0204809
1	17705135	17706368	AT1G48000	-0.775369	5.16249	4.79e-14	8.18e-13
1	17758067	17758707	AT1G48090	0.399109	4.87395	0.000218514	0.000981471
1	17758067	17758707	AT1G48095	0.399109	4.87395	0.000218514	0.000981471
1	17772663	17773597	AT1G07477	0.211494	5.36298	0.0177852	0.0454002
1	17772663	17773597	AT1G48110	0.211494	5.36298	0.0177852	0.0454002
1	17772663	17773597	AT1G48120	0.211494	5.36298	0.0177852	0.0454002
1	17782044	17782695	AT1G48130	0.238413	5.15736	0.0132341	0.0354774
1	17782044	17782695	AT1G48140	0.238413	5.15736	0.0132341	0.0354774
1	17782044	17782695	AT1G48150	0.238413	5.15736	0.0132341	0.0354774
1	17797556	17798898	AT1G48190	0.302236	6.10888	1.57e-05	9.07e-05
1	17797556	17798898	AT1G48200	0.302236	6.10888	1.57e-05	9.07e-05
1	17797556	17798898	AT1G48210	0.302236	6.10888	1.57e-05	9.07e-05
1	17847045	17848241	AT1G48285	0.360559	5.46442	2.85e-05	0.000155927
1	17847045	17848241	AT1G48300	0.360559	5.46442	2.85e-05	0.000155927
1	17847045	17848241	AT1G48310	0.360559	5.46442	2.85e-05	0.000155927
1	17853513	17856080	AT1G48315	-0.262131	6.44395	3.73e-05	0.000198498
1	17853513	17856080	AT1G48320	-0.262131	6.44395	3.73e-05	0.000198498
1	17853513	17856080	AT1G48325	-0.262131	6.44395	3.73e-05	0.000198498
1	17860312	17861181	NA	0.491557	4.85643	6.33603e-06	3.93041e-05
1	17861610	17863515	NA	0.478433	5.95838	7.5077e-11	9.34164e-10
1	17863563	17865906	AT1G48330	0.63147	6.36508	1.42e-22	4.94e-21
1	17868265	17869289	AT1G48350	0.250313	5.258	0.00689167	0.0204568
1	17868265	17869289	AT1G48355	0.250313	5.258	0.00689167	0.0204568
1	17868265	17869289	AT1G48360	0.250313	5.258	0.00689167	0.0204568
1	17930643	17932445	AT1G48490	-0.436368	5.61247	1.94e-07	1.54e-06
1	17932931	17933343	AT1G48500	-0.434285	3.90317	0.0102648	0.0286216
1	17932931	17933343	AT1G48510	-0.434285	3.90317	0.0102648	0.0286216
1	17965759	17967672	AT1G07497	-0.185314	6.02027	0.0106892	0.0296451
1	17965759	17967672	AT1G48600	-0.185314	6.02027	0.0106892	0.0296451
1	17974257	17977001	AT1G48610	-0.236475	6.74761	4.25e-05	0.000223261
1	17974257	17977001	AT1G48620	-0.236475	6.74761	4.25e-05	0.000223261
1	17977938	17978582	NA	-0.448055	4.54345	0.000527381	0.00216708
1	17985459	17985962	AT1G48630	1.04775	4.18703	2.12e-12	3.11e-11
1	17985459	17985962	AT1G48635	1.04775	4.18703	2.12e-12	3.11e-11
1	17985459	17985962	AT1G48640	1.04775	4.18703	2.12e-12	3.11e-11
1	18000107	18001949	AT1G48660	-1.36117	5.67875	3.94e-52	7.54e-50
1	18000107	18001949	AT1G48670	-1.36117	5.67875	3.94e-52	7.54e-50
1	18007603	18012412	AT1G48690	-1.25832	7.00035	4.8e-110	1.02e-106
1	18007603	18012412	AT1G48698	-1.25832	7.00035	4.8e-110	1.02e-106
1	18007603	18012412	AT1G48700	-1.25832	7.00035	4.8e-110	1.02e-106
1	18030178	18031636	AT1G07503	-0.225763	5.97225	0.00221125	0.00764218
1	18030178	18031636	AT1G48745	-0.225763	5.97225	0.00221125	0.00764218
1	18060730	18062208	AT1G48830	0.161652	6.31329	0.0137007	0.0365245
1	18060730	18062208	AT1G48840	0.161652	6.31329	0.0137007	0.0365245
1	18074139	18075710	AT1G48860	0.519662	5.48424	1.33e-09	1.42e-08
1	18074139	18075710	AT1G48870	0.519662	5.48424	1.33e-09	1.42e-08
1	18087226	18088130	AT1G48900	0.226445	5.25545	0.0146388	0.0385793
1	18117098	18117794	AT1G07517	0.36145	4.81624	0.0010924	0.00412011
1	18117098	18117794	AT1G48970	0.36145	4.81624	0.0010924	0.00412011
1	18117098	18117794	AT1G48980	0.36145	4.81624	0.0010924	0.00412011
1	18127090	18129615	AT1G07523	1.40143	6.33398	8e-97	1.14e-93
1	18127090	18129615	AT1G49000	1.40143	6.33398	8e-97	1.14e-93
1	18129791	18130251	AT1G49005	1.17874	3.77521	3.71e-11	4.76e-10
1	18131129	18131542	AT1G07527	1.54221	3.79732	1.48e-17	3.46e-16
1	18131129	18131542	AT1G49010	1.54221	3.79732	1.48e-17	3.46e-16
1	18131129	18131542	AT1G49015	1.54221	3.79732	1.48e-17	3.46e-16
1	18186715	18187746	AT1G07533	0.231161	5.72131	0.00356497	0.0115618
1	18186715	18187746	AT1G49170	0.231161	5.72131	0.00356497	0.0115618
1	18186715	18187746	AT1G49180	0.231161	5.72131	0.00356497	0.0115618
1	18197903	18198341	AT1G49200	-0.459519	4.14804	0.00266626	0.00898901
1	18197903	18198341	AT1G49205	-0.459519	4.14804	0.00266626	0.00898901
1	18200416	18201571	AT1G49210	-0.485977	5.2229	6.53e-07	4.76e-06
1	18237392	18243269	AT1G49300	-0.118086	7.64005	0.0069807	0.0206815
1	18237392	18243269	AT1G49310	-0.118086	7.64005	0.0069807	0.0206815
1	18268615	18269531	AT1G07547	0.457362	5.54878	4.89e-08	4.21e-07
1	18268615	18269531	AT1G49360	0.457362	5.54878	4.89e-08	4.21e-07
1	18279542	18280094	AT1G49380	-0.350186	4.40495	0.0101399	0.0283476
1	18279542	18280094	AT1G49390	-0.350186	4.40495	0.0101399	0.0283476
1	18282715	18283892	AT1G49400	0.220435	5.51922	0.00922608	0.0262138
1	18282715	18283892	AT1G49405	0.220435	5.51922	0.00922608	0.0262138
1	18312620	18313796	AT1G49475	0.417254	5.37414	2.65e-06	1.73e-05
1	18312620	18313796	AT1G49480	0.417254	5.37414	2.65e-06	1.73e-05
1	18329223	18330357	AT1G49520	0.230388	5.51327	0.00659575	0.0197052
1	18329223	18330357	AT1G49530	0.230388	5.51327	0.00659575	0.0197052
1	18342473	18343287	AT1G49560	0.241664	5.11809	0.0133859	0.0358083
1	18350956	18351839	AT1G49580	-0.52762	4.75823	8.94e-06	5.39e-05
1	18350956	18351839	AT1G49590	-0.52762	4.75823	8.94e-06	5.39e-05
1	18362714	18363284	AT1G07573	0.25712	4.88597	0.0167618	0.0432063
1	18362714	18363284	AT1G49600	0.25712	4.88597	0.0167618	0.0432063
1	18362714	18363284	AT1G49610	0.25712	4.88597	0.0167618	0.0432063
1	18364854	18365422	NA	0.373206	4.38788	0.00529505	0.0162547
1	18365698	18366238	AT1G49620	0.424923	4.17207	0.00394202	0.0126171
1	18366325	18367064	NA	0.40172	4.34937	0.00317874	0.0104684
1	18374719	18375644	AT1G49630	0.254258	5.06117	0.0109391	0.0302006
1	18374719	18375644	AT1G49640	0.254258	5.06117	0.0109391	0.0302006
1	18377041	18379976	AT1G49650	0.234817	6.63437	7.39e-05	0.000369244
1	18377041	18379976	AT1G49660	0.234817	6.63437	7.39e-05	0.000369244
1	18398777	18399495	AT1G07583	-0.302901	4.53395	0.0184433	0.0467634
1	18398777	18399495	AT1G49715	-0.302901	4.53395	0.0184433	0.0467634
1	18399650	18400863	AT1G07587	0.266351	5.72833	0.00076268	0.00300822
1	18399650	18400863	AT1G49720	0.266351	5.72833	0.00076268	0.00300822
1	18428622	18431037	AT1G07593	0.235369	6.61739	7.75e-05	0.000384999
1	18428622	18431037	AT1G49780	0.235369	6.61739	7.75e-05	0.000384999
1	18452051	18452975	AT1G49840	-0.280631	4.97497	0.008173	0.0236792
1	18454533	18456700	AT1G49850	0.20296	6.43999	0.00127015	0.00470216
1	18454533	18456700	AT1G49860	0.20296	6.43999	0.00127015	0.00470216
1	18464006	18465432	AT1G49870	0.442829	5.67236	3.88e-08	3.38e-07
1	18464006	18465432	AT1G49880	0.442829	5.67236	3.88e-08	3.38e-07
1	18465661	18466065	NA	1.08115	3.38023	1.89331e-07	1.50784e-06
1	18469027	18471391	AT1G49890	0.489687	6.25275	2.38e-13	3.84e-12
1	18539223	18540012	AT1G50030	0.243485	5.31151	0.00735739	0.0216247
1	18539223	18540012	AT1G50040	0.243485	5.31151	0.00735739	0.0216247
1	18544813	18545891	AT1G50050	0.965054	5.14797	1.13e-22	3.95e-21
1	18549204	18551726	AT1G07613	0.564268	6.37009	1.98e-18	4.99e-17
1	18549204	18551726	AT1G50055	0.564268	6.37009	1.98e-18	4.99e-17
1	18549204	18551726	AT1G50060	0.564268	6.37009	1.98e-18	4.99e-17
1	18549204	18551726	AT1G50070	0.564268	6.37009	1.98e-18	4.99e-17
1	18553717	18554209	AT1G50080	0.871046	3.8491	3.25e-07	2.49e-06
1	18553717	18554209	AT1G50090	0.871046	3.8491	3.25e-07	2.49e-06
1	18616749	18617276	AT1G50250	-0.339108	4.34311	0.0153427	0.0401153
1	18616749	18617276	AT1G50260	-0.339108	4.34311	0.0153427	0.0401153
1	18624417	18625117	AT1G50270	-1.0358	4.48906	1.41e-13	2.33e-12
1	18624417	18625117	AT1G50280	-1.0358	4.48906	1.41e-13	2.33e-12
1	18679145	18682238	AT1G50420	-0.386891	6.95971	1.11e-12	1.67e-11
1	18679145	18682238	AT1G50430	-0.386891	6.95971	1.11e-12	1.67e-11
1	18715426	18717503	AT1G50500	0.233059	6.80582	3.38e-05	0.000181744
1	18715426	18717503	AT1G50510	0.233059	6.80582	3.38e-05	0.000181744
1	18715426	18717503	AT1G50520	0.233059	6.80582	3.38e-05	0.000181744
1	18729531	18731307	AT1G50570	0.358095	6.22385	1.09e-07	8.98e-07
1	18729531	18731307	AT1G50575	0.358095	6.22385	1.09e-07	8.98e-07
1	18729531	18731307	AT1G50580	0.358095	6.22385	1.09e-07	8.98e-07
1	18752352	18754703	AT1G07657	0.200218	6.48621	0.00125575	0.00465288
1	18752352	18754703	AT1G50630	0.200218	6.48621	0.00125575	0.00465288
1	18759800	18762376	AT1G50640	-0.186999	6.59266	0.00200122	0.00699422
1	18765174	18765566	AT1G50650	-0.424981	3.86588	0.0132839	0.0355802
1	18786930	18787855	AT1G50710	0.352357	5.3252	9.62e-05	0.000467652
1	18795147	18795871	AT1G07673	0.35984	5.50714	2.27e-05	0.00012686
1	18795147	18795871	AT1G50730	0.35984	5.50714	2.27e-05	0.00012686
1	18879461	18880774	AT1G07703	0.455183	5.87871	1.59e-09	1.67e-08
1	18879461	18880774	AT1G50940	0.455183	5.87871	1.59e-09	1.67e-08
1	18879461	18880774	AT1G50950	0.455183	5.87871	1.59e-09	1.67e-08
1	18944316	18945744	AT1G51130	0.234091	5.86887	0.00197309	0.0069115
1	18944316	18945744	AT1G51140	0.234091	5.86887	0.00197309	0.0069115
1	18974523	18975893	NA	0.476853	5.65392	4.05214e-09	4.0686e-08
1	18976635	18979988	AT1G51190	0.725253	6.90329	4.95e-40	5.66e-38
1	19014451	19014898	AT1G51300	-1.32418	3.71103	1.32e-11	1.78e-10
1	19031532	19032285	AT1G51330	0.593745	4.69211	4.06e-07	3.07e-06
1	19031532	19032285	AT1G51340	0.593745	4.69211	4.06e-07	3.07e-06
1	19040383	19041099	AT1G51355	0.44392	4.3458	0.00113776	0.00427513
1	19043746	19045584	AT1G51360	0.190894	6.12785	0.00610436	0.0184504
1	19043746	19045584	AT1G51370	0.190894	6.12785	0.00610436	0.0184504
1	19043746	19045584	AT1G51380	0.190894	6.12785	0.00610436	0.0184504
1	19100679	19101745	AT1G51500	-0.887746	4.42482	3.42e-10	3.96e-09
1	19115302	19116189	AT1G07753	0.255699	5.47403	0.00291551	0.00970452
1	19115302	19116189	AT1G51538	0.255699	5.47403	0.00291551	0.00970452
1	19115302	19116189	AT1G51540	0.255699	5.47403	0.00291551	0.00970452
1	19143124	19144813	AT1G51630	0.276	6.26151	3.43e-05	0.00018442
1	19161250	19163704	AT1G51680	-0.515753	6.39822	2.64e-15	5.07e-14
1	19161250	19163704	AT1G51690	-0.515753	6.39822	2.64e-15	5.07e-14
1	19174280	19175801	AT1G07763	-0.260464	5.77775	0.000928193	0.00357832
1	19174280	19175801	AT1G51700	-0.260464	5.77775	0.000928193	0.00357832
1	19174280	19175801	AT1G51710	-0.260464	5.77775	0.000928193	0.00357832
1	19213081	19214831	AT1G51790	-0.653786	5.75145	6.18e-16	1.25e-14
1	19213081	19214831	AT1G51800	-0.653786	5.75145	6.18e-16	1.25e-14
1	19241679	19242716	AT1G51820	-1.02367	4.89939	4.79e-18	1.16e-16
1	19241679	19242716	AT1G51823	-1.02367	4.89939	4.79e-18	1.16e-16
1	19241679	19242716	AT1G51830	-1.02367	4.89939	4.79e-18	1.16e-16
1	19249430	19250581	AT1G51840	-0.907266	5.21592	6.9e-19	1.78e-17
1	19251099	19253113	NA	-0.870789	5.98648	1.52751e-30	8.80331e-29
1	19255926	19257826	AT1G51850	-0.678738	5.73819	7.67e-17	1.68e-15
1	19261296	19261771	AT1G51860	-0.63008	4.38953	6.23e-06	3.87e-05
1	19373387	19373792	NA	0.483525	3.41123	0.0166042	0.0428584
1	19373883	19374260	AT1G07783	0.735145	3.71202	4.36e-05	0.000228551
1	19429067	19429520	AT1G07787	-1.1823	3.67423	1.44e-09	1.52e-08
1	19430513	19431962	AT1G07793	-0.316093	5.48032	0.000294191	0.00127928
1	19430513	19431962	AT1G52185	-0.316093	5.48032	0.000294191	0.00127928
1	19430513	19431962	AT1G52190	-0.316093	5.48032	0.000294191	0.00127928
1	19441928	19443758	AT1G52191	-0.509706	6.11356	8.68e-13	1.32e-11
1	19441928	19443758	AT1G52200	-0.509706	6.11356	8.68e-13	1.32e-11
1	19444027	19445122	NA	-0.320378	5.38278	0.000402004	0.00169621
1	19467199	19470570	AT1G52270	0.278358	7.25219	1.45e-08	1.34e-07
1	19467199	19470570	AT1G52280	0.278358	7.25219	1.45e-08	1.34e-07
1	19467199	19470570	AT1G52290	0.278358	7.25219	1.45e-08	1.34e-07
1	19475550	19476338	AT1G52300	0.273629	5.30578	0.00264069	0.00892029
1	19475550	19476338	AT1G52310	0.273629	5.30578	0.00264069	0.00892029
1	19488558	19489759	AT1G07803	0.211952	5.84935	0.00537231	0.0164622
1	19488558	19489759	AT1G52325	0.211952	5.84935	0.00537231	0.0164622
1	19488558	19489759	AT1G52330	0.211952	5.84935	0.00537231	0.0164622
1	19488558	19489759	AT1G52340	0.211952	5.84935	0.00537231	0.0164622
1	19492926	19494985	AT1G52342	-0.422165	6.3604	1.32e-10	1.59e-09
1	19492926	19494985	AT1G52343	-0.422165	6.3604	1.32e-10	1.59e-09
1	19495331	19497222	AT1G52347	-0.274316	6.32041	3.37e-05	0.000181267
1	19495331	19497222	AT1G52360	-0.274316	6.32041	3.37e-05	0.000181267
1	19519042	19519325	NA	-0.830858	3.27729	0.000167032	0.000768651
1	19519763	19521180	AT1G52410	-1.10982	5.13671	1.79e-24	7.15e-23
1	19575484	19576456	AT1G52550	-0.643193	5.00964	2.66e-09	2.72e-08
1	19575484	19576456	AT1G52560	-0.643193	5.00964	2.66e-09	2.72e-08
1	19578768	19579105	NA	-0.737014	3.57383	0.000171412	0.000787748
1	19579438	19580669	AT1G52565	-0.200656	5.7122	0.0123253	0.0334858
1	19589952	19591612	AT1G07823	0.227169	6.02101	0.00161737	0.00580612
1	19589952	19591612	AT1G52570	0.227169	6.02101	0.00161737	0.00580612
1	19589952	19591612	AT1G52590	0.227169	6.02101	0.00161737	0.00580612
1	19589952	19591612	AT1G52600	0.227169	6.02101	0.00161737	0.00580612
1	19637777	19638367	AT1G52710	-0.360639	4.344	0.00995731	0.0279148
[truncated: 11,283 more rows]

## Sheet: Sheet 2
Sheet 2. H3K9ac normalized counts for CC and QC samples. "Chromosome": chromosome number. "Start": start position of peak. "End": end position of peak. # Columns D to F are normalized counts for QC samples. # Columns G to I are normalized counts for CC samples.
Chromosome	Start	End	QC-1	QC-2	QC-3	CC-1	CC-2	CC-3
1	3698	4423	4.64373	4.67229	4.69191	4.08444	4.02064	4.03693
1	7638	9027	5.75885	5.76149	5.68004	5.83447	5.94965	5.77696
1	12478	14667	6.67615	6.78227	6.54646	6.59877	6.48786	6.46913
1	14976	15781	4.97377	4.74183	5.06495	4.48682	4.70704	4.57686
1	22765	23882	5.58134	5.53211	5.54515	5.62154	5.49991	5.57334
1	32356	33498	5.82017	5.85338	5.71769	5.6828	5.78505	5.82516
1	39977	42303	6.12883	6.20895	6.34162	5.81636	5.86172	5.95537
1	44813	45239	3.99165	4.1138	4.27845	3.91326	3.44044	3.63885
1	46441	47228	5.01631	4.95204	4.98228	4.9302	4.96711	4.89173
1	48842	53509	7.57008	7.63088	7.6098	7.53283	7.61907	7.62275
1	62762	64351	6.16078	6.02592	6.07768	5.70921	6.05603	5.83107
1	67714	68735	5.4887	5.54514	5.42509	5.01733	4.89597	5.0723
1	72163	73181	5.55272	5.64532	5.50802	5.55028	5.5471	5.73973
1	74099	76532	6.48492	6.50736	6.44065	6.48108	6.35777	6.58563
1	86768	89598	6.78882	6.86512	6.75553	6.82091	6.74368	6.79975
1	91256	92097	5.00227	5.1611	5.24338	5.17724	5.22102	5.15947
1	96070	96608	4.6617	4.71902	4.62412	4.37578	4.60878	4.54843
1	97087	98197	5.63237	5.63317	5.68004	5.82846	6.03726	5.81326
1	99394	100794	6.25853	6.19662	6.16546	6.32759	6.35777	6.30039
1	108772	110059	5.88282	5.91489	6.05579	6.08696	6.07915	6.24389
1	114052	114868	5.28921	5.27495	5.34914	5.44421	5.53377	5.40913
1	116320	116715	3.26883	3.84551	3.73387	3.79494	3.81565	3.86316
1	116733	119072	6.09615	6.10722	6.1099	6.31904	6.30775	6.27024
1	128689	130493	6.24964	6.18419	6.24499	5.3799	5.56031	5.44041
1	135466	136823	5.83609	5.72761	5.99191	5.61457	5.5471	5.84282
1	141496	143380	6.57543	6.65286	6.63769	6.29308	6.37282	6.29184
1	145567	145957	4.51119	4.07839	4.41079	3.91326	4.0014	4.2283
1	146521	147182	4.67946	4.67229	4.81862	4.54663	4.35966	4.61848
1	149369	149684	3.76094	3.80276	3.92306	3.07432	3.25796	3.20116
1	154527	156296	6.02154	5.99303	6.05579	4.91893	4.91666	4.84575
1	157791	160720	6.93087	6.94346	6.95396	6.51141	6.57502	6.61677
1	161650	164042	6.98363	6.91865	7.01573	6.71084	6.76665	6.94859
1	172093	172874	5.03712	4.94223	4.91903	4.98527	5.17884	4.89173
1	173066	173691	4.58841	4.56125	5.09388	4.64567	4.9868	4.71116
1	178385	182525	7.76666	7.88126	7.73559	7.62934	7.64099	7.62615
1	182788	183170	4.83014	4.54837	4.76567	4.47147	4.6831	4.41308
1	183877	185630	6.03884	6.13334	5.99958	6.11687	6.09738	6.12379
1	186764	187570	4.79799	4.8819	5.0053	5.01733	4.86438	5.00067
1	195620	197079	5.70352	5.78913	5.73157	5.88168	5.49304	5.84282
1	197542	201201	7.49059	7.50153	7.52206	7.53468	7.56441	7.65143
1	204448	205145	4.59778	4.54837	4.85287	4.72547	5.00623	4.96884
1	205929	206271	3.90374	4.26317	4.17395	4.75112	4.59601	4.21026
1	209502	210705	4.61633	4.48218	4.532	5.81636	5.64951	5.76466
1	211178	211640	3.24518	3.46172	3.78797	5.03832	4.65875	4.88037
1	220421	220713	3.0945	3.15686	3.23366	3.1144	3.72474	3.46723
1	225479	230078	7.66561	7.6819	7.64076	7.59434	7.74729	7.64137
1	236891	237948	5.42698	5.47879	5.30033	5.49822	5.27809	5.35271
1	245413	246345	4.9447	4.91238	4.72926	5.06923	4.97699	5.17815
1	246369	246682	2.63009	2.52883	3.0091	2.94694	2.97205	3.49729
1	248943	249256	4.03367	4.21508	4.17395	4.2909	4.21686	3.97419
1	258829	259459	4.70569	4.71902	4.84439	5.02786	4.95716	4.7739
1	262356	263216	5.09118	5.28275	5.12224	4.89612	5.2043	5.131
1	269631	270298	4.97377	4.98109	4.98228	4.78876	4.83208	4.95807
1	271102	271424	3.76094	3.82429	3.90685	4.04351	4.23344	4.36498
1	274555	275014	4.51119	4.48218	4.38761	4.2909	4.09511	4.34859
1	278040	279068	5.10439	5.40925	5.26897	5.29526	5.54045	5.35271
1	281583	281995	3.88856	3.73616	3.40503	3.74475	4.03962	4.39722
1	282730	283397	4.1905	4.00486	4.39925	4.69936	4.65875	5.00067
1	293019	294185	6.07283	5.99777	6.06678	6.07686	6.01824	6.0946
1	297285	299332	6.48996	6.56286	6.60541	6.51516	6.54544	6.54663
1	300465	302758	6.63806	6.6708	6.58007	6.36959	6.47746	6.48422
1	303015	304258	5.58134	5.64532	5.49724	5.17724	5.2043	5.41702
1	305833	306337	4.2392	4.14835	4.70134	4.14374	4.14855	4.61848
1	315259	316690	5.66839	5.82162	5.56595	5.76692	5.61828	5.61506
1	322196	323462	5.50373	5.5516	5.69427	5.45205	5.68611	5.67546
1	325004	326019	4.98809	5.211	5.01289	5.03832	5.08144	5.04204
1	337414	338906	5.75467	5.88958	5.77687	5.9717	5.85637	6.04966
1	344002	348611	7.3618	7.44357	7.49791	7.4647	7.59039	7.57774
1	354462	355103	4.63465	4.64834	4.72926	4.73835	4.97699	4.89173
1	356343	356699	3.85769	3.98588	3.87387	3.79494	4.0014	4.1735
1	357543	357846	3.91877	4.21508	4.21403	3.91326	3.77091	3.66556
1	362437	363140	4.55993	4.87159	4.87804	4.87294	4.75377	4.7739
1	389316	390333	5.57661	5.66335	5.65599	5.66267	5.66793	5.80126
1	395604	396189	4.25113	4.64834	4.72926	4.54663	4.47572	4.64557
1	401350	402049	5.15604	5.211	5.12224	5.20534	4.99655	5.10195
1	403647	405235	6.05253	6.07615	6.00339	6.10697	5.86172	6.1286
1	408657	409004	4.00579	4.21508	3.87387	3.49443	3.90117	3.61162
1	410643	412409	6.13206	6.17583	6.17565	6.27551	6.27609	6.35065
1	414448	414750	3.71002	4.0962	3.8571	3.49443	3.62772	3.69179
1	419747	420221	4.27468	4.39853	4.32799	4.21919	4.26605	4.51943
1	442233	443483	5.61863	5.83759	5.83371	5.60053	5.51355	5.81922
1	445119	447029	6.2407	6.09399	6.09567	6.01997	6.02302	5.99278
1	450045	450391	3.62093	4.06036	3.98614	3.52449	3.90117	3.9308
1	452257	453693	6.13849	5.99777	5.99191	5.91042	5.84563	5.96616
1	455427	456612	5.71648	5.75029	5.74531	6.05128	6.02778	5.86027
1	459533	462149	6.843	6.7601	6.77798	6.1796	6.25594	6.32992
1	462882	464159	6.00403	5.78365	5.94108	5.85235	5.86172	5.91697
1	466089	468603	7.13125	7.10832	6.95001	6.43039	6.46347	6.5538
1	469705	470002	4.36523	4.00486	4.30343	4.2909	4.11315	4.192
1	470310	472138	6.16394	6.0851	6.23204	6.23519	6.14198	6.17117
1	473434	473827	4.62552	4.49567	4.54253	4.21919	4.46171	4.21026
1	474477	475671	5.49373	5.51896	5.6848	5.31259	5.29398	5.25053
1	475871	480695	7.48429	7.61089	7.60227	7.4094	7.45023	7.42779
1	481535	482194	4.00579	4.29437	4.21403	5.17724	4.93705	4.92528
1	483359	483841	4.61633	4.63622	4.72002	4.80109	4.74223	4.92528
1	490632	491797	5.81214	5.89976	5.86761	5.34664	5.62458	5.33617
1	492983	494191	5.70352	5.64532	5.65599	5.48299	5.71001	5.5084
1	495580	496625	4.79799	4.79732	4.75666	5.46761	5.33298	5.27676
1	514393	515342	5.31783	5.17793	5.26897	5.11933	5.33298	5.0723
1	517217	518935	6.02154	6.05354	6.15863	5.9161	6.09284	6.08967
1	522874	524430	5.97916	5.92987	6.11696	6.11193	6.00382	5.99804
1	528945	529590	4.40846	4.44096	4.56337	4.2733	4.74223	4.41308
1	537608	538785	5.42171	5.71614	5.75439	5.5282	5.82935	5.53037
1	544075	545148	5.3459	5.27495	5.30652	4.94138	4.86438	4.88037
1	554327	554990	5.03022	4.90229	5.07949	4.54663	4.48959	4.44427
1	555220	556638	6.30502	6.23732	6.17565	5.84641	6.06068	6.05977
1	563910	564525	4.53088	4.54837	4.45605	4.2007	4.40428	4.60474
1	564881	565171	3.81013	3.92738	3.82295	4.25549	4.11315	4.15477
1	569346	570088	4.55031	4.45483	4.57367	4.96349	4.92689	4.9363
1	573807	574984	5.19976	5.33619	5.36109	5.66267	5.69212	5.64892
1	580204	581588	5.49373	5.5961	5.45884	5.78566	5.65567	5.78916
1	592084	593344	5.52844	5.36586	5.56078	5.66941	5.61828	5.4558
1	601403	603367	6.03195	6.17164	6.19913	6.08192	6.43149	6.38723
1	608467	609504	5.23019	5.29051	5.22388	5.37166	5.56031	5.51576
1	616701	617192	4.49122	4.49567	4.61417	4.502	4.67097	4.34859
1	617587	618710	5.55753	5.66335	5.50802	4.95248	5.34065	5.48609
1	618913	619485	4.25113	4.50902	4.25303	4.25549	4.28208	4.41308
1	621253	622754	5.94653	6.02592	5.92104	6.11687	6.01345	6.0648
1	625868	627303	5.63237	5.61475	5.77687	5.56482	5.68611	5.73973
1	630024	631361	5.92808	5.7559	5.94902	4.95248	5.0254	5.16884
1	632475	633354	4.75677	5.02824	4.79239	5.48299	5.25391	5.4012
1	634857	636557	6.00403	5.9496	6.12399	6.15099	6.21894	6.03437
1	641430	645294	7.35353	7.27006	7.22959	7.16417	7.09851	7.16534
1	651261	651928	5.03022	5.01894	4.84439	5.0995	4.96711	5.26807
1	652843	655062	6.54911	6.50736	6.463	5.88747	5.86704	5.84866
1	655322	655687	4.46074	4.44096	4.18744	3.86709	3.77091	3.69179
1	657441	658777	5.80811	5.89468	5.84651	5.57921	5.80737	5.81326
1	661240	663131	6.07618	6.03519	5.97646	5.58635	5.73352	5.34446
1	669157	669872	5.2181	5.10942	4.97452	5.31259	5.27809	5.14055
1	686611	687335	5.09118	5.1611	5.20412	5.21459	5.22102	5.1874
1	692027	692868	5.03712	5.00014	4.87804	5.251	4.99655	5.08225
1	701300	702221	5.36249	5.45828	5.37294	5.43633	5.39326	5.56626
1	704621	705354	4.62552	4.8819	4.532	4.10448	3.9421	4.2637
1	705876	706491	4.697	4.7531	4.85287	4.67277	4.78785	4.84575
1	726662	727519	5.17494	5.28275	5.07949	5.31259	5.34828	5.19659
1	737236	738013	5.54306	5.51235	5.53991	5.60053	5.52706	5.38522
1	739418	740505	5.47352	5.39493	5.37294	5.31259	5.64332	5.6556
1	746029	746786	4.88473	4.67229	4.46715	5.07939	4.76522	4.73658
1	755832	757107	5.38971	5.42343	5.6266	5.67612	5.63085	5.76466
1	760692	761225	4.60708	4.67229	4.60415	4.2007	4.50333	4.21026
1	761475	762039	4.11422	4.21508	4.39925	4.3592	4.11315	4.44427
1	773040	773563	4.46074	4.76428	4.56337	4.60405	4.46171	4.65893
1	775499	776030	4.16552	4.3249	4.39925	4.34243	4.13096	4.31523
1	780222	780868	4.34312	4.26317	4.31576	4.71248	4.87499	4.84575
1	782747	783619	5.2776	5.26711	5.34914	4.9302	5.08144	5.27676
1	785318	786796	6.16394	6.18002	6.23204	5.92739	5.90376	6.18047
1	786838	787511	4.50124	4.57402	4.44487	4.83746	4.51694	4.45962
1	787882	789700	5.88282	6.09399	6.06313	5.98797	5.94965	5.92252
1	790598	791465	4.79799	4.76428	4.9351	4.87294	5.22102	4.83402
1	792828	793593	4.7734	4.50902	4.4336	4.57563	4.54378	4.86892
1	794383	795565	5.4887	5.40211	5.48637	5.59346	5.58636	5.47103
1	798036	798980	4.89237	4.85076	4.99767	5.32118	5.28606	5.15947
1	802655	803726	5.67283	5.48557	5.79018	5.70265	5.85637	5.8889
1	807406	808082	4.68826	4.9224	4.951	4.97442	5.01585	5.0723
1	813455	813944	4.00579	4.21508	4.07587	4.84939	4.84293	4.7739
1	818710	820029	6.1191	6.20074	5.95691	5.92175	5.95965	5.93355
1	823630	824766	5.13688	5.40925	5.15692	5.40435	5.34065	5.2854
1	830414	830902	4.51119	4.45483	4.60415	4.5319	4.40428	4.60474
1	835404	836454	5.43222	5.1611	5.40791	5.5282	5.40794	5.31944
1	843738	844440	4.61633	4.78639	4.81862	4.45595	4.16593	4.36498
1	845750	848980	7.13125	7.07053	6.91599	7.13037	7.10303	7.18394
1	849261	849814	4.06102	4.13118	4.11873	3.84344	4.59601	3.97419
1	852276	853942	5.95749	6.07615	6.11696	5.99335	5.98435	6.22156
1	860265	860582	4.06102	3.71326	3.5788	3.52449	3.72474	3.95266
1	863046	866319	6.98184	6.81222	6.94605	6.63366	6.81428	6.59261
1	866903	867647	4.7651	5.03749	4.85287	4.95248	4.91666	4.65893
1	868394	868705	4.00579	4.06036	4.27845	4.10448	4.09511	4.38119
1	870725	871592	5.2181	5.29051	5.10102	5.13889	5.26201	5.25932
1	875175	876067	5.23019	5.18627	5.31269	5.21459	5.18737	5.24167
1	879036	880408	5.69482	5.85338	5.63646	5.84641	5.86172	6.11897
1	883259	883758	4.64373	4.52226	4.72002	4.42442	4.69512	4.39722
1	889724	890437	4.63465	4.66036	4.634	5.02786	4.69512	4.9363
1	891928	892424	4.61633	4.61166	4.71071	4.47147	4.63398	4.534
1	894276	894648	3.94836	4.13118	4.10458	4.39218	4.37469	4.192
1	895351	897949	7.22793	7.16216	7.18828	7.18549	7.34733	7.39822
1	898740	900081	5.59076	5.53864	5.54515	5.88747	5.78505	5.53762
1	900206	905883	7.51428	7.39043	7.54581	8.14071	8.15019	8.19143
1	917370	918994	6.05933	6.14194	6.1099	6.16536	5.85101	6.10439
1	929760	932221	6.74943	6.79596	6.81537	6.83597	7.01225	6.7538
1	932493	934711	6.68716	6.68264	6.70954	6.66098	6.53545	6.72869
1	936220	938476	6.59661	6.63469	6.60038	6.74635	6.58797	6.69017
1	952407	952734	4.0198	4.0962	3.92306	3.86709	3.85905	3.81624
1	953077	954052	5.21201	5.22725	5.1152	5.18667	5.063	5.14055
1	966584	966881	4.0198	4.3249	4.31576	3.86709	3.74801	4.31523
1	968285	970596	6.50249	6.52719	6.47679	5.60053	5.56031	5.64892
1	971988	974421	6.45173	6.42871	6.32951	5.64909	5.6056	5.75847
1	974788	975625	5.13044	5.23531	5.14315	4.58991	4.7306	4.71116
1	975889	977975	6.49248	6.30781	6.42935	6.10697	6.07915	5.98219
1	978934	979589	4.89996	5.13549	4.86131	5.06923	5.07225	4.73658
1	981180	983382	6.45688	6.60078	6.56466	6.45009	6.46347	6.48046
1	983491	984801	5.68606	5.72761	5.82079	5.3881	5.19586	5.50101
1	990906	992383	5.89427	5.76149	5.64137	5.97714	6.05136	5.89456
1	993454	993978	4.0198	4.41281	4.32799	4.06412	4.29793	4.54843
1	996107	996741	4.82217	4.70748	4.74758	4.60405	4.9868	4.81027
1	1000467	1000894	4.39778	3.94715	4.1466	4.23746	4.35966	4.2283
1	1004348	1005921	6.35284	6.34924	6.24176	6.37784	6.41341	6.20344
1	1008249	1009348	5.76302	5.57084	5.60666	5.68945	5.69212	5.88322
1	1011131	1011614	3.93364	4.50902	4.29099	4.23746	4.09511	4.31523
1	1012900	1014054	5.41112	5.58352	5.62164	5.79185	5.69811	5.55201
1	1017646	1019394	5.80407	5.95936	6.011	6.00406	5.95466	6.02408
1	1027444	1028560	5.90563	5.99777	5.89663	5.89899	6.05603	6.17583
1	1042794	1043164	3.67504	4.19868	3.80557	3.74475	3.77091	3.71756
1	1048995	1051680	6.51737	6.62859	6.78687	6.65419	6.74657	6.57157
1	1057234	1058058	4.84595	4.89213	4.85287	4.86121	4.90635	5.14055
1	1059442	1059960	3.87321	3.34739	4.1466	4.10448	4.43328	4.192
1	1070169	1071469	5.72078	5.93483	5.86341	5.7543	5.6371	5.81326
1	1071945	1073861	6.11258	6.12468	6.1099	5.80416	5.77941	5.73973
1	1079980	1080956	5.67283	5.68705	5.37882	5.64225	5.45112	5.69504
1	1096682	1097749	5.6094	5.7559	5.67526	5.54296	5.77941	5.6556
1	1101482	1102052	4.83014	4.82962	5.02045	4.97442	5.17025	4.48984
1	1102958	1103473	4.52107	4.16533	4.51071	4.502	4.89597	4.28108
1	1104218	1104808	4.1011	4.39853	4.10458	4.84939	4.77658	4.96884
1	1105380	1105748	3.22113	3.15686	2.84864	3.79494	4.21686	3.86316
1	1107836	1110236	6.49248	6.42519	6.46853	6.60932	6.63554	6.61677
1	1113889	1114850	5.19976	5.28275	5.2816	5.3382	5.46522	5.2854
1	1125526	1126257	5.22416	5.26711	5.26897	5.30395	5.24575	5.35271
1	1127671	1141922	9.06293	9.1064	9.11674	9.32838	9.42901	9.38346
1	1142329	1143678	5.82416	5.77814	5.88426	5.89324	6.03253	5.97686
1	1145265	1148721	7.44071	7.50153	7.50062	7.29853	7.29892	7.38019
1	1153923	1155249	5.83212	5.5772	5.81646	5.91042	5.87234	5.93904
1	1156803	1158389	5.82017	5.78365	5.73157	5.96075	5.94965	5.99278
1	1161957	1165137	6.9401	6.96543	6.94605	6.95937	6.94588	7.05346
1	1166538	1167382	5.0978	5.25923	5.20412	5.32971	5.38586	5.49357
1	1168383	1169731	5.69045	5.87933	5.77687	5.66941	5.80182	5.87752
1	1170997	1171456	4.17806	4.29437	4.21403	4.18196	4.43328	4.24611
1	1183045	1183952	5.2181	5.14408	5.17056	5.5356	5.30187	5.37716
1	1187402	1188954	6.48492	6.31543	6.39199	6.51516	6.48093	6.47292
1	1189274	1189653	3.99165	3.59296	3.73387	4.2909	3.85905	4.07729
1	1190473	1191945	6.06271	5.84814	5.77687	5.98797	6.1895	6.22605
1	1197283	1199552	6.43875	6.49734	6.58518	6.75271	6.63242	6.76311
1	1200579	1203393	7.20666	7.22624	7.18155	7.27882	7.14088	7.3455
1	1205828	1206761	5.33474	5.32112	5.40791	5.24199	4.79904	4.91419
1	1215656	1216765	5.35145	5.53864	5.53464	5.54296	5.53377	5.6287
1	1219644	1220334	4.697	4.44096	4.80993	4.16298	4.35966	4.1735
1	1221371	1222334	5.11748	4.87159	4.90277	4.58991	4.41885	4.51943
1	1226413	1227135	5.15604	5.1611	5.28787	5.08948	5.29398	5.27676
1	1230712	1233973	6.86838	6.78227	6.98517	6.69771	6.65105	6.63378
1	1234928	1236648	6.29642	6.18419	6.1824	6.36129	6.18097	6.34239
1	1237922	1239398	5.42171	5.5057	5.67047	5.42043	5.62458	5.7271
1	1239827	1240932	5.2059	5.24333	5.21732	4.91893	5.07225	5.15947
1	1241005	1241613	3.99165	4.39853	4.11873	3.74475	3.92178	3.90861
1	1242420	1243466	6.00403	6.10722	6.05211	6.2622	6.27208	6.18047
1	1248293	1249017	4.97377	4.95204	4.91903	4.87294	4.97699	4.85738
1	1251506	1252326	4.49122	4.3548	4.45605	4.98527	5.35588	4.72393
1	1260905	1262047	5.31215	5.1611	5.34313	5.40435	5.6371	5.46343
1	1290599	1292478	6.34729	6.27299	6.35064	6.56301	6.59761	6.5176
1	1301415	1303637	5.65499	5.65136	5.70369	6.88602	6.85235	6.86748
1	1303933	1307781	6.61748	6.64381	6.81537	7.5161	7.50418	7.38421
1	1309113	1309802	4.78164	4.74183	4.64382	5.01733	5.30187	5.21479
1	1312256	1314573	6.51984	6.48049	6.60541	6.7934	6.76949	6.91
1	1332851	1333573	5.02328	5.06489	5.12224	5.11933	5.12653	5.14055
1	1337004	1338866	6.38566	6.42167	6.38907	6.29744	6.1243	6.41505
1	1342725	1344061	6.03195	5.88958	5.9331	5.62848	5.84563	5.79522
1	1344353	1345499	5.48366	5.72189	5.55559	5.54296	5.59921	5.47858
1	1349693	1350802	5.67725	5.43747	5.70837	5.60757	5.55372	5.56626
1	1357832	1358127	3.90374	4.13118	3.97063	4.16298	4.11315	4.28108
1	1361446	1362920	5.65947	5.81625	5.60666	5.62848	5.74513	5.50101
1	1368147	1368939	4.90751	5.02824	5.07949	5.00672	4.95716	5.1117
1	1372586	1373467	5.2181	5.13549	5.10813	5.0995	5.05369	5.15947
1	1386141	1386607	4.52107	4.45483	4.11873	3.79494	3.92178	4.13578
1	1390460	1391122	4.46074	4.57402	4.64382	4.84939	4.67097	4.69828
1	1398774	1399685	5.09118	5.29051	5.17056	5.30395	5.063	5.34446
1	1400945	1401398	4.26295	4.26317	4.16034	4.2733	4.26605	4.1735
1	1406952	1407811	5.03022	5.3585	5.22388	5.02786	4.91666	5.25932
1	1409949	1411842	6.55633	6.47028	6.65478	6.69771	6.7174	6.64053
1	1415795	1416283	4.46074	4.45483	4.39925	4.60405	4.23344	4.65893
1	1417762	1419454	6.31358	6.42871	6.22878	6.53005	6.42789	6.36702
1	1420584	1422129	5.61403	5.63317	5.65113	6.01469	6.16377	5.86605
1	1422846	1423753	5.19359	5.43047	5.43077	4.95248	4.83208	4.69828
1	1424370	1427568	7.02589	6.91615	7.01762	6.22607	6.40976	6.45005
1	1431885	1432828	5.25409	5.38772	5.34914	5.01733	4.97699	5.31101
1	1432930	1433839	5.03022	5.13549	4.90277	5.27772	5.09964	5.20572
1	1440931	1441293	4.04741	4.07839	4.17395	4.25549	3.9819	3.90861
1	1450276	1451469	5.68166	5.73332	5.69899	5.73515	5.80182	5.6287
1	1452302	1452841	4.26295	4.52226	4.32799	4.12425	4.31361	4.31523
1	1452995	1453342	3.40313	3.56765	3.42793	3.40031	3.90117	3.16417
1	1454306	1455488	5.79595	5.96906	5.77687	5.71574	5.76237	5.83696
1	1457661	1459019	5.5479	5.52555	5.60666	5.48299	5.37094	5.77082
1	1475635	1476557	5.30645	5.29051	5.46438	5.62848	5.33298	5.40913
1	1482164	1483081	5.4058	5.3511	5.26261	5.12914	5.01585	5.16884
1	1485965	1487239	5.70352	5.80547	5.9331	6.07686	5.90893	6.17117
1	1489929	1491225	5.34033	5.3511	5.45327	5.30395	5.50674	5.68201
1	1492703	1494570	6.21353	6.2612	6.04102	6.30178	6.30775	6.18047
1	1495822	1496324	4.44005	4.36953	4.51071	4.89612	4.51694	4.71116
1	1496923	1497221	4.00579	4.04209	3.87387	3.84344	4.23344	3.7922
1	1501219	1502255	5.42171	5.45138	5.5711	5.49063	5.40794	5.62189
1	1503335	1504161	5.42698	5.49231	5.46991	4.94138	5.11762	5.23277
1	1505009	1505951	5.64598	5.89468	5.59659	5.35503	5.22931	5.34446
1	1509701	1512644	6.67172	6.65286	6.85393	6.76849	6.79206	6.76928
1	1523689	1524115	4.49122	4.3249	4.17395	4.12425	4.07685	3.76774
1	1527657	1528187	4.00579	4.26317	4.39925	3.97986	3.88026	3.97419
1	1533247	1538224	7.07702	7.01074	7.17987	7.67863	7.69587	7.62445
1	1545120	1547723	6.69591	6.67969	6.66445	6.72061	6.52201	6.6506
1	1549237	1550604	5.95019	5.95449	5.86761	5.61457	5.76237	5.81922
1	1553062	1555170	6.30788	6.24533	6.25783	6.65759	6.61986	6.63716
1	1558915	1559282	4.37616	4.3548	4.26579	4.37578	4.34447	4.33201
1	1560037	1560405	4.35422	4.16533	4.35213	4.3592	3.92178	4.2637
1	1563631	1565247	6.06946	6.17164	6.011	6.09199	6.14636	6.0995
1	1568701	1570707	6.04912	6.16743	6.11696	5.81027	5.95466	6.0995
1	1583285	1584036	4.96656	4.90229	4.98999	4.91893	5.26201	5.00067
1	1587195	1587988	5.09118	5.18627	5.16376	5.08948	4.96711	5.1117
1	1595110	1596129	5.64146	5.80004	5.59659	5.71574	5.66181	5.66225
1	1610692	1612313	5.66393	5.5516	5.47542	5.85826	5.45112	5.67546
1	1624020	1625751	6.14489	6.07615	6.21568	6.29308	6.18524	6.21253
1	1635228	1636180	5.58606	5.36586	5.54515	5.62154	5.70407	5.66225
1	1658442	1662726	7.66114	7.66708	7.66023	7.0654	7.01944	7.10561
1	1669198	1670157	5.5671	5.5057	5.60164	5.79185	5.8184	5.75225
1	1671856	1672291	4.7651	4.67229	4.61417	4.82544	4.74223	4.69828
1	1678970	1679722	4.9225	4.97148	4.95888	5.12914	4.93705	5.16884
1	1688902	1690181	5.4633	5.30589	5.6266	5.58635	5.73352	5.5084
1	1696840	1698650	5.57187	5.60856	5.78576	6.16536	6.01824	6.35065
1	1713191	1714066	5.03022	5.08286	5.30033	4.60405	4.74223	4.74913
1	1714369	1717483	7.36317	7.32962	7.3648	6.64396	6.50845	6.52856
1	1718108	1719368	6.10931	6.22118	6.15177	6.07178	5.98435	6.01372
1	1721533	1721833	3.74417	3.73616	3.61915	3.40031	3.70109	3.30677
1	1726317	1727496	5.77546	5.67525	5.79018	5.87002	5.94965	6.10439
1	1729551	1731073	5.97197	5.89976	5.92507	6.28432	6.02302	6.21705
1	1732378	1733523	5.4887	5.3585	5.30033	5.20534	5.22931	5.4012
1	1744645	1748014	7.04313	7.06602	7.09299	7.51047	7.64564	7.62445
1	1753884	1754624	5.03712	5.22725	5.03543	5.03832	5.063	4.99014
1	1765565	1766631	5.47352	5.42343	5.32494	5.35503	5.2043	5.31101
1	1767733	1769625	6.39375	6.43572	6.44627	6.46179	6.39141	6.59955
1	1772154	1774142	6.1191	5.98349	6.18911	5.91042	5.86172	5.9445
1	1778784	1779992	5.63693	5.62706	5.69899	5.60757	5.6371	5.57334
1	1786770	1787529	5.04399	5.12685	4.96672	5.23291	5.28606	5.1117
1	1803770	1804068	3.62093	3.56765	3.89046	3.89036	3.49648	4.03693
1	1814750	1815741	5.39509	5.2513	5.36109	5.51329	5.36343	5.49357
1	1816815	1817302	4.53088	4.86122	4.57367	4.30828	4.53042	4.34859
1	1819640	1823342	7.27978	7.20588	7.26022	7.18784	7.15183	7.23165
1	1823618	1824417	4.70569	4.81894	4.5839	4.9302	4.81014	4.84575
1	1828227	1833647	8.07409	8.05979	8.05165	8.21977	8.22154	8.2773
1	1836857	1838287	5.98987	6.09841	6.09567	6.097	6.20219	5.8889
1	1844209	1844802	3.50622	3.31733	3.63892	4.78876	4.62143	4.2283
1	1847846	1848711	3.6392	3.31733	3.82295	4.87294	5.15292	5.01112
1	1854255	1856487	6.5778	6.55965	6.463	6.38195	6.40245	6.55737
1	1859824	1861257	6.09945	6.0025	6.05946	6.39014	6.1243	6.26589
1	1868196	1868843	4.67061	4.68411	4.532	4.67277	4.57013	4.54843
1	1873282	1873585	4.00579	3.73616	4.00149	3.63882	4.16593	4.13578
1	1884360	1884794	4.2392	3.92738	4.52139	3.46373	3.90117	3.7922
1	1888951	1892052	7.03626	7.12143	7.00244	6.4734	6.45642	6.53943
1	1893467	1894603	5.35145	5.48557	5.40791	5.01733	5.09057	5.25932
1	1896315	1897840	6.19205	6.17583	6.22878	6.30612	6.40245	6.46533
1	1899614	1900515	5.24815	5.39493	5.17734	5.15819	5.26201	5.52309
1	1906737	1907753	5.4887	5.2028	5.33103	5.22378	5.46522	5.58037
1	1910837	1911609	4.68826	4.29437	4.68242	4.40839	4.51694	4.39722
1	1919238	1919804	4.70569	4.9224	4.79239	4.81332	4.85369	5.09214
1	1921914	1923274	5.48366	5.51235	5.39635	5.68945	5.69811	5.6287
1	1931748	1932107	2.51614	2.03288	2.81428	4.2909	4.20008	4.47481
1	1944064	1945478	5.69918	5.58982	5.78576	5.81636	5.72181	5.73343
1	1945810	1947705	6.09945	6.07165	6.18911	6.17487	6.24371	6.34653
1	1951626	1953633	6.52966	6.69438	6.7258	6.82091	6.63554	6.76928
1	1954425	1955470	5.85183	5.73332	5.9371	5.67612	5.87763	5.90581
1	1958755	1959670	4.67946	4.41281	4.74758	4.9302	5.07225	5.14055
1	1962374	1963201	5.1874	5.17793	5.40791	4.64567	4.86438	4.91419
1	1964521	1966214	5.77133	5.88958	5.82079	5.51329	5.82935	5.81326
1	1969663	1970209	4.64373	4.69584	4.951	5.03832	4.78785	4.83402
1	1973862	1974327	4.16552	4.42695	4.2008	4.2909	4.03962	4.31523
1	1977892	1978623	4.78984	4.96179	4.72002	4.75112	4.62143	4.71116
1	1988904	1990010	5.61403	5.89468	5.70837	5.66941	5.73352	5.91697
1	1991257	1992958	6.32208	6.21304	6.21568	6.31044	6.21894	6.29184
1	2000950	2001923	5.11748	5.33619	5.20412	5.07939	5.12653	5.29398
1	2006473	2008074	5.83609	5.84287	5.97257	5.72224	5.66793	5.82516
1	2012958	2016285	6.83113	6.90356	6.73042	6.69441	6.67553	6.78155
1	2025649	2026508	5.10439	4.87159	4.99767	5.03832	4.91666	5.04204
1	2027272	2028296	5.39509	5.3585	5.34914	5.55028	5.73352	5.48609
1	2029464	2033144	7.11829	7.14729	7.12136	6.53744	6.65105	6.62019
1	2035780	2036264	4.38701	4.53538	4.37588	4.02261	3.90117	3.61162
1	2054339	2055873	6.05253	5.78913	5.89663	6.30178	6.26403	6.04458
1	2059801	2060509	4.80609	4.95204	4.75666	4.502	4.6831	4.67217
1	2067125	2068461	5.14968	5.32867	5.32494	5.27772	5.21268	5.62189
1	2070134	2071573	5.64146	5.63317	5.53991	5.81027	5.86704	5.87179
1	2076155	2077096	5.05763	4.98109	4.87804	5.059	5.17884	5.04204
1	2081335	2081948	4.07451	4.33993	4.30343	4.77632	4.97699	4.71116
1	2082270	2084244	6.03195	6.12468	6.23853	6.26665	6.28008	6.4346
1	2086997	2087676	4.90751	4.95204	4.91092	5.15819	4.97699	4.48984
1	2089550	2091493	6.02154	6.0398	6.14833	6.17487	6.21059	6.44234
1	2095603	2096853	5.77133	5.84287	5.65113	5.86415	5.94965	5.76466
1	2102623	2106430	7.12316	7.15368	7.14055	7.21113	7.38307	7.26261
1	2107721	2109648	6.17962	6.3418	6.24821	6.39422	6.49819	6.35476
1	2113663	2115475	5.94286	6.10722	6.09209	6.27551	6.30775	6.10439
1	2120037	2121796	6.25853	6.16743	6.3173	6.25773	6.25187	6.39123
1	2125957	2126301	3.91877	3.84551	4.04658	3.49443	3.55041	3.23723
1	2128562	2129522	4.88473	5.04668	4.91903	5.10945	5.00623	5.3609
1	2135269	2136618	6.15762	6.08063	6.17903	6.26665	6.13758	6.47292
1	2142091	2144455	6.1417	5.97389	6.14488	6.82091	6.81152	6.77543
1	2145070	2145440	3.3816	3.66634	3.69663	4.58991	4.34447	4.03693
1	2151511	2152896	5.83609	5.70458	5.82079	5.89899	5.88289	5.9445
1	2154895	2156025	5.36249	5.62092	5.41938	5.46761	5.54045	5.54484
1	2159730	2161089	5.85183	5.73332	5.63154	5.74156	5.64332	5.86027
1	2161636	2163951	6.29354	6.61011	6.40359	6.4104	6.50845	6.49915
1	2168492	2170433	6.09945	5.97869	6.13099	5.95524	6.06994	5.99278
1	2171441	2172538	5.52353	5.39493	5.62164	4.60405	4.76522	4.82219
1	2172602	2176645	7.58664	7.50486	7.49927	6.7934	6.83072	6.94859
1	2176932	2177591	5.38971	5.53211	5.46991	4.78876	4.6831	4.7739
1	2183464	2185064	5.89427	5.70458	5.51873	5.55757	5.69212	5.63547
1	2187354	2189355	6.47224	6.36034	6.53596	6.29308	6.34638	6.43848
1	2190875	2192016	5.55272	5.60856	5.51339	5.48299	5.57989	5.41702
1	2192842	2195065	6.52721	6.6163	6.53859	6.57383	6.68461	6.63378
1	2195772	2196812	5.37344	5.211	5.34914	5.26887	5.49991	5.47103
1	2197013	2198076	5.49373	5.3511	5.34313	5.49822	5.52032	5.59435
1	2199599	2201382	6.0862	6.16322	6.0885	6.55938	6.55537	6.32992
1	2203318	2203951	4.79799	4.81894	4.64382	4.82544	4.77658	4.82219
1	2210915	2213516	6.58723	6.65587	6.69073	6.58813	6.61037	6.64053
1	2215014	2215978	5.23621	5.38772	5.33709	5.41241	5.52706	5.51576
1	2218897	2219919	5.2776	5.38047	5.32494	5.55757	5.73352	5.25053
1	2221349	2224581	7.00139	6.94592	7.0475	6.95386	7.09398	7.15359
1	2225589	2228562	6.75781	6.88575	6.85393	7.00272	7.17347	7.01242
1	2228661	2229224	3.2921	3.54189	3.63892	4.00139	4.16593	4.13578
1	2237102	2237429	3.315	3.31733	3.53728	4.12425	4.09511	4.01632
1	2238455	2238866	2.86547	2.72475	3.0091	3.97986	4.23344	3.86316
1	2239787	2240592	4.55031	4.50902	4.52139	5.04869	4.97699	5.23277
1	2241104	2242546	5.23621	5.00957	4.99767	5.76692	5.84563	5.53762
1	2242696	2243368	3.46586	3.73616	3.47267	4.63193	4.77658	4.34859
1	2243756	2245047	5.3843	5.24333	5.2816	5.74794	5.8184	5.52309
1	2246318	2246784	3.81013	4.0962	3.78797	4.64567	4.47572	4.28108
1	2247963	2249622	5.67283	5.60856	5.70837	5.92739	6.05603	5.87179
1	2250074	2250795	4.37616	4.23129	4.64382	4.78876	4.77658	4.83402
1	2259388	2260245	5.23019	5.40211	5.2753	5.45985	5.48613	5.25053
1	2262285	2262986	4.95931	5.00014	4.86131	4.9302	5.08144	4.88037
1	2268417	2269333	5.25409	5.11816	5.14315	5.31259	5.37094	5.33617
1	2275669	2278904	6.65387	6.82028	6.77798	6.97033	6.88421	6.94314
1	2299308	2302254	6.68276	6.88062	6.73501	6.53375	6.47048	6.55737
1	2304632	2306337	5.88282	6.12902	6.02233	5.88168	5.95965	5.90581
1	2311187	2313926	6.93641	6.93853	6.99095	6.76535	6.66334	6.79975
1	2314950	2317048	6.54669	6.57561	6.54384	6.4383	6.58797	6.55737
1	2321878	2322387	4.88473	5.15262	5.03543	4.65928	4.67097	4.9363
1	2325895	2327697	6.00403	6.03519	5.98034	5.20534	5.29398	5.38522
1	2332383	2334486	6.61287	6.60701	6.55948	5.94971	6.00864	5.98219
1	2337753	2338950	6.01806	5.74465	5.81211	5.86415	5.70407	5.81326
1	2340027	2340831	4.54063	4.62399	4.77464	4.48682	4.63398	4.89173
1	2340859	2342337	5.83212	5.75029	5.92104	5.7732	5.66181	5.55916
1	2343625	2344687	5.41643	5.53211	5.38469	5.45205	5.42248	5.44041
1	2346218	2347043	4.88473	4.91238	4.99767	4.91893	4.95716	4.92528
1	2347824	2351087	6.9253	6.88062	6.96574	7.07051	7.03608	7.07853
1	2363862	2367434	7.47542	7.4557	7.41151	6.97306	6.9205	7.00721
1	2368421	2370216	6.26736	6.52719	6.30807	6.454	6.34256	6.34239
1	2374024	2374543	4.53088	4.74183	4.37588	4.67277	4.83208	4.67217
1	2375337	2376191	4.82217	4.71902	5.09388	4.95248	4.94714	5.15004
1	2379511	2380012	4.54063	4.56125	4.56337	4.2733	4.34447	4.42876
1	2381290	2382122	5.53333	5.70458	5.46991	5.47532	5.31751	5.4012
1	2395168	2396599	5.97197	6.13764	5.95691	6.01469	6.19374	5.94995
1	2400121	2400483	3.22113	3.37683	3.33406	4.04351	3.29002	3.49729
1	2402492	2402848	4.2392	4.07839	4.11873	4.39218	4.14855	4.01632
1	2405194	2406339	5.85183	5.82162	5.89252	5.67612	5.72767	5.71436
1	2408718	2409155	3.56472	4.24732	3.93909	4.21919	4.14855	4.01632
1	2412963	2414004	5.30073	5.43047	5.22388	5.32971	5.52032	5.39323
1	2416234	2416587	4.45043	4.70748	4.41079	4.3592	4.64642	4.57686
1	2421614	2422556	5.39509	5.69876	5.61666	5.32118	5.50674	5.41702
1	2423874	2424583	5.11748	4.95204	4.86131	4.89612	4.81014	5.06229
1	2431130	2432111	5.5479	5.72189	5.49181	5.26887	5.32526	5.19659
1	2433623	2433930	4.52107	4.13118	4.38761	4.10448	3.81565	3.83989
1	2436878	2438250	5.64146	5.84814	5.70369	5.86415	5.65567	5.56626
1	2443425	2444777	5.97197	6.09399	5.9371	5.96623	5.99898	5.93355
1	2445750	2446529	5.03712	5.10942	4.94307	5.15819	5.22102	5.30252
1	2454858	2455384	4.67946	4.14835	4.69191	4.3592	4.53042	4.83402
1	2457579	2458895	5.75885	5.48557	5.53991	5.76692	5.84022	5.62189
1	2465162	2465672	4.27468	4.53538	4.34011	4.44027	4.77658	4.63209
1	2465976	2467730	5.92808	6.03519	6.05579	6.10199	6.03253	6.1286
1	2472019	2472604	4.54063	4.58668	4.5839	4.60405	4.40428	4.68528
1	2474211	2478158	7.41046	7.34086	7.36628	6.98121	6.93325	6.95942
1	2484279	2485492	5.55272	5.45828	5.49181	5.46761	5.55372	5.64892
1	2487056	2490361	7.04313	6.96785	6.94208	7.18078	7.30873	7.23165
1	2492158	2494082	5.76302	5.84287	5.85499	5.99871	5.98435	6.02408
1	2494539	2494902	4.4296	3.94715	4.36406	3.69276	4.18311	4.2637
1	2497520	2498891	5.85964	5.95936	5.90889	5.95524	6.1895	6.03949
1	2510711	2511012	3.56472	3.7587	3.30961	3.89036	3.44044	3.97419
1	2535256	2536288	5.15604	5.14408	5.06495	5.20534	5.13538	4.97953
1	2541760	2542521	5.29498	5.24333	5.18408	5.32118	5.27007	5.4012
1	2547613	2548121	4.16552	4.48218	4.29099	4.12425	4.43328	4.24611
1	2564039	2566232	6.81315	6.82028	6.77352	6.36959	6.33874	6.47669
1	2566564	2568101	5.79595	5.82696	5.94902	5.35503	5.47223	5.58037
1	2575837	2576821	5.03712	5.10942	5.0867	5.01733	5.16161	5.39323
1	2582760	2583304	4.61633	4.63622	4.73845	4.58991	4.54378	4.63209
1	2585490	2586711	5.66839	5.5516	5.59659	5.08948	4.92689	5.10195
1	2588716	2590654	6.32208	6.30781	6.37735	6.20766	6.22725	6.26151
1	2606919	2608565	6.15762	6.20895	6.1824	6.26665	6.41704	6.20799
1	2618566	2619599	5.47352	5.28275	5.37882	5.30395	5.19586	5.34446
1	2619987	2623124	7.07199	7.17479	7.14919	7.00805	7.03608	7.1298
1	2623886	2630320	8.32314	8.36172	8.28042	7.47628	7.61591	7.55827
1	2634941	2636905	6.43353	6.33806	6.44907	6.54846	6.5685	6.55022
1	2637850	2639114	5.89046	5.84814	5.7946	6.10697	5.93958	5.85448
1	2641201	2643062	6.29065	6.2808	6.40935	5.81636	6.01824	5.87752
1	2645377	2646806	5.93179	6.00722	5.85499	6.01469	5.87234	6.04458
1	2649432	2650524	5.5479	5.47199	5.49181	5.55757	5.59921	5.68854
1	2670987	2673082	6.25557	6.3418	6.2863	6.27109	6.32333	6.16651
1	2683323	2685095	6.15127	6.13334	6.22551	6.34032	6.41341	6.23053
1	2687452	2694836	8.43712	8.55925	8.46542	8.37424	8.45067	8.44957
1	2695704	2697595	6.05593	6.19249	6.25783	6.15579	6.11539	6.11412
1	2700877	2702351	5.85183	5.62706	5.85499	5.85235	5.87234	5.87179
1	2702796	2703821	5.55272	5.49902	5.65599	5.5356	5.34828	5.56626
1	2712200	2716708	7.45237	7.61398	7.60352	7.67863	7.53628	7.66639
1	2720994	2722498	5.64146	5.53864	5.62164	5.47532	5.63085	5.87179
1	2723212	2724446	5.70352	5.60856	5.5711	5.64225	5.59921	5.69504
1	2736082	2737628	6.58958	6.50069	6.56982	6.6371	6.73497	6.54304
1	2750781	2751921	5.24815	5.42343	5.41938	5.30395	5.36343	5.22381
1	2751949	2753725	6.1191	6.05354	6.22224	6.15579	6.18524	6.15712
1	2755437	2756019	5.01631	5.03749	4.92709	4.77632	4.84293	4.91419
1	2758960	2760060	5.61863	5.60234	5.6266	5.73515	5.68611	5.77082
1	2762232	2763267	5.52844	5.38772	5.67526	5.55028	5.61828	5.60819
1	2769057	2769445	4.30931	4.1138	4.2008	3.55393	3.92178	3.63885
1	2770966	2772279	5.50871	5.47879	5.54515	5.57203	5.63085	5.73973
1	2774020	2774510	4.15286	4.3249	4.45605	4.54663	4.29793	4.24611
1	2800836	2802011	5.65947	5.60234	5.55559	5.64909	5.76237	5.75225
1	2804509	2806117	5.95385	6.0166	5.97646	6.10697	6.2064	6.27459
1	2807971	2810197	6.46202	6.50736	6.45187	6.33608	6.31166	6.33409
1	2810438	2811490	5.30073	5.56446	5.45884	5.25996	5.35588	5.2854
1	2817063	2818983	6.38566	6.29244	6.37146	6.03048	6.08373	6.08473
1	2824243	2827905	6.97826	6.96543	7.04009	7.2065	7.23447	7.13936
1	2838942	2839818	5.44266	5.2028	5.33709	4.99604	5.22931	5.1117
1	2842181	2842702	4.50124	4.23129	4.74758	4.44027	4.16593	4.42876
1	2846878	2849408	6.81917	6.90608	6.9301	6.80569	6.9128	6.90441
1	2849979	2850388	4.34312	4.39853	4.4336	3.91326	4.07685	4.41308
1	2851958	2853191	5.64146	5.82162	5.55559	5.43633	5.45819	5.31944
1	2854117	2857327	6.78677	6.81491	6.84332	7.03701	6.97329	6.97286
1	2860942	2861735	4.85379	5.03749	4.78354	5.07939	5.16161	5.06229
1	2862833	2863818	5.37888	5.29822	5.41366	5.29526	5.09964	5.23277
1	2865947	2881070	9.28831	9.28833	9.25363	9.2496	9.27333	9.23862
1	2881961	2883094	5.99697	6.08063	5.99191	6.04611	6.13758	5.93355
1	2884158	2885092	4.95202	4.97148	5.09388	4.2733	4.55702	4.59087
1	2886598	2890589	7.38903	7.39403	7.35288	6.64054	6.53545	6.48422
1	2890722	2891476	4.59778	4.63622	4.62412	4.23746	4.21686	3.95266
1	2898493	2899813	5.64598	5.49231	5.58645	5.76062	5.82389	5.76466
1	2904231	2905128	5.1433	5.13549	5.10813	5.32118	5.23756	5.17815
1	2911060	2911938	4.88473	4.69584	4.85287	4.94138	5.24575	4.95807
1	2916570	2917318	4.67946	4.82962	4.66325	4.96349	4.88552	4.69828
1	2925309	2926199	5.43222	5.34366	5.25623	5.4284	5.42248	5.59435
1	2927469	2929006	5.48366	5.49231	5.53991	6.097	5.88814	6.00329
1	2932030	2933727	6.15127	6.16322	5.99191	5.06923	5.29398	5.131
1	2938735	2939265	4.30931	4.42695	4.37588	4.48682	4.59601	4.38119
1	2941782	2942621	4.9447	4.86122	5.01289	4.63193	4.90635	5.09214
1	2945344	2947046	6.05593	6.09399	6.14142	6.10199	6.11091	6.235
1	2949222	2951306	6.40179	6.25725	6.35064	5.92175	5.80182	5.746
1	2955175	2956282	5.45817	5.5961	5.7724	5.35503	5.56687	5.24167
1	2962420	2963785	5.75885	5.70458	5.73157	5.27772	5.32526	5.4012
1	2970851	2971802	5.49874	5.5057	5.52405	5.4284	5.4792	5.50101
1	2976127	2977092	5.28341	5.19456	5.31269	5.47532	5.33298	5.39323
1	2981775	2983008	5.44266	5.45138	5.39635	5.34664	5.37842	5.70795
1	2989163	2991659	6.72612	6.70021	6.86026	6.69441	6.82252	6.74757
1	2991730	2995561	6.94378	6.98229	6.9677	6.94555	6.74368	6.89879
1	3000839	3001462	5.27176	5.09177	5.24338	5.11933	5.19586	5.21479
1	3003259	3004367	5.71648	5.43747	5.64137	5.60053	5.42969	5.51576
1	3012384	3012868	3.90374	4.61166	3.98614	4.2007	4.11315	4.34859
1	3014547	3015939	5.86741	5.68116	5.84651	5.67612	5.73933	5.7271
1	3018035	3018775	4.67946	4.8819	4.68242	4.78876	4.47572	4.63209
1	3019025	3020364	5.44785	5.58982	5.37294	4.80109	4.75377	4.95807
1	3041419	3042802	5.6094	5.51896	5.72696	5.64909	5.82935	5.91697
1	3051734	3054326	6.39375	6.34553	6.24821	6.68779	6.58475	6.69017
1	3057865	3058807	5.11095	5.05581	5.23691	4.65928	4.70704	4.95807
1	3062753	3063404	4.16552	4.29437	4.44487	4.72547	4.29793	4.47481
1	3063708	3065111	5.51861	5.51235	5.59659	5.06923	5.09964	5.19659
1	3065617	3066079	4.07451	4.00486	4.29099	3.33396	3.60241	3.16417
1	3070834	3072344	5.69918	5.86382	5.72233	5.64909	5.80182	5.81326
1	3075515	3077857	6.46714	6.64078	6.54384	6.56301	6.52874	6.53219
1	3079589	3080477	4.48113	4.70748	4.83585	4.91893	4.67097	4.51943
1	3080553	3081284	4.52107	4.61166	4.55299	4.83746	4.85369	4.83402
1	3086813	3087186	3.56472	3.7587	3.59912	3.0331	2.93198	3.37311
1	3087302	3089148	5.83212	5.85338	5.58135	5.42043	5.27809	5.43265
1	3093278	3096017	7.13608	7.15155	7.12136	7.15459	7.15836	7.17467
1	3099179	3105229	8.0766	8.11216	8.11916	8.14797	8.11594	8.18567
1	3106090	3107940	5.83609	5.81625	5.917	5.98797	5.82935	6.06981
1	3107977	3108617	4.0198	3.66634	3.84012	4.30828	4.31361	4.45962
1	3116313	3117395	4.96656	5.16954	5.12924	4.82544	4.89597	5.01112
1	3117772	3120528	6.76406	6.70892	6.74188	6.8744	6.86837	6.9239
1	3122045	3124633	7.06018	6.87289	6.9301	7.01601	6.86305	6.85883
1	3125482	3126254	5.12397	4.94223	5.19747	4.80109	5.05369	4.83402
1	3130647	3131698	5.38971	5.56446	5.50802	5.36337	5.28606	5.44041
1	3136193	3137490	5.18118	5.54514	5.44767	5.35503	5.57339	5.60128
1	3139806	3140799	5.30645	5.30589	5.21732	5.059	5.07225	5.31101
1	3153805	3155305	5.94286	5.80547	6.01856	5.93859	6.03253	5.93904
1	3161115	3162313	5.77958	5.89468	5.80775	5.93859	5.68611	5.85448
1	3172123	3173460	5.64146	5.51235	5.70837	5.68945	5.80737	5.71436
1	3183691	3184522	5.02328	5.11816	5.30652	5.11933	5.30971	5.29398
1	3189307	3189909	4.70569	4.74183	4.75666	4.88458	4.88552	4.72393
1	3191865	3192616	4.78984	4.7531	5.18408	5.00672	4.89597	5.0723
1	3194642	3195628	5.30645	5.26711	5.63154	5.07939	5.43687	5.19659
1	3199273	3202575	7.13125	7.04783	7.07678	6.9785	6.88421	7.01242
1	3205194	3206197	4.88473	5.08286	4.98999	5.31259	5.50674	5.39323
1	3223962	3224678	4.86934	4.7531	4.86131	5.06923	4.79904	4.71116
1	3226232	3227176	5.4058	5.53211	5.30652	5.49822	5.53377	5.46343
1	3238886	3239826	5.57187	5.48557	5.46438	5.57921	5.5928	5.69504
1	3243623	3244746	5.38971	5.5057	5.58135	5.31259	5.52032	5.53762
1	3246688	3249363	6.78472	6.70021	6.58263	6.07178	6.15944	6.0946
1	3249474	3250317	5.17494	5.211	5.29411	4.76378	4.53042	4.45962
1	3251823	3254119	6.32772	6.25329	6.2863	6.42641	6.43866	6.27459
1	3255062	3257217	6.61056	6.53047	6.48227	6.02524	6.06068	6.03949
1	3260934	3262086	5.99697	5.65136	5.90481	5.74794	5.71592	5.83696
1	3262654	3265459	6.65611	6.65587	6.80884	6.76535	6.74946	6.73816
1	3269552	3272713	6.72185	6.72618	6.877	7.16894	7.17347	7.0046
1	3272978	3276138	6.61978	6.56606	6.68123	7.15699	7.08715	7.14174
1	3277075	3279803	6.44914	6.42871	6.41796	6.80569	6.95341	6.76928
1	3295544	3297234	6.16078	6.2769	6.04472	5.96623	5.94965	5.84282
1	3299613	3300593	5.89427	5.53864	5.60666	5.51329	5.51355	5.48609
1	3302181	3303430	5.49874	5.74465	5.66566	5.51329	5.43687	5.47103
1	3304313	3307419	7.06356	6.91112	7.06404	6.82091	6.93578	7.01762
1	3308359	3308777	4.52107	4.3548	4.49994	4.25549	4.16593	4.2283
1	3310685	3311567	5.2776	5.24333	5.35512	5.18667	5.17884	5.14055
1	3321767	3330364	8.48145	8.50528	8.47095	8.43978	8.38075	8.40666
1	3337475	3338531	5.26	5.30589	5.0053	5.37166	5.32526	5.51576
1	3341245	3341792	4.70569	4.71902	4.70134	4.5612	4.62143	4.63209
1	3345976	3350293	7.4472	7.35942	7.43995	7.44519	7.39786	7.45293
1	3350879	3352915	6.17023	6.23732	6.27372	6.7622	6.66334	6.47669
1	3354918	3356727	5.84004	6.0851	6.06313	5.97714	6.16809	5.94995
1	3359330	3359798	4.63465	4.81894	4.59406	4.54663	4.24984	4.69828
1	3367602	3369592	6.08953	6.07165	6.16546	5.96075	6.2355	6.19887
1	3370090	3370472	3.94836	4.0962	4.22715	3.84344	4.05835	3.9308
1	3383424	3384354	5.08454	5.08286	4.95888	5.01733	4.83208	5.12138
1	3387922	3389196	5.74627	5.77261	5.72233	5.7287	5.80182	5.90581
1	3392930	3395548	6.73252	6.67377	6.83264	6.75588	6.76949	6.82071
1	3396412	3396963	4.62552	4.24732	4.634	4.06412	4.26605	3.95266
1	3412176	3413357	5.42171	5.23531	5.37882	5.45985	5.57339	5.58738
1	3415951	3417609	6.00051	5.66931	5.61666	6.097	5.89337	5.96616
1	3417803	3420815	6.95476	7.03634	7.02327	6.9372	7.06184	6.87895
1	3421929	3425532	7.38903	7.39223	7.35587	7.02392	7.00744	7.0046
1	3429391	3430972	5.60011	5.77814	5.89663	5.71574	5.94462	6.02924
1	3431781	3432396	4.59778	4.3841	4.4336	4.63193	4.76522	4.39722
1	3439060	3446386	8.12438	8.22371	8.17776	8.44568	8.46391	8.4017
1	3446890	3448100	5.6094	5.76706	5.76792	6.04611	5.84022	5.80126
1	3448404	3450321	5.86741	6.03056	5.86341	6.29308	6.34638	6.43071
1	3451737	3453706	5.80002	5.80547	5.90889	6.30612	6.25187	6.26151
1	3460384	3462359	6.38024	6.31923	6.3978	6.71736	6.6996	6.75691
1	3469108	3469462	3.56472	3.73616	4.01667	3.63882	4.29793	3.71756
1	3469793	3470617	4.79799	4.53538	4.64382	4.61806	4.88552	4.69828
1	3471087	3472636	4.67946	4.62399	4.72002	5.76692	5.89337	5.87752
1	3473662	3474493	3.96294	4.1821	4.34011	5.08948	5.42969	5.20572
1	3480185	3480624	4.25113	4.57402	4.38761	3.9358	3.92178	3.71756
1	3481673	3482314	4.25113	4.06036	4.72926	4.32545	4.38956	4.2637
1	3483919	3486726	6.39375	6.46344	6.37735	6.66098	6.70853	6.60991
1	3487332	3488049	4.75677	4.73047	4.68242	5.01733	4.95716	4.94723
1	3502560	3504302	6.37752	6.36402	6.33255	6.39014	6.384	6.30039
1	3513966	3515079	5.35698	5.56446	5.56595	5.65589	5.44401	5.60128
1	3520285	3521091	4.65274	4.91238	4.49994	4.34243	3.92178	4.15477
1	3523649	3524068	4.67946	4.3548	4.36406	4.68612	4.26605	4.57686
1	3525090	3527011	6.5223	6.60701	6.57239	6.81179	6.69662	6.66391
1	3527541	3528966	5.69482	5.65136	5.67526	6.02524	6.09738	5.88322
1	3532291	3533423	5.35698	5.11816	5.13621	5.19604	5.56031	5.43265
1	3534642	3536322	6.01106	6.03056	6.07768	6.01997	5.97452	6.05977
1	3543996	3546214	6.55152	6.34553	6.43501	6.39828	6.40245	6.49543
1	3546273	3546573	3.19668	3.46172	3.0091	3.19136	3.35209	3.43654
1	3547991	3551448	7.01369	7.09509	6.89354	7.24312	7.23447	7.25163
1	3552838	3555236	6.34451	6.33431	6.463	6.59877	6.6996	6.75691
1	3562516	3563904	5.72078	5.82696	5.92104	5.85235	6.1019	6.0648
1	3569737	3571631	6.16394	6.15474	6.16205	6.36129	6.47397	6.36295
1	3572094	3572920	4.71433	5.02824	4.72926	4.94138	4.93705	4.86892
1	3574694	3579789	6.99785	7.00839	7.04009	7.74714	7.83683	7.68936
1	3581256	3581627	2.86547	2.63012	2.88219	3.89036	4.20008	3.99541
1	3589640	3591034	5.44266	5.43747	5.31883	5.81027	5.65567	5.75847
1	3591113	3591420	3.93364	3.96664	3.92306	3.61107	3.96214	3.74287
1	3604332	3605898	5.73358	5.86382	5.80338	6.00406	6.06532	6.03437
1	3606410	3607810	5.81616	5.84287	5.74531	5.60757	5.56687	5.66887
1	3609672	3610962	6.14489	6.20074	6.25783	5.99871	6.27609	6.16182
1	3611417	3613398	6.17023	6.02127	6.13795	6.31904	6.14198	6.27459
1	3615496	3616240	5.32913	5.3585	5.12224	5.26887	5.45112	5.56626
1	3623184	3624017	5.16866	5.26711	5.18408	5.36337	5.47223	5.33617
1	3627528	3628034	4.55993	4.53538	4.634	4.40839	4.96711	4.57686
1	3636257	3637688	5.98987	6.08063	6.01478	6.07178	6.07915	6.0995
1	3639666	3640409	4.63465	4.80817	4.85287	4.98527	4.48959	4.81027
1	3647212	3648793	6.05253	6.10722	6.09924	5.4284	5.39326	5.5084
1	3657831	3659604	6.17023	6.41459	6.20246	6.6198	6.37655	6.48797
1	3666474	3667211	5.48366	5.41636	5.19079	5.30395	5.26201	5.16884
1	3670687	3671789	5.08454	5.2028	5.19079	5.37166	5.28606	5.25053
1	3675107	3676054	4.73994	5.08286	5.06495	5.62848	5.59921	5.41702
1	3676837	3677730	4.7651	4.86122	5.0053	5.21459	5.30971	5.09214
1	3681537	3682541	5.27176	5.28275	5.56078	5.3881	5.43687	5.50101
1	3684287	3685730	5.71218	5.71614	5.55559	5.77944	5.8184	5.79522
1	3699662	3700968	5.5382	5.62092	5.60164	4.94138	4.75377	4.51943
1	3702588	3703624	4.82217	4.69584	4.84439	5.14858	4.9868	5.29398
1	3709208	3710030	4.9225	4.76428	5.12924	4.54663	4.85369	4.45962
1	3714825	3715615	4.88473	5.00957	4.75666	4.67277	4.75377	4.44427
1	3718632	3720186	5.88665	5.85861	5.88426	5.36337	5.41523	5.34446
1	3722739	3723471	4.73994	4.99065	4.87804	4.39218	4.57013	4.42876
1	3728790	3729369	4.87706	5.01894	5.02045	4.77632	4.64642	4.85738
1	3732791	3733459	4.63465	4.91238	4.79239	4.39218	4.43328	4.64557
1	3740389	3741634	5.58134	5.60856	5.81211	5.6828	5.64951	5.50101
1	3744240	3746196	6.33614	6.39313	6.42366	6.56663	6.47048	6.49543
1	3753079	3754289	5.79595	5.67525	5.65599	6.19837	5.90376	5.94995
1	3756608	3757310	4.57898	4.76428	4.79239	5.251	5.09964	4.94723
1	3767539	3768475	5.35698	5.51896	5.43077	5.64225	5.63085	5.44813
1	3769979	3770940	4.71433	4.87159	4.96672	5.50577	5.42248	5.4558
1	3771672	3773078	5.69482	5.60234	5.67526	5.89324	5.93452	5.90581
1	3774311	3778824	7.41046	7.42078	7.44837	7.80339	7.82594	7.87966
1	3786305	3787116	5.17494	5.03749	5.12224	5.08948	5.25391	5.00067
1	3789708	3791198	6.34451	6.2963	6.3596	6.12179	6.21894	6.23053
1	3793169	3794442	5.74627	5.53864	5.61167	5.4284	5.26201	5.29398
1	3802912	3804797	6.53455	6.44618	6.64014	6.26665	6.43508	6.45388
1	3806591	3807909	5.86353	5.86901	6.12048	5.59346	5.63085	5.6556
1	3821569	3823613	6.26442	6.21712	6.21238	6.097	5.97452	6.08473
1	3823999	3825577	5.82017	5.82162	5.75892	5.21459	5.23756	5.25932
1	3831210	3833826	7.02415	6.87804	7.00053	6.75588	6.77233	6.83549
1	3836829	3838541	6.38024	6.36769	6.25142	6.28432	6.20219	6.16182
1	3847045	3850459	6.90657	6.8014	6.94208	6.52263	6.54876	6.59955
1	3850739	3851840	5.36797	5.41636	5.31269	4.5612	5.0349	4.86892
1	3862617	3863309	4.63465	4.80817	4.98228	4.73835	4.57013	4.74913
1	3866332	3867150	5.1433	5.16954	5.17734	5.36337	5.21268	5.15947
1	3874010	3875183	5.69045	5.67525	5.66566	5.51329	5.51355	5.70151
1	3876803	3877765	4.96656	4.86122	5.07949	5.28652	5.27809	5.2854
1	3878154	3878588	4.14009	4.21508	4.04658	4.06412	4.29793	3.9308
1	3878932	3881341	6.48492	6.50736	6.58263	6.41442	6.65721	6.627
1	3883626	3889779	7.96158	7.96361	7.9991	8.02983	8.01165	8.00525
1	3891405	3891829	3.93364	4.27886	4.2008	3.49443	3.44044	3.76774
1	3895258	3897058	6.15445	6.0851	6.06313	6.2622	6.18524	6.32992
1	3903764	3904905	4.92994	5.11816	4.95888	5.37166	5.05369	5.1874
1	3913788	3915663	6.23471	6.08063	6.14142	6.31904	6.30775	6.38723
1	3917877	3919576	6.13528	6.03519	6.18576	5.62154	5.7509	5.47103
1	3920468	3920994	5.00931	4.93235	4.89457	4.94138	5.13538	5.21479
1	3923811	3925636	6.46714	6.28469	6.32036	5.92175	5.87234	5.86027
1	3926968	3932609	8.01675	7.98528	7.99719	7.86342	7.94651	7.80502
1	3933677	3939473	7.89569	7.98409	7.91751	7.904	8.00683	7.92459
1	3942727	3943579	4.89237	4.98109	5.33103	4.37578	4.35966	4.31523
1	3945368	3947313	6.21961	6.34924	6.33255	5.77944	5.77375	5.78308
1	3947786	3948267	4.79799	4.73047	4.68242	4.2909	4.09511	4.24611
1	3951173	3951907	4.74838	4.94223	4.81862	4.69936	4.69512	4.97953
1	3961948	3964275	6.31073	6.56286	6.42081	5.84045	6.07915	5.98749
1	3967137	3968210	5.79188	5.65136	5.58135	5.65589	5.6056	5.54484
1	3971452	3972043	4.81415	4.79732	4.77464	4.67277	4.7306	4.88037
1	3972790	3973685	5.5479	5.54514	5.33103	5.37166	5.49304	5.50101
1	3978409	3979356	5.57187	5.62092	5.53991	5.32118	5.46522	5.24167
1	3980926	3982073	5.46842	5.47199	5.46991	5.13889	5.19586	5.04204
1	3992856	3996157	7.01893	6.8883	7.00053	6.68779	6.70853	6.71276
1	4000740	4002226	5.99697	6.05354	6.09567	5.84045	5.90376	5.9445
1	4003851	4004334	4.4296	4.19868	4.39925	4.42442	4.46171	4.07729
1	4009691	4011671	6.22265	6.21304	6.24176	6.40637	6.52874	6.5751
1	4012885	4015623	6.57305	6.47028	6.52272	6.63366	6.72914	6.68365
1	4019956	4021413	6.1765	6.31923	6.15863	6.30612	6.38028	6.31312
1	4028642	4029561	5.29498	5.37318	5.41366	5.63538	5.50674	5.68201
1	4033284	4033980	4.1905	4.16533	4.49994	4.65928	4.53042	4.79825
1	4038378	4039343	5.30073	5.25923	5.26897	5.57203	5.49991	5.41702
1	4042975	4044404	6.16078	6.2808	6.1028	6.40233	6.42067	6.36295
1	4053232	4054404	5.2059	5.17793	5.30033	5.21459	5.34828	5.24167
1	4054859	4055465	4.59778	4.1821	4.61417	4.60405	4.70704	4.44427
1	4057557	4059902	6.45688	6.39313	6.45745	6.54112	6.52874	6.66059
1	4060655	4061890	5.05083	5.12685	5.15005	5.29526	5.5928	5.46343
1	4062081	4063588	5.3459	5.56446	5.40791	5.80416	5.77941	5.68201
1	4072474	4073454	5.4058	5.23531	5.32494	5.5356	5.35588	5.33617
1	4075828	4077343	5.66393	5.65737	5.65113	5.57921	5.8348	5.39323
1	4079834	4080183	2.95567	3.28663	3.38176	4.08444	4.26605	3.86316
1	4080531	4081282	4.58841	4.9224	4.76567	4.94138	4.78785	4.88037
1	4081566	4082544	5.18118	5.0739	5.33103	5.20534	5.24575	5.06229
1	4087256	4087581	4.26295	4.24732	4.32799	3.63882	3.41159	3.49729
1	4091984	4092291	4.32067	4.33993	4.24014	3.89036	4.16593	3.90861
1	4094753	4095288	4.60708	4.79732	4.94307	3.84344	4.11315	3.71756
1	4099496	4102786	7.13286	7.06827	6.94803	6.79648	6.74078	6.72552
1	4103099	4108896	7.62495	7.6385	7.52472	7.74076	7.71518	7.70875
1	4113291	4115069	5.82815	6.0851	5.96868	5.98257	6.10641	5.94995
1	4116396	4118450	6.95111	6.97509	6.75099	6.9511	6.80321	6.94041
1	4119391	4119917	4.11422	4.53538	4.29099	4.45595	4.09511	4.24611
1	4121124	4122210	5.22416	5.13549	5.2753	5.29526	5.47223	5.41702
1	4125560	4127247	5.96112	6.12468	6.04102	6.01469	6.31945	6.23053
1	4140034	4140927	5.08454	5.17793	5.10813	5.31259	5.34065	5.23277
1	4143941	4145552	5.79188	5.739	5.88426	5.52076	5.55372	5.67546
1	4147849	4148646	4.80609	5.03749	4.75666	5.00672	4.97699	5.1117
1	4151309	4155640	7.67338	7.70385	7.69132	7.46276	7.48527	7.5331
1	4157740	4159723	6.47479	6.30781	6.35363	6.16059	6.13758	6.21705
1	4172071	4172624	4.63465	4.61166	4.45605	4.61806	4.44757	4.74913
1	4181169	4183105	6.40179	6.30781	6.31115	6.26665	6.18524	6.20799
1	4185658	4186463	4.96656	5.00957	4.90277	5.12914	5.34065	5.4012
1	4187070	4188551	5.97197	5.96906	5.98807	6.03571	6.28407	6.15712
1	4189993	4190603	3.62093	3.71326	3.92306	4.69936	4.43328	4.68528
1	4194288	4195002	4.98809	5.04668	5.01289	5.12914	5.05369	4.9363
1	4198198	4199425	5.66393	5.81087	5.90072	5.9161	5.90893	6.00851
1	4200353	4201747	5.2776	5.28275	5.52936	5.6828	5.52032	5.56626
1	4209983	4210969	5.39509	5.40925	5.50264	4.94138	4.84293	5.04204
1	4216541	4217263	4.73994	4.96179	4.87804	4.71248	4.89597	4.69828
1	4219637	4220862	5.96836	6.09841	6.01856	5.9161	5.93958	5.85448
1	4221639	4223701	6.74733	6.76567	6.78908	6.73354	6.6664	6.64725
1	4225021	4225517	4.86159	4.8819	4.94307	4.76378	4.67097	4.72393
1	4227944	4229510	5.75885	5.72761	5.99575	6.1937	6.07915	6.1897
1	4238040	4239948	5.70786	5.84287	5.94902	5.87002	5.67401	5.92252
1	4241123	4245675	7.36455	7.42255	7.39562	7.66182	7.61275	7.62615
1	4245693	4246511	4.82217	4.97148	4.89457	4.83746	4.82115	4.71116
1	4247170	4248179	5.28921	5.36586	5.23041	5.22378	5.16161	5.37716
1	4250671	4251586	5.13688	5.33619	5.32494	5.21459	5.31751	5.37716
1	4263694	4265896	6.5683	6.56606	6.56466	6.53005	6.63554	6.54304
1	4266102	4267055	5.12397	5.3511	5.22388	5.25996	5.33298	5.40913
1	4267904	4269146	5.80002	5.80004	5.6266	5.65589	5.8348	5.97152
1	4269540	4272784	7.09201	7.07503	7.04565	6.78411	6.80321	6.80877
1	4274244	4274699	4.28631	4.41281	4.64382	4.40839	4.48959	4.13578
1	4282402	4283714	5.89046	5.81087	5.82079	5.9161	5.86704	5.86605
1	4287632	4289491	4.9225	5.00014	5.31269	6.36129	6.55537	6.11412
1	4296428	4297264	5.2776	5.56446	5.46991	5.5356	5.52032	5.41702
1	4305096	4306674	6.40179	6.2808	6.3685	6.4383	6.2355	6.24832
1	4322702	4323274	4.74838	4.67229	4.72002	4.77632	4.84293	4.81027
1	4325478	4326263	4.9447	5.10942	4.82726	5.12914	5.15292	4.94723
1	4327301	4329016	6.05593	6.17583	6.23528	6.42641	6.2478	6.41111
1	4334625	4335358	4.67946	4.61166	4.46715	5.00672	4.78785	4.82219
1	4335612	4336031	3.60244	3.54189	3.95494	3.49443	4.07685	3.76774
1	4337258	4338303	5.01631	4.89213	5.16376	5.59346	5.53377	5.54484
1	4339303	4345055	7.4472	7.38681	7.56659	7.84567	7.8232	7.76697
1	4346756	4349108	6.4697	6.52719	6.52006	6.41442	6.57176	6.54663
1	4351213	4351554	4.49122	4.73047	4.17395	4.00139	4.37469	4.47481
1	4353582	4354267	4.92994	4.7531	4.82726	4.73835	4.90635	4.88037
1	4357343	4358726	5.34033	5.211	5.52405	5.76692	5.56031	5.68854
1	4360698	4361357	4.72292	4.98109	4.74758	5.22378	4.95716	5.01112
1	4364736	4365604	5.36249	5.24333	5.1152	5.32118	5.34065	5.34446
1	4367270	4367819	4.07451	4.29437	3.80557	4.502	4.48959	4.44427
1	4368233	4368585	3.65723	3.46172	3.92306	3.66604	3.74801	4.15477
1	4370475	4373238	6.44655	6.55644	6.57495	6.60229	6.3951	6.46153
1	4373436	4373959	4.06102	4.33993	3.84012	4.12425	3.60241	3.74287
1	4374189	4376213	6.45173	6.22523	6.41796	6.39422	6.26806	6.37108
1	4380819	4381632	4.88473	5.04668	4.88633	5.08948	5.15292	5.09214
1	4389812	4390799	5.23019	5.2028	4.95888	4.61806	4.87499	4.48984
1	4394695	4395014	3.14649	3.86641	3.82295	3.1144	3.25796	3.43654
1	4395488	4396518	5.16236	5.43047	5.44206	5.40435	5.26201	5.42486
1	4397222	4398271	5.38971	5.47879	5.37882	5.39625	5.53377	5.17815
1	4404952	4405554	4.68826	4.46857	4.86131	4.58991	4.58313	4.82219
1	4419031	4419931	5.34033	5.45828	5.20412	4.98527	5.08144	5.0723
1	4423253	4424779	6.03884	5.98349	5.96477	6.06156	6.25187	6.07977
1	4433111	4434639	5.66393	5.85338	5.70837	5.95524	5.90893	5.80727
1	4438324	4439668	5.83212	5.68705	5.71304	6.07178	6.08829	6.04458
1	4442979	4443975	5.37344	5.46515	5.39635	5.60053	5.6371	5.47103
1	4446977	4448004	5.22416	5.38772	5.12224	5.36337	5.04433	5.10195
1	4452039	4452940	5.36249	5.28275	5.45884	5.56482	5.45819	5.58738
1	4458924	4460387	5.53333	5.51235	5.76792	5.61457	5.80182	5.6556
1	4461576	4462100	4.60708	4.9224	4.9351	4.68612	4.47572	4.2637
1	4463500	4464281	5.13688	5.03749	5.10813	4.25549	4.07685	4.31523
1	4468475	4469428	5.52844	5.44444	5.48637	4.75112	5.00623	5.17815
1	4472522	4473400	5.31215	5.48557	5.44206	5.59346	5.73352	5.746
1	4477710	4478772	5.95749	5.99777	5.97646	5.85826	5.59921	5.91697
1	4480783	4481424	4.68826	4.81894	4.69191	4.82544	4.48959	4.78612
1	4484647	4484973	3.90374	4.06036	3.65841	4.00139	4.03962	3.83989
1	4491756	4493611	6.09615	6.20895	6.0813	6.1796	6.26806	6.04458
1	4494238	4495874	5.99697	5.84287	6.01478	6.18432	6.36907	6.23945
1	4498524	4499742	6.02502	6.0851	6.10636	6.21229	6.28407	6.27024
1	4502617	4504431	6.37207	6.26514	6.3596	6.4383	6.36531	6.23053
1	4512702	4514662	6.65387	6.73474	6.65235	6.74953	6.76665	6.77849
1	4514864	4516467	6.11258	6.17164	6.15863	6.1796	6.14636	6.21253
1	4523971	4524441	4.38701	4.0236	4.79239	4.2909	4.18311	4.39722
1	4525307	4528970	6.97107	7.00368	7.13186	7.24086	7.27508	7.23165
1	4530371	4545350	9.51567	9.47092	9.49943	9.50365	9.55434	9.51553
1	4546983	4548974	6.63351	6.5851	6.69309	6.67109	6.7174	6.70956
1	4552965	4556626	7.25187	7.35017	7.21814	7.14011	7.05486	7.0909
1	4556972	4561552	7.98229	7.97569	7.9633	8.13098	8.13151	8.06417
1	4567228	4568270	5.52353	5.47199	5.34914	5.29526	5.64951	5.57334
1	4575884	4583107	8.80027	8.74289	8.7307	8.59479	8.64912	8.57642
1	4583505	4587618	7.77598	7.81558	7.7841	7.73916	7.66716	7.5547
1	4589046	4594799	8.10972	8.18054	8.05717	7.99805	7.93515	8.03245
1	4609361	4616903	8.42599	8.35988	8.35176	8.19312	8.2925	8.24777
1	4623572	4624476	4.25113	4.19868	4.49994	5.01733	5.07225	5.24167
1	4626138	4626675	4.15286	4.06036	4.36406	4.48682	4.23344	4.33201
1	4630703	4631192	4.64373	4.46857	4.22715	4.10448	4.07685	4.15477
1	4634328	4636857	6.46458	6.44618	6.39199	6.6911	6.85771	6.56094
1	4637518	4639088	5.55753	5.74465	5.64626	5.86415	6.03253	5.99804
1	4641045	4642688	6.17337	6.02127	6.15863	6.06668	5.86704	6.0995
1	4643718	4649205	7.89284	7.88639	7.95937	7.83222	7.93768	7.89526
1	4654653	4655043	4.06102	4.0962	4.38761	3.49443	3.6526	3.69179
1	4656004	4656664	4.9225	4.82962	4.70134	3.91326	4.31361	4.01632
1	4659559	4659857	4.34312	4.14835	4.52139	3.36752	3.55041	3.34032
1	4664873	4666758	5.9094	5.9496	6.0373	5.35503	5.24575	5.31944
1	4672965	4673295	4.03367	3.90734	3.67765	3.43237	3.72474	4.15477
1	4675152	4677599	6.5683	6.61011	6.66686	5.89899	5.8129	5.90019
1	4678773	4680335	6.16394	6.08063	6.13447	6.23519	6.26806	6.32155
1	4692930	4696513	7.28269	7.24632	7.36034	7.30936	7.40153	7.2114
1	4696743	4697639	5.02328	5.13549	4.98228	4.61806	4.6831	4.86892
1	4709771	4710737	5.70786	5.63317	5.67526	5.60053	5.72181	5.59435
1	4713095	4714208	5.57661	5.51235	5.52936	5.37166	5.41523	5.5084
1	4717245	4718569	5.69482	5.76149	5.73616	5.82242	6.04197	5.90581
1	4721678	4722233	4.87706	5.00014	4.95888	4.72547	4.77658	5.04204
1	4739571	4741602	6.44136	6.53374	6.49045	5.97714	6.1243	5.92805
1	4746173	4749785	7.41841	7.41192	7.33785	7.39929	7.49733	7.38622
1	4754777	4756245	5.68166	5.78365	5.75439	5.62848	5.87763	5.6556
1	4759008	4761009	6.20436	6.15474	6.3685	5.45205	5.37842	5.44041
1	4765800	4767922	6.74733	6.65887	6.66686	6.66772	6.52201	6.6999
1	4768060	4769349	5.44785	5.43747	5.4809	5.03832	4.95716	5.131
1	4773130	4777557	7.3971	7.41547	7.42153	7.74714	7.74729	7.66308
1	4780800	4784578	7.20972	7.16004	7.15606	7.40738	7.38678	7.33721
1	4784825	4785239	3.99165	4.06036	3.80557	3.81939	3.83751	4.01632
1	4787271	4789204	6.37752	6.15474	6.17565	6.31904	6.2355	6.24389
1	4794416	4798610	7.34382	7.32017	7.32723	7.62241	7.67781	7.61933
1	4801170	4803828	6.39912	6.50069	6.34764	6.60932	6.52538	6.40715
1	4807161	4807468	3.54548	3.71326	3.75213	3.29961	3.67705	3.71756
1	4809947	4810306	4.16552	4.45483	4.00149	3.52449	3.85905	3.69179
1	4810483	4811081	4.61633	4.42695	4.62412	3.91326	3.72474	3.88606
1	4818133	4818923	5.35145	5.08286	5.12224	4.72547	4.60878	4.97953
1	4819681	4821002	5.98987	5.739	5.74074	5.95524	5.88814	5.90019
1	4821276	4822845	5.84004	5.77261	5.92909	6.25325	6.08829	6.0748
1	4823674	4824433	4.4296	4.27886	4.52139	4.91893	4.92689	5.01112
1	4826898	4827868	5.09118	5.09177	5.34914	4.96349	5.21268	5.1874
1	4836770	4837996	5.93918	6.08063	6.0072	5.93859	5.86172	5.8889
1	4838839	4839701	5.42698	5.49902	5.34914	5.3799	5.25391	5.54484
1	4845121	4846368	6.00755	5.84287	5.95297	5.86415	5.91922	5.9114
1	4846922	4848125	5.77958	5.85861	5.74074	5.83447	5.82935	5.75225
1	4848871	4851157	6.77855	6.63164	6.64504	6.25773	6.24371	6.37918
1	4852522	4852885	4.08786	4.04209	3.65841	3.40031	3.49648	3.58388
1	4854187	4860137	7.88617	7.94038	7.9094	8.26942	8.20061	8.24997
1	4860970	4862986	5.99697	5.96422	5.96085	6.4104	6.43508	6.30889
1	4863398	4865219	6.13206	6.22927	6.24176	6.15099	6.11985	6.0748
1	4865829	4866223	3.62093	3.48894	3.77016	3.79494	3.72474	4.192
1	4876866	4878003	5.77958	5.81087	5.83799	5.27772	5.34828	5.25932
1	4879332	4880352	5.1433	5.11816	5.19079	4.94138	4.9868	5.0522
1	4880944	4885631	7.39173	7.44009	7.41294	7.23632	7.18631	7.25823
1	4888061	4890350	6.48744	6.52391	6.53332	6.60932	6.49819	6.41505
1	4890881	4895032	7.6318	7.69365	7.68895	7.75509	7.8409	7.78384
1	4895241	4897908	6.97287	6.86771	6.94009	6.76535	6.59441	6.68365
1	4898593	4900698	6.44136	6.2333	6.3685	6.25325	6.17669	6.16651
1	4901188	4902368	4.9225	5.14408	5.32494	5.5282	5.08144	5.22381
1	4907325	4909400	5.93549	5.97389	6.15863	6.18432	6.24371	6.16182
1	4910155	4911138	4.75677	4.76428	4.77464	4.96349	5.24575	5.06229
1	4911992	4915307	6.88186	6.8573	6.86656	7.0654	7.00261	7.03821
1	4915591	4916843	5.70786	5.74465	5.85499	5.9717	6.01824	5.70151
1	4920862	4922778	6.30216	6.28857	6.30188	6.38605	6.33874	6.29184
1	4923039	4924688	5.68166	5.739	5.94506	6.17013	5.80182	5.90019
1	4927710	4929251	6.33894	6.2612	6.23853	6.30178	6.31556	6.23053
1	4929957	4931313	5.5382	5.54514	5.63646	5.72224	5.57339	5.68201
1	4934787	4935963	4.67946	5.03749	4.87804	5.13889	5.37842	5.25053
1	4941262	4945694	7.41444	7.24433	7.23934	7.18078	7.15618	7.08597
1	4946691	4948950	6.44914	6.44618	6.52803	6.454	6.28008	6.24832
1	4952288	4953020	4.87706	4.71902	4.78354	4.76378	4.91666	4.88037
1	4958274	4959211	4.49122	4.7531	4.48909	5.02786	4.9868	5.01112
1	4963504	4964633	5.84004	5.76706	5.66566	5.86415	5.79625	5.80126
1	4970092	4971628	5.87898	6.0166	5.94108	5.12914	5.14417	5.131
1	4972936	4973833	5.2181	5.27495	5.2753	5.48299	5.33298	5.26807
1	4975794	4978706	6.80306	6.7601	6.68123	6.05128	5.93452	5.97686
1	4980638	4981617	5.2776	5.08286	5.1152	5.54296	5.45819	5.31101
1	4983179	4984325	5.88282	5.92987	5.88011	5.82242	5.85101	5.90019
1	4989605	4990823	5.42698	5.5961	5.34313	4.3592	4.79904	4.42876
1	4991117	4991817	4.84595	4.96179	4.76567	3.40031	3.46873	3.34032
1	4998067	4998549	4.33194	4.61166	4.47816	4.10448	4.05835	4.07729
1	5000237	5000838	4.83014	4.62399	4.41079	4.3592	4.54378	4.51943
1	5001664	5002006	3.82616	3.73616	4.13273	3.19136	3.32139	3.52674
1	5002496	5004857	6.60824	6.45656	6.52272	5.63538	5.94462	5.58738
1	5006418	5008068	5.77958	5.67525	5.85921	5.02786	5.27007	5.1874
1	5013797	5014655	5.04399	5.33619	5.37882	5.36337	5.24575	5.25932
1	5015847	5017612	5.59076	5.77261	5.79018	5.62154	5.61828	5.55916
1	5023044	5023816	4.73994	4.8819	4.80119	4.94138	5.00623	4.91419
1	5027393	5028153	4.87706	4.78639	5.17056	4.87294	5.05369	5.06229
1	5037333	5038437	5.29498	5.2513	5.33103	5.57921	5.53377	5.47103
1	5041940	5043681	6.20436	6.23732	6.38907	6.1937	6.39878	6.38321
1	5043877	5044568	4.26295	4.74183	4.47816	4.23746	4.48959	4.42876
1	5044860	5045293	3.77752	3.82429	3.71537	3.63882	4.14855	3.43654
1	5047391	5047742	4.00579	3.92738	4.11873	3.86709	3.92178	3.88606
1	5054007	5055637	6.09945	6.29244	6.20908	6.4104	6.2064	6.25273
1	5056602	5059775	6.81716	6.59139	6.60038	6.20302	6.16377	6.0648
1	5060770	5062221	6.30502	6.29244	6.28002	5.98257	6.06994	6.01372
1	5062766	5063136	4.11422	3.68999	4.10458	4.00139	4.05835	4.09705
1	5063632	5065696	6.15127	5.9496	6.1028	6.16059	6.28804	6.33409
1	5066143	5069482	7.31002	7.23431	7.20826	7.34769	7.35114	7.33305
1	5071190	5072165	5.01631	4.8819	5.07224	5.10945	5.38586	5.42486
1	5074788	5078562	6.87031	6.89849	6.83478	6.99201	6.97576	6.87609
1	5088319	5089266	5.40045	5.51235	5.24982	5.47532	5.09964	5.26807
1	5089564	5091487	6.07953	5.89976	6.09924	5.72224	5.75664	5.80727
1	5091792	5092338	4.48113	4.19868	4.5839	4.00139	3.96214	3.74287
1	5097706	5098007	3.94836	3.84551	3.77016	4.08444	4.11315	3.76774
1	5104139	5104906	4.9225	4.74183	4.72002	4.9302	4.90635	5.0215
1	5106072	5107285	5.4887	5.43047	5.56078	5.68945	5.77375	5.58037
1	5110761	5112039	5.52844	5.42343	5.50264	5.74156	5.5928	5.73343
1	5114916	5116058	5.35698	5.22725	5.39635	5.49822	5.22931	5.46343
1	5122959	5127351	7.84742	7.85011	7.85973	7.80951	7.75162	7.87394
1	5127736	5131845	7.62151	7.56206	7.60352	7.43731	7.44668	7.51668
1	5135763	5136163	4.72292	4.44096	4.59406	4.44027	4.26605	4.51943
1	5137850	5139742	6.11258	6.17583	6.07406	6.21229	6.27609	6.17117
1	5142713	5144368	5.92808	5.80004	5.86761	6.00938	5.97452	6.04966
1	5148056	5151870	7.55092	7.38138	7.45536	7.37269	7.24678	7.37817
1	5159780	5161164	5.87513	5.87418	5.80338	5.48299	5.4792	5.52309
1	5164284	5167049	6.5778	6.47709	6.44627	6.66098	6.78645	6.74757
1	5167064	5169013	6.15762	6.22118	6.24499	6.11193	6.23138	6.04458
1	5169590	5171555	6.39912	6.54676	6.40069	6.46567	6.30775	6.46153
1	5175132	5178465	7.01194	6.97989	6.97355	6.99201	7.13206	7.05346
1	5181039	5183424	6.60824	6.59139	6.64748	6.01997	6.04197	6.18509
1	5186456	5187790	5.57187	5.40211	5.6848	5.61457	5.64332	5.69504
1	5192709	5196049	7.25631	7.30302	7.38834	7.39929	7.36625	7.37412
1	5197623	5197945	4.26295	3.94715	4.34011	3.91326	4.20008	3.88606
1	5198571	5203940	7.61114	7.6385	7.66023	7.67528	7.64564	7.66142
1	5205712	5206276	4.49122	4.57402	4.30343	4.47147	3.88026	4.13578
1	5209578	5212436	6.6036	6.71181	6.7396	6.90042	6.86038	6.86748
1	5219182	5221100	6.3666	6.25725	6.33255	5.96623	6.24371	6.23053
1	5223379	5224025	4.54063	4.62399	4.91903	4.30828	4.26605	4.2637
1	5230552	5231544	5.47352	5.53864	5.52405	5.52076	5.71001	5.60819
1	5235320	5237262	6.30788	6.16322	6.04102	6.41843	6.49476	6.43848
1	5237632	5238917	5.75048	5.69876	5.77687	5.84045	5.70407	5.78916
1	5240980	5241736	5.07115	5.00014	5.23041	5.23291	5.063	5.08225
1	5242193	5244085	5.90563	5.87418	6.01478	6.14132	6.10641	6.01372
1	5248786	5249569	4.97377	4.86122	5.06495	5.18667	5.09964	5.1117
1	5251582	5252480	5.2776	5.17793	5.33709	5.45985	5.30187	5.44813
1	5263984	5264494	3.77752	4.04209	4.38761	4.16298	4.20008	3.9308
1	5264893	5265333	3.93364	4.14835	3.93909	3.29961	3.57665	2.78002
1	5268058	5268907	5.01631	4.77538	4.81862	4.84939	4.76522	5.21479
1	5271655	5272179	4.25113	4.44096	4.57367	4.63193	4.69512	4.534
1	5275314	5275733	3.72719	3.51566	3.95494	4.45595	4.26605	4.29826
1	5276721	5280125	6.94745	7.00839	7.0195	7.11316	7.15618	7.01762
1	5286758	5293299	7.76874	7.87095	7.87752	8.20592	8.24115	8.19716
1	5294037	5299950	8.0115	8.08565	8.05349	8.05063	8.01525	8.01437
1	5302722	5304854	6.21048	6.25329	6.30188	6.23064	6.2231	6.235
1	5309186	5309492	3.69263	3.73616	4.04658	3.55393	3.32139	3.69179
1	5313183	5316385	7.06018	7.11707	6.99862	6.98932	6.9509	6.95942
1	5318016	5318542	4.63465	4.19868	4.56337	4.18196	4.07685	4.36498
1	5322987	5323927	5.41643	5.47199	5.34313	5.32971	5.36343	5.49357
1	5324235	5327414	7.19436	7.20177	7.22633	7.08066	7.12097	7.10561
1	5332087	5332887	4.70569	4.79732	4.95888	4.94138	4.81014	4.29826
1	5339257	5340065	4.51119	4.82962	4.94307	4.90757	4.64642	4.41308
1	5340556	5342421	5.97197	6.31543	6.25142	6.27992	6.29201	6.17583
1	5348342	5348648	4.15286	4.04209	4.25303	3.74475	3.41159	3.04713
1	5361711	5363190	5.80811	5.70458	5.75892	5.92739	5.87763	5.99804
1	5372838	5373259	3.97736	3.92738	4.38761	4.06412	3.5237	3.88606
1	5374466	5375671	5.54306	5.3585	5.44206	4.84939	4.91666	4.74913
1	5376816	5377665	4.73994	4.85076	4.91092	4.89612	4.63398	4.91419
1	5378431	5379955	5.97197	5.97389	5.96868	5.74794	5.80737	5.78308
1	5381192	5381786	4.54063	4.46857	4.38761	4.37578	4.53042	4.33201
1	5384159	5388536	7.88426	7.91802	7.85868	7.61544	7.70927	7.60387
1	5388681	5391648	6.88569	6.76289	6.81971	6.65079	6.75234	6.70312
1	5396149	5399662	7.03281	7.03864	7.02702	7.11069	7.11427	6.9513
1	5402719	5406611	6.83312	6.93606	6.99671	6.97033	7.11427	6.97286
1	5409342	5411753	6.48492	6.49734	6.43218	6.73354	6.72328	6.6771
1	5413904	5414943	5.13044	5.1611	5.24982	5.18667	5.31751	5.0723
1	5419584	5421132	6.49999	6.32679	6.44627	6.65079	6.68461	6.56804
1	5422678	5422970	3.96294	4.3249	4.26579	4.02261	4.0014	3.63885
1	5424060	5424527	4.20283	4.29437	4.51071	3.84344	3.79346	4.03693
1	5424998	5425620	4.51119	4.7531	4.60415	4.44027	4.57013	4.51943
1	5426345	5426808	4.16552	4.53538	4.41079	4.40839	4.41885	4.44427
1	5435973	5436780	5.11095	5.11816	5.25623	5.04869	5.34828	5.39323
1	5439746	5440474	4.83014	4.58668	4.79239	4.64567	4.44757	4.38119
1	5440969	5445372	7.35767	7.37592	7.37072	7.45693	7.48007	7.47197
1	5446948	5448217	5.68606	5.5516	5.72233	5.73515	5.52032	5.6556
1	5454433	5455631	5.84791	5.89468	5.85921	5.89324	5.85101	5.96616
1	5459565	5462184	6.72612	6.64078	6.63277	6.56663	6.68159	6.59955
1	5464160	5465834	6.01806	6.07615	6.0849	6.16536	6.03253	5.90019
1	5469053	5470262	5.83212	5.61475	5.66566	5.81027	5.90376	5.6556
1	5470962	5471858	5.49874	5.63317	5.33103	5.68945	5.37094	5.5084
1	5472998	5474112	5.60476	5.3585	5.30033	5.22378	5.28606	5.31944
1	5478220	5479822	6.17962	6.36769	6.40647	6.05643	6.07915	6.01372
1	5480151	5482602	6.83708	6.80682	6.83264	6.05128	6.15944	6.32992
1	5487280	5489490	6.20129	6.31162	6.28943	6.45009	6.25187	6.25713
1	5494576	5495312	4.80609	4.93235	4.65356	4.65928	4.76522	4.59087
1	5497170	5498870	6.24964	6.17164	6.18911	6.35293	6.45289	6.32992
1	5504245	5505826	6.00755	6.06715	5.88426	6.01997	6.07455	5.9445
1	5507112	5511968	7.61345	7.50153	7.59975	7.11069	7.25695	7.19544
1	5514328	5515018	4.7651	4.80817	4.60415	4.76378	4.58313	4.7739
1	5518450	5519001	4.48113	4.66036	4.59406	4.12425	4.28208	4.13578
1	5522055	5522989	5.18118	4.90229	4.87804	4.84939	5.17884	4.76156
1	5528277	5529328	5.05083	5.3585	5.02045	4.81332	4.75377	4.50471
1	5535692	5536338	4.55031	4.78639	4.52139	4.89612	4.75377	4.68528
1	5538775	5541344	6.843	6.89341	6.84545	6.95662	7.08487	6.90441
1	5542928	5543564	4.78984	4.85076	4.88633	4.64567	4.7306	4.99014
1	5546144	5548245	6.1765	6.37865	6.35064	6.23064	6.27208	6.25713
1	5555886	5557541	6.24368	6.03056	6.18911	6.28432	6.43149	6.23053
1	5561962	5563880	6.20436	6.26907	6.31423	6.45009	6.3349	6.36295
1	5569893	5570584	4.81415	4.69584	4.71071	4.78876	4.79904	4.83402
1	5580800	5582115	5.77546	5.89468	5.70837	5.86415	5.91409	5.93904
1	5590271	5591580	5.42698	5.72761	5.36109	5.46761	5.47223	5.68201
1	5593240	5594186	5.06441	5.10942	5.07224	4.73835	4.78785	4.82219
1	5595031	5596281	5.5382	5.5772	5.45327	4.89612	4.85369	5.16884
1	5614355	5615438	5.5671	5.62706	5.67047	5.70265	5.66793	5.73343
1	5622127	5623684	6.16078	6.12034	6.06313	6.12179	6.03253	6.0995
1	5628843	5630195	6.12235	6.08063	6.10636	6.1796	6.23961	6.13339
1	5642178	5642895	4.65274	4.86122	4.91903	4.76378	4.78785	4.95807
1	5644802	5645581	4.697	4.95204	5.04287	4.60405	4.46171	4.65893
1	5647076	5648483	6.13206	6.2769	6.33558	5.52076	5.52032	5.2854
1	5649149	5649925	4.86159	5.06489	4.98999	4.77632	5.00623	4.534
1	5668333	5668840	4.73994	4.77538	4.48909	4.98527	4.64642	4.51943
1	5673068	5674122	5.63693	5.54514	5.50802	5.64909	5.6371	5.36905
1	5678143	5678734	4.52107	4.62399	4.60415	4.45595	4.11315	4.63209
1	5685577	5686824	5.76302	6.09399	6.07768	5.9161	5.87763	5.78308
1	5687965	5688369	4.16552	4.29437	4.0613	3.71899	4.0014	4.03693
1	5697052	5698193	5.70352	5.5516	5.61167	5.64225	5.57339	5.83107
1	5702135	5703270	5.32913	5.3511	5.24982	5.56482	5.34828	5.6287
1	5705797	5706774	5.58134	5.69876	5.58135	5.77944	5.6056	5.59435
1	5709562	5710730	5.65947	5.58982	5.69899	5.84641	5.8348	5.72075
1	5713789	5714511	5.1874	5.18627	5.2753	5.4284	5.18737	5.04204
1	5722715	5723535	4.98809	4.99065	5.01289	4.83746	4.87499	4.88037
1	5727533	5728508	5.62781	5.60234	5.43642	5.47532	5.65567	5.50101
1	5738472	5738788	3.60244	3.98588	3.87387	4.10448	3.70109	3.71756
1	5744071	5745370	5.57187	5.63926	5.65599	5.3881	5.54045	5.64892
1	5755116	5756296	5.85964	5.75029	5.75439	5.81636	5.92944	5.99278
1	5757604	5757973	3.79392	3.34739	3.47267	3.49443	3.29002	3.81624
1	5758059	5759231	5.16866	5.06489	5.31883	5.32971	5.6056	5.29398
1	5760311	5760641	3.84201	3.54189	4.18744	4.08444	4.11315	3.88606
1	5762942	5764682	6.25853	6.24133	6.1958	6.45009	6.35019	6.30889
1	5765049	5765813	4.78984	4.58668	4.99767	4.73835	4.64642	4.86892
1	5766261	5768195	6.28776	6.27299	6.27055	6.36959	6.39141	6.46533
1	5772949	5776022	7.20819	7.1558	7.02139	6.80569	6.57502	6.58563
1	5777103	5778912	6.14809	6.13334	6.14142	6.37372	6.27609	6.31312
1	5781982	5783006	4.86159	4.94223	4.97452	5.42043	5.43687	5.17815
1	5786098	5787308	5.66393	5.86382	5.94506	5.97714	5.99898	5.96616
1	5788300	5790701	6.43353	6.21712	6.36257	6.53005	6.56523	6.77543
1	5805091	5806013	5.4887	5.32867	5.31269	5.43633	5.39326	5.31101
1	5820217	5820509	3.81013	3.48894	3.75213	2.94694	2.8046	2.45197
1	5824553	5826008	5.85574	5.74465	5.90889	5.94416	6.09284	6.15712
1	5827294	5830395	7.21277	7.24433	7.1983	7.18078	7.19692	7.11534
1	5833715	5836516	6.65387	6.69145	6.60289	7.17369	7.02897	6.86748
1	5836810	5838195	5.53333	5.58352	5.60666	5.76062	5.71001	5.84866
1	5840429	5845302	7.72238	7.62322	7.66746	7.52169	7.48007	7.50748
1	5850122	5851093	5.57661	5.5516	5.45884	5.61457	5.34065	5.29398
1	5851391	5852819	5.72932	5.72761	5.65599	5.90471	5.52706	5.91697
1	5853799	5854782	5.14968	5.46515	5.36702	5.60053	5.40794	5.19659
1	5857736	5859106	5.65049	5.68705	5.55038	5.49822	5.19586	5.44041
1	5859403	5859796	3.81013	3.82429	4.32799	3.86709	3.74801	3.71756
1	5861643	5863191	6.00403	5.90986	6.00339	5.94971	5.87763	6.03437
1	5863517	5865529	6.43353	6.54999	6.49859	6.45009	6.41341	6.38723
1	5867386	5872444	7.7985	7.80614	7.78963	7.88819	7.89922	7.80802
1	5874397	5879322	7.50809	7.59218	7.54319	7.73434	7.75449	7.74051
1	5884087	5885367	5.43745	5.69292	5.52936	5.70921	5.88814	5.83107
1	5890874	5891327	4.36523	4.56125	4.24014	4.42442	4.37469	3.95266
1	5893834	5896908	6.28776	6.21304	6.32342	7.1181	6.97329	7.1274
1	5898092	5898782	4.7734	4.82962	4.60415	4.71248	4.84293	4.95807
1	5899980	5900486	4.57898	4.16533	4.36406	4.58991	4.71887	4.67217
1	5901776	5902571	5.07115	5.16954	5.10813	4.88458	4.88552	4.85738
1	5910863	5911635	4.37616	4.79732	4.532	5.07939	5.09057	4.91419
1	5919303	5921646	6.74733	6.63164	6.64504	6.7622	6.79206	6.84721
1	5922106	5923797	6.05253	6.19662	6.25142	6.23972	6.18524	6.35065
1	5929394	5932043	6.8351	6.85207	6.82619	6.56663	6.52538	6.52491
1	5933480	5934539	5.82017	5.68116	5.52405	5.55757	5.64951	5.56626
1	5941296	5942292	5.55272	5.33619	5.40214	5.60053	5.52706	5.56626
1	5944703	5945050	4.0198	4.14835	4.13273	4.00139	4.0014	4.38119
1	5946363	5947492	5.62323	5.61475	5.53991	5.78566	5.69811	5.67546
1	5954042	5955255	5.87128	5.9199	5.91295	6.10199	5.95965	5.84866
1	5956873	5957203	3.60244	3.80276	3.61915	3.9358	3.85905	4.11655
1	5967302	5968320	4.68826	4.41281	4.82726	5.03832	5.35588	5.20572
1	5968664	5970176	5.68166	5.99777	5.63646	6.03048	5.92434	6.10439
1	5976490	5977163	4.68826	4.57402	4.59406	4.25549	4.24984	4.09705
1	5982005	5982407	3.96294	4.06036	4.25303	3.69276	3.96214	3.90861
1	5982634	5984725	6.61056	6.56606	6.53859	6.27992	6.41704	6.52126
1	5986724	5988179	5.62781	5.66931	5.54515	5.60053	5.61828	5.73343
1	5996399	5999195	6.74733	6.87289	6.90379	6.92316	6.91022	6.89032
1	6002578	6003580	5.50871	5.65136	5.53991	5.4284	5.25391	5.55201
1	6008476	6009412	5.99342	6.02592	5.98034	5.99871	5.88814	6.05977
1	6015539	6018900	6.90469	6.98707	6.99862	7.02392	6.98558	7.03052
1	6023552	6024838	5.52353	5.58982	5.4809	5.42043	5.57989	5.51576
1	6026542	6028561	6.43875	6.50069	6.3685	6.5189	6.66028	6.62019
1	6033997	6034971	5.60476	5.64532	5.62164	5.65589	5.67401	5.54484
1	6039294	6039653	3.91877	4.13118	3.97063	3.77006	4.28208	4.48984
1	6049292	6049826	4.35422	4.91238	4.56337	4.30828	4.18311	4.45962
1	6051966	6052958	5.26	5.43747	5.44767	5.35503	5.07225	5.3609
1	6061821	6064141	6.40179	6.66783	6.49317	6.59877	6.5685	6.55022
1	6068722	6069365	4.59778	4.84023	4.5839	4.90757	4.81014	5.0215
1	6071665	6071981	3.5837	4.00486	3.89046	4.18196	4.09511	4.07729
1	6073709	6074019	3.50622	3.31733	3.87387	3.86709	4.28208	3.9308
1	6076128	6076498	3.99165	4.24732	4.26579	4.54663	4.38956	4.13578
1	6087687	6088389	5.13044	4.90229	5.01289	4.82544	4.96711	5.24167
1	6097506	6101641	7.29714	7.32585	7.32418	7.28542	7.34543	7.30358
1	6101720	6102179	4.29786	4.39853	4.0903	4.12425	3.6526	3.97419
1	6103078	6104135	5.61863	5.60234	5.67526	5.35503	5.30187	5.25932
1	6116082	6116562	4.73994	4.54837	4.80119	4.42442	4.85369	4.51943
1	6123061	6124801	6.31358	6.02592	6.24176	5.94971	6.08829	5.92805
1	6125097	6125442	3.76094	4.07839	3.71537	3.52449	3.70109	3.1262
1	6126702	6127603	5.2181	5.06489	5.28787	5.3382	5.31751	5.2854
1	6134413	6135757	5.77133	5.80004	5.68004	5.69606	5.87763	5.78916
1	6137733	6139293	5.77958	5.69292	5.7724	5.39625	5.47223	5.26807
1	6148196	6150140	6.24964	6.30014	6.3596	6.37784	6.30383	6.31734
1	6152995	6156036	6.90845	6.99184	6.877	6.99738	7.18418	7.02795
1	6165069	6165788	4.64373	4.78639	4.96672	4.87294	5.11762	5.15004
1	6168132	6169323	5.76718	5.93483	5.90481	5.89899	6.03253	6.04458
1	6171567	6173471	6.02849	6.13764	6.14833	6.46179	6.35777	6.31312
1	6183903	6187560	7.19745	7.1873	7.17311	6.83297	6.73206	6.68691
1	6190903	6191696	5.0978	5.16954	5.07224	4.96349	4.96711	4.92528
1	6204320	6205183	5.08454	5.28275	5.32494	5.15819	5.17025	5.1117
1	6209175	6209686	4.1011	4.3548	4.1466	3.79494	3.74801	4.03693
1	6212589	6213624	5.2776	5.43047	5.05027	4.67277	4.86438	4.89173
1	6217806	6218489	4.81415	5.00957	4.84439	4.90757	4.71887	4.7739
1	6219405	6222223	7.36866	7.4366	7.20991	6.9372	7.00019	6.94314
1	6224267	6224760	4.38701	4.36953	4.18744	4.12425	4.0014	3.81624
1	6226960	6227306	3.94836	3.92738	3.82295	4.3592	3.83751	3.52674
1	6228387	6228775	4.03367	4.30972	4.25303	3.9358	4.29793	3.49729
1	6242316	6244785	6.61518	6.47028	6.51205	5.77944	6.04197	5.73343
1	6246646	6249602	6.84889	6.92863	6.82403	6.77788	6.81703	6.84136
1	6254039	6254636	4.1905	4.46857	4.69191	4.71248	4.65875	4.71116
1	6260847	6261821	5.12397	5.29051	5.33103	5.08948	5.07225	5.17815
1	6264747	6265117	4.04741	4.39853	4.22715	3.97986	4.21686	4.41308
1	6266130	6267064	5.46842	5.38772	5.43077	4.72547	4.84293	4.81027
1	6267394	6269327	6.43875	6.53701	6.42366	6.33608	6.55207	6.42681
1	6271392	6272544	5.01631	5.24333	5.35512	5.21459	5.29398	5.33617
1	6276647	6277062	3.77752	4.0962	3.55819	3.22835	3.35209	3.74287
1	6277405	6278037	4.21506	4.66036	4.22715	4.5319	4.16593	3.88606
1	6281403	6282300	5.19359	5.22725	5.33103	5.35503	5.42969	5.44041
1	6293162	6294664	5.95019	6.24133	6.06313	6.10199	5.97945	5.97152
1	6294947	6296167	5.70786	5.53211	5.79018	5.02786	5.23756	5.40913
1	6296352	6298862	6.7111	6.87804	6.76455	6.43435	6.44579	6.52491
1	6299438	6301169	6.12883	6.06715	6.07768	5.64909	5.62458	5.67546
1	6304277	6304593	3.3816	3.7587	3.71537	3.43237	3.01105	3.43654
1	6307271	6312091	7.66672	7.6819	7.72753	7.56029	7.50247	7.57598
1	6313118	6314407	5.91315	5.61475	5.73157	5.51329	5.5928	5.64221
1	6324905	6328205	7.04142	6.93359	6.91396	6.78721	6.9584	6.87895
1	6330324	6331050	4.697	4.63622	4.76567	4.47147	4.29793	4.192
1	6332850	6333520	4.67946	4.93235	4.84439	3.89036	4.23344	4.24611
1	6335717	6336150	4.36523	3.96664	4.16034	3.63882	3.74801	3.55559
1	6342983	6343448	3.76094	3.71326	3.80557	4.34243	3.79346	4.24611
1	6344736	6346476	5.70786	5.78913	5.78132	5.72224	5.97452	5.88322
1	6348011	6349308	5.64598	5.54514	5.6266	5.88168	5.75664	5.75225
1	6351327	6353627	6.62895	6.70312	6.83049	6.65079	6.70258	6.76928
1	6359180	6360292	5.90563	5.91489	6.01856	6.18902	5.94462	5.90019
1	6360977	6362342	5.87513	5.87418	5.96868	5.92175	5.93452	6.10927
1	6366800	6367817	5.55272	5.47879	5.45884	5.68945	5.73352	5.55916
1	6368786	6369912	5.16236	5.26711	5.29411	5.13889	4.85369	4.92528
1	6377380	6378603	5.61403	5.52555	5.60164	5.55028	5.67401	5.66225
1	6384449	6386051	6.1765	5.96906	6.0813	5.94971	6.09284	6.08473
1	6388148	6390374	6.31358	6.32301	6.35662	5.91042	6.00864	5.98749
1	6395516	6396718	5.77958	5.87418	5.81646	5.72224	5.74513	5.98749
1	6398009	6398859	5.07115	4.91238	5.1152	4.80109	4.79904	4.69828
1	6399991	6401571	6.04227	5.86901	5.95297	5.80416	5.93958	5.79522
1	6405633	6406472	4.79799	4.78639	4.91092	4.72547	4.93705	4.97953
1	6408622	6411127	6.83312	6.7573	6.72118	6.581	6.55537	6.5538
1	6414403	6415370	5.55272	5.58982	5.60164	5.22378	5.23756	5.19659
1	6418165	6418901	5.13044	5.04668	5.02796	5.17724	5.01585	5.04204
1	6419765	6422127	6.49498	6.52391	6.50937	6.53375	6.59441	6.47292
1	6430833	6433899	6.99962	7.02476	7.06038	6.95662	7.00985	7.01502
1	6434907	6436031	5.33474	5.09177	5.30033	5.49063	5.5471	5.25932
1	6437150	6438225	5.51861	5.5516	5.50264	5.54296	5.45819	5.54484
1	6445830	6446183	3.60244	3.68999	3.63892	3.40031	4.0014	3.86316
1	6457353	6457880	4.37616	4.06036	4.59406	4.25549	4.32912	4.34859
1	6458400	6462175	7.24592	7.26613	7.24257	7.21113	7.19056	7.06856
1	6463144	6467558	7.51799	7.61398	7.53794	7.56933	7.49905	7.58825
1	6474283	6475237	4.97377	5.16954	5.34313	4.77632	5.18737	5.30252
1	6483200	6484053	5.08454	5.29822	5.30652	4.95248	5.04433	5.01112
1	6494745	6497443	6.44655	6.52061	6.64014	6.6371	6.59441	6.48797
1	6503284	6504420	5.69918	5.62092	5.72696	5.85235	5.78505	5.95537
1	6505773	6506811	5.35698	5.23531	5.41938	5.08948	5.08144	5.00067
1	6507279	6507671	4.26295	3.98588	4.41079	3.77006	3.6526	3.83989
1	6507843	6510064	6.52476	6.54999	6.49859	6.05128	6.00382	6.0946
1	6511819	6512298	4.0198	4.23129	4.49994	3.63882	3.70109	3.66556
1	6513067	6513705	4.82217	4.70748	4.80993	3.79494	3.90117	3.88606
1	6524552	6527593	6.92715	6.7573	6.71886	6.72061	6.69662	6.6506
1	6527610	6529280	5.87513	5.95936	5.89663	5.66267	5.57989	5.99278
1	6537019	6538316	5.56233	5.739	5.65113	5.82242	5.64951	5.7271
1	6546244	6546988	4.83014	4.61166	4.91092	4.75112	5.10866	4.83402
1	6558057	6559369	6.07283	5.96422	6.0072	5.56482	5.61195	5.47103
1	6560093	6564534	7.61229	7.59531	7.6235	7.58189	7.66258	7.51851
1	6564646	6566658	6.3748	6.15898	6.27055	6.4104	6.40976	6.43071
1	6567704	6569598	6.33894	6.50403	6.34463	6.06156	6.16377	6.13339
1	6583780	6585024	5.55272	5.5772	5.60666	5.68945	5.52032	5.59435
1	6602094	6603342	5.44266	5.49902	5.41938	5.6828	5.82389	5.55201
1	6605816	6610795	7.22491	7.16427	7.23447	7.78953	7.85302	7.74678
1	6611871	6612623	4.64373	4.87159	4.97452	4.69936	4.67097	4.59087
1	6616472	6617530	5.69045	5.74465	5.59659	5.74156	5.71001	5.68854
1	6619122	6620955	6.51737	6.60078	6.55168	6.23519	6.31166	6.08967
1	6621384	6626617	7.86013	7.96119	7.88788	7.91539	7.90571	7.88677
1	6631712	6634989	7.1663	7.14515	7.10369	7.21113	7.21582	7.22043
1	6636364	6637825	6.06271	5.88446	5.80338	5.85235	5.61828	5.86605
1	6643485	6644205	5.13044	4.9224	5.01289	4.76378	4.75377	4.61848
1	6645257	6645613	4.1011	4.24732	4.01667	3.84344	3.57665	3.86316
1	6649484	6650856	5.94286	5.89468	5.9371	5.60053	5.58636	5.61506
1	6651364	6652274	5.19976	5.23531	5.12224	4.3592	3.62772	4.2283
1	6653710	6654377	4.6617	4.14835	4.72926	3.958	3.83751	3.99541
1	6654463	6655299	5.03712	5.04668	4.8697	4.44027	4.21686	4.01632
1	6656368	6656773	4.36523	4.3841	4.37588	4.14374	3.46873	4.05725
1	6661733	6663893	6.47479	6.50403	6.56207	6.69441	6.89467	6.79068
1	6666005	6666705	4.92994	4.80817	4.88633	4.60405	4.95716	4.84575
1	6669109	6669535	4.22718	3.7587	4.31576	4.06412	4.14855	4.59087
1	6670869	6671625	5.04399	4.97148	4.78354	5.00672	5.0349	4.9363
1	6672197	6672568	3.87321	3.43397	4.10458	4.2007	4.21686	4.09705
1	6672922	6673491	4.36523	4.23129	4.57367	4.69936	4.7306	4.534
1	6673816	6674372	4.28631	4.16533	4.17395	4.67277	4.57013	4.1735
1	6675788	6678071	6.51984	6.55644	6.48227	6.64738	6.66028	6.63378
1	6682257	6682703	4.37616	4.42695	4.47816	4.04351	3.9421	4.2637
1	6683645	6685653	6.39106	6.26907	6.49588	6.37372	6.21477	6.26151
1	6686528	6689727	6.96927	6.90861	6.95593	6.64396	6.67553	6.64053
1	6691547	6694038	6.49248	6.33431	6.43218	6.66772	6.56523	6.5538
1	6694157	6695633	5.45817	5.60234	5.5711	5.89899	5.99412	5.94995
1	6695670	6695983	3.1718	3.08732	3.45047	3.26442	3.67705	3.34032
1	6696356	6699096	6.74522	6.84682	6.82187	6.44224	6.67553	6.78155
1	6709657	6710438	5.35145	4.95204	5.23691	5.64225	5.52706	5.55916
1	6713480	6714738	6.16078	6.25725	5.99958	6.1796	6.23961	6.07977
1	6726978	6729992	6.95476	6.941	6.95001	7.08571	7.10077	7.11534
1	6730573	6731819	5.4887	5.32867	5.45884	5.06923	5.12653	5.26807
1	6733174	6735574	6.66282	6.49734	6.62783	6.38605	6.43508	6.5176
1	6737834	6738264	4.44005	4.3249	4.57367	4.2909	4.03962	4.05725
1	6744420	6745060	4.6617	4.50902	4.49994	4.63193	4.75377	4.71116
1	6746569	6747527	5.25409	5.43747	5.26897	5.5356	5.58636	5.42486
1	6753261	6753824	4.51119	4.57402	4.46715	4.2733	4.82115	4.84575
1	6759962	6760537	4.21506	4.27886	4.32799	4.5612	4.50333	4.39722
1	6763280	6763591	3.69263	3.37683	3.95494	4.08444	4.14855	3.88606
1	6774118	6775839	6.18585	6.14194	5.97646	5.96623	5.92434	6.0946
1	6777843	6778369	4.0198	4.06036	4.26579	4.30828	4.54378	4.54843
1	6778927	6779428	4.28631	4.27886	4.1466	4.67277	4.54378	4.50471
1	6802012	6803085	5.64598	5.46515	5.70369	5.44421	5.39326	5.55916
1	6805343	6806192	5.68166	5.44444	5.45884	5.64225	5.57989	5.58037
1	6808879	6809729	5.06441	4.85076	5.12224	5.14858	5.37842	5.47103
1	6811483	6813784	6.5683	6.54026	6.62288	6.44617	6.43149	6.41898
1	6813911	6815751	5.98987	6.03519	6.02983	5.86415	5.99898	6.10439
1	6823390	6824872	5.92808	6.05809	5.98034	6.00938	5.93958	5.86027
1	6826313	6826775	4.16552	4.29437	4.0903	4.58991	4.24984	4.1735
1	6831982	6832856	5.31783	5.28275	5.26261	5.30395	5.32526	5.31101
1	6845958	6847011	5.42698	5.52555	5.49724	5.56482	5.62458	5.39323
1	6858934	6862422	7.30574	7.339	7.3073	7.33926	7.4818	7.45293
1	6863103	6863804	5.16866	5.01894	4.92709	4.9302	4.91666	5.12138
1	6864052	6866221	6.54669	6.43922	6.49859	6.33608	6.36907	6.40319
1	6871896	6873062	5.71218	5.5961	5.6266	5.62154	5.68611	5.58037
1	6882482	6882960	4.00579	3.54189	3.75213	4.5319	4.02064	4.2283
1	6882992	6883530	4.03367	4.3249	4.2008	4.39218	4.35966	4.60474
1	6885265	6885976	4.2392	4.41281	4.51071	4.89612	4.82115	4.82219
1	6886286	6888035	5.88665	5.83759	5.64137	6.52263	6.56195	6.43848
1	6893905	6895320	6.43353	6.33056	6.3685	6.47724	6.37282	6.47669
1	6897739	6899652	6.45688	6.42167	6.53068	6.35712	6.42428	6.52491
1	6900149	6901050	5.19359	5.16954	5.17734	4.63193	4.97699	4.69828
1	6903437	6904767	5.74205	5.58352	5.83799	5.81636	5.62458	5.71436
1	6906833	6907221	4.33194	4.23129	3.95494	2.41643	3.22517	2.96347
1	6908986	6909407	3.97736	4.07839	4.38761	3.1144	3.44044	3.71756
1	6909815	6910831	5.19976	5.19456	5.17056	4.54663	4.54378	4.65893
1	6912509	6915099	6.61518	6.62552	6.60289	6.4579	6.50504	6.47669
1	6915799	6916804	5.30645	5.47199	5.4809	5.60757	5.36343	5.30252
1	6924014	6924461	4.0198	4.16533	4.36406	3.69276	3.57665	3.81624
1	6927758	6929252	5.77133	5.71037	5.81646	5.3382	5.17025	5.04204
1	6932441	6933019	4.55031	4.52226	4.62412	4.3592	4.44757	4.36498
1	6935448	6935912	4.33194	4.26317	4.30343	4.5612	4.48959	4.47481
1	6939293	6940458	5.61863	5.88446	5.64626	5.51329	5.33298	5.39323
1	6940752	6942857	6.76614	6.54999	6.72349	6.54112	6.73206	6.66722
1	6945205	6945546	4.14009	3.90734	3.97063	4.2733	4.05835	3.99541
1	6949016	6949989	5.34033	5.24333	5.2816	5.54296	5.45112	5.34446
1	6956823	6957233	3.72719	3.66634	3.8571	3.97986	4.47572	4.15477
1	6957986	6959322	5.5382	5.71614	5.60164	5.89899	6.1895	5.98219
1	6959531	6961841	6.49749	6.53374	6.52272	6.72709	6.77517	6.57157
1	6962181	6962871	4.04741	4.1138	4.36406	5.03832	5.00623	5.131
1	6965175	6965600	4.16552	4.04209	4.11873	4.23746	4.14855	3.83989
1	6966139	6967927	6.20129	6.12468	6.1275	6.22607	6.12874	6.14293
1	6968989	6969378	3.84201	4.21508	4.25303	4.08444	4.0014	4.09705
1	6969762	6970712	5.3843	5.14408	5.31269	5.49822	5.57989	5.53037
1	6971118	6972910	5.86741	6.0025	5.97257	6.20302	6.21894	6.17583
1	7000574	7001298	4.71433	4.64834	4.73845	4.5612	4.50333	4.45962
1	7003564	7004613	5.65947	5.45828	5.76343	5.60053	5.69811	5.50101
1	7006972	7007680	5.02328	5.0739	5.06495	5.26887	5.21268	5.1117
1	7008829	7009515	5.00227	5.08286	5.01289	4.86121	5.10866	5.08225
1	7016691	7017491	4.98095	5.10062	5.17734	5.0995	5.30971	5.131
1	7021962	7023241	5.72506	5.73332	5.75439	5.81636	5.89337	5.73973
1	7029620	7030081	4.1011	4.44096	4.32799	4.30828	4.24984	4.28108
1	7037427	7041641	7.44979	7.51814	7.39707	7.22493	7.30873	7.16767
1	7062077	7062695	5.08454	4.79732	4.9351	4.9302	5.07225	4.99014
1	7082962	7084869	6.27905	6.15049	6.35662	6.1796	6.17669	6.0648
1	7085952	7086920	5.5479	5.63926	5.59659	5.34664	5.63085	5.44041
1	7086944	7090033	6.87994	7.05467	7.02327	6.8479	6.9509	6.8818
1	7090368	7092525	6.74522	6.7147	6.64014	6.80569	6.76665	6.82664
1	7093852	7094250	4.1905	4.41281	4.0903	4.06412	4.16593	3.95266
1	7096913	7097834	5.03712	4.98109	5.03543	5.08948	5.01585	5.12138
1	7098225	7100099	6.16078	6.09841	6.0885	5.90471	5.8184	5.91697
1	7104317	7104864	4.4296	4.53538	4.36406	4.54663	4.47572	4.57686
1	7112505	7113350	5.0978	5.23531	5.07224	5.08948	4.85369	5.55201
1	7117382	7118860	5.92437	5.89976	6.0373	5.7543	5.76807	5.64221
1	7119549	7120279	5.14968	5.12685	4.84439	4.67277	4.63398	4.71116
1	7120888	7122398	6.02502	5.95936	6.09209	5.67612	5.77941	5.86605
1	7128224	7129671	5.94286	5.80547	5.96085	6.06668	6.00864	6.0946
1	7137050	7138305	5.06441	5.32112	5.16376	4.95248	5.14417	5.09214
1	7139309	7140467	5.26589	5.211	5.2753	4.69936	4.84293	5.03181
1	7140588	7147744	7.98318	7.95875	7.98083	7.97918	8.03312	8.01956
1	7148537	7152264	6.96022	6.8014	6.98903	7.38298	7.40703	7.44524
1	7153308	7156175	7.02762	6.89341	6.85181	7.06285	6.86571	7.21592
1	7159464	7161150	6.30502	6.4427	6.33255	6.16536	6.21477	6.10439
1	7167004	7167950	5.26	5.13549	5.24338	5.65589	5.51355	5.30252
1	7175544	7181799	8.11381	8.1371	8.10414	8.23007	8.29645	8.20059
1	7182678	7183096	3.99165	4.0962	4.01667	4.2733	4.14855	4.36498
1	7209291	7209869	4.61633	4.29437	4.71071	4.57563	4.65875	4.64557
1	7216072	7217600	5.89427	6.03519	5.84226	6.10199	5.95466	6.11897
1	7231801	7232594	4.9225	5.211	5.16376	5.32118	5.00623	5.25053
1	7233391	7234403	5.63237	5.65737	5.76792	5.34664	5.41523	5.30252
1	7235280	7235616	3.94836	3.90734	4.10458	3.43237	3.88026	3.69179
1	7239680	7240289	4.83014	4.8819	4.71071	4.42442	4.63398	4.65893
1	7242940	7243538	4.50124	4.49567	4.532	4.60405	4.75377	4.69828
1	7246886	7249394	6.78677	6.7147	6.64748	6.86268	6.88945	6.89879
1	7249972	7251981	6.43353	6.28469	6.36554	6.2622	6.28008	6.21253
1	7264203	7265915	5.88282	5.81625	5.86761	5.89899	6.03253	6.0995
1	7266322	7270385	7.33964	7.39403	7.43289	7.09074	7.21164	7.23389
1	7270927	7275206	7.49059	7.4965	7.43006	7.14978	7.18631	7.12017
1	7280747	7281448	5.13044	4.89213	4.92709	4.78876	4.76522	4.85738
1	7300809	7301483	4.52107	4.73047	4.60415	4.72547	4.70704	4.36498
1	7309935	7311342	5.78779	5.74465	5.83371	5.82846	5.82935	5.98749
1	7311737	7315218	7.06525	6.95327	6.9099	6.94833	6.87631	6.9513
1	7319983	7320657	4.6617	4.76428	4.29099	4.82544	5.24575	4.95807
1	7323199	7325710	6.39106	6.46344	6.44907	6.6911	6.72328	6.7662
1	7329026	7329395	4.15286	3.68999	4.29099	4.14374	3.96214	4.05725
1	7329958	7330259	3.72719	3.34739	4.21403	3.71899	3.72474	3.49729
1	7334638	7335056	4.28631	4.24732	4.27845	4.2733	4.34447	4.44427
1	7335830	7336356	4.38701	4.3249	4.69191	4.61806	4.79904	4.45962
1	7337099	7342153	8.01675	8.01367	7.94951	8.0127	8.02362	8.03629
1	7343065	7343454	4.39778	4.0962	4.0613	4.10448	4.16593	4.1735
1	7344724	7347459	6.70027	6.54351	6.80009	6.6198	6.49819	6.40319
1	7348319	7350802	6.74522	6.61321	6.61292	6.20766	6.1019	6.22156
1	7350894	7351462	4.52107	4.36953	4.31576	4.02261	3.85905	4.48984
1	7366315	7370037	7.00667	7.10832	7.03077	6.48872	6.55866	6.61677
1	7371396	7373024	6.0457	6.11598	6.09567	5.3799	5.57989	5.64892
1	7373897	7375235	5.90185	5.9199	5.88839	5.92175	5.86172	5.88322
1	7377912	7378797	5.07115	5.3585	5.37882	5.35503	5.16161	5.08225
1	7380893	7386686	7.88617	7.87482	7.79184	7.64311	7.58555	7.73579
1	7386828	7387126	3.01281	3.40569	3.18071	1.96897	2.75951	2.82812
1	7387399	7387849	4.17806	3.61784	3.77016	3.19136	2.93198	3.43654
1	7388245	7390621	6.78472	6.66186	6.55948	5.77944	5.80737	5.90019
1	7391394	7391901	4.7734	4.3841	4.36406	3.26442	3.41159	3.37311
1	7395191	7395627	4.11422	3.90734	4.45605	3.07432	3.62772	3.66556
1	7396925	7397274	4.03367	3.96664	4.07587	3.74475	3.38214	3.55559
1	7397344	7399851	6.4697	6.52391	6.53068	6.11687	5.84022	5.96077
1	7400343	7401411	5.5479	5.43747	5.69899	5.21459	5.063	5.1117
1	7407442	7408016	4.46074	4.91238	4.52139	4.39218	4.29793	4.44427
1	7412181	7413551	6.18585	6.06715	6.06678	6.08696	6.09284	6.0648
1	7420377	7421853	6.23471	6.16743	6.18576	6.11193	6.22725	6.29612
1	7452043	7453575	5.92808	5.89976	5.9371	5.12914	4.90635	5.00067
1	7455194	7463346	8.73597	8.65098	8.65326	7.68363	7.70481	7.83622
1	7465326	7466298	4.95931	5.10062	5.20412	4.82544	4.7306	4.83402
1	7468251	7468551	3.99165	3.22321	3.30961	3.1144	3.29002	3.43654
1	7469671	7470773	5.11748	5.46515	5.34313	4.84939	4.92689	5.0723
1	7472421	7472806	3.3816	3.25527	3.25942	4.40839	4.24984	4.38119
1	7474140	7474549	2.63009	2.63012	2.81428	4.18196	3.83751	4.05725
1	7474676	7475510	3.04056	2.72475	2.84864	4.77632	4.67097	4.50471
1	7475672	7479662	6.81516	6.76567	6.88943	7.42741	7.36437	7.23834
1	7480176	7484804	7.61114	7.42078	7.43006	7.1972	7.18631	7.19544
1	7485021	7485340	3.56472	3.68999	3.67765	3.58279	3.88026	3.52674
1	7487594	7491950	7.7801	7.72833	7.73099	7.63624	7.65491	7.73264
1	7493949	7494635	4.98809	5.17793	5.06495	4.91893	5.16161	4.94723
1	7496631	7497956	5.92808	5.81087	5.80338	5.82846	5.76237	5.70151
1	7506575	7509826	7.42369	7.385	7.34538	7.29417	7.25085	7.24278
1	7518201	7518873	5.01631	4.97148	4.85287	4.2909	4.05835	4.07729
1	7520620	7521572	5.48366	5.32112	5.46991	5.51329	5.41523	5.50101
1	7569075	7570291	5.85964	5.72761	5.83799	5.48299	5.5928	5.50101
1	7571221	7571592	4.17806	3.92738	4.1466	3.74475	3.77091	3.7922
1	7572892	7574741	6.14489	5.96906	6.00339	6.27109	5.94965	5.88322
1	7580719	7581626	4.9952	4.91238	5.07224	4.96349	4.90635	5.00067
1	7603712	7604614	5.22416	5.24333	5.20412	5.4284	5.14417	5.2854
1	7605368	7606574	5.71218	5.85338	5.68954	5.68945	5.74513	5.66887
1	7608792	7610444	6.06609	6.01192	5.90072	5.60053	5.78505	5.75225
1	7610978	7611762	4.68826	4.7531	4.72926	4.72547	4.54378	4.65893
1	7611915	7614020	6.06609	5.93483	5.94902	6.1937	6.10641	6.19429
1	7615259	7616165	4.98095	5.19456	5.23041	5.34664	5.29398	4.95807
1	7618540	7620032	5.77133	5.84287	5.60164	6.14132	6.09284	5.80126
1	7623508	7625154	6.02502	6.13334	6.01478	5.95524	6.2355	6.02924
1	7626031	7627068	5.55753	5.63926	5.45884	5.57203	5.66181	5.71436
1	7629428	7631232	6.1417	6.02592	6.22224	6.15579	6.13317	6.25273
1	7636698	7637784	5.31783	5.47879	5.12224	5.22378	5.32526	5.36905
1	7638358	7640709	6.39375	6.32679	6.36554	6.13159	6.11539	6.24389
1	7641143	7643004	5.79595	5.81625	5.64137	5.84641	5.98435	6.00851
1	7643050	7643493	3.74417	3.92738	3.89046	3.91326	3.6526	3.9308
1	7645050	7646787	6.13206	5.92489	5.82941	6.17013	6.04197	6.02924
1	7648122	7650061	6.6036	6.38591	6.38029	6.32332	6.2064	6.23945
1	7651599	7653072	6.11258	6.10722	6.1099	6.21229	6.21477	6.24832
1	7653873	7654809	4.53088	4.76428	4.78354	5.35503	5.34828	5.24167
1	7660897	7663330	6.97467	6.90608	7.0345	6.97306	6.98558	7.05093
1	7664117	7665109	5.41112	5.13549	5.25623	5.42043	5.34828	5.60128
1	7666143	7667448	6.14489	6.22523	6.05211	6.32759	6.32719	6.0995
1	7680149	7681512	5.50871	5.62706	5.63646	5.51329	5.48613	5.34446
1	7691170	7693335	6.77236	6.62245	6.62783	6.55575	6.67249	6.66722
1	7695556	7696069	4.48113	4.48218	4.69191	4.12425	4.34447	4.29826
1	7697413	7698302	5.26	5.27495	5.19747	4.9302	4.70704	4.76156
1	7699361	7706654	8.60737	8.56965	8.52836	8.20592	8.28257	8.31576
1	7707328	7708975	6.03884	5.76149	5.84651	5.36337	5.56687	5.77082
1	7712587	7713761	6.21353	5.98826	5.99191	5.92175	5.86704	5.87752
1	7734214	7736854	6.51737	6.55644	6.55168	6.59523	6.78364	6.6771
1	7753940	7754742	4.82217	4.91238	4.90277	5.23291	5.063	5.22381
1	7758532	7759339	4.72292	4.71902	4.67286	5.16775	5.14417	4.96884
1	7766797	7768559	6.27029	6.10722	6.20908	5.94971	5.98435	6.08967
1	7771162	7772737	6.27029	6.22118	6.25783	6.14132	6.03726	6.19429
1	7780943	7781795	5.43222	5.43047	5.26261	5.29526	5.27809	5.20572
1	7788374	7788688	4.40846	4.16533	3.95494	3.86709	4.13096	3.52674
1	7788984	7790771	6.51737	6.43572	6.46577	6.46179	6.384	6.39123
1	7802487	7802788	4.00579	3.96664	3.71537	3.52449	3.49648	2.82812
1	7814619	7816662	6.36386	6.17583	6.20577	6.28871	6.21059	6.29184
1	7823132	7824168	5.50373	5.48557	5.54515	4.84939	4.85369	4.88037
1	7825746	7827707	6.53455	6.57561	6.42081	6.16059	6.40611	6.34653
1	7828375	7828767	3.84201	3.66634	4.11873	3.58279	3.74801	3.27242
1	7828942	7833303	7.5473	7.47794	7.54188	7.63968	7.60798	7.59174
1	7834147	7837844	7.58193	7.59531	7.54056	7.68363	7.70927	7.58825
1	7840085	7841224	5.79595	5.61475	5.61666	5.72224	5.8129	5.73343
1	7844166	7845121	5.22416	5.21915	5.15692	4.9302	4.83208	4.59087
1	7846651	7848563	6.24368	6.2808	6.22551	5.61457	5.4792	5.73343
1	7848856	7851465	6.83312	6.55644	6.78908	6.08696	6.18524	6.32992
1	7865510	7866724	5.28921	5.19456	5.19747	5.10945	5.11762	5.0723
1	7872678	7875629	7.20972	7.16004	7.14574	7.21344	7.23653	7.16534
1	7880198	7884260	7.48176	7.37956	7.38396	7.65334	7.72987	7.70715
1	7885190	7886686	5.62323	5.78913	5.77687	5.74794	5.80737	5.78916
1	7886961	7888346	5.64146	5.51896	5.56595	5.72224	5.63085	5.58037
1	7888710	7890154	5.86353	5.90986	5.90481	5.9161	5.76237	5.80727
1	7891674	7892049	4.14009	3.59296	3.8571	3.43237	3.22517	3.49729
1	7892414	7892793	4.2392	4.26317	4.11873	3.71899	3.29002	3.71756
1	7894137	7895104	5.10439	5.16954	5.2753	5.251	4.9868	5.17815
1	7895874	7899271	7.61691	7.70094	7.64931	7.68529	7.72548	7.85085
1	7899773	7900385	4.68826	4.53538	4.97452	4.61806	4.60878	4.79825
1	7904968	7915436	8.58988	8.5276	8.57463	8.76417	8.84866	8.80164
1	7918852	7926272	8.36489	8.33478	8.30845	8.03766	8.02838	8.02731
1	7927278	7927709	4.64373	4.53538	4.51071	4.30828	4.21686	3.88606
1	7929536	7931707	6.42829	6.31543	6.32951	5.97714	5.98924	6.04966
1	7932391	7934055	6.27029	6.27299	6.21238	5.98797	6.10641	5.8889
1	7934312	7936208	5.96475	6.18419	5.90481	5.32118	5.42969	5.34446
1	7938808	7939104	3.88856	3.84551	3.97063	3.22835	3.41159	3.23723
1	7940663	7942640	6.1191	5.98826	6.20577	5.39625	5.58636	5.70151
1	7943057	7944652	6.0457	6.0166	6.16546	5.73515	5.6371	5.70151
1	7944928	7946973	6.30216	6.17164	6.26738	5.96623	5.90893	5.97152
1	7947730	7949263	6.21353	6.25329	6.1275	5.96075	5.98924	5.97686
1	7949500	7950942	5.86353	5.81625	5.7946	5.24199	5.27809	5.30252
1	7952187	7952618	4.27468	4.3841	4.22715	4.39218	4.46171	4.61848
1	7952817	7954810	6.42829	6.33056	6.38029	6.45009	6.3951	6.33825
1	7958216	7958820	4.84595	4.70748	4.85287	4.51703	4.34447	4.61848
1	7961354	7969156	8.31322	8.19714	8.27727	8.11625	8.17186	8.14945
1	7977936	7979067	4.83807	4.87159	4.92709	5.71574	5.64332	5.60819
1	7979835	7980196	4.37616	3.94715	4.2008	4.37578	3.96214	4.33201
1	7980420	7980911	3.50622	3.68999	3.84012	4.44027	4.64642	4.42876
1	7981423	7983457	5.96112	5.82696	6.09209	6.25773	5.94965	6.02924
1	7983793	7984323	4.33194	4.16533	4.36406	4.34243	4.53042	4.47481
1	7991007	7993405	6.56113	6.53701	6.61791	6.32332	6.31166	6.16182
1	7993575	7996129	6.74522	6.82562	6.69781	6.66098	6.56195	6.72234
1	8001936	8004164	6.42566	6.48725	6.46853	6.46954	6.43149	6.35476
1	8004441	8005353	5.2776	5.22725	4.9351	5.21459	5.27809	5.1874
1	8005750	8007624	6.30502	6.20485	6.1958	6.454	6.54212	6.46913
1	8008745	8009735	5.36797	5.09177	5.39635	5.32118	5.46522	5.15004
1	8010436	8011946	5.93179	5.98349	5.92909	5.47532	5.84022	5.54484
1	8013557	8014038	3.94836	3.80276	3.93909	4.47147	4.28208	4.2637
1	8015577	8015972	4.25113	3.96664	4.00149	4.40839	4.48959	4.13578
1	8017822	8018277	4.55031	4.58668	4.27845	4.77632	4.26605	4.50471
1	8025451	8026487	5.25409	5.10062	5.15005	4.91893	4.81014	4.47481
1	8029328	8030387	5.79595	5.58352	5.70837	5.85235	5.92434	5.71436
1	8045778	8051599	7.80053	7.80614	7.77742	7.99537	7.8232	7.84209
1	8051676	8051964	3.56472	2.10503	3.18071	2.99066	3.46873	3.52674
1	8058996	8059679	4.9952	4.64834	4.68242	4.06412	4.31361	4.07729
1	8061245	8062654	6.05933	6.14622	6.22878	6.35712	6.34638	6.20799
1	8067615	8070163	6.71756	6.65286	6.78243	6.85383	6.80598	6.85012
1	8071544	8072780	5.43222	5.72189	5.40791	5.7543	5.5928	5.6556
1	8075348	8076876	5.65049	5.43747	5.49724	5.3382	5.46522	5.53762
1	8078927	8080396	5.88282	5.7559	5.90889	5.94971	6.00864	5.84282
1	8082188	8084065	5.98987	5.90482	5.99191	6.1267	6.09284	6.0995
1	8089093	8089871	4.70569	5.04668	5.04287	5.16775	4.93705	5.20572
1	8093613	8094887	4.41907	4.3249	4.77464	6.14132	6.04667	5.82516
1	8098103	8099573	6.35007	6.30781	6.17903	6.46179	6.384	6.31734
1	8101200	8102854	5.98274	5.86901	6.02233	5.66941	5.64951	5.80727
1	8103151	8103570	4.33194	3.96664	4.21403	3.84344	4.29793	4.01632
1	8104739	8107173	6.3748	6.46686	6.57239	6.24425	6.30383	6.20344
1	8110937	8112549	5.97557	5.9199	5.95297	6.1796	5.96462	5.94995
1	8113863	8114703	4.70569	4.74183	4.64382	4.96349	4.91666	4.68528
1	8116908	8118536	6.10931	6.16743	6.14488	6.38195	6.46698	6.46913
1	8121964	8122979	5.42171	5.58352	5.58645	5.60053	5.57339	5.52309
1	8126348	8127378	5.72078	5.34366	5.51873	5.44421	5.47223	5.44041
1	8129639	8130524	5.26	5.42343	5.43642	5.251	5.31751	5.38522
1	8131621	8132438	5.4633	5.34366	5.4809	5.55028	5.39326	5.5084
1	8133981	8136408	6.58723	6.39313	6.57752	6.38195	6.60719	6.54304
1	8151743	8154625	7.28559	7.26809	7.2361	6.92879	6.93071	6.92942
1	8154897	8155263	3.79392	3.84551	3.87387	3.84344	3.15727	3.43654
1	8155487	8157522	6.48744	6.34553	6.38907	6.41843	6.3951	6.37108
1	8163955	8169252	7.98229	7.86317	7.9306	8.02195	8.03903	8.04267
1	8169835	8171220	5.75885	5.71037	5.64137	5.3799	5.23756	5.31101
1	8172333	8173935	5.95749	5.85861	5.83799	5.80416	5.67401	5.67546
1	8176413	8176845	4.22718	3.94715	4.44487	3.89036	4.02064	4.24611
1	8191363	8193153	5.75467	5.68116	5.69899	5.15819	5.11762	4.94723
1	8198425	8199802	6.20436	5.88446	6.14833	5.76062	5.66181	5.66225
1	8202854	8203485	4.95931	4.97148	4.97452	5.25996	5.22931	5.06229
1	8206915	8209708	5.61863	5.43747	5.56078	6.90614	6.97329	6.58563
1	8212152	8212658	4.04741	3.96664	3.87387	4.51703	4.93705	4.534
1	8213099	8213408	3.33754	3.56765	3.33406	3.81939	4.24984	3.74287
1	8215713	8216460	5.32349	5.13549	5.12224	5.08948	5.13538	5.0723
1	8219721	8220662	5.36249	5.45828	5.4809	5.56482	5.43687	5.58738
1	8229979	8230281	4.34312	4.39853	4.39925	3.9358	3.41159	3.20116
1	8242226	8243141	5.48366	5.23531	5.53991	5.3799	5.21268	5.25053
1	8244208	8244920	5.31783	5.29051	5.23041	5.29526	5.27809	5.15004
1	8257900	8259060	5.80811	5.84287	5.77687	5.79802	5.95965	5.9114
1	8262045	8263966	6.40446	6.41459	6.30498	6.35293	6.32719	6.37108
1	8271011	8272117	5.79595	5.92489	5.80338	5.62154	5.73933	5.57334
1	8281209	8282536	6.02154	6.15898	6.12048	5.92739	6.01824	5.94995
1	8285548	8286275	3.97736	4.29437	4.17395	4.64567	4.84293	4.97953
1	8296447	8296883	4.57898	4.46857	4.51071	4.37578	4.28208	4.2637
1	8298179	8299358	5.81214	6.0166	5.76792	5.52076	5.51355	5.48609
1	8299835	8303313	7.27249	7.24033	7.24257	6.9372	6.85503	6.71915
1	8308608	8309957	5.62781	5.61475	5.69899	5.62848	5.6056	5.58738
1	8310287	8312313	6.45431	6.39313	6.44347	6.27551	6.09284	6.24389
1	8313646	8315276	5.90563	5.95936	5.917	5.87586	5.77941	5.88322
1	8321311	8322155	5.21201	5.1611	5.2753	5.45205	5.38586	5.31944
1	8326671	8327747	5.30073	5.24333	5.14315	4.75112	4.70704	4.74913
1	8329755	8331198	5.63693	5.69876	5.58645	5.96075	5.66181	5.75847
1	8332173	8334615	6.63123	6.59766	6.55429	6.6198	6.43508	6.56094
1	8336547	8337375	5.03712	4.90229	5.2816	5.45985	5.14417	5.09214
1	8352350	8354438	6.31642	6.10722	6.22224	5.98797	5.93452	6.0995
1	8385369	8386813	5.93179	5.84814	5.86341	6.03048	6.01345	6.03949
1	8394090	8394575	4.39778	4.33993	4.37588	4.04351	4.09511	3.83989
1	8399381	8400813	5.61863	5.74465	5.60164	5.64909	5.72767	5.5084
1	8401813	8402212	3.91877	3.54189	3.71537	4.12425	4.51694	4.24611
1	8407839	8408650	4.86159	5.04668	5.33103	5.06923	5.09964	5.38522
1	8420185	8421601	5.76718	5.75029	5.72233	5.60053	5.72181	5.97152
1	8423275	8424058	4.81415	4.93235	4.70134	4.61806	4.44757	4.44427
1	8426410	8427828	5.5382	5.62092	5.53991	5.7543	5.49304	5.44041
1	8428400	8433149	7.96067	7.82762	7.99623	8.15038	8.05661	8.10622
1	8436103	8437148	5.41112	5.3511	5.35512	5.62848	5.49991	5.56626
1	8440503	8441591	5.16866	5.08286	5.40791	5.60757	5.31751	5.46343
1	8470935	8471386	4.63465	4.80817	4.74758	4.63193	4.78785	4.51943
1	8479580	8480830	5.99342	6.06262	5.83371	6.28871	6.08829	5.95537
1	8483349	8486848	7.28993	7.30494	7.30266	7.1181	7.19056	7.23165
1	8502118	8502668	4.50124	4.30972	4.25303	3.84344	3.83751	3.52674
1	8506129	8507914	6.09615	6.0851	6.06678	6.15579	6.30775	6.37918
1	8523212	8523964	4.1905	4.21508	4.45605	5.059	4.94714	5.0522
1	8526400	8527424	5.02328	4.99065	5.13621	5.26887	5.19586	5.37716
1	8531163	8532344	5.81616	5.69292	5.85499	5.87002	5.91922	5.81922
1	8535514	8536635	5.64598	5.66931	5.64626	5.36337	5.46522	5.17815
1	8536703	8537098	3.93364	3.25527	3.09746	2.90185	2.84832	3.27242
1	8537411	8537752	3.91877	3.73616	4.17395	3.52449	3.6526	3.1262
1	8548734	8551030	6.50747	6.47028	6.48773	6.59169	6.61037	6.62019
1	8555443	8561418	7.9643	7.97087	7.92356	7.71003	7.69736	7.71995
1	8562235	8562575	3.62093	3.48894	3.95494	3.36752	3.44044	3.49729
1	8562703	8563805	5.44785	5.45828	5.52405	5.31259	5.17884	5.58738
1	8569613	8570643	5.72506	5.65737	5.74531	5.61457	5.77941	5.87179
1	8574661	8575717	5.45302	5.49231	5.44767	5.26887	5.2043	5.36905
1	8586353	8586903	4.75677	4.87159	4.83585	4.98527	4.99655	4.92528
1	8607183	8607880	4.83014	4.9224	4.81862	4.63193	4.92689	4.65893
1	8609315	8609764	4.21506	4.39853	4.47816	4.57563	4.41885	4.56271
1	8613789	8614264	4.2392	4.27886	4.13273	4.34243	4.24984	4.39722
1	8620033	8620638	4.59778	4.70748	4.56337	4.82544	4.91666	4.89173
1	8624153	8624524	4.08786	3.73616	3.87387	3.46373	3.83751	3.99541
1	8634769	8635577	5.24815	5.42343	5.19747	4.87294	5.05369	5.01112
1	8639684	8641388	6.19822	6.11598	6.17565	6.18432	6.14198	6.16182
1	8660038	8660409	3.84201	4.0962	4.21403	3.66604	3.44044	3.7922
1	8660426	8663317	6.99431	6.88575	7.00435	7.13768	7.00744	7.08597
1	8663594	8664746	5.4058	5.3585	5.57624	5.60757	5.27007	5.31944
1	8665095	8666539	5.98274	5.74465	5.9331	5.76062	5.74513	5.81326
1	8672306	8672880	4.91503	4.9224	4.9351	4.12425	4.38956	4.34859
1	8682311	8683013	4.81415	4.52226	4.62412	4.68612	4.85369	4.50471
1	8687839	8688130	4.21506	3.86641	4.26579	4.2007	4.43328	4.01632
1	8702341	8702999	4.78164	4.79732	4.5839	5.00672	4.88552	4.67217
1	8722129	8722679	4.36523	4.26317	4.52139	4.44027	4.37469	4.50471
1	8724888	8727642	7.26516	7.18314	7.09835	6.92879	6.88945	6.85012
1	8755332	8756827	6.35007	6.15049	6.21568	5.94971	6.22725	6.18509
1	8762655	8764170	5.76302	5.73332	5.82941	5.72224	5.8129	5.68854
1	8838701	8839852	5.6094	5.63317	5.65113	5.57921	5.52706	5.59435
1	8841024	8844398	7.06018	6.93853	6.95001	6.92598	6.77233	7.02021
1	8855118	8856139	5.47352	5.38047	5.4809	5.62848	5.54045	5.42486
1	8860038	8865098	7.56412	7.5032	7.40719	7.86782	7.74874	7.77313
1	8866791	8867820	5.43745	5.46515	5.30652	5.47532	5.39326	5.30252
1	8877548	8878735	5.45302	5.53211	5.36702	5.57921	5.71592	5.84282
1	8893632	8894298	4.9952	5.11816	5.02796	5.21459	5.11762	5.31944
1	8897600	8898634	5.14968	4.97148	4.94307	5.30395	5.11762	5.15004
1	8902576	8904601	6.33614	6.24133	6.23853	6.42243	6.47397	6.34653
1	8907872	8911276	7.13769	7.15155	7.09478	6.87731	6.93071	6.93493
1	8911868	8912216	4.35422	4.54837	4.16034	4.2007	4.28208	4.48984
1	8915609	8916892	5.75048	5.77261	5.83799	5.71574	5.95466	5.98749
1	8922068	8923600	5.78369	5.82162	5.73616	6.30178	6.07455	6.13339
1	8924516	8924984	4.00579	4.27886	4.2008	3.86709	3.92178	4.03693
1	8934946	8935637	5.02328	4.74183	4.88633	3.9358	4.20008	4.13578
1	8942620	8943264	4.697	4.56125	4.71071	4.69936	4.70704	4.76156
1	8945996	8946960	5.52353	5.68705	5.71304	5.49822	5.37842	5.30252
1	8948015	8949324	5.68166	5.66931	5.80775	5.78566	5.95466	5.90019
1	8950954	8951769	5.17494	5.09177	5.40214	5.35503	5.22931	5.25053
1	8957211	8959552	6.40446	6.42519	6.29255	6.22607	6.25187	6.16651
1	8960397	8961009	4.58841	4.81894	4.49994	3.97986	4.03962	4.33201
1	8961304	8963081	6.39375	6.13764	6.25783	6.2169	6.02778	6.235
1	8967172	8967826	4.47097	4.14835	4.42224	4.71248	4.31361	4.68528
1	8969026	8969353	4.04741	4.33993	4.18744	3.77006	3.88026	3.71756
1	8973919	8975429	6.36934	6.29244	6.3386	6.5189	6.35398	6.49915
1	8976150	8981961	8.27139	8.22473	8.23081	8.34611	8.26957	8.35425
1	8982975	8990113	8.32031	8.26367	8.247	7.99402	7.94902	8.00394
1	8990375	8992058	6.20129	6.08063	6.1958	5.87002	5.80737	5.98219
1	8993030	8993553	4.21506	4.50902	4.48909	4.42442	4.02064	4.2637
1	8994851	8995921	5.37888	5.37318	5.4809	5.66267	5.42969	5.46343
1	8999144	9000148	5.50373	5.56446	5.56595	5.7287	5.56687	5.55916
1	9003812	9004643	5.50871	5.43047	5.61167	5.68945	5.56031	5.5084
1	9020127	9021126	5.25409	5.28275	5.4809	5.41241	5.15292	5.48609
1	9021722	9022065	4.11422	3.98588	4.38761	3.91326	4.16593	4.31523
1	9022620	9024467	6.15445	6.2333	6.05946	5.90471	6.00382	6.08473
1	9027231	9028440	5.50871	5.5516	5.49181	5.57921	5.49991	5.58037
1	9030466	9031965	5.92064	5.83759	5.92104	5.86415	5.99898	5.92805
1	9032835	9033763	5.28341	5.19456	4.98228	5.19604	5.25391	5.47103
1	9042848	9044402	6.05593	6.03056	5.94506	5.88747	5.90376	5.83696
1	9046468	9047278	5.11748	5.30589	5.07224	5.16775	5.15292	5.15004
1	9054269	9054810	4.92994	4.73047	4.67286	4.68612	4.50333	4.64557
1	9060297	9061475	5.47352	5.25923	5.36702	5.64225	5.58636	5.84282
1	9066794	9067421	4.90751	4.7531	4.83585	4.2909	4.02064	4.28108
1	9071391	9072629	5.57187	5.73332	5.37882	5.63538	5.6056	5.51576
1	9075480	9077218	6.47479	6.53701	6.32342	6.54479	6.45289	6.42681
1	9086425	9087814	5.72506	5.71037	5.80775	5.84045	5.73352	5.81326
1	9091567	9092527	5.55272	5.47879	5.50802	5.57203	5.58636	5.64892
1	9093418	9095774	6.5683	6.39673	6.42081	6.34453	6.21894	6.47669
1	9098891	9100080	5.31783	5.2028	5.23041	5.49063	5.36343	5.41702
1	9113665	9114653	5.28341	4.98109	5.18408	5.12914	5.13538	5.19659
1	9125165	9125800	5.18118	5.10062	5.02796	5.17724	5.09964	5.19659
1	9140702	9141676	5.2776	5.39493	5.24982	4.40839	4.55702	4.39722
1	9145136	9146212	6.07953	5.89468	6.0849	6.07178	5.87763	5.98749
1	9151232	9152511	5.37888	5.62092	5.35512	5.43633	5.43687	5.69504
1	9154744	9155422	5.01631	5.03749	4.85287	4.88458	4.99655	5.15947
1	9165029	9166248	5.80407	5.80547	5.71304	5.95524	5.56687	5.59435
1	9171135	9171593	4.82217	4.80817	4.65356	4.51703	4.93705	4.69828
1	9184270	9185569	6.1765	6.12902	6.01856	6.27992	6.28008	6.35065
1	9188875	9189462	4.54063	4.67229	4.60415	4.81332	4.6831	5.04204
1	9198898	9200078	6.32772	6.19249	6.19246	6.45009	6.41341	6.18509
1	9205866	9206568	5.07115	4.96179	5.09388	5.23291	5.15292	5.04204
1	9209184	9210541	5.79188	5.84814	5.94902	6.13646	6.06532	6.01372
1	9213787	9216671	6.72826	6.64985	6.68836	6.89468	6.87367	6.92667
1	9224917	9225986	5.33474	5.10062	5.24982	5.67612	5.56031	5.49357
1	9242196	9242820	4.32067	4.0962	4.07587	4.82544	4.75377	4.534
1	9245877	9247484	6.00403	6.11161	6.02983	6.30178	6.11091	5.96616
1	9257764	9258197	4.37616	4.06036	4.37588	3.79494	3.77091	3.66556
1	9263120	9263457	4.16552	4.13118	4.00149	3.46373	3.5237	3.71756
1	9263798	9264096	3.44525	3.46172	3.73387	3.26442	3.01105	3.37311
1	9284639	9286941	6.71325	6.6973	6.68836	6.9676	6.97576	6.88748
1	9289402	9290179	5.45302	5.53211	5.17056	5.5356	5.52032	5.48609
1	9295777	9296651	5.1433	4.8819	4.95888	5.04869	5.34065	5.37716
1	9303302	9304576	5.97197	5.92489	5.80775	5.89899	5.85101	5.6556
1	9313782	9314094	2.83411	2.9373	3.15349	3.89036	3.96214	4.07729
1	9315375	9317025	6.03884	6.09841	6.07768	6.43435	6.12874	6.39123
1	9320977	9322325	5.66393	5.58352	5.62164	5.96623	5.86172	5.73343
1	9323148	9324258	5.43222	5.27495	5.07949	5.63538	5.17025	5.00067
1	9325233	9331045	8.17533	8.05524	8.13752	8.47291	8.32864	8.39573
1	9331460	9334781	7.25927	7.25626	7.21814	7.42741	7.47485	7.52035
1	9335921	9341250	8.02111	8.0125	7.94257	8.05707	8.06937	8.05409
1	9341545	9342025	4.63465	4.3841	4.44487	4.04351	4.48959	4.33201
1	9342439	9343624	5.79188	5.80547	5.88426	5.98797	5.7509	5.97152
1	9347889	9348261	4.49122	4.42695	4.34011	3.9358	4.05835	4.15477
1	9349052	9349427	4.28631	4.36953	4.66325	3.77006	4.03962	4.36498
1	9354896	9357333	6.40446	6.40032	6.45745	6.23064	5.97452	6.16651
1	9373973	9374908	5.45817	5.53211	5.61666	5.74156	5.44401	5.6287
1	9377088	9379229	6.30788	6.12902	6.1275	5.69606	5.85101	5.79522
1	9381378	9383796	7.01544	6.74041	6.86656	5.92175	5.89857	5.73343
1	9385622	9386820	5.90563	5.98349	5.91295	5.25996	5.17025	5.25053
1	9394290	9395278	5.05763	5.17793	5.21073	4.82544	4.89597	5.0215
1	9398458	9399705	5.85183	5.81625	5.61666	5.95524	5.91922	6.01891
1	9405472	9406795	5.59544	5.47199	5.59153	5.82846	5.69212	5.41702
1	9407191	9411302	7.6238	7.48472	7.6235	7.76614	7.71813	7.73579
1	9412357	9413505	5.52353	5.32867	5.56078	5.49063	5.46522	5.55201
1	9415261	9416260	5.43222	5.32867	5.31269	5.56482	5.46522	5.50101
1	9420550	9421672	5.37344	5.30589	5.49181	5.28652	5.27007	5.26807
1	9425388	9426588	5.64146	5.53211	5.48637	5.56482	5.71592	5.44041
1	9428763	9429894	5.95749	5.96906	5.76792	5.76692	5.62458	5.72075
1	9434314	9434798	4.64373	4.07839	4.47816	4.51703	4.29793	4.2637
1	9439651	9440274	4.39778	4.45483	4.37588	4.64567	4.69512	4.71116
1	9441056	9441386	3.99165	3.84551	4.10458	3.91326	3.9421	4.33201
1	9448077	9449437	5.89807	5.93977	5.99191	5.85826	5.8129	5.78916
1	9450779	9452370	5.93918	6.11161	5.99191	6.18432	6.01824	6.08473
1	9454734	9455100	4.38701	4.36953	4.25303	4.23746	4.16593	4.34859
1	9455972	9458643	6.77236	6.81759	6.69545	6.74635	6.71445	6.67381
1	9459514	9460039	4.73145	4.50902	4.74758	4.58991	4.31361	4.73658
1	9460618	9461349	4.70569	4.44096	4.52139	4.5319	4.90635	4.36498
1	9477794	9479294	5.67283	5.62706	5.42509	5.81027	5.66793	5.48609
1	9479891	9484567	7.84546	7.81827	7.84917	8.10759	7.96525	8.01177
1	9484805	9488547	7.35905	7.20588	7.28238	7.49538	7.34161	7.43168
1	9492262	9496380	7.22642	7.16638	7.20329	7.41743	7.37935	7.40616
1	9498241	9499965	5.99697	5.96422	6.02233	6.22149	6.21894	6.11412
1	9500324	9501797	5.81214	5.69876	5.84226	5.79802	5.8348	5.98749
1	9507633	9508548	5.37344	5.36586	5.31883	5.48299	5.45819	5.57334
1	9514460	9515731	6.00051	5.99303	5.9371	5.98257	6.03253	5.98219
1	9526479	9527432	5.05083	5.1611	5.14315	5.25996	5.18737	5.4012
1	9528243	9528942	4.96656	5.00014	4.94307	5.10945	5.09964	5.15004
1	9530417	9533025	6.70027	6.70892	6.68836	6.73675	6.76094	6.6999
1	9544107	9544444	3.44525	3.56765	3.90685	4.23746	3.67705	3.76774
1	9553624	9554755	5.18118	5.34366	5.32494	5.27772	5.00623	5.25932
1	9557708	9559103	6.06946	6.20485	5.85921	6.31474	6.2478	6.235
1	9563392	9563952	4.51119	4.49567	4.48909	4.78876	4.55702	4.65893
1	9567506	9567929	4.21506	4.42695	4.22715	4.5319	4.40428	4.56271
1	9592057	9592656	4.56949	4.93235	4.60415	4.71248	4.82115	4.7739
1	9605612	9606331	4.89996	4.73047	4.81862	5.07939	4.86438	4.89173
1	9610837	9611638	5.04399	4.85076	5.26261	4.99604	5.07225	5.14055
1	9614345	9615213	5.52353	5.62092	5.58645	5.49822	5.61828	5.79522
1	9621514	9621857	3.88856	3.48894	3.78797	4.00139	4.23344	4.31523
1	9627437	9628724	5.46842	5.33619	5.23041	4.54663	4.55702	4.47481
1	9631244	9632061	4.96656	4.90229	4.85287	4.90757	5.0254	4.9363
1	9635085	9637288	6.29065	6.22118	6.17226	6.32759	6.09738	6.29612
1	9638382	9639612	5.83609	5.67525	5.76792	5.6828	5.71592	5.68201
1	9641163	9641970	4.97377	4.70748	4.64382	4.94138	5.13538	5.00067
1	9647603	9649207	5.9094	5.77261	6.01856	6.03571	6.05603	6.05977
1	9656848	9658004	5.40045	5.60856	5.55038	5.44421	5.51355	5.3609
1	9661980	9662889	5.43745	5.28275	5.35512	5.40435	5.36343	5.55916
1	9667971	9669547	5.93179	5.82696	5.89663	5.66941	5.72181	5.82516
1	9675794	9676099	3.94836	3.84551	3.69663	4.21919	3.81565	3.99541
1	9695676	9697341	6.17337	6.22523	6.11696	6.2169	6.12874	6.19429
1	9698088	9699309	5.92437	6.08955	5.9371	6.01469	6.02302	6.10439
1	9720137	9720712	4.82217	4.78639	4.79239	4.60405	4.75377	4.903
1	9723800	9725177	5.93918	6.0851	5.92507	6.26665	6.07455	6.25713
1	9729225	9733220	7.51181	7.37227	7.42722	7.42542	7.37188	7.41996
1	9744926	9745849	5.33474	5.38772	5.38469	5.36337	5.2043	5.2854
1	9746322	9749695	7.28704	7.23832	7.26817	6.8479	6.84157	6.79674
1	9760397	9761171	3.71002	3.51566	3.82295	5.22378	4.77658	4.534
1	9778823	9779891	5.53333	5.48557	5.51873	5.57921	5.34065	5.55916
1	9782979	9783510	4.72292	4.48218	4.532	4.83746	4.77658	4.79825
1	9789770	9790559	4.2392	4.3841	4.56337	4.99604	5.0254	4.84575
1	9793088	9793863	4.41907	4.24732	4.34011	5.0995	4.69512	4.99014
1	9794192	9796641	6.25261	6.20895	5.94506	6.73675	6.60081	6.54304
1	9800444	9802152	6.22265	6.17583	6.14488	6.05128	5.99898	6.0995
1	9805808	9806682	4.9952	4.93235	4.96672	5.37166	5.07225	5.33617
1	9808463	9810021	5.36797	5.24333	5.49181	5.98797	5.93958	5.84282
1	9814933	9815744	5.09118	5.04668	4.95888	5.24199	5.39326	5.29398
1	9818740	9819666	5.21201	5.2513	5.24982	5.15819	5.34065	5.2854
1	9819939	9820916	4.6617	4.86122	4.81862	5.87586	5.42969	5.5084
1	9821367	9826969	7.79239	7.65211	7.76736	8.15399	8.13372	8.08535
1	9827312	9827707	3.84201	3.88702	4.21403	4.25549	4.55702	4.13578
1	9828360	9829060	4.88473	4.96179	4.92709	5.4284	5.12653	5.0522
1	9830410	9830863	4.51119	4.41281	4.11873	3.81939	3.83751	4.2637
1	9831315	9832058	5.03712	4.82962	5.09388	4.32545	4.28208	4.31523
1	9833344	9836367	7.13929	7.1873	7.0894	7.14978	7.16701	7.14649
1	9845280	9848644	6.97826	7.03403	7.10547	6.85679	6.78926	6.80577
1	9851885	9852493	4.9447	5.00957	4.83585	4.87294	4.71887	4.95807
1	9868037	9868375	3.84201	3.92738	3.82295	4.00139	3.74801	3.37311
1	9871343	9875244	7.52537	7.48641	7.49791	7.50672	7.44845	7.42192
1	9878158	9881770	7.05678	7.01074	7.09119	7.24988	7.04315	7.11291
1	9885286	9888156	7.32983	7.20588	7.34839	7.49917	7.4939	7.45293
1	9889214	9889752	4.40846	4.36953	4.54253	4.90757	4.81014	4.9363
1	9891549	9896663	7.21886	7.22624	7.36776	8.10635	7.98863	8.05156
1	9917522	9917850	4.22718	4.14835	4.18744	4.87294	4.88552	4.61848
1	9923575	9924745	5.89046	5.57084	5.76343	6.02524	5.85101	5.98219
1	9933689	9933991	3.35974	3.51566	3.23366	3.46373	3.60241	3.20116
1	9933997	9937015	7.02935	7.03634	6.99479	7.34559	7.14088	7.22493
1	9939809	9941176	5.94653	5.9496	5.98034	6.20302	6.11985	6.08473
1	9943590	9944642	5.87513	5.66335	5.85076	5.79802	5.66793	5.70151
1	9955996	9956953	5.28341	5.39493	5.29411	5.059	5.13538	5.0723
1	9963224	9964174	5.44785	5.3585	5.47542	5.25996	5.2043	5.08225
1	9966670	9968996	6.06946	6.08063	5.96868	6.16059	6.2231	6.24389
1	9969338	9970020	4.25113	4.36953	4.532	4.5319	4.67097	4.99014
1	9970054	9970463	3.93364	3.48894	3.75213	3.71899	4.18311	3.86316
1	9971313	9971736	3.76094	3.61784	4.18744	3.63882	3.72474	4.05725
1	9971800	9972234	3.6392	3.43397	3.97063	3.69276	4.13096	3.71756
1	9974039	9974582	4.61633	4.24732	4.72926	4.40839	4.28208	4.38119
1	9978352	9980670	6.68276	6.8573	6.73501	6.9372	6.82799	6.75069
1	9988168	9991142	6.61518	6.53374	6.61791	6.40233	6.31945	6.21705
1	9991386	9992708	5.85574	5.83759	5.85499	5.28652	5.22931	5.25053
1	9996528	9998435	6.36111	6.47709	6.28943	6.55575	6.45642	6.46533
1	10010195	10011177	4.71433	4.54837	4.71071	5.11933	5.12653	5.29398
1	10015655	10016717	5.81616	5.83759	5.81211	6.05643	5.86172	5.99278
1	10023839	10024670	5.18118	5.211	5.24982	5.04869	5.18737	5.17815
1	10028855	10029685	5.24815	5.32112	5.14315	5.3799	5.2043	5.25053
1	10035441	10036393	5.45302	5.53211	5.40214	5.48299	5.64951	5.58738
1	10041156	10041830	4.97377	4.69584	5.07949	5.06923	4.90635	4.9363
1	10045254	10047530	6.68935	6.4427	6.47953	6.32759	6.25594	6.34653
1	10052863	10053273	4.51119	4.26317	4.36406	3.36752	2.84832	3.0872
1	10056990	10057995	5.45302	5.5057	5.43642	5.3881	5.26201	5.46343
1	10072383	10077747	7.69536	7.61552	7.73903	7.0654	6.94839	7.14174
1	10077866	10079439	6.03195	5.75029	5.78132	6.06156	5.87234	5.96616
1	10102686	10103642	5.40045	5.38047	5.34313	5.44421	5.43687	5.53037
1	10110782	10111637	5.22416	5.30589	5.24338	5.14858	5.16161	5.38522
1	10122943	10124203	5.5479	5.42343	5.45884	5.059	4.84293	4.903
1	10124596	10125250	4.78164	4.45483	4.60415	3.69276	3.88026	3.69179
1	10126880	10127924	5.05083	5.27495	5.18408	4.2909	4.23344	4.1735
1	10133597	10136248	6.62438	6.56925	6.68599	6.56301	6.39878	6.55022
1	10137424	10138088	4.65274	4.62399	4.94307	4.57563	4.50333	4.47481
1	10143353	10146188	6.9197	6.64078	6.75099	6.1267	6.15944	6.08473
1	10147375	10148485	5.63237	5.58352	5.48637	5.64225	5.47223	5.51576
1	10149826	10150244	4.2392	4.39853	4.24014	4.12425	4.32912	4.09705
1	10173905	10175423	5.85183	5.84814	5.89252	5.82242	5.77375	5.99804
1	10180148	10181139	5.71218	5.5772	5.7946	5.50577	5.88289	5.70795
1	10183277	10186011	6.7111	6.66186	6.7072	6.28432	6.15944	6.30889
1	10187729	10188295	4.70569	4.81894	4.70134	4.68612	4.48959	4.78612
1	10193678	10195874	6.33894	6.09841	6.30188	6.07686	6.07455	6.0648
1	10196785	10197068	4.03367	3.61784	3.8571	3.84344	3.44044	3.30677
1	10197851	10199766	6.40446	6.31162	6.41796	6.28432	6.28008	6.23053
1	10203062	10203976	5.0978	5.08286	5.24338	5.08948	5.19586	5.15947
1	10211973	10213802	5.97197	5.95936	5.9331	5.88168	5.72181	5.99804
1	10218286	10226995	8.6004	8.56406	8.52969	8.38247	8.35919	8.34291
1	10227397	10229145	5.98987	5.93483	5.98421	5.76062	5.57989	5.66887
1	10229496	10231079	6.17337	5.88958	5.94902	5.52076	5.6371	5.73343
1	10231619	10239160	8.69455	8.56885	8.62133	8.73555	8.61472	8.73066
1	10243257	10243982	4.56949	4.69584	4.90277	5.20534	4.94714	5.06229
1	10244402	10250447	7.80962	7.72261	7.75043	7.95317	7.95528	7.91627
1	10250991	10253261	6.42303	6.27299	6.38029	6.50766	6.35019	6.37514
1	10255305	10255788	4.28631	4.62399	4.24014	4.60405	4.41885	4.36498
1	10260006	10262743	6.49498	6.77123	6.64748	6.59877	6.56523	6.5176
1	10263764	10265154	6.01456	5.88446	5.84226	6.01469	6.06532	5.86605
1	10266720	10267764	5.32913	5.27495	5.17056	5.49063	5.42248	5.47103
1	10267771	10268214	4.26295	3.90734	4.17395	4.32545	4.05835	3.9308
1	10274899	10276121	5.75467	5.65737	5.57624	5.65589	5.70407	5.66887
1	10283316	10283913	4.25113	4.07839	4.26579	4.45595	4.20008	4.61848
1	10287421	10287716	3.76094	3.90734	3.95494	4.02261	4.23344	3.83989
1	10293137	10297355	7.60534	7.36678	7.55494	7.55666	7.65028	7.60905
1	10299385	10301192	6.15445	5.97869	6.07406	6.24875	6.22725	6.22156
1	10301412	10301821	3.88856	3.90734	4.25303	3.86709	3.6526	3.76774
1	10308372	10309079	4.82217	4.98109	4.95888	5.00672	4.82115	4.82219
1	10313446	10314023	5.01631	5.10062	4.89457	5.059	5.0254	5.22381
1	10326103	10326833	5.24815	5.22725	5.21732	5.01733	4.88552	4.88037
1	10328695	10329124	4.1905	3.98588	4.16034	4.12425	4.0014	4.39722
1	10330452	10331079	4.36523	4.26317	4.32799	4.88458	4.65875	4.72393
1	10352777	10353849	5.70786	5.68705	5.57624	5.43633	5.23756	5.5084
1	10354072	10355928	6.36111	6.34924	6.26102	6.50766	6.51525	6.39123
1	10365654	10366011	4.20283	4.27886	4.1466	3.97986	4.23344	3.81624
1	10381266	10382615	5.85183	5.64532	5.94108	6.10697	6.04197	6.0648
1	10386975	10388241	5.88282	5.93483	5.89252	5.62848	5.72767	5.81922
1	10405391	10408387	6.72399	6.66485	6.64014	7.31796	7.28506	7.245
1	10412943	10413477	3.71002	3.64229	3.65841	4.64567	4.50333	4.54843
1	10419735	10420927	5.82416	5.77261	5.51873	5.69606	5.75664	5.78308
1	10422269	10422649	4.28631	4.58668	4.37588	4.69936	4.43328	4.42876
1	10428444	10431285	6.64033	6.65887	6.6572	6.72386	6.70556	6.87323
1	10432289	10433188	5.45302	5.46515	5.44767	5.63538	5.56031	5.63547
1	10436693	10438136	6.18895	5.97389	6.05579	6.36129	6.2064	6.35476
1	10441635	10442001	3.26883	3.15686	3.28474	4.61806	4.16593	4.534
1	10446825	10448488	6.38836	6.54999	6.41509	6.57023	6.49819	6.44234
1	10462429	10464099	6.12559	5.96422	6.04842	6.02524	6.04197	6.10439
1	10467580	10468741	5.09118	5.3511	5.2816	5.21459	5.22931	5.3609
1	10486321	10486690	4.25113	4.14835	4.26579	3.58279	3.67705	3.86316
1	10491563	10492375	5.2181	5.39493	5.17056	5.36337	5.28606	5.36905
1	10494561	10495232	4.88473	4.99065	5.14315	5.15819	5.19586	4.91419
1	10498954	10499373	4.26295	4.39853	4.47816	4.44027	4.18311	4.48984
1	10500969	10501509	4.73994	4.70748	4.69191	5.10945	4.58313	4.9363
1	10505387	10506046	4.80609	4.94223	4.92709	4.37578	4.58313	4.45962
1	10507629	10508205	4.50124	4.44096	4.55299	4.42442	4.82115	4.41308
1	10511986	10513835	6.0457	6.08063	6.04842	6.20302	6.21059	6.03949
1	10535463	10535814	4.22718	3.54189	3.53728	3.29961	3.85905	3.69179
1	10542419	10542715	4.07451	3.90734	3.67765	3.89036	3.90117	3.97419
1	10547472	10548261	5.28341	5.33619	5.12924	5.21459	5.09964	5.0522
1	10551096	10551899	4.85379	4.82962	5.05027	4.47147	4.20008	4.1735
1	10560937	10561673	5.4786	5.44444	5.37294	5.54296	5.46522	5.57334
1	10580459	10581082	4.9447	4.90229	4.98228	4.69936	4.83208	4.85738
1	10582107	10583142	5.87898	5.76706	5.90072	6.23972	5.98435	6.20799
1	10585571	10589200	7.15207	7.27593	7.24901	7.2898	7.30873	7.28432
1	10589449	10590264	5.25409	5.06489	5.15005	5.35503	5.08144	5.16884
1	10590408	10591150	5.03022	4.89213	4.951	5.03832	4.74223	4.85738
1	10595479	10596061	3.97736	3.86641	3.5788	3.58279	4.05835	4.29826
1	10596174	10597082	4.71433	4.69584	4.72926	5.12914	4.89597	5.04204
1	10624954	10625953	5.2776	5.32112	5.17734	5.19604	5.2043	5.29398
1	10627008	10628812	6.21658	6.03519	6.09924	6.07686	5.87763	5.97152
1	10635271	10636583	5.51366	5.38047	5.41366	4.90757	4.6831	4.69828
1	10638706	10639700	5.60476	5.46515	5.51339	5.62154	5.69212	5.80727
1	10645373	10646168	5.15604	4.99065	5.0053	4.84939	4.74223	4.86892
1	10650918	10652191	6.05593	5.96906	6.14142	5.85235	5.94462	5.9114
1	10654667	10656635	6.62667	6.56286	6.49045	6.92879	6.79765	6.73185
1	10671987	10673759	6.2317	6.24533	6.13447	6.34032	6.28407	6.36702
1	10675103	10675582	4.14009	4.06036	4.42224	4.34243	3.83751	3.99541
1	10675889	10681394	7.91924	7.88382	7.94257	7.80951	7.8463	7.80652
1	10684572	10685481	5.46842	5.21915	5.32494	4.60405	4.59601	4.76156
1	10689276	10692509	6.88951	6.76845	6.95001	6.94277	6.88158	6.97286
1	10707033	10707896	4.50124	4.58668	4.60415	5.32971	4.96711	5.131
1	10712356	10717012	7.61576	7.5032	7.5653	7.4094	7.46259	7.33513
1	10720729	10722742	6.72826	6.7601	6.64014	6.10697	6.04667	6.16651
1	10726841	10728699	6.50995	6.54999	6.49317	6.35293	6.384	6.38723
1	10738179	10739744	6.09945	6.10722	6.14833	5.41241	5.58636	5.63547
1	10747822	10748699	5.23621	5.26711	5.22388	5.10945	5.0349	5.34446
1	10757459	10760195	6.96203	6.99184	7.03637	6.85974	6.86571	6.91836
1	10762140	10763365	5.58606	5.63926	5.61167	5.44421	5.61828	5.53762
1	10775028	10775339	3.56472	3.80276	3.92306	3.86709	3.70109	3.74287
1	10779062	10779815	5.03712	5.17793	5.22388	5.17724	5.12653	5.04204
1	10789609	10790570	5.66839	5.81625	5.67526	5.76062	5.6371	5.69504
1	10800081	10801012	4.98095	5.00957	5.05763	5.60757	5.30187	5.3609
1	10805784	10806930	5.43222	5.54514	5.6266	5.45985	5.34065	5.55201
1	10808204	10809865	6.02502	6.11161	6.06678	6.28432	6.2478	6.22605
1	10818811	10819498	4.48113	4.85076	4.72926	5.01733	4.70704	4.64557
1	10821290	10822040	5.26	5.0739	4.91903	5.08948	5.13538	5.15947
1	10822393	10823909	5.65499	5.69292	5.63154	5.48299	5.49991	5.47103
1	10826818	10829215	6.47986	6.51069	6.62783	6.54479	6.41341	6.58912
1	10834850	10835785	5.59544	5.30589	5.43642	5.61457	5.32526	5.50101
1	10839368	10841003	5.79188	6.00722	6.09924	6.00938	5.86704	5.98749
1	10844140	10844668	4.56949	4.04209	4.17395	4.2007	4.23344	4.31523
1	10844789	10845177	3.96294	4.23129	4.18744	3.86709	3.70109	3.90861
1	10845801	10847164	5.81214	5.74465	5.89663	6.03571	5.80737	5.78308
1	10854527	10855915	5.77133	5.84287	5.90889	6.04611	5.95965	6.14293
1	10858265	10858659	4.21506	3.61784	4.13273	4.14374	4.24984	4.28108
1	10859700	10860265	4.82217	4.80817	4.90277	5.0995	5.0349	4.86892
1	10860598	10861590	5.39509	5.43747	5.58135	5.64225	5.42969	5.64892
1	10864593	10867125	6.01456	5.87933	5.98807	6.83297	6.83072	6.66059
1	10867742	10870324	6.8351	6.81491	6.83906	7.06796	7.01225	7.10073
1	10870976	10871295	3.65723	3.59296	3.78797	3.66604	3.9819	4.29826
1	10871717	10872372	4.36523	4.27886	4.48909	4.9302	4.79904	4.29826
1	10872776	10876965	7.10357	6.96543	7.0894	7.28542	7.06879	7.15359
1	10881604	10882290	4.7651	4.80817	4.951	4.76378	4.6831	4.63209
1	10885831	10886329	4.44005	4.26317	4.31576	3.71899	3.6526	3.63885
1	10886402	10888530	6.27614	6.26907	6.29567	5.94971	6.14636	5.98219
1	10890175	10890703	4.67946	4.94223	4.87804	4.57563	4.71887	4.59087
1	10891054	10891335	3.74417	3.59296	3.73387	3.958	3.81565	3.49729
1	10891428	10893770	6.28196	6.34924	6.19246	5.7287	5.55372	5.81326
1	10894265	10894930	5.01631	4.84023	4.91903	4.2007	4.29793	4.36498
1	10897433	10898221	5.37888	5.1611	5.2816	4.9302	5.01585	4.81027
1	10899901	10900778	5.31783	5.29051	5.35512	5.059	4.99655	5.15004
1	10908270	10910212	6.47733	6.54026	6.47404	6.67779	6.62615	6.55022
1	10940780	10942197	6.8645	6.68852	6.58263	6.8479	6.84966	6.76928
1	10946964	10949744	7.04142	7.12577	7.05487	7.17606	7.1948	7.23834
1	10951181	10951934	4.93734	4.76428	4.99767	4.86121	4.76522	4.50471
1	10952548	10956015	7.23696	7.18314	7.3333	7.02129	6.96834	7.14886
1	10956438	10960375	7.76042	7.78571	7.68063	7.55666	7.52285	7.58475
1	10960652	10961827	5.73782	5.77261	5.87596	5.62848	5.77375	5.83696
1	10966775	10968521	6.1191	6.20895	6.15863	6.37784	6.47048	6.4462
1	10969058	10969729	4.2392	4.49567	4.62412	4.86121	4.67097	4.44427
1	10979131	10979983	5.27176	5.13549	5.34914	5.32971	5.40062	5.49357
1	10988835	10989139	2.55513	2.76984	3.18071	3.74475	3.5237	3.61162
1	10989402	10989803	3.84201	3.80276	3.93909	4.06412	4.07685	4.192
1	10993324	10995280	6.38024	6.31162	6.2642	6.50011	6.44223	6.52126
1	10996141	10998079	6.29354	6.06715	6.13447	6.5189	6.52538	6.18509
1	11000534	11001571	5.73358	5.71037	5.6266	5.68945	5.71001	5.77696
1	11018378	11019044	4.91503	4.91238	4.97452	4.98527	4.95716	4.99014
1	11042896	11043881	5.72078	5.73332	5.67526	5.95524	5.64332	5.96077
1	11056778	11057983	5.72506	5.57084	5.43642	5.76062	5.79625	5.67546
1	11060315	11060933	4.58841	4.3841	4.70134	4.06412	4.11315	4.36498
1	11067700	11068299	4.82217	4.64834	5.02796	4.47147	4.32912	4.34859
1	11069833	11071424	5.95019	5.85861	5.96477	5.18667	5.37842	5.32783
1	11084289	11085773	5.87513	5.82162	5.79899	5.60053	5.48613	5.6287
1	11106799	11110470	7.58899	7.48978	7.52073	7.14737	7.23653	7.19544
1	11112619	11113929	5.59544	5.54514	5.66083	5.36337	4.88552	5.0522
1	11114937	11116531	6.16394	6.12468	6.17226	6.20302	6.23138	6.20799
1	11119720	11120584	5.41643	5.18627	5.29411	5.31259	5.45112	5.43265
1	11123475	11124162	5.2059	5.09177	5.12224	5.22378	4.97699	5.22381
1	11133521	11135585	6.43091	6.4039	6.39489	5.66267	5.66793	5.71436
1	11140585	11141263	5.09118	5.0739	5.0053	5.08948	4.89597	5.22381
1	11143916	11145452	5.83609	5.85861	5.83799	5.84641	5.80737	6.05977
1	11156384	11157640	5.29498	5.40211	5.44206	5.32971	5.22931	5.15947
1	11162917	11163736	5.1433	5.3585	5.23691	5.35503	5.17884	5.1874
1	11164247	11165058	4.79799	4.96179	4.90277	4.54663	5.0349	4.74913
1	11170740	11171515	5.1874	5.27495	5.26897	5.08948	5.0254	5.04204
1	11181577	11182511	5.2181	5.33619	4.98999	4.98527	5.29398	4.99014
1	11193311	11194390	5.72932	5.81087	5.70369	5.86415	5.77375	5.746
1	11205892	11206202	4.39778	4.26317	4.35213	3.84344	3.41159	3.37311
1	11206761	11207869	5.44266	5.44444	5.50802	4.84939	4.85369	4.68528
1	11208174	11210448	6.49498	6.39673	6.38907	5.36337	5.70407	5.24167
1	11212958	11214344	5.72506	5.70458	5.69899	5.5282	5.6056	5.48609
1	11218671	11220080	5.92437	5.97389	5.87596	5.95524	5.89337	5.9114
1	11221277	11223679	6.38024	6.5851	6.40935	6.44224	6.41341	6.47292
1	11227611	11228048	4.27468	4.45483	4.32799	3.81939	3.72474	3.55559
1	11229004	11230056	5.52844	5.42343	5.36702	5.46761	5.22931	5.34446
1	11231762	11232933	5.75885	5.98826	5.81211	6.07686	5.79625	6.0648
1	11249041	11250348	5.82815	5.70458	5.7724	5.91042	5.84022	5.75847
1	11257940	11258840	5.72078	5.56446	5.78576	5.65589	5.72767	5.75225
1	11261632	11263178	5.69482	5.78365	5.59659	5.45205	5.26201	5.31101
1	11264329	11265545	5.44785	5.54514	5.50802	5.49822	5.4792	5.64221
1	11265785	11266410	4.9952	4.70748	4.69191	4.76378	5.09057	4.99014
1	11275761	11276641	5.6094	5.61475	5.45327	5.67612	5.57989	5.75225
1	11293392	11293935	4.59778	4.62399	4.38761	4.06412	4.51694	4.03693
1	11316030	11316673	4.88473	4.94223	4.84439	4.76378	4.96711	4.82219
1	11328500	11329328	5.15604	5.00957	5.23691	5.10945	4.91666	4.79825
1	11329456	11329789	3.5837	3.71326	3.61915	3.26442	2.66487	3.16417
1	11329920	11331258	5.74627	5.72761	5.60666	5.40435	5.57339	5.77696
1	11333010	11333674	4.97377	4.85076	4.951	4.5319	4.69512	4.534
1	11350892	11351347	4.74838	4.68411	4.55299	3.81939	4.02064	4.01632
1	11352695	11355039	6.77649	6.82028	6.80009	6.12179	6.18097	6.0648
1	11359589	11360448	5.16866	5.25923	5.2753	5.52076	5.35588	5.0522
1	11373126	11374857	6.3249	6.31162	6.25142	6.2622	6.07915	6.16651
1	11377436	11378381	5.1874	5.22725	5.34313	5.10945	5.21268	5.30252
1	11379476	11380690	5.63693	5.49231	5.45884	5.29526	5.21268	5.43265
1	11381822	11383275	5.48366	5.80004	5.80338	5.52076	5.22931	5.37716
1	11384014	11384627	4.71433	5.00014	4.80993	4.57563	4.57013	4.60474
1	11385636	11385919	3.79392	4.1138	3.93909	4.04351	3.92178	4.13578
1	11387000	11387290	3.97736	4.16533	3.78797	3.33396	3.67705	3.34032
1	11390918	11391901	5.52353	5.39493	5.51339	5.28652	5.61828	5.6556
1	11405722	11406196	4.65274	4.3249	4.24014	4.58991	4.41885	4.48984
1	11411146	11414877	7.15366	7.23632	7.15778	7.14253	7.17347	7.28432
1	11416073	11416634	4.70569	4.56125	4.69191	4.69936	4.21686	4.44427
1	11420126	11421552	5.80811	5.5772	5.5711	5.69606	5.73352	5.87179
[truncated: 15,061 more rows]

## Sheet: Sheet 3
Sheet 3. H3K4me3 differential histone modifications. "Chromosome": chromosome number. "Start": start position of peak. "End": end position of peak. "Assigned Gene": differential histone modification assigned gene, and NA means no assigned gene. "log2(FC)": log2 values of fold changes of normalized counts comparing CC to QC. "AveExpr": average log2-expression level for that peak across all the sam…
Chromosome	Start	End	Assigned Gene	log2(FC)	AveExpr	P-value	P-adj
1	3217	4753	AT1G01010	-0.326891	5.62483	1.16e-05	7.13e-05
1	11848	14151	AT1G01020	-0.360493	6.67063	8.94e-12	1.15e-10
1	11848	14151	AT1G01030	-0.360493	6.67063	8.94e-12	1.15e-10
1	11848	14151	AT1G03987	-0.360493	6.67063	8.94e-12	1.15e-10
1	57171	58492	AT1G01120	-0.809035	4.92883	1.09e-15	2.02e-14
1	58749	59394	NA	-0.983204	4.01078	2.0107e-11	2.50357e-10
1	66812	67596	AT1G01140	-0.437042	4.2883	0.000556428	0.00244118
1	116550	119101	AT1G01290	0.153108	6.59409	0.00405682	0.0138418
1	116550	119101	AT1G01300	0.153108	6.59409	0.00405682	0.0138418
1	116550	119101	AT1G01305	0.153108	6.59409	0.00405682	0.0138418
1	116550	119101	AT1G01310	0.153108	6.59409	0.00405682	0.0138418
1	129279	130755	AT1G01320	-0.705732	5.39346	2.66e-17	5.68e-16
1	129279	130755	AT1G01335	-0.705732	5.39346	2.66e-17	5.68e-16
1	135363	136887	AT1G01340	-0.176175	6.14478	0.00439191	0.0148107
1	135363	136887	AT1G01350	-0.176175	6.14478	0.00439191	0.0148107
1	135363	136887	AT1G01355	-0.176175	6.14478	0.00439191	0.0148107
1	141648	144547	AT1G01360	-0.196475	7.11566	2.06e-05	0.000121201
1	141648	144547	AT1G01370	-0.196475	7.11566	2.06e-05	0.000121201
1	141648	144547	AT1G01380	-0.196475	7.11566	2.06e-05	0.000121201
1	149410	149720	AT1G01390	-0.717924	3.13614	0.000270371	0.00126961
1	154423	156311	AT1G01400	-1.09882	5.1251	2.82e-30	1.33e-28
1	154423	156311	AT1G01410	-1.09882	5.1251	2.82e-30	1.33e-28
1	154423	156311	AT1G01420	-1.09882	5.1251	2.82e-30	1.33e-28
1	156933	159736	AT1G01430	-0.302946	6.55955	2.74e-08	2.47e-07
1	156933	159736	AT1G01440	-0.302946	6.55955	2.74e-08	2.47e-07
1	179076	179417	NA	-0.920121	3.4359	3.11868e-07	2.414e-06
1	184441	186250	AT1G01490	0.183929	5.98055	0.00442936	0.0149029
1	184441	186250	AT1G01500	0.183929	5.98055	0.00442936	0.0149029
1	184441	186250	AT1G01510	0.183929	5.98055	0.00442936	0.0149029
1	199233	200827	AT1G01540	0.175836	6.64512	0.000806997	0.00338712
1	199233	200827	AT1G01550	0.175836	6.64512	0.000806997	0.00338712
1	204423	206681	AT1G01560	0.393739	6.20869	4.6e-11	5.51e-10
1	204423	206681	AT1G01570	0.393739	6.20869	4.6e-11	5.51e-10
1	209476	210846	AT1G01580	1.88505	4.70967	5.13e-62	1.24e-59
1	220091	221105	AT1G01600	0.222322	5.14995	0.0107565	0.0317413
1	245273	246484	AT1G01660	-0.204923	5.47744	0.0087549	0.0266691
1	245273	246484	AT1G01670	-0.204923	5.47744	0.0087549	0.0266691
1	245273	246484	AT1G01680	-0.204923	5.47744	0.0087549	0.0266691
1	245273	246484	AT1G01690	-0.204923	5.47744	0.0087549	0.0266691
1	266360	267182	AT1G01710	0.305698	4.8013	0.00215739	0.00802973
1	266360	267182	AT1G01715	0.305698	4.8013	0.00215739	0.00802973
1	266360	267182	AT1G01720	0.305698	4.8013	0.00215739	0.00802973
1	266360	267182	AT1G04047	0.305698	4.8013	0.00215739	0.00802973
1	274130	275183	AT1G01740	-0.437617	4.93836	7.14e-06	4.53e-05
1	274130	275183	AT1G01750	-0.437617	4.93836	7.14e-06	4.53e-05
1	274130	275183	AT1G04053	-0.437617	4.93836	7.14e-06	4.53e-05
1	274130	275183	AT1G04057	-0.437617	4.93836	7.14e-06	4.53e-05
1	282265	283662	AT1G01770	0.778325	5.01853	2.85e-17	6.06e-16
1	282265	283662	AT1G01780	0.778325	5.01853	2.85e-17	6.06e-16
1	282265	283662	AT1G01790	0.778325	5.01853	2.85e-17	6.06e-16
1	300550	304227	AT1G01820	-0.233553	7.22	1.87e-07	1.5e-06
1	300550	304227	AT1G01830	-0.233553	7.22	1.87e-07	1.5e-06
1	300550	304227	AT1G01840	-0.233553	7.22	1.87e-07	1.5e-06
1	300550	304227	AT1G01860	-0.233553	7.22	1.87e-07	1.5e-06
1	300550	304227	AT1G01870	-0.233553	7.22	1.87e-07	1.5e-06
1	300550	304227	AT1G04067	-0.233553	7.22	1.87e-07	1.5e-06
1	300550	304227	AT1G04073	-0.233553	7.22	1.87e-07	1.5e-06
1	336195	339019	AT1G01960	0.143912	7.02447	0.00224589	0.00831903
1	336195	339019	AT1G01970	0.143912	7.02447	0.00224589	0.00831903
1	342126	348986	AT1G01980	0.0912249	8.14728	0.00687593	0.0216865
1	342126	348986	AT1G01990	0.0912249	8.14728	0.00687593	0.0216865
1	342126	348986	AT1G02000	0.0912249	8.14728	0.00687593	0.0216865
1	342126	348986	AT1G02010	0.0912249	8.14728	0.00687593	0.0216865
1	353635	357131	AT1G02020	0.173769	6.82353	0.000493065	0.00218207
1	353635	357131	AT1G02030	0.173769	6.82353	0.000493065	0.00218207
1	362179	363402	AT1G02050	0.191655	5.73481	0.00647227	0.0206008
1	362179	363402	AT1G02060	0.191655	5.73481	0.00647227	0.0206008
1	362179	363402	AT1G02065	0.191655	5.73481	0.00647227	0.0206008
1	388676	390691	AT1G02090	0.131277	6.87948	0.00750066	0.0234066
1	388676	390691	AT1G02100	0.131277	6.87948	0.00750066	0.0234066
1	388676	390691	AT1G02110	0.131277	6.87948	0.00750066	0.0234066
1	414274	414968	AT1G02180	-0.312366	4.59065	0.00489996	0.016214
1	414274	414968	AT1G02190	-0.312366	4.59065	0.00489996	0.016214
1	429845	431062	AT1G02210	-0.281144	5.29984	0.000804772	0.00337992
1	429845	431062	AT1G02220	-0.281144	5.29984	0.000804772	0.00337992
1	452083	453543	AT1G02280	-0.332777	6.15616	8.32e-08	7.05e-07
1	452083	453543	AT1G02290	-0.332777	6.15616	8.32e-08	7.05e-07
1	452083	453543	AT1G02300	-0.332777	6.15616	8.32e-08	7.05e-07
1	455419	456555	AT1G02305	0.172168	5.87247	0.0103143	0.0306595
1	455419	456555	AT1G04097	0.172168	5.87247	0.0103143	0.0306595
1	459718	461039	AT1G02310	-1.02127	4.9115	8.94e-23	2.84e-21
1	459718	461039	AT1G04103	-1.02127	4.9115	8.94e-23	2.84e-21
1	461142	461862	AT1G02320	-0.252206	4.69201	0.0176369	0.0477699
1	461142	461862	AT1G02330	-0.252206	4.69201	0.0176369	0.0477699
1	466312	468242	AT1G02335	-0.791897	6.1161	3.08e-34	1.85e-32
1	466312	468242	AT1G02340	-0.791897	6.1161	3.08e-34	1.85e-32
1	466312	468242	AT1G02350	-0.791897	6.1161	3.08e-34	1.85e-32
1	475986	478884	AT1G02360	-0.21972	6.58924	4.52e-05	0.00024954
1	475986	478884	AT1G02370	-0.21972	6.58924	4.52e-05	0.00024954
1	475986	478884	AT1G02380	-0.21972	6.58924	4.52e-05	0.00024954
1	480785	482335	AT1G02390	1.22625	4.85216	3.92e-34	2.34e-32
1	486733	488069	AT1G02400	-0.65436	5.28697	4.3e-14	6.77e-13
1	486733	488069	AT1G02410	-0.65436	5.28697	4.3e-14	6.77e-13
1	495614	496301	AT1G02420	1.07742	3.934	7.18e-14	1.11e-12
1	495614	496301	AT1G02430	1.07742	3.934	7.18e-14	1.11e-12
1	495614	496301	AT1G02440	1.07742	3.934	7.18e-14	1.11e-12
1	495614	496301	AT1G04117	1.07742	3.934	7.18e-14	1.11e-12
1	495614	496301	AT1G04123	1.07742	3.934	7.18e-14	1.11e-12
1	523384	524632	AT1G02510	0.324225	5.81282	2.11e-06	1.47e-05
1	523384	524632	AT1G02520	0.324225	5.81282	2.11e-06	1.47e-05
1	543258	543615	AT1G02575	-0.412678	3.48083	0.0165759	0.0453581
1	543258	543615	AT1G02580	-0.412678	3.48083	0.0165759	0.0453581
1	554952	556565	AT1G02590	-0.363065	5.99807	3.07e-08	2.74e-07
1	554952	556565	AT1G02610	-0.363065	5.99807	3.07e-08	2.74e-07
1	554952	556565	AT1G02620	-0.363065	5.99807	3.07e-08	2.74e-07
1	568098	570294	AT1G02640	0.23749	6.23702	6.26e-05	0.000335256
1	568098	570294	AT1G02650	0.23749	6.23702	6.26e-05	0.000335256
1	573779	575142	AT1G02660	0.192324	5.88198	0.00401443	0.0137145
1	573779	575142	AT1G02670	0.192324	5.88198	0.00401443	0.0137145
1	589712	590085	AT1G02700	0.705188	3.14707	0.000223421	0.00106829
1	589712	590085	AT1G02705	0.705188	3.14707	0.000223421	0.00106829
1	589712	590085	AT1G02710	0.705188	3.14707	0.000223421	0.00106829
1	591012	593454	AT1G02720	0.217459	6.55596	5.35e-05	0.000290949
1	630100	631572	AT1G02840	-1.48096	5.37826	6.88e-59	1.51e-56
1	630100	631572	AT1G02850	-1.48096	5.37826	6.88e-59	1.51e-56
1	650933	652592	AT1G02890	0.16777	6.31373	0.00380901	0.0131205
1	653389	654546	AT1G02900	-0.850551	4.94103	3.38e-17	7.16e-16
1	658971	659275	AT1G02910	-1.21726	2.75389	1.32e-07	1.08e-06
1	658971	659275	AT1G02920	-1.21726	2.75389	1.32e-07	1.08e-06
1	660959	662728	AT1G02930	-0.750818	5.36949	6.78e-19	1.66e-17
1	660959	662728	AT1G02940	-0.750818	5.36949	6.78e-19	1.66e-17
1	660959	662728	AT1G02952	-0.750818	5.36949	6.78e-19	1.66e-17
1	686472	687524	AT1G02990	0.177133	5.84147	0.00902509	0.0273484
1	691757	693006	AT1G03000	0.225547	5.63832	0.00194892	0.00733853
1	691757	693006	AT1G03010	0.225547	5.63832	0.00194892	0.00733853
1	705436	707237	AT1G03040	-0.141178	6.36826	0.0140502	0.0395611
1	705436	707237	AT1G03050	-0.141178	6.36826	0.0140502	0.0395611
1	729832	730582	AT1G03060	0.84501	4.0833	3.38e-10	3.73e-09
1	729832	730582	AT1G03070	0.84501	4.0833	3.38e-10	3.73e-09
1	780078	780895	AT1G03190	0.262413	4.88723	0.00648358	0.0206214
1	780078	780895	AT1G03200	0.262413	4.88723	0.00648358	0.0206214
1	780078	780895	AT1G04177	0.262413	4.88723	0.00648358	0.0206214
1	782741	784190	AT1G03210	-0.39597	5.52913	3.24e-07	2.49e-06
1	782741	784190	AT1G03220	-0.39597	5.52913	3.24e-07	2.49e-06
1	794368	795623	AT1G03240	0.189235	5.88766	0.00456986	0.0152932
1	794368	795623	AT1G03250	0.189235	5.88766	0.00456986	0.0152932
1	797611	799913	AT1G03260	0.311384	6.65406	2.59e-09	2.63e-08
1	797611	799913	AT1G03270	0.311384	6.65406	2.59e-09	2.63e-08
1	812566	814223	AT1G03290	0.232146	6.19952	0.000110419	0.000563876
1	812566	814223	AT1G03300	0.232146	6.19952	0.000110419	0.000563876
1	812566	814223	AT1G03310	0.232146	6.19952	0.000110419	0.000563876
1	812566	814223	AT1G03320	0.232146	6.19952	0.000110419	0.000563876
1	818709	820143	AT1G03325	-0.204774	6.20688	0.000734089	0.00311858
1	818709	820143	AT1G03330	-0.204774	6.20688	0.000734089	0.00311858
1	818709	820143	AT1G03340	-0.204774	6.20688	0.000734089	0.00311858
1	843628	844372	AT1G03390	-0.685174	4.06726	1.01e-06	7.33e-06
1	843628	844372	AT1G03400	-0.685174	4.06726	1.01e-06	7.33e-06
1	843628	844372	AT1G03410	-0.685174	4.06726	1.01e-06	7.33e-06
1	843628	844372	AT1G04183	-0.685174	4.06726	1.01e-06	7.33e-06
1	863093	864983	AT1G03457	-0.202157	6.15714	0.00104716	0.00426113
1	879046	880554	AT1G03510	0.215182	6.30012	0.000217349	0.00104235
1	879046	880554	AT1G03520	0.215182	6.30012	0.000217349	0.00104235
1	879046	880554	AT1G03530	0.215182	6.30012	0.000217349	0.00104235
1	889270	890246	AT1G03550	0.271664	5.00534	0.00317992	0.0112219
1	889270	890246	AT1G03560	0.271664	5.00534	0.00317992	0.0112219
1	889270	890246	AT1G03570	0.271664	5.00534	0.00317992	0.0112219
1	930368	932167	AT1G03730	0.169686	6.28631	0.00371681	0.0128356
1	936610	938781	AT1G03740	0.176963	6.75949	0.000492865	0.00218178
1	936610	938781	AT1G03743	0.176963	6.75949	0.000492865	0.00218178
1	936610	938781	AT1G03746	0.176963	6.75949	0.000492865	0.00218178
1	936610	938781	AT1G03750	0.176963	6.75949	0.000492865	0.00218178
1	936610	938781	AT1G04213	0.176963	6.75949	0.000492865	0.00218178
1	967782	970591	AT1G03830	-1.18313	6.1899	7.78e-73	2.8e-70
1	967782	970591	AT1G03840	-1.18313	6.1899	7.78e-73	2.8e-70
1	975059	978284	AT1G03850	-0.659768	6.56199	1.4e-32	7.6e-31
1	981249	984587	AT1G03860	-0.255664	6.96409	1.19e-07	9.78e-07
1	981249	984587	AT1G03870	-0.255664	6.96409	1.19e-07	9.78e-07
1	981249	984587	AT1G03880	-0.255664	6.96409	1.19e-07	9.78e-07
1	991015	992193	AT1G03890	0.188585	5.78575	0.00637284	0.0203489
1	991015	992193	AT1G03900	0.188585	5.78575	0.00637284	0.0203489
1	991015	992193	AT1G03905	0.188585	5.78575	0.00637284	0.0203489
1	1035497	1038201	AT1G04010	-0.206538	6.46298	0.000223735	0.00106887
1	1035497	1038201	AT1G04020	-0.206538	6.46298	0.000223735	0.00106887
1	1042341	1044014	AT1G04030	-0.404586	5.42156	5.27e-07	3.95e-06
1	1042341	1044014	AT1G04040	-0.404586	5.42156	5.27e-07	3.95e-06
1	1042341	1044014	AT1G04237	-0.404586	5.42156	5.27e-07	3.95e-06
1	1057113	1057917	AT1G04080	-0.308115	4.78512	0.0026648	0.00963747
1	1057113	1057917	AT1G04090	-0.308115	4.78512	0.0026648	0.00963747
1	1058951	1060629	AT1G04100	0.412561	5.72659	4.75e-09	4.68e-08
1	1058951	1060629	AT1G04105	0.412561	5.72659	4.75e-09	4.68e-08
1	1083684	1084859	AT1G04150	-0.505558	4.81853	8.27e-07	6.04e-06
1	1083684	1084859	AT1G04160	-0.505558	4.81853	8.27e-07	6.04e-06
1	1104291	1106093	AT1G04180	1.02439	5.35201	9.91e-36	6.61e-34
1	1107881	1110384	AT1G04190	0.156096	6.95961	0.0011394	0.00458815
1	1107881	1110384	AT1G04200	0.156096	6.95961	0.0011394	0.00458815
1	1114046	1115583	AT1G04210	0.178821	6.20791	0.00285386	0.0102391
1	1135827	1137975	AT1G04250	0.356098	6.68075	6.69e-12	8.71e-11
1	1135827	1137975	AT1G04253	0.356098	6.68075	6.69e-12	8.71e-11
1	1139646	1143620	AT1G04260	0.187178	7.36921	1.13e-05	6.92e-05
1	1139646	1143620	AT1G04270	0.187178	7.36921	1.13e-05	6.92e-05
1	1139646	1143620	AT1G04280	0.187178	7.36921	1.13e-05	6.92e-05
1	1166495	1169241	AT1G04340	-0.190196	6.44261	0.000720684	0.00307048
1	1166495	1169241	AT1G04350	-0.190196	6.44261	0.000720684	0.00307048
1	1166495	1169241	AT1G04360	-0.190196	6.44261	0.000720684	0.00307048
1	1182859	1184388	AT1G04390	0.180059	5.93673	0.00606258	0.0195235
1	1190379	1192364	AT1G04400	0.231515	6.49071	2.46e-05	0.000142441
1	1190379	1192364	AT1G04410	0.231515	6.49071	2.46e-05	0.000142441
1	1190379	1192364	AT1G04420	0.231515	6.49071	2.46e-05	0.000142441
1	1190379	1192364	AT1G04425	0.231515	6.49071	2.46e-05	0.000142441
1	1197832	1199607	AT1G04430	0.188226	6.39998	0.000850093	0.00353848
1	1200899	1203750	AT1G04440	0.127544	7.01124	0.00698382	0.0219797
1	1231204	1233858	AT1G04510	-0.162614	6.63128	0.00218664	0.00812368
1	1231204	1233858	AT1G04520	-0.162614	6.63128	0.00218664	0.00812368
1	1231204	1233858	AT1G04530	-0.162614	6.63128	0.00218664	0.00812368
1	1231204	1233858	AT1G04540	-0.162614	6.63128	0.00218664	0.00812368
1	1239954	1241233	AT1G04550	-0.364352	5.41853	6.16e-06	3.96e-05
1	1239954	1241233	AT1G04555	-0.364352	5.41853	6.16e-06	3.96e-05
1	1251165	1252356	AT1G04570	0.671111	4.97573	6.37e-13	9.12e-12
1	1251165	1252356	AT1G04580	0.671111	4.97573	6.37e-13	9.12e-12
1	1260545	1262520	AT1G04590	0.146201	6.44672	0.00863355	0.0263291
1	1260545	1262520	AT1G04600	0.146201	6.44672	0.00863355	0.0263291
1	1306181	1307964	AT1G04680	0.63503	6.12399	6.71e-25	2.39e-23
1	1312920	1314498	AT1G04690	0.136983	6.58267	0.0104038	0.0308971
1	1316117	1316749	AT1G04700	0.494899	4.31249	4.61e-05	0.000253905
1	1330341	1331327	AT1G04730	-0.273688	4.85262	0.00598326	0.0193179
1	1332665	1335182	AT1G04287	0.200843	6.52399	0.000219672	0.00105256
1	1332665	1335182	AT1G04750	0.200843	6.52399	0.000219672	0.00105256
1	1332665	1335182	AT1G04760	0.200843	6.52399	0.000219672	0.00105256
1	1349716	1350980	AT1G04800	-0.156139	6.13023	0.0119326	0.0345582
1	1349716	1350980	AT1G04810	-0.156139	6.13023	0.0119326	0.0345582
1	1357436	1358597	AT1G04820	0.400443	5.73889	1.14e-08	1.07e-07
1	1357436	1358597	AT1G04830	0.400443	5.73889	1.14e-08	1.07e-07
1	1410103	1412207	AT1G04950	0.148871	7.14844	0.00105433	0.00428492
1	1410103	1412207	AT1G04960	0.148871	7.14844	0.00105433	0.00428492
1	1410103	1412207	AT1G04970	0.148871	7.14844	0.00105433	0.00428492
1	1420540	1422143	AT1G04985	0.366514	6.15972	1.62e-09	1.69e-08
1	1420540	1422143	AT1G04990	0.366514	6.15972	1.62e-09	1.69e-08
1	1425179	1427115	AT1G05000	-0.407434	6.32702	4.79e-12	6.32e-11
1	1425179	1427115	AT1G05005	-0.407434	6.32702	4.79e-12	6.32e-11
1	1436780	1437877	AT1G05020	0.249344	5.34891	0.00204724	0.00765662
1	1436780	1437877	AT1G05030	0.249344	5.34891	0.00204724	0.00765662
1	1453837	1455534	AT1G05055	-0.159234	6.25432	0.00761815	0.0237079
1	1453837	1455534	AT1G05060	-0.159234	6.25432	0.00761815	0.0237079
1	1453837	1455534	AT1G05065	-0.159234	6.25432	0.00761815	0.0237079
1	1457861	1459061	AT1G04327	-0.248611	5.87244	0.000258832	0.00122037
1	1457861	1459061	AT1G05070	-0.248611	5.87244	0.000258832	0.00122037
1	1457861	1459061	AT1G05080	-0.248611	5.87244	0.000258832	0.00122037
1	1457861	1459061	AT1G05085	-0.248611	5.87244	0.000258832	0.00122037
1	1502918	1504409	AT1G05180	-0.27584	6.03096	1.91e-05	0.000112882
1	1502918	1504409	AT1G05190	-0.27584	6.03096	1.91e-05	0.000112882
1	1504823	1506034	AT1G05200	-0.41829	5.58101	4.06e-08	3.57e-07
1	1535446	1537892	AT1G04373	1.16243	6.26603	1.45e-83	8.71e-81
1	1535446	1537892	AT1G05270	1.16243	6.26603	1.45e-83	8.71e-81
1	1535446	1537892	AT1G05280	1.16243	6.26603	1.45e-83	8.71e-81
1	1545835	1548317	AT1G04377	-0.191654	6.41712	0.000726955	0.00308989
1	1545835	1548317	AT1G05300	-0.191654	6.41712	0.000726955	0.00308989
1	1553456	1554820	AT1G05310	0.677605	5.60399	4.27e-20	1.14e-18
1	1553456	1554820	AT1G05320	0.677605	5.60399	4.27e-20	1.14e-18
1	1582718	1585008	AT1G05380	0.146234	6.4489	0.00856374	0.0261441
1	1582718	1585008	AT1G05385	0.146234	6.4489	0.00856374	0.0261441
1	1582718	1585008	AT1G05390	0.146234	6.4489	0.00856374	0.0261441
1	1582718	1585008	AT1G05400	0.146234	6.4489	0.00856374	0.0261441
1	1582718	1585008	AT1G05410	0.146234	6.4489	0.00856374	0.0261441
1	1589951	1590765	AT1G05420	-0.765511	4.31407	2.52e-09	2.57e-08
1	1624481	1625820	AT1G05490	0.174076	6.01294	0.00646737	0.0205926
1	1624481	1625820	AT1G05500	0.174076	6.01294	0.00646737	0.0205926
1	1639391	1639781	AT1G05530	0.470355	3.26894	0.00997404	0.0298174
1	1639391	1639781	AT1G05540	0.470355	3.26894	0.00997404	0.0298174
1	1645401	1645927	AT1G05550	-0.727016	3.80738	2.82e-06	1.92e-05
1	1646345	1647098	AT1G05560	-0.551813	4.12137	4.95e-05	0.000271053
1	1646345	1647098	AT1G05562	-0.551813	4.12137	4.95e-05	0.000271053
1	1658429	1659912	AT1G05570	-0.567143	5.74249	5.66e-15	9.77e-14
1	1661001	1662481	AT1G04397	-0.551952	5.73448	2.96e-14	4.71e-13
1	1661001	1662481	AT1G05575	-0.551952	5.73448	2.96e-14	4.71e-13
1	1661001	1662481	AT1G05577	-0.551952	5.73448	2.96e-14	4.71e-13
1	1704225	1705104	AT1G05675	-1.20502	4.4118	9.57e-21	2.67e-19
1	1704225	1705104	AT1G05680	-1.20502	4.4118	9.57e-21	2.67e-19
1	1707061	1707505	AT1G05690	-0.599129	3.89926	5.42e-05	0.000294278
1	1707061	1707505	AT1G05700	-0.599129	3.89926	5.42e-05	0.000294278
1	1714624	1717086	AT1G04407	-0.958109	6.43216	7.66e-59	1.66e-56
1	1714624	1717086	AT1G04413	-0.958109	6.43216	7.66e-59	1.66e-56
1	1714624	1717086	AT1G05710	-0.958109	6.43216	7.66e-59	1.66e-56
1	1714624	1717086	AT1G05720	-0.958109	6.43216	7.66e-59	1.66e-56
1	1714624	1717086	AT1G05730	-0.958109	6.43216	7.66e-59	1.66e-56
1	1726370	1727497	AT1G04423	0.28711	5.83109	2.39e-05	0.000138923
1	1726370	1727497	AT1G05760	0.28711	5.83109	2.39e-05	0.000138923
1	1726370	1727497	AT1G05770	0.28711	5.83109	2.39e-05	0.000138923
1	1726370	1727497	AT1G05780	0.28711	5.83109	2.39e-05	0.000138923
1	1729468	1731138	AT1G04427	0.162352	6.35983	0.00450188	0.0150906
1	1729468	1731138	AT1G05783	0.162352	6.35983	0.00450188	0.0150906
1	1729468	1731138	AT1G05785	0.162352	6.35983	0.00450188	0.0150906
1	1729468	1731138	AT1G05790	0.162352	6.35983	0.00450188	0.0150906
1	1772075	1774146	AT1G05870	-0.170612	6.37816	0.00294111	0.010513
1	1772075	1774146	AT1G05880	-0.170612	6.37816	0.00294111	0.010513
1	1806919	1807990	AT1G05940	-0.494805	5.0851	8.43e-08	7.12e-07
1	1806919	1807990	AT1G05950	-0.494805	5.0851	8.43e-08	7.12e-07
1	1806919	1807990	AT1G05960	-0.494805	5.0851	8.43e-08	7.12e-07
1	1826427	1827213	AT1G06020	0.457619	4.17251	0.000378581	0.00171855
1	1826427	1827213	AT1G06030	0.457619	4.17251	0.000378581	0.00171855
1	1826427	1827213	AT1G06045	0.457619	4.17251	0.000378581	0.00171855
1	1831336	1833607	AT1G06040	0.183987	6.91467	0.000152518	0.000755098
1	1831336	1833607	AT1G06050	0.183987	6.91467	0.000152518	0.000755098
1	1831336	1833607	AT1G06060	0.183987	6.91467	0.000152518	0.000755098
1	1889215	1891661	AT1G06170	-0.527823	6.26596	3.16e-18	7.37e-17
1	1889215	1891661	AT1G06180	-0.527823	6.26596	3.16e-18	7.37e-17
1	1906843	1908069	AT1G06230	0.221534	5.82739	0.001142	0.00459746
1	1921921	1923324	AT1G06270	0.163239	5.86095	0.0154024	0.0427115
1	1921921	1923324	AT1G06280	0.163239	5.86095	0.0154024	0.0427115
1	1921921	1923324	AT1G06290	0.163239	5.86095	0.0154024	0.0427115
1	1930407	1932202	AT1G06310	1.00254	5.03297	2.13e-27	8.9e-26
1	1930407	1932202	AT1G06320	1.00254	5.03297	2.13e-27	8.9e-26
1	1930407	1932202	AT1G06330	1.00254	5.03297	2.13e-27	8.9e-26
1	1954418	1955571	AT1G04453	0.233124	5.9232	0.000401442	0.00181068
1	1954418	1955571	AT1G06400	0.233124	5.9232	0.000401442	0.00181068
1	1954418	1955571	AT1G06410	0.233124	5.9232	0.000401442	0.00181068
1	1958700	1959739	AT1G06420	0.529887	4.87493	4.46e-08	3.91e-07
1	1958700	1959739	AT1G06430	0.529887	4.87493	4.46e-08	3.91e-07
1	1962275	1967110	AT1G04463	-0.190714	7.255	1.68e-05	0.000100428
1	1962275	1967110	AT1G04467	-0.190714	7.255	1.68e-05	0.000100428
1	1962275	1967110	AT1G06440	-0.190714	7.255	1.68e-05	0.000100428
1	1962275	1967110	AT1G06450	-0.190714	7.255	1.68e-05	0.000100428
1	1962275	1967110	AT1G06460	-0.190714	7.255	1.68e-05	0.000100428
1	1962275	1967110	AT1G06470	-0.190714	7.255	1.68e-05	0.000100428
1	2006063	2008565	AT1G06540	-0.222544	6.77907	1.23e-05	7.5e-05
1	2006063	2008565	AT1G06550	-0.222544	6.77907	1.23e-05	7.5e-05
1	2006063	2008565	AT1G06560	-0.222544	6.77907	1.23e-05	7.5e-05
1	2011910	2014105	AT1G04483	-0.357891	6.25507	2.74e-09	2.77e-08
1	2011910	2014105	AT1G06570	-0.357891	6.25507	2.74e-09	2.77e-08
1	2011910	2014105	AT1G06580	-0.357891	6.25507	2.74e-09	2.77e-08
1	2031937	2034005	AT1G06640	-1.10707	5.72422	3.88e-47	5.21e-45
1	2035552	2036600	AT1G04487	-0.586131	4.93295	2.95e-09	2.97e-08
1	2035552	2036600	AT1G06645	-0.586131	4.93295	2.95e-09	2.97e-08
1	2035552	2036600	AT1G06650	-0.586131	4.93295	2.95e-09	2.97e-08
1	2047660	2048421	AT1G06670	-0.955125	4.19188	3.04e-12	4.09e-11
1	2047660	2048421	AT1G06680	-0.955125	4.19188	3.04e-12	4.09e-11
1	2054233	2056165	AT1G04493	0.128943	6.64162	0.0141871	0.0398981
1	2054233	2056165	AT1G04497	0.128943	6.64162	0.0141871	0.0398981
1	2054233	2056165	AT1G06690	0.128943	6.64162	0.0141871	0.0398981
1	2054233	2056165	AT1G06700	0.128943	6.64162	0.0141871	0.0398981
1	2054233	2056165	AT1G06710	0.128943	6.64162	0.0141871	0.0398981
1	2075896	2077867	AT1G04503	0.152649	6.77212	0.00256706	0.009336
1	2075896	2077867	AT1G06750	0.152649	6.77212	0.00256706	0.009336
1	2075896	2077867	AT1G06760	0.152649	6.77212	0.00256706	0.009336
1	2081088	2082266	AT1G06770	0.243728	5.72579	0.000549702	0.00241494
1	2082831	2084443	AT1G06780	0.172389	6.40816	0.00220226	0.00817423
1	2082831	2084443	AT1G06790	0.172389	6.40816	0.00220226	0.00817423
1	2095569	2097080	AT1G06820	0.222719	6.02883	0.000455941	0.00203163
1	2095569	2097080	AT1G06830	0.222719	6.02883	0.000455941	0.00203163
1	2102403	2107090	AT1G04517	0.111252	7.63292	0.00482973	0.0160241
1	2102403	2107090	AT1G06840	0.111252	7.63292	0.00482973	0.0160241
1	2102403	2107090	AT1G06850	0.111252	7.63292	0.00482973	0.0160241
1	2102403	2107090	AT1G06860	0.111252	7.63292	0.00482973	0.0160241
1	2102403	2107090	AT1G06870	0.111252	7.63292	0.00482973	0.0160241
1	2125794	2126319	AT1G06920	-0.517927	3.72447	0.00103172	0.00420358
1	2125794	2126319	AT1G06923	-0.517927	3.72447	0.00103172	0.00420358
1	2125794	2126319	AT1G06930	-0.517927	3.72447	0.00103172	0.00420358
1	2142528	2144283	AT1G06980	0.394729	5.76102	1.42e-08	1.32e-07
1	2154834	2156449	AT1G04537	0.19616	6.23397	0.000961513	0.00394718
1	2154834	2156449	AT1G04547	0.19616	6.23397	0.000961513	0.00394718
1	2154834	2156449	AT1G07000	0.19616	6.23397	0.000961513	0.00394718
1	2154834	2156449	AT1G07010	0.19616	6.23397	0.000961513	0.00394718
1	2154834	2156449	AT1G07020	0.19616	6.23397	0.000961513	0.00394718
1	2172964	2175352	AT1G07090	-0.594822	6.18169	2.01e-21	5.86e-20
1	2172964	2175352	AT1G07100	-0.594822	6.18169	2.01e-21	5.86e-20
1	2198973	2201173	AT1G07150	0.244836	6.4292	1.18e-05	7.25e-05
1	2198973	2201173	AT1G07160	0.244836	6.4292	1.18e-05	7.25e-05
1	2198973	2201173	AT1G07170	0.244836	6.4292	1.18e-05	7.25e-05
1	2202354	2202772	AT1G07175	1.34204	3.24486	9.87e-13	1.39e-11
1	2202354	2202772	AT1G07180	1.34204	3.24486	9.87e-13	1.39e-11
1	2218444	2219907	AT1G04567	0.154887	6.11711	0.0121258	0.035055
1	2218444	2219907	AT1G07220	0.154887	6.11711	0.0121258	0.035055
1	2218444	2219907	AT1G07230	0.154887	6.11711	0.0121258	0.035055
1	2221185	2229805	AT1G07240	0.112521	8.56486	0.000149349	0.000741671
1	2221185	2229805	AT1G07250	0.112521	8.56486	0.000149349	0.000741671
1	2221185	2229805	AT1G07260	0.112521	8.56486	0.000149349	0.000741671
1	2221185	2229805	AT1G07270	0.112521	8.56486	0.000149349	0.000741671
1	2237369	2240361	AT1G07280	0.322546	6.59507	1.32e-09	1.39e-08
1	2241975	2242338	AT1G04573	0.938606	3.20495	5.93e-07	4.4e-06
1	2243063	2245125	AT1G07290	0.5486	6.12954	4.22e-19	1.05e-17
1	2246561	2246855	AT1G07300	0.523864	3.0143	0.0087025	0.0265194
1	2247211	2251258	AT1G07310	0.14071	7.16989	0.0018382	0.0069696
1	2247211	2251258	AT1G07320	0.14071	7.16989	0.0018382	0.0069696
1	2247211	2251258	AT1G07330	0.14071	7.16989	0.0018382	0.0069696
1	2277240	2278858	AT1G07410	-0.172674	6.015	0.0074965	0.0233981
1	2277240	2278858	AT1G07420	-0.172674	6.015	0.0074965	0.0233981
1	2300740	2302210	AT1G07480	-0.360636	5.5848	1.95e-06	1.36e-05
1	2300740	2302210	AT1G07485	-0.360636	5.5848	1.95e-06	1.36e-05
1	2300740	2302210	AT1G07490	-0.360636	5.5848	1.95e-06	1.36e-05
1	2304545	2306335	AT1G07500	-0.180198	6.11541	0.00392853	0.0134778
1	2304545	2306335	AT1G07510	-0.180198	6.11541	0.00392853	0.0134778
1	2321690	2322516	AT1G04593	-0.287322	4.88255	0.00356647	0.0123982
1	2321690	2322516	AT1G07540	-0.287322	4.88255	0.00356647	0.0123982
1	2321690	2322516	AT1G07550	-0.287322	4.88255	0.00356647	0.0123982
1	2326932	2327885	AT1G07560	-0.873903	4.39297	3.72e-12	4.94e-11
1	2332573	2334418	AT1G04597	-0.669874	6.03338	3.92e-24	1.35e-22
1	2332573	2334418	AT1G07570	-0.669874	6.03338	3.92e-24	1.35e-22
1	2332573	2334418	AT1G07580	-0.669874	6.03338	3.92e-24	1.35e-22
1	2335671	2336072	AT1G07590	-0.401572	3.69779	0.0113655	0.0332181
1	2341182	2342761	AT1G04603	-0.273655	5.64598	0.000211631	0.00101764
1	2341182	2342761	AT1G07600	-0.273655	5.64598	0.000211631	0.00101764
1	2341182	2342761	AT1G07610	-0.273655	5.64598	0.000211631	0.00101764
1	2341182	2342761	AT1G07615	-0.273655	5.64598	0.000211631	0.00101764
1	2348347	2350716	AT1G04607	0.128001	6.59373	0.0163366	0.0448393
1	2348347	2350716	AT1G07620	0.128001	6.59373	0.0163366	0.0448393
1	2348347	2350716	AT1G07630	0.128001	6.59373	0.0163366	0.0448393
1	2363908	2366823	AT1G07650	-0.359759	6.648	1.36e-11	1.72e-10
1	2363908	2366823	AT1G07660	-0.359759	6.648	1.36e-11	1.72e-10
1	2379549	2380243	AT1G07690	-0.333826	4.68996	0.00178139	0.00679071
1	2379549	2380243	AT1G07700	-0.333826	4.68996	0.00178139	0.00679071
1	2379549	2380243	AT1G07705	-0.333826	4.68996	0.00178139	0.00679071
1	2394867	2397310	AT1G04623	0.139675	6.63279	0.00802877	0.0247782
1	2394867	2397310	AT1G07720	0.139675	6.63279	0.00802877	0.0247782
1	2394867	2397310	AT1G07725	0.139675	6.63279	0.00802877	0.0247782
1	2394867	2397310	AT1G07728	0.139675	6.63279	0.00802877	0.0247782
1	2394867	2397310	AT1G07730	0.139675	6.63279	0.00802877	0.0247782
1	2394867	2397310	AT1G07740	0.139675	6.63279	0.00802877	0.0247782
1	2430933	2432215	AT1G07860	-0.155616	6.10436	0.0129183	0.0369121
1	2430933	2432215	AT1G07870	-0.155616	6.10436	0.0129183	0.0369121
1	2433268	2433764	AT1G07880	-0.497333	3.92827	0.000657406	0.00282585
1	2457330	2459092	AT1G07920	0.145298	6.36	0.0110468	0.0324856
1	2457330	2459092	AT1G07930	0.145298	6.36	0.0110468	0.0324856
1	2473901	2478158	AT1G07970	-0.224985	7.56803	2.75e-08	2.48e-07
1	2473901	2478158	AT1G07980	-0.224985	7.56803	2.75e-08	2.48e-07
1	2473901	2478158	AT1G07985	-0.224985	7.56803	2.75e-08	2.48e-07
1	2473901	2478158	AT1G07990	-0.224985	7.56803	2.75e-08	2.48e-07
1	2484187	2485469	AT1G08000	-0.175037	5.84056	0.0107181	0.0316682
1	2484187	2485469	AT1G08005	-0.175037	5.84056	0.0107181	0.0316682
1	2484187	2485469	AT1G08010	-0.175037	5.84056	0.0107181	0.0316682
1	2563883	2565621	AT1G08165	-0.351547	6.21733	7.98e-09	7.7e-08
1	2563883	2565621	AT1G08170	-0.351547	6.21733	7.98e-09	7.7e-08
1	2563883	2565621	AT1G08180	-0.351547	6.21733	7.98e-09	7.7e-08
1	2563883	2565621	AT1G08190	-0.351547	6.21733	7.98e-09	7.7e-08
1	2585571	2586983	AT1G08220	-0.818761	4.9389	4.62e-16	8.9e-15
1	2585571	2586983	AT1G08230	-0.818761	4.9389	4.62e-16	8.9e-15
1	2585571	2586983	AT1G08240	-0.818761	4.9389	4.62e-16	8.9e-15
1	2585571	2586983	AT1G08260	-0.818761	4.9389	4.62e-16	8.9e-15
1	2625474	2628154	AT1G08320	-0.931117	6.37609	5.91e-54	9.89e-52
1	2629730	2630012	AT1G04653	-0.686079	3.43934	0.000105533	0.000540967
1	2629730	2630012	AT1G08340	-0.686079	3.43934	0.000105533	0.000540967
1	2637849	2639169	AT1G08350	0.184368	6.04207	0.00358609	0.0124557
1	2637849	2639169	AT1G08360	0.184368	6.04207	0.00358609	0.0124557
1	2637849	2639169	AT1G08370	0.184368	6.04207	0.00358609	0.0124557
1	2641191	2642947	AT1G08380	-0.617831	6.08408	1.36e-21	4.01e-20
1	2641191	2642947	AT1G08390	-0.617831	6.08408	1.36e-21	4.01e-20
1	2641191	2642947	AT1G08400	-0.617831	6.08408	1.36e-21	4.01e-20
1	2718420	2722401	AT1G08580	-0.292711	6.92404	2.15e-09	2.21e-08
1	2718420	2722401	AT1G08590	-0.292711	6.92404	2.15e-09	2.21e-08
1	2718420	2722401	AT1G08592	-0.292711	6.92404	2.15e-09	2.21e-08
1	2718420	2722401	AT1G08600	-0.292711	6.92404	2.15e-09	2.21e-08
1	2755309	2755804	AT1G08645	-0.357222	4.44397	0.00247833	0.00906056
1	2785855	2786455	AT1G08730	-0.558297	3.89978	0.000165624	0.000813036
1	2800766	2801867	AT1G08750	0.196582	5.71435	0.00556196	0.0181381
1	2824245	2825875	AT1G04667	0.270826	6.22141	5.54e-06	3.59e-05
1	2824245	2825875	AT1G08820	0.270826	6.22141	5.54e-06	3.59e-05
1	2824245	2825875	AT1G08830	0.270826	6.22141	5.54e-06	3.59e-05
1	2846687	2848964	AT1G08860	-0.123021	7.06955	0.00841036	0.0257598
1	2846687	2848964	AT1G08870	-0.123021	7.06955	0.00841036	0.0257598
1	2846687	2848964	AT1G08880	-0.123021	7.06955	0.00841036	0.0257598
1	2846687	2848964	AT1G08890	-0.123021	7.06955	0.00841036	0.0257598
1	2852271	2853069	AT1G08900	-0.667003	4.37288	8.35e-08	7.07e-07
1	2872659	2875671	AT1G08930	-0.390731	6.8897	3.18e-15	5.63e-14
1	2879333	2880918	AT1G08940	0.217828	6.3189	0.000165945	0.000814364
1	2879333	2880918	AT1G08950	0.217828	6.3189	0.000165945	0.000814364
1	2879333	2880918	AT1G08960	0.217828	6.3189	0.000165945	0.000814364
1	2879333	2880918	AT1G08970	0.217828	6.3189	0.000165945	0.000814364
1	2887993	2891719	AT1G08985	-0.768856	6.62746	8.06e-45	9.34e-43
1	2887993	2891719	AT1G08990	-0.768856	6.62746	8.06e-45	9.34e-43
1	2887993	2891719	AT1G09000	-0.768856	6.62746	8.06e-45	9.34e-43
1	2904055	2905063	AT1G09020	0.206342	5.60528	0.00510215	0.0167939
1	2910863	2912070	AT1G09030	0.277139	5.70598	9.53e-05	0.000491488
1	2910863	2912070	AT1G09040	0.277139	5.70598	9.53e-05	0.000491488
1	2927497	2929157	AT1G09060	0.304344	5.98077	2.4e-06	1.65e-05
1	2927497	2929157	AT1G09070	0.304344	5.98077	2.4e-06	1.65e-05
1	2927497	2929157	AT1G09080	0.304344	5.98077	2.4e-06	1.65e-05
1	2931999	2933936	AT1G09090	-1.22362	5.45747	6.75e-46	8.35e-44
1	2949337	2951197	AT1G09150	-0.465215	5.80513	4.24e-11	5.09e-10
1	2949337	2951197	AT1G09155	-0.465215	5.80513	4.24e-11	5.09e-10
1	2949337	2951197	AT1G09157	-0.465215	5.80513	4.24e-11	5.09e-10
1	2954933	2956208	AT1G09160	-0.183736	5.79065	0.00847224	0.0259102
1	2954933	2956208	AT1G09170	-0.183736	5.79065	0.00847224	0.0259102
1	2964131	2965488	AT1G09176	0.415107	5.09065	3.15e-06	2.13e-05
1	2964131	2965488	AT1G09180	0.415107	5.09065	3.15e-06	2.13e-05
1	2974849	2977215	AT1G09200	0.236455	6.70406	4.53e-06	2.97e-05
1	2974849	2977215	AT1G09210	0.236455	6.70406	4.53e-06	2.97e-05
1	2991018	2991567	AT1G09260	-0.358768	4.35308	0.0034423	0.0120133
1	2991018	2991567	AT1G09270	-0.358768	4.35308	0.0034423	0.0120133
1	3019366	3020377	AT1G09350	-0.830514	4.58401	9.04e-13	1.28e-11
1	3019366	3020377	AT1G09360	-0.830514	4.58401	9.04e-13	1.28e-11
1	3035063	3035589	AT1G04697	-0.624647	3.58345	0.000190571	0.000926527
1	3035063	3035589	AT1G09400	-0.624647	3.58345	0.000190571	0.000926527
1	3035063	3035589	AT1G09410	-0.624647	3.58345	0.000190571	0.000926527
1	3048889	3049500	AT1G09440	-0.383305	4.10555	0.00463886	0.0154826
1	3048889	3049500	AT1G09450	-0.383305	4.10555	0.00463886	0.0154826
1	3056607	3058837	AT1G09470	-0.343193	5.90897	3.68e-07	2.82e-06
1	3056607	3058837	AT1G09480	-0.343193	5.90897	3.68e-07	2.82e-06
1	3085902	3088288	AT1G09540	-0.418082	6.18744	1.27e-11	1.61e-10
1	3099258	3103198	AT1G09570	0.111536	7.72181	0.00372119	0.0128458
1	3099258	3103198	AT1G09575	0.111536	7.72181	0.00372119	0.0128458
1	3099258	3103198	AT1G09580	0.111536	7.72181	0.00372119	0.0128458
1	3125285	3126735	AT1G04713	-0.234847	5.6686	0.00129823	0.00513968
1	3125285	3126735	AT1G09650	-0.234847	5.6686	0.00129823	0.00513968
1	3134966	3137798	AT1G04717	-0.130079	6.59404	0.0152328	0.042318
1	3134966	3137798	AT1G09680	-0.130079	6.59404	0.0152328	0.042318
1	3134966	3137798	AT1G09690	-0.130079	6.59404	0.0152328	0.042318
1	3134966	3137798	AT1G09700	-0.130079	6.59404	0.0152328	0.042318
1	3157189	3158752	AT1G09730	-0.703111	4.68212	1.75e-10	1.98e-09
1	3157189	3158752	AT1G09750	-0.703111	4.68212	1.75e-10	1.98e-09
1	3157189	3158752	AT1G09760	-0.703111	4.68212	1.75e-10	1.98e-09
1	3191688	3192672	AT1G09820	0.224914	5.36126	0.00520566	0.0171034
1	3191688	3192672	AT1G09830	0.224914	5.36126	0.00520566	0.0171034
1	3199274	3200942	AT1G09840	-0.153998	6.23615	0.0102416	0.030477
1	3199274	3200942	AT1G09850	-0.153998	6.23615	0.0102416	0.030477
1	3247735	3248201	AT1G04753	-0.423999	4.12132	0.00167838	0.00644345
1	3255382	3256017	AT1G09970	-0.347272	4.36102	0.00445571	0.0149667
1	3255382	3256017	AT1G09980	-0.347272	4.36102	0.00445571	0.0149667
1	3277645	3279823	AT1G10040	0.181919	6.89357	0.000197611	0.000956169
1	3277645	3279823	AT1G10050	0.181919	6.89357	0.000197611	0.000956169
1	3322362	3323971	AT1G10130	-0.427796	5.90091	3.28e-10	3.63e-09
1	3322362	3323971	AT1G10140	-0.427796	5.90091	3.28e-10	3.63e-09
1	3327966	3331143	AT1G10150	0.135064	6.70009	0.00896443	0.0271899
1	3327966	3331143	AT1G10155	0.135064	6.70009	0.00896443	0.0271899
1	3361335	3362162	AT1G04783	-0.262188	4.77674	0.0106039	0.0314111
1	3361335	3362162	AT1G10240	-0.262188	4.77674	0.0106039	0.0314111
1	3361335	3362162	AT1G10250	-0.262188	4.77674	0.0106039	0.0314111
1	3361335	3362162	AT1G10270	-0.262188	4.77674	0.0106039	0.0314111
1	3367674	3369410	AT1G10280	0.153541	6.55721	0.00435465	0.0147126
1	3377729	3378392	AT1G10290	-0.361491	4.22687	0.00500702	0.0165109
1	3377729	3378392	AT1G10300	-0.361491	4.22687	0.00500702	0.0165109
1	3396365	3398134	AT1G10350	-0.267224	5.28225	0.00151404	0.00588212
1	3396365	3398134	AT1G10360	-0.267224	5.28225	0.00151404	0.00588212
1	3396365	3398134	AT1G10370	-0.267224	5.28225	0.00151404	0.00588212
1	3396365	3398134	AT1G10380	-0.267224	5.28225	0.00151404	0.00588212
1	3412060	3413397	AT1G10390	0.182739	5.90104	0.00594247	0.019213
1	3412060	3413397	AT1G10395	0.182739	5.90104	0.00594247	0.019213
1	3415440	3416833	AT1G10400	0.70662	5.17126	3.59e-16	7.02e-15
1	3415440	3416833	AT1G10410	0.70662	5.17126	3.59e-16	7.02e-15
1	3429569	3432711	AT1G10417	0.125965	7.00899	0.0077623	0.0240473
1	3429569	3432711	AT1G10430	0.125965	7.00899	0.0077623	0.0240473
1	3429569	3432711	AT1G10440	0.125965	7.00899	0.0077623	0.0240473
1	3429569	3432711	AT1G10450	0.125965	7.00899	0.0077623	0.0240473
1	3439201	3440708	AT1G10455	0.573403	5.6583	2.11e-15	3.82e-14
1	3439201	3440708	AT1G10460	0.573403	5.6583	2.11e-15	3.82e-14
1	3442340	3444615	AT1G10470	0.135386	6.828	0.00658103	0.0208863
1	3449426	3450534	AT1G10480	0.757853	4.84821	1.29e-14	2.16e-13
1	3449426	3450534	AT1G10490	0.757853	4.84821	1.29e-14	2.16e-13
1	3469524	3473013	AT1G04797	0.594598	6.74182	2.25e-31	1.16e-29
1	3469524	3473013	AT1G04803	0.594598	6.74182	2.25e-31	1.16e-29
1	3469524	3473013	AT1G10520	0.594598	6.74182	2.25e-31	1.16e-29
1	3469524	3473013	AT1G10522	0.594598	6.74182	2.25e-31	1.16e-29
1	3469524	3473013	AT1G10530	0.594598	6.74182	2.25e-31	1.16e-29
1	3474103	3474526	NA	0.551784	3.67048	0.000457671	0.00203823
1	3477133	3477931	AT1G10540	1.48517	3.94943	3.78e-24	1.3e-22
1	3479785	3480853	AT1G10550	-0.864249	4.59936	7.77e-14	1.19e-12
1	3525174	3526577	AT1G10650	0.262277	6.43198	2.64e-06	1.8e-05
1	3549041	3550905	AT1G10690	0.31292	6.44646	1.8e-08	1.65e-07
1	3553775	3555061	AT1G10700	0.326702	5.75523	2.82e-06	1.92e-05
1	3564835	3566064	AT1G10720	0.251068	5.5761	0.000739448	0.00313642
1	3564835	3566064	AT1G10730	0.251068	5.5761	0.000739448	0.00313642
1	3569742	3571151	AT1G10740	0.140462	6.40313	0.0127926	0.036598
1	3569742	3571151	AT1G10745	0.140462	6.40313	0.0127926	0.036598
1	3576596	3578723	AT1G10750	0.630263	6.48481	2.26e-30	1.07e-28
1	3599151	3599618	AT1G10800	1.43422	3.07601	9.25e-13	1.3e-11
1	3599151	3599618	AT1G10810	1.43422	3.07601	9.25e-13	1.3e-11
1	3604067	3605557	AT1G10820	0.188539	6.28803	0.00125172	0.00498233
1	3606377	3607944	AT1G10830	-0.159503	6.01087	0.0135866	0.0384894
1	3606377	3607944	AT1G10840	-0.159503	6.01087	0.0135866	0.0384894
1	3647207	3649052	AT1G10920	-0.754692	5.88002	5.28e-27	2.13e-25
1	3647207	3649052	AT1G10930	-0.754692	5.88002	5.28e-27	2.13e-25
1	3657482	3659976	AT1G10940	0.114986	7.0726	0.0133383	0.0379185
1	3657482	3659976	AT1G10950	0.114986	7.0726	0.0133383	0.0379185
1	3664037	3665456	AT1G10960	-0.792616	5.52204	4.97e-23	1.6e-21
1	3664037	3665456	AT1G10970	-0.792616	5.52204	4.97e-23	1.6e-21
1	3675107	3677882	AT1G11000	0.191005	6.81247	0.000133889	0.000672719
1	3675107	3677882	AT1G11010	0.191005	6.81247	0.000133889	0.000672719
1	3675107	3677882	AT1G11020	0.191005	6.81247	0.000133889	0.000672719
1	3684215	3685724	AT1G04833	0.1746	6.10145	0.00490481	0.0162234
1	3684215	3685724	AT1G11050	0.1746	6.10145	0.00490481	0.0162234
1	3684215	3685724	AT1G11060	0.1746	6.10145	0.00490481	0.0162234
1	3702206	3703884	AT1G04837	0.18956	5.96259	0.00354765	0.0123434
1	3702206	3703884	AT1G11090	0.18956	5.96259	0.00354765	0.0123434
1	3702206	3703884	AT1G11100	0.18956	5.96259	0.00354765	0.0123434
1	3714696	3716071	AT1G11112	-0.19687	5.55585	0.00951972	0.0286174
1	3714696	3716071	AT1G11120	-0.19687	5.55585	0.00951972	0.0286174
1	3718592	3719835	AT1G11125	-0.343244	5.50872	1.05e-05	6.48e-05
1	3718592	3719835	AT1G11130	-0.343244	5.50872	1.05e-05	6.48e-05
1	3732771	3734091	AT1G11160	-0.329398	5.62553	1.01e-05	6.22e-05
1	3740350	3741719	AT1G11170	-0.337454	5.67242	4.17e-06	2.76e-05
1	3756360	3757310	AT1G11210	0.382097	5.11005	1.54e-05	9.24e-05
1	3777156	3779486	AT1G11260	0.16539	6.49387	0.00257061	0.00934472
1	3786091	3787202	AT1G11270	-0.196102	5.38712	0.0152326	0.042318
1	3789885	3791229	AT1G11280	-0.24444	6.24668	4.63e-05	0.000254853
1	3793117	3794520	AT1G11290	-0.21967	5.87673	0.00120258	0.00481388
1	3793117	3794520	AT1G11300	-0.21967	5.87673	0.00120258	0.00481388
1	3806657	3808036	AT1G11310	-0.318755	5.82454	4.32e-06	2.85e-05
1	3806657	3808036	AT1G11320	-0.318755	5.82454	4.32e-06	2.85e-05
1	3806657	3808036	AT1G11330	-0.318755	5.82454	4.32e-06	2.85e-05
1	3831266	3831729	AT1G11370	-0.360304	3.98536	0.0110944	0.0325902
1	3831266	3831729	AT1G11380	-0.360304	3.98536	0.0110944	0.0325902
1	3836651	3838463	AT1G11390	-0.237171	6.73631	4.24e-06	2.8e-05
1	3836651	3838463	AT1G11400	-0.237171	6.73631	4.24e-06	2.8e-05
1	3836651	3838463	AT1G11410	-0.237171	6.73631	4.24e-06	2.8e-05
1	3849060	3849959	AT1G11420	-0.928085	4.84423	1.56e-18	3.72e-17
1	3849060	3849959	AT1G11430	-0.928085	4.84423	1.56e-18	3.72e-17
1	3849060	3849959	AT1G11440	-0.928085	4.84423	1.56e-18	3.72e-17
1	3866156	3867305	AT1G11480	0.190476	5.74549	0.00659354	0.0209193
1	3874354	3875123	AT1G04853	-0.320024	4.60394	0.00374627	0.0129208
1	3874354	3875123	AT1G11510	-0.320024	4.60394	0.00374627	0.0129208
1	3874354	3875123	AT1G11530	-0.320024	4.60394	0.00374627	0.0129208
1	3876401	3877414	AT1G11540	0.302217	4.72123	0.00330694	0.0115929
1	3887933	3890370	AT1G11580	-0.240376	6.2566	5.84e-05	0.000314786
1	3887933	3890370	AT1G11590	-0.240376	6.2566	5.84e-05	0.000314786
1	3913450	3915754	AT1G11630	0.124408	6.74074	0.014891	0.0415501
1	3913450	3915754	AT1G11640	0.124408	6.74074	0.014891	0.0415501
1	3913450	3915754	AT1G11650	0.124408	6.74074	0.014891	0.0415501
1	3945476	3946594	AT1G11700	-0.2631	5.21425	0.00235685	0.00868247
1	3948234	3949471	AT1G11710	-0.243852	5.45653	0.00200747	0.00753395
1	3948234	3949471	AT1G11720	-0.243852	5.45653	0.00200747	0.00753395
1	3962618	3963465	AT1G11735	-0.297784	4.43435	0.0116331	0.033849
1	3962618	3963465	AT1G11740	-0.297784	4.43435	0.0116331	0.033849
1	3971242	3972088	AT1G11755	0.198942	5.254	0.0176657	0.047824
1	3971242	3972088	AT1G11760	0.198942	5.254	0.0176657	0.047824
1	3971242	3972088	AT1G11765	0.198942	5.254	0.0176657	0.047824
1	3981009	3982241	AT1G11780	-0.211237	5.92643	0.00153188	0.00593864
1	3981009	3982241	AT1G11785	-0.211237	5.92643	0.00153188	0.00593864
1	3981009	3982241	AT1G11790	-0.211237	5.92643	0.00153188	0.00593864
1	3992491	3993974	AT1G11820	-0.282461	6.34275	1.25e-06	8.97e-06
1	3994975	3996215	AT1G11840	-0.193597	5.82194	0.00506405	0.0166854
1	3994975	3996215	AT1G11850	-0.193597	5.82194	0.00506405	0.0166854
1	4033155	4034291	AT1G11940	0.225215	5.50212	0.00321957	0.0113405
1	4033155	4034291	AT1G11950	0.225215	5.50212	0.00321957	0.0113405
1	4062164	4063555	AT1G12020	0.238553	5.49305	0.0018677	0.00706495
1	4079782	4080374	AT1G12064	0.728623	3.65468	4.43e-06	2.91e-05
1	4079782	4080374	AT1G12070	0.728623	3.65468	4.43e-06	2.91e-05
1	4089312	4089680	AT1G12090	-1.14886	3.20956	5.86e-09	5.71e-08
1	4105055	4108040	AT1G12110	0.143928	6.77019	0.00448534	0.0150445
1	4120979	4122465	AT1G04927	0.301803	5.87863	6.32e-06	4.05e-05
1	4120979	4122465	AT1G12130	0.301803	5.87863	6.32e-06	4.05e-05
1	4120979	4122465	AT1G12140	0.301803	5.87863	6.32e-06	4.05e-05
1	4125388	4127167	AT1G04933	0.15076	6.16012	0.013327	0.0378995
1	4125388	4127167	AT1G12150	0.15076	6.16012	0.013327	0.0378995
1	4125388	4127167	AT1G12160	0.15076	6.16012	0.013327	0.0378995
1	4139997	4140963	AT1G12200	-0.226528	5.05219	0.0137153	0.0387728
1	4139997	4140963	AT1G12210	-0.226528	5.05219	0.0137153	0.0387728
1	4139997	4140963	AT1G12211	-0.226528	5.05219	0.0137153	0.0387728
1	4144198	4145594	AT1G12220	-0.381788	5.3544	3.88e-06	2.59e-05
1	4144198	4145594	AT1G12230	-0.381788	5.3544	3.88e-06	2.59e-05
1	4152231	4152668	NA	-0.626238	3.91633	2.25273e-05	0.000131468
1	4153331	4155449	AT1G12240	-0.152622	6.72108	0.00313997	0.0111011
1	4157488	4159985	AT1G12244	-0.43071	6.58848	2.42e-15	4.35e-14
1	4157488	4159985	AT1G12250	-0.43071	6.58848	2.42e-15	4.35e-14
1	4171749	4173172	AT1G04937	0.220654	5.72609	0.00176723	0.00674467
1	4171749	4173172	AT1G12270	0.220654	5.72609	0.00176723	0.00674467
1	4180767	4183105	AT1G12280	-0.200607	6.50423	0.000282329	0.00131851
1	4180767	4183105	AT1G12290	-0.200607	6.50423	0.000282329	0.00131851
1	4180767	4183105	AT1G12294	-0.200607	6.50423	0.000282329	0.00131851
1	4185510	4188617	AT1G12300	0.183659	7.186	4.39e-05	0.000242681
1	4185510	4188617	AT1G12310	0.183659	7.186	4.39e-05	0.000242681
1	4189143	4190462	AT1G04947	0.852296	5.29888	1.13e-24	3.99e-23
1	4189143	4190462	AT1G12320	0.852296	5.29888	1.13e-24	3.99e-23
1	4194345	4197373	AT1G12330	-0.190645	6.87431	0.000116403	0.000592197
1	4194345	4197373	AT1G12340	-0.190645	6.87431	0.000116403	0.000592197
1	4200730	4201782	AT1G12350	0.189745	5.38589	0.0174734	0.0473982
1	4200730	4201782	AT1G12360	0.189745	5.38589	0.0174734	0.0473982
1	4208113	4209049	AT1G12370	-0.364055	5.1088	5.8e-05	0.000312699
1	4226989	4229596	AT1G12411	0.817477	6.69344	8.08e-56	1.49e-53
1	4226989	4229596	AT1G12420	0.817477	6.69344	8.08e-56	1.49e-53
1	4241492	4243434	AT1G12430	0.137222	6.33041	0.0174159	0.0472658
1	4241492	4243434	AT1G12440	0.137222	6.33041	0.0174159	0.0472658
1	4243775	4246485	AT1G12450	0.137323	6.5842	0.0101877	0.0303555
1	4243775	4246485	AT1G12460	0.137323	6.5842	0.0101877	0.0303555
1	4274411	4275387	AT1G12540	-0.296994	4.81685	0.00334243	0.0116996
1	4274411	4275387	AT1G12550	-0.296994	4.81685	0.00334243	0.0116996
1	4275761	4276345	AT1G12560	-0.448894	4.01467	0.00144878	0.00566251
1	4287644	4290452	AT1G04963	1.20848	5.9493	3.99e-73	1.47e-70
1	4287644	4290452	AT1G12590	1.20848	5.9493	3.99e-73	1.47e-70
1	4287644	4290452	AT1G12600	1.20848	5.9493	3.99e-73	1.47e-70
1	4287644	4290452	AT1G12610	1.20848	5.9493	3.99e-73	1.47e-70
1	4334492	4335459	AT1G12730	0.212639	5.20839	0.0126287	0.0362184
1	4341658	4344842	AT1G04967	0.615714	6.5907	7.92e-31	3.92e-29
1	4341658	4344842	AT1G12740	0.615714	6.5907	7.92e-31	3.92e-29
1	4341658	4344842	AT1G12750	0.615714	6.5907	7.92e-31	3.92e-29
1	4357014	4358638	AT1G12780	0.920733	5.55003	6.3e-34	3.7e-32
1	4357014	4358638	AT1G12790	0.920733	5.55003	6.3e-34	3.7e-32
1	4366919	4368600	AT1G04973	0.179596	5.75299	0.010235	0.0304629
1	4366919	4368600	AT1G12800	0.179596	5.75299	0.010235	0.0304629
1	4366919	4368600	AT1G12805	0.179596	5.75299	0.010235	0.0304629
1	4366919	4368600	AT1G12810	0.179596	5.75299	0.010235	0.0304629
1	4369797	4371671	AT1G04977	0.179877	6.50161	0.00101411	0.00414105
1	4369797	4371671	AT1G12820	0.179877	6.50161	0.00101411	0.00414105
1	4369797	4371671	AT1G12840	0.179877	6.50161	0.00101411	0.00414105
1	4384397	4385284	AT1G12850	-0.294611	4.7889	0.00393662	0.0134998
1	4384397	4385284	AT1G12860	-0.294611	4.7889	0.00393662	0.0134998
1	4389520	4391378	AT1G04983	-0.728154	5.35275	9.29e-18	2.07e-16
1	4389520	4391378	AT1G12870	-0.728154	5.35275	9.29e-18	2.07e-16
1	4389520	4391378	AT1G12880	-0.728154	5.35275	9.29e-18	2.07e-16
1	4389520	4391378	AT1G12890	-0.728154	5.35275	9.29e-18	2.07e-16
1	4419028	4420389	AT1G12940	-0.37083	5.4144	4.29e-06	2.83e-05
1	4419028	4420389	AT1G12950	-0.37083	5.4144	4.29e-06	2.83e-05
1	4438082	4439978	AT1G13000	0.341674	6.32089	3.27e-09	3.27e-08
1	4438082	4439978	AT1G13010	0.341674	6.32089	3.27e-09	3.27e-08
1	4442104	4444181	AT1G13020	0.14351	6.46562	0.00951375	0.0286047
1	4442104	4444181	AT1G13030	0.14351	6.46562	0.00951375	0.0286047
1	4458749	4462583	AT1G04987	-0.234456	6.90326	1.81e-06	1.27e-05
1	4458749	4462583	AT1G13080	-0.234456	6.90326	1.81e-06	1.27e-05
1	4458749	4462583	AT1G13090	-0.234456	6.90326	1.81e-06	1.27e-05
1	4463510	4465853	AT1G13100	-0.872727	5.70257	7.44e-31	3.7e-29
1	4466893	4469266	AT1G13110	-0.848828	6.14117	2.83e-39	2.42e-37
1	4466893	4469266	AT1G13120	-0.848828	6.14117	2.83e-39	2.42e-37
1	4525162	4526537	AT1G04993	-0.197679	5.62481	0.00761914	0.0237079
1	4525162	4526537	AT1G04997	-0.197679	5.62481	0.00761914	0.0237079
1	4525162	4526537	AT1G13240	-0.197679	5.62481	0.00761914	0.0237079
1	4525162	4526537	AT1G13245	-0.197679	5.62481	0.00761914	0.0237079
1	4531317	4532033	AT1G05003	-0.357664	4.36303	0.00345943	0.0120613
1	4531317	4532033	AT1G13250	-0.357664	4.36303	0.00345943	0.0120613
1	4556939	4559017	AT1G13300	-0.20573	6.53224	0.000172461	0.000843792
1	4575891	4578153	AT1G13350	0.286983	6.55091	1.01e-07	8.4e-07
1	4575891	4578153	AT1G13360	0.286983	6.55091	1.01e-07	8.4e-07
1	4589671	4591216	AT1G13370	-0.257892	5.77314	0.000250409	0.00118582
1	4589671	4591216	AT1G13380	-0.257892	5.77314	0.000250409	0.00118582
1	4601162	4601767	AT1G13410	-0.283429	4.45081	0.0155278	0.0429829
1	4605657	4606955	AT1G13420	-0.520814	4.80122	4.73e-07	3.57e-06
1	4605657	4606955	AT1G13430	-0.520814	4.80122	4.73e-07	3.57e-06
1	4623590	4624260	AT1G13470	0.860934	3.6814	4.68e-08	4.09e-07
1	4623590	4624260	AT1G13480	0.860934	3.6814	4.68e-08	4.09e-07
1	4623590	4624260	AT1G13485	0.860934	3.6814	4.68e-08	4.09e-07
1	4623590	4624260	AT1G13490	0.860934	3.6814	4.68e-08	4.09e-07
1	4634075	4637688	AT1G13520	0.198843	6.8442	6.03e-05	0.000323917
1	4634075	4637688	AT1G13530	0.198843	6.8442	6.03e-05	0.000323917
1	4634075	4637688	AT1G13540	0.198843	6.8442	6.03e-05	0.000323917
1	4634075	4637688	AT1G13550	0.198843	6.8442	6.03e-05	0.000323917
1	4641414	4642420	AT1G13560	-0.389415	5.44566	1.09e-06	7.86e-06
1	4643715	4644569	AT1G13570	0.183302	5.49738	0.0167635	0.0457786
1	4646133	4648735	AT1G13580	-0.273553	6.55383	5.35e-07	4e-06
1	4646133	4648735	AT1G13590	-0.273553	6.55383	5.35e-07	4e-06
1	4666034	4666319	AT1G13610	-0.89042	2.998	2.01e-05	0.000118518
1	4666034	4666319	AT1G13620	-0.89042	2.998	2.01e-05	0.000118518
1	4678751	4680374	AT1G13640	0.170415	6.32776	0.00315574	0.0111447
1	4678751	4680374	AT1G13650	0.170415	6.32776	0.00315574	0.0111447
1	4709670	4710856	AT1G13720	-0.189031	5.90621	0.00483672	0.0160407
1	4709670	4710856	AT1G13730	-0.189031	5.90621	0.00483672	0.0160407
1	4709670	4710856	AT1G13740	-0.189031	5.90621	0.00483672	0.0160407
1	4733254	4734567	AT1G13800	-0.191544	6.00489	0.0031544	0.0111447
1	4733254	4734567	AT1G13810	-0.191544	6.00489	0.0031544	0.0111447
1	4735254	4736203	AT1G13820	-0.454602	5.24529	1.49e-07	1.21e-06
1	4739670	4741349	AT1G13825	-0.339147	6.10171	8.3e-08	7.03e-07
1	4739670	4741349	AT1G13830	-0.339147	6.10171	8.3e-08	7.03e-07
1	4739670	4741349	AT1G13840	-0.339147	6.10171	8.3e-08	7.03e-07
1	4739670	4741349	AT1G13850	-0.339147	6.10171	8.3e-08	7.03e-07
1	4759363	4759742	AT1G13920	-0.637784	3.14879	0.00109807	0.00444267
1	4760014	4762576	AT1G13930	-1.05262	6.04029	1.16e-53	1.9e-51
1	4760014	4762576	AT1G13940	-1.05262	6.04029	1.16e-53	1.9e-51
1	4772912	4775572	AT1G05037	0.22287	6.2585	0.000155935	0.000770369
1	4772912	4775572	AT1G13950	0.22287	6.2585	0.000155935	0.000770369
1	4775860	4777565	AT1G13960	0.144049	6.28327	0.0138906	0.0391548
1	4780809	4782745	AT1G13970	0.654975	6.48935	9.96e-33	5.48e-31
1	4794474	4795933	AT1G13980	0.262363	5.9649	5.29e-05	0.000288019
1	4794474	4795933	AT1G13990	0.262363	5.9649	5.29e-05	0.000288019
1	4796575	4798459	AT1G14000	0.239414	6.50121	1.2e-05	7.35e-05
1	4800824	4803830	AT1G05043	0.120373	7.07273	0.0095741	0.0287489
1	4800824	4803830	AT1G05047	0.120373	7.07273	0.0095741	0.0287489
1	4800824	4803830	AT1G14010	0.120373	7.07273	0.0095741	0.0287489
1	4800824	4803830	AT1G14020	0.120373	7.07273	0.0095741	0.0287489
1	4809971	4812529	AT1G14030	-0.438483	6.42759	1.77e-14	2.9e-13
1	4809971	4812529	AT1G14040	-0.438483	6.42759	1.77e-14	2.9e-13
1	4816969	4819223	AT1G14048	-0.395028	6.26764	4.84e-11	5.78e-10
1	4816969	4819223	AT1G14060	-0.395028	6.26764	4.84e-11	5.78e-10
1	4819524	4820920	AT1G14071	0.216297	5.67601	0.00259815	0.00943085
1	4821725	4824449	AT1G14080	0.308258	6.52332	1.39e-08	1.29e-07
1	4826823	4827902	AT1G14100	-0.232497	5.33346	0.00492697	0.0162734
1	4826823	4827902	AT1G14110	-0.232497	5.33346	0.00492697	0.0162734
1	4845140	4846303	AT1G14170	-0.264042	5.62077	0.000388882	0.00175879
1	4849632	4851304	AT1G14180	-0.712769	5.67433	2.6e-21	7.53e-20
1	4849632	4851304	AT1G14185	-0.712769	5.67433	2.6e-21	7.53e-20
1	4854113	4856226	AT1G14190	-0.124367	6.77976	0.0142668	0.0401014
1	4854113	4856226	AT1G14200	-0.124367	6.77976	0.0142668	0.0401014
1	4854113	4856226	AT1G14205	-0.124367	6.77976	0.0142668	0.0401014
1	4856869	4858397	AT1G14210	0.447413	6.19926	8.82e-14	1.35e-12
1	4859375	4859848	AT1G14220	0.886684	3.57396	6.87e-08	5.88e-07
1	4860880	4862358	AT1G14230	0.231084	5.79595	0.000789069	0.00332171
1	4860880	4862358	AT1G14240	0.231084	5.79595	0.000789069	0.00332171
1	4872872	4873614	AT1G14260	0.733934	4.5295	4.92e-11	5.86e-10
1	4876607	4879143	AT1G14270	-0.73999	6.30694	2.66e-34	1.61e-32
1	4876607	4879143	AT1G14280	-0.73999	6.30694	2.66e-34	1.61e-32
1	4884126	4885748	AT1G14290	-0.208836	6.36511	0.000294516	0.00136912
1	4884126	4885748	AT1G14300	-0.208836	6.36511	0.000294516	0.00136912
1	4884126	4885748	AT1G14310	-0.208836	6.36511	0.000294516	0.00136912
1	4887683	4889048	AT1G14315	-0.220984	5.69488	0.00225898	0.00836179
1	4887683	4889048	AT1G14320	-0.220984	5.69488	0.00225898	0.00836179
1	4889224	4892715	AT1G14330	0.140118	7.20432	0.00173328	0.00663223
1	4896976	4898047	AT1G14340	-0.256499	5.59826	0.000629116	0.00271746
1	4898823	4900686	AT1G05067	-0.339631	6.17827	3.59e-08	3.18e-07
1	4898823	4900686	AT1G14345	-0.339631	6.17827	3.59e-08	3.18e-07
1	4912081	4914528	AT1G14360	0.162833	6.44135	0.00348825	0.0121523
1	4912081	4914528	AT1G14370	0.162833	6.44135	0.00348825	0.0121523
1	4923825	4924930	AT1G14380	0.199574	5.23	0.0183502	0.0493231
1	4923825	4924930	AT1G14390	0.199574	5.23	0.0183502	0.0493231
1	4958272	4960892	AT1G14480	-0.319653	6.02955	7.72e-07	5.66e-06
1	4958272	4960892	AT1G14490	-0.319653	6.02955	7.72e-07	5.66e-06
1	4958272	4960892	AT1G14500	-0.319653	6.02955	7.72e-07	5.66e-06
1	4969876	4970449	AT1G14518	-0.92675	4.07895	7.2e-11	8.45e-10
1	4969876	4970449	AT1G14520	-0.92675	4.07895	7.2e-11	8.45e-10
1	4969876	4970449	AT1G14530	-0.92675	4.07895	7.2e-11	8.45e-10
1	4983162	4984399	AT1G14560	0.21558	6.18056	0.000360062	0.00164276
1	4983162	4984399	AT1G14570	0.21558	6.18056	0.000360062	0.00164276
1	4989593	4992392	AT1G14580	-1.26434	5.69463	1.11e-57	2.22e-55
1	5002556	5003801	AT1G14590	-1.08245	4.99035	1.79e-26	7.06e-25
1	5002556	5003801	AT1G14600	-1.08245	4.99035	1.79e-26	7.06e-25
1	5023247	5024312	AT1G14640	0.258258	5.49759	0.000740935	0.00314108
1	5023247	5024312	AT1G14642	0.258258	5.49759	0.000740935	0.00314108
1	5076249	5078758	AT1G14740	0.179437	6.60559	0.000724438	0.00308161
1	5076249	5078758	AT1G14750	0.179437	6.60559	0.000724438	0.00308161
1	5090806	5092068	AT1G14770	-0.273418	5.33897	0.000920292	0.00379822
1	5090806	5092068	AT1G14780	-0.273418	5.33897	0.000920292	0.00379822
1	5097540	5098233	AT1G14790	-0.296771	4.56726	0.00803574	0.0247902
1	5097540	5098233	AT1G14800	-0.296771	4.56726	0.00803574	0.0247902
1	5103718	5105102	AT1G05123	0.237718	5.61638	0.00119078	0.00477489
1	5103718	5105102	AT1G14810	0.237718	5.61638	0.00119078	0.00477489
1	5105665	5107280	AT1G14820	0.491283	5.86131	2.69e-13	4e-12
1	5110725	5112048	AT1G14830	0.177182	5.96424	0.00640845	0.0204466
1	5110725	5112048	AT1G14840	0.177182	5.96424	0.00640845	0.0204466
1	5128516	5129732	AT1G05127	-0.563234	5.46514	2.3e-12	3.13e-11
1	5128516	5129732	AT1G14870	-0.563234	5.46514	2.3e-12	3.13e-11
1	5159520	5160876	AT1G14950	-0.514827	5.06673	3.07e-08	2.74e-07
1	5159520	5160876	AT1G14960	-0.514827	5.06673	3.07e-08	2.74e-07
1	5179789	5182701	AT1G05143	-0.989679	6.07657	1.75e-49	2.58e-47
1	5179789	5182701	AT1G05147	-0.989679	6.07657	1.75e-49	2.58e-47
1	5179789	5182701	AT1G15030	-0.989679	6.07657	1.75e-49	2.58e-47
1	5179789	5182701	AT1G15040	-0.989679	6.07657	1.75e-49	2.58e-47
1	5179789	5182701	AT1G15050	-0.989679	6.07657	1.75e-49	2.58e-47
1	5192774	5194698	AT1G05153	0.142288	6.79663	0.00464761	0.0155022
1	5192774	5194698	AT1G15085	0.142288	6.79663	0.00464761	0.0155022
1	5192774	5194698	AT1G15100	0.142288	6.79663	0.00464761	0.0155022
1	5202216	5203778	AT1G15110	0.14658	6.22285	0.0140756	0.0396181
1	5202216	5203778	AT1G15120	0.14658	6.22285	0.0140756	0.0396181
1	5202216	5203778	AT1G15125	0.14658	6.22285	0.0140756	0.0396181
1	5223628	5224789	AT1G15175	-0.628287	4.7676	3.19e-09	3.19e-08
1	5223628	5224789	AT1G15180	-0.628287	4.7676	3.19e-09	3.19e-08
1	5223628	5224789	AT1G15190	-0.628287	4.7676	3.19e-09	3.19e-08
1	5263476	5265441	AT1G15290	-0.208823	5.94046	0.00164714	0.00633851
1	5269212	5269810	AT1G15310	-0.521345	3.77724	0.00077191	0.00325793
1	5273853	5275572	AT1G15320	0.433635	5.37236	6.09e-08	5.25e-07
1	5273853	5275572	AT1G15330	0.433635	5.37236	6.09e-08	5.25e-07
1	5273853	5275572	AT1G15340	0.433635	5.37236	6.09e-08	5.25e-07
1	5290875	5293538	AT1G15380	1.15636	5.85828	1.79e-63	4.61e-61
1	5290875	5293538	AT1G15385	1.15636	5.85828	1.79e-63	4.61e-61
1	5294057	5299947	AT1G05163	-0.0831856	8.02836	0.0178809	0.0482694
1	5294057	5299947	AT1G15390	-0.0831856	8.02836	0.0178809	0.0482694
1	5294057	5299947	AT1G15400	-0.0831856	8.02836	0.0178809	0.0482694
1	5294057	5299947	AT1G15405	-0.0831856	8.02836	0.0178809	0.0482694
1	5294057	5299947	AT1G15410	-0.0831856	8.02836	0.0178809	0.0482694
1	5313039	5316345	AT1G15460	-0.367832	6.99784	1.76e-14	2.89e-13
1	5317848	5318718	AT1G15470	-0.27325	5.14699	0.00210651	0.00786378
1	5317848	5318718	AT1G15480	-0.27325	5.14699	0.00210651	0.00786378
1	5345055	5345386	AT1G15550	-0.487009	3.64116	0.00276163	0.00994996
1	5361690	5362984	AT1G15570	0.322999	5.7018	5.54e-06	3.59e-05
1	5374578	5375440	AT1G15620	-0.618202	4.18204	3.57e-06	2.4e-05
1	5374578	5375440	AT1G15625	-0.618202	4.18204	3.57e-06	2.4e-05
1	5374578	5375440	AT1G15630	-0.618202	4.18204	3.57e-06	2.4e-05
1	5378716	5380398	AT1G15640	-0.528462	5.58498	5.02e-12	6.61e-11
1	5378716	5380398	AT1G15650	-0.528462	5.58498	5.02e-12	6.61e-11
1	5378716	5380398	AT1G15660	-0.528462	5.58498	5.02e-12	6.61e-11
1	5419593	5421278	AT1G05197	0.176268	6.73208	0.000574484	0.00250684
1	5419593	5421278	AT1G15750	0.176268	6.73208	0.000574484	0.00250684
1	5425373	5426963	AT1G15757	0.166235	5.82557	0.0147829	0.0413156
1	5425373	5426963	AT1G15760	0.166235	5.82557	0.0147829	0.0413156
1	5425373	5426963	AT1G15770	0.166235	5.82557	0.0147829	0.0413156
1	5439414	5440200	AT1G15780	-0.237824	4.87257	0.0159273	0.0439314
1	5439414	5440200	AT1G15790	-0.237824	4.87257	0.0159273	0.0439314
1	5478253	5479846	AT1G15940	-0.260978	6.04009	4.91e-05	0.000269456
1	5480012	5482134	AT1G05213	-0.556843	5.54881	8.04e-13	1.14e-11
1	5480012	5482134	AT1G15950	-0.556843	5.54881	8.04e-13	1.14e-11
1	5480012	5482134	AT1G15960	-0.556843	5.54881	8.04e-13	1.14e-11
1	5496839	5498974	AT1G15990	0.150949	6.77104	0.00286924	0.0102851
1	5496839	5498974	AT1G16010	0.150949	6.77104	0.00286924	0.0102851
1	5496839	5498974	AT1G16020	0.150949	6.77104	0.00286924	0.0102851
1	5496839	5498974	AT1G16025	0.150949	6.77104	0.00286924	0.0102851
1	5508145	5510117	AT1G16060	-0.518083	5.80032	2.54e-13	3.79e-12
1	5513630	5515213	AT1G16070	-0.206253	5.85209	0.00254599	0.00927603
1	5513630	5515213	AT1G16080	-0.206253	5.85209	0.00254599	0.00927603
1	5518262	5519218	AT1G16090	-0.374073	4.74791	0.000354616	0.00162064
1	5518262	5519218	AT1G16100	-0.374073	4.74791	0.000354616	0.00162064
1	5518262	5519218	AT1G16110	-0.374073	4.74791	0.000354616	0.00162064
1	5528527	5529265	AT1G16130	-0.564347	4.29052	9.7e-06	6.01e-05
1	5532364	5532965	AT1G16150	0.342017	4.146	0.00859846	0.0262319
1	5535585	5536813	AT1G16160	0.634567	5.05733	2.18e-12	2.98e-11
1	5538701	5541520	AT1G16170	0.126858	7.21596	0.00443607	0.0149136
1	5538701	5541520	AT1G16180	0.126858	7.21596	0.00443607	0.0149136
1	5538701	5541520	AT1G16190	0.126858	7.21596	0.00443607	0.0149136
1	5556063	5557962	AT1G16230	0.136927	6.79799	0.00643293	0.0205166
1	5556063	5557962	AT1G16240	0.136927	6.79799	0.00643293	0.0205166
1	5556063	5557962	AT1G16250	0.136927	6.79799	0.00643293	0.0205166
1	5587004	5587607	AT1G16330	-0.299145	4.30768	0.0161974	0.0445401
1	5587004	5587607	AT1G16340	-0.299145	4.30768	0.0161974	0.0445401
1	5596166	5597380	AT1G16360	-0.80398	4.83645	1.42e-14	2.37e-13
1	5596166	5597380	AT1G16370	-0.80398	4.83645	1.42e-14	2.37e-13
1	5613632	5615445	AT1G16420	-0.170267	6.25918	0.00426508	0.0144672
1	5613632	5615445	AT1G16430	-0.170267	6.25918	0.00426508	0.0144672
1	5613632	5615445	AT1G16440	-0.170267	6.25918	0.00426508	0.0144672
1	5613632	5615445	AT1G16445	-0.170267	6.25918	0.00426508	0.0144672
1	5647170	5649571	AT1G05237	-0.450629	6.43618	2.89e-15	5.15e-14
1	5647170	5649571	AT1G16510	-0.450629	6.43618	2.89e-15	5.15e-14
1	5647170	5649571	AT1G16515	-0.450629	6.43618	2.89e-15	5.15e-14
1	5647170	5649571	AT1G16520	-0.450629	6.43618	2.89e-15	5.15e-14
1	5702079	5703262	AT1G16680	0.234886	5.83837	0.000533997	0.0023504
1	5702079	5703262	AT1G16690	0.234886	5.83837	0.000533997	0.0023504
1	5766676	5768333	AT1G16840	0.234567	6.37681	3.64e-05	0.000204552
1	5766676	5768333	AT1G16850	0.234567	6.37681	3.64e-05	0.000204552
1	5766676	5768333	AT1G16860	0.234567	6.37681	3.64e-05	0.000204552
1	5772352	5775534	AT1G16870	-0.167346	7.18293	0.000215825	0.00103627
1	5772352	5775534	AT1G16880	-0.167346	7.18293	0.000215825	0.00103627
1	5777428	5778889	AT1G05277	0.177607	6.06368	0.00471963	0.0157037
1	5777428	5778889	AT1G16890	0.177607	6.06368	0.00471963	0.0157037
1	5781574	5783709	AT1G16900	0.368818	6.10457	2.52e-09	2.57e-08
1	5781574	5783709	AT1G16905	0.368818	6.10457	2.52e-09	2.57e-08
1	5781574	5783709	AT1G16910	0.368818	6.10457	2.52e-09	2.57e-08
1	5788266	5790620	AT1G16916	0.17413	6.81137	0.000502433	0.0022199
1	5788266	5790620	AT1G16920	0.17413	6.81137	0.000502433	0.0022199
1	5788266	5790620	AT1G16930	0.17413	6.81137	0.000502433	0.0022199
1	5788266	5790620	AT1G16940	0.17413	6.81137	0.000502433	0.0022199
1	5820237	5820579	AT1G17020	-1.26728	2.77479	3.75e-08	3.32e-07
1	5820237	5820579	AT1G17030	-1.26728	2.77479	3.75e-08	3.32e-07
1	5833737	5836176	AT1G17060	0.35359	6.64309	1.56e-11	1.96e-10
1	5833737	5836176	AT1G17065	0.35359	6.64309	1.56e-11	1.96e-10
1	5833737	5836176	AT1G17070	0.35359	6.64309	1.56e-11	1.96e-10
1	5840469	5845544	AT1G05287	-0.258009	7.6477	7.04e-11	8.27e-10
1	5840469	5845544	AT1G17080	-0.258009	7.6477	7.04e-11	8.27e-10
1	5840469	5845544	AT1G17090	-0.258009	7.6477	7.04e-11	8.27e-10
1	5840469	5845544	AT1G17100	-0.258009	7.6477	7.04e-11	8.27e-10
1	5840469	5845544	AT1G17110	-0.258009	7.6477	7.04e-11	8.27e-10
1	5857315	5858831	AT1G05293	-0.379536	5.73728	1.27e-07	1.04e-06
1	5857315	5858831	AT1G05297	-0.379536	5.73728	1.27e-07	1.04e-06
1	5857315	5858831	AT1G17140	-0.379536	5.73728	1.27e-07	1.04e-06
1	5863429	5864817	AT1G17145	-0.312377	5.78266	9.09e-06	5.67e-05
1	5863429	5864817	AT1G17147	-0.312377	5.78266	9.09e-06	5.67e-05
1	5863429	5864817	AT1G17150	-0.312377	5.78266	9.09e-06	5.67e-05
1	5863429	5864817	AT1G17160	-0.312377	5.78266	9.09e-06	5.67e-05
1	5894343	5896629	AT1G17230	0.451528	6.45197	4.01e-16	7.78e-15
1	5894343	5896629	AT1G17232	0.451528	6.45197	4.01e-16	7.78e-15
1	5894343	5896629	AT1G17235	0.451528	6.45197	4.01e-16	7.78e-15
1	5897591	5898907	AT1G17240	0.174454	5.6087	0.0178227	0.0481364
1	5899908	5900624	NA	0.301218	5.07153	0.000790657	0.00332753
1	5901673	5902860	AT1G17250	-1.0308	4.74011	3.59e-20	9.6e-19
1	5901673	5902860	AT1G17255	-1.0308	4.74011	3.59e-20	9.6e-19
1	5903130	5903395	AT1G17260	-1.42381	2.38175	1.1e-08	1.04e-07
1	5919263	5923846	AT1G17280	0.093377	7.7424	0.0145688	0.0408158
1	5919263	5923846	AT1G17285	0.093377	7.7424	0.0145688	0.0408158
1	5919263	5923846	AT1G17290	0.093377	7.7424	0.0145688	0.0408158
1	5919263	5923846	AT1G17300	0.093377	7.7424	0.0145688	0.0408158
1	5929436	5931748	AT1G17310	-0.338501	6.18456	3.8e-08	3.35e-07
1	5929436	5931748	AT1G17330	-0.338501	6.18456	3.8e-08	3.35e-07
1	5929436	5931748	AT1G17340	-0.338501	6.18456	3.8e-08	3.35e-07
1	5953959	5955459	AT1G17370	0.14736	6.33215	0.0106111	0.0314215
1	5953959	5955459	AT1G17380	0.14736	6.33215	0.0106111	0.0314215
1	5969025	5970011	AT1G17410	0.24218	5.55015	0.00126507	0.00502312
1	5977126	5977891	AT1G05313	-0.642892	4.00534	7.15e-06	4.53e-05
1	5977126	5977891	AT1G17420	-0.642892	4.00534	7.15e-06	4.53e-05
1	5981866	5984136	AT1G17430	-0.177571	6.51712	0.00123639	0.00493826
1	5981866	5984136	AT1G17440	-0.177571	6.51712	0.00123639	0.00493826
1	6033901	6035537	AT1G17540	0.140749	6.63754	0.00748331	0.0233764
1	6033901	6035537	AT1G17545	0.140749	6.63754	0.00748331	0.0233764
1	6033901	6035537	AT1G17550	0.140749	6.63754	0.00748331	0.0233764
1	6038171	6039955	AT1G17560	0.153634	6.12237	0.0127083	0.0364017
1	6038171	6039955	AT1G17570	0.153634	6.12237	0.0127083	0.0364017
1	6038171	6039955	AT1G17580	0.153634	6.12237	0.0127083	0.0364017
1	6051743	6053068	AT1G17590	-0.281598	5.89451	3.09e-05	0.000176332
1	6051743	6053068	AT1G17600	-0.281598	5.89451	3.09e-05	0.000176332
1	6051743	6053068	AT1G17610	-0.281598	5.89451	3.09e-05	0.000176332
1	6073515	6074572	AT1G17650	0.221733	5.54515	0.0032247	0.0113561
1	6073515	6074572	AT1G17660	0.221733	5.54515	0.0032247	0.0113561
1	6073515	6074572	AT1G17665	0.221733	5.54515	0.0032247	0.0113561
1	6073515	6074572	AT1G17680	0.221733	5.54515	0.0032247	0.0113561
1	6105942	6107257	AT1G05317	-0.213408	5.63262	0.00386636	0.0132898
1	6105942	6107257	AT1G05323	-0.213408	5.63262	0.00386636	0.0132898
1	6105942	6107257	AT1G05327	-0.213408	5.63262	0.00386636	0.0132898
1	6105942	6107257	AT1G17750	-0.213408	5.63262	0.00386636	0.0132898
1	6123335	6124855	AT1G17780	-0.142279	6.2814	0.0160857	0.0442704
1	6123335	6124855	AT1G17790	-0.142279	6.2814	0.0160857	0.0442704
1	6134296	6135738	AT1G05333	0.160715	6.13347	0.00889028	0.0269902
1	6134296	6135738	AT1G17820	0.160715	6.13347	0.00889028	0.0269902
1	6137669	6138411	AT1G17830	-1.02904	4.26959	1.37e-14	2.29e-13
1	6172180	6173790	AT1G17940	0.170272	6.0979	0.00614475	0.0197278
1	6212585	6213468	AT1G18050	-0.487717	4.87267	1.15e-06	8.28e-06
1	6212585	6213468	AT1G18060	-0.487717	4.87267	1.15e-06	8.28e-06
1	6212585	6213468	AT1G18070	-0.487717	4.87267	1.15e-06	8.28e-06
1	6219404	6223730	AT1G05373	-0.200742	7.31409	4.11e-06	2.72e-05
1	6219404	6223730	AT1G05377	-0.200742	7.31409	4.11e-06	2.72e-05
1	6219404	6223730	AT1G18075	-0.200742	7.31409	4.11e-06	2.72e-05
1	6219404	6223730	AT1G18080	-0.200742	7.31409	4.11e-06	2.72e-05
1	6219404	6223730	AT1G18090	-0.200742	7.31409	4.11e-06	2.72e-05
1	6244131	6244399	AT1G18140	-0.568578	3.40832	0.00140141	0.00549587
1	6244131	6244399	AT1G18150	-0.568578	3.40832	0.00140141	0.00549587
1	6255483	6256342	AT1G18170	0.660932	4.89869	6.1e-12	7.98e-11
1	6255483	6256342	AT1G18180	0.660932	4.89869	6.1e-12	7.98e-11
1	6266170	6267123	AT1G18197	-0.715849	4.52707	1.13e-09	1.2e-08
1	6266170	6267123	AT1G18200	-0.715849	4.52707	1.13e-09	1.2e-08
1	6267227	6269334	AT1G05387	0.159916	6.67535	0.00212099	0.00790873
1	6267227	6269334	AT1G18210	0.159916	6.67535	0.00212099	0.00790873
1	6267227	6269334	AT1G18220	0.159916	6.67535	0.00212099	0.00790873
1	6276730	6278455	AT1G18250	-0.228556	5.54777	0.00271768	0.00980687
1	6276730	6278455	AT1G18260	-0.228556	5.54777	0.00271768	0.00980687
1	6296805	6301472	AT1G18270	-0.43524	7.24235	2.57e-22	7.94e-21
1	6296805	6301472	AT1G18290	-0.43524	7.24235	2.57e-22	7.94e-21
1	6296805	6301472	AT1G18300	-0.43524	7.24235	2.57e-22	7.94e-21
1	6296805	6301472	AT1G18310	-0.43524	7.24235	2.57e-22	7.94e-21
1	6296805	6301472	AT1G18320	-0.43524	7.24235	2.57e-22	7.94e-21
1	6307148	6309289	AT1G18330	-0.143249	6.4528	0.0105163	0.0311743
1	6307148	6309289	AT1G18335	-0.143249	6.4528	0.0105163	0.0311743
1	6318411	6319735	AT1G18360	-0.170566	5.79227	0.0144368	0.0404878
1	6323077	6324681	AT1G18370	-0.272321	5.25091	0.00142052	0.00556412
1	6323077	6324681	AT1G18390	-0.272321	5.25091	0.00142052	0.00556412
1	6333174	6333479	AT1G18400	-0.649634	3.3621	0.000352703	0.00161335
1	6363145	6363642	AT1G18470	-0.427005	3.77955	0.00547815	0.017908
1	6363145	6363642	AT1G18480	-0.427005	3.77955	0.00547815	0.017908
1	6363145	6363642	AT1G18485	-0.427005	3.77955	0.00547815	0.017908
1	6363145	6363642	AT1G18486	-0.427005	3.77955	0.00547815	0.017908
1	6363145	6363642	AT1G18490	-0.427005	3.77955	0.00547815	0.017908
1	6377356	6378961	AT1G18530	0.1606	5.84595	0.0177307	0.0479519
1	6377356	6378961	AT1G18540	0.1606	5.84595	0.0177307	0.0479519
1	6389039	6390632	AT1G18570	-0.474802	5.65701	1.64e-10	1.86e-09
1	6398179	6401464	AT1G18580	-0.161281	6.96533	0.000807322	0.00338712
1	6398179	6401464	AT1G18590	-0.161281	6.96533	0.000807322	0.00338712
1	6398179	6401464	AT1G18600	-0.161281	6.96533	0.000807322	0.00338712
1	6409407	6411130	AT1G18610	-0.222784	6.34251	0.000127551	0.000644467
1	6409407	6411130	AT1G18620	-0.222784	6.34251	0.000127551	0.000644467
1	6414183	6415374	AT1G18630	-0.293121	5.85576	1.91e-05	0.000113135
1	6458615	6460317	AT1G18720	0.16399	6.16028	0.00707753	0.0222488
1	6461594	6462201	AT1G18730	-0.334927	4.22119	0.00933251	0.0281275
1	6461594	6462201	AT1G18735	-0.334927	4.22119	0.00933251	0.0281275
1	6461594	6462201	AT1G18740	-0.334927	4.22119	0.00933251	0.0281275
1	6503469	6504612	AT1G18840	0.34806	5.73303	7.4e-07	5.44e-06
1	6503469	6504612	AT1G18850	0.34806	5.73303	7.4e-07	5.44e-06
1	6508410	6509431	AT1G05447	-0.453698	4.85261	7.12e-06	4.52e-05
1	6508410	6509431	AT1G18860	-0.453698	4.85261	7.12e-06	4.52e-05
1	6520707	6521577	AT1G18871	0.671143	4.53911	1.57e-09	1.64e-08
1	6520707	6521577	AT1G18879	0.671143	4.53911	1.57e-09	1.64e-08
1	6520707	6521577	AT1G18880	0.671143	4.53911	1.57e-09	1.64e-08
1	6524783	6526335	AT1G05453	0.163377	6.01233	0.0106249	0.0314495
1	6524783	6526335	AT1G18890	0.163377	6.01233	0.0106249	0.0314495
1	6524783	6526335	AT1G18900	0.163377	6.01233	0.0106249	0.0314495
1	6543667	6544614	AT1G18940	-0.205747	5.21143	0.0171859	0.0467276
1	6545773	6547434	AT1G18950	0.185331	6.10803	0.00275651	0.00993853
1	6556934	6558318	AT1G18970	-0.598608	5.71393	4.24e-16	8.22e-15
1	6556934	6558318	AT1G18975	-0.598608	5.71393	4.24e-16	8.22e-15
1	6556934	6558318	AT1G18980	-0.598608	5.71393	4.24e-16	8.22e-15
1	6556934	6558318	AT1G18990	-0.598608	5.71393	4.24e-16	8.22e-15
1	6560573	6563428	AT1G19000	0.130766	6.94805	0.00660356	0.0209414
1	6560573	6563428	AT1G19010	0.130766	6.94805	0.00660356	0.0209414
1	6601732	6603412	AT1G19100	0.195443	6.20688	0.00111458	0.00450271
1	6601732	6603412	AT1G19110	0.195443	6.20688	0.00111458	0.00450271
1	6606091	6610937	AT1G05463	0.465086	7.30664	8.12e-27	3.26e-25
1	6606091	6610937	AT1G05467	0.465086	7.30664	8.12e-27	3.26e-25
1	6606091	6610937	AT1G19115	0.465086	7.30664	8.12e-27	3.26e-25
1	6606091	6610937	AT1G19120	0.465086	7.30664	8.12e-27	3.26e-25
1	6606091	6610937	AT1G19130	0.465086	7.30664	8.12e-27	3.26e-25
1	6606091	6610937	AT1G19140	0.465086	7.30664	8.12e-27	3.26e-25
1	6606091	6610937	AT1G19150	0.465086	7.30664	8.12e-27	3.26e-25
1	6643423	6645157	AT1G05483	-0.286317	5.81032	4.01e-05	0.000223876
1	6643423	6645157	AT1G05487	-0.286317	5.81032	4.01e-05	0.000223876
1	6643423	6645157	AT1G19230	-0.286317	5.81032	4.01e-05	0.000223876
1	6651160	6652686	AT1G19240	-1.42135	4.79364	1.35e-35	8.81e-34
1	6651160	6652686	AT1G19250	-1.42135	4.79364	1.35e-35	8.81e-34
1	6670987	6672953	AT1G05493	0.241246	5.98412	0.000183253	0.000892553
1	6670987	6672953	AT1G05497	0.241246	5.98412	0.000183253	0.000892553
1	6670987	6672953	AT1G19300	0.241246	5.98412	0.000183253	0.000892553
1	6684258	6685727	AT1G19330	-0.163184	5.97519	0.0125701	0.036094
1	6684258	6685727	AT1G19340	-0.163184	5.97519	0.0125701	0.036094
1	6688070	6689553	AT1G19350	-0.164362	5.96903	0.0121252	0.035055
1	6726542	6730036	AT1G19430	0.192969	7.37515	5.75e-06	3.71e-05
1	6726542	6730036	AT1G19440	0.192969	7.37515	5.75e-06	3.71e-05
1	6733088	6735553	AT1G19450	-0.397786	6.82255	3.59e-15	6.31e-14
1	6737759	6738802	AT1G19460	-0.488451	5.00646	2.83e-07	2.2e-06
1	6737759	6738802	AT1G19464	-0.488451	5.00646	2.83e-07	2.2e-06
1	6737759	6738802	AT1G19470	-0.488451	5.00646	2.83e-07	2.2e-06
1	6773845	6775625	AT1G19565	-0.236168	6.33012	5.3e-05	0.00028861
1	6773845	6775625	AT1G19570	-0.236168	6.33012	5.3e-05	0.00028861
1	6773845	6775625	AT1G19580	-0.236168	6.33012	5.3e-05	0.00028861
1	6808808	6809763	AT1G19690	0.4319	5.2643	2.21e-07	1.75e-06
1	6810704	6813779	AT1G19700	-0.198348	6.91062	5.1e-05	0.000278429
1	6814297	6815768	AT1G05507	-0.154868	6.14312	0.0122643	0.0353734
1	6814297	6815768	AT1G19710	-0.154868	6.14312	0.0122643	0.0353734
1	6822286	6823140	AT1G19715	-0.671389	4.53325	8.52e-09	8.17e-08
1	6822286	6823140	AT1G19720	-0.671389	4.53325	8.52e-09	8.17e-08
1	6822286	6823140	AT1G19730	-0.671389	4.53325	8.52e-09	8.17e-08
1	6822286	6823140	AT1G19740	-0.671389	4.53325	8.52e-09	8.17e-08
1	6858859	6860631	AT1G19835	0.25155	6.63464	1.73e-06	1.22e-05
1	6872023	6873442	AT1G19840	-0.17164	5.66406	0.0185877	0.0498458
1	6886459	6888040	AT1G19850	1.07847	5.92016	2.44e-58	5.08e-56
1	6906856	6907265	AT1G19880	-0.963352	3.40712	1.3e-07	1.06e-06
1	6906856	6907265	AT1G19900	-0.963352	3.40712	1.3e-07	1.06e-06
1	6913059	6914496	AT1G19910	0.179017	5.94796	0.00616526	0.0197639
1	6913059	6914496	AT1G19920	0.179017	5.94796	0.00616526	0.0197639
1	6913059	6914496	AT1G19930	0.179017	5.94796	0.00616526	0.0197639
1	6923966	6924847	AT1G19940	-0.33222	5.19373	0.000148015	0.000735807
1	6923966	6924847	AT1G19950	-0.33222	5.19373	0.000148015	0.000735807
1	6923966	6924847	AT1G19960	-0.33222	5.19373	0.000148015	0.000735807
1	6939322	6943384	AT1G05517	-0.342677	7.28129	8.57e-15	1.45e-13
1	6939322	6943384	AT1G20000	-0.342677	7.28129	8.57e-15	1.45e-13
1	6939322	6943384	AT1G20010	-0.342677	7.28129	8.57e-15	1.45e-13
1	6939322	6943384	AT1G20015	-0.342677	7.28129	8.57e-15	1.45e-13
1	6939322	6943384	AT1G20020	-0.342677	7.28129	8.57e-15	1.45e-13
1	6939322	6943384	AT1G20030	-0.342677	7.28129	8.57e-15	1.45e-13
1	6955648	6959497	AT1G05523	0.216944	7.13125	2.01e-06	1.4e-05
1	6955648	6959497	AT1G05527	0.216944	7.13125	2.01e-06	1.4e-05
1	6955648	6959497	AT1G05533	0.216944	7.13125	2.01e-06	1.4e-05
1	6955648	6959497	AT1G20060	0.216944	7.13125	2.01e-06	1.4e-05
1	6955648	6959497	AT1G20065	0.216944	7.13125	2.01e-06	1.4e-05
1	6955648	6959497	AT1G20070	0.216944	7.13125	2.01e-06	1.4e-05
1	6955648	6959497	AT1G20080	0.216944	7.13125	2.01e-06	1.4e-05
1	6966597	6968063	AT1G20090	-0.179273	6.29603	0.00233198	0.00860449
1	6969042	6972994	AT1G20100	0.161401	7.688	3.22e-05	0.00018263
1	6969042	6972994	AT1G20110	0.161401	7.688	3.22e-05	0.00018263
1	6969042	6972994	AT1G20120	0.161401	7.688	3.22e-05	0.00018263
1	6998513	6999923	AT1G20190	-0.585057	5.12839	1.41e-10	1.6e-09
1	7031691	7032870	AT1G20290	-0.425574	4.83219	2.67e-05	0.000153898
1	7031691	7032870	AT1G20300	-0.425574	4.83219	2.67e-05	0.000153898
1	7031691	7032870	AT1G20310	-0.425574	4.83219	2.67e-05	0.000153898
1	7043208	7043527	AT1G20330	-0.625093	4.13828	4.06e-06	2.69e-05
1	7043208	7043527	AT1G20340	-0.625093	4.13828	4.06e-06	2.69e-05
1	7043208	7043527	AT1G20350	-0.625093	4.13828	4.06e-06	2.69e-05
1	7086990	7089930	AT1G20440	-0.153488	6.7468	0.00276646	0.00996072
1	7086990	7089930	AT1G20450	-0.153488	6.7468	0.00276646	0.00996072
1	7086990	7089930	AT1G20460	-0.153488	6.7468	0.00276646	0.00996072
1	7117282	7118674	AT1G20550	-0.214363	5.911	0.00138554	0.00544549
1	7120652	7122399	AT1G20560	-0.199539	6.19313	0.00105924	0.00430164
1	7120652	7122399	AT1G20570	-0.199539	6.19313	0.00105924	0.00430164
1	7149140	7149841	AT1G20630	0.822587	4.23249	7.97e-11	9.31e-10
1	7154162	7155673	AT1G20640	0.164365	6.53083	0.00245636	0.00899188
1	7159312	7160964	AT1G20650	-0.290755	6.31565	7.68e-07	5.63e-06
1	7166925	7168168	AT1G20670	0.151749	6.19152	0.0118499	0.0343635
1	7166925	7168168	AT1G20680	0.151749	6.19152	0.0118499	0.0343635
1	7175641	7177939	AT1G05563	0.154731	6.94141	0.00133343	0.00526748
1	7175641	7177939	AT1G20690	0.154731	6.94141	0.00133343	0.00526748
1	7175641	7177939	AT1G20691	0.154731	6.94141	0.00133343	0.00526748
1	7175641	7177939	AT1G20693	0.154731	6.94141	0.00133343	0.00526748
1	7175641	7177939	AT1G20696	0.154731	6.94141	0.00133343	0.00526748
1	7233290	7234399	AT1G20803	-0.351506	5.42345	1.24e-05	7.54e-05
1	7233290	7234399	AT1G20810	-0.351506	5.42345	1.24e-05	7.54e-05
1	7233290	7234399	AT1G20816	-0.351506	5.42345	1.24e-05	7.54e-05
1	7238591	7240038	AT1G20823	-0.214431	5.2704	0.0111613	0.0327274
1	7238591	7240038	AT1G20830	-0.214431	5.2704	0.0111613	0.0327274
1	7247117	7248558	AT1G05607	0.214408	6.18352	0.000384907	0.00174336
1	7247117	7248558	AT1G20840	0.214408	6.18352	0.000384907	0.00174336
1	7272142	7274506	AT1G20900	-0.358591	6.54865	6.12e-11	7.23e-10
1	7313708	7315037	AT1G20970	0.17	5.86449	0.0115222	0.0335853
1	7371407	7372667	AT1G21060	-0.625743	5.43568	1.62e-14	2.68e-13
1	7371407	7372667	AT1G21065	-0.625743	5.43568	1.62e-14	2.68e-13
1	7384481	7386777	AT1G21080	-0.234897	6.44427	3.09e-05	0.000176332
1	7384481	7386777	AT1G21090	-0.234897	6.44427	3.09e-05	0.000176332
1	7388518	7388919	AT1G21100	-0.599538	3.7484	0.000135625	0.000680811
1	7389528	7390621	AT1G21110	-1.60383	4.4521	3.07e-33	1.73e-31
1	7391386	7391955	NA	-1.40756	3.69894	1.56073e-16	3.13383e-15
1	7442140	7443019	AT1G21250	0.24967	4.81434	0.0119139	0.0345225
1	7442140	7443019	AT1G21270	0.24967	4.81434	0.0119139	0.0345225
1	7452481	7453636	AT1G21310	-1.23297	4.73455	4.56e-27	1.85e-25
1	7452481	7453636	AT1G21313	-1.23297	4.73455	4.56e-27	1.85e-25
1	7476006	7479420	AT1G21340	0.652303	6.57365	5.02e-34	2.96e-32
1	7476006	7479420	AT1G21350	0.652303	6.57365	5.02e-34	2.96e-32
1	7480864	7482811	AT1G21360	-0.824183	5.80954	5.32e-30	2.48e-28
1	7480864	7482811	AT1G21370	-0.824183	5.80954	5.32e-30	2.48e-28
1	7568929	7570447	AT1G21590	-0.231857	6.17373	0.000160974	0.000792366
1	7568929	7570447	AT1G21600	-0.231857	6.17373	0.000160974	0.000792366
1	7603373	7604771	AT1G05683	0.18708	5.82287	0.00612528	0.0196863
1	7603373	7604771	AT1G21650	0.18708	5.82287	0.00612528	0.0196863
1	7603373	7604771	AT1G21651	0.18708	5.82287	0.00612528	0.0196863
1	7603373	7604771	AT1G21660	0.18708	5.82287	0.00612528	0.0196863
1	7653919	7654986	AT1G21770	0.183387	5.57538	0.013837	0.0390352
1	7653919	7654986	AT1G21780	0.183387	5.57538	0.013837	0.0390352
1	7653919	7654986	AT1G21790	0.183387	5.57538	0.013837	0.0390352
1	7666322	7667469	AT1G21835	0.16012	6.03395	0.0116653	0.0339293
1	7666322	7667469	AT1G21840	0.16012	6.03395	0.0116653	0.0339293
1	7666322	7667469	AT1G21850	0.16012	6.03395	0.0116653	0.0339293
1	7680009	7681643	AT1G05687	-0.146052	6.17174	0.0170288	0.0463782
1	7680009	7681643	AT1G21870	-0.146052	6.17174	0.0170288	0.0463782
1	7680009	7681643	AT1G21880	-0.146052	6.17174	0.0170288	0.0463782
1	7696514	7697439	AT1G21910	-0.567529	4.73292	1.06e-07	8.81e-07
1	7759133	7760795	AT1G22030	0.338665	5.61649	3.81e-06	2.55e-05
1	7771250	7772607	AT1G05703	-0.232536	6.20479	0.000130999	0.00066004
1	7771250	7772607	AT1G22050	-0.232536	6.20479	0.000130999	0.00066004
1	7771250	7772607	AT1G22060	-0.232536	6.20479	0.000130999	0.00066004
1	7801720	7802665	AT1G22100	-0.314523	4.23032	0.0143137	0.0401983
1	7801720	7802665	AT1G22110	-0.314523	4.23032	0.0143137	0.0401983
1	7823071	7824159	AT1G22160	-0.774899	5.07069	3.19e-16	6.27e-15
1	7823071	7824159	AT1G22170	-0.774899	5.07069	3.19e-16	6.27e-15
1	7829342	7830832	AT1G05723	-0.327654	5.98451	6.25e-07	4.64e-06
1	7829342	7830832	AT1G05727	-0.327654	5.98451	6.25e-07	4.64e-06
1	7829342	7830832	AT1G22180	-0.327654	5.98451	6.25e-07	4.64e-06
1	7846469	7848001	AT1G22220	-0.463471	5.74192	1.27e-10	1.45e-09
1	7849441	7851414	AT1G22230	-0.441019	6.22162	5.56e-13	8.01e-12
1	7849441	7851414	AT1G22240	-0.441019	6.22162	5.56e-13	8.01e-12
1	7873552	7874958	AT1G05737	0.262626	6.1737	1.44e-05	8.63e-05
1	7873552	7874958	AT1G22280	0.262626	6.1737	1.44e-05	8.63e-05
1	7891622	7892176	AT1G22340	-0.94734	3.77781	2.65e-09	2.69e-08
1	7894273	7894724	AT1G22360	-0.446024	3.72445	0.00458502	0.0153408
1	7904940	7910377	AT1G22380	0.332302	7.65117	2.37e-17	5.06e-16
1	7904940	7910377	AT1G22400	0.332302	7.65117	2.37e-17	5.06e-16
1	7904940	7910377	AT1G22403	0.332302	7.65117	2.37e-17	5.06e-16
1	7904940	7910377	AT1G22410	0.332302	7.65117	2.37e-17	5.06e-16
1	7918900	7920280	AT1G22420	-1.23297	5.25318	5.5e-40	4.85e-38
1	7918900	7920280	AT1G22430	-1.23297	5.25318	5.5e-40	4.85e-38
1	7922076	7926204	AT1G22440	-0.278401	7.53227	1.08e-11	1.38e-10
1	7922076	7926204	AT1G22450	-0.278401	7.53227	1.08e-11	1.38e-10
1	7929630	7931048	AT1G22460	-0.423042	5.52053	5.79e-08	5e-07
1	7932461	7934162	AT1G05747	-0.545353	5.94343	6.47e-16	1.23e-14
1	7932461	7934162	AT1G22470	-0.545353	5.94343	6.47e-16	1.23e-14
1	7932461	7934162	AT1G22480	-0.545353	5.94343	6.47e-16	1.23e-14
1	7939650	7940734	AT1G22490	-1.07259	4.34874	1.74e-16	3.48e-15
1	7949349	7950782	AT1G05753	-0.856617	5.06143	5.73e-19	1.41e-17
1	7949349	7950782	AT1G05757	-0.856617	5.06143	5.73e-19	1.41e-17
1	7949349	7950782	AT1G22500	-0.856617	5.06143	5.73e-19	1.41e-17
1	7949349	7950782	AT1G22510	-0.856617	5.06143	5.73e-19	1.41e-17
1	7956353	7958977	AT1G22520	-0.285777	6.30855	1.24e-06	8.89e-06
1	7956353	7958977	AT1G22530	-0.285777	6.30855	1.24e-06	8.89e-06
1	7961642	7962417	NA	-0.719686	4.39878	5.5397e-09	5.4273e-08
1	7963430	7965361	AT1G22540	-0.143665	6.27838	0.0151545	0.0421628
1	7977959	7978776	AT1G22570	0.915489	4.53138	3.7e-16	7.21e-15
1	7977959	7978776	AT1G22590	0.915489	4.53138	3.7e-16	7.21e-15
1	7988538	7989043	AT1G22600	0.829696	3.40001	2.09e-06	1.45e-05
1	8005923	8007666	AT1G22620	0.264982	6.31553	4.66e-06	3.06e-05
1	8005923	8007666	AT1G22640	0.264982	6.31553	4.66e-06	3.06e-05
1	8025482	8026607	AT1G05763	-0.660297	4.80492	2.76e-10	3.08e-09
1	8025482	8026607	AT1G22670	-0.660297	4.80492	2.76e-10	3.08e-09
1	8025482	8026607	AT1G22680	-0.660297	4.80492	2.76e-10	3.08e-09
1	8025482	8026607	AT1G22690	-0.660297	4.80492	2.76e-10	3.08e-09
1	8076124	8077508	AT1G22810	-0.161823	5.89479	0.0160734	0.0442516
1	8076124	8077508	AT1G22830	-0.161823	5.89479	0.0160734	0.0442516
1	8076124	8077508	AT1G22840	-0.161823	5.89479	0.0160734	0.0442516
1	8096270	8099603	AT1G22880	0.331871	7.22352	8.05e-14	1.24e-12
1	8101470	8102237	AT1G22882	-0.299982	4.51482	0.00866388	0.0264141
1	8101470	8102237	AT1G22885	-0.299982	4.51482	0.00866388	0.0264141
1	8101470	8102237	AT1G22890	-0.299982	4.51482	0.00866388	0.0264141
1	8105249	8107126	AT1G22900	-0.371692	6.02868	1.04e-08	9.83e-08
1	8105249	8107126	AT1G22910	-0.371692	6.02868	1.04e-08	9.83e-08
1	8117048	8118806	AT1G22930	0.213876	6.6015	5.67e-05	0.000306663
1	8143294	8143912	AT1G23000	-0.796804	3.83746	2.41e-07	1.9e-06
1	8147248	8147649	AT1G23010	-1.07813	3.83171	8.68e-12	1.12e-10
1	8152124	8153802	AT1G23020	-0.371392	6.00045	1.46e-08	1.35e-07
1	8152124	8153802	AT1G23030	-0.371392	6.00045	1.46e-08	1.35e-07
1	8164403	8166544	AT1G23040	0.338747	6.32653	4.17e-09	4.13e-08
1	8164403	8166544	AT1G23050	0.338747	6.32653	4.17e-09	4.13e-08
1	8183248	8183698	AT1G23080	0.368712	4.63534	0.000531416	0.00233967
1	8198358	8199411	AT1G05787	-0.428834	5.46771	7e-08	5.99e-07
1	8198358	8199411	AT1G23110	-0.428834	5.46771	7e-08	5.99e-07
1	8198358	8199411	AT1G23120	-0.428834	5.46771	7e-08	5.99e-07
1	8198358	8199411	AT1G23130	-0.428834	5.46771	7e-08	5.99e-07
1	8206695	8208098	AT1G05793	1.56379	4.82787	1.3e-50	2.03e-48
1	8206695	8208098	AT1G23147	1.56379	4.82787	1.3e-50	2.03e-48
1	8206695	8208098	AT1G23150	1.56379	4.82787	1.3e-50	2.03e-48
1	8208851	8211303	AT1G23160	2.46675	5.07291	8.05e-121	6.53e-117
1	8212455	8213655	AT1G23170	0.465982	5.23829	3.12e-08	2.78e-07
1	8212455	8213655	AT1G23180	0.465982	5.23829	3.12e-08	2.78e-07
1	8230053	8230802	AT1G23200	-1.38647	4.06589	1.7e-20	4.66e-19
1	8230053	8230802	AT1G23201	-1.38647	4.06589	1.7e-20	4.66e-19
1	8240463	8241546	AT1G23210	1.82707	3.9537	5.02e-34	2.96e-32
1	8241993	8243247	AT1G23220	-0.233485	5.66632	0.00140518	0.00550666
1	8241993	8243247	AT1G23230	-0.233485	5.66632	0.00140518	0.00550666
1	8258074	8259286	AT1G23250	0.224979	5.84134	0.000901309	0.00372841
1	8258074	8259286	AT1G23260	0.224979	5.84134	0.000901309	0.00372841
1	8258074	8259286	AT1G23270	0.224979	5.84134	0.000901309	0.00372841
1	8270994	8272158	AT1G23310	-0.407107	5.86827	3.14e-09	3.16e-08
1	8285610	8286702	AT1G23340	0.583763	4.73585	1.19e-08	1.11e-07
1	8296281	8297143	AT1G23350	-0.255981	5.14081	0.00398668	0.0136484
1	8296281	8297143	AT1G23360	-0.255981	5.14081	0.00398668	0.0136484
1	8301284	8302842	AT1G05797	-0.392151	6.1777	2.33e-10	2.6e-09
1	8301284	8302842	AT1G05807	-0.392151	6.1777	2.33e-10	2.6e-09
1	8301284	8302842	AT1G23380	-0.392151	6.1777	2.33e-10	2.6e-09
1	8313803	8315769	AT1G23390	-0.147692	6.26569	0.0128702	0.0368003
1	8313803	8315769	AT1G23400	-0.147692	6.26569	0.0128702	0.0368003
1	8313803	8315769	AT1G23410	-0.147692	6.26569	0.0128702	0.0368003
1	8313803	8315769	AT1G23420	-0.147692	6.26569	0.0128702	0.0368003
1	8326152	8327539	AT1G23450	-1.10042	5.02475	4.66e-28	1.98e-26
1	8326152	8327539	AT1G23460	-1.10042	5.02475	4.66e-28	1.98e-26
1	8326152	8327539	AT1G23465	-1.10042	5.02475	4.66e-28	1.98e-26
1	8349591	8352541	AT1G23540	-0.166416	6.36111	0.00389662	0.0133796
1	8349591	8352541	AT1G23550	-0.166416	6.36111	0.00389662	0.0133796
1	8349591	8352541	AT1G23560	-0.166416	6.36111	0.00389662	0.0133796
1	8401703	8402789	AT1G23740	0.366671	4.58236	0.000744543	0.00315556
1	8401703	8402789	AT1G23750	0.366671	4.58236	0.000744543	0.00315556
1	8401703	8402789	AT1G23760	0.366671	4.58236	0.000744543	0.00315556
1	8409729	8410785	AT1G23780	-0.631005	4.74141	3.49e-09	3.48e-08
1	8409729	8410785	AT1G23790	-0.631005	4.74141	3.49e-09	3.48e-08
1	8414569	8415042	AT1G23800	-0.577309	4.00942	4.8e-05	0.000263714
1	8414569	8415042	AT1G23810	-0.577309	4.00942	4.8e-05	0.000263714
1	8423172	8424345	AT1G05833	-0.402348	5.17371	5.64e-06	3.65e-05
1	8423172	8424345	AT1G05837	-0.402348	5.17371	5.64e-06	3.65e-05
1	8423172	8424345	AT1G23820	-0.402348	5.17371	5.64e-06	3.65e-05
1	8423172	8424345	AT1G23830	-0.402348	5.17371	5.64e-06	3.65e-05
1	8423172	8424345	AT1G23840	-0.402348	5.17371	5.64e-06	3.65e-05
1	8425881	8427316	AT1G23850	0.188214	5.41747	0.0170493	0.0464262
1	8425881	8427316	AT1G23860	0.188214	5.41747	0.0170493	0.0464262
1	8461888	8462231	AT1G23935	-0.414804	3.61907	0.0112521	0.0329581
1	8479402	8481009	AT1G23960	0.304386	6.38695	7.5e-08	6.38e-07
1	8479402	8481009	AT1G23965	0.304386	6.38695	7.5e-08	6.38e-07
1	8515579	8515875	AT1G24068	-1.30745	2.96665	1.65e-09	1.71e-08
1	8515579	8515875	AT1G24070	-1.30745	2.96665	1.65e-09	1.71e-08
1	8523063	8524081	AT1G24080	0.518986	5.04704	1.02e-08	9.65e-08
1	8523063	8524081	AT1G24090	0.518986	5.04704	1.02e-08	9.65e-08
1	8523063	8524081	AT1G24095	0.518986	5.04704	1.02e-08	9.65e-08
1	8531303	8532517	AT1G24120	0.152736	6.02032	0.0166415	0.0455222
1	8534164	8537755	AT1G24130	-0.551358	6.59624	4.97e-24	1.69e-22
1	8534164	8537755	AT1G24140	-0.551358	6.59624	4.97e-24	1.69e-22
1	8555296	8559284	AT1G24160	-0.209712	7.66844	9.37e-08	7.86e-07
1	8555296	8559284	AT1G24170	-0.209712	7.66844	9.37e-08	7.86e-07
1	8559561	8560368	AT1G24180	-0.714873	4.60735	3.31e-10	3.66e-09
1	8574611	8575415	AT1G24200	-0.298235	4.88761	0.0024619	0.00901013
1	8574611	8575415	AT1G24210	-0.298235	4.88761	0.0024619	0.00901013
1	8619794	8620685	AT1G24300	0.184238	5.70244	0.00965619	0.0289632
1	8630802	8632019	AT1G24320	-0.495699	5.46239	6.06e-10	6.56e-09
1	8630802	8632019	AT1G24330	-0.495699	5.46239	6.06e-10	6.56e-09
1	8702179	8703519	AT1G24545	0.211341	5.85026	0.00176259	0.00672851
1	8702179	8703519	AT1G24560	0.211341	5.85026	0.00176259	0.00672851
1	8724687	8725325	AT1G24610	-0.4438	4.2354	0.000592751	0.00257961
1	8724687	8725325	AT1G24620	-0.4438	4.2354	0.000592751	0.00257961
1	8725584	8727579	AT1G24625	-0.318648	6.59307	3.65e-09	3.64e-08
1	8762408	8763798	AT1G24764	0.238058	6.07251	0.000143195	0.000714829
1	8838553	8840097	AT1G05927	-0.189585	6.19782	0.00183231	0.00695052
1	8838553	8840097	AT1G05933	-0.189585	6.19782	0.00183231	0.00695052
1	8838553	8840097	AT1G25220	-0.189585	6.19782	0.00183231	0.00695052
1	8840889	8842818	AT1G05937	-0.330971	6.02311	3.36e-07	2.58e-06
1	8840889	8842818	AT1G25230	-0.330971	6.02311	3.36e-07	2.58e-06
1	8840889	8842818	AT1G25240	-0.330971	6.02311	3.36e-07	2.58e-06
1	8860659	8862009	AT1G25275	0.564532	5.59487	2.24e-14	3.63e-13
1	8860659	8862009	AT1G25277	0.564532	5.59487	2.24e-14	3.63e-13
1	8863520	8865342	AT1G25280	0.129124	6.77913	0.0105993	0.031403
1	8863520	8865342	AT1G25290	0.129124	6.77913	0.0105993	0.031403
1	8877541	8878708	AT1G25310	0.194824	5.80091	0.00460561	0.015397
1	8877541	8878708	AT1G25320	0.194824	5.80091	0.00460561	0.015397
1	8907638	8909604	AT1G25390	-0.200332	6.43358	0.000385877	0.00174727
1	8911442	8912566	AT1G25400	0.2548	5.18255	0.0030623	0.0108715
1	8915702	8916900	AT1G25410	0.176232	5.77538	0.0110865	0.0325761
1	8915702	8916900	AT1G25420	0.176232	5.77538	0.0110865	0.0325761
1	8915702	8916900	AT1G25422	0.176232	5.77538	0.0110865	0.0325761
1	8934417	8935663	AT1G25440	-1.08539	4.9058	5.89e-25	2.12e-23
1	8938696	8939749	AT1G05967	0.525204	4.41493	6.52e-06	4.17e-05
1	8938696	8939749	AT1G25450	0.525204	4.41493	6.52e-06	4.17e-05
1	8938696	8939749	AT1G25460	0.525204	4.41493	6.52e-06	4.17e-05
1	8957160	8962972	AT1G25500	-0.235653	7.69689	1.49e-09	1.55e-08
1	8957160	8962972	AT1G25510	-0.235653	7.69689	1.49e-09	1.55e-08
1	8957160	8962972	AT1G25520	-0.235653	7.69689	1.49e-09	1.55e-08
1	8967166	8967620	AT1G25530	0.552321	3.5729	0.000721452	0.00307294
1	8976239	8978458	AT1G25540	0.152851	7.11255	0.000873276	0.00362261
1	8976239	8978458	AT1G25550	0.152851	7.11255	0.000873276	0.00362261
1	9023124	9024420	AT1G05973	-0.427153	5.79801	1.36e-09	1.43e-08
1	9023124	9024420	AT1G05977	-0.427153	5.79801	1.36e-09	1.43e-08
1	9023124	9024420	AT1G26090	-0.427153	5.79801	1.36e-09	1.43e-08
1	9023124	9024420	AT1G26100	-0.427153	5.79801	1.36e-09	1.43e-08
1	9023124	9024420	AT1G26110	-0.427153	5.79801	1.36e-09	1.43e-08
1	9067099	9067421	AT1G05987	-1.07138	2.98595	4.39e-07	3.33e-06
1	9067099	9067421	AT1G26200	-1.07138	2.98595	4.39e-07	3.33e-06
1	9067099	9067421	AT1G26208	-1.07138	2.98595	4.39e-07	3.33e-06
1	9067099	9067421	AT1G26210	-1.07138	2.98595	4.39e-07	3.33e-06
1	9184377	9185852	AT1G26570	0.15988	6.51148	0.00340121	0.0118925
1	9184377	9185852	AT1G26580	0.15988	6.51148	0.00340121	0.0118925
1	9188864	9190160	AT1G26590	0.427244	5.39353	7.53e-08	6.41e-07
1	9188864	9190160	AT1G26600	0.427244	5.39353	7.53e-08	6.41e-07
1	9215315	9216684	AT1G26665	0.157571	5.88103	0.0185473	0.049762
1	9215315	9216684	AT1G26670	0.157571	5.88103	0.0185473	0.049762
1	9215315	9216684	AT1G26680	0.157571	5.88103	0.0185473	0.049762
1	9224869	9225977	AT1G26690	0.18734	5.57768	0.0118418	0.0343504
1	9224869	9225977	AT1G26700	0.18734	5.57768	0.0118418	0.0343504
1	9241683	9242468	AT1G06013	0.296947	4.26737	0.0164656	0.0451398
1	9241683	9242468	AT1G26730	0.296947	4.26737	0.0164656	0.0451398
1	9284845	9286658	AT1G26799	0.189785	6.48582	0.000556937	0.00244275
1	9284845	9286658	AT1G26800	0.189785	6.48582	0.000556937	0.00244275
1	9284845	9286658	AT1G26810	0.189785	6.48582	0.000556937	0.00244275
1	9295388	9296561	AT1G26820	0.251519	5.6745	0.000462219	0.00205622
1	9295388	9296561	AT1G26830	0.251519	5.6745	0.000462219	0.00205622
1	9295388	9296561	AT1G26840	0.251519	5.6745	0.000462219	0.00205622
1	9302979	9304599	AT1G26850	-0.337641	6.2095	3.12e-08	2.78e-07
1	9329150	9331036	AT1G26920	0.201638	6.64741	0.000120215	0.000610062
1	9329150	9331036	AT1G26921	0.201638	6.64741	0.000120215	0.000610062
1	9336417	9338177	AT1G26930	0.191946	6.5919	0.000316037	0.00146539
1	9355843	9357378	AT1G26960	-0.405386	5.57927	1.05e-07	8.73e-07
1	9359784	9360171	AT1G26970	-0.581347	3.48772	0.000759152	0.00321328
1	9381646	9383314	AT1G27030	-1.3546	5.54868	3.42e-58	7.02e-56
1	9407316	9411675	AT1G27090	0.16506	7.4119	8.83e-05	0.000458374
1	9407316	9411675	AT1G27100	0.16506	7.4119	8.83e-05	0.000458374
1	9428271	9429728	AT1G27140	-0.18107	6.10462	0.00387901	0.013322
1	9428271	9429728	AT1G27150	-0.18107	6.10462	0.00387901	0.013322
1	9428271	9429728	AT1G27160	-0.18107	6.10462	0.00387901	0.013322
1	9439531	9442117	AT1G27170	0.194851	6.434	0.000484843	0.0021492
1	9439531	9442117	AT1G27180	0.194851	6.434	0.000484843	0.0021492
1	9450359	9452303	AT1G06047	-0.165218	6.47661	0.0029673	0.0105782
1	9450359	9452303	AT1G27190	-0.165218	6.47661	0.0029673	0.0105782
1	9450359	9452303	AT1G27200	-0.165218	6.47661	0.0029673	0.0105782
1	9456171	9458601	AT1G06053	-0.26041	6.68032	6.99e-07	5.15e-06
1	9456171	9458601	AT1G27210	-0.26041	6.68032	6.99e-07	5.15e-06
1	9492598	9494534	AT1G27320	0.17231	6.50517	0.00162731	0.00627114
1	9492598	9494534	AT1G27330	0.17231	6.50517	0.00162731	0.00627114
1	9494808	9496466	AT1G27340	0.192349	6.4358	0.000569262	0.00248657
1	9526300	9527632	AT1G27430	0.251173	6.00781	8.64e-05	0.000448804
1	9526300	9527632	AT1G27435	0.251173	6.00781	8.64e-05	0.000448804
1	9534376	9535168	AT1G27440	-0.292838	5.1641	0.000924401	0.00381034
1	9534376	9535168	AT1G27450	-0.292838	5.1641	0.000924401	0.00381034
1	9534376	9535168	AT1G27460	-0.292838	5.1641	0.000924401	0.00381034
1	9557426	9559374	AT1G27510	0.115382	7.00196	0.0149566	0.0416862
1	9557426	9559374	AT1G27520	0.115382	7.00196	0.0149566	0.0416862
1	9621470	9622092	AT1G27660	0.824321	3.8785	1.61e-08	1.49e-07
1	9627259	9628801	AT1G27670	-1.0004	4.86667	2.99e-21	8.6e-20
1	9627259	9628801	AT1G27680	-1.0004	4.86667	2.99e-21	8.6e-20
1	9646938	9649192	AT1G27720	0.338162	6.28638	6.86e-09	6.66e-08
1	9646938	9649192	AT1G27730	0.338162	6.28638	6.86e-09	6.66e-08
1	9667995	9670073	AT1G27752	-0.145378	6.58037	0.00696757	0.0219371
1	9667995	9670073	AT1G27760	-0.145378	6.58037	0.00696757	0.0219371
1	9698047	9699340	AT1G27840	0.16664	6.31923	0.00399467	0.01367
1	9698047	9699340	AT1G27850	0.16664	6.31923	0.00399467	0.01367
1	9714528	9715333	AT1G27880	0.302812	4.75998	0.00280302	0.0100812
1	9714528	9715333	AT1G27890	0.302812	4.75998	0.00280302	0.0100812
1	9714528	9715333	AT1G27900	0.302812	4.75998	0.00280302	0.0100812
1	9729578	9732779	AT1G27920	-0.135678	7.10508	0.00333012	0.011664
1	9729578	9732779	AT1G27921	-0.135678	7.10508	0.00333012	0.011664
1	9729578	9732779	AT1G27930	-0.135678	7.10508	0.00333012	0.011664
1	9746484	9749433	AT1G27960	-0.286224	6.87255	8.04e-09	7.75e-08
1	9746484	9749433	AT1G27970	-0.286224	6.87255	8.04e-09	7.75e-08
1	9746484	9749433	AT1G27980	-0.286224	6.87255	8.04e-09	7.75e-08
1	9776696	9778257	AT1G28040	0.217857	5.79895	0.00153911	0.00596241
1	9776696	9778257	AT1G28050	0.217857	5.79895	0.00153911	0.00596241
1	9782777	9783768	AT1G28060	0.296275	5.16718	0.000615631	0.00266916
1	9782777	9783768	AT1G28070	0.296275	5.16718	0.000615631	0.00266916
1	9789726	9790594	AT1G28080	0.495991	4.4719	1.29e-05	7.85e-05
1	9795466	9796641	AT1G28090	0.242241	5.93325	0.000223692	0.00106887
1	9800821	9802187	AT1G06117	-0.27676	5.78	8.3e-05	0.000432919
1	9800821	9802187	AT1G06123	-0.27676	5.78	8.3e-05	0.000432919
1	9800821	9802187	AT1G28100	-0.27676	5.78	8.3e-05	0.000432919
1	9846632	9848362	AT1G06127	-0.533043	5.97937	1.34e-15	2.46e-14
1	9846632	9848362	AT1G28180	-0.533043	5.97937	1.34e-15	2.46e-14
1	9846632	9848362	AT1G28190	-0.533043	5.97937	1.34e-15	2.46e-14
1	9878214	9879526	AT1G06133	0.200486	5.68373	0.00513835	0.0168959
1	9878214	9879526	AT1G28260	0.200486	5.68373	0.00513835	0.0168959
1	9878214	9879526	AT1G28265	0.200486	5.68373	0.00513835	0.0168959
1	9889088	9890157	AT1G28280	0.521156	5.16412	1.8e-09	1.86e-08
1	9889088	9890157	AT1G28290	0.521156	5.16412	1.8e-09	1.86e-08
1	9956114	9956964	AT1G28370	-0.343108	4.92011	0.000439638	0.00196601
1	9963247	9964481	AT1G28380	-0.211735	5.70697	0.00326657	0.0114786
1	10010194	10011005	AT1G06163	0.783521	4.03775	9.95e-09	9.44e-08
1	10010194	10011005	AT1G28470	0.783521	4.03775	9.95e-09	9.44e-08
1	10055341	10055750	AT1G28600	-1.17794	2.72625	3.81e-07	2.91e-06
1	10055341	10055750	AT1G28610	-1.17794	2.72625	3.81e-07	2.91e-06
1	10071911	10073924	AT1G28640	-1.1272	5.51873	6.41e-42	6.12e-40
1	10071911	10073924	AT1G28650	-1.1272	5.51873	6.41e-42	6.12e-40
1	10071911	10073924	AT1G28660	-1.1272	5.51873	6.41e-42	6.12e-40
1	10074998	10077021	AT1G28670	-0.600777	5.92053	1.53e-18	3.66e-17
1	10074998	10077021	AT1G28680	-0.600777	5.92053	1.53e-18	3.66e-17
1	10125714	10127407	AT1G06197	-1.20528	5.09482	2.52e-34	1.53e-32
1	10125714	10127407	AT1G06203	-1.20528	5.09482	2.52e-34	1.53e-32
1	10125714	10127407	AT1G29020	-1.20528	5.09482	2.52e-34	1.53e-32
1	10125714	10127407	AT1G29025	-1.20528	5.09482	2.52e-34	1.53e-32
1	10138549	10139297	AT1G06213	-0.404927	4.3193	0.00112784	0.00454837
1	10138549	10139297	AT1G06217	-0.404927	4.3193	0.00112784	0.00454837
1	10138549	10139297	AT1G29050	-0.404927	4.3193	0.00112784	0.00454837
1	10149502	10150480	AT1G29060	-0.215981	5.38036	0.00775777	0.0240378
1	10149502	10150480	AT1G29070	-0.215981	5.38036	0.00775777	0.0240378
1	10194075	10195544	AT1G29170	-0.339458	5.9122	4.81e-07	3.62e-06
1	10198424	10199863	AT1G29179	-0.173145	6.10157	0.00578189	0.0187536
1	10198424	10199863	AT1G29180	-0.173145	6.10157	0.00578189	0.0187536
1	10222754	10223235	AT1G29240	-0.640301	3.87538	2.11e-05	0.000123886
1	10223683	10226416	AT1G29250	-0.178934	6.85462	0.00032105	0.00148693
1	10223683	10226416	AT1G29260	-0.178934	6.85462	0.00032105	0.00148693
1	10223683	10226416	AT1G29265	-0.178934	6.85462	0.00032105	0.00148693
1	10230311	10230687	AT1G29270	-1.01739	3.11532	5.13e-07	3.85e-06
1	10244800	10246809	AT1G29290	0.55336	5.79221	9.52e-16	1.78e-14
1	10251787	10253000	AT1G29300	0.248477	5.37218	0.00194174	0.00731694
1	10251787	10253000	AT1G29310	0.248477	5.37218	0.00194174	0.00731694
1	10251787	10253000	AT1G29320	0.248477	5.37218	0.00194174	0.00731694
1	10274645	10276973	AT1G29350	-0.212547	6.80973	2.51e-05	0.000145386
1	10274645	10276973	AT1G29355	-0.212547	6.80973	2.51e-05	0.000145386
1	10274645	10276973	AT1G29357	-0.212547	6.80973	2.51e-05	0.000145386
1	10292604	10294775	AT1G29395	0.223686	6.79241	8.68e-06	5.43e-05
1	10292604	10294775	AT1G29400	0.223686	6.79241	8.68e-06	5.43e-05
1	10326232	10326974	AT1G06287	-0.284498	5.31213	0.000662921	0.00284455
1	10326232	10326974	AT1G29530	-0.284498	5.31213	0.000662921	0.00284455
1	10326232	10326974	AT1G29535	-0.284498	5.31213	0.000662921	0.00284455
1	10326232	10326974	AT1G29540	-0.284498	5.31213	0.000662921	0.00284455
1	10332574	10333242	AT1G29550	-0.469187	3.96824	0.00109721	0.00444028
1	10332574	10333242	AT1G29560	-0.469187	3.96824	0.00109721	0.00444028
1	10332574	10333242	AT1G29570	-0.469187	3.96824	0.00109721	0.00444028
1	10381208	10382270	AT1G06293	0.162485	5.97188	0.0122136	0.0352694
1	10381208	10382270	AT1G29680	0.162485	5.97188	0.0122136	0.0352694
1	10381208	10382270	AT1G29690	0.162485	5.97188	0.0122136	0.0352694
1	10404699	10408431	AT1G29730	0.563807	6.84762	4.69e-30	2.2e-28
1	10404699	10408431	AT1G29740	0.563807	6.84762	4.69e-30	2.2e-28
1	10441636	10442014	AT1G29830	1.05651	3.48962	5.42e-10	5.9e-09
1	10485988	10486879	AT1G06303	-0.261233	5.10438	0.00382982	0.013181
1	10485988	10486879	AT1G29940	-0.261233	5.10438	0.00382982	0.013181
1	10491559	10492568	AT1G06297	0.228115	5.60172	0.00198047	0.00744464
1	10491559	10492568	AT1G29950	0.228115	5.60172	0.00198047	0.00744464
1	10491559	10492568	AT1G29960	0.228115	5.60172	0.00198047	0.00744464
1	10543981	10544618	AT1G30050	1.3903	3.63358	2.27e-17	4.89e-16
1	10543981	10544618	AT1G30060	1.3903	3.63358	2.27e-17	4.89e-16
1	10551424	10552287	AT1G30080	-0.340454	4.35525	0.00539204	0.0176583
1	10582064	10583016	AT1G30110	0.166603	5.77719	0.0163062	0.0447786
1	10627796	10628136	AT1G30210	-0.536402	3.4308	0.0023385	0.00862662
1	10645143	10646269	AT1G30240	-0.232187	5.40812	0.00386275	0.013283
1	10654767	10656583	AT1G30270	0.162294	6.74726	0.00145518	0.00568159
1	10676959	10678560	AT1G06323	-0.223526	5.74217	0.00166424	0.00639823
1	10676959	10678560	AT1G30320	-0.223526	5.74217	0.00166424	0.00639823
1	10715399	10717190	AT1G30360	-0.173209	6.54235	0.00149419	0.00581652
1	10720393	10721176	AT1G30370	-0.802451	4.20053	2.24e-09	2.3e-08
1	10721511	10722699	AT1G30380	-1.15946	5.10403	1.86e-32	9.97e-31
1	10738274	10739758	AT1G30400	-0.831895	5.78639	5.31e-30	2.48e-28
1	10738274	10739758	AT1G30410	-0.831895	5.78639	5.31e-30	2.48e-28
1	10748197	10748764	AT1G30420	-0.232302	4.88188	0.0181364	0.0488375
1	10762191	10763546	AT1G30440	0.19592	5.80463	0.00433513	0.0146497
1	10762191	10763546	AT1G30450	0.19592	5.80463	0.00433513	0.0146497
1	10799935	10801080	AT1G30490	0.437071	5.92699	2.89e-11	3.54e-10
1	10808061	10809888	AT1G30500	0.1477	6.43179	0.00826031	0.0253673
1	10808061	10809888	AT1G30510	0.1477	6.43179	0.00826031	0.0253673
1	10808061	10809888	AT1G30515	0.1477	6.43179	0.00826031	0.0253673
1	10810814	10811570	AT1G30520	-0.41963	4.6547	0.000120869	0.000612997
1	10814693	10815399	AT1G06347	-0.351807	4.00165	0.0123683	0.0356291
1	10814693	10815399	AT1G30530	-0.351807	4.00165	0.0123683	0.0356291
1	10822868	10824064	AT1G30545	-0.409635	5.14594	4.9e-06	3.2e-05
1	10822868	10824064	AT1G30550	-0.409635	5.14594	4.9e-06	3.2e-05
1	10822868	10824064	AT1G30560	-0.409635	5.14594	4.9e-06	3.2e-05
1	10844096	10845501	AT1G30600	-0.236877	5.89821	0.000437041	0.00195548
1	10844096	10845501	AT1G30610	-0.236877	5.89821	0.000437041	0.00195548
1	10854237	10856156	AT1G30620	0.260447	6.6709	5.63e-07	4.19e-06
1	10867922	10869725	AT1G30650	0.227333	6.40887	5.31e-05	0.000288847
1	10881353	10882286	AT1G30670	-0.333246	5.37447	4.68e-05	0.000257487
1	10881353	10882286	AT1G30680	-0.333246	5.37447	4.68e-05	0.000257487
1	10887200	10888515	AT1G30690	-0.39421	5.89249	6.96e-09	6.74e-08
1	10892243	10893571	AT1G30700	-0.862021	4.94538	1.21e-17	2.66e-16
1	10892243	10893571	AT1G30710	-0.862021	4.94538	1.21e-17	2.66e-16
1	10940951	10942273	AT1G30810	0.16764	6.3681	0.00327716	0.0115084
1	10940951	10942273	AT1G30814	0.16764	6.3681	0.00327716	0.0115084
1	10988578	10989794	AT1G30860	0.464411	5.40054	4.63e-09	4.57e-08
1	10988578	10989794	AT1G30870	0.464411	5.40054	4.63e-09	4.57e-08
1	11018242	11019134	AT1G30930	0.208195	5.39491	0.00885311	0.0268875
1	11071228	11072171	AT1G31040	-0.904757	4.54783	2.69e-14	4.3e-13
1	11106911	11108276	AT1G31120	-0.147078	6.54821	0.00686781	0.021665
1	11123337	11124171	AT1G31160	-0.278273	5.24555	0.00115119	0.00463102
1	11133501	11134481	AT1G31170	-0.276269	5.31173	0.000929617	0.003826
1	11212828	11214675	AT1G31320	-0.465763	5.62423	5.97e-10	6.47e-09
1	11215336	11216385	AT1G31330	-0.796655	4.81115	5.31e-14	8.28e-13
1	11215336	11216385	AT1G31335	-0.796655	4.81115	5.31e-14	8.28e-13
1	11255494	11255745	AT1G31430	-0.593856	3.39057	0.000925449	0.00381368
1	11257931	11258930	AT1G31440	-0.234512	5.78822	0.000809772	0.00339564
1	11292605	11293894	AT1G31540	-0.319999	5.35016	0.000104007	0.000533491
1	11328884	11329130	AT1G31650	-0.702012	3.39009	0.000103372	0.000531033
1	11329690	11330950	AT1G31660	0.293122	5.21185	0.000569379	0.00248657
1	11359330	11360990	AT1G31730	0.179506	6.27325	0.00223237	0.00827649
1	11395367	11397129	AT1G31790	-0.188319	5.94033	0.00447293	0.0150122
1	11395367	11397129	AT1G31800	-0.188319	5.94033	0.00447293	0.0150122
1	11417973	11418478	AT1G31817	-1.50794	3.45094	8.49e-16	1.59e-14
1	11417973	11418478	AT1G31820	-1.50794	3.45094	8.49e-16	1.59e-14
1	11417973	11418478	AT1G31830	-1.50794	3.45094	8.49e-16	1.59e-14
1	11469200	11473496	AT1G06473	0.153429	7.61665	0.000109025	0.00055711
1	11469200	11473496	AT1G06483	0.153429	7.61665	0.000109025	0.00055711
1	11469200	11473496	AT1G31930	0.153429	7.61665	0.000109025	0.00055711
1	11469200	11473496	AT1G31935	0.153429	7.61665	0.000109025	0.00055711
1	11469200	11473496	AT1G31940	0.153429	7.61665	0.000109025	0.00055711
1	11469200	11473496	AT1G31950	0.153429	7.61665	0.000109025	0.00055711
1	11543030	11544509	AT1G32090	0.152448	6.11456	0.0136419	0.0385989
1	11546422	11548197	AT1G32100	0.769573	5.24257	9.21e-20	2.4e-18
1	11552694	11553530	AT1G32120	0.470474	4.74173	4e-06	2.65e-05
1	11561043	11562209	AT1G32130	0.187808	5.85147	0.00544516	0.0178038
1	11568591	11569603	AT1G32150	-0.323382	5.12426	0.000319608	0.0014811
1	11568591	11569603	AT1G32160	-0.323382	5.12426	0.000319608	0.0014811
1	11573136	11573872	NA	-0.560148	4.40897	4.08047e-06	2.70431e-05
1	11575178	11577506	AT1G32170	-0.530561	6.49858	4.06e-21	1.16e-19
1	11575178	11577506	AT1G32172	-0.530561	6.49858	4.06e-21	1.16e-19
1	11611782	11613265	AT1G32230	0.169215	6.26495	0.00405294	0.0138344
1	11628700	11630755	AT1G32240	0.964551	5.5146	5.15e-36	3.51e-34
1	11672600	11674422	AT1G06537	0.222155	6.19957	0.000216937	0.00104068
1	11672600	11674422	AT1G32360	0.222155	6.19957	0.000216937	0.00104068
1	11672600	11674422	AT1G32361	0.222155	6.19957	0.000216937	0.00104068
1	11672600	11674422	AT1G32370	0.222155	6.19957	0.000216937	0.00104068
1	11711982	11712780	AT1G32440	-0.354948	5.31167	2.31e-05	0.000134798
1	11767871	11768172	AT1G32540	1.08611	2.64624	1.95e-06	1.36e-05
1	11796458	11801372	AT1G32610	0.136927	7.73146	0.000353971	0.00161815
1	11796458	11801372	AT1G32620	0.136927	7.73146	0.000353971	0.00161815
1	11796458	11801372	AT1G32630	0.136927	7.73146	0.000353971	0.00161815
1	11796458	11801372	AT1G32640	0.136927	7.73146	0.000353971	0.00161815
1	11827301	11829149	AT1G32700	0.224421	6.81652	7.01e-06	4.46e-05
1	11858068	11859541	AT1G32750	0.229935	5.97045	0.000388521	0.00175826
1	11858068	11859541	AT1G32760	0.229935	5.97045	0.000388521	0.00175826
1	11907353	11909303	AT1G32850	0.514081	5.96944	2.1e-15	3.81e-14
1	11907353	11909303	AT1G32860	0.514081	5.96944	2.1e-15	3.81e-14
1	11911637	11912352	AT1G32870	0.415727	5.09621	2.9e-06	1.97e-05
1	11928770	11930247	AT1G06627	0.181372	6.41197	0.00125798	0.00500356
1	11928770	11930247	AT1G32920	0.181372	6.41197	0.00125798	0.00500356
1	11931014	11932134	AT1G32928	0.146477	6.25841	0.0130923	0.03735
1	11931014	11932134	AT1G32930	0.146477	6.25841	0.0130923	0.03735
1	11936745	11937793	AT1G32940	-0.180153	5.53343	0.0185941	0.0498546
1	11970236	11972738	AT1G33050	-0.413976	6.46656	2.17e-13	3.25e-12
1	11970236	11972738	AT1G33055	-0.413976	6.46656	2.17e-13	3.25e-12
1	12002012	12003460	AT1G33102	-0.775522	5.28921	7.19e-19	1.75e-17
1	12004651	12006615	AT1G33110	-1.18608	6.11296	3.18e-69	1.01e-66
1	12051466	12054992	AT1G33240	0.248526	7.26784	1.48e-08	1.37e-07
1	12064361	12065649	AT1G33260	-0.551356	5.64128	2.33e-13	3.47e-12
1	12064361	12065649	AT1G33265	-0.551356	5.64128	2.33e-13	3.47e-12
1	12069268	12070556	AT1G33270	0.232427	6.10617	0.000173723	0.000849706
1	12072486	12074841	AT1G33280	0.913134	5.93116	3.47e-43	3.66e-41
1	12072486	12074841	AT1G33290	0.913134	5.93116	3.47e-43	3.66e-41
1	12090720	12093368	AT1G33350	0.15657	7.14005	0.000589147	0.0025653
1	12090720	12093368	AT1G33360	0.15657	7.14005	0.000589147	0.0025653
1	12095954	12096644	NA	-0.785149	4.65871	2.66107e-12	3.60076e-11
1	12122663	12123681	AT1G33415	-0.232575	5.19411	0.00752782	0.0234717
1	12122663	12123681	AT1G33420	-0.232575	5.19411	0.00752782	0.0234717
1	12151713	12153108	AT1G33480	-0.195867	6.03703	0.0022577	0.00836084
1	12151713	12153108	AT1G33490	-0.195867	6.03703	0.0022577	0.00836084
1	12151713	12153108	AT1G33500	-0.195867	6.03703	0.0022577	0.00836084
1	12156487	12156915	NA	-0.487209	3.79647	0.00150268	0.00584499
1	12157877	12159303	AT1G33520	0.166158	5.85699	0.0137962	0.0389515
1	12157877	12159303	AT1G33530	0.166158	5.85699	0.0137962	0.0389515
1	12177426	12179210	AT1G33590	0.188358	5.93322	0.00414028	0.0140822
1	12177426	12179210	AT1G33600	0.188358	5.93322	0.00414028	0.0140822
1	12188706	12192838	AT1G33607	0.437441	6.9625	6.57e-20	1.72e-18
1	12188706	12192838	AT1G33610	0.437441	6.9625	6.57e-20	1.72e-18
1	12188706	12192838	AT1G33612	0.437441	6.9625	6.57e-20	1.72e-18
1	12188706	12192838	AT1G33615	0.437441	6.9625	6.57e-20	1.72e-18
1	12233475	12235517	AT1G06703	1.95429	5.38182	9.67e-110	3.14e-106
1	12233475	12235517	AT1G06707	1.95429	5.38182	9.67e-110	3.14e-106
1	12233475	12235517	AT1G33750	1.95429	5.38182	9.67e-110	3.14e-106
1	12233475	12235517	AT1G33760	1.95429	5.38182	9.67e-110	3.14e-106
1	12374282	12376106	AT1G34030	-0.977878	5.74795	9.76e-39	8.04e-37
1	12374282	12376106	AT1G34040	-0.977878	5.74795	9.76e-39	8.04e-37
1	12417885	12421728	AT1G34110	0.487325	7.01776	4.83e-25	1.76e-23
1	12423987	12424276	NA	0.469649	3.45606	0.00588455	0.0190371
1	12426758	12427512	AT1G34120	0.242395	5.3228	0.00299534	0.0106688
1	12426758	12427512	AT1G34130	0.242395	5.3228	0.00299534	0.0106688
1	12584516	12584827	AT1G34420	-1.07214	3.4496	3.03e-09	3.05e-08
1	12596000	12597040	AT1G34440	0.440528	4.83863	7.19e-06	4.56e-05
1	12596000	12597040	AT1G34460	0.440528	4.83863	7.19e-06	4.56e-05
1	12650170	12651159	AT1G34550	0.273427	5.67104	0.00014311	0.000714625
1	12650170	12651159	AT1G34560	0.273427	5.67104	0.00014311	0.000714625
1	12655970	12656690	AT1G34570	-0.230087	5.10947	0.0104521	0.031018
1	12655970	12656690	AT1G34575	-0.230087	5.10947	0.0104521	0.031018
1	12840202	12842027	NA	0.19542	6.19886	0.00114611	0.00461286
1	12934312	12934757	AT1G35250	-1.25678	3.49134	3.5e-12	4.67e-11
1	12935838	12936448	AT1G35255	-0.849128	4.04606	3.11e-09	3.13e-08
1	12936720	12937689	AT1G35260	-1.19855	4.29622	4.76e-19	1.18e-17
1	12977393	12978418	AT1G35340	-0.262293	5.06088	0.00429401	0.014538
1	12984373	12984782	AT1G06873	-0.998819	3.37548	6.24e-08	5.37e-07
1	12984373	12984782	AT1G06877	-0.998819	3.37548	6.24e-08	5.37e-07
1	12984373	12984782	AT1G35350	-0.998819	3.37548	6.24e-08	5.37e-07
1	13030351	13031205	AT1G35430	0.242079	5.22157	0.00431459	0.0145924
1	13076632	13077543	NA	-0.526833	4.74336	6.61577e-07	4.88327e-06
1	13078033	13079734	AT1G35515	-0.134595	6.56131	0.0129235	0.0369203
1	13078033	13079734	AT1G35516	-0.134595	6.56131	0.0129235	0.0369203
1	13115746	13117201	AT1G35545	-0.257378	5.83415	0.0001889	0.000918679
1	13115746	13117201	AT1G35560	-0.257378	5.83415	0.0001889	0.000918679
1	13124034	13125545	AT1G35580	0.235119	5.93418	0.000340032	0.00156596
1	13144124	13146767	AT1G35610	-0.685985	6.60255	8.33e-36	5.58e-34
1	13144124	13146767	AT1G35614	-0.685985	6.60255	8.33e-36	5.58e-34
1	13205315	13206475	AT1G35670	0.320054	5.96966	7.77e-07	5.69e-06
1	13205315	13206475	AT1G35680	0.320054	5.96966	7.77e-07	5.69e-06
1	13279130	13280490	AT1G35780	0.636265	5.8135	1.5e-20	4.13e-19
1	13281210	13282010	NA	0.708631	4.6759	1.60131e-11	2.00615e-10
1	13450205	13451205	AT1G36050	0.248148	5.44944	0.00145388	0.00568012
1	13454560	13456319	AT1G36060	0.584585	5.57697	3.89e-15	6.82e-14
1	13671637	13672348	AT1G36310	-0.31507	5.07882	0.000577616	0.00251983
1	13671637	13672348	AT1G36320	-0.31507	5.07882	0.000577616	0.00251983
1	14004089	14004877	AT1G36940	-0.68098	4.27938	1.36e-07	1.11e-06
1	14158400	14160728	AT1G07013	-0.257868	5.99026	8.07e-05	0.000421686
1	14158400	14160728	AT1G37130	-0.257868	5.99026	8.07e-05	0.000421686
1	14177005	14177896	AT1G37150	0.271526	4.71798	0.00841463	0.025768
1	14285004	14286293	AT1G07023	0.183198	5.95708	0.00491594	0.0162502
1	14285004	14286293	AT1G07027	0.183198	5.95708	0.00491594	0.0162502
1	14295414	14296229	AT1G38131	0.226348	5.45491	0.00361097	0.0125287
1	15976748	15977276	AT1G42540	-1.79502	3.18418	1.18e-17	2.62e-16
1	15976748	15977276	AT1G42550	-1.79502	3.18418	1.18e-17	2.62e-16
1	16140510	16141653	AT1G43000	0.281064	5.08564	0.00163949	0.00631209
1	16184148	16184658	AT1G43040	1.19963	3.36075	2.46e-11	3.04e-10
1	16263655	16264813	AT1G43160	-1.2575	4.85227	3.19e-30	1.5e-28
1	16263655	16264813	AT1G43170	-1.2575	4.85227	3.19e-30	1.5e-28
1	16467942	16468951	AT1G43667	0.294689	5.49871	0.00011673	0.000593488
1	16467942	16468951	AT1G43670	0.294689	5.49871	0.00011673	0.000593488
1	16575933	16576302	AT1G43790	-0.548399	3.19251	0.00424867	0.0144176
1	16575933	16576302	AT1G43800	-0.548399	3.19251	0.00424867	0.0144176
1	16646496	16647437	AT1G07233	0.296463	5.61105	5.44e-05	0.00029496
1	16646496	16647437	AT1G43890	0.296463	5.61105	5.44e-05	0.00029496
1	16688980	16689528	AT1G43980	-0.330037	4.14089	0.0132354	0.0376854
1	16738910	16740291	AT1G44050	-0.410443	5.30789	1.12e-06	8.08e-06
1	16766070	16767569	AT1G07243	-0.649207	5.72512	1.14e-18	2.74e-17
1	16766070	16767569	AT1G44100	-0.649207	5.72512	1.14e-18	2.74e-17
1	16794728	16795445	AT1G44160	-1.38448	4.18102	5.51e-22	1.66e-20
1	16799089	16800313	AT1G44170	-0.232251	5.88952	0.000586146	0.00255292
1	16830949	16832357	AT1G44318	2.40489	4.20073	7.5e-61	1.79e-58
1	16850443	16851407	AT1G44446	-0.204404	5.44196	0.00991066	0.0296497
1	16874883	16876452	AT1G44608	-1.27963	5.34002	3.49e-45	4.16e-43
1	16892421	16894230	AT1G44750	0.145503	6.98412	0.00225976	0.00836276
1	16896989	16898582	AT1G44760	0.17912	5.95043	0.00609085	0.0195966
1	16933470	16934839	AT1G44830	-0.561022	5.43932	4.44e-12	5.87e-11
1	17012592	17013254	AT1G07287	-0.768377	4.05599	5.76e-08	4.98e-07
1	17012592	17013254	AT1G45010	-0.768377	4.05599	5.76e-08	4.98e-07
1	17021472	17022560	AT1G45015	-0.432855	5.34052	2.07e-07	1.65e-06
1	17065243	17066508	AT1G45130	-0.173985	5.99688	0.00743956	0.0232606
1	17075767	17076317	AT1G45145	0.561007	4.62669	1.54e-07	1.25e-06
1	17167168	17167935	AT1G45248	-0.204229	5.5014	0.00842913	0.0258027
1	17167168	17167935	AT1G45249	-0.204229	5.5014	0.00842913	0.0258027
1	17179326	17179918	AT1G45332	-0.789983	3.93315	1.03e-07	8.6e-07
1	17179326	17179918	AT1G45474	-0.789983	3.93315	1.03e-07	8.6e-07
1	17224806	17226434	AT1G46264	-0.919489	5.11278	4.12e-22	1.25e-20
1	17265606	17266840	AT1G46696	-0.214874	5.63151	0.00367417	0.0127127
1	17265606	17266840	AT1G46768	-0.214874	5.63151	0.00367417	0.0127127
1	17283929	17285912	AT1G47128	-0.233999	6.30769	6.99e-05	0.000370598
1	17326306	17327967	AT1G47260	0.419801	5.99145	6.55e-11	7.72e-10
1	17326306	17327967	AT1G47270	0.419801	5.99145	6.55e-11	7.72e-10
1	17326306	17327967	AT1G47271	0.419801	5.99145	6.55e-11	7.72e-10
1	17326306	17327967	AT1G47278	0.419801	5.99145	6.55e-11	7.72e-10
1	17374996	17376156	AT1G47380	0.227331	5.62776	0.00186356	0.00705256
1	17374996	17376156	AT1G47389	0.227331	5.62776	0.00186356	0.00705256
1	17417464	17418883	AT1G47470	-0.877383	5.47467	1.35e-26	5.37e-25
1	17417464	17418883	AT1G47480	-0.877383	5.47467	1.35e-26	5.37e-25
1	17436899	17438578	AT1G47510	1.2234	5.07618	2.88e-40	2.56e-38
1	17451305	17452790	AT1G47530	-0.560729	5.9154	2.41e-16	4.76e-15
1	17508835	17509771	AT1G47620	2.29986	3.5069	7.55e-36	5.09e-34
1	17517571	17517878	AT1G47640	1.03243	3.27819	1.93e-08	1.76e-07
1	17558090	17559068	AT1G47710	0.335425	5.4845	1.28e-05	7.76e-05
1	17569202	17570381	AT1G47740	0.229358	5.47025	0.00302491	0.0107505
1	17569202	17570381	AT1G47750	0.229358	5.47025	0.00302491	0.0107505
1	17569202	17570381	AT1G47760	0.229358	5.47025	0.00302491	0.0107505
1	17629319	17630562	NA	-0.466667	5.0555	5.79575e-07	4.30936e-06
1	17718507	17719501	AT1G48020	0.180708	5.73862	0.0101536	0.0302872
1	17718507	17719501	AT1G48030	0.180708	5.73862	0.0101536	0.0302872
1	17718507	17719501	AT1G48040	0.180708	5.73862	0.0101536	0.0302872
1	17787851	17789632	AT1G48145	0.14094	6.5758	0.00851379	0.0260177
1	17787851	17789632	AT1G48160	0.14094	6.5758	0.00851379	0.0260177
1	17787851	17789632	AT1G48170	0.14094	6.5758	0.00851379	0.0260177
1	17787851	17789632	AT1G48175	0.14094	6.5758	0.00851379	0.0260177
1	17797609	17799151	AT1G48190	0.187451	6.42536	0.000814535	0.00341297
1	17797609	17799151	AT1G48200	0.187451	6.42536	0.000814535	0.00341297
1	17797609	17799151	AT1G48210	0.187451	6.42536	0.000814535	0.00341297
1	17825567	17826820	AT1G48267	0.153066	6.19196	0.0111252	0.0326544
1	17834762	17836279	AT1G48280	-0.174725	5.70405	0.0150478	0.0419133
1	17863750	17865074	AT1G48330	0.606943	5.35184	5.78e-14	9e-13
1	17863750	17865074	AT1G48350	0.606943	5.35184	5.78e-14	9e-13
1	17872905	17873340	AT1G48360	-0.400072	3.55988	0.0165394	0.0452733
1	17874433	17875682	AT1G48370	0.252265	6.40217	7.58e-06	4.79e-05
1	17918019	17920023	AT1G48480	-0.507819	5.60949	2.22e-11	2.75e-10
1	17927918	17928937	AT1G48490	0.243312	5.7083	0.000608058	0.00264126
1	17931470	17932465	AT1G48500	-0.568898	4.73545	9.94e-08	8.31e-07
1	17931470	17932465	AT1G48510	-0.568898	4.73545	9.94e-08	8.31e-07
1	17951914	17953708	AT1G48550	0.14785	6.83258	0.00296297	0.0105687
1	17951914	17953708	AT1G48560	0.14785	6.83258	0.00296297	0.0105687
1	17951914	17953708	AT1G48570	0.14785	6.83258	0.00296297	0.0105687
1	17965611	17967047	AT1G07497	-0.226252	6.29559	0.000125801	0.000636219
1	17965611	17967047	AT1G48600	-0.226252	6.29559	0.000125801	0.000636219
1	17969885	17970374	AT1G48605	-0.319011	4.16892	0.0153046	0.0424883
1	17969885	17970374	AT1G48610	-0.319011	4.16892	0.0153046	0.0424883
1	17974253	17976656	AT1G48620	-0.150148	6.66692	0.00424062	0.0143933
1	17985392	17985806	AT1G48630	1.47038	3.24402	8.94e-15	1.51e-13
1	17985392	17985806	AT1G48635	1.47038	3.24402	8.94e-15	1.51e-13
1	17985392	17985806	AT1G48640	1.47038	3.24402	8.94e-15	1.51e-13
1	18000302	18001508	AT1G48660	-1.88143	4.59556	7.86e-47	1.04e-44
1	18000302	18001508	AT1G48670	-1.88143	4.59556	7.86e-47	1.04e-44
1	18009003	18009951	AT1G48690	-1.34199	4.34871	1.37e-23	4.59e-22
1	18010974	18012256	AT1G48698	-1.4429	4.54663	1.35e-30	6.56e-29
1	18010974	18012256	AT1G48700	-1.4429	4.54663	1.35e-30	6.56e-29
1	18030755	18031424	AT1G48745	-0.299827	4.85203	0.00267044	0.00965492
1	18035982	18036643	AT1G48750	-0.632626	4.04634	7.14e-06	4.53e-05
1	18035982	18036643	AT1G48760	-0.632626	4.04634	7.14e-06	4.53e-05
1	18097837	18099482	AT1G48920	-0.173218	5.97932	0.00802819	0.0247782
1	18116761	18117816	AT1G07517	0.190187	5.72921	0.00699203	0.021997
1	18116761	18117816	AT1G48970	0.190187	5.72921	0.00699203	0.021997
1	18116761	18117816	AT1G48980	0.190187	5.72921	0.00699203	0.021997
1	18127695	18129246	AT1G07523	2.34567	4.98711	2.73e-105	6.32e-102
1	18127695	18129246	AT1G49005	2.34567	4.98711	2.73e-105	6.32e-102
1	18132701	18133244	AT1G07527	0.987038	3.8678	2.05e-11	2.55e-10
1	18132701	18133244	AT1G49010	0.987038	3.8678	2.05e-11	2.55e-10
1	18132701	18133244	AT1G49015	0.987038	3.8678	2.05e-11	2.55e-10
1	18150522	18151544	AT1G49040	0.274824	5.35293	0.000660921	0.00283822
1	18150522	18151544	AT1G49050	0.274824	5.35293	0.000660921	0.00283822
1	18177513	18178472	AT1G49130	0.22205	5.70563	0.00178608	0.00680634
1	18177513	18178472	AT1G49140	0.22205	5.70563	0.00178608	0.00680634
1	18177513	18178472	AT1G49150	0.22205	5.70563	0.00178608	0.00680634
1	18237946	18238848	AT1G49300	-0.320707	4.9538	0.000844253	0.00352022
1	18237946	18238848	AT1G49310	-0.320707	4.9538	0.000844253	0.00352022
1	18268820	18269475	AT1G07547	0.329331	4.96089	0.000436234	0.0019524
1	18268820	18269475	AT1G49360	0.329331	4.96089	0.000436234	0.0019524
1	18279489	18280206	AT1G49380	-0.325015	4.45332	0.0055695	0.0181591
1	18279489	18280206	AT1G49390	-0.325015	4.45332	0.0055695	0.0181591
1	18279489	18280206	AT1G49400	-0.325015	4.45332	0.0055695	0.0181591
1	18305182	18305896	AT1G49450	-0.844888	4.11624	1.35e-09	1.42e-08
1	18312848	18313643	AT1G49475	0.638487	4.53971	8.4e-09	8.07e-08
1	18312848	18313643	AT1G49480	0.638487	4.53971	8.4e-09	8.07e-08
1	18317447	18318623	NA	-0.22544	4.95264	0.0183218	0.0492549
1	18318707	18319361	AT1G49490	0.432936	3.88612	0.00276043	0.00994784
1	18342383	18344721	AT1G49560	0.173687	6.36872	0.00230416	0.00850961
1	18342383	18344721	AT1G49570	0.173687	6.36872	0.00230416	0.00850961
1	18359243	18360616	AT1G49600	0.198012	5.94019	0.00250403	0.00913752
1	18365207	18366966	AT1G07573	0.177453	6.12504	0.00395288	0.0135442
1	18365207	18366966	AT1G49610	0.177453	6.12504	0.00395288	0.0135442
1	18365207	18366966	AT1G49620	0.177453	6.12504	0.00395288	0.0135442
1	18404903	18405802	AT1G49730	-0.575863	5.30086	1.67e-11	2.09e-10
1	18407401	18408256	AT1G49740	0.337633	4.46326	0.00309329	0.0109647
1	18428570	18431007	AT1G07593	0.153056	6.51926	0.00494815	0.0163368
1	18428570	18431007	AT1G49780	0.153056	6.51926	0.00494815	0.0163368
1	18463601	18464835	AT1G49870	0.18673	5.81515	0.00634697	0.0202703
1	18463601	18464835	AT1G49880	0.18673	5.81515	0.00634697	0.0202703
1	18469869	18471408	AT1G49890	0.240898	6.04039	0.000140536	0.000702853
1	18503731	18505179	AT1G49970	-0.242934	6.19141	7.01e-05	0.000371684
1	18503731	18505179	AT1G49975	-0.242934	6.19141	7.01e-05	0.000371684
1	18507799	18508587	AT1G49980	0.203349	5.2399	0.015811	0.0436775
1	18516633	18518816	AT1G07603	0.234428	6.5666	1.25e-05	7.59e-05
1	18516633	18518816	AT1G07607	0.234428	6.5666	1.25e-05	7.59e-05
1	18516633	18518816	AT1G50000	0.234428	6.5666	1.25e-05	7.59e-05
1	18516633	18518816	AT1G50010	0.234428	6.5666	1.25e-05	7.59e-05
1	18551249	18551903	AT1G50055	1.94831	3.09268	2.84e-21	8.19e-20
1	18551249	18551903	AT1G50060	1.94831	3.09268	2.84e-21	8.19e-20
1	18551249	18551903	AT1G50070	1.94831	3.09268	2.84e-21	8.19e-20
1	18624417	18626609	AT1G50260	-1.19588	5.82048	2.52e-57	4.93e-55
1	18624417	18626609	AT1G50270	-1.19588	5.82048	2.52e-57	4.93e-55
1	18624417	18626609	AT1G50280	-1.19588	5.82048	2.52e-57	4.93e-55
1	18627561	18628487	AT1G50290	-0.35304	5.56249	3.93e-06	2.62e-05
1	18627561	18628487	AT1G50300	-0.35304	5.56249	3.93e-06	2.62e-05
1	18667489	18668594	AT1G50390	-0.450744	4.82566	9.29e-06	5.79e-05
1	18667489	18668594	AT1G50400	-0.450744	4.82566	9.29e-06	5.79e-05
1	18679138	18681488	AT1G50420	-0.535811	6.48389	2.5e-21	7.23e-20
1	18679138	18681488	AT1G50430	-0.535811	6.48389	2.5e-21	7.23e-20
1	18689662	18690916	AT1G07633	-0.219568	5.68179	0.0024875	0.00908742
1	18689662	18690916	AT1G07637	-0.219568	5.68179	0.0024875	0.00908742
1	18689662	18690916	AT1G50450	-0.219568	5.68179	0.0024875	0.00908742
1	18689662	18690916	AT1G50460	-0.219568	5.68179	0.0024875	0.00908742
1	18715314	18717262	AT1G50500	0.221457	7.04064	2.28e-06	1.58e-05
1	18715314	18717262	AT1G50510	0.221457	7.04064	2.28e-06	1.58e-05
1	18715314	18717262	AT1G50520	0.221457	7.04064	2.28e-06	1.58e-05
1	18729552	18731441	AT1G50570	0.357407	6.48221	7.98e-11	9.32e-10
1	18729552	18731441	AT1G50575	0.357407	6.48221	7.98e-11	9.32e-10
1	18729552	18731441	AT1G50580	0.357407	6.48221	7.98e-11	9.32e-10
1	18733571	18734409	AT1G50590	-0.286994	4.83089	0.00427741	0.014503
1	18752455	18754153	AT1G50630	0.185093	6.20737	0.00201571	0.0075596
1	18756431	18758562	AT1G07657	0.131152	6.74297	0.0101958	0.030374
1	18756431	18758562	AT1G50640	0.131152	6.74297	0.0101958	0.030374
1	18776006	18777482	AT1G50670	0.153905	6.19473	0.0106266	0.0314495
1	18776006	18777482	AT1G50680	0.153905	6.19473	0.0106266	0.0314495
1	18776006	18777482	AT1G50690	0.153905	6.19473	0.0106266	0.0314495
1	18781592	18782977	AT1G07667	0.177925	5.9265	0.006894	0.0217363
1	18781592	18782977	AT1G50700	0.177925	5.9265	0.006894	0.0217363
1	18786918	18788073	AT1G50710	0.260537	5.75238	0.000191977	0.000933082
1	18795131	18795872	AT1G07673	0.18126	5.49094	0.0182737	0.04915
1	18795131	18795872	AT1G50730	0.18126	5.49094	0.0182737	0.04915
1	18819930	18820667	AT1G50770	0.389675	4.58283	0.000337217	0.0015547
1	18819930	18820667	AT1G50780	0.389675	4.58283	0.000337217	0.0015547
1	18837710	18838034	AT1G50820	0.673112	3.60536	3.13e-05	0.000178099
1	18837710	18838034	AT1G50830	0.673112	3.60536	3.13e-05	0.000178099
1	18837710	18838034	AT1G50840	0.673112	3.60536	3.13e-05	0.000178099
1	18879327	18880838	AT1G07703	0.473255	6.21543	2.22e-15	4.01e-14
1	18879327	18880838	AT1G50940	0.473255	6.21543	2.22e-15	4.01e-14
1	18879327	18880838	AT1G50950	0.473255	6.21543	2.22e-15	4.01e-14
1	18976825	18978986	AT1G51190	0.777985	6.1542	5.33e-37	3.85e-35
1	19004949	19005717	AT1G51250	-0.923741	4.139	3.05e-11	3.72e-10
1	19004949	19005717	AT1G51260	-0.923741	4.139	3.05e-11	3.72e-10
1	19004949	19005717	AT1G51270	-0.923741	4.139	3.05e-11	3.72e-10
1	19035564	19036639	AT1G51340	0.193301	5.85062	0.00423347	0.014375
1	19035564	19036639	AT1G51350	0.193301	5.85062	0.00423347	0.014375
1	19043694	19045659	AT1G51360	0.182479	6.65158	0.000494184	0.00218584
1	19043694	19045659	AT1G51370	0.182479	6.65158	0.000494184	0.00218584
1	19043694	19045659	AT1G51380	0.182479	6.65158	0.000494184	0.00218584
1	19066124	19067073	AT1G51420	-0.422152	5.09666	3.96e-06	2.64e-05
1	19068161	19069052	AT1G51430	0.230209	5.6089	0.00175397	0.00669763
1	19068161	19069052	AT1G51440	0.230209	5.6089	0.00175397	0.00669763
1	19092939	19093253	AT1G51480	-0.592138	3.17227	0.0022724	0.00839997
1	19092939	19093253	AT1G51490	-0.592138	3.17227	0.0022724	0.00839997
1	19118467	19119896	AT1G07753	-0.161116	5.9845	0.0135017	0.0382917
1	19118467	19119896	AT1G51550	-0.161116	5.9845	0.0135017	0.0382917
1	19118467	19119896	AT1G51560	-0.161116	5.9845	0.0135017	0.0382917
1	19135935	19137337	AT1G51600	0.164122	6.05301	0.00926814	0.0279647
1	19135935	19137337	AT1G51610	0.164122	6.05301	0.00926814	0.0279647
1	19135935	19137337	AT1G51620	0.164122	6.05301	0.00926814	0.0279647
1	19143265	19144565	AT1G51630	0.228578	6.37868	5.68e-05	0.00030724
1	19152402	19155685	AT1G51640	0.119589	7.13357	0.00881905	0.0268192
1	19152402	19155685	AT1G51645	0.119589	7.13357	0.00881905	0.0268192
1	19152402	19155685	AT1G51650	0.119589	7.13357	0.00881905	0.0268192
1	19152402	19155685	AT1G51660	0.119589	7.13357	0.00881905	0.0268192
1	19152402	19155685	AT1G51670	0.119589	7.13357	0.00881905	0.0268192
1	19159827	19161940	AT1G51680	-0.391408	5.85101	1.46e-08	1.35e-07
1	19162606	19163148	AT1G51690	-0.400092	3.83448	0.0077176	0.0239545
1	19174004	19175391	AT1G07763	-0.295924	5.43352	0.000209687	0.00100978
1	19174004	19175391	AT1G51700	-0.295924	5.43352	0.000209687	0.00100978
1	19174004	19175391	AT1G51710	-0.295924	5.43352	0.000209687	0.00100978
1	19201776	19202080	AT1G51760	-0.440346	3.26637	0.0180137	0.0485713
1	19201776	19202080	AT1G51770	-0.440346	3.26637	0.0180137	0.0485713
1	19201776	19202080	AT1G51780	-0.440346	3.26637	0.0180137	0.0485713
1	19210406	19210763	AT1G51790	-1.03253	3.46164	9.42e-09	8.98e-08
1	19214244	19214710	AT1G51800	-0.667197	3.81771	1.5e-05	8.98e-05
1	19256255	19257092	AT1G51850	-0.537528	4.44582	7.13e-06	4.53e-05
1	19261345	19261710	AT1G51860	-0.508481	3.6273	0.00192596	0.007265
1	19313231	19314294	AT1G51965	0.188323	5.54504	0.0123894	0.0356773
1	19313231	19314294	AT1G51970	0.188323	5.54504	0.0123894	0.0356773
1	19366526	19366894	AT1G52070	2.30919	2.83089	7.23e-24	2.45e-22
1	19366526	19366894	AT1G52080	2.30919	2.83089	7.23e-24	2.45e-22
1	19373380	19374443	AT1G07783	0.746994	4.72164	5.05e-13	7.3e-12
1	19417391	19418520	AT1G52150	-0.235008	5.68764	0.0012019	0.00481234
1	19417391	19418520	AT1G52155	-0.235008	5.68764	0.0012019	0.00481234
1	19442111	19443488	AT1G52191	-0.744257	5.07967	3.84e-15	6.75e-14
1	19442111	19443488	AT1G52200	-0.744257	5.07967	3.84e-15	6.75e-14
1	19468483	19470429	AT1G52280	0.146748	6.4708	0.0079181	0.0244878
1	19468483	19470429	AT1G52290	0.146748	6.4708	0.0079181	0.0244878
1	19477982	19478904	AT1G52300	-0.195038	5.71225	0.00661599	0.0209644
1	19477982	19478904	AT1G52310	-0.195038	5.71225	0.00661599	0.0209644
1	19477982	19478904	AT1G52315	-0.195038	5.71225	0.00661599	0.0209644
1	19494059	19494749	AT1G52340	-0.637655	4.01014	8.22e-06	5.17e-05
1	19494059	19494749	AT1G52342	-0.637655	4.01014	8.22e-06	5.17e-05
1	19494059	19494749	AT1G52343	-0.637655	4.01014	8.22e-06	5.17e-05
1	19494059	19494749	AT1G52347	-0.637655	4.01014	8.22e-06	5.17e-05
1	19498858	19499993	AT1G52350	0.265953	5.58033	0.000344324	0.00158208
1	19498858	19499993	AT1G52360	0.265953	5.58033	0.000344324	0.00158208
1	19575388	19576089	AT1G52550	-1.15803	4.30809	5.16e-18	1.18e-16
1	19575388	19576089	AT1G52560	-1.15803	4.30809	5.16e-18	1.18e-16
1	19579386	19580928	AT1G52565	-0.402303	5.81256	9.2e-09	8.79e-08
1	19607991	19608890	AT1G52630	0.194244	5.51425	0.0107563	0.0317413
1	19607991	19608890	AT1G52640	0.194244	5.51425	0.0107563	0.0317413
1	19607991	19608890	AT1G52650	0.194244	5.51425	0.0107563	0.0317413
1	19647022	19649555	AT1G52750	-0.464449	6.44682	3.36e-16	6.58e-15
1	19650330	19652921	AT1G52760	-0.187462	6.66378	0.000365496	0.00166427
1	19650330	19652921	AT1G52770	-0.187462	6.66378	0.000365496	0.00166427
1	19670229	19671352	AT1G52820	0.225853	5.87284	0.000753536	0.003192
1	19670229	19671352	AT1G52825	0.225853	5.87284	0.000753536	0.003192
1	19670229	19671352	AT1G52827	0.225853	5.87284	0.000753536	0.003192
1	19705861	19706535	AT1G52900	0.23059	5.04308	0.0111263	0.0326544
1	19705861	19706535	AT1G52905	0.23059	5.04308	0.0111263	0.0326544
1	19707809	19709273	AT1G07847	1.13678	5.43922	5.83e-46	7.28e-44
1	19707809	19709273	AT1G52910	1.13678	5.43922	5.83e-46	7.28e-44
1	19707809	19709273	AT1G52920	1.13678	5.43922	5.83e-46	7.28e-44
1	19707809	19709273	AT1G52930	1.13678	5.43922	5.83e-46	7.28e-44
1	19760802	19762568	AT1G53025	0.156927	6.61119	0.00307438	0.0109075
1	19760802	19762568	AT1G53030	0.156927	6.61119	0.00307438	0.0109075
1	19760802	19762568	AT1G53035	0.156927	6.61119	0.00307438	0.0109075
1	19771645	19773254	AT1G53050	0.184339	6.30223	0.00153084	0.00593745
1	19775656	19776999	AT1G53060	0.578544	5.14992	3.18e-11	3.87e-10
1	19777988	19779254	AT1G53070	0.310183	5.30824	0.000155629	0.000769323
1	19777988	19779254	AT1G53080	0.310183	5.30824	0.000155629	0.000769323
1	19789967	19791133	AT1G53100	0.278717	5.79317	5.17e-05	0.000282216
1	19789967	19791133	AT1G53110	0.278717	5.79317	5.17e-05	0.000282216
1	19792701	19793579	AT1G53120	0.20051	5.39436	0.0117368	0.0341007
1	19812140	19814573	AT1G53163	0.501501	6.25137	1.94e-17	4.19e-16
1	19812140	19814573	AT1G53165	0.501501	6.25137	1.94e-17	4.19e-16
1	19836641	19838013	AT1G53190	0.20869	6.00772	0.00111499	0.00450325
1	19844324	19846063	AT1G53200	0.141097	6.57572	0.0084566	0.0258689
1	19844324	19846063	AT1G53210	0.141097	6.57572	0.0084566	0.0258689
1	19844324	19846063	AT1G53220	0.141097	6.57572	0.0084566	0.0258689
1	19849303	19852338	AT1G53230	0.292575	6.74266	9.55e-09	9.09e-08
1	19849303	19852338	AT1G53233	0.292575	6.74266	9.55e-09	9.09e-08
1	19855718	19859275	AT1G53240	0.490846	7.27076	4.26e-29	1.9e-27
1	19855718	19859275	AT1G53250	0.490846	7.27076	4.26e-29	1.9e-27
1	19855718	19859275	AT1G53260	0.490846	7.27076	4.26e-29	1.9e-27
1	19883176	19883896	AT1G53300	-0.563655	4.50982	1.36e-06	9.7e-06
1	19883176	19883896	AT1G53310	-0.563655	4.50982	1.36e-06	9.7e-06
1	19895718	19896377	AT1G53320	-0.339931	4.39267	0.00472374	0.0157142
1	19895718	19896377	AT1G53325	-0.339931	4.39267	0.00472374	0.0157142
1	19895718	19896377	AT1G53330	-0.339931	4.39267	0.00472374	0.0157142
1	19899580	19901444	AT1G53340	-0.724468	6.00154	3.83e-27	1.58e-25
1	19902002	19904196	AT1G53345	-0.291524	6.29015	8.75e-07	6.38e-06
1	19902002	19904196	AT1G53350	-0.291524	6.29015	8.75e-07	6.38e-06
1	19902002	19904196	AT1G53360	-0.291524	6.29015	8.75e-07	6.38e-06
1	19912480	19913808	AT1G53366	-0.50489	5.01104	1.04e-07	8.65e-07
1	19912480	19913808	AT1G53380	-0.50489	5.01104	1.04e-07	8.65e-07
1	19924369	19925949	AT1G07877	0.375515	6.36837	4.1e-11	4.93e-10
1	19924369	19925949	AT1G53390	0.375515	6.36837	4.1e-11	4.93e-10
1	19924369	19925949	AT1G53400	0.375515	6.36837	4.1e-11	4.93e-10
1	19924369	19925949	AT1G53410	0.375515	6.36837	4.1e-11	4.93e-10
1	19945588	19946635	AT1G53440	-0.446967	5.26126	2.02e-07	1.61e-06
1	19957921	19959455	AT1G53460	-0.267541	5.93071	6.12e-05	0.000328652
1	19957921	19959455	AT1G53470	-0.267541	5.93071	6.12e-05	0.000328652
1	19962866	19964949	AT1G07883	0.346463	6.22334	5.9e-09	5.75e-08
1	19962866	19964949	AT1G07887	0.346463	6.22334	5.9e-09	5.75e-08
1	19962866	19964949	AT1G07893	0.346463	6.22334	5.9e-09	5.75e-08
1	19962866	19964949	AT1G53480	0.346463	6.22334	5.9e-09	5.75e-08
1	19962866	19964949	AT1G53490	0.346463	6.22334	5.9e-09	5.75e-08
1	19985213	19986244	AT1G07907	-0.663445	5.45286	3.62e-16	7.07e-15
1	19985213	19986244	AT1G53560	-0.663445	5.45286	3.62e-16	7.07e-15
1	19985213	19986244	AT1G53570	-0.663445	5.45286	3.62e-16	7.07e-15
1	20014460	20015064	AT1G53620	-0.527192	4.26035	4.07e-05	0.000226866
1	20014460	20015064	AT1G53625	-0.527192	4.26035	4.07e-05	0.000226866
1	20017406	20018115	AT1G07927	-0.410781	4.56124	0.000285707	0.00133237
1	20017406	20018115	AT1G53633	-0.410781	4.56124	0.000285707	0.00133237
1	20022887	20023825	AT1G53640	-0.358697	5.15469	5.65e-05	0.000305777
1	20030487	20031811	AT1G53645	0.187871	6.14617	0.00212048	0.00790867
1	20030487	20031811	AT1G53650	0.187871	6.14617	0.00212048	0.00790867
1	20033839	20034852	AT1G53655	1.30751	4.79625	1.41e-36	9.89e-35
1	20033839	20034852	AT1G53660	1.30751	4.79625	1.41e-36	9.89e-35
1	20036272	20037486	AT1G53670	-0.259075	5.89307	0.000127396	0.000643887
1	20036272	20037486	AT1G53680	-0.259075	5.89307	0.000127396	0.000643887
1	20044469	20044850	AT1G53690	-1.17659	3.30437	8.63e-10	9.25e-09
1	20046296	20046656	NA	-0.4017	3.83285	0.00755886	0.0235519
1	20048417	20049990	AT1G53700	0.744544	5.14985	1.78e-17	3.86e-16
1	20048417	20049990	AT1G53705	0.744544	5.14985	1.78e-17	3.86e-16
1	20052172	20053733	AT1G07933	2.30086	4.66407	1.49e-79	6.9e-77
1	20052172	20053733	AT1G53708	2.30086	4.66407	1.49e-79	6.9e-77
1	20052172	20053733	AT1G53710	2.30086	4.66407	1.49e-79	6.9e-77
1	20058533	20059809	AT1G53720	-0.638382	4.92636	1.42e-10	1.62e-09
1	20061235	20062945	AT1G53730	-0.25175	6.42201	9.17e-06	5.71e-05
1	20077789	20079308	AT1G53780	0.203387	6.1496	0.000865316	0.0035951
1	20077789	20079308	AT1G53790	0.203387	6.1496	0.000865316	0.0035951
1	20077789	20079308	AT1G53800	0.203387	6.1496	0.000865316	0.0035951
1	20093032	20093752	AT1G07937	-0.466808	4.37239	0.000138468	0.000693364
1	20093032	20093752	AT1G53815	-0.466808	4.37239	0.000138468	0.000693364
1	20094005	20094749	NA	-0.488058	3.98216	0.000644824	0.00277718
1	20098353	20098722	AT1G53830	-0.752844	3.46246	1.91e-05	0.000112913
1	20098353	20098722	AT1G53840	-0.752844	3.46246	1.91e-05	0.000112913
1	20107662	20110188	AT1G53850	0.308525	6.42551	3.45e-08	3.06e-07
1	20107662	20110188	AT1G53860	0.308525	6.42551	3.45e-08	3.06e-07
1	20107662	20110188	AT1G53870	0.308525	6.42551	3.45e-08	3.06e-07
1	20137125	20139591	AT1G53910	0.52039	6.10868	3.89e-17	8.21e-16
1	20137125	20139591	AT1G53920	0.52039	6.10868	3.89e-17	8.21e-16
1	20147696	20148523	AT1G53945	-0.776987	4.18	9.27e-09	8.84e-08
1	20147696	20148523	AT1G53950	-0.776987	4.18	9.27e-09	8.84e-08
1	20148994	20149593	AT1G53970	-0.844483	3.72954	1.51e-07	1.23e-06
1	20148994	20149593	AT1G53980	-0.844483	3.72954	1.51e-07	1.23e-06
1	20150967	20151479	AT1G53990	-0.502122	3.81125	0.00103061	0.00420012
1	20154338	20156720	AT1G54000	0.358111	6.43462	1.35e-10	1.53e-09
1	20159600	20160724	AT1G54010	0.755641	4.97557	6.61e-16	1.26e-14
1	20167606	20168881	AT1G54030	0.212738	6.00419	0.000902104	0.00373075
1	20204225	20204985	AT1G54115	-0.303345	4.96919	0.00146166	0.00570457
1	20204225	20204985	AT1G54120	-0.303345	4.96919	0.00146166	0.00570457
1	20210115	20212368	AT1G54130	0.222833	6.88667	5.33e-06	3.46e-05
1	20259316	20260806	AT1G07957	0.190769	6.44802	0.000602492	0.00261919
[truncated: 10,527 more rows]

## Sheet: Sheet 4
Sheet 4. H3K4me3 normalized counts for CC and QC samples. "Chromosome": chromosome number "Start": start position of peak. "End": end position of peak. # Columns D to F are normalized counts for QC samples. # Columns G to I are normalized counts for CC samples.
Chromosome	Start	End	QC-1	QC-2	QC-3	CC-1	CC-2	CC-3
1	3217	4753	5.90034	5.6883	5.76927	5.54976	5.46663	5.37466
1	7837	9022	5.95288	5.92501	5.9529	6.04155	5.95306	5.93281
1	11848	14151	6.81494	6.90024	6.84308	6.58966	6.41455	6.46131
1	20979	21458	3.64123	4.10762	3.82479	3.67529	3.75646	3.80609
1	22721	24023	5.91454	6.05372	5.9257	6.15596	6.00256	5.86401
1	32238	33598	6.25018	6.21121	6.27294	6.37337	6.28852	6.21039
1	36538	38311	6.3024	6.18714	6.45896	6.35751	6.25215	6.03023
1	44647	47294	6.39643	6.46501	6.49826	6.43811	6.45423	6.32575
1	48173	53425	7.57183	7.71327	7.59681	7.54487	7.59722	7.5667
1	57171	58492	5.36705	5.34096	5.29542	4.48411	4.55222	4.53324
1	58749	59394	4.56678	4.43849	4.50654	3.4061	3.53214	3.61461
1	62749	64454	6.15473	6.02345	6.03409	5.91728	5.94802	6.13777
1	66812	67596	4.72819	4.40758	4.42343	4.17236	3.84595	4.15227
1	71719	73189	6.30509	6.34232	6.32174	6.35432	6.29648	6.26478
1	74392	76593	6.07482	6.08987	6.20444	6.06126	5.95306	6.02323
1	86639	89773	6.92597	7.05953	7.06744	7.15321	7.11822	7.07742
1	90999	92365	5.89677	6.04035	6.03663	5.94725	6.09217	6.0647
1	95612	98262	6.7727	6.88349	6.80776	6.85428	6.8005	6.72327
1	99023	100968	6.38628	6.48982	6.43986	6.54557	6.4963	6.47419
1	108717	110263	6.25576	6.27254	6.35474	6.32201	6.4471	6.4639
1	113908	115061	5.57797	5.73055	5.64471	5.64165	5.67025	5.62157
1	116550	119101	6.53382	6.50937	6.51112	6.71689	6.64086	6.6525
1	127654	128314	4.45467	4.44865	4.56411	4.79783	4.64242	4.6285
1	129279	130755	5.8384	5.7594	5.63467	5.02358	5.17005	4.93467
1	135363	136887	6.17551	6.32036	6.20217	6.11128	6.06447	5.99491
1	141648	144547	7.21261	7.20148	7.22299	6.98592	7.06097	7.01003
1	146632	147177	3.74019	4.04203	4.14082	3.61255	3.58509	3.72219
1	149410	149720	3.44002	3.28252	3.72736	2.60183	2.85676	2.90834
1	154423	156311	5.66871	5.64919	5.68094	4.58559	4.70356	4.46261
1	156933	159736	6.68226	6.67213	6.77003	6.44413	6.40722	6.38151
1	161827	163992	6.7959	6.79865	6.7562	6.66888	6.74632	6.65929
1	172094	173637	5.5735	5.59533	5.65137	5.80953	5.68245	5.52088
1	179076	179417	3.94771	3.93046	3.81297	3.27721	2.8992	2.74788
1	180355	183030	7.1659	7.30016	7.19365	7.29978	7.20958	7.18945
1	184441	186250	5.9286	5.83105	5.91191	6.11882	5.98789	6.10501
1	186604	188138	5.69362	5.52506	5.89237	5.79077	5.68245	5.82833
1	195092	196993	6.35279	6.38262	6.36287	6.34792	6.44352	6.2707
1	198583	198902	3.47875	3.32726	3.78902	3.04353	3.36053	3.4153
1	199233	200827	6.52691	6.63924	6.50929	6.70692	6.76078	6.72758
1	204423	206681	5.97675	5.96449	6.08168	6.45609	6.41089	6.36224
[truncated: 16,184 more rows]

## Sheet: Sheet 5
Sheet 5. H3K27me3 differential histone modifications. "Chromosome": chromosome number. "Start": start position of peak. "End": end position of peak. "Assigned Gene": differential histone modification assigned gene, and NA means no assigned gene. "log2(FC)": log2 values of fold changes of normalized counts comparing CC to QC. "AveExpr": average log2-expression level for that peak across all the sa…
[truncated: 1,805 more rows]

[truncated: 3 more sheets: Sheet 6, Sheet 7, Sheet 8]
