# Supplementary material for: Deciphering the molecular logic of WOX5 function in the root stem cell organizer
Source: EMBO J. 2024 Nov 18;44(1):281–303. doi: 10.1038/s44318-024-00302-2 (PMC11696986; doi:10.1038/s44318-024-00302-2)
Supplement: Supplementary file 14 — Dataset EV5 [file 44318_2024_302_MOESM14_ESM.xlsx]

## Sheet: Description
Dataset EV5.Genes with bivalent chromatin domains in upstream 3 kb of TSS in CC and QC samples.
Sheet 1.	Genes with H3K9ac-H3K27me3 bivalent chromatin domains in upstream 3 kb of TSS in CC.
Sheet 2.	Genes with H3K4me3-H3K27me3 bivalent chromatin domains in upstream 3 kb of TSS in CC.
Sheet 3.	Genes with H3K9ac-H3K27me3 bivalent chromatin domains in upstream 3 kb of TSS in QC.
Sheet 4.	Genes with H3K4me3-H3K27me3 bivalent chromatin domains in upstream 3 kb of TSS in QC.

## Sheet: Sheet 1
Sheet 1. Genes with H3K9ac-H3K27me3 bivalent chromatin domains in upstream 3 kb of TSS in CC. "Chromosome": chromosome name. "Start": start position of histone peak. "End": end position of histone peak. "Overlap (bp)": Bivalent histone peaks overlap size (bp). "Assigned Gene": Bivalent histone peak assigned gene.
Chromosome	H3K9ac start	H3K9ac end	H3K27me3 start	H3K27me3 end	Overlap (bp)	Assigned Gene
1	7845	9027	8826	13798	201	AT1G01030
1	462882	464149	464100	467899	49	AT1G02340
1	462882	464149	464100	467899	49	AT1G02350
1	953265	953610	953129	955737	345	AT1G03800
1	1301415	1303637	1299218	1302751	1336	AT1G04283
1	1496923	1497221	1496678	1497215	292	AT1G04337
1	1161957	1163210	1161564	1162017	60	AT1G04340
1	1161957	1163210	1161564	1162017	60	AT1G04350
1	1200579	1203393	1201779	1202096	317	AT1G04440
1	1206326	1206761	1206713	1210231	48	AT1G04450
1	1206326	1206761	1206713	1210231	48	AT1G04470
1	1301415	1303637	1299218	1302751	1336	AT1G04660
1	1301415	1303637	1299218	1302751	1336	AT1G04680
1	4062081	4063588	4063403	4066365	185	AT1G04923
1	1482297	1482946	1480032	1482433	136	AT1G05140
1	1482297	1482946	1480032	1482433	136	AT1G05150
1	1496923	1497221	1496678	1497215	292	AT1G05180
1	1549568	1550220	1548774	1553135	652	AT1G05310
1	1549568	1550220	1548774	1553135	652	AT1G05320
1	6271392	6272258	6270900	6272697	866	AT1G05397
1	8299926	8300623	8299534	8307817	697	AT1G05807
1	8299926	8300623	8299534	8307817	697	AT1G05813
1	9313782	9314094	9311422	9313995	213	AT1G06033
1	1844209	1844802	1839790	1844422	213	AT1G06080
1	1844209	1844802	1839790	1844422	213	AT1G06090
1	9793088	9793863	9784497	9795558	775	AT1G06113
1	9933997	9937015	9936327	9937067	688	AT1G06147
1	10010195	10011177	10009463	10011184	982	AT1G06163
1	2175042	2175775	2175624	2176117	151	AT1G07110
1	17497852	17498339	17490327	17499351	487	AT1G07397
1	17497852	17498339	17490327	17499351	487	AT1G07407
1	20006148	20010706	20003995	20011871	4558	AT1G07913
1	20006148	20010706	20003995	20011871	4558	AT1G07917
1	20093037	20093717	20092678	20093337	300	AT1G07937
1	22080584	22081622	22076300	22080596	12	AT1G08283
1	2628469	2629288	2629052	2629463	236	AT1G08340
1	2688939	2694788	2694745	2695034	43	AT1G08520
1	23251153	23254198	23251686	23252043	357	AT1G08563
1	23251153	23254198	23251686	23252043	357	AT1G08567
1	25119879	25120393	25118070	25120421	514	AT1G08903
1	26277634	26280206	26276774	26278681	1047	AT1G09117
1	3062753	3063404	3060070	3062784	31	AT1G09490
1	28039485	28040039	28039776	28043058	263	AT1G09493
1	3544354	3546214	3544259	3546092	1738	AT1G10682
1	3670687	3671632	3670323	3671425	738	AT1G11000
1	3774311	3778824	3778391	3778705	314	AT1G11270
1	4062081	4063588	4063403	4066365	185	AT1G12030
1	4104703	4107019	4104257	4106105	1402	AT1G12110
1	4140034	4140927	4129457	4140105	71	AT1G12200
1	4140034	4140927	4129457	4140105	71	AT1G12210
1	4140034	4140927	4129457	4140105	71	AT1G12211
1	4339313	4345055	4339788	4341360	1572	AT1G12740
1	4553442	4556180	4549283	4553968	526	AT1G13290
1	4553442	4556180	4549283	4553968	526	AT1G13300
1	4666229	4666668	4649978	4667770	439	AT1G13600
1	4666229	4666668	4649978	4667770	439	AT1G13609
1	4666229	4666668	4649978	4667770	439	AT1G13610
1	4666229	4666668	4649978	4667770	439	AT1G13620
1	4666229	4666668	4649978	4667770	439	AT1G13630
1	4901188	4902348	4901633	4904988	715	AT1G14350
1	4942721	4945694	4943308	4943896	588	AT1G14450
1	5060770	5062091	5057211	5060815	45	AT1G14700
1	5060770	5062091	5057211	5060815	45	AT1G14710
1	5149001	5151834	5151403	5160241	431	AT1G14930
1	5149001	5151834	5151403	5160241	431	AT1G14960
1	5149001	5151834	5151403	5160241	431	AT1G14970
1	5340556	5342421	5342281	5342588	140	AT1G15550
1	5788442	5790701	5789390	5798305	1311	AT1G16930
1	5788442	5790701	5789390	5798305	1311	AT1G16940
1	5788442	5790701	5789390	5798305	1311	AT1G16970
1	6474525	6475145	6473207	6475006	481	AT1G18773
1	6494745	6496226	6494936	6495696	760	AT1G18835
1	6508512	6509351	6508349	6512352	839	AT1G18860
1	7231824	7232465	7223860	7231847	23	AT1G20800
1	7231824	7232465	7223860	7231847	23	AT1G20810
1	7231824	7232465	7223860	7231847	23	AT1G20816
1	7273901	7274302	7274248	7274620	54	AT1G20910
1	7323199	7325710	7322975	7323433	234	AT1G20980
1	7367620	7367964	7367572	7369123	344	AT1G21060
1	7397864	7398609	7398454	7398872	155	AT1G21130
1	7475672	7479645	7479236	7483302	409	AT1G21360
1	7475672	7479645	7479236	7483302	409	AT1G21370
1	7475672	7479645	7479236	7483302	409	AT1G21380
1	7886961	7888287	7885012	7888375	1326	AT1G22330
1	7886961	7888287	7885012	7888375	1326	AT1G22340
1	8010793	8011946	8010829	8011696	867	AT1G22650
1	8105489	8106754	8104492	8107799	1265	AT1G22910
1	8105489	8106754	8104492	8107799	1265	AT1G22920
1	8116956	8118536	8117108	8117413	305	AT1G22930
1	8198621	8199522	8198985	8202156	537	AT1G23130
1	8198621	8199522	8198985	8202156	537	AT1G23140
1	8206915	8209708	8208265	8211227	1443	AT1G23160
1	8206915	8209708	8208265	8211227	1443	AT1G23170
1	8299926	8300623	8299534	8307817	697	AT1G23390
1	8535656	8536635	8535579	8536120	464	AT1G24140
1	8988107	8988967	8988892	8990550	75	AT1G25570
1	9284639	9286941	9280246	9284835	196	AT1G26800
1	9284639	9286941	9280246	9284835	196	AT1G26810
1	9313782	9314094	9311422	9313995	213	AT1G26870
1	9313782	9314094	9311422	9313995	213	AT1G26880
1	9386124	9386574	9379416	9391475	450	AT1G27030
1	9386124	9386574	9379416	9391475	450	AT1G27045
1	9386124	9386574	9379416	9391475	450	AT1G27050
1	9656848	9657856	9652198	9657116	268	AT1G27740
1	9656848	9657856	9652198	9657116	268	AT1G27750
1	9793088	9793863	9784497	9795558	775	AT1G28080
1	9793088	9793863	9784497	9795558	775	AT1G28090
1	9821367	9826969	9820326	9822422	1055	AT1G28130
1	9933997	9937015	9936327	9937067	688	AT1G28335
1	9933997	9937015	9936327	9937067	688	AT1G28340
1	10010195	10011177	10009463	10011184	982	AT1G28470
1	10010195	10011177	10009463	10011184	982	AT1G28480
1	10045614	10046700	10046611	10047127	89	AT1G28590
1	10056990	10057995	10057968	10060050	27	AT1G28630
1	11119738	11120584	11119279	11119781	43	AT1G31150
1	11119738	11120584	11119279	11119781	43	AT1G31160
1	11569724	11572953	11572376	11573453	577	AT1G32170
1	12002558	12002889	11992224	12003822	331	AT1G33090
1	12002558	12002889	11992224	12003822	331	AT1G33100
1	12002558	12002889	11992224	12003822	331	AT1G33102
1	12002558	12002889	11992224	12003822	331	AT1G33110
1	12158121	12159232	12159206	12163782	26	AT1G33530
1	12158121	12159232	12159206	12163782	26	AT1G33540
1	12232778	12233082	12219319	12238951	304	AT1G33730
1	12232778	12233082	12219319	12238951	304	AT1G33750
1	12232778	12233082	12219319	12238951	304	AT1G33770
1	12962955	12964519	12963042	12963388	346	AT1G35330
1	13115718	13117576	13116761	13119451	815	AT1G35580
1	16230221	16231602	16231390	16235944	212	AT1G43140
1	16830375	16831759	16830088	16833226	1384	AT1G44318
1	16830375	16831759	16830088	16833226	1384	AT1G44350
1	17497852	17498339	17490327	17499351	487	AT1G47600
1	17497852	17498339	17490327	17499351	487	AT1G47603
1	17931237	17931757	17931538	17933104	219	AT1G48510
1	18030542	18031336	18026280	18030847	305	AT1G48745
1	18237421	18238370	18237653	18243538	717	AT1G49310
1	18237421	18238370	18237653	18243538	717	AT1G49320
1	18245216	18246915	18245941	18248262	974	AT1G49330
1	18305030	18305470	18305035	18306154	435	AT1G49450
1	18544813	18545891	18545532	18547214	359	AT1G50055
1	19900366	19901460	19899356	19900685	319	AT1G53345
1	20006148	20010706	20003995	20011871	4558	AT1G53610
1	20006148	20010706	20003995	20011871	4558	AT1G53620
1	20006148	20010706	20003995	20011871	4558	AT1G53625
1	20013607	20015852	20015133	20017883	719	AT1G53633
1	20013607	20015852	20015133	20017883	719	AT1G53635
1	20017203	20019496	20019198	20022404	298	AT1G53640
1	20023004	20023650	20023464	20025567	186	AT1G53645
1	20149403	20153377	20151679	20152051	372	AT1G54000
1	20431448	20431897	20431077	20433241	449	AT1G54770
1	20456469	20456851	20456569	20464478	282	AT1G54860
1	20456469	20456851	20456569	20464478	282	AT1G54870
1	20456469	20456851	20456569	20464478	282	AT1G54890
1	20604928	20605526	20604175	20605811	598	AT1G55240
1	20604928	20605526	20604175	20605811	598	AT1G55250
1	20615362	20616766	20613788	20615611	249	AT1G55260
1	20615362	20616766	20613788	20615611	249	AT1G55265
1	20615362	20616766	20613788	20615611	249	AT1G55270
1	20688351	20688700	20687732	20695080	349	AT1G55420
1	20688351	20688700	20687732	20695080	349	AT1G55430
1	20699049	20699434	20697240	20703599	385	AT1G55440
1	20699049	20699434	20697240	20703599	385	AT1G55450
1	20762425	20763195	20762694	20768774	501	AT1G55580
1	20762425	20763195	20762694	20768774	501	AT1G55590
1	21405413	21406026	21405187	21413174	613	AT1G57800
1	21405413	21406026	21405187	21413174	613	AT1G57820
1	21726786	21727727	21726348	21726836	50	AT1G58470
1	22080584	22081622	22076300	22080596	12	AT1G59980
1	22196991	22197996	22196101	22197491	500	AT1G60190
1	22596717	22597020	22596667	22602404	303	AT1G61270
1	22596717	22597020	22596667	22602404	303	AT1G61275
1	22596717	22597020	22596667	22602404	303	AT1G61280
1	22596717	22597020	22596667	22602404	303	AT1G61290
1	22615437	22616574	22616573	22617071	1	AT1G61320
1	22753603	22753927	22749695	22757489	324	AT1G61660
1	22829586	22831464	22830293	22832136	1171	AT1G61820
1	22931492	22932141	22925847	22931622	130	AT1G62035
1	22931492	22932141	22925847	22931622	130	AT1G62040
1	23056104	23057042	23051557	23056505	401	AT1G62350
1	23056104	23057042	23051557	23056505	401	AT1G62355
1	23168181	23172964	23172349	23172660	311	AT1G62580
1	23251153	23254198	23251686	23252043	357	AT1G62790
1	23251153	23254198	23251686	23252043	357	AT1G62800
1	23328820	23329531	23329228	23334914	303	AT1G62980
1	23328820	23329531	23329228	23334914	303	AT1G62981
1	23328820	23329531	23329228	23334914	303	AT1G62990
1	23766446	23766898	23766710	23770103	188	AT1G64060
1	23949212	23949541	23949232	23950633	309	AT1G64490
1	23949212	23949541	23949232	23950633	309	AT1G64500
1	24028445	24028785	24027834	24028472	27	AT1G64660
1	24028445	24028785	24027834	24028472	27	AT1G64670
1	24314343	24315126	24314955	24319261	171	AT1G65450
1	24314343	24315126	24314955	24319261	171	AT1G65470
1	24398121	24402932	24396392	24414069	4811	AT1G65620
1	24398121	24402932	24396392	24414069	4811	AT1G65650
1	24494381	24495415	24494360	24515188	1034	AT1G65850
1	24494381	24495415	24494360	24515188	1034	AT1G65860
1	24494381	24495415	24494360	24515188	1034	AT1G65900
1	24676012	24676457	24662124	24676794	445	AT1G66210
1	24676012	24676457	24662124	24676794	445	AT1G66230
1	24680143	24681072	24678818	24680519	376	AT1G66235
1	24701161	24704695	24699836	24702902	1741	AT1G66270
1	24711994	24712832	24712611	24718633	221	AT1G66290
1	24711994	24712832	24712611	24718633	221	AT1G66300
1	24760713	24762300	24756169	24765822	1587	AT1G66380
1	24760713	24762300	24756169	24765822	1587	AT1G66390
1	24792321	24794410	24793078	24793375	297	AT1G66470
1	24872509	24872797	24872347	24872984	288	AT1G66700
1	24920981	24921296	24919425	24926164	315	AT1G66800
1	24920981	24921296	24919425	24926164	315	AT1G66810
1	25119879	25120393	25118070	25120421	514	AT1G67148
1	25119879	25120393	25118070	25120421	514	AT1G67150
1	25121964	25122894	25122794	25127088	100	AT1G67170
1	25121964	25122894	25122794	25127088	100	AT1G67180
1	25384277	25384768	25379297	25385373	491	AT1G67720
1	25501112	25502024	25501927	25507853	97	AT1G68040
1	25501112	25502024	25501927	25507853	97	AT1G68050
1	25788016	25789307	25787814	25788159	143	AT1G68690
1	26213180	26213987	26213128	26219457	807	AT1G69690
1	26213180	26213987	26213128	26219457	807	AT1G69700
1	26213180	26213987	26213128	26219457	807	AT1G69710
1	26263938	26264722	26261531	26264340	402	AT1G69790
1	26265927	26267681	26267633	26273876	48	AT1G69800
1	26277634	26280206	26276774	26278681	1047	AT1G69810
1	26715924	26719758	26708767	26719706	3782	AT1G70830
1	26715924	26719758	26708767	26719706	3782	AT1G70850
1	26715924	26719758	26708767	26719706	3782	AT1G70860
1	26715924	26719758	26708767	26719706	3782	AT1G70870
1	26723364	26723801	26723397	26729291	404	AT1G70890
1	26723364	26723801	26723397	26729291	404	AT1G70895
1	26723364	26723801	26723397	26729291	404	AT1G70900
1	27142720	27143417	27141657	27144838	697	AT1G72140
1	27337646	27339019	27330748	27337704	58	AT1G72580
1	27337646	27339019	27330748	27337704	58	AT1G72590
1	27337646	27339019	27330748	27337704	58	AT1G72600
1	27337646	27339019	27330748	27337704	58	AT1G72610
1	27548166	27550752	27550281	27551188	471	AT1G73280
1	27569677	27570744	27568322	27571531	1067	AT1G73330
1	27569677	27570744	27568322	27571531	1067	AT1G73340
1	27756699	27757548	27757373	27760865	175	AT1G73830
1	27756699	27757548	27757373	27760865	175	AT1G73840
1	27833130	27834905	27833339	27834089	750	AT1G74020
1	28039485	28040039	28039776	28043058	263	AT1G74650
1	28039485	28040039	28039776	28043058	263	AT1G74660
1	28239949	28240385	28237604	28242894	436	AT1G75250
1	28342652	28343312	28339442	28345804	660	AT1G75510
1	28348069	28348915	28348843	28358783	72	AT1G75520
1	29692483	29693686	29693598	29697174	88	AT1G78960
1	29942095	29947164	29941913	29945093	2998	AT1G79590
2	189572	190958	189894	190473	579	AT2G01440
2	504190	504651	503354	522453	461	AT2G02070
2	504190	504651	503354	522453	461	AT2G02080
2	504190	504651	503354	522453	461	AT2G02090
2	720698	721778	717208	721308	610	AT2G02620
2	720698	721778	717208	721308	610	AT2G02630
2	741029	747002	730852	741530	501	AT2G02640
2	741029	747002	730852	741530	501	AT2G02650
2	741029	747002	730852	741530	501	AT2G02660
2	741029	747002	743602	743955	353	AT2G02680
2	1147220	1152599	1147576	1148308	732	AT2G03750
2	1147220	1152599	1147576	1148308	732	AT2G03760
2	1147220	1152599	1147576	1148308	732	AT2G03770
2	1158909	1160220	1159198	1159593	395	AT2G03810
2	1169005	1169666	1168785	1169101	96	AT2G03830
2	1565668	1570270	1567829	1568238	409	AT2G04500
2	2023286	2023756	2022512	2023730	444	AT2G05518
2	2023286	2023756	2022512	2023730	444	AT2G05520
2	7376163	7377031	7362729	7381576	868	AT2G06805
2	10045363	10048115	10041027	10050936	2752	AT2G07935
2	10672551	10673564	10673394	10677952	170	AT2G08100
2	12345500	12347816	12340392	12350495	2316	AT2G08295
2	14150294	14151965	14146530	14150470	176	AT2G08575
2	15689046	15689627	15688882	15689447	401	AT2G08870
2	16338564	16338915	16337509	16342378	351	AT2G09010
2	16791789	16792841	16792379	16798685	462	AT2G09125
2	17028235	17028945	17027257	17030887	710	AT2G09195
2	19175870	19176911	19175390	19179059	1041	AT2G09750
2	7243468	7246466	7243989	7244327	338	AT2G16700
2	7252292	7257306	7254278	7254892	614	AT2G16720
2	7376163	7377031	7362729	7381576	868	AT2G16960
2	7376163	7377031	7362729	7381576	868	AT2G16970
2	7376163	7377031	7362729	7381576	868	AT2G16980
2	7376163	7377031	7362729	7381576	868	AT2G16990
2	7427805	7431901	7420856	7427872	67	AT2G17060
2	7427805	7431901	7420856	7427872	67	AT2G17070
2	7432995	7434151	7432756	7433148	153	AT2G17080
2	7432995	7434151	7432756	7433148	153	AT2G17090
2	7604997	7605581	7604257	7605584	584	AT2G17500
2	8019824	8021393	8019307	8024533	1569	AT2G18490
2	8019824	8021393	8019307	8024533	1569	AT2G18500
2	8059781	8060145	8059247	8066645	364	AT2G18570
2	8097582	8098193	8096886	8097774	192	AT2G18690
2	8322558	8323695	8319401	8323702	1137	AT2G19180
2	8322558	8323695	8319401	8323702	1137	AT2G19190
2	8785835	8786652	8783910	8785853	18	AT2G20360
2	9023857	9024726	9018258	9027457	869	AT2G21010
2	9023857	9024726	9018258	9027457	869	AT2G21030
2	9023857	9024726	9018258	9027457	869	AT2G21040
2	9023857	9024726	9018258	9027457	869	AT2G21045
2	9246655	9247288	9245386	9247091	436	AT2G21620
2	9493884	9495816	9487869	9494482	598	AT2G22330
2	9617100	9619500	9618283	9621485	1217	AT2G22640
2	9745017	9747693	9747093	9747495	402	AT2G22905
2	9745017	9747693	9747093	9747495	402	AT2G22910
2	9771965	9778506	9772275	9772698	423	AT2G22970
2	9771965	9778506	9777694	9783227	812	AT2G22980
2	9771965	9778506	9777694	9783227	812	AT2G22990
2	9817364	9817898	9815060	9823126	534	AT2G23070
2	10045363	10048115	10041027	10050936	2752	AT2G23600
2	10045363	10048115	10041027	10050936	2752	AT2G23610
2	10045363	10048115	10041027	10050936	2752	AT2G23620
2	10045363	10048115	10041027	10050936	2752	AT2G23630
2	10243730	10245709	10243911	10244391	480	AT2G24100
2	10672551	10673564	10673394	10677952	170	AT2G25100
2	10710898	10711226	10711147	10711855	79	AT2G25169
2	10710898	10711226	10711147	10711855	79	AT2G25170
2	10827209	10827691	10826722	10830274	482	AT2G25440
2	10827209	10827691	10826722	10830274	482	AT2G25450
2	10827209	10827691	10826722	10830274	482	AT2G25460
2	11039244	11039813	11037321	11039520	276	AT2G25900
2	11193171	11194049	11193217	11195171	832	AT2G26300
2	11349117	11351774	11347330	11350169	1052	AT2G26692
2	11363634	11364539	11364062	11366196	477	AT2G26695
2	11363634	11364539	11364062	11366196	477	AT2G26700
2	11800533	11800914	11800658	11803743	256	AT2G27680
2	12002549	12003912	12003077	12003395	318	AT2G28160
2	12002549	12003912	12003077	12003395	318	AT2G28170
2	12351114	12353420	12351703	12352194	491	AT2G28790
2	12495565	12498381	12495949	12498249	2300	AT2G29100
2	12516237	12518677	12505285	12517153	916	AT2G29120
2	12607992	12608548	12603887	12608419	427	AT2G29380
2	12607992	12608548	12603887	12608419	427	AT2G29390
2	12930667	12932933	12929878	12930925	258	AT2G30340
2	13008411	13009657	13008475	13008815	340	AT2G30530
2	13008411	13009657	13008475	13008815	340	AT2G30540
2	13277679	13278065	13277691	13281221	374	AT2G31160
2	13277679	13278065	13277691	13281221	374	AT2G31170
2	13306158	13306499	13305701	13307213	341	AT2G31230
2	13472641	13475232	13475208	13479663	24	AT2G31690
2	13472641	13475232	13475208	13479663	24	AT2G31710
2	13579281	13582353	13577231	13580095	814	AT2G31930
2	13579281	13582353	13577231	13580095	814	AT2G31940
2	13579281	13582353	13577231	13580095	814	AT2G31945
2	13656501	13657363	13654729	13657473	862	AT2G32140
2	13656501	13657363	13654729	13657473	862	AT2G32150
2	13783649	13784762	13781976	13785654	1113	AT2G32460
2	13783649	13784762	13781976	13785654	1113	AT2G32480
2	13953571	13954201	13939522	13953578	7	AT2G32870
2	13953571	13954201	13939522	13953578	7	AT2G32900
2	13989595	13990587	13984996	13990693	992	AT2G32960
2	13989595	13990587	13984996	13990693	992	AT2G32970
2	14150294	14151965	14146530	14150470	176	AT2G33385
2	14150294	14151965	14146530	14150470	176	AT2G33390
2	14150294	14151965	14146530	14150470	176	AT2G33400
2	14364441	14366550	14366069	14368062	481	AT2G34010
2	14507170	14507836	14506569	14511526	666	AT2G34360
2	14507170	14507836	14506569	14511526	666	AT2G34380
2	14507170	14507836	14506569	14511526	666	AT2G34390
2	14691067	14697185	14693325	14695874	2549	AT2G34830
2	14936477	14937202	14932229	14940592	725	AT2G35585
2	14936477	14937202	14932229	14940592	725	AT2G35600
2	14982139	14982644	14982504	14985275	140	AT2G35637
2	14982139	14982644	14982504	14985275	140	AT2G35650
2	15081890	15084964	15082798	15083242	444	AT2G35930
2	15155259	15155743	15155660	15155949	83	AT2G36090
2	15172089	15173457	15172950	15173408	458	AT2G36190
2	15293222	15294022	15292460	15296154	800	AT2G36440
2	15293222	15294022	15292460	15296154	800	AT2G36460
2	15293222	15294022	15292460	15296154	800	AT2G36470
2	15485511	15486472	15485795	15487776	677	AT2G36895
2	15485511	15486472	15485795	15487776	677	AT2G36900
2	15565210	15565910	15560264	15566098	700	AT2G37050
2	16049305	16054245	16049428	16049736	308	AT2G38310
2	16255169	16256748	16255239	16256233	994	AT2G38940
2	16299255	16301219	16298936	16301862	1964	AT2G39040
2	16299255	16301219	16298936	16301862	1964	AT2G39050
2	16338564	16338915	16337509	16342378	351	AT2G39175
2	16338564	16338915	16337509	16342378	351	AT2G39180
2	16412620	16413965	16413909	16423499	56	AT2G39310
2	16412620	16413965	16413909	16423499	56	AT2G39330
2	16412620	16413965	16413909	16423499	56	AT2G39340
2	16435686	16436032	16435455	16437347	346	AT2G39360
2	16449353	16449762	16449451	16450213	311	AT2G39390
2	16449353	16449762	16449451	16450213	311	AT2G39400
2	16455327	16456260	16456195	16458801	65	AT2G39420
2	16494537	16494862	16490930	16499888	325	AT2G39510
2	16494537	16494862	16490930	16499888	325	AT2G39518
2	16494537	16494862	16490930	16499888	325	AT2G39530
2	16494537	16494862	16490930	16499888	325	AT2G39550
2	16607907	16608248	16605908	16607964	57	AT2G39805
2	16901456	16909069	16901035	16905153	3697	AT2G40470
2	16901456	16909069	16901035	16905153	3697	AT2G40475
2	16926074	16926525	16923744	16928465	451	AT2G40530
2	16926074	16926525	16923744	16928465	451	AT2G40540
2	17028235	17028945	17027257	17030887	710	AT2G40810
2	17195446	17195767	17190307	17195550	104	AT2G41230
2	17195446	17195767	17190307	17195550	104	AT2G41231
2	17195446	17195767	17190307	17195550	104	AT2G41240
2	17241544	17246051	17244533	17249740	1518	AT2G41380
2	17293708	17294056	17292599	17294542	348	AT2G41475
2	17293708	17294056	17292599	17294542	348	AT2G41480
2	17371418	17373329	17371399	17372427	1009	AT2G41670
2	17435460	17438457	17438096	17438789	361	AT2G41810
2	17648926	17649265	17649091	17649482	174	AT2G42390
2	17655996	17657184	17656912	17659603	272	AT2G42410
2	17882215	17883207	17878470	17883039	824	AT2G43000
2	17906539	17910592	17910101	17910473	372	AT2G43070
2	18048825	18051623	18051093	18051478	385	AT2G43480
2	18048825	18051623	18051093	18051478	385	AT2G43490
2	18070010	18074200	18070809	18071162	353	AT2G43535
2	18070010	18074200	18070809	18071162	353	AT2G43540
2	18070010	18074200	18070809	18071162	353	AT2G43550
2	18070010	18074200	18070809	18071162	353	AT2G43560
2	18077184	18077479	18075867	18079381	295	AT2G43570
2	18077184	18077479	18075867	18079381	295	AT2G43580
2	18077184	18077479	18075867	18079381	295	AT2G43590
2	18082945	18083730	18080264	18089066	785	AT2G43600
2	18082945	18083730	18080264	18089066	785	AT2G43610
2	18161105	18162682	18162555	18165161	127	AT2G43860
2	18161105	18162682	18162555	18165161	127	AT2G43870
2	18186151	18187253	18184618	18191277	1102	AT2G43920
2	18186151	18187253	18184618	18191277	1102	AT2G43930
2	18218202	18219912	18219848	18220708	64	AT2G44040
2	18597831	18598843	18598628	18601028	215	AT2G45120
2	18610480	18611771	18608197	18610491	11	AT2G45140
2	18610480	18611771	18608197	18610491	11	AT2G45150
2	18641750	18642478	18641976	18642956	502	AT2G45220
2	18810245	18811362	18807311	18813433	1117	AT2G45660
2	18810245	18811362	18807311	18813433	1117	AT2G45670
2	18916398	18917323	18914200	18916682	284	AT2G45980
2	18916398	18917323	18914200	18916682	284	AT2G45990
2	19133055	19133591	19132337	19135013	536	AT2G46590
2	19133055	19133591	19132337	19135013	536	AT2G46600
2	19133055	19133591	19132337	19135013	536	AT2G46610
2	19175870	19176911	19175390	19179059	1041	AT2G46685
2	19175870	19176911	19175390	19179059	1041	AT2G46690
2	19203541	19205175	19204290	19227075	885	AT2G46740
2	19203541	19205175	19204290	19227075	885	AT2G46750
2	19203541	19205175	19204290	19227075	885	AT2G46760
2	19203541	19205175	19204290	19227075	885	AT2G46780
2	19308174	19308761	19307764	19308244	70	AT2G46995
2	19308174	19308761	19307764	19308244	70	AT2G47000
2	19398329	19398665	19397984	19398463	134	AT2G47245
2	19398329	19398665	19397984	19398463	134	AT2G47250
2	19411170	19412075	19410748	19411554	384	AT2G47270
2	19602234	19602830	19602556	19606374	274	AT2G47880
2	19602234	19602830	19602556	19606374	274	AT2G47890
3	1093791	1094472	1094416	1098446	56	AT3G01425
3	311817	314279	313616	314058	442	AT3G01910
3	323323	324315	322671	325453	992	AT3G01960
3	323323	324315	322671	325453	992	AT3G01970
3	323323	324315	322671	325453	992	AT3G01980
3	375057	375459	374498	376020	402	AT3G02120
3	3957362	3958765	3958115	3958650	535	AT3G02525
3	571785	572926	572624	575570	302	AT3G02677
3	571785	572926	572624	575570	302	AT3G02680
3	4370205	4370526	4370266	4371601	260	AT3G02695
3	764264	766391	766061	767142	330	AT3G03290
3	764264	766391	766061	767142	330	AT3G03300
3	6012238	6013411	6000659	6012363	125	AT3G03495
3	6989108	6989859	6988480	6989152	44	AT3G03945
3	1093791	1094472	1094416	1098446	56	AT3G04181
3	1093791	1094472	1094416	1098446	56	AT3G04184
3	7816632	7819085	7817286	7817691	405	AT3G04245
3	9719796	9721037	9719458	9722747	1241	AT3G05055
3	1983925	1985161	1983619	1983935	10	AT3G06470
3	1983925	1985161	1983619	1983935	10	AT3G06480
3	2852584	2853216	2852227	2853220	632	AT3G09290
3	3057536	3058531	3050223	3057606	70	AT3G09925
3	3057536	3058531	3050223	3057606	70	AT3G09930
3	3057536	3058531	3050223	3057606	70	AT3G09940
3	3057536	3058531	3050223	3057606	70	AT3G09950
3	3281441	3281937	3280967	3282948	496	AT3G10525
3	3281441	3281937	3280967	3282948	496	AT3G10530
3	3506679	3507652	3504417	3507188	509	AT3G11200
3	3561093	3561527	3561382	3564288	145	AT3G11380
3	3561093	3561527	3561382	3564288	145	AT3G11385
3	3598966	3601437	3598738	3599902	936	AT3G11435
3	3598966	3601437	3598738	3599902	936	AT3G11440
3	3889884	3891307	3891124	3894581	183	AT3G12210
3	3889884	3891307	3891124	3894581	183	AT3G12220
3	3957362	3958765	3946611	3957437	75	AT3G12430
3	3957362	3958765	3946611	3957437	75	AT3G12480
3	3957362	3958765	3958115	3958650	535	AT3G12490
3	4265856	4266800	4266779	4268383	21	AT3G13229
3	4265856	4266800	4266779	4268383	21	AT3G13230
3	4265856	4266800	4266779	4268383	21	AT3G13235
3	4343150	4344635	4342956	4343397	247	AT3G13380
3	4357653	4360556	4352369	4357727	74	AT3G13400
3	4357653	4360556	4352369	4357727	74	AT3G13403
3	4357653	4360556	4352369	4357727	74	AT3G13404
3	4357653	4360556	4352369	4357727	74	AT3G13405
3	4370205	4370526	4370266	4371601	260	AT3G13432
3	4373501	4373863	4373181	4374423	362	AT3G13435
3	4373501	4373863	4373181	4374423	362	AT3G13437
3	4373501	4373863	4373181	4374423	362	AT3G13440
3	4516353	4518165	4517559	4518644	606	AT3G13770
3	4516353	4518165	4517559	4518644	606	AT3G13772
3	4982109	4983938	4978639	4982268	159	AT3G14820
3	4982109	4983938	4978639	4982268	159	AT3G14830
3	5243206	5244349	5242941	5243280	74	AT3G15510
3	5401636	5404258	5403995	5407697	263	AT3G15970
3	5568603	5569608	5568671	5569621	937	AT3G16410
3	5587341	5590458	5585449	5589762	2421	AT3G16440
3	5587341	5590458	5585449	5589762	2421	AT3G16450
3	5587341	5590458	5585449	5589762	2421	AT3G16460
3	5841194	5844144	5843918	5844293	226	AT3G17130
3	6012238	6013411	6000659	6012363	125	AT3G17540
3	6012238	6013411	6000659	6012363	125	AT3G17580
3	6270776	6271124	6270472	6271253	348	AT3G18290
3	6319895	6320625	6318584	6322417	730	AT3G18410
3	6319895	6320625	6318584	6322417	730	AT3G18420
3	6440661	6441934	6441225	6443884	709	AT3G18720
3	6440661	6441934	6441225	6443884	709	AT3G18730
3	7102309	7102947	7100430	7102450	141	AT3G20362
3	7102309	7102947	7100430	7102450	141	AT3G20370
3	7191229	7192823	7191233	7191578	345	AT3G20590
3	7194487	7195993	7194781	7196379	1212	AT3G20610
3	7194487	7195993	7194781	7196379	1212	AT3G20620
3	7298629	7299181	7298594	7301230	552	AT3G20840
3	7312126	7313266	7313137	7316337	129	AT3G20880
3	7353885	7354232	7353872	7363504	347	AT3G20978
3	7353885	7354232	7353872	7363504	347	AT3G21000
3	7578248	7580364	7577345	7578506	258	AT3G21510
3	7648317	7649693	7646436	7657755	1376	AT3G21710
3	7648317	7649693	7646436	7657755	1376	AT3G21720
3	7663189	7664336	7664323	7667041	13	AT3G21750
3	7671833	7672198	7672192	7673087	6	AT3G21770
3	7816632	7819085	7817286	7817691	405	AT3G22160
3	7834669	7836070	7834525	7834864	195	AT3G22200
3	8193871	8199117	8192347	8194917	1046	AT3G23050
3	8200684	8201036	8199942	8202152	352	AT3G23060
3	8200684	8201036	8199942	8202152	352	AT3G23070
3	8500887	8502522	8497553	8501131	244	AT3G23640
3	8601194	8601623	8599000	8601279	85	AT3G23820
3	8684965	8689419	8688983	8689586	436	AT3G24060
3	8684965	8689419	8688983	8689586	436	AT3G24065
3	8798952	8799405	8795592	8803944	453	AT3G24290
3	8798952	8799405	8795592	8803944	453	AT3G24300
3	8952922	8953263	8951986	8954774	341	AT3G24540
3	9159319	9160074	9159763	9164324	311	AT3G25165
3	9159319	9160074	9159763	9164324	311	AT3G25170
3	9292127	9293820	9291703	9292130	3	AT3G25580
3	9312331	9316038	9314825	9315975	1150	AT3G25620
3	9337496	9339355	9338522	9338960	438	AT3G25660
3	9375390	9375792	9374644	9376045	402	AT3G25717
3	9409172	9417470	9412232	9413389	1157	AT3G25790
3	9409172	9417470	9415378	9415733	355	AT3G25795
3	9719796	9721037	9719458	9722747	1241	AT3G26520
3	10172067	10173038	10172836	10173851	202	AT3G27480
3	10189382	10190459	10188417	10189695	313	AT3G27520
3	10456017	10456826	10452056	10457422	809	AT3G28100
3	11190618	11193134	11192948	11193370	186	AT3G29250
3	11973593	11975610	11973636	11973926	290	AT3G30380
3	11973593	11975610	11973636	11973926	290	AT3G30390
3	15983554	15984331	15982930	15986209	777	AT3G44300
3	15983554	15984331	15982930	15986209	777	AT3G44310
3	15990924	15991284	15991082	15991716	202	AT3G44320
3	16137204	16137860	16137461	16138460	399	AT3G44550
3	16242123	16243557	16242637	16244555	920	AT3G44704
3	16249651	16253796	16250599	16250958	359	AT3G44710
3	16629223	16631021	16630910	16631335	111	AT3G45330
3	16705883	16706192	16705805	16708697	309	AT3G45540
3	17240128	17241882	17237830	17240428	300	AT3G46810
3	17240128	17241882	17237830	17240428	300	AT3G46820
3	17384803	17386804	17385117	17390587	1687	AT3G47210
3	17384803	17386804	17385117	17390587	1687	AT3G47220
3	17458750	17460140	17458791	17459260	469	AT3G47390
3	17559832	17561027	17560559	17560929	370	AT3G47630
3	17609842	17610640	17605748	17623212	798	AT3G47750
3	17609842	17610640	17605748	17623212	798	AT3G47760
3	17609842	17610640	17605748	17623212	798	AT3G47770
3	17609842	17610640	17605748	17623212	798	AT3G47780
3	17789567	17791616	17791190	17794264	426	AT3G48185
3	17985884	17986244	17986061	17986463	183	AT3G48530
3	18426128	18426829	18426532	18431860	297	AT3G49690
3	18454294	18454705	18453859	18462270	411	AT3G49760
3	18465995	18466580	18465709	18466437	442	AT3G49790
3	18854434	18857597	18845863	18855203	769	AT3G50740
3	19439513	19453704	19439377	19440539	1026	AT3G52450
3	19439513	19453704	19443384	19443847	463	AT3G52460
3	19460152	19460681	19455497	19463737	529	AT3G52490
3	19460152	19460681	19455497	19463737	529	AT3G52500
3	19639420	19640824	19638803	19639457	37	AT3G52960
3	20274349	20275874	20273750	20276209	1525	AT3G54780
3	20524518	20525159	20524079	20530006	641	AT3G55370
3	20524518	20525159	20524079	20530006	641	AT3G55380
3	20586225	20586795	20586063	20589115	570	AT3G55512
3	20586225	20586795	20586063	20589115	570	AT3G55515
3	20620087	20621236	20615563	20620178	91	AT3G55600
3	20620087	20621236	20615563	20620178	91	AT3G55605
3	20676922	20677461	20671697	20677141	219	AT3G55710
3	20676922	20677461	20671697	20677141	219	AT3G55720
3	20860859	20862157	20855779	20861333	474	AT3G56220
3	20860859	20862157	20855779	20861333	474	AT3G56230
3	20860859	20862157	20855779	20861333	474	AT3G56240
3	21147686	21148120	21145909	21150635	434	AT3G57130
3	21147686	21148120	21145909	21150635	434	AT3G57140
3	21832294	21832992	21832966	21834428	26	AT3G59080
3	22016317	22017106	22012971	22016325	8	AT3G59600
3	22141226	22141620	22141224	22141537	311	AT3G59950
3	22360981	22363730	22361379	22362874	1495	AT3G60520
3	22630003	22631261	22630250	22633736	1011	AT3G61150
3	22630003	22631261	22630250	22633736	1011	AT3G61160
3	22649225	22652123	22648742	22649559	334	AT3G61190
3	22655135	22655639	22653136	22655759	504	AT3G61198
3	22655135	22655639	22653136	22655759	504	AT3G61200
3	22655135	22655639	22653136	22655759	504	AT3G61210
3	22675934	22677205	22676464	22676864	400	AT3G61270
3	22702499	22703349	22700530	22702518	19	AT3G61340
3	22702499	22703349	22700530	22702518	19	AT3G61350
3	22702499	22703349	22700530	22702518	19	AT3G61360
3	22897848	22898489	22894890	22898088	240	AT3G61850
3	22897848	22898489	22894890	22898088	240	AT3G61860
3	23263931	23266786	23266058	23269947	728	AT3G62970
3	23320437	23320816	23318248	23321109	379	AT3G63120
4	53842	54528	53728	55733	686	AT4G00150
4	71287	72386	72347	79849	39	AT4G00180
4	71287	72386	72347	79849	39	AT4G00200
4	303863	304529	301309	305560	666	AT4G00740
4	744343	746381	744757	748470	1624	AT4G01720
4	744343	746381	744757	748470	1624	AT4G01730
4	842648	844795	843980	848280	815	AT4G01950
4	842648	844795	843980	848280	815	AT4G01960
4	1445550	1446616	1446134	1448025	482	AT4G03298
4	2215768	2217305	2216639	2221876	666	AT4G04450
4	2215768	2217305	2216639	2221876	666	AT4G04460
4	10939542	10943930	10942483	10942775	292	AT4G06955
4	12219667	12221556	12196859	12220264	597	AT4G07115
4	12305821	12306217	12302188	12313397	396	AT4G07150
4	12352262	12353402	12352408	12356244	994	AT4G07170
4	12980432	12983285	12981571	12981904	333	AT4G07375
4	14342048	14343186	14339426	14348190	1138	AT4G08045
4	15074627	15075504	15074719	15077777	785	AT4G08415
4	6417521	6418274	6414671	6418120	599	AT4G10350
4	6417521	6418274	6414671	6418120	599	AT4G10360
4	6485097	6485860	6483509	6485833	736	AT4G10490
4	7037687	7039283	7037092	7037998	311	AT4G11655
4	7296471	7296816	7295936	7296582	111	AT4G12270
4	7319145	7322893	7322699	7323013	194	AT4G12350
4	7334002	7334443	7331286	7335815	441	AT4G12370
4	7334002	7334443	7331286	7335815	441	AT4G12382
4	7334002	7334443	7331286	7335815	441	AT4G12390
4	7334002	7334443	7331286	7335815	441	AT4G12400
4	7433372	7434084	7432720	7437011	712	AT4G12543
4	7433372	7434084	7432720	7437011	712	AT4G12545
4	7433372	7434084	7432720	7437011	712	AT4G12550
4	8320480	8322890	8320102	8320859	379	AT4G14465
4	8467909	8469788	8467943	8468301	358	AT4G14750
4	8574445	8575760	8574479	8574858	379	AT4G15020
4	8718833	8719261	8717404	8719150	317	AT4G15280
4	8718833	8719261	8717404	8719150	317	AT4G15290
4	8732758	8734036	8730735	8733931	1173	AT4G15310
4	8735628	8737223	8736338	8740965	885	AT4G15320
4	8759158	8761168	8742669	8760686	1528	AT4G15330
4	8759158	8761168	8742669	8760686	1528	AT4G15340
4	8759158	8761168	8742669	8760686	1528	AT4G15350
4	8762075	8762705	8762533	8794248	172	AT4G15360
4	8762075	8762705	8762533	8794248	172	AT4G15370
4	8762075	8762705	8762533	8794248	172	AT4G15380
4	8762075	8762705	8762533	8794248	172	AT4G15390
4	8804027	8808270	8804349	8804902	553	AT4G15396
4	8812600	8813539	8811953	8813304	704	AT4G15410
4	9064625	9066649	9063804	9068466	2024	AT4G16008
4	9279890	9281249	9276595	9279933	43	AT4G16447
4	9279890	9281249	9276595	9279933	43	AT4G16450
4	10249746	10252193	10249003	10254852	2447	AT4G18610
4	10249746	10252193	10249003	10254852	2447	AT4G18630
4	10370326	10371564	10367395	10370611	285	AT4G18930
4	10370326	10371564	10367395	10370611	285	AT4G18940
4	10926637	10927232	10924318	10927669	595	AT4G20235
4	10929652	10929959	10928867	10937393	307	AT4G20240
4	11171280	11172585	11171922	11172323	401	AT4G20860
4	11171280	11172585	11171922	11172323	401	AT4G20870
4	11587663	11589075	11586562	11587786	123	AT4G21840
4	11655450	11657031	11652453	11655524	74	AT4G21980
4	11655450	11657031	11652453	11655524	74	AT4G21990
4	12219667	12221556	12196859	12220264	597	AT4G23390
4	12219667	12221556	12196859	12220264	597	AT4G23400
4	12305821	12306217	12302188	12313397	396	AT4G23590
4	12305821	12306217	12302188	12313397	396	AT4G23620
4	12352262	12353402	12352408	12356244	994	AT4G23713
4	12889967	12890847	12889145	12890315	348	AT4G25120
4	13296145	13298978	13294861	13296359	214	AT4G26260
4	13296145	13298978	13297981	13300869	997	AT4G26270
4	13605761	13606747	13606695	13614753	52	AT4G27150
4	13605761	13606747	13606695	13614753	52	AT4G27180
4	13678585	13681407	13681105	13686462	302	AT4G27340
4	13964533	13964896	13961361	13964915	363	AT4G28090
4	13964533	13964896	13961361	13964915	363	AT4G28100
4	14103572	14104176	14086962	14104729	604	AT4G28530
4	14103572	14104176	14086962	14104729	604	AT4G28540
4	14239639	14243351	14239930	14243111	3181	AT4G28840
4	14245782	14247318	14244084	14245846	64	AT4G28860
4	14342048	14343186	14339426	14348190	1138	AT4G29100
4	14342048	14343186	14339426	14348190	1138	AT4G29110
4	14342048	14343186	14339426	14348190	1138	AT4G29120
4	14407149	14411188	14408970	14416709	2218	AT4G29230
4	14407149	14411188	14408970	14416709	2218	AT4G29240
4	14550985	14551899	14550981	14551342	357	AT4G29720
4	14567526	14567811	14567065	14569030	285	AT4G29750
4	14752451	14754600	14752451	14753054	603	AT4G30160
4	14762248	14762546	14761409	14764904	298	AT4G30170
4	14804011	14804759	14804591	14806273	168	AT4G30230
4	14804011	14804759	14804591	14806273	168	AT4G30240
4	14877060	14877356	14877128	14877533	228	AT4G30430
4	14933834	14934969	14934803	14937286	166	AT4G30600
4	15074627	15075504	15074719	15077777	785	AT4G30980
4	15390055	15390486	15390250	15390560	236	AT4G31820
4	15413139	15413876	15413625	15416544	251	AT4G31880
4	15636013	15637143	15625105	15636335	322	AT4G32390
4	15636013	15637143	15625105	15636335	322	AT4G32400
4	15861632	15861946	15861682	15862060	264	AT4G32870
4	15861632	15861946	15861682	15862060	264	AT4G32880
4	16063336	16064557	16060217	16063485	149	AT4G33350
4	16183748	16184076	16180497	16184614	328	AT4G33730
4	16183748	16184076	16180497	16184614	328	AT4G33735
4	16183748	16184076	16180497	16184614	328	AT4G33740
4	16592915	16594988	16588915	16593789	874	AT4G34790
4	16592915	16594988	16588915	16593789	874	AT4G34800
4	16596628	16600151	16595601	16598801	2173	AT4G34810
4	16596628	16600151	16595601	16598801	2173	AT4G34830
4	17368404	17369387	17367962	17373341	983	AT4G36870
4	17368404	17369387	17367962	17373341	983	AT4G36880
4	17628037	17629400	17629094	17630613	306	AT4G37520
4	17793212	17794355	17794116	17797640	239	AT4G37850
4	17793212	17794355	17794116	17797640	239	AT4G37860
4	18403916	18404349	18403313	18405024	433	AT4G39650
4	18403916	18404349	18403313	18405024	433	AT4G39660
5	496823	497547	496183	497103	280	AT5G00835
5	156950	157257	155314	157323	307	AT5G01380
5	156950	157257	155314	157323	307	AT5G01390
5	395072	396991	395121	400816	1870	AT5G02030
5	395072	396991	395121	400816	1870	AT5G02040
5	395072	396991	395121	400816	1870	AT5G02050
5	4233609	4234043	4229953	4240125	434	AT5G02075
5	6663471	6664473	6659634	6673159	1002	AT5G03085
5	6831351	6834448	6825912	6831539	188	AT5G03115
5	7319102	7319411	7317294	7326318	309	AT5G03385
5	962986	963273	951983	963142	156	AT5G03690
5	962986	963273	951983	963142	156	AT5G03700
5	8382581	8382870	8382268	8407748	289	AT5G03765
5	1017913	1018699	1013791	1018234	321	AT5G03820
5	1017913	1018699	1013791	1018234	321	AT5G03830
5	1187779	1188783	1185641	1189506	1004	AT5G04280
5	1456374	1457499	1456966	1457263	297	AT5G04950
5	1465823	1466263	1465563	1466193	370	AT5G04980
5	1494254	1494875	1481541	1496433	621	AT5G05040
5	1494254	1494875	1481541	1496433	621	AT5G05060
5	1494254	1494875	1481541	1496433	621	AT5G05080
5	1576089	1576867	1575799	1576189	100	AT5G05330
5	1608548	1612562	1610485	1611005	520	AT5G05450
5	16526801	16527691	16527208	16528150	483	AT5G06145
5	16775177	16776323	16772567	16776501	1146	AT5G06255
5	16775177	16776323	16772567	16776501	1146	AT5G06275
5	17046650	17048782	17044502	17063409	2132	AT5G06335
5	1948826	1949758	1949064	1951522	694	AT5G06380
5	1948826	1949758	1949064	1951522	694	AT5G06390
5	2005103	2007141	2006273	2010534	868	AT5G06570
5	2005103	2007141	2006273	2010534	868	AT5G06580
5	2030535	2031443	2030487	2031080	545	AT5G06620
5	19427774	19429746	19427653	19432776	1972	AT5G07035
5	2191332	2191961	2191825	2195507	136	AT5G07060
5	2191332	2191961	2191825	2195507	136	AT5G07070
5	2197796	2200512	2200455	2201318	57	AT5G07090
5	2197796	2200512	2200455	2201318	57	AT5G07100
5	2314847	2315541	2314151	2315184	337	AT5G07330
5	2314847	2315541	2314151	2315184	337	AT5G07340
5	2528582	2529848	2529812	2532193	36	AT5G07940
5	24904590	24905617	24905362	24905653	255	AT5G09035
5	26109135	26109612	26107241	26109777	477	AT5G09335
5	3211530	3211902	3206779	3211540	10	AT5G10220
5	3211530	3211902	3206779	3211540	10	AT5G10230
5	3211530	3211902	3206779	3211540	10	AT5G10240
5	3227809	3229652	3225022	3234540	1843	AT5G10278
5	3227809	3229652	3225022	3234540	1843	AT5G10280
5	3227809	3229652	3225022	3234540	1843	AT5G10290
5	3348622	3349233	3349137	3350246	96	AT5G10600
5	3348622	3349233	3349137	3350246	96	AT5G10605
5	3368845	3369406	3368997	3372028	409	AT5G10660
5	3368845	3369406	3368997	3372028	409	AT5G10680
5	3368845	3369406	3368997	3372028	409	AT5G10690
5	3456514	3457689	3455601	3457045	531	AT5G10945
5	3456514	3457689	3455601	3457045	531	AT5G10950
5	3692583	3694222	3688945	3694681	1639	AT5G11530
5	3703925	3705641	3701887	3708051	1716	AT5G11540
5	3703925	3705641	3701887	3708051	1716	AT5G11550
5	3703925	3705641	3701887	3708051	1716	AT5G11560
5	3718481	3719606	3715734	3718699	218	AT5G11570
5	3718481	3719606	3715734	3718699	218	AT5G11580
5	4061608	4062583	4062526	4068373	57	AT5G12870
5	4061608	4062583	4062526	4068373	57	AT5G12880
5	4061608	4062583	4062526	4068373	57	AT5G12890
5	4233609	4234043	4229953	4240125	434	AT5G13250
5	4233609	4234043	4229953	4240125	434	AT5G13260
5	4275488	4276357	4272981	4275881	393	AT5G13340
5	4483807	4484991	4484518	4484847	329	AT5G13920
5	4573936	4575898	4572848	4573995	59	AT5G14200
5	4573936	4575898	4575328	4575768	440	AT5G14210
5	4622976	4623270	4622818	4625667	294	AT5G14340
5	4622976	4623270	4622818	4625667	294	AT5G14350
5	4647354	4647670	4647163	4647458	104	AT5G14420
5	4754781	4755318	4755257	4755916	61	AT5G14730
5	4754781	4755318	4755257	4755916	61	AT5G14740
5	4890563	4891915	4891595	4895785	320	AT5G15110
5	4901307	4901883	4901875	4906043	8	AT5G15130
5	4911965	4914232	4907959	4917219	2267	AT5G15140
5	4911965	4914232	4907959	4917219	2267	AT5G15150
5	4920603	4925885	4918968	4925007	4404	AT5G15160
5	4920603	4925885	4918968	4925007	4404	AT5G15170
5	5234291	5234871	5234408	5235106	463	AT5G16030
5	5250493	5251573	5251364	5256406	209	AT5G16080
5	5873474	5873781	5873270	5880095	307	AT5G17800
5	5873474	5873781	5873270	5880095	307	AT5G17810
5	6663471	6664473	6659634	6673159	1002	AT5G19700
5	6663471	6664473	6659634	6673159	1002	AT5G19730
5	6663471	6664473	6659634	6673159	1002	AT5G19740
5	6831351	6834448	6825912	6831539	188	AT5G20230
5	6831351	6834448	6825912	6831539	188	AT5G20240
5	6831351	6834448	6825912	6831539	188	AT5G20250
5	7319102	7319411	7317294	7326318	309	AT5G22100
5	7798559	7800386	7800106	7804091	280	AT5G23190
5	7808721	7813732	7811521	7816826	2211	AT5G23212
5	7808721	7813732	7811521	7816826	2211	AT5G23220
5	8138015	8139743	8137025	8139038	1023	AT5G24080
5	8145226	8145750	8142711	8145480	254	AT5G24090
5	8228225	8229625	8216436	8232908	1400	AT5G24230
5	8228225	8229625	8216436	8232908	1400	AT5G24240
5	8228225	8229625	8216436	8232908	1400	AT5G24260
5	8333689	8334135	8333146	8338012	446	AT5G24430
5	8377239	8380832	8378502	8379215	713	AT5G24530
5	8382581	8382870	8382268	8407748	289	AT5G24550
5	8382581	8382870	8382268	8407748	289	AT5G24570
5	8382581	8382870	8382268	8407748	289	AT5G24580
5	8689870	8692085	8685308	8690711	841	AT5G25160
5	8689870	8692085	8685308	8690711	841	AT5G25170
5	8747233	8748008	8747869	8748306	139	AT5G25250
5	8856079	8856557	8855172	8856196	117	AT5G25450
5	9001715	9010955	9010519	9011785	436	AT5G25840
5	9001715	9010955	9010519	9011785	436	AT5G25850
5	9682941	9685527	9683048	9683881	833	AT5G27420
5	13934592	13935195	13934996	13941665	199	AT5G35770
5	15529503	15530773	15529779	15535080	994	AT5G38790
5	15631573	15632584	15632189	15634332	395	AT5G39050
5	15746292	15746885	15745991	15746834	542	AT5G39340
5	15785613	15786328	15780502	15785684	71	AT5G39440
5	15785613	15786328	15780502	15785684	71	AT5G39450
5	16128320	16128721	16124620	16130147	401	AT5G40330
5	16128320	16128721	16124620	16130147	401	AT5G40340
5	16328868	16329198	16328687	16337815	330	AT5G40810
5	16513001	16513655	16513439	16514331	216	AT5G41300
5	16513001	16513655	16513439	16514331	216	AT5G41310
5	16526801	16527691	16527208	16528150	483	AT5G41315
5	16621407	16622910	16622728	16625530	182	AT5G41570
5	16621407	16622910	16622728	16625530	182	AT5G41580
5	16775177	16776323	16772567	16776501	1146	AT5G41905
5	16775177	16776323	16772567	16776501	1146	AT5G41908
5	16775177	16776323	16772567	16776501	1146	AT5G41910
5	17046650	17048782	17044502	17063409	2132	AT5G42600
5	17046650	17048782	17044502	17063409	2132	AT5G42620
5	17157324	17157749	17157063	17157854	425	AT5G42790
5	17258829	17259191	17258604	17258922	93	AT5G43030
5	17263870	17266585	17264269	17265309	1040	AT5G43050
5	17507843	17508522	17506904	17508682	679	AT5G43580
5	17507843	17508522	17506904	17508682	679	AT5G43590
5	17586601	17587156	17586522	17587673	555	AT5G43780
5	17967095	17967619	17964716	17970687	524	AT5G44572
5	17967095	17967619	17964716	17970687	524	AT5G44574
5	17977263	17979186	17976676	17978299	1036	AT5G44578
5	17977263	17979186	17976676	17978299	1036	AT5G44580
5	17977263	17979186	17976676	17978299	1036	AT5G44582
5	17979544	17984331	17981617	17982179	562	AT5G44585
5	18064248	18064808	18064338	18066552	470	AT5G44770
5	18064248	18064808	18064338	18066552	470	AT5G44780
5	18064248	18064808	18064338	18066552	470	AT5G44785
5	18597309	18598904	18598196	18599251	708	AT5G45850
5	18607565	18611254	18609462	18611137	1675	AT5G45880
5	18657490	18657840	18651271	18662457	350	AT5G46020
5	18681235	18682374	18681215	18681750	515	AT5G46060
5	18681235	18682374	18681215	18681750	515	AT5G46070
5	18779765	18780074	18779384	18786665	309	AT5G46295
5	18779765	18780074	18779384	18786665	309	AT5G46300
5	18779765	18780074	18779384	18786665	309	AT5G46310
5	18799773	18800305	18800222	18812152	83	AT5G46350
5	18799773	18800305	18800222	18812152	83	AT5G46360
5	18799773	18800305	18800222	18812152	83	AT5G46370
5	18799773	18800305	18800222	18812152	83	AT5G46380
5	19142109	19145608	19139262	19142180	71	AT5G47140
5	19427774	19429746	19427653	19432776	1972	AT5G47980
5	19427774	19429746	19427653	19432776	1972	AT5G47990
5	19441037	19447401	19443741	19444039	298	AT5G48000
5	19455705	19456659	19455781	19461970	878	AT5G48010
5	19455705	19456659	19455781	19461970	878	AT5G48020
5	19681234	19682051	19678880	19682902	817	AT5G48560
5	20387094	20387459	20386026	20398292	365	AT5G50130
5	20907319	20908312	20907909	20909920	403	AT5G51480
5	20924142	20926002	20925475	20925881	406	AT5G51520
5	20926429	20927331	20926865	20929055	466	AT5G51540
5	21040136	21040741	21034789	21041511	605	AT5G51790
5	21040136	21040741	21034789	21041511	605	AT5G51795
5	21042400	21044767	21044270	21053587	497	AT5G51810
5	21179750	21180328	21176825	21195572	578	AT5G52130
5	21179750	21180328	21176825	21195572	578	AT5G52140
5	21179750	21180328	21176825	21195572	578	AT5G52160
5	21179750	21180328	21176825	21195572	578	AT5G52170
5	21897692	21899408	21898820	21904176	588	AT5G53950
5	21930653	21931008	21929356	21930823	170	AT5G54050
5	22143766	22144420	22138483	22143863	97	AT5G54520
5	22573633	22574331	22571703	22574130	497	AT5G55780
5	22808179	22810520	22810454	22815889	66	AT5G56330
5	22808179	22810520	22810454	22815889	66	AT5G56340
5	22852315	22852925	22852747	22857249	178	AT5G56450
5	23349905	23358811	23353683	23353996	313	AT5G57660
5	23381034	23386502	23383209	23383580	371	AT5G57710
5	23609044	23610146	23599977	23609294	250	AT5G58400
5	23609044	23610146	23599977	23609294	250	AT5G58410
5	23919128	23922090	23922029	23933124	61	AT5G59320
5	23919128	23922090	23922029	23933124	61	AT5G59330
5	23919128	23922090	23922029	23933124	61	AT5G59340
5	24240686	24241382	24237515	24242611	696	AT5G60200
5	24240686	24241382	24237515	24242611	696	AT5G60210
5	24416041	24418800	24418776	24420596	24	AT5G60730
5	24647117	24648445	24647998	24649502	447	AT5G61290
5	24647117	24648445	24647998	24649502	447	AT5G61300
5	24771349	24772129	24768080	24774549	780	AT5G61605
5	24771349	24772129	24768080	24774549	780	AT5G61620
5	24771349	24772129	24768080	24774549	780	AT5G61630
5	24771349	24772129	24768080	24774549	780	AT5G61640
5	24964211	24965263	24964104	24968504	1052	AT5G62165
5	25018106	25018738	25016733	25018806	632	AT5G62280
5	25018106	25018738	25016733	25018806	632	AT5G62290
5	25018106	25018738	25016733	25018806	632	AT5G62300
5	25096905	25097431	25095725	25097127	222	AT5G62520
5	25096905	25097431	25095725	25097127	222	AT5G62530
5	25862970	25863427	25862540	25863527	457	AT5G64690
5	25862970	25863427	25862540	25863527	457	AT5G64700
5	25931442	25934604	25930736	25931774	332	AT5G64880
5	25931442	25934604	25930736	25931774	332	AT5G64890
5	26041043	26046415	26040653	26042688	1645	AT5G65170
5	26041043	26046415	26040653	26042688	1645	AT5G65180
5	26109135	26109612	26107241	26109777	477	AT5G65330
5	26295819	26297137	26295429	26296106	287	AT5G65720
5	26295819	26297137	26295429	26296106	287	AT5G65730
5	26701425	26706811	26702722	26703048	326	AT5G66870

## Sheet: Sheet 2
Sheet 2. Genes with H3K4me3-H3K27me3 bivalent chromatin domains in upstream 3 kb of TSS in CC. "Chromosome": chromosome name. "Start": start position of histone peak. "End": end position of histone peak. "Overlap (bp)": Bivalent histone peaks overlap size (bp). "Assigned Gene": Bivalent histone peak assigned gene.
Chromosome	H3K4me3 start	H3K4me3 end	H3K27me3 start	H3K27me3 end	Overlap (bp)	Assigned Gene
1	7837	9022	8826	13798	196	AT1G01030
1	414274	414908	414907	420798	1	AT1G02205
1	462796	464246	464100	467899	146	AT1G02340
1	462796	464246	464100	467899	146	AT1G02350
1	748495	750090	748489	748932	437	AT1G03110
1	1200899	1203750	1201779	1202096	317	AT1G04440
1	3702206	3703884	3695425	3702346	140	AT1G04837
1	4062164	4063555	4063403	4066365	152	AT1G04923
1	1482204	1483919	1480032	1482433	229	AT1G05140
1	1482204	1483919	1480032	1482433	229	AT1G05150
1	6271353	6272485	6270900	6272697	1132	AT1G05397
1	8301385	8302787	8299534	8307817	1402	AT1G05807
1	8301385	8302787	8299534	8307817	1402	AT1G05813
1	9795466	9796641	9784497	9795558	92	AT1G06113
1	10010194	10011005	10009463	10011184	811	AT1G06163
1	2173988	2175012	2173088	2174106	118	AT1G07090
1	19366526	19366894	19350889	19367618	368	AT1G07777
1	22080547	22081622	22076300	22080596	49	AT1G08283
1	2614650	2615697	2610372	2614685	35	AT1G08300
1	2692835	2694766	2694745	2695034	21	AT1G08520
1	23251866	23253518	23251686	23252043	177	AT1G08563
1	23251866	23253518	23251686	23252043	177	AT1G08567
1	2890814	2891621	2885760	2890829	15	AT1G08990
1	2890814	2891621	2885760	2890829	15	AT1G09000
1	26277562	26279508	26276774	26278681	1119	AT1G09117
1	3062460	3064882	3060070	3062784	324	AT1G09490
1	3217558	3218676	3217077	3217699	141	AT1G09900
1	3217558	3218676	3217077	3217699	141	AT1G09910
1	3544760	3545601	3544259	3546092	841	AT1G10682
1	3670280	3671214	3670323	3671425	891	AT1G11000
1	3702206	3703884	3695425	3702346	140	AT1G11100
1	3759989	3761522	3761434	3766285	88	AT1G11240
1	3777156	3779486	3778391	3778705	314	AT1G11270
1	4062164	4063555	4063403	4066365	152	AT1G12030
1	4105055	4107218	4104257	4106105	1050	AT1G12110
1	4139997	4140963	4129457	4140105	108	AT1G12200
1	4139997	4140963	4129457	4140105	108	AT1G12210
1	4139997	4140963	4129457	4140105	108	AT1G12211
1	4601162	4601656	4596066	4601190	28	AT1G13410
1	5148666	5151838	5151403	5160241	435	AT1G14930
1	5148666	5151838	5151403	5160241	435	AT1G14960
1	5148666	5151838	5151403	5160241	435	AT1G14970
1	5339625	5342362	5342281	5342588	81	AT1G15550
1	5788269	5790534	5789390	5798305	1144	AT1G16930
1	5788269	5790534	5789390	5798305	1144	AT1G16940
1	5788269	5790534	5789390	5798305	1144	AT1G16970
1	6087629	6088519	6088492	6091799	27	AT1G17720
1	6474472	6475343	6473207	6475006	534	AT1G18773
1	7231717	7232794	7223860	7231847	130	AT1G20800
1	7231717	7232794	7223860	7231847	130	AT1G20810
1	7231717	7232794	7223860	7231847	130	AT1G20816
1	7272214	7274387	7274248	7274620	139	AT1G20910
1	7476006	7479415	7479236	7483302	179	AT1G21360
1	7476006	7479415	7479236	7483302	179	AT1G21370
1	7476006	7479415	7479236	7483302	179	AT1G21380
1	7886657	7887506	7885012	7888375	849	AT1G22330
1	7886657	7887506	7885012	7888375	849	AT1G22340
1	8105427	8106706	8104492	8107799	1279	AT1G22910
1	8105427	8106706	8104492	8107799	1279	AT1G22920
1	8117048	8118710	8117108	8117413	305	AT1G22930
1	8198524	8199379	8198985	8202156	394	AT1G23130
1	8198524	8199379	8198985	8202156	394	AT1G23140
1	8208851	8211303	8208265	8211227	2376	AT1G23160
1	8208851	8211303	8208265	8211227	2376	AT1G23170
1	8301385	8302787	8299534	8307817	1402	AT1G23390
1	8313803	8315769	8315564	8319631	205	AT1G23420
1	8313803	8315769	8315564	8319631	205	AT1G23440
1	8535008	8536407	8535579	8536120	541	AT1G24140
1	9610895	9611875	9607082	9611012	117	AT1G27620
1	9610895	9611875	9607082	9611012	117	AT1G27630
1	9657092	9657963	9652198	9657116	24	AT1G27740
1	9657092	9657963	9652198	9657116	24	AT1G27750
1	9795466	9796641	9784497	9795558	92	AT1G28080
1	9795466	9796641	9784497	9795558	92	AT1G28090
1	10010194	10011005	10009463	10011184	811	AT1G28470
1	10010194	10011005	10009463	10011184	811	AT1G28480
1	10045490	10046627	10046611	10047127	16	AT1G28590
1	10900396	10900878	10900412	10900882	466	AT1G30730
1	10900396	10900878	10900412	10900882	466	AT1G30740
1	11119633	11120695	11119279	11119781	148	AT1G31150
1	11119633	11120695	11119279	11119781	148	AT1G31160
1	12002379	12002950	11992224	12003822	571	AT1G33090
1	12002379	12002950	11992224	12003822	571	AT1G33100
1	12002379	12002950	11992224	12003822	571	AT1G33102
1	12002379	12002950	11992224	12003822	571	AT1G33110
1	12072486	12074841	12072456	12072822	336	AT1G33280
1	12072486	12074841	12072456	12072822	336	AT1G33290
1	12157877	12159303	12159206	12163782	97	AT1G33530
1	12157877	12159303	12159206	12163782	97	AT1G33540
1	12233475	12235517	12219319	12238951	2042	AT1G33730
1	12233475	12235517	12219319	12238951	2042	AT1G33750
1	12233475	12235517	12219319	12238951	2042	AT1G33770
1	16830949	16832357	16830088	16833226	1408	AT1G44318
1	16830949	16832357	16830088	16833226	1408	AT1G44350
1	17052375	17053016	17050586	17052417	42	AT1G45110
1	17249369	17250232	17250058	17251767	174	AT1G46554
1	17464880	17465179	17465061	17465547	118	AT1G47560
1	17779395	17780297	17780281	17781709	16	AT1G48130
1	17779395	17780297	17780281	17781709	16	AT1G48140
1	18246340	18246877	18245941	18248262	537	AT1G49320
1	18246340	18246877	18245941	18248262	537	AT1G49330
1	18251696	18253232	18249354	18251896	200	AT1G49340
1	18351111	18352613	18345587	18351177	66	AT1G49580
1	19366526	19366894	19350889	19367618	368	AT1G52050
1	19366526	19366894	19350889	19367618	368	AT1G52060
1	19366526	19366894	19350889	19367618	368	AT1G52070
1	19366526	19366894	19350889	19367618	368	AT1G52080
1	19900024	19901444	19899356	19900685	661	AT1G53345
1	20017506	20017861	20015133	20017883	355	AT1G53633
1	20017506	20017861	20015133	20017883	355	AT1G53635
1	20022912	20023825	20023464	20025567	361	AT1G53645
1	20430902	20431644	20431077	20433241	567	AT1G54770
1	20688124	20688696	20687732	20695080	572	AT1G55420
1	20688124	20688696	20687732	20695080	572	AT1G55430
1	20698419	20699803	20697240	20703599	1384	AT1G55440
1	20698419	20699803	20697240	20703599	1384	AT1G55450
1	21187190	21188123	21181438	21187383	193	AT1G56540
1	21187190	21188123	21181438	21187383	193	AT1G56550
1	21405401	21405931	21405187	21413174	530	AT1G57800
1	21405401	21405931	21405187	21413174	530	AT1G57820
1	21936350	21936826	21929976	21936420	70	AT1G59675
1	21936350	21936826	21929976	21936420	70	AT1G59680
1	21936350	21936826	21929976	21936420	70	AT1G59700
1	21936350	21936826	21929976	21936420	70	AT1G59710
1	22080547	22081622	22076300	22080596	49	AT1G59980
1	22931445	22932418	22925847	22931622	177	AT1G62035
1	22931445	22932418	22925847	22931622	177	AT1G62040
1	23056341	23057135	23051557	23056505	164	AT1G62350
1	23056341	23057135	23051557	23056505	164	AT1G62355
1	23251866	23253518	23251686	23252043	177	AT1G62790
1	23251866	23253518	23251686	23252043	177	AT1G62800
1	23328828	23329668	23329228	23334914	440	AT1G62980
1	23328828	23329668	23329228	23334914	440	AT1G62981
1	23328828	23329668	23329228	23334914	440	AT1G62990
1	23716123	23717595	23712223	23716164	41	AT1G63900
1	23885969	23887164	23887150	23890251	14	AT1G64370
1	23885969	23887164	23887150	23890251	14	AT1G64380
1	24113207	24113642	24112391	24116389	435	AT1G64900
1	24113207	24113642	24112391	24116389	435	AT1G64910
1	24113207	24113642	24112391	24116389	435	AT1G64920
1	24313872	24315125	24314955	24319261	170	AT1G65450
1	24313872	24315125	24314955	24319261	170	AT1G65470
1	24925103	24925451	24919425	24926164	348	AT1G66800
1	24925103	24925451	24919425	24926164	348	AT1G66810
1	25500943	25502117	25501927	25507853	190	AT1G68040
1	25500943	25502117	25501927	25507853	190	AT1G68050
1	26277562	26279508	26276774	26278681	1119	AT1G69810
1	26715899	26716960	26708767	26719706	1061	AT1G70830
1	26715899	26716960	26708767	26719706	1061	AT1G70850
1	26715899	26716960	26708767	26719706	1061	AT1G70860
1	26715899	26716960	26708767	26719706	1061	AT1G70870
1	26727859	26729058	26723397	26729291	1199	AT1G70890
1	26727859	26729058	26723397	26729291	1199	AT1G70895
1	26727859	26729058	26723397	26729291	1199	AT1G70900
1	26993309	26993683	26992005	26993489	180	AT1G71780
1	27142005	27143364	27141657	27144838	1359	AT1G72140
1	27756482	27757374	27757373	27760865	1	AT1G73830
1	27756482	27757374	27757373	27760865	1	AT1G73840
1	27832961	27834412	27833339	27834089	750	AT1G74020
1	28347842	28348936	28348843	28358783	93	AT1G75520
1	28608383	28608987	28608198	28608561	178	AT1G76260
1	29525578	29526348	29516736	29525583	5	AT1G78450
1	29525578	29526348	29516736	29525583	5	AT1G78460
1	29525578	29526348	29516736	29525583	5	AT1G78476
1	29525578	29526348	29516736	29525583	5	AT1G78478
1	29525578	29526348	29516736	29525583	5	AT1G78480
1	29525578	29526348	29516736	29525583	5	AT1G78490
1	29633032	29633575	29630976	29633402	370	AT1G78815
1	29633032	29633575	29630976	29633402	370	AT1G78820
1	29942132	29943601	29941913	29945093	1469	AT1G79590
2	163792	164878	161768	164190	398	AT2G01340
2	163792	164878	161768	164190	398	AT2G01350
2	189350	190430	189894	190473	536	AT2G01440
2	723529	724403	723492	726362	874	AT2G02630
2	1148079	1151178	1147576	1148308	229	AT2G03750
2	1148079	1151178	1147576	1148308	229	AT2G03760
2	1148079	1151178	1147576	1148308	229	AT2G03770
2	1276577	1277472	1276261	1276771	194	AT2G04025
2	1568025	1569977	1567829	1568238	213	AT2G04500
2	10045872	10046420	10041027	10050936	548	AT2G07935
2	16339716	16341278	16337509	16342378	1562	AT2G09010
2	16791546	16792764	16792379	16798685	385	AT2G09125
2	17028551	17028974	17027257	17030887	423	AT2G09195
2	19175923	19176896	19175390	19179059	973	AT2G09750
2	5833031	5833439	5832452	5835848	408	AT2G13900
2	7244174	7245813	7243989	7244327	153	AT2G16700
2	7432722	7434314	7432756	7433148	392	AT2G17080
2	7432722	7434314	7432756	7433148	392	AT2G17090
2	8677905	8679394	8674138	8680082	1489	AT2G20100
2	8785751	8786668	8783910	8785853	102	AT2G20360
2	9024098	9024430	9018258	9027457	332	AT2G21010
2	9024098	9024430	9018258	9027457	332	AT2G21030
2	9024098	9024430	9018258	9027457	332	AT2G21040
2	9024098	9024430	9018258	9027457	332	AT2G21045
2	9245549	9245852	9245386	9247091	303	AT2G21620
2	9493646	9495619	9487869	9494482	836	AT2G22330
2	9618026	9619241	9618283	9621485	958	AT2G22640
2	9744989	9747099	9747093	9747495	6	AT2G22905
2	9744989	9747099	9747093	9747495	6	AT2G22910
2	10045872	10046420	10041027	10050936	548	AT2G23600
2	10045872	10046420	10041027	10050936	548	AT2G23610
2	10045872	10046420	10041027	10050936	548	AT2G23620
2	10045872	10046420	10041027	10050936	548	AT2G23630
2	10701349	10702520	10702390	10707410	130	AT2G25160
2	10710786	10711257	10711147	10711855	110	AT2G25169
2	10710786	10711257	10711147	10711855	110	AT2G25170
2	10826743	10827944	10826722	10830274	1201	AT2G25440
2	10826743	10827944	10826722	10830274	1201	AT2G25450
2	10826743	10827944	10826722	10830274	1201	AT2G25460
2	10952409	10953297	10944247	10952410	1	AT2G25710
2	11193040	11194287	11193217	11195171	1070	AT2G26300
2	11448232	11449106	11449085	11451800	21	AT2G26860
2	11800202	11800954	11800658	11803743	296	AT2G27680
2	11816572	11817568	11813806	11816576	4	AT2G27700
2	11816572	11817568	11813806	11816576	4	AT2G27710
2	11816572	11817568	11813806	11816576	4	AT2G27720
2	12930732	12933014	12929878	12930925	193	AT2G30340
2	13008324	13009902	13008475	13008815	340	AT2G30530
2	13008324	13009902	13008475	13008815	340	AT2G30540
2	13277654	13278652	13277691	13281221	961	AT2G31160
2	13277654	13278652	13277691	13281221	961	AT2G31170
2	13472269	13475416	13475208	13479663	208	AT2G31690
2	13472269	13475416	13475208	13479663	208	AT2G31710
2	13656488	13656875	13654729	13657473	387	AT2G32140
2	13656488	13656875	13654729	13657473	387	AT2G32150
2	13713066	13714022	13706613	13713443	377	AT2G32280
2	13784121	13784639	13781976	13785654	518	AT2G32460
2	13784121	13784639	13781976	13785654	518	AT2G32480
2	13953379	13954722	13939522	13953578	199	AT2G32870
2	13953379	13954722	13939522	13953578	199	AT2G32900
2	13987804	13988452	13984996	13990693	648	AT2G32960
2	13987804	13988452	13984996	13990693	648	AT2G32970
2	14144192	14144809	14144344	14144663	319	AT2G33385
2	14493261	14494575	14494376	14495081	199	AT2G34355
2	14507161	14507651	14506569	14511526	490	AT2G34360
2	14507161	14507651	14506569	14511526	490	AT2G34380
2	14507161	14507651	14506569	14511526	490	AT2G34390
2	14693371	14694017	14693325	14695874	646	AT2G34830
2	14861671	14862588	14862069	14863915	519	AT2G35300
2	14861671	14862588	14862069	14863915	519	AT2G35320
2	14936425	14937172	14932229	14940592	747	AT2G35585
2	14936425	14937172	14932229	14940592	747	AT2G35600
2	14982518	14983458	14982504	14985275	940	AT2G35637
2	14982518	14983458	14982504	14985275	940	AT2G35650
2	15082344	15084965	15082798	15083242	444	AT2G35930
2	15107273	15108025	15107744	15108767	281	AT2G35980
2	15171755	15173214	15172950	15173408	264	AT2G36190
2	15233312	15234508	15231504	15233331	19	AT2G36330
2	15233312	15234508	15231504	15233331	19	AT2G36340
2	15485660	15486522	15485795	15487776	727	AT2G36895
2	15485660	15486522	15485795	15487776	727	AT2G36900
2	16049481	16051922	16049428	16049736	255	AT2G38310
2	16299211	16301238	16298936	16301862	2027	AT2G39040
2	16299211	16301238	16298936	16301862	2027	AT2G39050
2	16339716	16341278	16337509	16342378	1562	AT2G39175
2	16339716	16341278	16337509	16342378	1562	AT2G39180
2	16423377	16424408	16413909	16423499	122	AT2G39310
2	16423377	16424408	16413909	16423499	122	AT2G39330
2	16423377	16424408	16413909	16423499	122	AT2G39340
2	16496079	16497122	16490930	16499888	1043	AT2G39510
2	16496079	16497122	16490930	16499888	1043	AT2G39518
2	16496079	16497122	16490930	16499888	1043	AT2G39530
2	16496079	16497122	16490930	16499888	1043	AT2G39550
2	16901909	16903888	16901035	16905153	1979	AT2G40470
2	16901909	16903888	16901035	16905153	1979	AT2G40475
2	17028551	17028974	17027257	17030887	423	AT2G40810
2	17032029	17033193	17031730	17032155	126	AT2G40815
2	17140287	17142718	17142577	17146928	141	AT2G41130
2	17165228	17165892	17165778	17166072	114	AT2G41190
2	17195383	17195694	17190307	17195550	167	AT2G41230
2	17195383	17195694	17190307	17195550	167	AT2G41231
2	17195383	17195694	17190307	17195550	167	AT2G41240
2	17345794	17347209	17346895	17349096	314	AT2G41610
2	17345794	17347209	17346895	17349096	314	AT2G41620
2	17435371	17438342	17438096	17438789	246	AT2G41810
2	17576617	17577901	17577765	17582357	136	AT2G42190
2	17647049	17649183	17649091	17649482	92	AT2G42390
2	17656097	17657148	17656912	17659603	236	AT2G42410
2	17763479	17764444	17764309	17764770	135	AT2G42650
2	17763479	17764444	17764309	17764770	135	AT2G42660
2	17908886	17910658	17910101	17910473	372	AT2G43070
2	18049164	18051862	18051093	18051478	385	AT2G43480
2	18049164	18051862	18051093	18051478	385	AT2G43490
2	18070408	18071872	18070809	18071162	353	AT2G43535
2	18070408	18071872	18070809	18071162	353	AT2G43540
2	18070408	18071872	18070809	18071162	353	AT2G43550
2	18070408	18071872	18070809	18071162	353	AT2G43560
2	18076504	18077477	18075867	18079381	973	AT2G43570
2	18076504	18077477	18075867	18079381	973	AT2G43580
2	18076504	18077477	18075867	18079381	973	AT2G43590
2	18087112	18089216	18080264	18089066	1954	AT2G43600
2	18087112	18089216	18080264	18089066	1954	AT2G43610
2	18185641	18186980	18184618	18191277	1339	AT2G43920
2	18185641	18186980	18184618	18191277	1339	AT2G43930
2	18218209	18220043	18219848	18220708	195	AT2G44040
2	18445655	18445937	18445801	18450841	136	AT2G44750
2	18445655	18445937	18445801	18450841	136	AT2G44760
2	18597783	18598693	18598628	18601028	65	AT2G45120
2	18610444	18611922	18608197	18610491	47	AT2G45140
2	18610444	18611922	18608197	18610491	47	AT2G45150
2	18641619	18642038	18641976	18642956	62	AT2G45220
2	19132702	19134247	19132337	19135013	1545	AT2G46590
2	19132702	19134247	19132337	19135013	1545	AT2G46600
2	19132702	19134247	19132337	19135013	1545	AT2G46610
2	19175923	19176896	19175390	19179059	973	AT2G46685
2	19175923	19176896	19175390	19179059	973	AT2G46690
2	19203560	19205119	19204290	19227075	829	AT2G46740
2	19203560	19205119	19204290	19227075	829	AT2G46750
2	19203560	19205119	19204290	19227075	829	AT2G46760
2	19203560	19205119	19204290	19227075	829	AT2G46780
2	19307774	19308624	19307764	19308244	470	AT2G46995
2	19307774	19308624	19307764	19308244	470	AT2G47000
2	19599566	19602760	19602556	19606374	204	AT2G47880
2	19599566	19602760	19602556	19606374	204	AT2G47890
3	67284	67739	67073	67786	455	AT3G01200
3	67284	67739	67073	67786	455	AT3G01202
3	1093637	1094697	1094416	1098446	281	AT3G01425
3	311816	314656	313616	314058	442	AT3G01910
3	323325	324314	322671	325453	989	AT3G01960
3	323325	324314	322671	325453	989	AT3G01970
3	323325	324314	322671	325453	989	AT3G01980
3	3957362	3958621	3958115	3958650	506	AT3G02525
3	571680	572868	572624	575570	244	AT3G02677
3	571680	572868	572624	575570	244	AT3G02680
3	4371374	4372051	4370266	4371601	227	AT3G02695
3	753445	754364	754279	758452	85	AT3G03270
3	764936	766643	766061	767142	582	AT3G03290
3	764936	766643	766061	767142	582	AT3G03300
3	1093637	1094697	1094416	1098446	281	AT3G04181
3	1093637	1094697	1094416	1098446	281	AT3G04184
3	1554579	1555380	1549897	1554593	14	AT3G05410
3	1886976	1888273	1886431	1886993	17	AT3G06240
3	1886976	1888273	1886431	1886993	17	AT3G06250
3	1970019	1970922	1970291	1970703	412	AT3G06440
3	1983751	1985238	1983619	1983935	184	AT3G06470
3	1983751	1985238	1983619	1983935	184	AT3G06480
3	21371361	21372186	21366892	21379993	825	AT3G08965
3	2924078	2925596	2923716	2925175	1097	AT3G09530
3	3057468	3059640	3050223	3057606	138	AT3G09925
3	3057468	3059640	3050223	3057606	138	AT3G09930
3	3057468	3059640	3050223	3057606	138	AT3G09940
3	3057468	3059640	3050223	3057606	138	AT3G09950
3	3281637	3281945	3280967	3282948	308	AT3G10525
3	3281637	3281945	3280967	3282948	308	AT3G10530
3	3498703	3500832	3492599	3499223	520	AT3G11150
3	3498703	3500832	3492599	3499223	520	AT3G11165
3	3498703	3500832	3492599	3499223	520	AT3G11170
3	3560828	3562436	3561382	3564288	1054	AT3G11380
3	3560828	3562436	3561382	3564288	1054	AT3G11385
3	3566185	3567942	3567288	3572317	654	AT3G11390
3	3573369	3573887	3573691	3575062	196	AT3G11397
3	3566185	3567942	3567288	3572317	654	AT3G11402
3	3599078	3600235	3598738	3599902	824	AT3G11435
3	3599078	3600235	3598738	3599902	824	AT3G11440
3	3889950	3891181	3891124	3894581	57	AT3G12210
3	3889950	3891181	3891124	3894581	57	AT3G12220
3	3957362	3958621	3946611	3957437	75	AT3G12430
3	3957362	3958621	3946611	3957437	75	AT3G12480
3	3957362	3958621	3958115	3958650	506	AT3G12490
3	4371374	4372051	4370266	4371601	227	AT3G13432
3	4516794	4518772	4517559	4518644	1085	AT3G13770
3	4516794	4518772	4517559	4518644	1085	AT3G13772
3	4773797	4775346	4774746	4775693	600	AT3G14320
3	5008473	5009681	5007778	5008500	27	AT3G14890
3	5316695	5317668	5315727	5316704	9	AT3G15690
3	5399757	5403999	5403995	5407697	4	AT3G15970
3	5571550	5573637	5570423	5573201	1651	AT3G16410
3	5588103	5590157	5585449	5589762	1659	AT3G16440
3	5588103	5590157	5585449	5589762	1659	AT3G16450
3	5588103	5590157	5585449	5589762	1659	AT3G16460
3	5841271	5844618	5843918	5844293	375	AT3G17130
3	6289895	6290487	6290124	6293443	363	AT3G18330
3	6320180	6320628	6318584	6322417	448	AT3G18410
3	6320180	6320628	6318584	6322417	448	AT3G18420
3	6440998	6441693	6441225	6443884	468	AT3G18720
3	6440998	6441693	6441225	6443884	468	AT3G18730
3	7194514	7195697	7194781	7196379	916	AT3G20610
3	7194514	7195697	7194781	7196379	916	AT3G20620
3	7238429	7239044	7236344	7238805	376	AT3G20710
3	7238429	7239044	7236344	7238805	376	AT3G20720
3	7300188	7302056	7298594	7301230	1042	AT3G20840
3	7363372	7364338	7353872	7363504	132	AT3G20978
3	7363372	7364338	7353872	7363504	132	AT3G21000
3	7578217	7580053	7577345	7578506	289	AT3G21510
3	7648447	7649530	7646436	7657755	1083	AT3G21710
3	7648447	7649530	7646436	7657755	1083	AT3G21720
3	7663251	7665054	7664323	7667041	731	AT3G21750
3	7834771	7836678	7834525	7834864	93	AT3G22200
3	8194542	8196927	8192347	8194917	375	AT3G23050
3	8200671	8201161	8199942	8202152	490	AT3G23060
3	8200671	8201161	8199942	8202152	490	AT3G23070
3	8688701	8689239	8688983	8689586	256	AT3G24060
3	8688701	8689239	8688983	8689586	256	AT3G24065
3	8805512	8807406	8805191	8805609	97	AT3G24300
3	9159188	9160066	9159763	9164324	303	AT3G25165
3	9159188	9160066	9159763	9164324	303	AT3G25170
3	9412654	9414936	9412232	9413389	735	AT3G25790
3	9513356	9514455	9512281	9513389	33	AT3G26020
3	10172439	10173099	10172836	10173851	263	AT3G27480
3	10178967	10179658	10177618	10179713	691	AT3G27490
3	10189350	10190407	10188417	10189695	345	AT3G27520
3	11191299	11193130	11192948	11193370	182	AT3G29250
3	11973803	11975249	11973636	11973926	123	AT3G30380
3	11973803	11975249	11973636	11973926	123	AT3G30390
3	15983457	15984088	15982930	15986209	631	AT3G44300
3	15983457	15984088	15982930	15986209	631	AT3G44310
3	16250643	16251048	16250599	16250958	315	AT3G44710
3	16629141	16630981	16630910	16631335	71	AT3G45330
3	17239968	17240788	17237830	17240428	460	AT3G46810
3	17239968	17240788	17237830	17240428	460	AT3G46820
3	17318990	17319746	17319598	17323833	148	AT3G47030
3	17318990	17319746	17319598	17323833	148	AT3G47040
3	17385183	17386414	17385117	17390587	1231	AT3G47210
3	17385183	17386414	17385117	17390587	1231	AT3G47220
3	17458786	17460213	17458791	17459260	469	AT3G47390
3	17558837	17561012	17553435	17558900	63	AT3G47620
3	17558837	17561012	17560559	17560929	370	AT3G47630
3	17789386	17791221	17791190	17794264	31	AT3G48185
3	17879723	17880007	17876028	17880831	284	AT3G48280
3	17879723	17880007	17876028	17880831	284	AT3G48290
3	17897745	17900413	17898356	17898766	410	AT3G48343
3	18854870	18857087	18845863	18855203	333	AT3G50740
3	19440508	19442793	19439377	19440539	31	AT3G52450
3	19457362	19457945	19455497	19463737	583	AT3G52490
3	19457362	19457945	19455497	19463737	583	AT3G52500
3	19473630	19474075	19469684	19480343	445	AT3G52520
3	19473630	19474075	19469684	19480343	445	AT3G52525
3	19488558	19489528	19488611	19493668	917	AT3G52560
3	19639382	19641221	19638803	19639457	75	AT3G52960
3	19678763	19679808	19668796	19678815	52	AT3G53080
3	19678763	19679808	19668796	19678815	52	AT3G53090
3	20274302	20276176	20273750	20276209	1874	AT3G54780
3	20587808	20588868	20586063	20589115	1060	AT3G55512
3	20587808	20588868	20586063	20589115	1060	AT3G55515
3	20620060	20621258	20615563	20620178	118	AT3G55600
3	20620060	20621258	20615563	20620178	118	AT3G55605
3	20666700	20668345	20664502	20666754	54	AT3G55690
3	20860762	20862405	20855779	20861333	571	AT3G56220
3	20860762	20862405	20855779	20861333	571	AT3G56230
3	20860762	20862405	20855779	20861333	571	AT3G56240
3	21147295	21148108	21145909	21150635	813	AT3G57130
3	21147295	21148108	21145909	21150635	813	AT3G57140
3	21371361	21372186	21366892	21379993	825	AT3G57670
3	21371361	21372186	21366892	21379993	825	AT3G57680
3	21832236	21832992	21832966	21834428	26	AT3G59080
3	22016241	22017103	22012971	22016325	84	AT3G59600
3	22361299	22362941	22361379	22362874	1495	AT3G60520
3	22630143	22631676	22630250	22633736	1426	AT3G61150
3	22630143	22631676	22630250	22633736	1426	AT3G61160
3	22675886	22677211	22676464	22676864	400	AT3G61270
3	22896544	22897141	22894890	22898088	597	AT3G61850
3	22896544	22897141	22894890	22898088	597	AT3G61860
3	23020840	23021756	23016395	23020858	18	AT3G62180
3	23020840	23021756	23016395	23020858	18	AT3G62190
3	23020840	23021756	23016395	23020858	18	AT3G62200
4	71267	72414	72347	79849	67	AT4G00180
4	71267	72414	72347	79849	67	AT4G00200
4	301493	304753	301309	305560	3260	AT4G00740
4	815057	815684	815505	818427	179	AT4G01890
4	815057	815684	815505	818427	179	AT4G01895
4	815057	815684	815505	818427	179	AT4G01897
4	830077	831434	829754	830132	55	AT4G01925
4	1444792	1446595	1446134	1448025	461	AT4G03298
4	815057	815684	815505	818427	179	AT4G04005
4	5668433	5669752	5667880	5668486	53	AT4G05650
4	10940338	10942535	10942483	10942775	52	AT4G06955
4	12306826	12309054	12302188	12313397	2228	AT4G07150
4	12352211	12354177	12352408	12356244	1769	AT4G07170
4	12980730	12982561	12981571	12981904	333	AT4G07375
4	14341046	14342469	14339426	14348190	1423	AT4G08045
4	15074622	15075745	15074719	15077777	1026	AT4G08415
4	5668433	5669752	5667880	5668486	53	AT4G08868
4	17164562	17165365	17153126	17167764	803	AT4G09275
4	6810934	6811883	6811835	6817341	48	AT4G11175
4	7333939	7334445	7331286	7335815	506	AT4G12370
4	7333939	7334445	7331286	7335815	506	AT4G12382
4	7333939	7334445	7331286	7335815	506	AT4G12390
4	7333939	7334445	7331286	7335815	506	AT4G12400
4	8282918	8283263	8276449	8283380	345	AT4G14370
4	8282918	8283263	8276449	8283380	345	AT4G14380
4	8320208	8322405	8320102	8320859	651	AT4G14465
4	8574444	8576067	8574479	8574858	379	AT4G15020
4	8718788	8720858	8717404	8719150	362	AT4G15280
4	8718788	8720858	8717404	8719150	362	AT4G15290
4	8805119	8805589	8805310	8806072	279	AT4G15396
4	8812330	8813622	8811953	8813304	974	AT4G15410
4	9275584	9276635	9276595	9279933	40	AT4G16447
4	9275584	9276635	9276595	9279933	40	AT4G16450
4	9842813	9844219	9843958	9856118	261	AT4G17690
4	9842813	9844219	9843958	9856118	261	AT4G17695
4	9842813	9844219	9843958	9856118	261	AT4G17700
4	9842813	9844219	9843958	9856118	261	AT4G17710
4	9977391	9977739	9973923	9977469	78	AT4G17970
4	10250385	10252081	10249003	10254852	1696	AT4G18610
4	10250385	10252081	10249003	10254852	1696	AT4G18630
4	10370311	10371534	10367395	10370611	300	AT4G18930
4	10370311	10371534	10367395	10370611	300	AT4G18940
4	10930910	10931224	10928867	10937393	314	AT4G20235
4	10930910	10931224	10928867	10937393	314	AT4G20240
4	11655448	11657382	11652453	11655524	76	AT4G21980
4	11655448	11657382	11652453	11655524	76	AT4G21990
4	12278824	12279735	12272659	12278871	47	AT4G23530
4	12278824	12279735	12272659	12278871	47	AT4G23540
4	12306826	12309054	12302188	12313397	2228	AT4G23590
4	12306826	12309054	12302188	12313397	2228	AT4G23620
4	12352211	12354177	12352408	12356244	1769	AT4G23713
4	12414557	12414975	12413123	12415456	418	AT4G23870
4	12414557	12414975	12413123	12415456	418	AT4G23880
4	12414557	12414975	12413123	12415456	418	AT4G23882
4	12503671	12504986	12502612	12507706	1315	AT4G24060
4	12607507	12608077	12607517	12609197	560	AT4G24350
4	12607507	12608077	12607517	12609197	560	AT4G24370
4	12889875	12891220	12889145	12890315	440	AT4G25120
4	13141929	13143213	13143205	13147961	8	AT4G25870
4	13297783	13298416	13297981	13300869	435	AT4G26270
4	13605613	13606734	13606695	13614753	39	AT4G27150
4	13605613	13606734	13606695	13614753	39	AT4G27180
4	13679394	13681330	13681105	13686462	225	AT4G27340
4	13938363	13939618	13939497	13940551	121	AT4G28040
4	13938363	13939618	13939497	13940551	121	AT4G28050
4	14042743	14043461	14042763	14045650	698	AT4G28400
4	14240384	14242272	14239930	14243111	1888	AT4G28840
4	14277459	14278771	14272884	14277776	317	AT4G28940
4	14277459	14278771	14272884	14277776	317	AT4G28950
4	14341046	14342469	14339426	14348190	1423	AT4G29100
4	14341046	14342469	14339426	14348190	1423	AT4G29110
4	14341046	14342469	14339426	14348190	1423	AT4G29120
4	14349065	14349646	14349472	14350014	174	AT4G29130
4	14409629	14411219	14408970	14416709	1590	AT4G29230
4	14409629	14411219	14408970	14416709	1590	AT4G29240
4	14753018	14754622	14752451	14753054	36	AT4G30160
4	14803808	14804822	14804591	14806273	231	AT4G30230
4	14803808	14804822	14804591	14806273	231	AT4G30240
4	14933884	14934969	14934803	14937286	166	AT4G30600
4	15074622	15075745	15074719	15077777	1026	AT4G30980
4	15389870	15390720	15390250	15390560	310	AT4G31820
4	15415398	15415740	15413625	15416544	342	AT4G31880
4	15636126	15639720	15625105	15636335	209	AT4G32390
4	15636126	15639720	15625105	15636335	209	AT4G32400
4	15861347	15863020	15861682	15862060	378	AT4G32870
4	15861347	15863020	15861682	15862060	378	AT4G32880
4	16063105	16063535	16060217	16063485	380	AT4G33350
4	16596696	16597443	16595601	16598801	747	AT4G34800
4	16596696	16597443	16595601	16598801	747	AT4G34810
4	16596696	16597443	16595601	16598801	747	AT4G34830
4	16925301	16925594	16921256	16926400	293	AT4G35710
4	16925301	16925594	16921256	16926400	293	AT4G35720
4	17146841	17148720	17148514	17149854	206	AT4G36250
4	17164562	17165365	17153126	17167764	803	AT4G36270
4	17164562	17165365	17153126	17167764	803	AT4G36280
4	17164562	17165365	17153126	17167764	803	AT4G36290
4	17558136	17558601	17557267	17558354	218	AT4G37320
4	17627916	17629426	17629094	17630613	332	AT4G37520
4	17796275	17798068	17794116	17797640	1365	AT4G37850
4	17796275	17798068	17794116	17797640	1365	AT4G37860
4	18053582	18054902	18052214	18056072	1320	AT4G38620
4	18053582	18054902	18052214	18056072	1320	AT4G38630
4	18095276	18096695	18096413	18100985	282	AT4G38770
4	18095276	18096695	18096413	18100985	282	AT4G38780
4	18360449	18361437	18361389	18364948	48	AT4G39490
4	18526482	18528730	18524651	18526491	9	AT4G39950
4	18526482	18528730	18524651	18526491	9	AT4G39952
5	496346	497561	496183	497103	757	AT5G00835
5	157073	157405	155314	157323	250	AT5G01380
5	157073	157405	155314	157323	250	AT5G01390
5	395155	396860	395121	400816	1705	AT5G02030
5	395155	396860	395121	400816	1705	AT5G02040
5	395155	396860	395121	400816	1705	AT5G02050
5	4218869	4219836	4218296	4220150	967	AT5G02055
5	607802	608396	608135	608809	261	AT5G02700
5	6663471	6664365	6659634	6673159	894	AT5G03085
5	1005729	1006276	1002207	1006899	547	AT5G03790
5	1005729	1006276	1002207	1006899	547	AT5G03795
5	1018093	1018845	1013791	1018234	141	AT5G03820
5	1018093	1018845	1013791	1018234	141	AT5G03830
5	1187808	1188560	1185641	1189506	752	AT5G04280
5	1215880	1217530	1217387	1221356	143	AT5G04347
5	1215880	1217530	1217387	1221356	143	AT5G04360
5	1456327	1457518	1456966	1457263	297	AT5G04950
5	1465565	1467410	1465563	1466193	628	AT5G04980
5	1494326	1494948	1481541	1496433	622	AT5G05040
5	1494326	1494948	1481541	1496433	622	AT5G05060
5	1494326	1494948	1481541	1496433	622	AT5G05080
5	1575972	1576876	1575799	1576189	217	AT5G05330
5	1608808	1610993	1610485	1611005	508	AT5G05450
5	1735405	1736625	1734959	1735577	172	AT5G05780
5	16775191	16775692	16772567	16776501	501	AT5G06255
5	16775191	16775692	16772567	16776501	501	AT5G06275
5	17050438	17050751	17044502	17063409	313	AT5G06335
5	1948001	1950092	1949064	1951522	1028	AT5G06380
5	1948001	1950092	1949064	1951522	1028	AT5G06390
5	1976767	1977787	1977670	1984641	117	AT5G06490
5	1976767	1977787	1977670	1984641	117	AT5G06500
5	1976767	1977787	1977670	1984641	117	AT5G06510
5	2005303	2006557	2006273	2010534	284	AT5G06570
5	2005303	2006557	2006273	2010534	284	AT5G06580
5	2118820	2122039	2120145	2126192	1894	AT5G06839
5	2118820	2122039	2120145	2126192	1894	AT5G06850
5	19428849	19430159	19427653	19432776	1310	AT5G07035
5	3178910	3179324	3173792	3180808	414	AT5G10150
5	3456560	3457654	3455601	3457045	485	AT5G10945
5	3456560	3457654	3455601	3457045	485	AT5G10950
5	3516037	3517159	3502077	3516124	87	AT5G11060
5	3516037	3517159	3502077	3516124	87	AT5G11070
5	3516037	3517159	3502077	3516124	87	AT5G11080
5	3703649	3705497	3701887	3708051	1848	AT5G11540
5	3703649	3705497	3701887	3708051	1848	AT5G11550
5	3703649	3705497	3701887	3708051	1848	AT5G11560
5	3718366	3719568	3715734	3718699	333	AT5G11570
5	3718366	3719568	3715734	3718699	333	AT5G11580
5	3989373	3989775	3985207	3990953	402	AT5G12330
5	3989373	3989775	3985207	3990953	402	AT5G12340
5	4218869	4219836	4218296	4220150	967	AT5G13220
5	4218869	4219836	4218296	4220150	967	AT5G13230
5	4484367	4484874	4484518	4484847	329	AT5G13920
5	4575296	4576110	4575328	4575768	440	AT5G14200
5	4575296	4576110	4575328	4575768	440	AT5G14210
5	4755738	4757460	4755257	4755916	178	AT5G14730
5	4755738	4757460	4755257	4755916	178	AT5G14740
5	4890711	4891814	4891595	4895785	219	AT5G15110
5	4904324	4905823	4901875	4906043	1499	AT5G15130
5	4914690	4915228	4907959	4917219	538	AT5G15140
5	4914690	4915228	4907959	4917219	538	AT5G15150
5	4921470	4922854	4918968	4925007	1384	AT5G15160
5	4921470	4922854	4918968	4925007	1384	AT5G15170
5	5250399	5251589	5251364	5256406	225	AT5G16080
5	5379036	5383055	5376632	5379115	79	AT5G16470
5	5379036	5383055	5376632	5379115	79	AT5G16480
5	5402837	5406620	5398316	5403032	195	AT5G16530
5	5402837	5406620	5398316	5403032	195	AT5G16540
5	5402837	5406620	5398316	5403032	195	AT5G16550
5	6442702	6443227	6442702	6443908	525	AT5G19170
5	6663471	6664365	6659634	6673159	894	AT5G19700
5	6663471	6664365	6659634	6673159	894	AT5G19730
5	6663471	6664365	6659634	6673159	894	AT5G19740
5	7192228	7192829	7190132	7194283	601	AT5G21150
5	7340876	7342064	7342007	7358295	57	AT5G22150
5	7340876	7342064	7342007	7358295	57	AT5G22180
5	7340876	7342064	7342007	7358295	57	AT5G22210
5	7340876	7342064	7342007	7358295	57	AT5G22220
5	7798164	7800171	7800106	7804091	65	AT5G23190
5	7810037	7812143	7811521	7816826	622	AT5G23212
5	7810037	7812143	7811521	7816826	622	AT5G23220
5	8228853	8229717	8216436	8232908	864	AT5G24230
5	8228853	8229717	8216436	8232908	864	AT5G24240
5	8228853	8229717	8216436	8232908	864	AT5G24260
5	8496928	8497694	8497554	8502174	140	AT5G24770
5	8521797	8523041	8523010	8528468	31	AT5G24825
5	8521797	8523041	8523010	8528468	31	AT5G24830
5	9433124	9434544	9430224	9433135	11	AT5G26820
5	9683361	9685414	9683048	9683881	520	AT5G27420
5	13761836	13763143	13762741	13763193	402	AT5G35590
5	13934563	13935212	13934996	13941665	216	AT5G35770
5	14862995	14863518	14861267	14863576	523	AT5G37470
5	14862995	14863518	14861267	14863576	523	AT5G37475
5	15474858	15475873	15475750	15477956	123	AT5G38690
5	15529995	15531394	15529779	15535080	1399	AT5G38790
5	15608761	15609338	15606924	15616672	577	AT5G38990
5	15608761	15609338	15606924	15616672	577	AT5G39000
5	15608761	15609338	15606924	15616672	577	AT5G39020
5	15631882	15632281	15632189	15634332	92	AT5G39050
5	15785605	15786398	15780502	15785684	79	AT5G39440
5	15785605	15786398	15780502	15785684	79	AT5G39450
5	16621618	16622974	16622728	16625530	246	AT5G41570
5	16621618	16622974	16622728	16625530	246	AT5G41580
5	16660286	16660862	16659054	16661258	576	AT5G41663
5	16775191	16775692	16772567	16776501	501	AT5G41905
5	16775191	16775692	16772567	16776501	501	AT5G41908
5	16775191	16775692	16772567	16776501	501	AT5G41910
5	16979786	16980932	16979979	16980318	339	AT5G42470
5	17050438	17050751	17044502	17063409	313	AT5G42600
5	17050438	17050751	17044502	17063409	313	AT5G42620
5	17157053	17157861	17157063	17157854	791	AT5G42790
5	17263936	17266019	17264269	17265309	1040	AT5G43050
5	17586483	17587135	17586522	17587673	613	AT5G43780
5	17712222	17714319	17712691	17713311	620	AT5G44030
5	17751676	17756072	17756025	17758957	47	AT5G44130
5	17864274	17865544	17861726	17864346	72	AT5G44350
5	18300545	18301115	18285545	18309678	570	AT5G45210
5	18300545	18301115	18285545	18309678	570	AT5G45220
5	18598211	18598559	18598196	18599251	348	AT5G45850
5	18681259	18682650	18681215	18681750	491	AT5G46060
5	18681259	18682650	18681215	18681750	491	AT5G46070
5	18779679	18780392	18779384	18786665	713	AT5G46295
5	18779679	18780392	18779384	18786665	713	AT5G46300
5	18779679	18780392	18779384	18786665	713	AT5G46310
5	18799463	18800325	18800222	18812152	103	AT5G46350
5	18799463	18800325	18800222	18812152	103	AT5G46360
5	18799463	18800325	18800222	18812152	103	AT5G46370
5	18799463	18800325	18800222	18812152	103	AT5G46380
5	19183277	19184314	19184269	19184729	45	AT5G47250
5	19289432	19290929	19289075	19289665	233	AT5G47570
5	19300610	19300990	19300206	19300872	262	AT5G47620
5	19428849	19430159	19427653	19432776	1310	AT5G47980
5	19428849	19430159	19427653	19432776	1310	AT5G47990
5	20906993	20909006	20907909	20909920	1097	AT5G51480
5	20925708	20926685	20925475	20925881	173	AT5G51520
5	21007863	21009215	21008985	21010356	230	AT5G51730
5	21039756	21040315	21034789	21041511	559	AT5G51790
5	21039756	21040315	21034789	21041511	559	AT5G51795
5	21089006	21090234	21081784	21089150	144	AT5G51860
5	21089006	21090234	21081784	21089150	144	AT5G51880
5	21089006	21090234	21081784	21089150	144	AT5G51890
5	21179762	21180336	21176825	21195572	574	AT5G52130
5	21179762	21180336	21176825	21195572	574	AT5G52140
5	21179762	21180336	21176825	21195572	574	AT5G52160
5	21179762	21180336	21176825	21195572	574	AT5G52170
5	21349815	21351238	21346080	21349899	84	AT5G52630
5	21349815	21351238	21346080	21349899	84	AT5G52640
5	22808261	22810517	22810454	22815889	63	AT5G56330
5	22808261	22810517	22810454	22815889	63	AT5G56340
5	22852215	22853009	22852747	22857249	262	AT5G56450
5	23353407	23353699	23353683	23353996	16	AT5G57660
5	23605063	23605450	23599977	23609294	387	AT5G58400
5	23605063	23605450	23599977	23609294	387	AT5G58410
5	23991740	23992759	23991294	23992791	1019	AT5G59530
5	24240956	24241437	24237515	24242611	481	AT5G60200
5	24240956	24241437	24237515	24242611	481	AT5G60210
5	25354723	25355929	25355818	25359785	111	AT5G63260
5	25409567	25410595	25410586	25410992	9	AT5G63460
5	25862121	25863840	25862540	25863527	987	AT5G64690
5	25862121	25863840	25862540	25863527	987	AT5G64700
5	25931651	25933329	25930736	25931774	123	AT5G64880
5	25931651	25933329	25930736	25931774	123	AT5G64890
5	26041166	26042848	26040653	26042688	1522	AT5G65170
5	26041166	26042848	26040653	26042688	1522	AT5G65180
5	26295724	26296967	26295429	26296106	382	AT5G65720
5	26295724	26296967	26295429	26296106	382	AT5G65730
5	26506080	26506800	26503502	26510051	720	AT5G66360
5	26701655	26703198	26702722	26703048	326	AT5G66870
5	26738897	26739707	26739640	26742193	67	AT5G66985
5	26738897	26739707	26739640	26742193	67	AT5G66990
5	26743411	26744167	26744162	26745657	5	AT5G67000

## Sheet: Sheet 3
Sheet 3. Genes with H3K9ac-H3K27me3 bivalent chromatin domains in upstream 3 kb of TSS in QC. "Chromosome": chromosome name. "Start": start position of histone peak. "End": end position of histone peak. "Overlap (bp)": Bivalent histone peaks overlap size (bp). "Assigned Gene": Bivalent histone peak assigned gene.
Chromosome	H3K9ac start	H3K9ac end	H3K27me3 start	H3K27me3 end	Overlap (bp)	Assigned Gene
1	154527	156296	152571	155266	739	AT1G01420
1	154527	156296	152571	155266	739	AT1G01430
1	245635	246345	245182	246637	710	AT1G01680
1	245635	246345	245182	246637	710	AT1G01690
1	344002	346613	344402	344736	334	AT1G02000
1	344002	346613	344402	344736	334	AT1G02010
1	414448	414750	414492	421892	258	AT1G02190
1	414448	414750	414492	421892	258	AT1G02205
1	463088	464159	463841	464848	318	AT1G02340
1	466089	468603	465473	467604	1515	AT1G02350
1	475871	480695	479460	483188	1235	AT1G02390
1	544075	545148	544443	549648	705	AT1G02580
1	929902	932221	921788	930366	464	AT1G03730
1	952407	952734	952280	958162	327	AT1G03790
1	952407	952734	952280	958162	327	AT1G03800
1	952407	952734	952280	958162	327	AT1G03820
1	971988	974421	971677	972923	935	AT1G03850
1	991054	992302	985689	991144	90	AT1G03880
1	991054	992302	985689	991144	90	AT1G03900
1	991054	992302	985689	991144	90	AT1G03905
1	414448	414750	414492	421892	258	AT1G04093
1	1133588	1141863	1134962	1135403	441	AT1G04250
1	1133588	1141863	1136747	1138539	1792	AT1G04260
1	1215656	1216765	1215264	1215661	5	AT1G04263
1	1215656	1216765	1215264	1215661	5	AT1G04267
1	1215656	1216765	1215264	1215661	5	AT1G04273
1	1215656	1216765	1215264	1215661	5	AT1G04277
1	1837150	1838287	1838040	1850654	247	AT1G04443
1	1215656	1216765	1215264	1215661	5	AT1G04480
1	1215656	1216765	1215264	1215661	5	AT1G04490
1	2623886	2630320	2625399	2627087	1688	AT1G04653
1	3699662	3700968	3694336	3701928	1306	AT1G04837
1	1424370	1427568	1424702	1425358	656	AT1G05000
1	4991117	4991817	4989605	4997192	700	AT1G05103
1	1537396	1538224	1537830	1544491	394	AT1G05290
1	1537396	1538224	1537830	1544491	394	AT1G05300
1	1549237	1550604	1550002	1553412	602	AT1G05310
1	1549237	1550604	1550002	1553412	602	AT1G05320
1	6271476	6272544	6270134	6271953	477	AT1G05397
1	6494834	6497443	6495306	6498286	2137	AT1G05443
1	7329958	7330259	7330015	7334187	244	AT1G05613
1	7400343	7401411	7401297	7405674	114	AT1G05633
1	7814619	7816662	7813591	7814965	346	AT1G05717
1	1837150	1838287	1838040	1850654	247	AT1G06080
1	1837150	1838287	1838040	1850654	247	AT1G06090
1	1837150	1838287	1838040	1850654	247	AT1G06100
1	1837150	1838287	1838040	1850654	247	AT1G06110
1	9795443	9796641	9784272	9795634	191	AT1G06113
1	1921914	1923107	1920290	1922011	97	AT1G06290
1	12935487	12938106	12936243	12937886	1643	AT1G06853
1	2172602	2176645	2173433	2173974	541	AT1G07090
1	2325895	2327697	2326622	2326947	325	AT1G07560
1	2364013	2367434	2367430	2368409	4	AT1G07660
1	2364013	2367434	2367430	2368409	4	AT1G07670
1	20005303	20015969	20004176	20012230	6927	AT1G07913
1	24347454	24348741	24327059	24350728	1287	AT1G08757
1	24706438	24712863	24712069	24718341	794	AT1G08827
1	24918945	24920063	24909162	24925260	1118	AT1G08847
1	2886598	2890589	2888832	2889997	1165	AT1G09000
1	25995120	25995975	25991347	25995483	363	AT1G09043
1	2932030	2933727	2932369	2935293	1358	AT1G09090
1	2932030	2933727	2932369	2935293	1358	AT1G09100
1	3019025	3020364	3019498	3022682	866	AT1G09350
1	29989864	29993975	29991164	29991478	314	AT1G09907
1	3355081	3356727	3353992	3355300	219	AT1G10230
1	3355081	3356727	3353992	3355300	219	AT1G10240
1	3448404	3449556	3449385	3452247	171	AT1G10480
1	3448404	3449556	3449385	3452247	171	AT1G10490
1	3547991	3551448	3548611	3549005	394	AT1G10690
1	3670994	3671789	3671157	3671524	367	AT1G11000
1	3699662	3700968	3694336	3701928	1306	AT1G11100
1	3831210	3833707	3828135	3832160	950	AT1G11380
1	3831210	3833707	3828135	3832160	950	AT1G11390
1	3972790	3973685	3973430	3975810	255	AT1G11765
1	3972790	3973685	3973430	3975810	255	AT1G11780
1	4080531	4081282	4077153	4080636	105	AT1G12070
1	4101418	4102786	4102238	4106092	548	AT1G12110
1	4269947	4272784	4271781	4273875	1003	AT1G12550
1	4269947	4272784	4271781	4273875	1003	AT1G12560
1	4339303	4340854	4338817	4339938	635	AT1G12740
1	4339303	4340854	4340225	4343089	629	AT1G12750
1	4477710	4478772	4478144	4478414	270	AT1G13140
1	4502617	4504359	4503743	4507562	616	AT1G13210
1	4527760	4528663	4527797	4528318	521	AT1G13250
1	4546983	4548974	4548786	4553779	188	AT1G13290
1	4583505	4587618	4587582	4587990	36	AT1G13370
1	4583505	4587618	4587582	4587990	36	AT1G13380
1	4643718	4649205	4647422	4647771	349	AT1G13590
1	4643718	4649205	4647422	4647771	349	AT1G13600
1	4643718	4649205	4648330	4666732	875	AT1G13609
1	4643718	4649205	4648330	4666732	875	AT1G13610
1	4643718	4649205	4648330	4666732	875	AT1G13620
1	4643718	4649205	4648330	4666732	875	AT1G13630
1	4675152	4677599	4673688	4675928	776	AT1G13635
1	4675152	4677599	4673688	4675928	776	AT1G13640
1	4826898	4827868	4827766	4835470	102	AT1G14120
1	4826898	4827868	4827766	4835470	102	AT1G14130
1	4826898	4827868	4827766	4835470	102	AT1G14140
1	4854187	4858731	4858601	4860011	130	AT1G14230
1	4902003	4902368	4901215	4905768	365	AT1G14350
1	4907736	4909400	4907673	4908206	470	AT1G14360
1	4941262	4943691	4942140	4943713	1551	AT1G14450
1	4975794	4978706	4976815	4980356	1891	AT1G14550
1	4975794	4978706	4976815	4980356	1891	AT1G14560
1	4991117	4991817	4989605	4997192	700	AT1G14590
1	5006418	5008068	5000968	5006622	204	AT1G14600
1	5006418	5008068	5000968	5006622	204	AT1G14610
1	5056602	5059775	5058696	5060006	1079	AT1G14710
1	5071190	5071828	5071818	5073430	10	AT1G14730
1	5071190	5071828	5071818	5073430	10	AT1G14740
1	5159780	5161164	5151927	5160934	1154	AT1G14960
1	5159780	5161164	5151927	5160934	1154	AT1G14970
1	5302722	5304771	5303628	5304000	372	AT1G15430
1	5302722	5304771	5303628	5304000	372	AT1G15440
1	5372838	5373259	5366791	5374802	421	AT1G15620
1	5372838	5373259	5366791	5374802	421	AT1G15625
1	5372838	5373259	5366791	5374802	421	AT1G15630
1	5941296	5942229	5940631	5941611	315	AT1G17350
1	5982634	5984725	5983482	5983796	314	AT1G17440
1	6123061	6124801	6120793	6123583	522	AT1G17780
1	6123061	6124801	6120793	6123583	522	AT1G17790
1	6242316	6244785	6240561	6243770	1454	AT1G18150
1	6332850	6333520	6331301	6337677	670	AT1G18400
1	6332850	6333520	6331301	6337677	670	AT1G18410
1	6388148	6389296	6388121	6388818	670	AT1G18570
1	6395516	6396718	6389948	6395683	167	AT1G18580
1	6395516	6396718	6389948	6395683	167	AT1G18590
1	6494834	6497443	6495306	6498286	2137	AT1G18835
1	6494834	6497443	6495306	6498286	2137	AT1G18840
1	6845958	6846862	6836467	6846198	240	AT1G19790
1	6845958	6846862	6836467	6846198	240	AT1G19800
1	6903620	6904767	6904693	6905372	74	AT1G19900
1	6906833	6907221	6905614	6911005	388	AT1G19910
1	6959531	6961841	6960100	6960380	280	AT1G20080
1	6965175	6965600	6963789	6965433	258	AT1G20090
1	7159472	7161150	7160707	7163602	443	AT1G20670
1	7231801	7232594	7223717	7231925	124	AT1G20795
1	7231801	7232594	7223717	7231925	124	AT1G20800
1	7231801	7232594	7223717	7231925	124	AT1G20810
1	7231801	7232594	7223717	7231925	124	AT1G20816
1	7329958	7330259	7330015	7334187	244	AT1G20990
1	7386828	7387126	7386812	7387177	298	AT1G21110
1	7397344	7399851	7397952	7398342	390	AT1G21130
1	7400343	7401411	7401297	7405674	114	AT1G21140
1	7400343	7401411	7401297	7405674	114	AT1G21150
1	7400343	7401411	7401297	7405674	114	AT1G21160
1	7455194	7463346	7448647	7457405	2211	AT1G21310
1	7468251	7468551	7468056	7469838	300	AT1G21326
1	7477923	7479662	7479411	7483717	251	AT1G21360
1	7477923	7479662	7479411	7483717	251	AT1G21370
1	7477923	7479662	7479411	7483717	251	AT1G21380
1	7518201	7518873	7515609	7518214	13	AT1G21480
1	7814619	7816662	7813591	7814965	346	AT1G22140
1	7814619	7816662	7813591	7814965	346	AT1G22150
1	7885190	7886686	7885797	7886184	387	AT1G22330
1	7892414	7892793	7892418	7892817	375	AT1G22360
1	7899773	7900385	7900288	7902621	97	AT1G22380
1	7899773	7900385	7900288	7902621	97	AT1G22400
1	7905390	7915436	7906273	7907351	1078	AT1G22403
1	7934312	7936208	7935583	7936122	539	AT1G22490
1	8010436	8011835	8010173	8012025	1399	AT1G22650
1	8025451	8026487	8025325	8026342	891	AT1G22690
1	8025451	8026487	8025325	8026342	891	AT1G22700
1	8103151	8103570	8103326	8105194	244	AT1G22900
1	8103151	8103570	8103326	8105194	244	AT1G22910
1	8198425	8199802	8198902	8202442	900	AT1G23130
1	8198425	8199802	8198902	8202442	900	AT1G23140
1	8229979	8230281	8225085	8231072	302	AT1G23200
1	8229979	8230281	8225085	8231072	302	AT1G23201
1	8229979	8230281	8225085	8231072	302	AT1G23205
1	8352350	8354438	8352297	8353192	842	AT1G23560
1	8394090	8394575	8391462	8396656	485	AT1G23730
1	8394090	8394575	8391462	8396656	485	AT1G23740
1	8983011	8990113	8989211	8991120	902	AT1G25570
1	9140702	9141676	9139802	9142889	974	AT1G26420
1	9140702	9141676	9139802	9142889	974	AT1G26440
1	9257764	9258197	9258142	9258410	55	AT1G26770
1	9610837	9611638	9606614	9611228	391	AT1G27620
1	9610837	9611638	9606614	9611228	391	AT1G27630
1	9627437	9628724	9628447	9629501	277	AT1G27680
1	9657043	9658004	9652408	9657207	164	AT1G27740
1	9657043	9658004	9652408	9657207	164	AT1G27750
1	9795443	9796641	9784272	9795634	191	AT1G28080
1	9795443	9796641	9784272	9795634	191	AT1G28090
1	9822035	9826935	9818217	9825108	3073	AT1G28130
1	9895408	9896663	9896484	9917860	179	AT1G28305
1	9895408	9896663	9896484	9917860	179	AT1G28306
1	9895408	9896663	9896484	9917860	179	AT1G28310
1	9895408	9896663	9896484	9917860	179	AT1G28320
1	9991386	9992708	9991979	9996019	729	AT1G28430
1	9991386	9992708	9991979	9996019	729	AT1G28440
1	10045254	10047530	10046725	10049606	805	AT1G28600
1	10057124	10057968	10057613	10060395	355	AT1G28630
1	10143353	10146188	10146134	10146500	54	AT1G29060
1	10183277	10186011	10184705	10188637	1306	AT1G29170
1	10197851	10199452	10198261	10198588	327	AT1G29179
1	10197851	10199452	10198261	10198588	327	AT1G29180
1	10260006	10262743	10261590	10261912	322	AT1G29340
1	10684572	10685481	10683754	10684961	389	AT1G30330
1	10712356	10717012	10709786	10714016	1660	AT1G30360
1	10865267	10865924	10865920	10873250	4	AT1G30650
1	10874797	10876965	10875279	10876091	812	AT1G30660
1	10894265	10894930	10894650	10895775	280	AT1G30720
1	10897433	10898221	10897173	10898358	788	AT1G30730
1	10899901	10900778	10899627	10900870	877	AT1G30740
1	11316166	11316673	11316591	11319157	82	AT1G31620
1	11316166	11316673	11316591	11319157	82	AT1G31630
1	11568877	11573980	11573388	11573781	393	AT1G32170
1	11843714	11845935	11843900	11844226	326	AT1G32740
1	11843714	11845935	11843900	11844226	326	AT1G32750
1	11955870	11956464	11955450	11956425	555	AT1G32990
1	11955870	11956464	11955450	11956425	555	AT1G33010
1	12370770	12372129	12371665	12372046	381	AT1G34040
1	12934063	12935136	12932937	12935193	1073	AT1G35255
1	12935487	12938106	12936243	12937886	1643	AT1G35260
1	12960817	12965257	12964101	12966637	1156	AT1G35330
1	16738834	16739591	16739112	16740968	479	AT1G44050
1	16850317	16852062	16851892	16853043	170	AT1G44478
1	17222156	17223306	17222414	17222760	346	AT1G46264
1	17505609	17506062	17504098	17507973	453	AT1G47610
1	17505609	17506062	17504098	17507973	453	AT1G47620
1	17930643	17932445	17931664	17932392	728	AT1G48510
1	18076153	18076601	18076402	18077430	199	AT1G48880
1	18137896	18138811	18137864	18138186	290	AT1G49032
1	18137896	18138811	18137864	18138186	290	AT1G49040
1	18186814	18187746	18187611	18195804	135	AT1G49190
1	18186814	18187746	18187611	18195804	135	AT1G49200
1	18186814	18187746	18187611	18195804	135	AT1G49205
1	18245688	18246786	18245999	18251297	787	AT1G49320
1	18245688	18246786	18245999	18251297	787	AT1G49330
1	18245688	18246786	18245999	18251297	787	AT1G49340
1	18305177	18305495	18305467	18306007	28	AT1G49460
1	18343838	18344721	18344210	18344655	445	AT1G49570
1	18343838	18344721	18344705	18351105	16	AT1G49580
1	19007253	19007712	19000633	19018058	459	AT1G51250
1	19007253	19007712	19000633	19018058	459	AT1G51260
1	19007253	19007712	19000633	19018058	459	AT1G51270
1	19007253	19007712	19000633	19018058	459	AT1G51310
1	19100679	19101745	19101224	19101652	428	AT1G51510
1	19241679	19242716	19235392	19247535	1037	AT1G51820
1	19241679	19242716	19235392	19247535	1037	AT1G51830
1	19241679	19242716	19235392	19247535	1037	AT1G51840
1	19249430	19250581	19249735	19250761	846	AT1G51850
1	19251099	19253113	19252444	19256824	669	AT1G51860
1	19519042	19519325	19515433	19521079	283	AT1G52410
1	19649582	19652855	19650096	19650455	359	AT1G52760
1	19813384	19814760	19812814	19813630	246	AT1G53165
1	19900291	19904039	19899585	19900378	87	AT1G53345
1	19912067	19916953	19907247	19912740	673	AT1G53370
1	19912067	19916953	19907247	19912740	673	AT1G53380
1	20005303	20015969	20004176	20012230	6927	AT1G53610
1	20005303	20015969	20004176	20012230	6927	AT1G53620
1	20005303	20015969	20004176	20012230	6927	AT1G53625
1	20005303	20015969	20015328	20017161	641	AT1G53633
1	20005303	20015969	20015328	20017161	641	AT1G53635
1	20017257	20019224	20019023	20023423	201	AT1G53640
1	20017257	20019224	20019023	20023423	201	AT1G53645
1	20162765	20165434	20161385	20162981	216	AT1G54020
1	20239373	20239773	20231684	20239775	400	AT1G54200
1	20239373	20239773	20231684	20239775	400	AT1G54210
1	20283329	20284084	20278472	20283547	218	AT1G54330
1	20283329	20284084	20278472	20283547	218	AT1G54340
1	20402228	20403210	20403126	20403415	84	AT1G54650
1	20427359	20432388	20431305	20432327	1022	AT1G54770
1	20690958	20691533	20688647	20694586	575	AT1G55420
1	20690958	20691533	20688647	20694586	575	AT1G55430
1	20699550	20700338	20697567	20703505	788	AT1G55440
1	20699550	20700338	20697567	20703505	788	AT1G55450
1	20947063	20950354	20948331	20949466	1135	AT1G56020
1	21060463	21060864	21060324	21060974	401	AT1G56250
1	21187191	21187644	21181057	21187554	363	AT1G56540
1	21187191	21187644	21181057	21187554	363	AT1G56550
1	21187191	21187644	21181057	21187554	363	AT1G56553
1	21313102	21314249	21313492	21314344	757	AT1G57560
1	21370225	21371360	21370137	21370549	324	AT1G57700
1	21652707	21654155	21638605	21653342	635	AT1G58340
1	21935907	21937230	21929907	21936309	402	AT1G59680
1	21935907	21937230	21929907	21936309	402	AT1G59700
1	21935907	21937230	21929907	21936309	402	AT1G59710
1	21967817	21968401	21951837	21975664	584	AT1G59730
1	21967817	21968401	21951837	21975664	584	AT1G59740
1	22159386	22160401	22159601	22162447	800	AT1G60095
1	22168346	22168640	22168409	22170737	231	AT1G60110
1	22197032	22198835	22195927	22197788	756	AT1G60190
1	22197032	22198835	22195927	22197788	756	AT1G60200
1	22310711	22311556	22311492	22313275	64	AT1G60590
1	22725046	22726596	22723829	22727328	1550	AT1G61600
1	22798638	22804371	22802855	22807296	1516	AT1G61750
1	22798638	22804371	22802855	22807296	1516	AT1G61760
1	22798638	22804371	22802855	22807296	1516	AT1G61770
1	22878668	22882274	22881381	22881686	305	AT1G61900
1	23001849	23002174	23000793	23007010	325	AT1G62280
1	23001849	23002174	23000793	23007010	325	AT1G62290
1	23081626	23082012	23080864	23081906	280	AT1G62380
1	23081626	23082012	23080864	23081906	280	AT1G62390
1	23104475	23104922	23103049	23104517	42	AT1G62430
1	23133931	23136776	23132099	23138325	2845	AT1G62510
1	23133931	23136776	23132099	23138325	2845	AT1G62515
1	23168336	23173204	23171549	23171907	358	AT1G62580
1	23331121	23331722	23331636	23335882	86	AT1G62981
1	23331121	23331722	23331636	23335882	86	AT1G62990
1	23578136	23579599	23579564	23582747	35	AT1G63600
1	23578136	23579599	23579564	23582747	35	AT1G63610
1	23749876	23751178	23745926	23750514	638	AT1G64000
1	23749876	23751178	23745926	23750514	638	AT1G64010
1	23749876	23751178	23745926	23750514	638	AT1G64020
1	23749876	23751178	23745926	23750514	638	AT1G64030
1	23769535	23774254	23767037	23769880	345	AT1G64060
1	23896533	23898895	23896101	23898827	2294	AT1G64385
1	23945151	23949261	23948655	23951305	606	AT1G64490
1	23945151	23949261	23948655	23951305	606	AT1G64500
1	24005574	24006326	24005008	24005631	57	AT1G64618
1	24006477	24007070	24006260	24010908	593	AT1G64620
1	24126524	24127933	24126369	24126961	437	AT1G64950
1	24126524	24127933	24126369	24126961	437	AT1G64960
1	24347454	24348741	24327059	24350728	1287	AT1G65481
1	24347454	24348741	24327059	24350728	1287	AT1G65483
1	24347454	24348741	24327059	24350728	1287	AT1G65484
1	24347454	24348741	24327059	24350728	1287	AT1G65486
1	24359094	24359841	24354458	24359175	81	AT1G65500
1	24359094	24359841	24354458	24359175	81	AT1G65510
1	24359094	24359841	24354458	24359175	81	AT1G65520
1	24359094	24359841	24354458	24359175	81	AT1G65540
1	24492865	24495779	24494637	24515498	1142	AT1G65850
1	24492865	24495779	24494637	24515498	1142	AT1G65860
1	24492865	24495779	24494637	24515498	1142	AT1G65870
1	24492865	24495779	24494637	24515498	1142	AT1G65900
1	24557744	24561948	24561528	24564010	420	AT1G65985
1	24663719	24664571	24663649	24676701	852	AT1G66210
1	24663719	24664571	24663649	24676701	852	AT1G66230
1	24685090	24687473	24683759	24686164	1074	AT1G66240
1	24702163	24704606	24698906	24704295	2132	AT1G66270
1	24702163	24704606	24698906	24704295	2132	AT1G66280
1	24706438	24712863	24712069	24718341	794	AT1G66290
1	24768705	24769845	24768299	24769294	589	AT1G66400
1	24780760	24782930	24781567	24781976	409	AT1G66440
1	24876010	24879003	24878879	24883247	124	AT1G66725
1	24876010	24879003	24878879	24883247	124	AT1G66730
1	24918945	24920063	24909162	24925260	1118	AT1G66780
1	24918945	24920063	24909162	24925260	1118	AT1G66783
1	24918945	24920063	24909162	24925260	1118	AT1G66800
1	24918945	24920063	24909162	24925260	1118	AT1G66810
1	25174526	25175734	25174055	25176827	1208	AT1G67265
1	25396905	25398940	25397957	25399401	983	AT1G67750
1	25570173	25571064	25569171	25570555	382	AT1G68220
1	25570173	25571064	25569171	25570555	382	AT1G68230
1	25633937	25634956	25634950	25639043	6	AT1G68380
1	25844309	25844732	25843072	25864078	423	AT1G68800
1	25844309	25844732	25843072	25864078	423	AT1G68810
1	25844309	25844732	25843072	25864078	423	AT1G68820
1	25995120	25995975	25991347	25995483	363	AT1G69150
1	26213206	26214188	26214169	26219700	19	AT1G69690
1	26213206	26214188	26214169	26219700	19	AT1G69700
1	26213206	26214188	26214169	26219700	19	AT1G69710
1	26393994	26394524	26394410	26397459	114	AT1G70080
1	26460922	26461835	26453083	26465270	913	AT1G70260
1	26460922	26461835	26453083	26465270	913	AT1G70280
1	26716144	26720856	26709051	26719542	3398	AT1G70830
1	26716144	26720856	26709051	26719542	3398	AT1G70840
1	26716144	26720856	26709051	26719542	3398	AT1G70850
1	26716144	26720856	26709051	26719542	3398	AT1G70860
1	26723273	26729967	26723037	26726699	3426	AT1G70890
1	26723273	26729967	26723037	26726699	3426	AT1G70895
1	26772054	26774329	26773439	26774208	769	AT1G71002
1	26781330	26783312	26781366	26781891	525	AT1G71010
1	26789383	26797241	26794378	26794791	413	AT1G71030
1	26789383	26797241	26794378	26794791	413	AT1G71040
1	26908986	26910748	26901122	26909565	579	AT1G71390
1	26908986	26910748	26901122	26909565	579	AT1G71400
1	27337547	27338939	27330052	27337757	210	AT1G72570
1	27337547	27338939	27330052	27337757	210	AT1G72580
1	27337547	27338939	27330052	27337757	210	AT1G72590
1	27337547	27338939	27330052	27337757	210	AT1G72600
1	27337547	27338939	27330052	27337757	210	AT1G72610
1	27545734	27553260	27550062	27552060	1998	AT1G73280
1	27553939	27556077	27553299	27554108	169	AT1G73290
1	27676475	27678879	27678380	27679361	499	AT1G73620
1	27753599	27753911	27750446	27755070	312	AT1G73810
1	27753599	27753911	27750446	27755070	312	AT1G73820
1	27833360	27834656	27830066	27834507	1147	AT1G74010
1	27833360	27834656	27830066	27834507	1147	AT1G74020
1	28040374	28043136	28041049	28041948	899	AT1G74650
1	28104667	28105510	28105281	28105785	229	AT1G74810
1	28243025	28244206	28237270	28245061	1181	AT1G75260
1	28335177	28335717	28335396	28335816	321	AT1G75500
1	28514393	28517565	28505017	28514906	513	AT1G75945
1	28514393	28517565	28505017	28514906	513	AT1G75950
1	29320762	29324182	29323185	29325330	997	AT1G78000
1	29519115	29519974	29515949	29525904	859	AT1G78450
1	29519115	29519974	29515949	29525904	859	AT1G78460
1	29519115	29519974	29515949	29525904	859	AT1G78470
1	29519115	29519974	29515949	29525904	859	AT1G78476
1	29519115	29519974	29515949	29525904	859	AT1G78478
1	29519115	29519974	29515949	29525904	859	AT1G78480
1	29519115	29519974	29515949	29525904	859	AT1G78490
1	29572831	29573766	29572826	29573215	384	AT1G78620
1	29572831	29573766	29572826	29573215	384	AT1G78630
1	29582110	29582661	29578740	29582662	551	AT1G78650
1	29700909	29703115	29702501	29708509	614	AT1G78970
1	29700909	29703115	29702501	29708509	614	AT1G78980
1	29978312	29979917	29979586	29982894	331	AT1G79680
1	29978312	29979917	29979586	29982894	331	AT1G79690
1	30202477	30204369	30202735	30203287	552	AT1G80350
1	30340466	30340875	30340298	30341011	409	AT1G80740
2	187555	191698	188375	190380	2005	AT2G01440
2	237177	237763	235298	237932	586	AT2G01520
2	237177	237763	235298	237932	586	AT2G01530
2	239085	240936	238861	240492	1407	AT2G01540
2	404938	409935	405663	407860	2197	AT2G01900
2	404938	409935	405663	407860	2197	AT2G01905
2	494433	494755	494276	496702	322	AT2G02060
2	494433	494755	494276	496702	322	AT2G02061
2	502534	507772	504357	507108	2751	AT2G02070
2	514344	517492	512759	522120	3148	AT2G02080
2	514344	517492	512759	522120	3148	AT2G02090
2	719402	721670	717027	720357	955	AT2G02620
2	722296	724233	723128	725795	1105	AT2G02630
2	722296	724233	723128	725795	1105	AT2G02635
2	729334	731363	729921	741933	1442	AT2G02640
2	729334	731363	729921	741933	1442	AT2G02650
2	744815	746222	746083	747230	139	AT2G02690
2	852649	854963	852513	852851	202	AT2G02950
2	965394	965708	959324	966345	314	AT2G03190
2	965394	965708	959324	966345	314	AT2G03200
2	965394	965708	959324	966345	314	AT2G03210
2	1141484	1142512	1142111	1145840	401	AT2G03750
2	1145603	1151350	1146099	1146871	772	AT2G03760
2	1145603	1151350	1147498	1148038	540	AT2G03770
2	237177	237763	235298	237932	586	AT2G04005
2	514344	517492	512759	522120	3148	AT2G04185
2	1448747	1449476	1447596	1448946	199	AT2G04235
2	729334	731363	729921	741933	1442	AT2G04265
2	852649	854963	852513	852851	202	AT2G04435
2	852649	854963	852513	852851	202	AT2G04465
2	1566054	1569285	1568176	1569171	995	AT2G04500
2	1602694	1605232	1604151	1604741	590	AT2G04805
2	7374835	7377421	7377261	7380329	160	AT2G06805
2	7859770	7865520	7856998	7859846	76	AT2G07045
2	9361214	9363811	9361153	9361617	403	AT2G07485
2	10671447	10673464	10672741	10679248	723	AT2G08100
2	11942762	11943561	11941080	11944576	799	AT2G08215
2	14150472	14151960	14144894	14150945	473	AT2G08575
2	14647052	14649624	14646217	14648300	1248	AT2G08675
2	16335483	16337749	16337307	16341455	442	AT2G09010
2	16816396	16819021	16816445	16819726	2576	AT2G09135
2	17003507	17006133	17004078	17004367	289	AT2G09185
2	17026203	17031743	17027966	17029200	1234	AT2G09195
2	17242549	17248148	17244591	17249720	3557	AT2G09255
2	18089314	18091556	18075755	18090170	856	AT2G09490
2	18350063	18350764	18345410	18350118	55	AT2G09525
2	18720873	18731845	18717879	18721450	577	AT2G09620
2	18915724	18920229	18914035	18916682	958	AT2G09675
2	19175191	19182820	19175550	19177740	2190	AT2G09750
2	19414851	19416556	19415556	19418199	1000	AT2G09845
2	5832675	5833354	5832540	5835836	679	AT2G13900
2	6709912	6711747	6709941	6710235	294	AT2G15400
2	7245095	7245864	7243490	7245568	473	AT2G16700
2	7245095	7245864	7243490	7245568	473	AT2G16710
2	7313941	7314770	7314709	7320238	61	AT2G16890
2	7369247	7371315	7362729	7369993	746	AT2G16960
2	7369247	7371315	7362729	7369993	746	AT2G16970
2	7369247	7371315	7371077	7373885	238	AT2G16980
2	7374835	7377421	7377261	7380329	160	AT2G16990
2	7669923	7671033	7669643	7670265	342	AT2G17650
2	7669923	7671033	7669643	7670265	342	AT2G17660
2	7678590	7679505	7678870	7680168	635	AT2G17680
2	7678590	7679505	7678870	7680168	635	AT2G17695
2	7859770	7865520	7856998	7859846	76	AT2G18080
2	7890576	7890946	7890379	7896041	370	AT2G18160
2	7970831	7972938	7969811	7972822	1991	AT2G18350
2	7984656	7985565	7978522	7987937	909	AT2G18370
2	7984656	7985565	7978522	7987937	909	AT2G18380
2	7984656	7985565	7978522	7987937	909	AT2G18390
2	7984656	7985565	7978522	7987937	909	AT2G18400
2	7984656	7985565	7978522	7987937	909	AT2G18410
2	8020142	8021365	8020340	8026883	1025	AT2G18490
2	8020142	8021365	8020340	8026883	1025	AT2G18500
2	8180770	8181497	8179322	8180965	195	AT2G18890
2	8278098	8282456	8278436	8279039	603	AT2G19110
2	8307905	8310685	8306328	8308336	431	AT2G19160
2	8662298	8666609	8661994	8666137	3839	AT2G20080
2	8858828	8859600	8853226	8858835	7	AT2G20570
2	8858828	8859600	8853226	8858835	7	AT2G20580
2	9023612	9024537	9018479	9028476	925	AT2G21010
2	9023612	9024537	9018479	9028476	925	AT2G21030
2	9023612	9024537	9018479	9028476	925	AT2G21045
2	9107523	9108076	9106383	9107673	150	AT2G21270
2	9107523	9108076	9106383	9107673	150	AT2G21280
2	9290596	9291450	9291125	9292909	325	AT2G21790
2	9361214	9363811	9361153	9361617	403	AT2G22000
2	9361214	9363811	9361153	9361617	403	AT2G22010
2	9426168	9428163	9427717	9431589	446	AT2G22180
2	9426168	9428163	9427717	9431589	446	AT2G22190
2	9489974	9490964	9487794	9490282	308	AT2G22330
2	9493917	9495754	9491305	9494963	1046	AT2G22360
2	9579507	9581095	9579143	9585535	1588	AT2G22540
2	9579507	9581095	9579143	9585535	1588	AT2G22560
2	9613206	9616205	9615010	9615702	692	AT2G22630
2	9616270	9620227	9617600	9621421	2627	AT2G22640
2	9668256	9669592	9668685	9675182	907	AT2G22750
2	9668256	9669592	9668685	9675182	907	AT2G22760
2	9704485	9709786	9701715	9708991	4506	AT2G22800
2	9720049	9720428	9716997	9720291	242	AT2G22810
2	9720049	9720428	9716997	9720291	242	AT2G22821
2	9773608	9779339	9774227	9774705	478	AT2G22970
2	9773608	9779339	9776299	9777315	1016	AT2G22980
2	9780232	9788206	9785361	9785968	607	AT2G22990
2	9816401	9819629	9814733	9823176	3228	AT2G23070
2	9871290	9872722	9861393	9874398	1432	AT2G23170
2	9871290	9872722	9861393	9874398	1432	AT2G23180
2	9871290	9872722	9861393	9874398	1432	AT2G23190
2	9987369	9988883	9984111	9988311	942	AT2G23450
2	10045409	10046915	10044161	10045513	104	AT2G23610
2	10047216	10049135	10046849	10052769	1919	AT2G23620
2	10047216	10049135	10046849	10052769	1919	AT2G23630
2	10106564	10109049	10107177	10113345	1872	AT2G23760
2	10155269	10155686	10152417	10166288	417	AT2G23840
2	10193068	10193582	10193528	10193841	54	AT2G23960
2	10425471	10429448	10427603	10427926	323	AT2G24550
2	10671447	10673464	10672741	10679248	723	AT2G25100
2	10704296	10708817	10703158	10706354	2058	AT2G25160
2	10710572	10711995	10711209	10711731	522	AT2G25169
2	10710572	10711995	10711209	10711731	522	AT2G25170
2	10829498	10836414	10827030	10829811	313	AT2G25450
2	10829498	10836414	10827030	10829811	313	AT2G25460
2	10992710	10994648	10994023	11005398	625	AT2G25780
2	10992710	10994648	10994023	11005398	625	AT2G25790
2	10992710	10994648	10994023	11005398	625	AT2G25800
2	11175738	11178614	11175530	11176258	520	AT2G26260
2	11190571	11198255	11193406	11194829	1423	AT2G26300
2	11367663	11368504	11367685	11372571	819	AT2G26700
2	11458983	11459691	11455940	11461068	708	AT2G26870
2	11458983	11459691	11455940	11461068	708	AT2G26890
2	11690418	11690982	11690916	11691214	66	AT2G27320
2	11705332	11709122	11708126	11712409	996	AT2G27370
2	11800272	11801460	11800553	11803577	907	AT2G27680
2	11887846	11889121	11888758	11889670	363	AT2G27930
2	12010362	12010814	12008710	12013511	452	AT2G28180
2	12010362	12010814	12008710	12013511	452	AT2G28190
2	12028189	12028625	12028291	12031207	334	AT2G28210
2	12028189	12028625	12028291	12031207	334	AT2G28220
2	12198249	12199509	12198790	12200890	719	AT2G28510
2	12320948	12321574	12320649	12321046	98	AT2G28710
2	12322762	12324078	12322731	12325512	1316	AT2G28720
2	12391210	12391626	12387631	12392250	416	AT2G28870
2	12591947	12596117	12592182	12592613	431	AT2G29330
2	12804008	12805756	12805137	12805844	619	AT2G30010
2	12870315	12873032	12864337	12870432	117	AT2G30130
2	12870315	12873032	12864337	12870432	117	AT2G30140
2	12896820	12899571	12898705	12901396	866	AT2G30240
2	12896820	12899571	12898705	12901396	866	AT2G30250
2	12936798	12940410	12939103	12939585	482	AT2G30370
2	12972026	12974153	12971823	12972612	586	AT2G30440
2	13105725	13106135	13103194	13113084	410	AT2G30760
2	13105725	13106135	13103194	13113084	410	AT2G30766
2	13105725	13106135	13103194	13113084	410	AT2G30770
2	13255277	13257548	13233613	13255367	90	AT2G31081
2	13255277	13257548	13233613	13255367	90	AT2G31083
2	13255277	13257548	13233613	13255367	90	AT2G31085
2	13255277	13257548	13233613	13255367	90	AT2G31090
2	13255277	13257548	13233613	13255367	90	AT2G31100
2	13255277	13257548	13233613	13255367	90	AT2G31110
2	13258663	13264179	13260870	13261692	822	AT2G31130
2	13277067	13278227	13277024	13279629	1160	AT2G31160
2	13277067	13278227	13277024	13279629	1160	AT2G31170
2	13577101	13578492	13576932	13579104	1391	AT2G31930
2	13577101	13578492	13576932	13579104	1391	AT2G31940
2	13577101	13578492	13576932	13579104	1391	AT2G31945
2	13705023	13705604	13705590	13712622	14	AT2G32280
2	13705023	13705604	13705590	13712622	14	AT2G32290
2	13807891	13808237	13808082	13822496	155	AT2G32530
2	13807891	13808237	13808082	13822496	155	AT2G32540
2	13807891	13808237	13808082	13822496	155	AT2G32550
2	13807891	13808237	13808082	13822496	155	AT2G32560
2	13835159	13835772	13835339	13844243	433	AT2G32610
2	13835159	13835772	13835339	13844243	433	AT2G32620
2	13835159	13835772	13835339	13844243	433	AT2G32630
2	13835159	13835772	13835339	13844243	433	AT2G32640
2	13986751	13987359	13984826	13988902	608	AT2G32960
2	13986751	13987359	13984826	13988902	608	AT2G32970
2	14150472	14151960	14144894	14150945	473	AT2G33385
2	14150472	14151960	14144894	14150945	473	AT2G33390
2	14150472	14151960	14144894	14150945	473	AT2G33400
2	14191284	14193710	14191679	14192079	400	AT2G33510
2	14194150	14195131	14194484	14195176	647	AT2G33530
2	14320193	14320981	14320728	14323417	253	AT2G33850
2	14320193	14320981	14320728	14323417	253	AT2G33855
2	14320193	14320981	14320728	14323417	253	AT2G33860
2	14647052	14649624	14646217	14648300	1248	AT2G34720
2	14693274	14693678	14691853	14700406	404	AT2G34830
2	14693274	14693678	14691853	14700406	404	AT2G34840
2	14861992	14863357	14862275	14863870	1082	AT2G35300
2	14861992	14863357	14862275	14863870	1082	AT2G35310
2	14861992	14863357	14862275	14863870	1082	AT2G35320
2	14936085	14937917	14931698	14936408	323	AT2G35585
2	14981925	14982881	14982618	14985184	263	AT2G35650
2	15020612	15024299	15021151	15021566	415	AT2G35733
2	15020612	15024299	15021151	15021566	415	AT2G35736
2	15020612	15024299	15021151	15021566	415	AT2G35738
2	15079692	15088237	15081379	15083444	2065	AT2G35930
2	15079692	15088237	15086311	15087715	1404	AT2G35940
2	15079692	15088237	15086311	15087715	1404	AT2G35945
2	15114102	15114613	15114308	15114689	305	AT2G36000
2	15289087	15292049	15291991	15296289	58	AT2G36450
2	15289087	15292049	15291991	15296289	58	AT2G36460
2	15289087	15292049	15291991	15296289	58	AT2G36470
2	15380619	15382977	15380377	15382974	2355	AT2G36695
2	15380619	15382977	15380377	15382974	2355	AT2G36700
2	15485312	15490835	15487437	15487708	271	AT2G36895
2	15485312	15490835	15487437	15487708	271	AT2G36900
2	15825107	15825746	15818542	15830649	639	AT2G37740
2	15825107	15825746	15818542	15830649	639	AT2G37750
2	15825107	15825746	15818542	15830649	639	AT2G37760
2	15847094	15847417	15841553	15847675	323	AT2G37805
2	15847094	15847417	15841553	15847675	323	AT2G37810
2	15847094	15847417	15841553	15847675	323	AT2G37820
2	15849720	15850126	15848815	15850111	391	AT2G37840
2	16015490	16018608	16015106	16015576	86	AT2G38250
2	16015490	16018608	16017492	16019455	1116	AT2G38255
2	16335483	16337749	16337307	16341455	442	AT2G39175
2	16335483	16337749	16337307	16341455	442	AT2G39180
2	16416079	16417208	16415094	16423501	1129	AT2G39330
2	16416079	16417208	16415094	16423501	1129	AT2G39340
2	16458622	16463159	16456324	16459946	1324	AT2G39420
2	16488891	16490384	16490288	16500327	96	AT2G39510
2	16488891	16490384	16490288	16500327	96	AT2G39518
2	16488891	16490384	16490288	16500327	96	AT2G39530
2	16488891	16490384	16490288	16500327	96	AT2G39550
2	16524039	16524939	16524860	16525850	79	AT2G39640
2	16524039	16524939	16524860	16525850	79	AT2G39650
2	16694729	16695560	16695276	16697809	284	AT2G39990
2	16694729	16695560	16695276	16697809	284	AT2G40000
2	16816396	16819021	16816445	16819726	2576	AT2G40260
2	16816396	16819021	16816445	16819726	2576	AT2G40270
2	16899551	16900279	16894827	16909075	728	AT2G40460
2	16899551	16900279	16894827	16909075	728	AT2G40470
2	16899551	16900279	16894827	16909075	728	AT2G40475
2	16899551	16900279	16894827	16909075	728	AT2G40480
2	16926315	16927324	16923096	16928259	1009	AT2G40530
2	16926315	16927324	16923096	16928259	1009	AT2G40540
2	16995838	16996672	16996513	17002374	159	AT2G40750
2	17026203	17031743	17027966	17029200	1234	AT2G40805
2	17067273	17067608	17063710	17067338	65	AT2G40910
2	17142018	17142943	17142583	17146036	360	AT2G41130
2	17164902	17167067	17165702	17166642	940	AT2G41190
2	17236102	17237869	17234287	17240315	1767	AT2G41370
2	17242549	17248148	17244591	17249720	3557	AT2G41380
2	17260331	17263400	17257573	17260662	331	AT2G41410
2	17293677	17294039	17292594	17293798	121	AT2G41475
2	17310549	17311662	17308722	17310982	433	AT2G41505
2	17345521	17347110	17346933	17349781	177	AT2G41610
2	17345521	17347110	17346933	17349781	177	AT2G41620
2	17662832	17664498	17663512	17666638	986	AT2G42440
2	17666896	17668417	17667639	17671394	778	AT2G42450
2	17752846	17755354	17753593	17754430	837	AT2G42620
2	17766455	17768841	17768809	17770382	32	AT2G42670
2	17881873	17883098	17877284	17882719	846	AT2G43000
2	17901703	17902439	17901184	17902279	576	AT2G43050
2	17905281	17911522	17909034	17910254	1220	AT2G43070
2	18048896	18050294	18050212	18052720	82	AT2G43480
2	18048896	18050294	18050212	18052720	82	AT2G43490
2	18089314	18091556	18075755	18090170	856	AT2G43570
2	18089314	18091556	18075755	18090170	856	AT2G43580
2	18089314	18091556	18075755	18090170	856	AT2G43590
2	18089314	18091556	18075755	18090170	856	AT2G43600
2	18089314	18091556	18075755	18090170	856	AT2G43610
2	18104447	18105063	18103722	18107288	616	AT2G43670
2	18104447	18105063	18103722	18107288	616	AT2G43680
2	18114675	18116278	18114419	18115396	721	AT2G43700
2	18161020	18162591	18162555	18164876	36	AT2G43870
2	18185689	18188766	18188374	18191414	392	AT2G43920
2	18185689	18188766	18188374	18191414	392	AT2G43930
2	18213781	18219961	18219686	18221114	275	AT2G44030
2	18213781	18219961	18219686	18221114	275	AT2G44040
2	18282951	18283517	18282720	18284339	566	AT2G44220
2	18282951	18283517	18282720	18284339	566	AT2G44230
2	18312364	18315141	18312965	18315555	2176	AT2G44340
2	18312364	18315141	18312965	18315555	2176	AT2G44350
2	18350063	18350764	18345410	18350118	55	AT2G44460
2	18539182	18540085	18539559	18540214	526	AT2G44950
2	18581555	18582812	18582343	18582851	469	AT2G45050
2	18581555	18582812	18582343	18582851	469	AT2G45060
2	18598047	18599021	18598642	18601303	379	AT2G45120
2	18610478	18611732	18607322	18610631	153	AT2G45140
2	18610478	18611732	18607322	18610631	153	AT2G45150
2	18616599	18618460	18616808	18617715	907	AT2G45160
2	18639045	18643196	18641627	18643710	1569	AT2G45220
2	18720873	18731845	18717879	18721450	577	AT2G45420
2	18809858	18811611	18803753	18814053	1753	AT2G45660
2	18809858	18811611	18803753	18814053	1753	AT2G45670
2	18850100	18850448	18848889	18850328	228	AT2G45770
2	18915724	18920229	18914035	18916682	958	AT2G45980
2	18915724	18920229	18914035	18916682	958	AT2G45990
2	19085677	19086207	19085722	19086115	393	AT2G46500
2	19131779	19134076	19133285	19134996	791	AT2G46600
2	19131779	19134076	19133285	19134996	791	AT2G46610
2	19144458	19144792	19143875	19151286	334	AT2G46630
2	19144458	19144792	19143875	19151286	334	AT2G46650
2	19144458	19144792	19143875	19151286	334	AT2G46660
2	19175191	19182820	19175550	19177740	2190	AT2G46685
2	19175191	19182820	19175550	19177740	2190	AT2G46690
2	19203960	19205724	19205208	19226893	516	AT2G46750
2	19203960	19205724	19205208	19226893	516	AT2G46760
2	19203960	19205724	19205208	19226893	516	AT2G46780
2	19414851	19416556	19415556	19418199	1000	AT2G47280
2	19414851	19416556	19415556	19418199	1000	AT2G47300
2	19491668	19492821	19491711	19491987	276	AT2G47500
2	19539314	19543114	19542734	19543146	380	AT2G47670
2	19539314	19543114	19542734	19543146	380	AT2G47680
2	19567624	19568586	19567649	19567986	337	AT2G47770
2	19567624	19568586	19567649	19567986	337	AT2G47780
2	19567624	19568586	19567649	19567986	337	AT2G47790
2	19601974	19602971	19602579	19606868	392	AT2G47890
2	19621932	19622707	19622442	19622836	265	AT2G47960
3	414777	421217	420053	420762	709	AT3G01105
3	67156	69024	67156	68376	1220	AT3G01200
3	67156	69024	67156	68376	1220	AT3G01202
3	72476	74830	73357	74293	936	AT3G01230
3	161144	163487	159908	162797	1653	AT3G01430
3	255191	258297	254475	255435	244	AT3G01690
3	1751708	1752927	1749662	1752894	1186	AT3G01795
3	313780	314231	313393	313843	63	AT3G01910
3	387782	388287	387483	388000	218	AT3G02150
3	2854159	2858797	2855690	2857113	1423	AT3G02165
3	414777	421217	420053	420762	709	AT3G02242
3	414777	421217	420053	420762	709	AT3G02245
3	422053	422485	421502	423218	432	AT3G02250
3	457704	459454	457957	458262	305	AT3G02290
3	457704	459454	457957	458262	305	AT3G02300
3	4049060	4050356	4043107	4049264	204	AT3G02585
3	571741	572998	572667	575667	331	AT3G02677
3	571741	572998	572667	575667	331	AT3G02680
3	4370016	4372219	4369138	4370349	333	AT3G02695
3	4370016	4372219	4369138	4370349	333	AT3G02705
3	662835	663285	658839	664947	450	AT3G02940
3	662835	663285	658839	664947	450	AT3G02950
3	5502089	5504529	5504042	5506313	487	AT3G03265
3	7470905	7471695	7468732	7473313	790	AT3G04115
3	7681870	7683672	7679521	7682066	196	AT3G04155
3	7681870	7683672	7679521	7682066	196	AT3G04165
3	7681870	7683672	7679521	7682066	196	AT3G04175
3	1218764	1221605	1214572	1219194	430	AT3G04520
3	1218764	1221605	1214572	1219194	430	AT3G04525
3	1218764	1221605	1214572	1219194	430	AT3G04530
3	1222725	1223017	1222736	1225190	281	AT3G04550
3	1222725	1223017	1222736	1225190	281	AT3G04560
3	9047162	9047569	9044006	9050970	407	AT3G04815
3	9336986	9338444	9333201	9337529	543	AT3G04925
3	9486330	9486751	9485637	9486879	421	AT3G04965
3	9719463	9722479	9720021	9722005	1984	AT3G05055
3	9885869	9886311	9871769	9886029	160	AT3G05105
3	1439777	1441556	1439876	1440770	894	AT3G05150
3	1554234	1554910	1549097	1554435	201	AT3G05400
3	1554234	1554910	1549097	1554435	201	AT3G05410
3	1751708	1752927	1749662	1752894	1186	AT3G05860
3	1751708	1752927	1749662	1752894	1186	AT3G05870
3	1751708	1752927	1749662	1752894	1186	AT3G05880
3	1832268	1833170	1832244	1832735	467	AT3G06080
3	1848251	1850871	1845076	1848460	209	AT3G06120
3	1848251	1850871	1845076	1848460	209	AT3G06125
3	1983683	1984446	1983607	1983899	216	AT3G06470
3	1983683	1984446	1983607	1983899	216	AT3G06480
3	2195916	2196831	2196673	2201231	158	AT3G06970
3	2195916	2196831	2196673	2201231	158	AT3G06980
3	18700305	18701372	18701078	18704036	294	AT3G08115
3	19449113	19454000	19453363	19454505	637	AT3G08250
3	20620091	20621240	20615683	20620169	78	AT3G08545
3	21511561	21511919	21497437	21511617	56	AT3G09075
3	21558266	21560231	21552974	21558709	443	AT3G09105
3	2828865	2831989	2827171	2832635	3124	AT3G09220
3	2828865	2831989	2827171	2832635	3124	AT3G09230
3	2828865	2831989	2827171	2832635	3124	AT3G09240
3	22054127	22055435	22055258	22057585	177	AT3G09245
3	2854159	2858797	2855690	2857113	1423	AT3G09290
3	2854159	2858797	2855690	2857113	1423	AT3G09300
3	23170457	23176429	23175810	23179695	619	AT3G09855
3	3047806	3048153	3047616	3048830	347	AT3G09925
3	3061165	3063058	3060916	3061476	311	AT3G09960
3	3061165	3063058	3060916	3061476	311	AT3G09970
3	3197729	3198390	3197775	3198611	615	AT3G10330
3	3368030	3373011	3366883	3368864	834	AT3G10750
3	3368030	3373011	3366883	3368864	834	AT3G10760
3	3499209	3500762	3492324	3499645	436	AT3G11150
3	3499209	3500762	3492324	3499645	436	AT3G11160
3	3499209	3500762	3492324	3499645	436	AT3G11165
3	3499209	3500762	3492324	3499645	436	AT3G11170
3	3507152	3508010	3503636	3507340	188	AT3G11200
3	3600813	3602824	3601194	3601599	405	AT3G11440
3	3889965	3891399	3891187	3894495	212	AT3G12210
3	3889965	3891399	3891187	3894495	212	AT3G12220
3	4049060	4050356	4043107	4049264	204	AT3G12720
3	4049060	4050356	4043107	4049264	204	AT3G12730
3	4049060	4050356	4043107	4049264	204	AT3G12740
3	4049060	4050356	4043107	4049264	204	AT3G12750
3	4370016	4372219	4369138	4370349	333	AT3G13432
3	4370016	4372219	4371662	4374036	557	AT3G13433
3	4370016	4372219	4371662	4374036	557	AT3G13435
3	4370016	4372219	4371662	4374036	557	AT3G13437
3	4374128	4378775	4375122	4376218	1096	AT3G13440
3	4418774	4419665	4419368	4423660	297	AT3G13550
3	4418774	4419665	4419368	4423660	297	AT3G13560
3	4463853	4464785	4464687	4467206	98	AT3G13660
3	4463853	4464785	4464687	4467206	98	AT3G13670
3	4543167	4543516	4542719	4543200	33	AT3G13810
3	4603439	4605515	4603524	4610911	1991	AT3G13950
3	4603439	4605515	4603524	4610911	1991	AT3G13970
3	4731780	4733820	4729720	4732025	245	AT3G14220
3	4731780	4733820	4729720	4732025	245	AT3G14225
3	4761001	4765106	4762496	4763168	672	AT3G14290
3	4828683	4829022	4827244	4830313	339	AT3G14440
3	4961121	4961888	4960170	4963648	767	AT3G14780
3	4961121	4961888	4960170	4963648	767	AT3G14790
3	4980736	4982118	4981343	4981997	654	AT3G14830
3	5222583	5223893	5221397	5223740	1157	AT3G15480
3	5257383	5258526	5258438	5260310	88	AT3G15534
3	5257383	5258526	5258438	5260310	88	AT3G15536
3	5358351	5359081	5353611	5358728	377	AT3G15840
3	5358351	5359081	5353611	5358728	377	AT3G15850
3	5502089	5504529	5504042	5506313	487	AT3G16240
3	5502089	5504529	5504042	5506313	487	AT3G16250
3	5507253	5507567	5506370	5507478	225	AT3G16260
3	5568331	5569876	5569184	5573754	692	AT3G16410
3	5587745	5588901	5584405	5590079	1156	AT3G16440
3	5587745	5588901	5584405	5590079	1156	AT3G16450
3	5587745	5588901	5584405	5590079	1156	AT3G16460
3	5761082	5763227	5760831	5761245	163	AT3G16870
3	5849936	5850378	5849584	5850712	442	AT3G17160
3	5849936	5850378	5849584	5850712	442	AT3G17170
3	6086111	6090231	6086467	6086764	297	AT3G17780
3	6086111	6090231	6086467	6086764	297	AT3G17790
3	6442766	6443967	6441408	6445248	1201	AT3G18730
3	6494490	6495335	6494709	6495135	426	AT3G18840
3	6825159	6825958	6825199	6825767	568	AT3G19660
3	6825159	6825958	6825199	6825767	568	AT3G19663
3	6825159	6825958	6825199	6825767	568	AT3G19670
3	6933254	6935505	6933165	6933518	264	AT3G19930
3	7238539	7239480	7238552	7238971	419	AT3G20720
3	7299522	7300599	7293723	7302188	1077	AT3G20840
3	7299522	7300599	7293723	7302188	1077	AT3G20850
3	7312114	7313176	7313021	7316210	155	AT3G20880
3	7470905	7471695	7468732	7473313	790	AT3G21270
3	7475571	7476361	7476012	7476527	349	AT3G21280
3	7648130	7650655	7648912	7657930	1743	AT3G21720
3	7681870	7683672	7679521	7682066	196	AT3G21805
3	7681870	7683672	7679521	7682066	196	AT3G21810
3	7708516	7709643	7704505	7708731	215	AT3G21880
3	7708516	7709643	7704505	7708731	215	AT3G21890
3	7810640	7813131	7808367	7810828	188	AT3G22150
3	7864220	7866321	7864336	7865233	897	AT3G22250
3	7864220	7866321	7865560	7869513	761	AT3G22260
3	7987645	7989361	7986791	7988807	1162	AT3G22550
3	8000445	8001844	7998328	8000534	89	AT3G22560
3	8000445	8001844	7998328	8000534	89	AT3G22565
3	8000445	8001844	7998328	8000534	89	AT3G22570
3	8058312	8059796	8059503	8060735	293	AT3G22800
3	8310871	8312743	8310513	8311518	647	AT3G23255
3	8310871	8312743	8310513	8311518	647	AT3G23260
3	8450597	8451259	8449305	8451032	435	AT3G23560
3	8862106	8862466	8862146	8862536	320	AT3G24420
3	8862828	8867119	8865314	8865589	275	AT3G24430
3	8908041	8908486	8907926	8908241	200	AT3G24490
3	9047162	9047569	9044006	9050970	407	AT3G24770
3	9047162	9047569	9044006	9050970	407	AT3G24780
3	9305542	9307393	9305226	9306327	785	AT3G25597
3	9305542	9307393	9305226	9306327	785	AT3G25600
3	9305542	9307393	9305226	9306327	785	AT3G25610
3	9336986	9338444	9333201	9337529	543	AT3G25640
3	9336986	9338444	9333201	9337529	543	AT3G25650
3	9336986	9338444	9333201	9337529	543	AT3G25655
3	9336986	9338444	9333201	9337529	543	AT3G25660
3	9368929	9369240	9362834	9372835	311	AT3G25710
3	9368929	9369240	9362834	9372835	311	AT3G25717
3	9411885	9420131	9412562	9414594	2032	AT3G25790
3	9411885	9420131	9418649	9419841	1192	AT3G25800
3	9486330	9486751	9485637	9486879	421	AT3G25905
3	9486330	9486751	9485637	9486879	421	AT3G25910
3	9719463	9722479	9720021	9722005	1984	AT3G26520
3	9885869	9886311	9871769	9886029	160	AT3G26812
3	9885869	9886311	9871769	9886029	160	AT3G26813
3	9885869	9886311	9871769	9886029	160	AT3G26830
3	10016456	10017638	10015873	10016504	48	AT3G27160
3	10465292	10471292	10468040	10468457	417	AT3G28140
3	10758746	10759412	10758797	10759100	303	AT3G28700
3	10910578	10912055	10909043	10913046	1477	AT3G28910
3	16236435	16240087	16236329	16236823	388	AT3G44700
3	16236435	16240087	16236329	16236823	388	AT3G44703
3	16242471	16242956	16242424	16244605	485	AT3G44704
3	16446078	16448080	16446037	16450469	2002	AT3G44990
3	16487038	16488259	16486178	16487745	707	AT3G45070
3	16487038	16488259	16486178	16487745	707	AT3G45080
3	16487038	16488259	16486178	16487745	707	AT3G45090
3	17011776	17013435	17011841	17012330	489	AT3G46290
3	17024527	17024827	17021858	17033209	300	AT3G46340
3	17556888	17561747	17553989	17558593	1705	AT3G47620
3	17971651	17972085	17967055	17973031	434	AT3G48510
3	17971651	17972085	17967055	17973031	434	AT3G48520
3	18370601	18374010	18373179	18376968	831	AT3G49580
3	18370601	18374010	18373179	18376968	831	AT3G49590
3	18465776	18470880	18465144	18466452	676	AT3G49780
3	18465776	18470880	18465144	18466452	676	AT3G49790
3	18589798	18590239	18589578	18592745	441	AT3G50140
3	18589798	18590239	18589578	18592745	441	AT3G50150
3	18700305	18701372	18701078	18704036	294	AT3G50390
3	18700305	18701372	18701078	18704036	294	AT3G50400
3	18727452	18729750	18727859	18732506	1891	AT3G50470
3	18727452	18729750	18727859	18732506	1891	AT3G50480
3	18823150	18823735	18823599	18823898	136	AT3G50670
3	19066005	19067418	19067189	19068537	229	AT3G51370
3	19438299	19438842	19437723	19438727	428	AT3G52450
3	19449113	19454000	19453363	19454505	637	AT3G52490
3	19468330	19468983	19468381	19480840	602	AT3G52520
3	19468330	19468983	19468381	19480840	602	AT3G52525
3	19488571	19489393	19486665	19493702	822	AT3G52535
3	19488571	19489393	19486665	19493702	822	AT3G52540
3	19488571	19489393	19486665	19493702	822	AT3G52550
3	19488571	19489393	19486665	19493702	822	AT3G52560
3	19545554	19549178	19548135	19548557	422	AT3G52748
3	19545554	19549178	19548135	19548557	422	AT3G52750
3	19566839	19567791	19560897	19567021	182	AT3G52790
3	19566839	19567791	19560897	19567021	182	AT3G52800
3	19628398	19630565	19629546	19629896	350	AT3G52940
3	19678756	19679657	19673651	19678780	24	AT3G53080
3	19678756	19679657	19673651	19678780	24	AT3G53090
3	19821748	19825433	19824616	19824940	324	AT3G53480
3	19933958	19937484	19937434	19939145	50	AT3G53820
3	19933958	19937484	19937434	19939145	50	AT3G53830
3	20015153	20016023	20014221	20015460	307	AT3G54050
3	20274673	20276116	20275420	20275814	394	AT3G54780
3	20356872	20362284	20357762	20358099	337	AT3G54950
3	20493750	20494170	20493284	20494133	383	AT3G55270
3	20589903	20590748	20582648	20590102	199	AT3G55512
3	20589903	20590748	20582648	20590102	199	AT3G55515
3	20620091	20621240	20615683	20620169	78	AT3G55600
3	20620091	20621240	20615683	20620169	78	AT3G55605
3	20752359	20757511	20752736	20753181	445	AT3G55950
3	20752359	20757511	20757028	20757693	483	AT3G55960
3	20772471	20774991	20766253	20773543	1072	AT3G55970
3	20772471	20774991	20766253	20773543	1072	AT3G55980
3	20804648	20804939	20804692	20805134	247	AT3G56070
3	20856737	20857864	20856977	20859930	887	AT3G56220
3	20856737	20857864	20856977	20859930	887	AT3G56230
3	21027990	21028411	21028032	21033613	379	AT3G56770
3	21027990	21028411	21028032	21033613	379	AT3G56780
3	21027990	21028411	21028032	21033613	379	AT3G56790
3	21027990	21028411	21028032	21033613	379	AT3G56800
3	21147045	21147702	21141697	21150548	657	AT3G57140
3	21435171	21435752	21435253	21435592	339	AT3G57890
3	21511561	21511919	21497437	21511617	56	AT3G58060
3	21511561	21511919	21497437	21511617	56	AT3G58070
3	21511561	21511919	21497437	21511617	56	AT3G58090
3	21558266	21560231	21552974	21558709	443	AT3G58193
3	21558266	21560231	21552974	21558709	443	AT3G58200
3	21835169	21836839	21833990	21835622	453	AT3G59080
3	21860104	21860787	21859182	21860633	529	AT3G59130
3	21860104	21860787	21859182	21860633	529	AT3G59140
3	22016237	22016849	22012505	22016317	80	AT3G59590
3	22016237	22016849	22012505	22016317	80	AT3G59600
3	22065256	22067095	22065964	22066715	751	AT3G59740
3	22185590	22190948	22190390	22192444	558	AT3G60090
3	22185590	22190948	22190390	22192444	558	AT3G60100
3	22360988	22364250	22360769	22363107	2119	AT3G60520
3	22437370	22438309	22438252	22446039	57	AT3G60720
3	22437370	22438309	22438252	22446039	57	AT3G60730
3	22437370	22438309	22438252	22446039	57	AT3G60740
3	22461274	22462078	22461964	22463015	114	AT3G60780
3	22621411	22622767	22618256	22621510	99	AT3G61120
3	22621411	22622767	22618256	22621510	99	AT3G61130
3	22635369	22636144	22630698	22635617	248	AT3G61160
3	22653979	22658838	22652287	22655049	1070	AT3G61198
3	22653979	22658838	22652287	22655049	1070	AT3G61200
3	22653979	22658838	22655126	22655778	652	AT3G61210
3	22680387	22681337	22680867	22685861	470	AT3G61280
3	22680387	22681337	22680867	22685861	470	AT3G61290
3	22680387	22681337	22680867	22685861	470	AT3G61310
3	22740923	22744444	22742729	22743085	356	AT3G61470
3	22893490	22893855	22891397	22893549	59	AT3G61850
3	22894971	22896270	22895125	22899171	1145	AT3G61860
3	22944178	22945802	22945382	22955375	420	AT3G61980
3	22944178	22945802	22945382	22955375	420	AT3G61990
3	22960084	22962280	22961850	22962237	387	AT3G62010
3	23170457	23176429	23175810	23179695	619	AT3G62670
3	23265720	23266596	23266246	23270150	350	AT3G62960
3	23265720	23266596	23266246	23270150	350	AT3G62970
3	23265720	23266596	23266246	23270150	350	AT3G62980
3	23368669	23370010	23368676	23369474	798	AT3G63250
4	19233	20309	17820	19794	561	AT4G00060
4	56595	61840	61277	66554	563	AT4G00155
4	56595	61840	61277	66554	563	AT4G00165
4	148167	149447	148211	148500	289	AT4G00340
4	171737	172060	169756	178257	323	AT4G00390
4	171737	172060	169756	178257	323	AT4G00400
4	562094	562485	562253	562570	232	AT4G01360
4	620653	621086	618002	622034	433	AT4G01460
4	694093	695925	693424	694624	531	AT4G01610
4	744555	747554	746036	748371	1518	AT4G01730
4	799257	799862	799175	799489	232	AT4G01860
4	830579	832801	830803	831235	432	AT4G01925
4	842730	844372	843988	849409	384	AT4G01950
4	842730	844372	843988	849409	384	AT4G01960
4	2412230	2415617	2414681	2415087	406	AT4G04750
4	2445787	2448248	2445888	2446268	380	AT4G04995
4	2618336	2619257	2617611	2619348	921	AT4G05100
4	6889224	6890137	6881615	6889598	374	AT4G05875
4	8349384	8350686	8350516	8351609	170	AT4G06200
4	10265701	10266146	10264227	10265913	212	AT4G06835
4	10355542	10355923	10355720	10358780	203	AT4G06855
4	12288083	12288831	12287198	12297987	748	AT4G07135
4	12288083	12288831	12287198	12297987	748	AT4G07145
4	12352406	12353348	12352409	12355586	939	AT4G07170
4	12979247	12982900	12981424	12983241	1476	AT4G07375
4	13249611	13251125	13249982	13254361	1143	AT4G07535
4	13249611	13251125	13249982	13254361	1143	AT4G07545
4	14342774	14343294	14337306	14350122	520	AT4G08045
4	15074709	15075589	15074193	15077262	880	AT4G08415
4	15458972	15459880	15459600	15464412	280	AT4G08615
4	15458972	15459880	15459600	15464412	280	AT4G08625
4	16584237	16586051	16585660	16587996	391	AT4G09045
4	18487433	18488974	18487714	18488156	442	AT4G09935
4	6223672	6224542	6224394	6228026	148	AT4G09940
4	6419847	6421401	6419778	6420183	336	AT4G10360
4	6437420	6439399	6437633	6438793	1160	AT4G10390
4	6614131	6615453	6615032	6618461	421	AT4G10750
4	6614131	6615453	6615032	6618461	421	AT4G10760
4	6868788	6869156	6868682	6870666	368	AT4G11290
4	6868788	6869156	6868682	6870666	368	AT4G11300
4	6889224	6890137	6881615	6889598	374	AT4G11310
4	6889224	6890137	6881615	6889598	374	AT4G11320
4	6889224	6890137	6881615	6889598	374	AT4G11330
4	6998379	6999415	6997737	6999210	831	AT4G11560
4	7324099	7324602	7323409	7328077	503	AT4G12350
4	7426751	7428881	7427975	7428395	420	AT4G12540
4	7433658	7434153	7433278	7435844	495	AT4G12545
4	7544201	7546202	7546000	7548532	202	AT4G12910
4	7634229	7635339	7634913	7635255	342	AT4G13095
4	7634229	7635339	7634913	7635255	342	AT4G13100
4	7636967	7639272	7638950	7641032	322	AT4G13110
4	7747528	7749413	7734544	7752109	1885	AT4G13290
4	7747528	7749413	7734544	7752109	1885	AT4G13300
4	7747528	7749413	7734544	7752109	1885	AT4G13310
4	7747528	7749413	7734544	7752109	1885	AT4G13330
4	7865950	7867809	7865996	7866398	402	AT4G13530
4	7865950	7867809	7865996	7866398	402	AT4G13540
4	7876591	7878647	7877310	7877634	324	AT4G13554
4	7876591	7878647	7877310	7877634	324	AT4G13555
4	8102212	8104418	8103010	8103425	415	AT4G14050
4	8104793	8106028	8105718	8109204	310	AT4G14070
4	8372723	8374995	8371578	8373113	390	AT4G14590
4	8489102	8491485	8489118	8489893	775	AT4G14780
4	8792392	8793177	8790114	8793327	785	AT4G15390
4	8804159	8807766	8804174	8804597	423	AT4G15396
4	8804159	8807766	8805003	8810649	2763	AT4G15400
4	8812556	8813645	8812373	8812699	143	AT4G15410
4	8965056	8965537	8965407	8968332	130	AT4G15750
4	8965056	8965537	8965407	8968332	130	AT4G15755
4	9275182	9276622	9276575	9279855	47	AT4G16447
4	9275182	9276622	9276575	9279855	47	AT4G16450
4	9414907	9424011	9415581	9415895	314	AT4G16748
4	9580955	9581520	9581390	9582955	130	AT4G17030
4	9580955	9581520	9581390	9582955	130	AT4G17040
4	9763827	9765325	9764993	9766324	332	AT4G17510
4	9887589	9887995	9881469	9888717	406	AT4G17785
4	9887589	9887995	9881469	9888717	406	AT4G17788
4	9887589	9887995	9881469	9888717	406	AT4G17790
4	9925264	9925553	9924555	9925617	289	AT4G17870
4	10017376	10018863	10018490	10023202	373	AT4G18050
4	10059910	10060234	10060138	10065160	96	AT4G18190
4	10248364	10252347	10251430	10254152	917	AT4G18620
4	10248364	10252347	10251430	10254152	917	AT4G18630
4	10355542	10355923	10355720	10358780	203	AT4G18900
4	10355542	10355923	10355720	10358780	203	AT4G18905
4	10365869	10367697	10367075	10369491	622	AT4G18930
4	10519277	10520024	10514519	10519992	715	AT4G19230
4	10822051	10822484	10817956	10822525	433	AT4G19975
4	10837351	10839387	10837296	10839495	2036	AT4G20000
4	10837351	10839387	10837296	10839495	2036	AT4G20010
4	10930230	10931650	10928115	10936061	1420	AT4G20235
4	10930230	10931650	10928115	10936061	1420	AT4G20240
4	11622499	11623906	11621362	11622710	211	AT4G21910
4	11696739	11700028	11681626	11706457	3289	AT4G22070
4	11696739	11700028	11681626	11706457	3289	AT4G22080
4	11696739	11700028	11681626	11706457	3289	AT4G22090
4	11696739	11700028	11681626	11706457	3289	AT4G22100
4	12218923	12222337	12197759	12219906	983	AT4G23355
4	12218923	12222337	12197759	12219906	983	AT4G23360
4	12218923	12222337	12197759	12219906	983	AT4G23373
4	12218923	12222337	12197759	12219906	983	AT4G23380
4	12218923	12222337	12197759	12219906	983	AT4G23390
4	12218923	12222337	12197759	12219906	983	AT4G23400
4	12278303	12279517	12272881	12278568	265	AT4G23530
4	12278303	12279517	12272881	12278568	265	AT4G23540
4	12288083	12288831	12287198	12297987	748	AT4G23550
4	12288083	12288831	12287198	12297987	748	AT4G23570
4	12330606	12334565	12333282	12339199	1283	AT4G23680
4	12330606	12334565	12333282	12339199	1283	AT4G23690
4	12340263	12342904	12340663	12342342	1679	AT4G23700
4	12348621	12349101	12348330	12349771	480	AT4G23710
4	12352406	12353348	12352409	12355586	939	AT4G23713
4	12360491	12361180	12359390	12360604	113	AT4G23730
4	12501998	12502419	12502098	12505311	321	AT4G24060
4	12527314	12527718	12527338	12535346	380	AT4G24130
4	12527314	12527718	12527338	12535346	380	AT4G24140
4	12527314	12527718	12527338	12535346	380	AT4G24150
4	12675372	12676383	12670308	12675517	145	AT4G24550
4	12756908	12758849	12758291	12758603	312	AT4G24760
4	12979247	12982900	12981424	12983241	1476	AT4G25410
4	12983661	12987161	12984640	12989026	2521	AT4G25420
4	13141586	13141947	13141730	13147810	217	AT4G25850
4	13141586	13141947	13141730	13147810	217	AT4G25860
4	13141586	13141947	13141730	13147810	217	AT4G25870
4	13210080	13210488	13210214	13210750	274	AT4G26050
4	13249611	13251125	13249982	13254361	1143	AT4G26160
4	13249611	13251125	13249982	13254361	1143	AT4G26170
4	13271834	13272246	13270106	13273771	412	AT4G26200
4	13288268	13289319	13289172	13295555	147	AT4G26260
4	13306817	13308188	13304500	13306874	57	AT4G26288
4	13306817	13308188	13304500	13306874	57	AT4G26300
4	13531736	13533527	13533364	13533955	163	AT4G26950
4	13614389	13614823	13606817	13614453	64	AT4G27150
4	13614389	13614823	13606817	13614453	64	AT4G27170
4	13614389	13614823	13606817	13614453	64	AT4G27180
4	13675343	13681513	13681184	13686403	329	AT4G27340
4	13710191	13711263	13710468	13710772	304	AT4G27415
4	13853946	13854436	13854373	13856815	63	AT4G27820
4	14104170	14104747	14102758	14104305	135	AT4G28540
4	14158558	14159577	14153080	14158707	149	AT4G28690
4	14158558	14159577	14153080	14158707	149	AT4G28700
4	14240327	14243209	14241736	14242140	404	AT4G28850
4	14275161	14276449	14275067	14276101	940	AT4G28950
4	14342774	14343294	14337306	14350122	520	AT4G29100
4	14342774	14343294	14337306	14350122	520	AT4G29110
4	14342774	14343294	14337306	14350122	520	AT4G29120
4	14342774	14343294	14337306	14350122	520	AT4G29130
4	14375231	14375766	14373674	14375981	535	AT4G29150
4	14422519	14425899	14425209	14428964	690	AT4G29285
4	14567499	14570676	14567183	14569626	2127	AT4G29750
4	14640234	14641043	14636213	14641189	809	AT4G29930
4	14759668	14762824	14761104	14761800	696	AT4G30170
4	14820797	14825721	14825720	14826674	1	AT4G30280
4	14820797	14825721	14825720	14826674	1	AT4G30290
4	14969762	14970493	14970061	14970512	432	AT4G30720
4	15074709	15075589	15074193	15077262	880	AT4G30975
4	15074709	15075589	15074193	15077262	880	AT4G30980
4	15315807	15317250	15316630	15318287	620	AT4G31615
4	15360459	15361011	15360181	15360581	122	AT4G31730
4	15411433	15416627	15413001	15416540	3539	AT4G31877
4	15411433	15416627	15413001	15416540	3539	AT4G31880
4	15458972	15459880	15459600	15464412	280	AT4G31970
4	15458972	15459880	15459600	15464412	280	AT4G31980
4	15487186	15492575	15487409	15487759	350	AT4G32020
4	15487186	15492575	15487409	15487759	350	AT4G32030
4	15636107	15636981	15625216	15636340	233	AT4G32370
4	15636107	15636981	15625216	15636340	233	AT4G32390
4	15636107	15636981	15625216	15636340	233	AT4G32400
4	15826262	15826605	15825888	15831163	343	AT4G32810
4	15826262	15826605	15825888	15831163	343	AT4G32820
4	16185869	16187597	16186421	16186735	314	AT4G33740
4	16185869	16187597	16186421	16186735	314	AT4G33760
4	16396875	16397356	16394029	16397015	140	AT4G34250
4	16396875	16397356	16394029	16397015	140	AT4G34260
4	16593152	16594793	16590743	16594153	1001	AT4G34790
4	16593152	16594793	16590743	16594153	1001	AT4G34800
4	16612540	16615749	16613579	16613897	318	AT4G34870
4	16612540	16615749	16613579	16613897	318	AT4G34880
4	16672405	16677036	16672928	16673393	465	AT4G35030
4	16829020	16829608	16829500	16830778	108	AT4G35410
4	16979495	16983822	16982674	16983220	546	AT4G35850
4	17118903	17119272	17110287	17119283	369	AT4G36160
4	17118903	17119272	17110287	17119283	369	AT4G36180
4	17172694	17173524	17173511	17175308	13	AT4G36360
4	17236579	17239173	17237632	17237921	289	AT4G36530
4	17313250	17314901	17314422	17315175	479	AT4G36740
4	17368457	17369638	17368672	17373909	966	AT4G36870
4	17368457	17369638	17368672	17373909	966	AT4G36880
4	17464470	17465512	17463111	17464837	367	AT4G37070
4	17554029	17559743	17557877	17559079	1202	AT4G37320
4	17576833	17577906	17575013	17581810	1073	AT4G37390
4	17576833	17577906	17575013	17581810	1073	AT4G37400
4	17792561	17801859	17795748	17797879	2131	AT4G37850
4	17792561	17801859	17795748	17797879	2131	AT4G37860
4	17843150	17844677	17843802	17845181	875	AT4G37950
4	18052661	18057307	18053150	18055568	2418	AT4G38620
4	18052661	18057307	18053150	18055568	2418	AT4G38630
4	18167588	18168387	18168381	18176194	6	AT4G39000
4	18167588	18168387	18168381	18176194	6	AT4G39010
4	18436521	18437533	18435528	18444855	1012	AT4G39753
4	18436521	18437533	18435528	18444855	1012	AT4G39756
4	18487433	18488974	18487714	18488156	442	AT4G39850
4	18524082	18524948	18524651	18527612	297	AT4G39950
4	18524082	18524948	18524651	18527612	297	AT4G39952
4	18524082	18524948	18524651	18527612	297	AT4G39955
5	19771	21446	18399	19908	137	AT5G01060
5	81351	81747	81493	81757	254	AT5G01210
5	2174933	2175218	2175034	2176469	184	AT5G01275
5	3168187	3169045	3168948	3171334	97	AT5G01675
5	4187735	4188175	4181079	4188410	440	AT5G01965
5	395211	395527	394870	400780	316	AT5G02030
5	395211	395527	394870	400780	316	AT5G02035
5	395211	395527	394870	400780	316	AT5G02040
5	395211	395527	394870	400780	316	AT5G02050
5	4914377	4914976	4914321	4916585	599	AT5G02335
5	5239173	5239904	5238885	5239227	54	AT5G02515
5	6831373	6834472	6825811	6831742	369	AT5G03115
5	745311	747860	745451	748932	2409	AT5G03160
5	8228370	8229630	8216320	8231829	1260	AT5G03695
5	1017779	1019027	1013742	1018096	317	AT5G03830
5	1047872	1049057	1044840	1047919	47	AT5G03890
5	1047872	1049057	1044840	1047919	47	AT5G03900
5	8999675	9007350	9007038	9019886	312	AT5G04145
5	1139288	1140220	1138590	1140015	727	AT5G04160
5	1187714	1188692	1186985	1191257	978	AT5G04280
5	9518807	9519559	9517375	9519547	740	AT5G04355
5	1459236	1460562	1459412	1468462	1150	AT5G04960
5	1459236	1460562	1459412	1468462	1150	AT5G04970
5	1459236	1460562	1459412	1468462	1150	AT5G04980
5	1470177	1471595	1471050	1471323	273	AT5G04990
5	1470177	1471595	1471050	1471323	273	AT5G05000
5	1519314	1524983	1524458	1527031	525	AT5G05160
5	1570556	1571654	1568022	1570947	391	AT5G05310
5	1710906	1711254	1710194	1711037	131	AT5G05700
5	15531571	15531909	15529335	15534975	338	AT5G05845
5	15531571	15531909	15529335	15534975	338	AT5G05855
5	16150827	16151976	16151842	16156026	134	AT5G06035
5	1829293	1830166	1827724	1831946	873	AT5G06080
5	16774992	16776693	16772109	16776325	1333	AT5G06255
5	16774992	16776693	16772109	16776325	1333	AT5G06275
5	17047323	17051558	17047772	17062381	3786	AT5G06335
5	1935408	1936847	1935741	1936090	349	AT5G06340
5	1935408	1936847	1935741	1936090	349	AT5G06350
5	1948071	1948976	1948706	1951753	270	AT5G06380
5	1948071	1948976	1948706	1951753	270	AT5G06390
5	1977113	1977748	1977517	1984187	231	AT5G06490
5	1977113	1977748	1977517	1984187	231	AT5G06510
5	2046273	2047983	2041459	2046393	120	AT5G06660
5	2046273	2047983	2041459	2046393	120	AT5G06670
5	2082266	2084714	2078012	2083976	1710	AT5G06730
5	2082266	2084714	2078012	2083976	1710	AT5G06740
5	2082266	2084714	2078012	2083976	1710	AT5G06750
5	2118907	2122750	2121422	2126304	1328	AT5G06850
5	2199249	2199646	2199623	2201158	23	AT5G07080
5	2199249	2199646	2199623	2201158	23	AT5G07090
5	2263353	2263844	2263612	2264018	232	AT5G07220
5	2312817	2315218	2313225	2316912	1993	AT5G07330
5	2312817	2315218	2313225	2316912	1993	AT5G07340
5	20228563	20228995	20218431	20232665	432	AT5G07465
5	2397544	2398285	2396750	2398193	649	AT5G07580
5	2397544	2398285	2396750	2398193	649	AT5G07590
5	2433567	2434123	2433316	2434895	556	AT5G07680
5	2528644	2529973	2529638	2532610	335	AT5G07940
5	2559993	2562294	2559968	2560499	506	AT5G07990
5	2622421	2622781	2619415	2624352	360	AT5G08150
5	2622421	2622781	2619415	2624352	360	AT5G08160
5	22990593	22993778	22988247	22995236	3185	AT5G08635
5	25032673	25033300	25030694	25033504	627	AT5G09055
5	25087280	25089890	25078537	25087794	514	AT5G09080
5	26106816	26109960	26108758	26109788	1030	AT5G09335
5	2934466	2937522	2934944	2935310	366	AT5G09440
5	3025979	3026603	3024924	3031320	624	AT5G09750
5	3025979	3026603	3024924	3031320	624	AT5G09760
5	26705657	26706523	26706130	26709144	393	AT5G09785
5	3049020	3049349	3049061	3049504	288	AT5G09810
5	3106141	3107227	3105916	3106458	317	AT5G09960
5	3168187	3169045	3168948	3171334	97	AT5G10130
5	3168187	3169045	3168948	3171334	97	AT5G10140
5	3232501	3233166	3225042	3235095	665	AT5G10278
5	3232501	3233166	3225042	3235095	665	AT5G10280
5	3232501	3233166	3225042	3235095	665	AT5G10290
5	3312267	3313214	3311834	3313193	926	AT5G10510
5	3367601	3368746	3368481	3372055	265	AT5G10660
5	3367601	3368746	3368481	3372055	265	AT5G10680
5	3367601	3368746	3368481	3372055	265	AT5G10690
5	3456073	3458003	3455213	3457509	1436	AT5G10945
5	3456073	3458003	3455213	3457509	1436	AT5G10946
5	3456073	3458003	3455213	3457509	1436	AT5G10950
5	3501240	3501604	3501449	3517272	155	AT5G11060
5	3501240	3501604	3501449	3517272	155	AT5G11070
5	3693211	3695081	3688042	3694768	1557	AT5G11530
5	3705160	3705713	3701697	3708059	553	AT5G11540
5	3705160	3705713	3701697	3708059	553	AT5G11550
5	3705160	3705713	3701697	3708059	553	AT5G11560
5	3726674	3727089	3724910	3727153	415	AT5G11590
5	3732181	3733179	3732485	3732887	402	AT5G11600
5	3732181	3733179	3732485	3732887	402	AT5G11610
5	3989386	3989733	3984745	3993672	347	AT5G12330
5	3989386	3989733	3984745	3993672	347	AT5G12340
5	3989386	3989733	3984745	3993672	347	AT5G12350
5	4067109	4069635	4062548	4067918	809	AT5G12870
5	4067109	4069635	4062548	4067918	809	AT5G12880
5	4067109	4069635	4062548	4067918	809	AT5G12890
5	4149867	4151405	4150794	4151632	611	AT5G13090
5	4271577	4273764	4273529	4275865	235	AT5G13340
5	4476600	4477063	4476951	4478216	112	AT5G13880
5	4476600	4477063	4476951	4478216	112	AT5G13887
5	4476600	4477063	4476951	4478216	112	AT5G13890
5	4476600	4477063	4476951	4478216	112	AT5G13900
5	4621059	4624361	4623741	4626696	620	AT5G14350
5	4900636	4905590	4901941	4911571	3649	AT5G15130
5	4900636	4905590	4901941	4911571	3649	AT5G15140
5	4900636	4905590	4901941	4911571	3649	AT5G15150
5	5163048	5170801	5166518	5169339	2821	AT5G15830
5	5163048	5170801	5166518	5169339	2821	AT5G15840
5	5239173	5239904	5238885	5239227	54	AT5G16040
5	5378905	5381128	5376333	5379261	356	AT5G16470
5	5378905	5381128	5376333	5379261	356	AT5G16480
5	5402803	5403758	5398954	5403037	234	AT5G16540
5	5402803	5403758	5398954	5403037	234	AT5G16550
5	5710885	5714984	5714784	5716943	200	AT5G17350
5	5835261	5838896	5831958	5838106	2845	AT5G17710
5	5876892	5878693	5878111	5878571	460	AT5G17810
5	6055921	6058832	6057661	6058944	1171	AT5G18300
5	6055921	6058832	6057661	6058944	1171	AT5G18310
5	6512292	6514162	6513423	6513798	375	AT5G19340
5	6722482	6724347	6720167	6727544	1865	AT5G19880
5	6722482	6724347	6720167	6727544	1865	AT5G19900
5	6831373	6834472	6825811	6831742	369	AT5G20230
5	6831373	6834472	6825811	6831742	369	AT5G20240
5	6831373	6834472	6825811	6831742	369	AT5G20250
5	6894293	6895536	6893055	6894402	109	AT5G20400
5	6894293	6895536	6893055	6894402	109	AT5G20410
5	7005313	7010384	7005569	7005961	392	AT5G20700
5	7005313	7010384	7010282	7011171	102	AT5G20710
5	7172401	7173863	7171133	7173157	756	AT5G21105
5	7365702	7366823	7366542	7372746	281	AT5G22270
5	7365702	7366823	7366542	7372746	281	AT5G22280
5	7493191	7493521	7491705	7493345	154	AT5G22570
5	7696077	7696925	7693411	7699201	848	AT5G23000
5	7725646	7726203	7716359	7728842	557	AT5G23020
5	7725646	7726203	7716359	7728842	557	AT5G23030
5	7725646	7726203	7716359	7728842	557	AT5G23040
5	7725646	7726203	7716359	7728842	557	AT5G23050
5	7799302	7800106	7799735	7803422	371	AT5G23190
5	7809219	7812786	7811689	7816452	1097	AT5G23212
5	7819371	7823540	7819499	7821369	1870	AT5G23220
5	7865626	7866166	7860301	7866621	540	AT5G23360
5	7865626	7866166	7860301	7866621	540	AT5G23370
5	7865626	7866166	7860301	7866621	540	AT5G23380
5	7940848	7942505	7942095	7942429	334	AT5G23570
5	8101847	8104971	8091221	8109451	3124	AT5G23980
5	8101847	8104971	8091221	8109451	3124	AT5G23990
5	8101847	8104971	8091221	8109451	3124	AT5G24000
5	8124852	8125527	8125328	8129573	199	AT5G24040
5	8124852	8125527	8125328	8129573	199	AT5G24060
5	8138073	8138701	8134001	8139610	628	AT5G24070
5	8138073	8138701	8134001	8139610	628	AT5G24080
5	8228370	8229630	8216320	8231829	1260	AT5G24210
5	8228370	8229630	8216320	8231829	1260	AT5G24230
5	8228370	8229630	8216320	8231829	1260	AT5G24240
5	8228370	8229630	8216320	8231829	1260	AT5G24260
5	8525920	8527026	8523197	8528315	1106	AT5G24830
5	8578457	8579152	8578681	8582290	471	AT5G24920
5	8691649	8691989	8685517	8691959	310	AT5G25160
5	8691649	8691989	8685517	8691959	310	AT5G25170
5	8691649	8691989	8685517	8691959	310	AT5G25180
5	8999675	9007350	9007038	9019886	312	AT5G25840
5	8999675	9007350	9007038	9019886	312	AT5G25860
5	9233703	9234989	9233737	9235027	1252	AT5G26310
5	9330777	9334742	9330945	9334461	3516	AT5G26660
5	9518807	9519559	9517375	9519547	740	AT5G27060
5	9653249	9653995	9653628	9654489	367	AT5G27360
5	13934710	13935487	13935212	13941526	275	AT5G35770
5	15136814	15137239	15132537	15137324	425	AT5G37990
5	15139036	15139542	15139230	15146148	312	AT5G38000
5	15167516	15172838	15164944	15167552	36	AT5G38020
5	15167516	15172838	15168269	15168800	531	AT5G38030
5	15320108	15321490	15321276	15323970	214	AT5G38344
5	15430001	15431374	15427402	15430236	235	AT5G38550
5	15531571	15531909	15529335	15534975	338	AT5G38780
5	15531571	15531909	15529335	15534975	338	AT5G38790
5	15616697	15617010	15607488	15622668	313	AT5G38990
5	15616697	15617010	15607488	15622668	313	AT5G39000
5	15616697	15617010	15607488	15622668	313	AT5G39020
5	15616697	15617010	15607488	15622668	313	AT5G39030
5	15616697	15617010	15607488	15622668	313	AT5G39040
5	15631457	15633020	15632666	15634522	354	AT5G39050
5	15849574	15850726	15847767	15850348	774	AT5G39590
5	16100847	16102021	16098808	16100960	113	AT5G40280
5	16135878	16136166	16135714	16147322	288	AT5G40360
5	16135878	16136166	16135714	16147322	288	AT5G40370
5	16332700	16333128	16328754	16339654	428	AT5G40800
5	16332700	16333128	16328754	16339654	428	AT5G40810
5	16579712	16580782	16579902	16584900	880	AT5G41410
5	16579712	16580782	16579902	16584900	880	AT5G41420
5	16736751	16740916	16740340	16742388	576	AT5G41820
5	16736751	16740916	16740340	16742388	576	AT5G41830
5	16774992	16776693	16772109	16776325	1333	AT5G41905
5	16774992	16776693	16772109	16776325	1333	AT5G41908
5	16774992	16776693	16772109	16776325	1333	AT5G41910
5	16863375	16863972	16858992	16863856	481	AT5G42200
5	16863375	16863972	16858992	16863856	481	AT5G42210
5	17023367	17028339	17023258	17023978	611	AT5G42580
5	17047323	17051558	17047772	17062381	3786	AT5G42600
5	17074200	17075881	17074752	17075274	522	AT5G42635
5	17496066	17496362	17496242	17497725	120	AT5G43540
5	17496066	17496362	17496242	17497725	120	AT5G43560
5	17505342	17506494	17505876	17506411	535	AT5G43570
5	17505342	17506494	17505876	17506411	535	AT5G43580
5	17505342	17506494	17505876	17506411	535	AT5G43590
5	17507523	17509698	17507986	17511552	1712	AT5G43600
5	17730589	17730904	17728669	17730593	4	AT5G44060
5	17730589	17730904	17728669	17730593	4	AT5G44063
5	17730589	17730904	17728669	17730593	4	AT5G44065
5	17760455	17761010	17760519	17760889	370	AT5G44130
5	17760455	17761010	17760519	17760889	370	AT5G44140
5	17760455	17761010	17760519	17760889	370	AT5G44150
5	17771335	17771669	17771512	17773825	157	AT5G44160
5	17829395	17829836	17828042	17829439	44	AT5G44260
5	17961423	17964879	17962287	17963248	961	AT5G44569
5	17961423	17964879	17962287	17963248	961	AT5G44570
5	17961423	17964879	17964674	17966830	205	AT5G44572
5	17966594	17969749	17969573	17970432	176	AT5G44574
5	17970046	17975138	17972085	17974503	2418	AT5G44575
5	17970046	17975138	17972085	17974503	2418	AT5G44578
5	17977280	17985440	17979950	17980537	587	AT5G44582
5	18188546	18188890	18188523	18191508	344	AT5G45080
5	18295936	18296761	18285996	18309569	825	AT5G45210
5	18295936	18296761	18285996	18309569	825	AT5G45220
5	18588622	18590092	18589786	18594944	306	AT5G45840
5	18597670	18597952	18597409	18598927	282	AT5G45850
5	18681953	18682418	18682098	18682719	320	AT5G46070
5	18763620	18764123	18758910	18766561	503	AT5G46270
5	18801974	18803971	18800814	18812184	1997	AT5G46350
5	18801974	18803971	18800814	18812184	1997	AT5G46370
5	18801974	18803971	18800814	18812184	1997	AT5G46380
5	19200473	19201516	19195821	19200518	45	AT5G47300
5	19200473	19201516	19195821	19200518	45	AT5G47310
5	19200473	19201516	19195821	19200518	45	AT5G47320
5	19427653	19429262	19428956	19432674	306	AT5G47990
5	19456133	19459302	19456530	19461860	2772	AT5G48010
5	19456133	19459302	19456530	19461860	2772	AT5G48020
5	19680837	19682371	19679055	19683476	1534	AT5G48560
5	20228563	20228995	20218431	20232665	432	AT5G49770
5	20228563	20228995	20218431	20232665	432	AT5G49780
5	20228563	20228995	20218431	20232665	432	AT5G49800
5	20644087	20647303	20646564	20648816	739	AT5G50770
5	20644087	20647303	20646564	20648816	739	AT5G50780
5	20945051	20946772	20945105	20945446	341	AT5G51560
5	21002846	21003940	21003844	21004155	96	AT5G51710
5	21039822	21041834	21034244	21042212	2012	AT5G51780
5	21039822	21041834	21034244	21042212	2012	AT5G51790
5	21039822	21041834	21034244	21042212	2012	AT5G51795
5	21219467	21220552	21219476	21219826	350	AT5G52260
5	21219467	21220552	21219476	21219826	350	AT5G52270
5	21291004	21291843	21291310	21293947	533	AT5G52470
5	21291004	21291843	21291310	21293947	533	AT5G52471
5	21291004	21291843	21291310	21293947	533	AT5G52480
5	21363202	21363622	21363179	21363628	420	AT5G52670
5	21363202	21363622	21363179	21363628	420	AT5G52680
5	21528077	21529711	21526907	21528113	36	AT5G53110
5	21798819	21799763	21799264	21800650	499	AT5G53700
5	21927909	21929042	21928627	21930767	415	AT5G54040
5	21927909	21929042	21928627	21930767	415	AT5G54050
5	21957777	21959348	21957963	21958288	325	AT5G54110
5	22014842	22016144	22013161	22018669	1302	AT5G54230
5	22049377	22051188	22050224	22050711	487	AT5G54290
5	22190487	22190942	22190138	22190588	101	AT5G54630
5	22196301	22196632	22195019	22196307	6	AT5G54640
5	22196301	22196632	22195019	22196307	6	AT5G54650
5	22368623	22369574	22366805	22368891	268	AT5G55110
5	22368623	22369574	22366805	22368891	268	AT5G55120
5	22375368	22376632	22376207	22378549	425	AT5G55140
5	22505480	22506129	22505887	22506765	242	AT5G55560
5	22569665	22571225	22570889	22573244	336	AT5G55770
5	22632665	22633524	22633466	22637021	58	AT5G55900
5	22632665	22633524	22633466	22637021	58	AT5G55910
5	22713606	22714858	22706459	22714005	399	AT5G56080
5	22713606	22714858	22706459	22714005	399	AT5G56090
5	22713606	22714858	22706459	22714005	399	AT5G56100
5	22747246	22747585	22747191	22747689	339	AT5G56200
5	22747246	22747585	22747191	22747689	339	AT5G56210
5	22766219	22769386	22767799	22768088	289	AT5G56250
5	22770945	22773286	22771475	22772886	1411	AT5G56260
5	22894923	22898715	22898465	22901136	250	AT5G56555
5	22894923	22898715	22898465	22901136	250	AT5G56560
5	22990593	22993778	22988247	22995236	3185	AT5G56860
5	23057547	23062746	23059675	23062004	2329	AT5G56990
5	23057547	23062746	23059675	23062004	2329	AT5G57000
5	23329322	23334225	23330991	23332057	1066	AT5G57620
5	23329322	23334225	23332312	23338444	1913	AT5G57625
5	23329322	23334225	23332312	23338444	1913	AT5G57630
5	23408196	23409969	23408491	23411485	1478	AT5G57790
5	23593741	23597367	23595548	23596102	554	AT5G58375
5	23593741	23597367	23595548	23596102	554	AT5G58380
5	23604945	23605321	23599548	23609382	376	AT5G58410
5	24165409	24165692	24159975	24165839	283	AT5G60010
5	24165409	24165692	24159975	24165839	283	AT5G60020
5	24165409	24165692	24159975	24165839	283	AT5G60022
5	24687298	24688435	24687602	24694633	833	AT5G61420
5	24963522	24966809	24964250	24967818	2559	AT5G62165
5	25018092	25019920	25018036	25018553	461	AT5G62290
5	25018092	25019920	25018036	25018553	461	AT5G62300
5	25032673	25033300	25030694	25033504	627	AT5G62330
5	25032673	25033300	25030694	25033504	627	AT5G62340
5	25087280	25089890	25078537	25087794	514	AT5G62470
5	25087280	25089890	25078537	25087794	514	AT5G62480
5	25096738	25097946	25096530	25097209	471	AT5G62520
5	25096738	25097946	25096530	25097209	471	AT5G62530
5	25381692	25382135	25380190	25383134	443	AT5G63370
5	25457894	25463685	25454186	25463100	5206	AT5G63580
5	25457894	25463685	25454186	25463100	5206	AT5G63590
5	25457894	25463685	25454186	25463100	5206	AT5G63595
5	25457894	25463685	25454186	25463100	5206	AT5G63600
5	25457894	25463685	25454186	25463100	5206	AT5G63610
5	25485851	25486161	25485840	25486965	310	AT5G63670
5	25649576	25655435	25650153	25662701	5282	AT5G64100
5	25649576	25655435	25650153	25662701	5282	AT5G64110
5	25649576	25655435	25650153	25662701	5282	AT5G64120
5	25649576	25655435	25650153	25662701	5282	AT5G64130
5	25862366	25862775	25862379	25863843	396	AT5G64690
5	25896200	25897059	25896880	25899927	179	AT5G64780
5	25896200	25897059	25896880	25899927	179	AT5G64790
5	25901264	25902129	25901874	25905935	255	AT5G64810
5	25906656	25907413	25907140	25907840	273	AT5G64813
5	26041241	26046223	26042327	26043624	1297	AT5G65180
5	26111441	26113423	26112851	26115186	572	AT5G65340
5	26213308	26213696	26210697	26213959	388	AT5G65600
5	26320606	26321190	26320635	26326840	555	AT5G65790
5	26506933	26507366	26503225	26510106	433	AT5G66360
5	26702553	26703726	26703565	26703853	161	AT5G66870
5	26705657	26706523	26706130	26709144	393	AT5G66880

## Sheet: Sheet 4
Sheet 4. Genes with H3K4me3-H3K27me3 bivalent chromatin domains in upstream 3 kb of TSS in QC. "Chromosome": chromosome name. "Start": start position of histone peak. "End": end position of histone peak. "Overlap (bp)": Bivalent histone peaks overlap size (bp). "Assigned Gene": Bivalent histone peak assigned gene.
Chromosome	H3K4me3 start	H3K4me3 end	H3K27me3 start	H3K27me3 end	Overlap (bp)	Assigned Gene
1	154423	156311	152571	155266	843	AT1G01420
1	154423	156311	152571	155266	843	AT1G01430
1	245273	246380	245182	246637	1107	AT1G01680
1	245273	246380	245182	246637	1107	AT1G01690
1	342126	348932	344402	344736	334	AT1G02000
1	342126	348932	344402	344736	334	AT1G02010
1	414277	414968	414492	421892	476	AT1G02190
1	414277	414968	414492	421892	476	AT1G02205
1	462811	464210	463841	464848	369	AT1G02340
1	466312	468009	465473	467604	1292	AT1G02350
1	957777	958095	952280	958162	318	AT1G03790
1	957777	958095	952280	958162	318	AT1G03800
1	957777	958095	952280	958162	318	AT1G03820
1	991015	992173	985689	991144	129	AT1G03880
1	991015	992173	985689	991144	129	AT1G03900
1	991015	992173	985689	991144	129	AT1G03905
1	414277	414968	414492	421892	476	AT1G04093
1	1135853	1137975	1136747	1138539	1228	AT1G04260
1	1457861	1459061	1459036	1460720	25	AT1G04333
1	1836975	1838431	1838040	1850654	391	AT1G04443
1	2625474	2628154	2625399	2627087	1613	AT1G04653
1	1298347	1299274	1298790	1302939	484	AT1G04680
1	1425179	1427115	1424702	1425358	179	AT1G05000
1	1457861	1459061	1459036	1460720	25	AT1G05087
1	4989593	4992392	4989605	4997192	2787	AT1G05103
1	1536425	1537821	1535079	1536710	285	AT1G05290
1	6271564	6272713	6270134	6271953	389	AT1G05397
1	1744494	1745941	1739640	1744516	22	AT1G05805
1	1836975	1838431	1838040	1850654	391	AT1G06080
1	1836975	1838431	1838040	1850654	391	AT1G06090
1	1836975	1838431	1838040	1850654	391	AT1G06100
1	1836975	1838431	1838040	1850654	391	AT1G06110
1	9795571	9796574	9784272	9795634	63	AT1G06113
1	1921921	1923296	1920290	1922011	90	AT1G06290
1	12935838	12936448	12936243	12937886	205	AT1G06853
1	2172964	2175352	2173433	2173974	541	AT1G07090
1	2237802	2240361	2235179	2237941	139	AT1G07280
1	2326932	2327885	2326622	2326947	15	AT1G07560
1	20008152	20008400	20004176	20012230	248	AT1G07913
1	2520733	2521044	2518041	2521836	311	AT1G08090
1	2614714	2615728	2610142	2614804	90	AT1G08300
1	23226515	23227935	23215814	23226521	6	AT1G08553
1	24924864	24925455	24909162	24925260	396	AT1G08847
1	2887993	2891719	2888832	2889997	1165	AT1G09000
1	25994583	25995768	25991347	25995483	900	AT1G09043
1	2931999	2933936	2932369	2935293	1567	AT1G09090
1	2931999	2933936	2932369	2935293	1567	AT1G09100
1	3019366	3020377	3019498	3022682	879	AT1G09350
1	3062546	3064915	3060353	3062632	86	AT1G09483
1	3062546	3064915	3060353	3062632	86	AT1G09490
1	29206427	29207684	29205731	29206525	98	AT1G09753
1	3217667	3218496	3217319	3217716	49	AT1G09900
1	29990332	29991198	29991164	29991478	34	AT1G09907
1	3217667	3218496	3217319	3217716	49	AT1G09910
1	3354709	3356820	3353992	3355300	591	AT1G10230
1	3354709	3356820	3353992	3355300	591	AT1G10240
1	3361335	3362158	3361987	3362892	171	AT1G10270
1	3670122	3671413	3671157	3671524	256	AT1G11000
1	3759941	3760359	3757336	3759972	31	AT1G11220
1	3831266	3831729	3828135	3832160	463	AT1G11380
1	3831266	3831729	3828135	3832160	463	AT1G11390
1	3972783	3973653	3973430	3975810	223	AT1G11765
1	3972783	3973653	3973430	3975810	223	AT1G11780
1	4076073	4077253	4077153	4080636	100	AT1G12070
1	4105112	4108040	4102238	4106092	980	AT1G12110
1	4275761	4276345	4276217	4278514	128	AT1G12560
1	4341658	4343116	4340225	4343089	1431	AT1G12740
1	4341658	4343116	4340225	4343089	1431	AT1G12750
1	4419138	4420389	4420232	4423044	157	AT1G12970
1	4477846	4478787	4478144	4478414	270	AT1G13140
1	4587251	4587620	4587582	4587990	38	AT1G13370
1	4587251	4587620	4587582	4587990	38	AT1G13380
1	4601186	4601767	4596257	4601187	1	AT1G13400
1	4601186	4601767	4596257	4601187	1	AT1G13410
1	4605657	4606955	4605740	4606713	973	AT1G13430
1	4605657	4606955	4605740	4606713	973	AT1G13440
1	4646133	4648735	4647422	4647771	349	AT1G13590
1	4646133	4648735	4647422	4647771	349	AT1G13600
1	4646133	4648735	4648330	4666732	405	AT1G13609
1	4646133	4648735	4648330	4666732	405	AT1G13610
1	4646133	4648735	4648330	4666732	405	AT1G13620
1	4646133	4648735	4648330	4666732	405	AT1G13630
1	4826823	4827902	4827766	4835470	136	AT1G14120
1	4826823	4827902	4827766	4835470	136	AT1G14130
1	4826823	4827902	4827766	4835470	136	AT1G14140
1	4907685	4909855	4907673	4908206	521	AT1G14350
1	4907685	4909855	4907673	4908206	521	AT1G14360
1	4989593	4992392	4989605	4997192	2787	AT1G14590
1	4999988	5001017	5000968	5006622	49	AT1G14600
1	4999988	5001017	5000968	5006622	49	AT1G14610
1	5159520	5160876	5151927	5160934	1356	AT1G14960
1	5159520	5160876	5151927	5160934	1356	AT1G14970
1	5302511	5305082	5303628	5304000	372	AT1G15430
1	5302511	5305082	5303628	5304000	372	AT1G15440
1	5374578	5375440	5366791	5374802	224	AT1G15620
1	5374578	5375440	5366791	5374802	224	AT1G15625
1	5374578	5375440	5366791	5374802	224	AT1G15630
1	5788266	5790620	5790602	5798309	18	AT1G16940
1	5788266	5790620	5790602	5798309	18	AT1G16960
1	5788266	5790620	5790602	5798309	18	AT1G16970
1	5941372	5942315	5940631	5941611	239	AT1G17350
1	5981866	5983977	5983482	5983796	314	AT1G17440
1	6123335	6124825	6120793	6123583	248	AT1G17780
1	6123335	6124825	6120793	6123583	248	AT1G17790
1	6219404	6223730	6223276	6223670	394	AT1G18090
1	6333174	6333479	6331301	6337677	305	AT1G18400
1	6333174	6333479	6331301	6337677	305	AT1G18410
1	6389039	6390576	6389948	6395683	628	AT1G18580
1	6389039	6390576	6389948	6395683	628	AT1G18590
1	6846035	6846998	6836467	6846198	163	AT1G19790
1	6846035	6846998	6836467	6846198	163	AT1G19800
1	6903294	6904841	6904693	6905372	148	AT1G19900
1	6906856	6907265	6905614	6911005	409	AT1G19910
1	7112313	7113314	7110491	7112458	145	AT1G20540
1	7112313	7113314	7110491	7112458	145	AT1G20550
1	7231723	7232956	7223717	7231925	202	AT1G20795
1	7231723	7232956	7223717	7231925	202	AT1G20800
1	7231723	7232956	7223717	7231925	202	AT1G20810
1	7231723	7232956	7223717	7231925	202	AT1G20816
1	7389528	7390621	7389068	7390439	911	AT1G21110
1	7442140	7443019	7441847	7442686	546	AT1G21270
1	7452481	7453636	7448647	7457405	1155	AT1G21310
1	7478282	7479420	7479411	7483717	9	AT1G21360
1	7478282	7479420	7479411	7483717	9	AT1G21370
1	7478282	7479420	7479411	7483717	9	AT1G21380
1	7905260	7907398	7906273	7907351	1078	AT1G22403
1	8025482	8026607	8025325	8026342	860	AT1G22690
1	8025482	8026607	8025325	8026342	860	AT1G22700
1	8198358	8199411	8198902	8202442	509	AT1G23130
1	8198358	8199411	8198902	8202442	509	AT1G23140
1	8349591	8352541	8349956	8350246	290	AT1G23550
1	8349591	8352541	8349956	8350246	290	AT1G23560
1	8877620	8878627	8870664	8877664	44	AT1G25300
1	8877620	8878627	8870664	8877664	44	AT1G25320
1	8877620	8878627	8870664	8877664	44	AT1G25330
1	9610764	9611950	9606614	9611228	464	AT1G27620
1	9610764	9611950	9606614	9611228	464	AT1G27630
1	9627259	9628801	9628447	9629501	354	AT1G27680
1	9657056	9658134	9652408	9657207	151	AT1G27740
1	9657056	9658134	9652408	9657207	151	AT1G27750
1	9795571	9796574	9784272	9795634	63	AT1G28080
1	9795571	9796574	9784272	9795634	63	AT1G28090
1	9824629	9828122	9818217	9825108	479	AT1G28130
1	10045452	10046824	10046725	10049606	99	AT1G28600
1	10057114	10057921	10057613	10060395	308	AT1G28630
1	10198424	10199863	10198261	10198588	164	AT1G29179
1	10198424	10199863	10198261	10198588	164	AT1G29180
1	10260246	10262003	10261590	10261912	322	AT1G29340
1	10867967	10869714	10865920	10873250	1747	AT1G30650
1	10898132	10898500	10897173	10898358	226	AT1G30720
1	10898132	10898500	10897173	10898358	226	AT1G30730
1	11315932	11316753	11316591	11319157	162	AT1G31620
1	11315932	11316753	11316591	11319157	162	AT1G31630
1	11528122	11529036	11527728	11528256	134	AT1G32050
1	11573136	11573872	11573388	11573781	393	AT1G32170
1	11955795	11956495	11955450	11956425	630	AT1G32990
1	11955795	11956495	11955450	11956425	630	AT1G33010
1	12934312	12934757	12932937	12935193	445	AT1G35255
1	12935838	12936448	12936243	12937886	205	AT1G35260
1	16738910	16740291	16739112	16740968	1179	AT1G44050
1	17249282	17250186	17249963	17251934	223	AT1G46554
1	17779358	17780322	17780153	17781827	169	AT1G48140
1	17931470	17932465	17931664	17932392	728	AT1G48510
1	18137894	18138911	18137864	18138186	292	AT1G49032
1	18137894	18138911	18137864	18138186	292	AT1G49040
1	18186729	18187685	18187611	18195804	74	AT1G49190
1	18186729	18187685	18187611	18195804	74	AT1G49200
1	18186729	18187685	18187611	18195804	74	AT1G49205
1	18246107	18246813	18245999	18251297	706	AT1G49320
1	18246107	18246813	18245999	18251297	706	AT1G49330
1	18246107	18246813	18245999	18251297	706	AT1G49340
1	18305182	18305896	18305467	18306007	429	AT1G49460
1	18344212	18344721	18344210	18344655	443	AT1G49570
1	18344212	18344721	18344705	18351105	16	AT1G49580
1	19004949	19005717	19000633	19018058	768	AT1G51250
1	19004949	19005717	19000633	19018058	768	AT1G51260
1	19004949	19005717	19000633	19018058	768	AT1G51270
1	19004949	19005717	19000633	19018058	768	AT1G51310
1	19092939	19093253	19086855	19097687	314	AT1G51470
1	19092939	19093253	19086855	19097687	314	AT1G51480
1	19092939	19093253	19086855	19097687	314	AT1G51490
1	19092939	19093253	19086855	19097687	314	AT1G51500
1	19256255	19257092	19252444	19256824	569	AT1G51850
1	19256255	19257092	19252444	19256824	569	AT1G51860
1	19650330	19652921	19650096	19650455	125	AT1G52760
1	19813414	19814565	19812814	19813630	216	AT1G53165
1	19899580	19901357	19899585	19900378	793	AT1G53345
1	19912480	19913808	19907247	19912740	260	AT1G53370
1	19912480	19913808	19907247	19912740	260	AT1G53380
1	20008152	20008400	20004176	20012230	248	AT1G53610
1	20008152	20008400	20004176	20012230	248	AT1G53620
1	20008152	20008400	20004176	20012230	248	AT1G53625
1	20022887	20023797	20019023	20023423	536	AT1G53635
1	20022887	20023797	20019023	20023423	536	AT1G53640
1	20022887	20023797	20019023	20023423	536	AT1G53645
1	20098353	20098722	20098615	20099026	107	AT1G53840
1	20283028	20284118	20278472	20283547	519	AT1G54330
1	20283028	20284118	20278472	20283547	519	AT1G54340
1	20401960	20403183	20403126	20403415	57	AT1G54650
1	20430447	20431904	20431305	20432327	599	AT1G54770
1	20688070	20691268	20688647	20694586	2621	AT1G55420
1	20688070	20691268	20688647	20694586	2621	AT1G55430
1	20698296	20700207	20697567	20703505	1911	AT1G55440
1	20698296	20700207	20697567	20703505	1911	AT1G55450
1	20947478	20949866	20948331	20949466	1135	AT1G56020
1	21187012	21188226	21181057	21187554	542	AT1G56540
1	21187012	21188226	21181057	21187554	542	AT1G56550
1	21187012	21188226	21181057	21187554	542	AT1G56553
1	21370287	21371535	21370137	21370549	262	AT1G57700
1	21936232	21937290	21929907	21936309	77	AT1G59680
1	21936232	21937290	21929907	21936309	77	AT1G59700
1	21936232	21937290	21929907	21936309	77	AT1G59710
1	22197543	22200399	22195927	22197788	245	AT1G60190
1	22197543	22200399	22195927	22197788	245	AT1G60200
1	22223583	22224308	22223107	22223925	342	AT1G60280
1	22310266	22311702	22311492	22313275	210	AT1G60590
1	22725437	22725976	22723829	22727328	539	AT1G61600
1	22786251	22787083	22786998	22791202	85	AT1G61710
1	22786251	22787083	22786998	22791202	85	AT1G61730
1	22881070	22881695	22881381	22881686	305	AT1G61900
1	23168916	23172170	23171549	23171907	358	AT1G62580
1	23226515	23227935	23215814	23226521	6	AT1G62700
1	23226515	23227935	23215814	23226521	6	AT1G62710
1	23226515	23227935	23215814	23226521	6	AT1G62720
1	23226515	23227935	23215814	23226521	6	AT1G62730
1	23750343	23751537	23745926	23750514	171	AT1G64000
1	23750343	23751537	23745926	23750514	171	AT1G64010
1	23750343	23751537	23745926	23750514	171	AT1G64020
1	23750343	23751537	23745926	23750514	171	AT1G64030
1	23769724	23773024	23767037	23769880	156	AT1G64060
1	24126843	24130642	24126369	24126961	118	AT1G64950
1	24126843	24130642	24126369	24126961	118	AT1G64960
1	24162842	24164004	24163987	24166094	17	AT1G65050
1	24162842	24164004	24163987	24166094	17	AT1G65060
1	24213057	24213869	24212330	24213771	714	AT1G65190
1	24286436	24287641	24281697	24286677	241	AT1G65370
1	24286436	24287641	24281697	24286677	241	AT1G65380
1	24372972	24373756	24373604	24376266	152	AT1G65570
1	24372972	24373756	24373604	24376266	152	AT1G65580
1	24494538	24495779	24494637	24515498	1142	AT1G65850
1	24494538	24495779	24494637	24515498	1142	AT1G65860
1	24494538	24495779	24494637	24515498	1142	AT1G65870
1	24494538	24495779	24494637	24515498	1142	AT1G65900
1	24685772	24687435	24683759	24686164	392	AT1G66240
1	24781616	24783121	24781567	24781976	360	AT1G66440
1	24924864	24925455	24909162	24925260	396	AT1G66780
1	24924864	24925455	24909162	24925260	396	AT1G66783
1	24924864	24925455	24909162	24925260	396	AT1G66800
1	24924864	24925455	24909162	24925260	396	AT1G66810
1	25127134	25127798	25123363	25127173	39	AT1G67160
1	25127134	25127798	25123363	25127173	39	AT1G67170
1	25127134	25127798	25123363	25127173	39	AT1G67180
1	25501113	25502057	25501954	25507478	103	AT1G68040
1	25501113	25502057	25501954	25507478	103	AT1G68050
1	25570093	25570899	25569171	25570555	462	AT1G68220
1	25570093	25570899	25569171	25570555	462	AT1G68230
1	25994583	25995768	25991347	25995483	900	AT1G69150
1	26452497	26453161	26453083	26465270	78	AT1G70260
1	26452497	26453161	26453083	26465270	78	AT1G70280
1	26715113	26715554	26709051	26719542	441	AT1G70830
1	26715113	26715554	26709051	26719542	441	AT1G70840
1	26715113	26715554	26709051	26719542	441	AT1G70850
1	26715113	26715554	26709051	26719542	441	AT1G70860
1	26724013	26725255	26723037	26726699	1242	AT1G70890
1	26724013	26725255	26723037	26726699	1242	AT1G70895
1	26772981	26774173	26773439	26774208	734	AT1G71002
1	26909267	26910927	26901122	26909565	298	AT1G71390
1	26909267	26910927	26901122	26909565	298	AT1G71400
1	27337724	27339160	27330052	27337757	33	AT1G72570
1	27337724	27339160	27330052	27337757	33	AT1G72580
1	27337724	27339160	27330052	27337757	33	AT1G72590
1	27337724	27339160	27330052	27337757	33	AT1G72600
1	27337724	27339160	27330052	27337757	33	AT1G72610
1	27551677	27552607	27550062	27552060	383	AT1G73280
1	27833604	27834290	27830066	27834507	686	AT1G74010
1	27833604	27834290	27830066	27834507	686	AT1G74020
1	28104053	28105483	28105281	28105785	202	AT1G74810
1	28243412	28243911	28237270	28245061	499	AT1G75260
1	28514439	28518289	28505017	28514906	467	AT1G75945
1	28514439	28518289	28505017	28514906	467	AT1G75950
1	28799706	28800603	28800537	28801115	66	AT1G76730
1	29206427	29207684	29205731	29206525	98	AT1G77710
1	29320916	29323299	29323185	29325330	114	AT1G78000
1	29471135	29472218	29470405	29471437	302	AT1G78340
1	29525557	29526421	29515949	29525904	347	AT1G78450
1	29525557	29526421	29515949	29525904	347	AT1G78460
1	29525557	29526421	29515949	29525904	347	AT1G78470
1	29525557	29526421	29515949	29525904	347	AT1G78476
1	29525557	29526421	29515949	29525904	347	AT1G78478
1	29525557	29526421	29515949	29525904	347	AT1G78480
1	29525557	29526421	29515949	29525904	347	AT1G78490
1	29571215	29573487	29572826	29573215	389	AT1G78620
1	29571215	29573487	29572826	29573215	389	AT1G78630
1	29578650	29579417	29578740	29582662	677	AT1G78650
1	29609127	29609993	29609952	29610905	41	AT1G78750
1	29873446	29874675	29874213	29881214	462	AT1G79430
1	29873446	29874675	29874213	29881214	462	AT1G79440
1	29978156	29979835	29979586	29982894	249	AT1G79680
1	29978156	29979835	29979586	29982894	249	AT1G79690
1	30127941	30130064	30129702	30134278	362	AT1G80100
1	30127941	30130064	30129702	30134278	362	AT1G80110
1	30386544	30389876	30389754	30390029	122	AT1G80870
2	163850	164217	162003	164206	356	AT2G01340
2	163850	164217	162003	164206	356	AT2G01350
2	189213	190379	188375	190380	1166	AT2G01440
2	239591	240666	238861	240492	901	AT2G01530
2	239591	240666	238861	240492	901	AT2G01540
2	405325	407215	405663	407860	1552	AT2G01900
2	405325	407215	405663	407860	1552	AT2G01905
2	495107	497861	494276	496702	1595	AT2G02060
2	495107	497861	494276	496702	1595	AT2G02061
2	505060	506628	504357	507108	1568	AT2G02070
2	520316	522107	512759	522120	1791	AT2G02080
2	520316	522107	512759	522120	1791	AT2G02090
2	717144	717483	717027	720357	339	AT2G02620
2	723452	725248	723128	725795	1796	AT2G02630
2	723452	725248	723128	725795	1796	AT2G02635
2	745499	747588	746083	747230	1147	AT2G02690
2	852791	854236	852513	852851	60	AT2G02950
2	1001504	1001809	999265	1002744	305	AT2G03290
2	1001504	1001809	999265	1002744	305	AT2G03300
2	520316	522107	512759	522120	1791	AT2G04185
2	1448404	1450051	1447596	1448946	542	AT2G04235
2	852791	854236	852513	852851	60	AT2G04435
2	852791	854236	852513	852851	60	AT2G04465
2	1568078	1569771	1568176	1569171	995	AT2G04500
2	1604164	1605108	1604151	1604741	577	AT2G04805
2	9361488	9362079	9361153	9361617	129	AT2G07485
2	10399884	10403179	10403110	10406059	69	AT2G08035
2	10671284	10673125	10672741	10679248	384	AT2G08100
2	14150628	14151965	14144894	14150945	317	AT2G08575
2	16339402	16341638	16337307	16341455	2053	AT2G09010
2	16816757	16818701	16816445	16819726	1944	AT2G09135
2	17026102	17029623	17027966	17029200	1234	AT2G09195
2	18075061	18075886	18075755	18090170	131	AT2G09490
2	19175632	19177569	19175550	19177740	1937	AT2G09750
2	19414817	19416090	19415556	19418199	534	AT2G09845
2	5832804	5833702	5832540	5835836	898	AT2G13900
2	6709892	6711252	6709941	6710235	294	AT2G15400
2	7244595	7245349	7243490	7245568	754	AT2G16700
2	7244595	7245349	7243490	7245568	754	AT2G16710
2	7313746	7314712	7314709	7320238	3	AT2G16890
2	7433126	7434192	7421757	7438557	1066	AT2G17060
2	7433126	7434192	7421757	7438557	1066	AT2G17070
2	7433126	7434192	7421757	7438557	1066	AT2G17080
2	7433126	7434192	7421757	7438557	1066	AT2G17090
2	7669804	7671558	7669643	7670265	461	AT2G17650
2	7669804	7671558	7669643	7670265	461	AT2G17660
2	7678780	7679548	7678870	7680168	678	AT2G17680
2	7678780	7679548	7678870	7680168	678	AT2G17695
2	8278640	8279894	8278436	8279039	399	AT2G19110
2	8785749	8786726	8781725	8785774	25	AT2G20360
2	8858741	8859776	8853226	8858835	94	AT2G20570
2	8858741	8859776	8853226	8858835	94	AT2G20580
2	9023686	9024460	9018479	9028476	774	AT2G21010
2	9023686	9024460	9018479	9028476	774	AT2G21030
2	9023686	9024460	9018479	9028476	774	AT2G21045
2	9107100	9108209	9106383	9107673	573	AT2G21270
2	9107100	9108209	9106383	9107673	573	AT2G21280
2	9290660	9291481	9291125	9292909	356	AT2G21790
2	9361488	9362079	9361153	9361617	129	AT2G22000
2	9361488	9362079	9361153	9361617	129	AT2G22010
2	9426680	9427977	9427717	9431589	260	AT2G22180
2	9426680	9427977	9427717	9431589	260	AT2G22190
2	9489963	9491235	9487794	9490282	319	AT2G22330
2	9493634	9495562	9491305	9494963	1329	AT2G22360
2	9579609	9581011	9579143	9585535	1402	AT2G22540
2	9579609	9581011	9579143	9585535	1402	AT2G22560
2	9617767	9619500	9617600	9621421	1733	AT2G22630
2	9617767	9619500	9617600	9621421	1733	AT2G22640
2	9704538	9706353	9701715	9708991	1815	AT2G22800
2	9774205	9776358	9774227	9774705	478	AT2G22970
2	9774205	9776358	9776299	9777315	59	AT2G22980
2	9838866	9840174	9837890	9838989	123	AT2G23110
2	9838866	9840174	9837890	9838989	123	AT2G23120
2	10045878	10046445	10046115	10046629	330	AT2G23620
2	10155183	10155685	10152417	10166288	502	AT2G23840
2	10399884	10403179	10403110	10406059	69	AT2G24510
2	10426286	10429396	10427603	10427926	323	AT2G24550
2	10671284	10673125	10672741	10679248	384	AT2G25100
2	10701114	10703351	10703158	10706354	193	AT2G25160
2	10709172	10711403	10711209	10711731	194	AT2G25169
2	10709172	10711403	10711209	10711731	194	AT2G25170
2	10829501	10831715	10827030	10829811	310	AT2G25450
2	10829501	10831715	10827030	10829811	310	AT2G25460
2	11039446	11040036	11037272	11039495	49	AT2G25900
2	11094053	11094668	11094115	11094587	472	AT2G26040
2	11193006	11194843	11193406	11194829	1423	AT2G26300
2	11458983	11459322	11455940	11461068	339	AT2G26870
2	11458983	11459322	11455940	11461068	339	AT2G26890
2	11705830	11708345	11708126	11712409	219	AT2G27370
2	11799785	11801285	11800553	11803577	732	AT2G27680
2	11887932	11889131	11888758	11889670	373	AT2G27930
2	12198796	12200892	12198790	12200890	2094	AT2G28510
2	12804149	12806165	12805137	12805844	707	AT2G30010
2	12931953	12932680	12931584	12932112	159	AT2G30350
2	12937090	12939850	12939103	12939585	482	AT2G30370
2	12972357	12974199	12971823	12972612	255	AT2G30440
2	13105728	13106085	13103194	13113084	357	AT2G30760
2	13105728	13106085	13103194	13113084	357	AT2G30766
2	13105728	13106085	13103194	13113084	357	AT2G30770
2	13261142	13262102	13260870	13261692	550	AT2G31130
2	13277601	13278900	13277024	13279629	1299	AT2G31160
2	13277601	13278900	13277024	13279629	1299	AT2G31170
2	13577538	13578138	13576932	13579104	600	AT2G31930
2	13577538	13578138	13576932	13579104	600	AT2G31940
2	13577538	13578138	13576932	13579104	600	AT2G31945
2	13655786	13657528	13654941	13656425	639	AT2G32140
2	13655786	13657528	13654941	13656425	639	AT2G32150
2	13703922	13706494	13705590	13712622	904	AT2G32280
2	13703922	13706494	13705590	13712622	904	AT2G32290
2	13814165	13814961	13808082	13822496	796	AT2G32530
2	13814165	13814961	13808082	13822496	796	AT2G32540
2	13814165	13814961	13808082	13822496	796	AT2G32550
2	13814165	13814961	13808082	13822496	796	AT2G32560
2	13834892	13835869	13835339	13844243	530	AT2G32610
2	13834892	13835869	13835339	13844243	530	AT2G32620
2	13834892	13835869	13835339	13844243	530	AT2G32630
2	13834892	13835869	13835339	13844243	530	AT2G32640
2	13953409	13954648	13939408	13953543	134	AT2G32900
2	13987737	13988780	13984826	13988902	1043	AT2G32960
2	13987737	13988780	13984826	13988902	1043	AT2G32970
2	14150628	14151965	14144894	14150945	317	AT2G33385
2	14150628	14151965	14144894	14150945	317	AT2G33390
2	14150628	14151965	14144894	14150945	317	AT2G33400
2	14194129	14195091	14194484	14195176	607	AT2G33530
2	14320075	14320796	14320728	14323417	68	AT2G33850
2	14320075	14320796	14320728	14323417	68	AT2G33855
2	14320075	14320796	14320728	14323417	68	AT2G33860
2	14861764	14863375	14862275	14863870	1100	AT2G35300
2	14861764	14863375	14862275	14863870	1100	AT2G35310
2	14861764	14863375	14862275	14863870	1100	AT2G35320
2	14936128	14937479	14931698	14936408	280	AT2G35585
2	14982256	14983641	14982618	14985184	1023	AT2G35650
2	15020919	15021993	15021151	15021566	415	AT2G35733
2	15020919	15021993	15021151	15021566	415	AT2G35736
2	15020919	15021993	15021151	15021566	415	AT2G35738
2	15081956	15084795	15081379	15083444	1488	AT2G35930
2	15107709	15108149	15107872	15108912	277	AT2G35965
2	15107709	15108149	15107872	15108912	277	AT2G35980
2	15293773	15294103	15291991	15296289	330	AT2G36450
2	15293773	15294103	15291991	15296289	330	AT2G36460
2	15293773	15294103	15291991	15296289	330	AT2G36470
2	15380984	15381640	15380377	15382974	656	AT2G36695
2	15380984	15381640	15380377	15382974	656	AT2G36700
2	15828278	15828761	15818542	15830649	483	AT2G37740
2	15828278	15828761	15818542	15830649	483	AT2G37750
2	15828278	15828761	15818542	15830649	483	AT2G37760
2	15847281	15847677	15841553	15847675	394	AT2G37805
2	15847281	15847677	15841553	15847675	394	AT2G37810
2	15847281	15847677	15841553	15847675	394	AT2G37820
2	16017868	16018702	16017492	16019455	834	AT2G38250
2	16017868	16018702	16017492	16019455	834	AT2G38255
2	16339402	16341638	16337307	16341455	2053	AT2G39175
2	16339402	16341638	16337307	16341455	2053	AT2G39180
2	16416232	16416526	16415094	16423501	294	AT2G39330
2	16416232	16416526	16415094	16423501	294	AT2G39340
2	16488788	16490293	16486836	16488817	29	AT2G39500
2	16488788	16490293	16486836	16488817	29	AT2G39510
2	16488788	16490293	16490288	16500327	5	AT2G39518
2	16488788	16490293	16490288	16500327	5	AT2G39530
2	16488788	16490293	16490288	16500327	5	AT2G39550
2	16523950	16524938	16524860	16525850	78	AT2G39640
2	16523950	16524938	16524860	16525850	78	AT2G39650
2	16816757	16818701	16816445	16819726	1944	AT2G40260
2	16816757	16818701	16816445	16819726	1944	AT2G40270
2	16907233	16907771	16894827	16909075	538	AT2G40460
2	16907233	16907771	16894827	16909075	538	AT2G40470
2	16907233	16907771	16894827	16909075	538	AT2G40475
2	16907233	16907771	16894827	16909075	538	AT2G40480
2	16995448	16996724	16996513	17002374	211	AT2G40750
2	17026102	17029623	17027966	17029200	1234	AT2G40805
2	17140215	17142842	17142583	17146036	259	AT2G41130
2	17165188	17166297	17165702	17166642	595	AT2G41190
2	17211183	17211645	17203652	17211248	65	AT2G41260
2	17211183	17211645	17203652	17211248	65	AT2G41280
2	17211183	17211645	17203652	17211248	65	AT2G41290
2	17211183	17211645	17203652	17211248	65	AT2G41300
2	17260458	17260698	17257573	17260662	204	AT2G41410
2	17293562	17294036	17292594	17293798	236	AT2G41475
2	17345985	17347052	17346933	17349781	119	AT2G41610
2	17345985	17347052	17346933	17349781	119	AT2G41620
2	17576666	17578074	17577717	17582294	357	AT2G42190
2	17647052	17649180	17647635	17648218	583	AT2G42388
2	17647052	17649180	17647635	17648218	583	AT2G42390
2	17663212	17664526	17663512	17666638	1014	AT2G42440
2	17667718	17668140	17667639	17671394	422	AT2G42450
2	17765287	17768864	17768809	17770382	55	AT2G42670
2	17882323	17882804	17877284	17882719	396	AT2G43000
2	17909023	17910663	17909034	17910254	1220	AT2G43070
2	18049085	18050362	18050212	18052720	150	AT2G43480
2	18049085	18050362	18050212	18052720	150	AT2G43490
2	18075061	18075886	18075755	18090170	131	AT2G43570
2	18075061	18075886	18075755	18090170	131	AT2G43580
2	18075061	18075886	18075755	18090170	131	AT2G43590
2	18075061	18075886	18075755	18090170	131	AT2G43600
2	18075061	18075886	18075755	18090170	131	AT2G43610
2	18107206	18109394	18103722	18107288	82	AT2G43670
2	18107206	18109394	18103722	18107288	82	AT2G43680
2	18114755	18115894	18114419	18115396	641	AT2G43700
2	18214412	18220112	18219686	18221114	426	AT2G44030
2	18214412	18220112	18219686	18221114	426	AT2G44040
2	18313727	18314509	18312965	18315555	782	AT2G44340
2	18313727	18314509	18312965	18315555	782	AT2G44350
2	18451058	18452462	18445939	18451243	185	AT2G44750
2	18451058	18452462	18445939	18451243	185	AT2G44760
2	18582810	18583354	18582343	18582851	41	AT2G45050
2	18582810	18583354	18582343	18582851	41	AT2G45060
2	18597914	18598780	18598642	18601303	138	AT2G45120
2	18610472	18611824	18607322	18610631	159	AT2G45140
2	18610472	18611824	18607322	18610631	159	AT2G45150
2	18616592	18621315	18616808	18617715	907	AT2G45160
2	18641047	18642947	18641627	18643710	1320	AT2G45220
2	19084735	19086084	19085722	19086115	362	AT2G46500
2	19132337	19134966	19133285	19134996	1681	AT2G46600
2	19132337	19134966	19133285	19134996	1681	AT2G46610
2	19148381	19149013	19143875	19151286	632	AT2G46630
2	19148381	19149013	19143875	19151286	632	AT2G46650
2	19148381	19149013	19143875	19151286	632	AT2G46660
2	19175632	19177569	19175550	19177740	1937	AT2G46685
2	19175632	19177569	19175550	19177740	1937	AT2G46690
2	19207523	19207940	19205208	19226893	417	AT2G46750
2	19207523	19207940	19205208	19226893	417	AT2G46760
2	19207523	19207940	19205208	19226893	417	AT2G46780
2	19414817	19416090	19415556	19418199	534	AT2G47280
2	19414817	19416090	19415556	19418199	534	AT2G47300
2	19490845	19491919	19491711	19491987	208	AT2G47500
2	19542725	19543565	19542734	19543146	412	AT2G47670
2	19542725	19543565	19542734	19543146	412	AT2G47680
2	19567581	19569995	19567649	19567986	337	AT2G47770
2	19567581	19569995	19567649	19567986	337	AT2G47780
2	19567581	19569995	19567649	19567986	337	AT2G47790
2	19599413	19602978	19602579	19606868	399	AT2G47890
2	19621144	19622756	19622442	19622836	314	AT2G47960
3	420301	420678	420053	420762	377	AT3G01105
3	64833	69009	67156	68376	1220	AT3G01200
3	64833	69009	67156	68376	1220	AT3G01202
3	70580	74642	73357	74293	936	AT3G01230
3	160369	163494	159908	162797	2428	AT3G01430
3	254986	255673	254475	255435	449	AT3G01690
3	1751708	1752021	1749662	1752894	313	AT3G01795
3	301428	303421	303078	304967	343	AT3G01870
3	313340	314170	313393	313843	450	AT3G01910
3	391011	391828	390501	393757	817	AT3G02150
3	391011	391828	390501	393757	817	AT3G02160
3	2855617	2857165	2855690	2857113	1423	AT3G02165
3	391011	391828	390501	393757	817	AT3G02170
3	420301	420678	420053	420762	377	AT3G02242
3	420301	420678	420053	420762	377	AT3G02245
3	457954	459627	457957	458262	305	AT3G02290
3	457954	459627	457957	458262	305	AT3G02300
3	4048783	4050419	4043107	4049264	481	AT3G02585
3	560011	563051	560011	560385	374	AT3G02620
3	560011	563051	560011	560385	374	AT3G02630
3	571588	572932	572667	575667	265	AT3G02677
3	571588	572932	572667	575667	265	AT3G02680
3	4370219	4370535	4369138	4370349	130	AT3G02695
3	4370219	4370535	4369138	4370349	130	AT3G02705
3	5504979	5505296	5504042	5506313	317	AT3G03265
3	765372	766782	766135	767147	647	AT3G03290
3	765372	766782	766135	767147	647	AT3G03300
3	7681766	7685133	7679521	7682066	300	AT3G04155
3	7681766	7685133	7679521	7682066	300	AT3G04165
3	7681766	7685133	7679521	7682066	300	AT3G04175
3	1101155	1101856	1101731	1103935	125	AT3G04190
3	1101155	1101856	1101731	1103935	125	AT3G04210
3	1161130	1162109	1159152	1161195	65	AT3G04380
3	1218862	1220086	1214572	1219194	332	AT3G04520
3	1218862	1220086	1214572	1219194	332	AT3G04525
3	1218862	1220086	1214572	1219194	332	AT3G04530
3	1220338	1223037	1222736	1225190	301	AT3G04550
3	1220338	1223037	1222736	1225190	301	AT3G04560
3	9047031	9047562	9044006	9050970	531	AT3G04815
3	9333544	9334034	9333201	9337529	490	AT3G04925
3	9486224	9486871	9485637	9486879	647	AT3G04965
3	9721950	9722230	9720021	9722005	55	AT3G05055
3	1439504	1441559	1439876	1440770	894	AT3G05150
3	1751708	1752021	1749662	1752894	313	AT3G05860
3	1751708	1752021	1749662	1752894	313	AT3G05870
3	1751708	1752021	1749662	1752894	313	AT3G05880
3	1983637	1984809	1983607	1983899	262	AT3G06470
3	1983637	1984809	1983607	1983899	262	AT3G06480
3	2195573	2196831	2196673	2201231	158	AT3G06970
3	2195573	2196831	2196673	2201231	158	AT3G06980
3	18699986	18701080	18701078	18704036	2	AT3G08115
3	19450317	19453498	19453363	19454505	135	AT3G08250
3	2579359	2579764	2567766	2579367	8	AT3G08490
3	2579359	2579764	2567766	2579367	8	AT3G08500
3	2579359	2579764	2567766	2579367	8	AT3G08505
3	2579359	2579764	2567766	2579367	8	AT3G08510
3	20619903	20621247	20615683	20620169	266	AT3G08545
3	21503145	21503422	21497437	21511617	277	AT3G09075
3	21558523	21561697	21552974	21558709	186	AT3G09105
3	2829950	2830430	2827171	2832635	480	AT3G09220
3	2829950	2830430	2827171	2832635	480	AT3G09230
3	2829950	2830430	2827171	2832635	480	AT3G09240
3	22056082	22057109	22055258	22057585	1027	AT3G09245
3	2855617	2857165	2855690	2857113	1423	AT3G09290
3	2855617	2857165	2855690	2857113	1423	AT3G09300
3	2923718	2925938	2923800	2925888	2088	AT3G09530
3	2923718	2925938	2923800	2925888	2088	AT3G09540
3	23172465	23176262	23175810	23179695	452	AT3G09855
3	3134582	3135439	3133719	3134628	46	AT3G10140
3	3196298	3198271	3197775	3198611	496	AT3G10330
3	3203776	3204566	3203617	3206667	790	AT3G10340
3	3203776	3204566	3203617	3206667	790	AT3G10350
3	3364298	3366888	3366883	3368864	5	AT3G10750
3	3364298	3366888	3366883	3368864	5	AT3G10760
3	3499012	3500720	3492324	3499645	633	AT3G11150
3	3499012	3500720	3492324	3499645	633	AT3G11160
3	3499012	3500720	3492324	3499645	633	AT3G11165
3	3499012	3500720	3492324	3499645	633	AT3G11170
3	3560828	3562527	3560902	3565040	1625	AT3G11370
3	3560828	3562527	3560902	3565040	1625	AT3G11380
3	3560828	3562527	3560902	3565040	1625	AT3G11385
3	3566119	3568401	3566566	3568185	1619	AT3G11390
3	3569633	3570489	3569480	3572114	856	AT3G11402
3	3600910	3602830	3601194	3601599	405	AT3G11440
3	3870978	3872105	3871904	3873477	201	AT3G12145
3	3870978	3872105	3871904	3873477	201	AT3G12150
3	3944483	3947115	3946459	3957020	656	AT3G12480
3	4048783	4050419	4043107	4049264	481	AT3G12720
3	4048783	4050419	4043107	4049264	481	AT3G12730
3	4048783	4050419	4043107	4049264	481	AT3G12740
3	4048783	4050419	4043107	4049264	481	AT3G12750
3	4110808	4111853	4107915	4110973	165	AT3G12915
3	4294819	4295061	4294604	4297124	242	AT3G13280
3	4294819	4295061	4294604	4297124	242	AT3G13290
3	4370219	4370535	4369138	4370349	130	AT3G13432
3	4371394	4371993	4371662	4374036	331	AT3G13433
3	4371394	4371993	4371662	4374036	331	AT3G13435
3	4371394	4371993	4371662	4374036	331	AT3G13437
3	4374882	4378476	4375122	4376218	1096	AT3G13440
3	4418689	4419898	4419368	4423660	530	AT3G13550
3	4418689	4419898	4419368	4423660	530	AT3G13560
3	4603537	4604704	4603524	4610911	1167	AT3G13950
3	4603537	4604704	4603524	4610911	1167	AT3G13970
3	4761050	4762815	4762496	4763168	319	AT3G14290
3	5258038	5258513	5258438	5260310	75	AT3G15534
3	5258038	5258513	5258438	5260310	75	AT3G15536
3	5263720	5264518	5262070	5265059	798	AT3G15540
3	5263720	5264518	5262070	5265059	798	AT3G15550
3	5316695	5317756	5313062	5316730	35	AT3G15680
3	5316695	5317756	5313062	5316730	35	AT3G15690
3	5358488	5360195	5353611	5358728	240	AT3G15840
3	5358488	5360195	5353611	5358728	240	AT3G15850
3	5504979	5505296	5504042	5506313	317	AT3G16240
3	5504979	5505296	5504042	5506313	317	AT3G16250
3	5505566	5506925	5506370	5507478	555	AT3G16260
3	5589935	5590366	5584405	5590079	144	AT3G16440
3	5589935	5590366	5584405	5590079	144	AT3G16450
3	5589935	5590366	5584405	5590079	144	AT3G16460
3	5594088	5594393	5594246	5594565	147	AT3G16470
3	5625312	5625577	5625008	5631866	265	AT3G16540
3	5625312	5625577	5625008	5631866	265	AT3G16550
3	5625312	5625577	5625008	5631866	265	AT3G16555
3	5761174	5765108	5760831	5761245	71	AT3G16870
3	5826429	5827821	5816636	5826548	119	AT3G17090
3	6085309	6087887	6086467	6086764	297	AT3G17780
3	6085309	6087887	6086467	6086764	297	AT3G17790
3	6320181	6320603	6318275	6322561	422	AT3G18400
3	6320181	6320603	6318275	6322561	422	AT3G18410
3	6320181	6320603	6318275	6322561	422	AT3G18420
3	6825200	6826165	6825199	6825767	567	AT3G19660
3	6825200	6826165	6825199	6825767	567	AT3G19663
3	6825200	6826165	6825199	6825767	567	AT3G19670
3	7238401	7240601	7238552	7238971	419	AT3G20720
3	7363477	7364388	7353872	7363531	54	AT3G20978
3	7363477	7364388	7353872	7363531	54	AT3G20980
3	7363477	7364388	7353872	7363531	54	AT3G21000
3	7474479	7476321	7476012	7476527	309	AT3G21280
3	7648387	7649877	7648912	7657930	965	AT3G21720
3	7681766	7685133	7679521	7682066	300	AT3G21805
3	7681766	7685133	7679521	7682066	300	AT3G21810
3	7708226	7709677	7704505	7708731	505	AT3G21880
3	7708226	7709677	7704505	7708731	505	AT3G21890
3	7812445	7813349	7812162	7812811	366	AT3G22150
3	7864184	7865077	7864336	7865233	741	AT3G22250
3	8000436	8001542	7998328	8000534	98	AT3G22560
3	8000436	8001542	7998328	8000534	98	AT3G22565
3	8000436	8001542	7998328	8000534	98	AT3G22570
3	8311387	8312602	8310513	8311518	131	AT3G23255
3	8311387	8312602	8310513	8311518	131	AT3G23260
3	8805460	8805900	8794686	8805740	280	AT3G24290
3	8805460	8805900	8794686	8805740	280	AT3G24300
3	8863664	8865597	8865314	8865589	275	AT3G24430
3	9047031	9047562	9044006	9050970	531	AT3G24770
3	9047031	9047562	9044006	9050970	531	AT3G24780
3	9305685	9307512	9305226	9306327	642	AT3G25597
3	9305685	9307512	9305226	9306327	642	AT3G25600
3	9305685	9307512	9305226	9306327	642	AT3G25610
3	9333544	9334034	9333201	9337529	490	AT3G25640
3	9333544	9334034	9333201	9337529	490	AT3G25650
3	9333544	9334034	9333201	9337529	490	AT3G25655
3	9333544	9334034	9333201	9337529	490	AT3G25660
3	9412599	9414775	9412562	9414594	1995	AT3G25790
3	9486224	9486871	9485637	9486879	647	AT3G25905
3	9486224	9486871	9485637	9486879	647	AT3G25910
3	9511221	9511768	9511641	9513386	127	AT3G26020
3	9721950	9722230	9720021	9722005	55	AT3G26520
3	10144015	10144311	10138275	10144146	131	AT3G27415
3	10244713	10246027	10243053	10244837	124	AT3G27670
3	10758710	10760160	10758797	10759100	303	AT3G28700
3	10911039	10912063	10909043	10913046	1024	AT3G28910
3	15092045	15092382	15091531	15095692	337	AT3G43120
3	16236354	16237899	16236329	16236823	469	AT3G44700
3	16236354	16237899	16236329	16236823	469	AT3G44703
3	16486045	16487488	16486178	16487745	1310	AT3G45070
3	16486045	16487488	16486178	16487745	1310	AT3G45080
3	16486045	16487488	16486178	16487745	1310	AT3G45090
3	17011854	17013537	17011841	17012330	476	AT3G46290
3	17240151	17240441	17234589	17240794	290	AT3G46810
3	17240151	17240441	17234589	17240794	290	AT3G46820
3	17318798	17319845	17319702	17324019	143	AT3G47030
3	17318798	17319845	17319702	17324019	143	AT3G47040
3	18217389	18218253	18218082	18219546	171	AT3G49150
3	18217389	18218253	18218082	18219546	171	AT3G49160
3	18291511	18292076	18291511	18294961	565	AT3G49340
3	18291511	18292076	18291511	18294961	565	AT3G49350
3	18340839	18341638	18335175	18340884	45	AT3G49450
3	18340839	18341638	18335175	18340884	45	AT3G49470
3	18340839	18341638	18335175	18340884	45	AT3G49480
3	18370335	18373532	18373179	18376968	353	AT3G49580
3	18370335	18373532	18373179	18376968	353	AT3G49590
3	18465676	18467122	18465144	18466452	776	AT3G49780
3	18465676	18467122	18465144	18466452	776	AT3G49790
3	18683556	18684654	18684564	18685594	90	AT3G50380
3	18699986	18701080	18701078	18704036	2	AT3G50390
3	18699986	18701080	18701078	18704036	2	AT3G50400
3	18728843	18729564	18727859	18732506	721	AT3G50470
3	18728843	18729564	18727859	18732506	721	AT3G50480
3	18939730	18942477	18942457	18944448	20	AT3G51000
3	18939730	18942477	18942457	18944448	20	AT3G51010
3	19359943	19360970	19358829	19360224	281	AT3G52200
3	19440497	19442661	19440570	19440909	339	AT3G52450
3	19450317	19453498	19453363	19454505	135	AT3G52490
3	19473899	19474346	19468381	19480840	447	AT3G52520
3	19473899	19474346	19468381	19480840	447	AT3G52525
3	19488489	19489548	19486665	19493702	1059	AT3G52535
3	19488489	19489548	19486665	19493702	1059	AT3G52540
3	19488489	19489548	19486665	19493702	1059	AT3G52550
3	19488489	19489548	19486665	19493702	1059	AT3G52560
3	19569060	19570614	19568696	19569529	469	AT3G52800
3	19627845	19629947	19629546	19629896	350	AT3G52940
3	19771707	19772795	19772791	19773201	4	AT3G53340
3	19824273	19829527	19824616	19824940	324	AT3G53480
3	19936883	19937484	19937434	19939145	50	AT3G53820
3	19936883	19937484	19937434	19939145	50	AT3G53830
3	20274199	20276154	20275420	20275814	394	AT3G54780
3	20357607	20361903	20357762	20358099	337	AT3G54950
3	20527040	20527418	20524092	20530145	378	AT3G55370
3	20527040	20527418	20524092	20530145	378	AT3G55380
3	20619903	20621247	20615683	20620169	266	AT3G55600
3	20619903	20621247	20615683	20620169	266	AT3G55605
3	20752807	20753677	20752736	20753181	374	AT3G55950
3	20858845	20860089	20856977	20859930	1085	AT3G56220
3	20858845	20860089	20856977	20859930	1085	AT3G56230
3	21004306	21004557	21003824	21004327	21	AT3G56710
3	21029693	21029960	21028032	21033613	267	AT3G56770
3	21029693	21029960	21028032	21033613	267	AT3G56780
3	21029693	21029960	21028032	21033613	267	AT3G56790
3	21029693	21029960	21028032	21033613	267	AT3G56800
3	21147091	21147944	21141697	21150548	853	AT3G57140
3	21503145	21503422	21497437	21511617	277	AT3G58060
3	21503145	21503422	21497437	21511617	277	AT3G58070
3	21503145	21503422	21497437	21511617	277	AT3G58090
3	21558523	21561697	21552974	21558709	186	AT3G58193
3	21558523	21561697	21552974	21558709	186	AT3G58200
3	21558523	21561697	21561626	21564100	71	AT3G58210
3	21558523	21561697	21561626	21564100	71	AT3G58220
3	21772659	21773376	21767265	21772694	35	AT3G58900
3	21835464	21835802	21833990	21835622	158	AT3G59080
3	21859689	21860572	21859182	21860633	883	AT3G59130
3	21859689	21860572	21859182	21860633	883	AT3G59140
3	22016244	22017037	22012505	22016317	73	AT3G59590
3	22016244	22017037	22012505	22016317	73	AT3G59600
3	22065122	22066431	22065964	22066715	467	AT3G59740
3	22254251	22256023	22256009	22256335	14	AT3G60238
3	22361044	22363009	22360769	22363107	1965	AT3G60520
3	22420963	22421923	22417771	22421290	327	AT3G60650
3	22420963	22421923	22417771	22421290	327	AT3G60660
3	22461086	22462268	22461964	22463015	304	AT3G60780
3	22635321	22636569	22630698	22635617	296	AT3G61160
3	22720755	22721485	22718927	22720797	42	AT3G61410
3	22720755	22721485	22718927	22720797	42	AT3G61415
3	22741340	22743473	22742729	22743085	356	AT3G61470
3	22892694	22893843	22891397	22893549	855	AT3G61850
3	22895122	22896554	22895125	22899171	1429	AT3G61860
3	22944300	22945641	22945382	22955375	259	AT3G61980
3	22944300	22945641	22945382	22955375	259	AT3G61990
3	23020649	23021660	23016103	23021000	351	AT3G62170
3	23020649	23021660	23016103	23021000	351	AT3G62180
3	23020649	23021660	23016103	23021000	351	AT3G62190
3	23020649	23021660	23016103	23021000	351	AT3G62200
3	23030236	23031555	23031445	23032973	110	AT3G62240
3	23097795	23099041	23095896	23097808	13	AT3G62450
3	23104504	23105890	23104968	23105653	685	AT3G62470
3	23172465	23176262	23175810	23179695	452	AT3G62670
3	23368848	23369516	23368676	23369474	626	AT3G63250
4	61524	62014	61277	66554	490	AT4G00155
4	61524	62014	61277	66554	490	AT4G00165
4	83742	85464	85408	95022	56	AT4G00210
4	83742	85464	85408	95022	56	AT4G00220
4	83742	85464	85408	95022	56	AT4G00230
4	83742	85464	85408	95022	56	AT4G00231
4	148307	150212	148211	148500	193	AT4G00340
4	171524	172788	169756	178257	1264	AT4G00390
4	171524	172788	169756	178257	1264	AT4G00400
4	299018	300496	299664	305128	832	AT4G00740
4	694031	695792	693424	694624	593	AT4G01610
4	744661	746492	746036	748371	456	AT4G01730
4	830162	831594	830803	831235	432	AT4G01925
4	1329346	1331146	1327858	1329357	11	AT4G03010
4	1329346	1331146	1327858	1329357	11	AT4G03020
4	2505632	2508114	2507911	2509919	203	AT4G04940
4	2445787	2446836	2445888	2446268	380	AT4G04995
4	2618327	2619892	2617611	2619348	1021	AT4G05100
4	2672522	2673169	2671365	2672596	74	AT4G05180
4	2672522	2673169	2671365	2672596	74	AT4G05190
4	5668645	5669641	5668348	5668805	160	AT4G05650
4	8344264	8345136	8344952	8345307	184	AT4G06195
4	10355505	10355924	10355720	10358780	204	AT4G06855
4	12352341	12353904	12352409	12355586	1495	AT4G07170
4	12980664	12982507	12981424	12983241	1083	AT4G07375
4	13249999	13250386	13249982	13254361	387	AT4G07535
4	13249999	13250386	13249982	13254361	387	AT4G07545
4	15074503	15075458	15074193	15077262	955	AT4G08415
4	15464384	15465549	15459600	15464412	28	AT4G08615
4	15464384	15465549	15459600	15464412	28	AT4G08625
4	5668645	5669641	5668348	5668805	160	AT4G08868
4	17164862	17165271	17152922	17165205	343	AT4G09275
4	18487155	18489225	18487714	18488156	442	AT4G09935
4	6223650	6224629	6224394	6228026	235	AT4G09940
4	6420053	6421215	6419778	6420183	130	AT4G10360
4	6613995	6615225	6615032	6618461	193	AT4G10750
4	6613995	6615225	6615032	6618461	193	AT4G10760
4	6998064	6999181	6997737	6999210	1117	AT4G11560
4	7324912	7325884	7323409	7328077	972	AT4G12350
4	7416718	7417383	7405303	7418191	665	AT4G12490
4	7416718	7417383	7405303	7418191	665	AT4G12500
4	7416718	7417383	7405303	7418191	665	AT4G12510
4	7416718	7417383	7405303	7418191	665	AT4G12520
4	7866368	7867702	7865996	7866398	30	AT4G13530
4	7866368	7867702	7865996	7866398	30	AT4G13540
4	7876246	7877782	7877310	7877634	324	AT4G13554
4	7876246	7877782	7877310	7877634	324	AT4G13555
4	8103143	8104377	8103010	8103425	282	AT4G14050
4	8217885	8219366	8213583	8218090	205	AT4G14270
4	8344264	8345136	8344952	8345307	184	AT4G14548
4	8344264	8345136	8344952	8345307	184	AT4G14550
4	8645857	8646365	8645424	8647698	508	AT4G15160
4	8645857	8646365	8645424	8647698	508	AT4G15165
4	8805454	8805992	8805003	8810649	538	AT4G15396
4	8805454	8805992	8805003	8810649	538	AT4G15400
4	8812153	8813649	8812373	8812699	326	AT4G15410
4	8965982	8966262	8965407	8968332	280	AT4G15750
4	8965982	8966262	8965407	8968332	280	AT4G15755
4	9275629	9276737	9276575	9279855	162	AT4G16447
4	9275629	9276737	9276575	9279855	162	AT4G16450
4	9580728	9581650	9581390	9582955	260	AT4G17030
4	9580728	9581650	9581390	9582955	260	AT4G17040
4	9889971	9892788	9889284	9890281	310	AT4G17790
4	10249712	10252191	10251430	10254152	761	AT4G18620
4	10249712	10252191	10251430	10254152	761	AT4G18630
4	10355505	10355924	10355720	10358780	204	AT4G18900
4	10355505	10355924	10355720	10358780	204	AT4G18905
4	10365975	10367375	10367075	10369491	300	AT4G18930
4	10838315	10838940	10837296	10839495	625	AT4G20000
4	10838315	10838940	10837296	10839495	625	AT4G20010
4	10930474	10931461	10928115	10936061	987	AT4G20235
4	10930474	10931461	10928115	10936061	987	AT4G20240
4	11622665	11623583	11621362	11622710	45	AT4G21910
4	11636127	11636389	11635709	11636638	262	AT4G21920
4	11713400	11714064	11710285	11713529	129	AT4G22110
4	11713400	11714064	11710285	11713529	129	AT4G22115
4	11713400	11714064	11710285	11713529	129	AT4G22120
4	12332751	12333655	12333282	12339199	373	AT4G23680
4	12332751	12333655	12333282	12339199	373	AT4G23690
4	12352341	12353904	12352409	12355586	1495	AT4G23713
4	12527021	12527718	12527338	12535346	380	AT4G24130
4	12527021	12527718	12527338	12535346	380	AT4G24140
4	12527021	12527718	12527338	12535346	380	AT4G24150
4	12626611	12627147	12627044	12629433	103	AT4G24430
4	12675402	12676477	12670308	12675517	115	AT4G24550
4	12861815	12862126	12854852	12862266	311	AT4G25020
4	12861815	12862126	12854852	12862266	311	AT4G25030
4	12980664	12982507	12981424	12983241	1083	AT4G25410
4	12984773	12986530	12984640	12989026	1757	AT4G25420
4	13119084	13121936	13121351	13123521	585	AT4G25790
4	13119084	13121936	13121351	13123521	585	AT4G25800
4	13210513	13211309	13210214	13210750	237	AT4G26050
4	13249999	13250386	13249982	13254361	387	AT4G26160
4	13249999	13250386	13249982	13254361	387	AT4G26170
4	13288092	13289344	13289172	13295555	172	AT4G26260
4	13303478	13304509	13304500	13306874	9	AT4G26288
4	13303478	13304509	13304500	13306874	9	AT4G26300
4	13531598	13533704	13533364	13533955	340	AT4G26950
4	13679125	13681284	13681184	13686403	100	AT4G27340
4	13710075	13710835	13710468	13710772	304	AT4G27415
4	13853242	13854747	13854373	13856815	374	AT4G27820
4	14024367	14025680	14024596	14025214	618	AT4G28350
4	14158505	14159742	14153080	14158707	202	AT4G28690
4	14158505	14159742	14153080	14158707	202	AT4G28700
4	14240533	14242928	14241736	14242140	404	AT4G28850
4	14517281	14517834	14516901	14530542	553	AT4G29610
4	14517281	14517834	14516901	14530542	553	AT4G29630
4	14569223	14570673	14567183	14569626	403	AT4G29750
4	14968416	14970623	14970061	14970512	451	AT4G30720
4	15074503	15075458	15074193	15077262	955	AT4G30975
4	15074503	15075458	15074193	15077262	955	AT4G30980
4	15178592	15180913	15180780	15181204	133	AT4G31270
4	15316401	15317467	15316630	15318287	837	AT4G31615
4	15401191	15403301	15400317	15401369	178	AT4G31840
4	15401191	15403301	15400317	15401369	178	AT4G31850
4	15411607	15413231	15413001	15416540	230	AT4G31877
4	15411607	15413231	15413001	15416540	230	AT4G31880
4	15443236	15443932	15435388	15443370	134	AT4G31910
4	15443236	15443932	15435388	15443370	134	AT4G31920
4	15464384	15465549	15459600	15464412	28	AT4G31970
4	15464384	15465549	15459600	15464412	28	AT4G31980
4	15487183	15492735	15487409	15487759	350	AT4G32020
4	15487183	15492735	15487409	15487759	350	AT4G32030
4	15636072	15637320	15625216	15636340	268	AT4G32370
4	15636072	15637320	15625216	15636340	268	AT4G32390
4	15636072	15637320	15625216	15636340	268	AT4G32400
4	16186267	16187672	16186421	16186735	314	AT4G33740
4	16186267	16187672	16186421	16186735	314	AT4G33760
4	16498110	16499283	16496777	16498255	145	AT4G34540
4	16613881	16616323	16613579	16613897	16	AT4G34870
4	16613881	16616323	16613579	16613897	16	AT4G34880
4	16672643	16673725	16672928	16673393	465	AT4G35030
4	16829254	16829831	16829500	16830778	331	AT4G35410
4	16980510	16984312	16982674	16983220	546	AT4G35850
4	17119183	17119539	17110287	17119283	100	AT4G36160
4	17119183	17119539	17110287	17119283	100	AT4G36180
4	17164862	17165271	17152922	17165205	343	AT4G36260
4	17164862	17165271	17152922	17165205	343	AT4G36270
4	17164862	17165271	17152922	17165205	343	AT4G36280
4	17257504	17258466	17251175	17257638	134	AT4G36560
4	17257504	17258466	17251175	17257638	134	AT4G36580
4	17268846	17269818	17268240	17270531	972	AT4G36620
4	17268846	17269818	17268240	17270531	972	AT4G36630
4	17368656	17371208	17368672	17373909	2536	AT4G36870
4	17368656	17371208	17368672	17373909	2536	AT4G36880
4	17557019	17562545	17557877	17559079	1202	AT4G37320
4	17796269	17798087	17795748	17797879	1610	AT4G37850
4	17796269	17798087	17795748	17797879	1610	AT4G37860
4	17871692	17875508	17875324	17875864	184	AT4G38062
4	17954779	17955191	17954277	17956186	412	AT4G38340
4	17954779	17955191	17954277	17956186	412	AT4G38350
4	18053251	18055599	18053150	18055568	2317	AT4G38620
4	18053251	18055599	18053150	18055568	2317	AT4G38630
4	18095351	18096660	18096496	18100953	164	AT4G38770
4	18095351	18096660	18096496	18100953	164	AT4G38780
4	18130418	18130883	18129884	18130894	465	AT4G38860
4	18167633	18168473	18168381	18176194	92	AT4G39000
4	18167633	18168473	18168381	18176194	92	AT4G39010
4	18436492	18437398	18435528	18444855	906	AT4G39753
4	18436492	18437398	18435528	18444855	906	AT4G39756
4	18487155	18489225	18487714	18488156	442	AT4G39850
4	18526430	18528402	18524651	18527612	1182	AT4G39950
4	18526430	18528402	18524651	18527612	1182	AT4G39952
4	18526430	18528402	18524651	18527612	1182	AT4G39955
5	195107	196063	193963	198614	956	AT5G00775
5	621018	621509	621156	623330	353	AT5G00875
5	1562091	1565141	1560805	1562327	236	AT5G01045
5	2174910	2176482	2175034	2176469	1435	AT5G01275
5	125979	127075	122767	126136	157	AT5G01310
5	195107	196063	193963	198614	956	AT5G01490
5	195107	196063	193963	198614	956	AT5G01500
5	195107	196063	193963	198614	956	AT5G01510
5	395383	395827	394870	400780	444	AT5G02030
5	395383	395827	394870	400780	444	AT5G02035
5	395383	395827	394870	400780	444	AT5G02040
5	395383	395827	394870	400780	444	AT5G02050
5	4914493	4915866	4914321	4916585	1373	AT5G02335
5	614932	617228	615337	615709	372	AT5G02730
5	614932	617228	615337	615709	372	AT5G02740
5	621018	621509	621156	623330	353	AT5G02760
5	704367	705393	697942	704393	26	AT5G02995
5	704367	705393	697942	704393	26	AT5G03010
5	704367	705393	697942	704393	26	AT5G03020
5	6831718	6832512	6825811	6831742	24	AT5G03115
5	745315	747694	745451	748932	2243	AT5G03160
5	8228826	8229548	8216320	8231829	722	AT5G03695
5	1012721	1013826	1013742	1018096	84	AT5G03830
5	1047334	1049022	1044840	1047919	585	AT5G03890
5	1047334	1049022	1044840	1047919	585	AT5G03900
5	1139042	1139789	1138590	1140015	747	AT5G04160
5	1187705	1188557	1186985	1191257	852	AT5G04280
5	1221343	1222081	1217760	1221393	50	AT5G04347
5	9518534	9520276	9517375	9519547	1013	AT5G04355
5	1221343	1222081	1217760	1221393	50	AT5G04360
5	1470119	1471528	1471050	1471323	273	AT5G04990
5	1470119	1471528	1471050	1471323	273	AT5G05000
5	1494440	1494885	1481353	1496427	445	AT5G05030
5	1494440	1494885	1481353	1496427	445	AT5G05040
5	1494440	1494885	1481353	1496427	445	AT5G05060
5	1494440	1494885	1481353	1496427	445	AT5G05070
5	1494440	1494885	1481353	1496427	445	AT5G05080
5	1524575	1525227	1524458	1527031	652	AT5G05160
5	1562091	1565141	1560805	1562327	236	AT5G05270
5	1570547	1571981	1568022	1570947	400	AT5G05310
5	15533896	15534337	15529335	15534975	441	AT5G05845
5	15533896	15534337	15529335	15534975	441	AT5G05855
5	1829739	1830176	1827724	1831946	437	AT5G06080
5	1916770	1917187	1914100	1916824	54	AT5G06280
5	1916770	1917187	1914100	1916824	54	AT5G06290
5	1934205	1937323	1935741	1936090	349	AT5G06340
5	1934205	1937323	1935741	1936090	349	AT5G06350
5	1948022	1949466	1948706	1951753	760	AT5G06380
5	1948022	1949466	1948706	1951753	760	AT5G06390
5	1976801	1977780	1977517	1984187	263	AT5G06490
5	1976801	1977780	1977517	1984187	263	AT5G06510
5	2009857	2011195	2007745	2010486	629	AT5G06580
5	2046347	2048034	2041459	2046393	46	AT5G06660
5	2046347	2048034	2041459	2046393	46	AT5G06670
5	2083832	2084623	2078012	2083976	144	AT5G06730
5	2083832	2084623	2078012	2083976	144	AT5G06740
5	2083832	2084623	2078012	2083976	144	AT5G06750
5	2118971	2122438	2121422	2126304	1016	AT5G06850
5	2199954	2200503	2199623	2201158	549	AT5G07080
5	2199954	2200503	2199623	2201158	549	AT5G07090
5	2312805	2313585	2313225	2316912	360	AT5G07330
5	2312805	2313585	2313225	2316912	360	AT5G07340
5	2403196	2404051	2403983	2405779	68	AT5G07600
5	2403196	2404051	2403983	2405779	68	AT5G07610
5	2403196	2404051	2403983	2405779	68	AT5G07620
5	2433651	2433987	2433316	2434895	336	AT5G07680
5	2528477	2529804	2529638	2532610	166	AT5G07940
5	2560296	2562444	2559968	2560499	203	AT5G07990
5	2592200	2593373	2591695	2592305	105	AT5G08090
5	2592200	2593373	2591695	2592305	105	AT5G08100
5	2592200	2593373	2591695	2592305	105	AT5G08110
5	22990284	22991510	22988247	22995236	1226	AT5G08635
5	3026013	3027326	3024924	3031320	1313	AT5G09750
5	3026013	3027326	3024924	3031320	1313	AT5G09760
5	26705657	26706675	26706130	26709144	545	AT5G09785
5	3105526	3107720	3105916	3106458	542	AT5G09960
5	3179044	3179368	3173376	3181389	324	AT5G10140
5	3179044	3179368	3173376	3181389	324	AT5G10150
5	3232558	3233332	3225042	3235095	774	AT5G10278
5	3232558	3233332	3225042	3235095	774	AT5G10280
5	3232558	3233332	3225042	3235095	774	AT5G10290
5	3367457	3368649	3368481	3372055	168	AT5G10660
5	3367457	3368649	3368481	3372055	168	AT5G10680
5	3367457	3368649	3368481	3372055	168	AT5G10690
5	3456497	3457792	3455213	3457509	1012	AT5G10945
5	3456497	3457792	3455213	3457509	1012	AT5G10946
5	3456497	3457792	3455213	3457509	1012	AT5G10950
5	3516322	3517159	3501449	3517272	837	AT5G11060
5	3516322	3517159	3501449	3517272	837	AT5G11070
5	3704765	3705252	3701697	3708059	487	AT5G11540
5	3704765	3705252	3701697	3708059	487	AT5G11550
5	3704765	3705252	3701697	3708059	487	AT5G11560
5	3717206	3719608	3715707	3717426	220	AT5G11570
5	3717206	3719608	3715707	3717426	220	AT5G11580
5	3989028	3990079	3984745	3993672	1051	AT5G12330
5	3989028	3990079	3984745	3993672	1051	AT5G12340
5	3989028	3990079	3984745	3993672	1051	AT5G12350
5	4067830	4069280	4062548	4067918	88	AT5G12870
5	4067830	4069280	4062548	4067918	88	AT5G12880
5	4067830	4069280	4062548	4067918	88	AT5G12890
5	4149909	4151152	4150794	4151632	358	AT5G13090
5	4271594	4273666	4273529	4275865	137	AT5G13340
5	4476398	4477464	4476951	4478216	513	AT5G13880
5	4476398	4477464	4476951	4478216	513	AT5G13887
5	4476398	4477464	4476951	4478216	513	AT5G13890
5	4476398	4477464	4476951	4478216	513	AT5G13900
5	4622924	4624222	4623741	4626696	481	AT5G14350
5	4728006	4728890	4728838	4730573	52	AT5G14680
5	4804340	4805193	4805171	4808164	22	AT5G14870
5	4904324	4905667	4901941	4911571	1343	AT5G15130
5	4904324	4905667	4901941	4911571	1343	AT5G15140
5	4904324	4905667	4901941	4911571	1343	AT5G15150
5	5168569	5170752	5166518	5169339	770	AT5G15830
5	5168569	5170752	5166518	5169339	770	AT5G15840
5	5379010	5381256	5376333	5379261	251	AT5G16470
5	5379010	5381256	5376333	5379261	251	AT5G16480
5	5402760	5406395	5398954	5403037	277	AT5G16540
5	5402760	5406395	5398954	5403037	277	AT5G16550
5	5877135	5878693	5878111	5878571	460	AT5G17810
5	6057009	6058274	6057661	6058944	613	AT5G18300
5	6057009	6058274	6057661	6058944	613	AT5G18310
5	6309760	6310708	6309339	6309805	45	AT5G18920
5	6309760	6310708	6309339	6309805	45	AT5G18930
5	6411779	6412788	6411840	6412383	543	AT5G19120
5	6442791	6443130	6442735	6445461	339	AT5G19170
5	6511998	6514312	6513423	6513798	375	AT5G19340
5	6831718	6832512	6825811	6831742	24	AT5G20230
5	6831718	6832512	6825811	6831742	24	AT5G20240
5	6831718	6832512	6825811	6831742	24	AT5G20250
5	6977116	6977637	6975226	6977428	312	AT5G20635
5	7005223	7007578	7005569	7005961	392	AT5G20700
5	7172500	7173932	7171133	7173157	657	AT5G21105
5	7365494	7366902	7366542	7372746	360	AT5G22270
5	7365494	7366902	7366542	7372746	360	AT5G22280
5	7798553	7799882	7799735	7803422	147	AT5G23190
5	7809883	7811784	7811689	7816452	95	AT5G23212
5	7819588	7820871	7819499	7821369	1283	AT5G23220
5	8228826	8229548	8216320	8231829	722	AT5G24210
5	8228826	8229548	8216320	8231829	722	AT5G24230
5	8228826	8229548	8216320	8231829	722	AT5G24240
5	8228826	8229548	8216320	8231829	722	AT5G24260
5	9077193	9077447	9070844	9086601	254	AT5G25980
5	9077193	9077447	9070844	9086601	254	AT5G25995
5	9077193	9077447	9070844	9086601	254	AT5G26000
5	9077193	9077447	9070844	9086601	254	AT5G26010
5	9234593	9236371	9233737	9235027	434	AT5G26310
5	9331454	9333282	9330945	9334461	1828	AT5G26660
5	9424882	9425557	9423934	9424983	101	AT5G26800
5	9518534	9520276	9517375	9519547	1013	AT5G27060
5	13934592	13935236	13935212	13941526	24	AT5G35770
5	14762100	14763026	14759920	14762115	15	AT5G37290
5	15320194	15321507	15321276	15323970	231	AT5G38344
5	15430115	15431022	15427402	15430236	121	AT5G38550
5	15474946	15475891	15475696	15477746	195	AT5G38690
5	15533896	15534337	15529335	15534975	441	AT5G38780
5	15533896	15534337	15529335	15534975	441	AT5G38790
5	15608659	15609256	15607488	15622668	597	AT5G38990
5	15608659	15609256	15607488	15622668	597	AT5G39000
5	15608659	15609256	15607488	15622668	597	AT5G39020
5	15608659	15609256	15607488	15622668	597	AT5G39030
5	15608659	15609256	15607488	15622668	597	AT5G39040
5	15634375	15635520	15632666	15634522	147	AT5G39050
5	16410620	16412521	16412265	16412671	256	AT5G40960
5	16410620	16412521	16412265	16412671	256	AT5G40970
5	16579834	16581902	16579902	16584900	2000	AT5G41410
5	16579834	16581902	16579902	16584900	2000	AT5G41420
5	16979782	16980435	16979558	16980251	469	AT5G42460
5	16979782	16980435	16979558	16980251	469	AT5G42470
5	17074528	17075948	17074752	17075274	522	AT5G42635
5	17264262	17265906	17264373	17265787	1414	AT5G43050
5	17508146	17508965	17507986	17511552	819	AT5G43590
5	17508146	17508965	17507986	17511552	819	AT5G43600
5	17760818	17762062	17760519	17760889	71	AT5G44130
5	17760818	17762062	17760519	17760889	71	AT5G44140
5	17760818	17762062	17760519	17760889	71	AT5G44150
5	17772726	17774419	17771512	17773825	1099	AT5G44160
5	17963111	17964353	17962287	17963248	137	AT5G44569
5	17963111	17964353	17962287	17963248	137	AT5G44570
5	18065064	18065565	18065430	18066404	135	AT5G44780
5	18188520	18189220	18188523	18191508	697	AT5G45080
5	18295509	18296753	18285996	18309569	1244	AT5G45210
5	18295509	18296753	18285996	18309569	1244	AT5G45220
5	18598407	18598678	18597409	18598927	271	AT5G45850
5	18681285	18682465	18682098	18682719	367	AT5G46070
5	18754927	18756125	18750642	18755076	149	AT5G46250
5	18763626	18763879	18758910	18766561	253	AT5G46270
5	18802509	18803968	18800814	18812184	1459	AT5G46350
5	18802509	18803968	18800814	18812184	1459	AT5G46370
5	18802509	18803968	18800814	18812184	1459	AT5G46380
5	19200477	19201687	19195821	19200518	41	AT5G47300
5	19200477	19201687	19195821	19200518	41	AT5G47310
5	19200477	19201687	19195821	19200518	41	AT5G47320
5	19428672	19430250	19428956	19432674	1294	AT5G47990
5	19456791	19459582	19456530	19461860	2791	AT5G48010
5	19456791	19459582	19456530	19461860	2791	AT5G48020
5	19549651	19550434	19549341	19549721	70	AT5G48220
5	19549651	19550434	19549341	19549721	70	AT5G48230
5	19860649	19861230	19861200	19861511	30	AT5G48990
5	19860649	19861230	19861200	19861511	30	AT5G49000
5	20192196	20193732	20189155	20192371	175	AT5G49690
5	20192196	20193732	20189155	20192371	175	AT5G49700
5	20192196	20193732	20189155	20192371	175	AT5G49710
5	20945237	20946806	20945105	20945446	209	AT5G51560
5	21002500	21003973	21003844	21004155	129	AT5G51710
5	21039689	21040427	21034244	21042212	738	AT5G51780
5	21039689	21040427	21034244	21042212	738	AT5G51790
5	21039689	21040427	21034244	21042212	738	AT5G51795
5	21219675	21220548	21219476	21219826	151	AT5G52260
5	21219675	21220548	21219476	21219826	151	AT5G52270
5	21291025	21291956	21291310	21293947	646	AT5G52470
5	21291025	21291956	21291310	21293947	646	AT5G52471
5	21291025	21291956	21291310	21293947	646	AT5G52480
5	21349885	21351322	21345558	21349948	63	AT5G52630
5	21349885	21351322	21345558	21349948	63	AT5G52640
5	21856812	21857078	21853695	21861043	266	AT5G53850
5	21929866	21930795	21928627	21930767	901	AT5G54040
5	21929866	21930795	21928627	21930767	901	AT5G54050
5	21957819	21959076	21957963	21958288	325	AT5G54110
5	22050557	22051451	22050224	22050711	154	AT5G54290
5	22196132	22197444	22195019	22196307	175	AT5G54640
5	22196132	22197444	22195019	22196307	175	AT5G54650
5	22368682	22370000	22366805	22368891	209	AT5G55110
5	22368682	22370000	22366805	22368891	209	AT5G55120
5	22375409	22376506	22376207	22378549	299	AT5G55140
5	22505429	22506286	22505887	22506765	399	AT5G55560
5	22570799	22571138	22570889	22573244	249	AT5G55770
5	22576292	22577583	22577056	22578126	527	AT5G55790
5	22632617	22633539	22633466	22637021	73	AT5G55900
5	22632617	22633539	22633466	22637021	73	AT5G55910
5	22771233	22773199	22771475	22772886	1411	AT5G56260
5	22852151	22852933	22852889	22857381	44	AT5G56450
5	22990284	22991510	22988247	22995236	1226	AT5G56860
5	23059981	23060308	23059675	23062004	327	AT5G56990
5	23059981	23060308	23059675	23062004	327	AT5G57000
5	23175149	23175621	23175540	23177723	81	AT5G57200
5	23263111	23263422	23262864	23263209	98	AT5G57410
5	23408490	23409491	23408491	23411485	1000	AT5G57790
5	23593020	23597162	23595548	23596102	554	AT5G58375
5	23593020	23597162	23595548	23596102	554	AT5G58380
5	23604890	23605454	23599548	23609382	564	AT5G58410
5	23792803	23794231	23790549	23792805	2	AT5G58920
5	23792803	23794231	23790549	23792805	2	AT5G58930
5	24255354	24256206	24255295	24255618	264	AT5G60265
5	24255354	24256206	24255295	24255618	264	AT5G60270
5	24687205	24687734	24687602	24694633	132	AT5G61420
5	24964140	24965761	24964250	24967818	1511	AT5G62165
5	25017091	25018862	25018036	25018553	517	AT5G62290
5	25017091	25018862	25018036	25018553	517	AT5G62300
5	25097043	25098667	25096530	25097209	166	AT5G62520
5	25097043	25098667	25096530	25097209	166	AT5G62530
5	25156881	25157467	25156364	25157345	464	AT5G62670
5	25457308	25462974	25454186	25463100	5666	AT5G63580
5	25457308	25462974	25454186	25463100	5666	AT5G63590
5	25457308	25462974	25454186	25463100	5666	AT5G63595
5	25457308	25462974	25454186	25463100	5666	AT5G63600
5	25457308	25462974	25454186	25463100	5666	AT5G63610
5	25647627	25652298	25650153	25662701	2145	AT5G64100
5	25647627	25652298	25650153	25662701	2145	AT5G64110
5	25647627	25652298	25650153	25662701	2145	AT5G64120
5	25647627	25652298	25650153	25662701	2145	AT5G64130
5	25862321	25862857	25862379	25863843	478	AT5G64690
5	25901317	25902229	25901874	25905935	355	AT5G64790
5	25901317	25902229	25901874	25905935	355	AT5G64810
5	26041116	26042910	26042327	26043624	583	AT5G65180
5	26478774	26479855	26479733	26482788	122	AT5G66300
5	26478774	26479855	26479733	26482788	122	AT5G66310
5	26506041	26506797	26503225	26510106	756	AT5G66360
5	26514731	26515960	26515913	26519589	47	AT5G66400
5	26514731	26515960	26515913	26519589	47	AT5G66410
5	26514731	26515960	26515913	26519589	47	AT5G66420
5	26705657	26706675	26706130	26709144	545	AT5G66880
5	26738743	26739716	26739603	26742705	113	AT5G66985
