# Supplementary material for: Deciphering the molecular logic of WOX5 function in the root stem cell organizer
Source: EMBO J. 2024 Nov 18;44(1):281–303. doi: 10.1038/s44318-024-00302-2 (PMC11696986; doi:10.1038/s44318-024-00302-2)
Supplement: Supplementary file 15 — Dataset EV6 [file 44318_2024_302_MOESM15_ESM.xlsx]

## Sheet: Description
Dataset EV6.WOX5-regulated DEGs, comparing wox5-1 QC to WT QC.
Sheet 1.	WOX5-activated DEGs, comparing wox5-1 QC to WT QC.
Sheet 2.	WOX5-repressed DEGs, comparing wox5-1 QC to WT QC.

## Sheet: Sheet 1
Sheet 1. WOX5-activated DEGs, comparing wox5-1 QC to WT QC. "baseMean": mean value of normalized read counts of all the samples used for the comparison. "log2(FC)": log2 values of fold changes of normalized read counts comparing wox5-1 QC to WT QC. "StdErr": the standard error estimate for the log2 fold change. "Wald-Stats": Wald statistics. "P-value": Wald test p-value. "P-adj": Benjamini-Hochbe…
GeneID	Gene name	Base mean	log2(FC)	StdErr	Wald-Stats	P-value	P-adj
AT3G30720	QQS	17663.3	-4.24715	0.100075	-42.4396	0	0
AT2G01530	MLP329	24066.2	-1.63906	0.101915	-16.0827	3.37289e-58	3.07995e-54
AT1G28130	GH3.17	4517.23	-1.91329	0.12913	-14.8168	1.14059e-49	6.94352e-46
AT5G48010	THAS1	6160.06	-2.15571	0.147194	-14.6454	1.4416e-48	6.58199e-45
AT3G61430	PIP1A	35243.5	-1.00084	0.0689129	-14.5232	8.63757e-48	3.15496e-44
AT3G45070	AT3G45070	11220.2	-1.96667	0.138846	-14.1644	1.521e-45	4.62967e-42
AT5G36180	scpl1	12373	-1.31424	0.0983877	-13.3578	1.06733e-40	2.78467e-37
AT3G09260	PYK10	67063	-1.03107	0.0773385	-13.332	1.50872e-40	3.44421e-37
AT3G21890	BBX31	345.601	-3.41929	0.277562	-12.319	7.15575e-35	1.30686e-31
AT3G26440	AT3G26440	4097.44	-1.59935	0.131032	-12.2058	2.89571e-34	4.80766e-31
AT4G23670	AT4G23670	14704.8	-1.9424	0.161296	-12.0425	2.12537e-33	3.23464e-30
AT4G26220	AT4G26220	4051.42	-1.40837	0.123156	-11.4357	2.77438e-30	3.61918e-27
AT3G26520	TIP2	14137.1	-1.36703	0.119769	-11.4139	3.56196e-30	4.33681e-27
AT2G37170	PIP2B	12775.9	-1.14865	0.102027	-11.2583	2.10748e-29	2.02573e-26
AT3G22460	OASA2	4250.04	-1.01066	0.0916589	-11.0263	2.85438e-28	2.60648e-25
AT3G16420	PBP1	37035.6	-1.06827	0.097236	-10.9864	4.44399e-28	3.86479e-25
AT1G13080	CYP71B2	2989.05	-1.84649	0.172079	-10.7305	7.32019e-27	6.07676e-24
AT1G66725	MIR163	2296.3	-1.75688	0.165315	-10.6275	2.22049e-26	1.62238e-23
AT3G28550	AT3G28550	7210.94	-1.30279	0.1237	-10.5318	6.16411e-26	4.32981e-23
AT3G16460	JAL34	34338	-0.817902	0.0800033	-10.2234	1.55847e-24	1.05416e-21
AT3G15950	NAI2	28699.4	-0.893372	0.0886164	-10.0813	6.68133e-24	4.3579e-21
AT5G26260	AT5G26260	14361.7	-1.02162	0.101448	-10.0704	7.46437e-24	4.70075e-21
AT5G47450	TIP2;3	10013.1	-1.0674	0.106038	-10.0662	7.79457e-24	4.74508e-21
AT2G45960	PIP1B	32782.8	-0.701341	0.0706576	-9.92591	3.21148e-23	1.72504e-20
AT2G22470	AGP2	5037.7	-1.41875	0.146429	-9.68904	3.35675e-22	1.7029e-19
AT1G75750	GASA1	17138.7	-0.92188	0.0957952	-9.62345	6.36591e-22	3.05949e-19
AT3G21260	GLTP3	4032.9	-1.60071	0.166319	-9.6243	6.3136e-22	3.05949e-19
AT2G17500	AT2G17500	10852.6	-0.901178	0.0945361	-9.53264	1.53334e-21	7.18037e-19
AT5G56010	HSP81-3	11790.9	-0.81092	0.0851464	-9.52383	1.66906e-21	7.62051e-19
AT5G60660	PIP2;4	7779.57	-1.03679	0.110008	-9.4247	4.31334e-21	1.92133e-18
AT5G42590	CYP71A16	4242.86	-1.3548	0.144489	-9.37648	6.82119e-21	2.96608e-18
AT5G40890	CLC-A	5427.51	-1.3471	0.144782	-9.30437	1.3479e-20	5.7248e-18
AT1G12110	NRT1.1	2512.08	-2.04762	0.220679	-9.27875	1.71475e-20	7.11738e-18
AT4G37070	PLP1	5763.56	-1.20928	0.131284	-9.21118	3.22559e-20	1.20222e-17
AT5G48000	CYP708A2	7263.27	-1.45378	0.157792	-9.21326	3.16362e-20	1.20222e-17
AT5G11090	AT5G11090	9362.5	-1.15677	0.125908	-9.18741	4.02416e-20	1.46987e-17
AT5G67430	AT5G67430	1476.55	-1.79365	0.19548	-9.17563	4.48954e-20	1.60769e-17
AT5G38030	AT5G38030	1716.2	-2.07671	0.226668	-9.16188	5.1001e-20	1.79121e-17
AT1G55990	AT1G55990	1973.56	-1.49828	0.165507	-9.05267	1.39509e-19	4.71825e-17
AT5G56870	BGAL4	21921.7	-1.41628	0.156728	-9.03656	1.61686e-19	5.36885e-17
AT3G29250	SDR4	4892.54	-1.3216	0.148004	-8.92948	4.28013e-19	1.37137e-16
AT3G45710	AT3G45710	2028.23	-1.83876	0.206521	-8.90351	5.41073e-19	1.70373e-16
AT1G23720	AT1G23720	5084.41	-1.37706	0.154929	-8.88833	6.20326e-19	1.92017e-16
AT4G23400	PIP1;5	12022.6	-0.847967	0.0960514	-8.82827	1.06308e-18	3.23585e-16
AT1G45015	AT1G45015	4347.78	-1.62438	0.184221	-8.81753	1.17017e-18	3.50341e-16
AT2G47730	GSTF8	16121.8	-0.861794	0.098191	-8.77672	1.68317e-18	4.95802e-16
AT4G17340	TIP2;2	12084.3	-0.862537	0.0994714	-8.67121	4.27561e-18	1.23945e-15
AT5G25890	IAA28	2266.44	-1.24648	0.144325	-8.6366	5.79121e-18	1.65258e-15
AT3G53420	PIP2A	31365	-0.834839	0.0973345	-8.57701	9.73751e-18	2.69449e-15
AT1G20450	ERD10	5197.61	-1.6614	0.194856	-8.52628	1.51135e-17	4.0591e-15
AT3G16400	NSP1	7479.39	-1.30064	0.152685	-8.51842	1.61748e-17	4.28117e-15
AT5G15970	KIN2	918.24	-1.66386	0.198068	-8.40047	4.44712e-17	1.14391e-14
AT1G43160	RAP2.6	2039.72	-1.55765	0.18651	-8.35153	6.73839e-17	1.70921e-14
AT5G24530	DMR6	2441.31	-1.4368	0.172299	-8.33899	7.49286e-17	1.87455e-14
AT2G25450	AT2G25450	5011.42	-1.01318	0.121696	-8.32553	8.3955e-17	2.07199e-14
AT1G66280	BGLU22	11061.8	-0.770021	0.092576	-8.31772	8.96698e-17	2.18352e-14
AT2G36380	ABCG34	5809.88	-1.12988	0.136618	-8.27034	1.33573e-16	3.20979e-14
AT1G61810	BGLU45	992.381	-1.7487	0.213087	-8.20651	2.27719e-16	5.33183e-14
AT5G27350	SFP1	2349.1	-1.6601	0.202517	-8.19737	2.45711e-16	5.68029e-14
AT4G10380	NIP5;1	9769.51	-1.20941	0.147986	-8.17249	3.02078e-16	6.89606e-14
AT5G62480	GSTU9	2806.64	-1.45348	0.179698	-8.08841	6.04463e-16	1.33004e-13
AT5G56980	AT5G56980	2191.99	-1.44918	0.179407	-8.07764	6.60344e-16	1.4357e-13
AT1G08320	TGA9	4732.25	-1.3313	0.166042	-8.01787	1.07592e-15	2.31172e-13
AT5G44610	MAP18	3999.91	-1.11594	0.139263	-8.01319	1.11766e-15	2.37347e-13
AT5G59780	MYB59	11522.8	-1.03264	0.128923	-8.00973	1.14957e-15	2.41318e-13
AT1G22530	PATL2	5449.61	-1.10292	0.13793	-7.99619	1.28328e-15	2.63332e-13
AT1G78570	RHM1	2983.76	-1.01063	0.126545	-7.98636	1.38977e-15	2.82015e-13
AT3G44990	XTH31	970.276	-1.9301	0.242014	-7.97517	1.52166e-15	3.05386e-13
AT4G20260	PCAP1	18400.4	-0.991792	0.124641	-7.9572	1.75977e-15	3.45577e-13
AT2G22970	SCPL11	4610.53	-1.10969	0.140055	-7.92324	2.314e-15	4.49581e-13
AT3G26100	AT3G26100	7595.13	-0.713422	0.0901241	-7.91599	2.45291e-15	4.71552e-13
AT1G70690	HWI1	2480.86	-1.71182	0.216807	-7.89556	2.89019e-15	5.49828e-13
AT5G08240	AT5G08240	3724.77	-1.40659	0.178735	-7.86971	3.55472e-15	6.62448e-13
AT3G54580	AT3G54580	4765.16	-1.20969	0.154301	-7.83979	4.51306e-15	8.32545e-13
AT3G53980	AT3G53980	4787.78	-1.03461	0.132687	-7.79734	6.32279e-15	1.1433e-12
AT3G46700	AT3G46700	3815.54	-1.49292	0.191514	-7.79535	6.42285e-15	1.15001e-12
AT4G33610	AT4G33610	3249.85	-1.3871	0.178445	-7.77328	7.64815e-15	1.34306e-12
AT3G48920	MYB45	1478.74	-1.4368	0.184918	-7.76994	7.85237e-15	1.36579e-12
AT3G57020	AT3G57020	1585.05	-1.5077	0.196167	-7.6858	1.52042e-14	2.52431e-12
AT4G15290	ATCSLB05	1072.11	-1.78228	0.232171	-7.67656	1.63414e-14	2.68867e-12
AT2G36830	GAMMA-TIP	7642.14	-1.13878	0.148862	-7.64993	2.01094e-14	3.25007e-12
AT4G25640	DTX35	2686.67	-1.59387	0.208476	-7.64536	2.08363e-14	3.33802e-12
AT1G79040	PSBR	4283.74	-1.23052	0.161405	-7.62378	2.46347e-14	3.91221e-12
AT3G61060	PP2-A13	10288.1	-0.844176	0.110962	-7.60778	2.78837e-14	4.39e-12
AT5G44380	AT5G44380	5972.28	-0.931907	0.123246	-7.56138	3.98829e-14	6.17272e-12
AT5G42600	MRN1	1136.31	-1.79327	0.239165	-7.49802	6.4789e-14	9.94321e-12
AT2G46830	CCA1	1726.52	-1.59051	0.212719	-7.47704	7.60126e-14	1.15685e-11
AT3G16450	JAL33	9653.32	-0.985922	0.132334	-7.45024	9.31699e-14	1.39472e-11
AT1G13930	AT1G13930	2763.84	-1.08781	0.146089	-7.44621	9.60586e-14	1.42628e-11
AT3G62190	AT3G62190	8207.34	-0.795843	0.106952	-7.44114	9.98223e-14	1.47021e-11
AT4G38060	AT4G38060	7696.48	-0.898317	0.1212	-7.41184	1.24558e-13	1.81985e-11
AT2G22920	SCPL12	2387	-1.46738	0.198021	-7.41023	1.26078e-13	1.82743e-11
AT5G18860	NSH3	5214.73	-1.3633	0.184224	-7.40022	1.35957e-13	1.95511e-11
AT3G25230	ROF1	4112.82	-0.938503	0.127623	-7.35371	1.9278e-13	2.72926e-11
AT4G27410	RD26	3100.18	-1.4942	0.204763	-7.2972	2.93813e-13	4.12762e-11
AT3G48340	CEP2	1802.47	-1.27719	0.175568	-7.27463	3.47379e-13	4.8062e-11
AT2G16720	MYB7	2428.45	-1.1709	0.161203	-7.26354	3.7709e-13	5.17804e-11
AT2G27310	AT2G27310	3003.65	-1.27069	0.1758	-7.22805	4.89971e-13	6.6284e-11
AT4G20110	VSR7	2026.34	-1.10179	0.152754	-7.21285	5.47947e-13	7.3582e-11
AT3G14940	PPC3	2777.52	-1.0868	0.150929	-7.20071	5.99e-13	7.98506e-11
AT1G56010	NAC1	3350.29	-1.08594	0.151084	-7.18766	6.59119e-13	8.72281e-11
AT2G35585	AT2G35585	1343.61	-1.59135	0.223039	-7.13484	9.69023e-13	1.25513e-10
AT1G23440	AT1G23440	3329.58	-1.12812	0.158747	-7.10641	1.191e-12	1.53177e-10
AT3G56000	CSLA14	2014.93	-1.2077	0.170008	-7.10381	1.21368e-12	1.55003e-10
AT1G01620	PIP1C	24974.6	-0.511334	0.0720461	-7.09732	1.27203e-12	1.61327e-10
AT3G27884	AT3G27884	2354.83	-1.73805	0.247985	-7.00871	2.40534e-12	2.98835e-10
AT1G33055	AT1G33055	3752.29	-1.7243	0.246186	-7.00404	2.48688e-12	3.06877e-10
AT1G78000	SULTR1;2	5058.67	-0.852449	0.121812	-6.99809	2.59467e-12	3.1803e-10
AT5G24290	MEB2	3277.93	-1.39663	0.19962	-6.99646	2.62517e-12	3.19623e-10
AT1G63480	AT1G63480	1193.94	-1.13216	0.161919	-6.99217	2.70665e-12	3.27361e-10
AT5G42250	AT5G42250	8320.46	-0.658256	0.0945191	-6.96427	3.30109e-12	3.94038e-10
AT1G65060	4CL3	892.377	-2.03469	0.292247	-6.96222	3.34941e-12	3.9721e-10
AT2G46100	AT2G46100	3240.95	-1.10387	0.158671	-6.95698	3.47638e-12	4.09607e-10
AT2G28110	FRA8	3829.61	-1.07689	0.155578	-6.92186	4.45737e-12	5.21826e-10
AT1G72510	AT1G72510	5052	-1.13308	0.1643	-6.89641	5.33338e-12	6.16477e-10
AT2G36890	RAX2	1778.47	-1.25851	0.182477	-6.89683	5.31757e-12	6.16477e-10
AT3G22620	AT3G22620	2602.24	-1.2826	0.186141	-6.89049	5.55998e-12	6.38628e-10
AT5G25280	AT5G25280	14549.8	-1.10245	0.160735	-6.85883	6.94255e-12	7.82666e-10
AT3G13277	AT3G13277	2299.78	-1.63874	0.239756	-6.83502	8.19931e-12	9.18675e-10
AT1G72200	AT1G72200	1298.16	-1.49104	0.218346	-6.82879	8.5633e-12	9.53607e-10
AT1G51830	AT1G51830	1223.7	-1.3513	0.197946	-6.82659	8.69573e-12	9.56688e-10
AT3G25930	AT3G25930	9231.08	-0.850606	0.124805	-6.81546	9.39632e-12	1.02146e-09
AT1G72150	PATL1	14318.4	-1.05271	0.155099	-6.78735	1.14215e-11	1.227e-09
AT1G07610	MT1C	5620.12	-1.12722	0.166487	-6.77064	1.28216e-11	1.35706e-09
AT1G58270	ZW9	5882.15	-1.09025	0.161035	-6.77026	1.28551e-11	1.35706e-09
AT5G54840	SGP1	1783.05	-1.04049	0.154009	-6.75602	1.41829e-11	1.48864e-09
AT5G24165	AT5G24165	2105.54	-0.88936	0.133452	-6.66425	2.66027e-11	2.77625e-09
AT3G53830	AT3G53830	2028.21	-1.2004	0.180208	-6.6612	2.7161e-11	2.81841e-09
AT2G43880	AT2G43880	793.962	-1.99585	0.300804	-6.63504	3.2441e-11	3.30988e-09
AT1G70890	MLP43	1062.32	-1.79619	0.270881	-6.63093	3.33584e-11	3.38459e-09
AT5G19240	AT5G19240	1184.73	-1.5162	0.229042	-6.61975	3.59799e-11	3.63039e-09
AT5G28540	BIP1	8657.22	-0.72007	0.109215	-6.59314	4.30628e-11	4.29757e-09
AT2G29750	UGT71C1	1465.71	-1.31538	0.200034	-6.57578	4.83985e-11	4.80381e-09
AT4G11320	AT4G11320	2046.59	-1.1793	0.179606	-6.56601	5.1683e-11	5.04752e-09
AT3G26470	AT3G26470	4759.82	-1.09756	0.167631	-6.54749	5.85136e-11	5.68422e-09
AT5G54160	OMT1	3130.23	-0.90398	0.138842	-6.51084	7.47295e-11	7.14547e-09
AT4G39350	CESA2	6042.42	-0.870532	0.133911	-6.50082	7.98836e-11	7.59851e-09
AT4G00430	PIP1;4	4764.82	-0.886155	0.137204	-6.45866	1.05637e-10	9.94455e-09
AT5G11740	AGP15	6145.18	-0.731164	0.11324	-6.45675	1.06977e-10	1.00191e-08
AT5G46900	AT5G46900	3518.13	-1.3541	0.209927	-6.45034	1.116e-10	1.0346e-08
AT1G78070	AT1G78070	1535.72	-1.50406	0.233316	-6.44645	1.14498e-10	1.0561e-08
AT5G35940	AT5G35940	1239.94	-1.46062	0.227066	-6.43255	1.25482e-10	1.15159e-08
AT4G23430	Tic32-IVa	3379.56	-1.25028	0.194858	-6.41637	1.39564e-10	1.26809e-08
AT5G09530	PELPK1	1759.95	-1.19779	0.186958	-6.40673	1.48676e-10	1.34419e-08
AT1G44160	AT1G44160	1193.86	-1.17653	0.184213	-6.38678	1.69412e-10	1.52412e-08
AT1G22550	AT1G22550	1541.67	-1.49486	0.234112	-6.38521	1.71158e-10	1.53228e-08
AT5G38020	AT5G38020	1369.13	-1.68705	0.264489	-6.3785	1.78827e-10	1.59313e-08
AT2G22770	NAI1	1012.3	-1.50085	0.23551	-6.37278	1.85627e-10	1.64568e-08
AT2G36410	AT2G36410	1957.52	-0.922109	0.145233	-6.34916	2.16499e-10	1.91011e-08
AT3G09440	AT3G09440	3084.44	-0.925279	0.146066	-6.33467	2.37857e-10	2.08845e-08
AT5G61430	NAC100	424.998	-2.12615	0.336631	-6.31598	2.68447e-10	2.31257e-08
AT1G53560	AT1G53560	1332.87	-1.09992	0.174961	-6.28663	3.24437e-10	2.76878e-08
AT3G05890	RCI2B	11928	-1.02345	0.162859	-6.28424	3.2947e-10	2.79865e-08
AT1G10470	ARR4	2523.76	-0.833229	0.132761	-6.27615	3.47059e-10	2.93441e-08
AT3G57540	AT3G57540	576.341	-1.94206	0.309591	-6.27298	3.54197e-10	2.98097e-08
AT2G20080	AT2G20080	1917.72	-1.38939	0.222028	-6.25769	3.90711e-10	3.24343e-08
AT4G12330	CYP706A7	634.092	-1.43719	0.22984	-6.25301	4.02616e-10	3.32714e-08
AT3G04530	PPCK2	1108.96	-1.53468	0.245755	-6.24476	4.24449e-10	3.49176e-08
AT2G48130	AT2G48130	2520.43	-1.05408	0.169084	-6.23403	4.54581e-10	3.72288e-08
AT5G65170	AT5G65170	304.596	-1.68447	0.270305	-6.23172	4.61338e-10	3.76134e-08
AT3G17185	AT3G17185	1757.68	-1.05307	0.169058	-6.22906	4.69227e-10	3.80867e-08
AT1G69310	WRKY57	1266.87	-1.56728	0.25211	-6.21665	5.07895e-10	4.09231e-08
AT4G40060	HB16	3436.38	-1.0727	0.17256	-6.21641	5.08654e-10	4.09231e-08
AT5G19970	AT5G19970	1346.94	-1.88532	0.303673	-6.20839	5.35309e-10	4.27317e-08
AT5G57150	AT5G57150	8357.1	-0.881994	0.142068	-6.20824	5.35813e-10	4.27317e-08
AT3G05165	AT3G05165	7049.6	-1.03973	0.168096	-6.18531	6.19819e-10	4.91789e-08
AT3G05220	AT3G05220	3626.65	-0.761889	0.123189	-6.18474	6.2204e-10	4.91789e-08
AT4G02280	SUS3	429.483	-1.81166	0.293256	-6.17774	6.50238e-10	5.11866e-08
AT3G19030	AT3G19030	2883.11	-1.15733	0.187712	-6.16546	7.02764e-10	5.46153e-08
AT3G16430	JAL31	2905.01	-1.11297	0.180561	-6.16397	7.09419e-10	5.48988e-08
AT1G73330	DR4	2944.94	-0.938597	0.152524	-6.15378	7.56576e-10	5.80561e-08
AT3G22600	AT3G22600	4139.67	-0.991773	0.161439	-6.14333	8.08102e-10	6.14932e-08
AT3G16410	NSP4	2205.7	-0.954606	0.155465	-6.14034	8.23445e-10	6.21428e-08
AT1G62570	FMO GS-OX4	2664.17	-1.00624	0.163953	-6.13739	8.38867e-10	6.30462e-08
AT5G47990	CYP705A5	3929.38	-1.06841	0.174126	-6.13588	8.46882e-10	6.33489e-08
AT4G38620	MYB4	1679.8	-1.38801	0.226664	-6.12365	9.14555e-10	6.73489e-08
AT2G15970	COR413-PM1	3753.73	-1.11181	0.181664	-6.12014	9.34917e-10	6.82975e-08
AT5G02230	AT5G02230	1224.35	-1.29999	0.212411	-6.12015	9.34901e-10	6.82975e-08
AT5G37540	AT5G37540	1158.49	-1.60867	0.263327	-6.10903	1.00239e-09	7.23581e-08
AT4G33790	CER4	545.255	-1.99315	0.326482	-6.10492	1.02849e-09	7.36603e-08
AT1G50290	AT1G50290	1184.32	-1.66651	0.273401	-6.09547	1.09116e-09	7.7843e-08
AT3G21070	NADK1	6375.67	-0.716312	0.117594	-6.09137	1.11946e-09	7.95514e-08
AT1G72160	AT1G72160	6378.95	-0.913711	0.150376	-6.07616	1.23094e-09	8.67979e-08
AT2G36420	TRM27	4508.87	-1.20859	0.199338	-6.06303	1.33578e-09	9.36491e-08
AT4G37310	CYP81H1	756.654	-1.62279	0.268233	-6.04993	1.44913e-09	1.01013e-07
AT1G18870	ICS2	1170.85	-1.71181	0.283165	-6.04527	1.49158e-09	1.03577e-07
AT1G28660	AT1G28660	872.595	-1.77354	0.295104	-6.00989	1.85644e-09	1.27459e-07
AT5G18130	AT5G18130	2880.89	-1.1044	0.183928	-6.00452	1.919e-09	1.31261e-07
AT1G35720	ANNAT1	4860.39	-0.693529	0.11573	-5.99262	2.06485e-09	1.39668e-07
AT3G16800	AT3G16800	6114.36	-0.819997	0.136834	-5.99263	2.06471e-09	1.39668e-07
AT4G35060	HIPP25	2676.18	-1.21763	0.203473	-5.98423	2.17413e-09	1.46517e-07
AT1G29025	AT1G29025	2673.3	-0.98232	0.164333	-5.97761	2.26441e-09	1.51483e-07
AT2G43150	AT2G43150	20290	-1.41279	0.237206	-5.95595	2.58562e-09	1.71713e-07
AT1G64380	AT1G64380	627.215	-1.98588	0.333735	-5.95047	2.67368e-09	1.76918e-07
AT3G59710	AT3G59710	1008.99	-1.40572	0.237626	-5.91569	3.30482e-09	2.17108e-07
AT1G66270	BGLU21	8320.02	-0.584356	0.0988318	-5.91263	3.36682e-09	2.19601e-07
AT4G04745	AT4G04745	763.861	-1.77537	0.300366	-5.91068	3.40689e-09	2.21424e-07
AT4G12520	AT4G12520	2134.58	-1.2088	0.204551	-5.90956	3.43026e-09	2.22152e-07
AT5G01750	AT5G01750	2142.43	-0.867905	0.146983	-5.9048	3.53079e-09	2.27855e-07
AT1G79270	ECT8	2057.73	-1.48812	0.252314	-5.8979	3.68147e-09	2.36742e-07
AT1G76180	ERD14	11259.6	-0.986441	0.167449	-5.891	3.8387e-09	2.45987e-07
AT2G01520	MLP328	1270.53	-1.21487	0.206695	-5.87763	4.16187e-09	2.64755e-07
AT4G35030	AT4G35030	3194.84	-1.18905	0.202318	-5.87715	4.17393e-09	2.64755e-07
AT3G01420	DOX1	6855.11	-0.999664	0.170141	-5.8755	4.21561e-09	2.664e-07
AT1G80180	AT1G80180	5508.21	-1.0249	0.17461	-5.86966	4.36677e-09	2.7471e-07
AT3G54590	HRGP1	2137.63	-1.17817	0.200735	-5.86927	4.37718e-09	2.7471e-07
AT2G21880	RAB7A	956.827	-1.3301	0.226973	-5.86019	4.62343e-09	2.88183e-07
AT4G16563	AT4G16563	352.994	-1.8117	0.309262	-5.85815	4.68059e-09	2.89768e-07
AT5G53460	GLT1	18424.9	-0.744051	0.127006	-5.8584	4.67354e-09	2.89768e-07
AT3G16240	DELTA-TIP	4686.41	-1.11328	0.190263	-5.85126	4.87876e-09	3.00003e-07
AT3G26510	AT3G26510	2105.11	-1.01521	0.173494	-5.85159	4.86901e-09	3.00003e-07
AT1G79380	RGLG4	6666.7	-0.643007	0.109906	-5.85053	4.90011e-09	3.00304e-07
AT4G36990	HSF4	3235.06	-1.00023	0.171078	-5.84664	5.01591e-09	3.06373e-07
AT3G59930	AT3G59930	2774.4	-1.0307	0.176942	-5.82508	5.70837e-09	3.46352e-07
AT2G01420	PIN4	1594.67	-1.08191	0.18586	-5.82111	5.84574e-09	3.53512e-07
AT3G13040	AT3G13040	11442	-0.593146	0.101917	-5.8199	5.88831e-09	3.54911e-07
AT1G17060	CYP72C1	1365.78	-1.08509	0.186756	-5.81021	6.2394e-09	3.74836e-07
AT4G26970	ACO2	3522.24	-0.934524	0.161007	-5.80425	6.46567e-09	3.87156e-07
AT2G18980	AT2G18980	2167.11	-1.37133	0.236417	-5.80045	6.6138e-09	3.93446e-07
AT2G32270	ZIP3	1116.26	-1.32667	0.22893	-5.7951	6.82796e-09	4.04867e-07
AT2G01890	PAP8	1588.63	-1.48999	0.257291	-5.79105	6.99479e-09	4.12084e-07
AT1G78660	GGH1	6433.19	-0.644485	0.111309	-5.79005	7.03652e-09	4.13209e-07
AT4G27652	AT4G27652	713.186	-1.44325	0.249823	-5.7771	7.59975e-09	4.44853e-07
AT5G57740	XBAT32	2033.98	-0.843578	0.146294	-5.76633	8.10184e-09	4.72728e-07
AT3G51360	AT3G51360	952.576	-1.43441	0.249007	-5.76054	8.38431e-09	4.87652e-07
AT2G05180	CYP705A6	2403	-1.0235	0.177773	-5.75735	8.54439e-09	4.95385e-07
AT4G12400	Hop3	5609.36	-0.687282	0.119464	-5.75303	8.76577e-09	5.06612e-07
AT1G07350	SR45a	5274.15	-0.801721	0.139502	-5.74704	9.08172e-09	5.23216e-07
AT4G36380	ROT3	10450.2	-0.547702	0.0953412	-5.74465	9.21087e-09	5.28988e-07
AT1G21310	EXT3	72741.2	-0.766754	0.133516	-5.7428	9.31244e-09	5.32357e-07
AT4G37160	sks15	617.503	-1.73803	0.302716	-5.74146	9.38614e-09	5.32357e-07
AT5G14340	MYB40	511.881	-1.26872	0.220965	-5.74172	9.37211e-09	5.32357e-07
AT5G24910	CYP714A1	774.319	-1.4939	0.260402	-5.73692	9.6413e-09	5.45137e-07
AT3G23050	IAA7	1417.07	-0.925427	0.161333	-5.73614	9.68581e-09	5.45963e-07
AT1G22430	AT1G22430	592.466	-1.8305	0.319256	-5.73364	9.82959e-09	5.52362e-07
AT5G15830	bZIP3	370.373	-1.76213	0.30759	-5.72883	1.01126e-08	5.64791e-07
AT3G27390	AT3G27390	2575.4	-0.900777	0.157258	-5.72803	1.01606e-08	5.6574e-07
AT2G05330	AT2G05330	1430.79	-0.912578	0.159618	-5.71725	1.08261e-08	5.97334e-07
AT3G12977	AT3G12977	1074.51	-1.43161	0.250561	-5.71364	1.10582e-08	6.06951e-07
AT5G64410	OPT4	1189.1	-1.15838	0.202744	-5.71351	1.10669e-08	6.06951e-07
AT5G01820	SR1	1841.9	-1.10353	0.193372	-5.70674	1.1516e-08	6.29689e-07
AT2G36460	FBA6	1694.1	-1.22361	0.214702	-5.6991	1.20443e-08	6.5661e-07
AT4G37010	CEN2	3392.73	-1.22093	0.214279	-5.69783	1.21338e-08	6.59525e-07
AT1G62975	AT1G62975	1378.61	-1.5543	0.273136	-5.69057	1.26615e-08	6.86165e-07
AT3G27960	KLCR2	1884.7	-1.06647	0.187517	-5.68732	1.29045e-08	6.97265e-07
AT3G21710	AT3G21710	4547.99	-1.19038	0.209926	-5.67047	1.42409e-08	7.60473e-07
AT3G23090	AT3G23090	1937.27	-1.25988	0.222942	-5.65118	1.5935e-08	8.4846e-07
AT2G16750	AT2G16750	4964.07	-0.971789	0.172812	-5.62339	1.8725e-08	9.9411e-07
AT2G26570	WEB1	1787.92	-1.21352	0.216005	-5.61804	1.93135e-08	1.02238e-06
AT3G24420	AT3G24420	1748.12	-0.916984	0.163689	-5.60199	2.11909e-08	1.11852e-06
AT1G30370	DLAH	1231.11	-1.39387	0.24908	-5.59609	2.19239e-08	1.14727e-06
AT1G30650	WRKY14	764.473	-1.22207	0.219026	-5.57958	2.41099e-08	1.25806e-06
AT1G33750	AT1G33750	2422.03	-1.01607	0.182304	-5.5735	2.49666e-08	1.29535e-06
AT2G40110	AT2G40110	4142.72	-0.969846	0.175671	-5.5208	3.37463e-08	1.73472e-06
AT3G53480	ABCG37	8311.45	-0.72185	0.130856	-5.51638	3.46058e-08	1.77032e-06
AT1G30360	ERD4	4377.67	-0.966444	0.175507	-5.50659	3.65842e-08	1.8611e-06
AT4G22666	AT4G22666	3421.43	-0.853176	0.155024	-5.50351	3.72313e-08	1.88877e-06
AT3G30390	AT3G30390	5002.52	-0.907357	0.165145	-5.49431	3.9224e-08	1.97886e-06
AT3G28100	UMAMIT45	502.448	-1.91396	0.348805	-5.4872	4.08357e-08	2.0545e-06
AT4G27860	MEB1	4960.24	-0.715931	0.130528	-5.48488	4.13742e-08	2.07587e-06
AT4G30190	HA2	15415.7	-0.777991	0.142221	-5.47029	4.493e-08	2.24196e-06
AT5G64100	AT5G64100	10552.6	-0.704363	0.129011	-5.45971	4.76926e-08	2.36687e-06
AT2G17710	AT2G17710	2756.11	-0.855069	0.156778	-5.454	4.92489e-08	2.43749e-06
AT4G26600	AT4G26600	1746.55	-0.801191	0.147122	-5.44576	5.15843e-08	2.53931e-06
AT3G09270	GSTU8	2874.92	-0.922291	0.169388	-5.44483	5.18558e-08	2.54581e-06
AT2G37750	AT2G37750	5064.44	-0.944789	0.173866	-5.43399	5.51065e-08	2.67867e-06
AT5G42020	BIP2	12534.7	-0.558314	0.102747	-5.43386	5.51486e-08	2.67867e-06
AT5G44020	AT5G44020	16243	-0.569813	0.10486	-5.43402	5.50971e-08	2.67867e-06
AT5G57070	AT5G57070	1384.75	-1.04553	0.192586	-5.4289	5.67033e-08	2.73238e-06
AT1G64060	RBOH F	3108.63	-1.0115	0.186435	-5.42549	5.77943e-08	2.77763e-06
AT5G10965	AT5G10965	4001.27	-0.736381	0.135794	-5.42278	5.86778e-08	2.81269e-06
AT5G03380	AT5G03380	12092.2	-0.835837	0.154247	-5.41884	5.99884e-08	2.86798e-06
AT1G62660	AT1G62660	12467.7	-0.437725	0.0808009	-5.41732	6.04974e-08	2.88476e-06
AT4G05100	MYB74	283.662	-1.67526	0.309301	-5.41627	6.08563e-08	2.89121e-06
AT4G29905	AT4G29905	3662.21	-0.986588	0.182243	-5.41358	6.17782e-08	2.92294e-06
AT4G21910	AT4G21910	1606.54	-1.35191	0.249781	-5.41238	6.21942e-08	2.93502e-06
AT3G09220	LAC7	1814.76	-1.20954	0.223624	-5.40881	6.34434e-08	2.98626e-06
AT1G29280	WRKY65	4045.88	-0.74564	0.137902	-5.40703	6.40777e-08	3.00836e-06
AT1G73660	AT1G73660	1976.22	-1.22872	0.227271	-5.40639	6.43064e-08	3.01135e-06
AT2G25980	AT2G25980	5575.12	-0.818423	0.151507	-5.40188	6.59446e-08	3.07231e-06
AT1G31120	KUP10	3397.28	-1.00575	0.186527	-5.39197	6.96891e-08	3.2385e-06
AT5G52060	BAG1	3403.47	-0.922943	0.171574	-5.37927	7.47884e-08	3.46665e-06
AT4G33150	AT4G33150	8604.66	-0.459988	0.0855374	-5.37762	7.54768e-08	3.48817e-06
AT1G04610	YUC3	2839.17	-0.859046	0.159879	-5.3731	7.73936e-08	3.5603e-06
AT5G07770	AT5G07770	1698.62	-1.23012	0.229031	-5.37098	7.83112e-08	3.59346e-06
AT1G35250	AT1G35250	155.426	-1.86374	0.347197	-5.36797	7.9626e-08	3.64464e-06
AT1G26440	UPS5	15341	-0.396427	0.0739571	-5.36023	8.31169e-08	3.76666e-06
AT3G62830	AUD1	3003.9	-0.889675	0.166039	-5.35823	8.40402e-08	3.79908e-06
AT1G65510	AT1G65510	1108.36	-1.40469	0.262177	-5.35778	8.42487e-08	3.7991e-06
AT4G30270	XTH24	927.26	-1.52202	0.284186	-5.35573	8.52125e-08	3.83309e-06
AT4G21230	CRK27	1283.36	-1.31289	0.245389	-5.35026	8.78284e-08	3.92179e-06
AT5G53250	AGP22	3445.75	-0.977604	0.182779	-5.34855	8.866e-08	3.94926e-06
AT2G47540	AT2G47540	1169.07	-1.24595	0.233135	-5.34433	9.07501e-08	4.03253e-06
AT4G20460	AT4G20460	1821.11	-1.13127	0.211904	-5.33859	9.36713e-08	4.15223e-06
AT1G61740	AT1G61740	21424.8	-0.516837	0.0969313	-5.33199	9.71428e-08	4.29569e-06
AT5G40450	AT5G40450	73266.1	-1.25134	0.234976	-5.32542	1.00719e-07	4.43237e-06
AT5G52640	HSP90.1	1942.7	-1.32315	0.248679	-5.3207	1.03369e-07	4.52718e-06
AT5G48290	AT5G48290	2408.05	-1.2739	0.239848	-5.3113	1.08846e-07	4.75564e-06
AT1G56660	AT1G56660	8207.08	-1.01969	0.192099	-5.30816	1.10738e-07	4.82675e-06
AT5G54940	AT5G54940	5220.54	-0.68696	0.129675	-5.29755	1.1737e-07	5.09151e-06
AT4G19160	AT4G19160	72858.3	-0.499477	0.0943409	-5.29439	1.19417e-07	5.15584e-06
AT2G18280	TLP2	3914.65	-0.551783	0.104291	-5.29078	1.21796e-07	5.24613e-06
AT3G56230	AT3G56230	2065.64	-1.11455	0.211349	-5.2735	1.33843e-07	5.75149e-06
AT4G15765	AT4G15765	746.418	-1.62472	0.308745	-5.26234	1.42236e-07	6.08349e-06
AT2G38760	ANNAT3	1145.46	-1.26186	0.240152	-5.2544	1.48504e-07	6.322e-06
AT4G30280	XTH18	862.085	-1.28277	0.245618	-5.22264	1.76394e-07	7.4057e-06
AT3G61420	AT3G61420	9336.85	-0.80769	0.155077	-5.20832	1.9056e-07	7.96383e-06
AT4G09760	AT4G09760	1475.96	-1.26372	0.24315	-5.19727	2.02237e-07	8.43256e-06
AT2G27360	AT2G27360	1067.79	-1.36401	0.262599	-5.19429	2.05507e-07	8.54937e-06
AT4G11530	CRK34	612.719	-1.24364	0.239653	-5.18934	2.11045e-07	8.7598e-06
AT4G12270	AT4G12270	560.036	-1.39207	0.268659	-5.18154	2.20067e-07	9.11356e-06
AT3G53230	AtCDC48B	687.151	-1.4699	0.284054	-5.1747	2.28272e-07	9.41068e-06
AT1G73970	AT1G73970	1273.36	-0.966015	0.186843	-5.1702	2.33838e-07	9.61843e-06
AT4G13860	AT4G13860	1218.21	-1.22794	0.23754	-5.1694	2.34843e-07	9.63804e-06
AT2G04030	CR88	4604.57	-0.641131	0.124079	-5.1671	2.37755e-07	9.73571e-06
AT4G15500	UGT84A4	260.626	-1.70151	0.329586	-5.16257	2.43576e-07	9.92952e-06
AT2G03730	ACR5	2357.7	-0.983792	0.19062	-5.16102	2.45602e-07	9.98981e-06
AT2G39050	EULS3	519.452	-1.34149	0.260537	-5.14894	2.61962e-07	1.06316e-05
AT5G43630	TZP	2380.96	-0.781746	0.15204	-5.14173	2.72226e-07	1.10236e-05
AT5G13180	NAC083	2180.27	-1.16938	0.227548	-5.13903	2.76155e-07	1.11334e-05
AT4G32650	KAT3	1758.91	-1.15564	0.225006	-5.13602	2.80614e-07	1.12634e-05
AT3G52800	AT3G52800	3329.65	-0.786168	0.153302	-5.12821	2.92505e-07	1.16638e-05
AT1G22740	RABG3B	1911.89	-0.974422	0.190034	-5.12761	2.93436e-07	1.16754e-05
AT2G30930	AT2G30930	5758.14	-0.742544	0.14491	-5.12416	2.98868e-07	1.184e-05
AT1G23040	AT1G23040	1320.09	-1.18169	0.230829	-5.11933	3.06631e-07	1.2069e-05
AT5G05600	AT5G05600	1463	-0.890472	0.174143	-5.11344	3.16343e-07	1.24244e-05
AT5G66650	AT5G66650	2897.02	-0.901484	0.176319	-5.11281	3.17401e-07	1.24393e-05
AT1G70860	AT1G70860	211.067	-1.78643	0.349447	-5.11217	3.18486e-07	1.2455e-05
AT4G10040	CYTC-2	558.091	-1.39929	0.27381	-5.11045	3.21399e-07	1.25421e-05
AT5G55250	IAMT1	648.911	-1.41605	0.27733	-5.10601	3.29032e-07	1.28126e-05
AT4G15610	AT4G15610	4077.7	-1.07903	0.211406	-5.10408	3.32405e-07	1.29164e-05
AT5G37890	AT5G37890	1150.11	-1.01667	0.200197	-5.07833	3.8077e-07	1.464e-05
AT1G11910	APA1	6665.85	-0.638331	0.125766	-5.07553	3.86414e-07	1.48258e-05
AT2G23410	CPT	433.417	-1.2618	0.248946	-5.06858	4.00805e-07	1.53457e-05
AT4G15920	SWEET17	782.674	-1.48046	0.292136	-5.0677	4.02643e-07	1.53838e-05
AT2G01850	EXGT-A3	3536.46	-0.864171	0.17058	-5.06608	4.06082e-07	1.54828e-05
AT1G36060	AT1G36060	22586.8	-0.484617	0.0958058	-5.05833	4.22949e-07	1.60923e-05
AT3G32980	AT3G32980	5077.88	-0.610574	0.120868	-5.05158	4.38176e-07	1.65339e-05
AT1G79550	PGK	6663.43	-0.577546	0.114862	-5.02816	4.95207e-07	1.8609e-05
AT5G01520	AIRP2	916.784	-1.33604	0.265797	-5.02653	4.99424e-07	1.87289e-05
AT3G06420	ATG8H	1692.41	-0.771983	0.1537	-5.02266	5.09603e-07	1.90325e-05
AT4G33120	AT4G33120	4128.23	-0.911669	0.181608	-5.01998	5.16762e-07	1.92605e-05
AT5G38550	AT5G38550	1215.89	-1.2004	0.23974	-5.0071	5.52549e-07	2.04275e-05
AT2G42850	CYP718	783.955	-1.62336	0.324581	-5.00141	5.69137e-07	2.09559e-05
AT3G24100	AT3G24100	4323.4	-0.457558	0.0914975	-5.00077	5.71028e-07	2.09833e-05
AT1G50590	AT1G50590	364.3	-1.47058	0.294264	-4.9975	5.80791e-07	2.12565e-05
AT1G10682	AT1G10682	5087.49	-0.695739	0.139251	-4.99628	5.84475e-07	2.13485e-05
AT4G00700	AT4G00700	1254.87	-1.1908	0.238848	-4.98559	6.17741e-07	2.25186e-05
AT3G17810	PYD1	3001.57	-0.805258	0.161544	-4.98476	6.20378e-07	2.25697e-05
AT3G50970	LTI30	1725	-1.24056	0.248948	-4.9832	6.25421e-07	2.27079e-05
AT2G47000	ABCB4	5109.18	-0.778625	0.156421	-4.97774	6.43307e-07	2.32188e-05
AT2G15370	FUT5	626.553	-1.55816	0.313075	-4.97694	6.45963e-07	2.32237e-05
AT5G18310	AT5G18310	4232.54	-0.609278	0.12242	-4.97694	6.45985e-07	2.32237e-05
AT3G56240	CCH	7647.49	-0.543085	0.109224	-4.97219	6.61991e-07	2.37523e-05
AT4G16190	AT4G16190	6277.25	-0.540067	0.108757	-4.96581	6.84137e-07	2.44988e-05
AT1G49500	AT1G49500	2427.4	-1.10432	0.222577	-4.96153	6.99399e-07	2.49963e-05
AT1G78680	GGH2	2910.95	-0.684257	0.137992	-4.95866	7.0982e-07	2.52207e-05
AT5G66985	AT5G66985	92.0554	-1.73103	0.349659	-4.95064	7.39706e-07	2.61807e-05
AT1G13830	AT1G13830	860.459	-1.33809	0.27033	-4.94984	7.42759e-07	2.62379e-05
AT1G47600	BGLU34	1772.08	-0.867221	0.175598	-4.93866	7.86608e-07	2.76798e-05
AT2G45750	AT2G45750	941.836	-1.25664	0.254635	-4.93505	8.01283e-07	2.8142e-05
AT4G01480	PPa5	2888.24	-0.772586	0.156691	-4.93063	8.19644e-07	2.87316e-05
AT4G13100	AT4G13100	1917.25	-0.778749	0.158111	-4.92534	8.42141e-07	2.94636e-05
AT5G44110	ABCI21	925.415	-1.34504	0.273174	-4.92376	8.48985e-07	2.95516e-05
AT5G50760	AT5G50760	594.8	-1.58244	0.321396	-4.92364	8.49508e-07	2.95516e-05
AT2G24300	AT2G24300	1477.46	-0.82159	0.167485	-4.90546	9.32092e-07	3.22401e-05
AT1G03850	GRXS13	3888.25	-0.828957	0.169115	-4.90173	9.49971e-07	3.27346e-05
AT5G47740	AT5G47740	1502.28	-1.21612	0.248431	-4.89519	9.82087e-07	3.3714e-05
AT2G03140	AT2G03140	5477.34	-0.42462	0.0868114	-4.8913	1.00173e-06	3.41956e-05
AT2G48140	EDA4	2560.75	-0.656256	0.134166	-4.89137	1.00138e-06	3.41956e-05
AT5G64400	AT5G64400	5570.21	-0.438995	0.0897975	-4.88873	1.01491e-06	3.45424e-05
AT2G20630	PIA1	2424.4	-0.843988	0.172807	-4.884	1.03955e-06	3.52886e-05
AT5G56540	AGP14	8612.05	-0.588515	0.120739	-4.87427	1.09211e-06	3.68672e-05
AT2G21940	SK1	2648.71	-0.776424	0.159575	-4.86558	1.14123e-06	3.84545e-05
AT1G22180	AT1G22180	1026.79	-1.15189	0.236945	-4.86142	1.16548e-06	3.91993e-05
AT5G51440	AT5G51440	519.733	-1.46466	0.301431	-4.85903	1.17959e-06	3.95283e-05
AT4G40010	SNRK2.7	1629.35	-1.11564	0.230268	-4.84495	1.26644e-06	4.22832e-05
AT1G35350	AT1G35350	477.391	-1.38009	0.285271	-4.83781	1.3128e-06	4.37513e-05
AT1G76240	AT1G76240	1722.25	-0.816925	0.168998	-4.83394	1.33859e-06	4.44486e-05
AT5G16780	DOT2	6422.1	-0.704174	0.145836	-4.82853	1.37545e-06	4.54248e-05
AT1G19700	BEL10	1125.6	-1.20115	0.248812	-4.82756	1.38217e-06	4.55642e-05
AT1G69780	ATHB13	893.904	-0.85413	0.177226	-4.81942	1.43973e-06	4.73761e-05
AT4G33960	AT4G33960	592.718	-1.3299	0.276379	-4.81188	1.49519e-06	4.91127e-05
AT4G37410	CYP81F4	1125.09	-0.747311	0.155491	-4.80612	1.53884e-06	5.04557e-05
AT1G08380	PSAO	464.746	-1.35609	0.282755	-4.796	1.61868e-06	5.29784e-05
AT4G16380	AT4G16380	3841.79	-0.954484	0.199239	-4.79065	1.66243e-06	5.4313e-05
AT5G40690	AT5G40690	1490.5	-0.812529	0.169751	-4.78659	1.69643e-06	5.53248e-05
AT3G14590	NTMC2T6.2	1659.43	-1.25688	0.26301	-4.77882	1.76323e-06	5.74008e-05
AT5G45510	AT5G45510	32289.3	-0.630892	0.132112	-4.77544	1.79313e-06	5.82702e-05
AT5G18780	AT5G18780	2497.22	-0.965477	0.202383	-4.77055	1.8372e-06	5.95966e-05
AT3G49780	PSK4	6154.81	-0.95909	0.201219	-4.76639	1.87554e-06	6.0491e-05
AT4G14760	NET1B	2675.39	-1.05748	0.221874	-4.76613	1.87803e-06	6.0491e-05
AT5G08640	FLS1	648.498	-1.31695	0.276557	-4.76194	1.91743e-06	6.1532e-05
AT4G12510	AT4G12510	1187.87	-1.14205	0.24013	-4.75597	1.97497e-06	6.31679e-05
AT2G16790	AT2G16790	1239.08	-1.00081	0.210563	-4.75303	2.00386e-06	6.38682e-05
AT2G16980	AT2G16980	4259.76	-0.87266	0.183909	-4.74506	2.08444e-06	6.62054e-05
AT4G11190	AT4G11190	546.849	-1.27003	0.267836	-4.7418	2.1183e-06	6.71641e-05
AT3G19370	AT3G19370	1697.05	-1.05673	0.223096	-4.73665	2.17276e-06	6.87714e-05
AT3G19430	AT3G19430	131.282	-1.62822	0.344189	-4.73061	2.23849e-06	7.06071e-05
AT5G15910	AT5G15910	1853.92	-0.673588	0.142414	-4.7298	2.2474e-06	7.07659e-05
AT3G05880	RCI2A	4960.74	-0.691823	0.146295	-4.72894	2.25691e-06	7.0943e-05
AT3G04640	AT3G04640	607.894	-1.10985	0.234989	-4.72298	2.32415e-06	7.28745e-05
AT5G52830	WRKY27	1115.96	-1.18676	0.251368	-4.7212	2.34461e-06	7.33214e-05
AT5G38350	AT5G38350	1072.98	-1.37104	0.290511	-4.71942	2.36513e-06	7.38365e-05
AT2G02680	AT2G02680	1197.23	-1.18314	0.250718	-4.71902	2.36985e-06	7.38575e-05
AT3G03500	AT3G03500	1582.24	-1.14025	0.241662	-4.71838	2.37729e-06	7.39216e-05
AT5G09440	EXL4	1663.09	-0.960071	0.203485	-4.71815	2.38e-06	7.39216e-05
AT1G30400	ABCC1	5934.52	-0.69449	0.147422	-4.71089	2.46643e-06	7.62172e-05
AT1G52410	TSA1	337.538	-1.56317	0.331877	-4.7101	2.47599e-06	7.63834e-05
AT3G16440	MLP-300B	1715.92	-0.810084	0.172016	-4.70936	2.48493e-06	7.65299e-05
AT1G48300	DGAT3	10411.4	-0.49329	0.10476	-4.70877	2.49218e-06	7.6624e-05
AT5G03240	UBQ3	16708.5	-0.421444	0.0897991	-4.69318	2.68985e-06	8.21484e-05
AT5G52310	LTI78	380.673	-1.52125	0.324735	-4.68458	2.80531e-06	8.55315e-05
AT1G01060	LHY	359.298	-1.32689	0.28339	-4.68221	2.83805e-06	8.63856e-05
AT1G56110	NOP56	13693.8	-0.384608	0.0821608	-4.68116	2.8526e-06	8.66838e-05
AT1G12290	AT1G12290	1138.53	-1.16289	0.248599	-4.67778	2.90002e-06	8.78408e-05
AT1G08500	ENODL18	1777.65	-0.812434	0.174394	-4.65862	3.18336e-06	9.56211e-05
AT3G09925	AT3G09925	1196.85	-0.785692	0.168794	-4.65475	3.24378e-06	9.72761e-05
AT1G48930	GH9C1	878.489	-1.25641	0.270079	-4.65202	3.287e-06	9.82494e-05
AT3G51860	CAX3	1713.18	-1.08172	0.232926	-4.64405	3.41641e-06	0.000101784
AT1G78260	AT1G78260	2196.69	-1.02858	0.221665	-4.64023	3.48025e-06	0.000103038
AT4G39950	CYP79B2	2651.93	-0.661127	0.142641	-4.6349	3.57109e-06	0.000105192
AT1G74940	AT1G74940	1007.48	-1.21804	0.263607	-4.62068	3.82492e-06	0.000112126
AT4G02290	GH9B13	2829.15	-0.636266	0.137746	-4.61911	3.85389e-06	0.000112794
AT5G47560	TDT	2140.26	-0.901915	0.195399	-4.61575	3.91678e-06	0.000114269
AT1G72500	AT1G72500	1890.38	-1.0304	0.2234	-4.61237	3.98104e-06	0.000115958
AT5G10030	TGA4	1518.09	-0.984086	0.213393	-4.61162	3.99549e-06	0.000116194
AT1G31070	GlcNAc1pUT1	2734.84	-0.967314	0.209783	-4.61103	4.00686e-06	0.000116339
AT3G62680	PRP3	2227.11	-0.851481	0.184827	-4.60691	4.08689e-06	0.000118474
AT5G62920	ARR6	1043.31	-1.17611	0.25544	-4.60427	4.13914e-06	0.000119799
AT4G25390	AT4G25390	1529.29	-0.842193	0.18304	-4.60115	4.20169e-06	0.000121225
AT5G52300	LTI65	294.301	-1.53353	0.333423	-4.59935	4.23815e-06	0.000122084
AT4G36870	BLH2	295.283	-1.65315	0.360047	-4.59149	4.40089e-06	0.000126175
AT5G59530	AT5G59530	932.014	-1.2973	0.282592	-4.59073	4.41702e-06	0.000126439
AT1G20440	COR47	12886	-1.19863	0.261224	-4.58851	4.46425e-06	0.000127248
AT1G08190	VPS41	3143.58	-0.576637	0.125775	-4.58466	4.54726e-06	0.000129356
AT2G31560	AT2G31560	540.84	-1.19293	0.260785	-4.57436	4.77676e-06	0.000135253
AT4G04840	MSRB6	387.362	-1.55629	0.340444	-4.57134	4.84608e-06	0.000136801
AT2G41380	AT2G41380	1734.65	-1.01885	0.2229	-4.57089	4.8565e-06	0.000136874
AT4G13615	AT4G13615	2857.81	-0.765211	0.167616	-4.56525	4.98901e-06	0.000140392
AT5G43580	UPI	3013.5	-0.872515	0.191396	-4.55869	5.14729e-06	0.000144179
AT4G32410	CESA1	13993.8	-0.402518	0.0883293	-4.55702	5.18848e-06	0.000145111
AT2G45170	ATG8E	3142.13	-0.957167	0.210585	-4.54527	5.48653e-06	0.000152978
AT1G73860	AT1G73860	369.948	-1.27225	0.280135	-4.54157	5.58377e-06	0.000155368
AT3G04010	AT3G04010	1244.89	-1.40812	0.310066	-4.54136	5.58927e-06	0.000155368
AT2G41220	GLU2	4925.59	-0.692162	0.152509	-4.5385	5.66557e-06	0.00015725
AT1G71697	CK1	1801.61	-1.08278	0.238824	-4.53382	5.79268e-06	0.000160534
AT4G19420	AT4G19420	2151.15	-0.950276	0.209764	-4.53021	5.8925e-06	0.000162806
AT1G72020	AT1G72020	2547.78	-0.58234	0.128595	-4.52849	5.9406e-06	0.000163887
AT2G18050	HIS1-3	762.421	-1.19657	0.26466	-4.52118	6.14972e-06	0.000169145
AT5G03760	ATCSLA09	2133.14	-1.03514	0.229027	-4.51972	6.19222e-06	0.000169803
AT3G14660	CYP72A13	3064.6	-0.709847	0.15713	-4.51757	6.25534e-06	0.000170982
AT5G63595	FLS4	835.976	-1.00872	0.223469	-4.5139	6.36467e-06	0.00017349
AT1G64200	VHA-E3	3473.51	-0.776786	0.172219	-4.51046	6.46857e-06	0.000176059
AT2G35940	BLH1	566.239	-1.44078	0.319571	-4.50847	6.52982e-06	0.000177461
AT2G31570	GPX2	2581.84	-1.03008	0.228529	-4.50742	6.56217e-06	0.000178076
AT3G24670	AT3G24670	1659.92	-0.783887	0.174046	-4.5039	6.67162e-06	0.000180777
AT2G37180	RD28	2005.37	-0.794469	0.176647	-4.49749	6.87606e-06	0.000185765
AT1G52565	AT1G52565	769.698	-1.31542	0.293125	-4.48759	7.20344e-06	0.000193181
AT1G14960	AT1G14960	2063.98	-0.936715	0.209006	-4.48176	7.40304e-06	0.000197953
AT1G70410	BCA4	5851.61	-0.671285	0.149867	-4.4792	7.49243e-06	0.00020005
AT3G23820	GAE6	9959.76	-0.458095	0.102329	-4.47668	7.58132e-06	0.000201833
AT4G25070	AT4G25070	912.484	-1.08947	0.243443	-4.47526	7.63196e-06	0.000202886
AT3G54500	AT3G54500	13427.7	-0.435984	0.0974583	-4.47354	7.69349e-06	0.000203952
AT5G61340	AT5G61340	2666.38	-0.723163	0.161665	-4.47323	7.70462e-06	0.000203952
AT5G59820	RHL41	729.029	-1.30973	0.292876	-4.47196	7.7505e-06	0.000204844
AT2G31020	ORP1A	1920.91	-0.971273	0.217338	-4.46895	7.86034e-06	0.000206899
AT2G43050	ATPMEPCRD	601.135	-0.988566	0.221197	-4.46917	7.85249e-06	0.000206899
AT5G38970	BR6OX1	772.16	-0.988133	0.221113	-4.4689	7.86222e-06	0.000206899
AT2G43820	UGT74F2	2151.61	-0.84935	0.190404	-4.46077	8.16639e-06	0.000214594
AT4G39030	EDS5	1580.76	-1.07423	0.241139	-4.45482	8.39629e-06	0.000220002
AT2G39040	AT2G39040	759.778	-1.23898	0.27819	-4.45373	8.43929e-06	0.000220812
AT1G35260	MLP165	1156.67	-1.00602	0.226096	-4.44954	8.60549e-06	0.000224838
AT1G03080	NET1D	11093.9	-0.602518	0.135452	-4.44821	8.65885e-06	0.000225909
AT4G30450	AT4G30450	750.39	-1.05036	0.236219	-4.44653	8.72677e-06	0.00022671
AT3G45130	LAS1	815.374	-1.29259	0.290815	-4.44471	8.80085e-06	0.00022831
AT5G05270	CHIL	2261.23	-0.815894	0.183632	-4.4431	8.86735e-06	0.000229383
AT5G51780	AT5G51780	6429.66	-0.52248	0.117627	-4.44184	8.91909e-06	0.000230395
AT5G20220	AT5G20220	343.783	-1.14419	0.257792	-4.43845	9.06103e-06	0.000233401
AT2G05620	PGR5	318.442	-1.37337	0.309691	-4.43464	9.22276e-06	0.000236899
AT5G09385	AT5G09385	443.419	-1.32409	0.298604	-4.43428	9.23821e-06	0.000236963
AT5G15180	AT5G15180	1200.29	-1.14753	0.258834	-4.43345	9.27389e-06	0.000237544
AT5G24880	AT5G24880	658.931	-1.02836	0.232593	-4.42126	9.81272e-06	0.000250994
AT5G21280	AT5G21280	519.977	-1.37509	0.311236	-4.41816	9.95466e-06	0.000254269
AT3G50130	AT3G50130	350.092	-1.50402	0.341127	-4.40898	1.03859e-05	0.000263808
AT3G56360	AT3G56360	3798.17	-0.610018	0.138368	-4.40866	1.04013e-05	0.000263833
AT1G14120	AT1G14120	408.606	-1.534	0.348213	-4.40534	1.05618e-05	0.000267162
AT2G28290	SYD	8105.84	-0.492786	0.111855	-4.40557	1.05508e-05	0.000267162
AT1G64690	BLT	664.521	-0.979977	0.222619	-4.40204	1.07237e-05	0.000270881
AT3G63200	PLP9	3789.71	-0.80324	0.182646	-4.3978	1.09354e-05	0.000275848
AT3G20370	AT3G20370	7231.73	-0.514605	0.117121	-4.39379	1.1139e-05	0.000280595
AT5G25240	AT5G25240	336.115	-1.19343	0.271863	-4.38983	1.13438e-05	0.000285361
AT1G27210	AT1G27210	5255.46	-0.49939	0.113963	-4.38205	1.17568e-05	0.00029408
AT2G21045	AT2G21045	2153.72	-0.783908	0.178886	-4.38216	1.17507e-05	0.00029408
AT4G29700	AT4G29700	2301.16	-0.714669	0.1631	-4.38179	1.17709e-05	0.00029408
AT1G76890	GT2	1821.44	-1.07315	0.244985	-4.38049	1.18411e-05	0.000295429
AT5G54030	AT5G54030	361.719	-1.32952	0.303591	-4.37931	1.19058e-05	0.000296637
AT1G31330	PSAF	421.025	-1.20285	0.275404	-4.36757	1.25638e-05	0.000311758
AT3G01190	AT3G01190	7281.15	-0.531535	0.121943	-4.35889	1.30725e-05	0.000323727
AT4G01070	GT72B1	1098.86	-1.03131	0.23672	-4.35668	1.32051e-05	0.000325898
AT5G26660	MYB86	1260.48	-1.03449	0.237536	-4.35509	1.33015e-05	0.000327835
AT5G61820	AT5G61820	2965.26	-0.748812	0.172	-4.35356	1.33946e-05	0.000329684
AT1G69810	WRKY36	2339.56	-0.838161	0.192681	-4.35	1.36139e-05	0.000334631
AT1G22930	AT1G22930	4274.9	-0.790911	0.182019	-4.34522	1.39136e-05	0.00034108
AT1G80870	AT1G80870	1535.38	-0.944854	0.217763	-4.33891	1.43191e-05	0.000350081
AT1G33970	AT1G33970	437.806	-1.35494	0.31247	-4.33623	1.44949e-05	0.000353431
AT1G12560	EXPA7	1010.26	-1.11645	0.257932	-4.32847	1.50146e-05	0.000364672
AT3G11780	AT3G11780	1444.05	-0.816556	0.188648	-4.32846	1.50158e-05	0.000364672
AT1G47480	AT1G47480	2188.14	-0.777366	0.180131	-4.31556	1.59199e-05	0.000385603
AT4G32940	GAMMA-VPE	2507.71	-0.717334	0.166273	-4.31419	1.60189e-05	0.000387488
AT2G42310	AT2G42310	1845.51	-0.766845	0.177768	-4.31374	1.60518e-05	0.000387771
AT2G02130	LCR68	4282.32	-0.724196	0.168181	-4.30606	1.66192e-05	0.000400417
AT1G56330	SAR1B	4834.45	-0.445992	0.103618	-4.30419	1.67594e-05	0.000403264
AT5G53500	AT5G53500	774.225	-1.32093	0.307357	-4.2977	1.72582e-05	0.000413631
AT3G16470	JR1	3109.75	-0.860121	0.200387	-4.2923	1.76828e-05	0.00042231
AT5G48570	AT5G48570	1223.15	-0.88797	0.2069	-4.29178	1.77245e-05	0.000422588
AT3G01470	HB-1	2638.05	-0.856387	0.199566	-4.29124	1.77674e-05	0.000423059
AT5G44480	DUR	4196.52	-0.959309	0.223896	-4.28462	1.8305e-05	0.000434161
AT1G08520	ALB1	3251.5	-0.512356	0.119697	-4.28046	1.86511e-05	0.000441412
AT2G34660	ABCC2	8008.19	-0.407833	0.0952865	-4.28007	1.86832e-05	0.000441412
AT5G45940	NUDT11	1180.42	-1.033	0.24163	-4.27514	1.91013e-05	0.000450125
AT1G78420	AT1G78420	2545.76	-0.802329	0.187733	-4.27377	1.92193e-05	0.000452322
AT4G14750	IQD19	1253.24	-0.747851	0.175039	-4.27249	1.93306e-05	0.000454356
AT3G50300	AT3G50300	1651.49	-1.03384	0.242099	-4.27033	1.95182e-05	0.000457588
AT2G37150	AT2G37150	2366.54	-0.779386	0.182539	-4.2697	1.95734e-05	0.000458293
AT4G12880	ENODL19	1948.19	-0.706266	0.165712	-4.26202	2.0259e-05	0.000473134
AT1G22750	AT1G22750	1681.22	-0.893189	0.209827	-4.25678	2.0739e-05	0.000483108
AT1G48540	AT1G48540	560.288	-1.38222	0.324852	-4.25491	2.09129e-05	0.000485302
AT4G36860	AT4G36860	4629.17	-0.731968	0.172025	-4.25502	2.0903e-05	0.000485302
AT1G65840	PAO4	3919.51	-0.513141	0.120749	-4.24966	2.14097e-05	0.0004962
AT5G65925	AT5G65925	1801.31	-0.957551	0.225395	-4.24832	2.1538e-05	0.000498539
AT4G37790	HAT22	1671.96	-0.612455	0.144225	-4.24651	2.17123e-05	0.000501939
AT2G28250	NCRK	2814.24	-0.713177	0.168235	-4.23916	2.24357e-05	0.000517352
AT4G35300	TMT2	1089.24	-0.884837	0.209046	-4.23274	2.3086e-05	0.000531006
AT5G02090	AT5G02090	1527.57	-0.982365	0.232392	-4.22718	2.36636e-05	0.000542924
AT5G57630	CIPK21	4455.58	-0.760453	0.179989	-4.225	2.38944e-05	0.000547533
AT4G30460	AT4G30460	816.303	-0.873747	0.20692	-4.22262	2.41474e-05	0.000551944
AT5G47480	AT5G47480	7292.79	-0.389999	0.0923561	-4.22277	2.41313e-05	0.000551944
AT5G37600	GSR 1	4994.16	-0.545174	0.129223	-4.21885	2.45548e-05	0.000560556
AT3G13310	AT3G13310	2074.5	-0.681712	0.161639	-4.21749	2.47042e-05	0.000563261
AT4G33550	AT4G33550	685.698	-1.08918	0.258751	-4.20937	2.56081e-05	0.000583143
AT4G40090	AGP3	5146.48	-0.458075	0.108839	-4.20873	2.56808e-05	0.00058407
AT4G16860	RPP4	229.444	-1.50657	0.358022	-4.20805	2.57587e-05	0.000585114
AT2G23630	sks16	285.965	-1.3928	0.33172	-4.1987	2.68448e-05	0.000608271
AT3G21090	ABCG15	323.68	-1.39737	0.332838	-4.19835	2.68869e-05	0.000608471
AT3G21680	AT3G21680	893.525	-0.901609	0.215112	-4.19134	2.77309e-05	0.000625609
AT5G41315	GL3	439.59	-1.22411	0.292104	-4.19067	2.78137e-05	0.00062634
AT1G80450	AT1G80450	226.853	-1.494	0.357289	-4.18148	2.89621e-05	0.000649842
AT2G01430	HB17	844.662	-1.21434	0.290412	-4.18146	2.89641e-05	0.000649842
AT4G31550	WRKY11	1554.58	-0.965722	0.231157	-4.17778	2.94362e-05	0.000658816
AT5G51060	RHD2	920.16	-1.10042	0.263447	-4.17698	2.95402e-05	0.000660333
AT5G47140	GATA27	809.935	-1.072	0.256701	-4.17608	2.96576e-05	0.00066134
AT1G17065	AT1G17065	215.592	-1.33941	0.321463	-4.16662	3.09144e-05	0.000687686
AT4G16950	RPP5	521.602	-1.16858	0.280919	-4.15984	3.18469e-05	0.000706708
AT5G20050	AT5G20050	1499.02	-1.10758	0.266424	-4.1572	3.22168e-05	0.000712803
AT4G31920	RR10	971.607	-0.990774	0.23842	-4.15558	3.24468e-05	0.000715456
AT5G19230	AT5G19230	3101.5	-0.730234	0.175717	-4.15574	3.2423e-05	0.000715456
AT3G48350	CEP3	399.334	-1.37108	0.330327	-4.15068	3.31492e-05	0.000728523
AT1G60940	SNRK2.10	2790.25	-0.484449	0.116792	-4.14796	3.35457e-05	0.000735469
AT1G19900	AT1G19900	219.837	-1.49466	0.360373	-4.14754	3.36061e-05	0.000735908
AT3G24503	ALDH2C4	4248.49	-0.422525	0.101999	-4.14244	3.43636e-05	0.0007498
AT4G13340	LRX3	1472.46	-0.892007	0.215366	-4.14181	3.4457e-05	0.000750291
AT4G30080	ARF16	840.68	-0.88011	0.212522	-4.14126	3.454e-05	0.000750958
AT2G40230	AT2G40230	584.079	-1.17466	0.284016	-4.13588	3.5359e-05	0.000766028
AT4G23450	AIRP1	527.459	-1.38672	0.335283	-4.13597	3.53451e-05	0.000766028
AT2G43340	AT2G43340	2617.07	-0.63207	0.152882	-4.13437	3.55924e-05	0.000770172
AT1G09155	PP2-B15	1061.91	-1.13039	0.273781	-4.12882	3.6463e-05	0.000786214
AT4G31355	AT4G31355	433.511	-1.37218	0.333256	-4.11748	3.83039e-05	0.000823963
AT3G13435	AT3G13435	1667.64	-1.16594	0.283458	-4.11327	3.90086e-05	0.000836167
AT3G56080	AT3G56080	747.601	-1.34591	0.327208	-4.11331	3.90032e-05	0.000836167
AT3G17800	AT3G17800	2465.43	-0.787023	0.192201	-4.0948	4.2254e-05	0.000896266
AT4G25400	AT4G25400	1208.47	-1.1381	0.277934	-4.09485	4.2244e-05	0.000896266
AT1G19835	AT1G19835	8220.21	-0.485883	0.118741	-4.09194	4.27773e-05	0.000905264
AT4G30170	AT4G30170	16620.8	-0.36707	0.0898026	-4.08752	4.36016e-05	0.000920574
AT1G01320	AT1G01320	3448.23	-0.605369	0.148123	-4.08692	4.37135e-05	0.000921871
AT3G08040	FRD3	751.902	-1.15515	0.283263	-4.07801	4.54233e-05	0.000952429
AT4G01720	WRKY47	600.62	-1.3877	0.340205	-4.07902	4.52257e-05	0.000952429
AT5G38010	AT5G38010	382.322	-1.41571	0.347142	-4.07818	4.53891e-05	0.000952429
AT1G09560	GLP5	6031.31	-0.402474	0.0987534	-4.07555	4.59058e-05	0.000960342
AT5G41790	CIP1	17037.1	-0.502524	0.123349	-4.07399	4.62137e-05	0.000963471
AT3G14200	AT3G14200	444.681	-1.31991	0.324042	-4.07329	4.63542e-05	0.0009642
AT5G11110	SPS2F	471.509	-1.24508	0.305667	-4.07332	4.63478e-05	0.0009642
AT3G13437	AT3G13437	212.769	-1.3809	0.339386	-4.06883	4.72496e-05	0.00098059
AT2G23810	TET8	3798.14	-0.521907	0.128319	-4.06728	4.75658e-05	0.000986033
AT3G60550	CYCP3;2	560.883	-1.19485	0.293908	-4.0654	4.795e-05	0.000991745
AT5G23280	AT5G23280	897.467	-1.00839	0.248082	-4.06475	4.80837e-05	0.000993385
AT2G45660	AGL20	131.035	-1.42582	0.350886	-4.0635	4.83422e-05	0.000997597
AT1G18290	AT1G18290	346.778	-1.34449	0.330902	-4.06309	4.84267e-05	0.000998213
AT5G54585	AT5G54585	726.854	-1.04993	0.258428	-4.06275	4.84975e-05	0.000998546
AT2G39730	RCA	586.599	-1.11958	0.275646	-4.06167	4.87235e-05	0.00100207
AT1G05300	ZIP5	896.48	-0.863864	0.212875	-4.05808	4.94789e-05	0.00101532
AT5G55970	AT5G55970	2137.23	-0.709323	0.174898	-4.05563	4.9999e-05	0.00102484
AT1G04250	AXR3	2570.57	-0.614971	0.151736	-4.05292	5.0583e-05	0.00103231
AT3G17510	CIPK1	2108.68	-0.81653	0.201469	-4.05289	5.05898e-05	0.00103231
AT3G20840	PLT1	1478.72	-0.874643	0.21598	-4.04966	5.12929e-05	0.00104433
AT1G27290	AT1G27290	2650.82	-0.569155	0.140566	-4.04903	5.14305e-05	0.00104489
AT1G54030	MVP1	3799.51	-0.523962	0.129471	-4.04696	5.18878e-05	0.00105292
AT2G44010	AT2G44010	1133.39	-0.956107	0.236315	-4.0459	5.21227e-05	0.00105651
AT1G17745	PGDH	1613.43	-0.654857	0.161924	-4.04421	5.24993e-05	0.00106297
AT1G02860	NLA	1915.11	-0.85823	0.212369	-4.04122	5.31734e-05	0.00107542
AT1G76680	OPR1	3648.49	-0.630226	0.156438	-4.0286	5.61107e-05	0.00112858
AT4G12550	AIR1	781.438	-1.23443	0.306544	-4.02692	5.65114e-05	0.00113414
AT2G16970	MEE15	1019.44	-1.21629	0.302089	-4.02624	5.66752e-05	0.00113618
AT1G64561	AT1G64561	214.929	-1.26686	0.31534	-4.01744	5.88345e-05	0.00117431
AT3G29630	AT3G29630	555.571	-1.38974	0.346335	-4.01272	6.00236e-05	0.00119543
AT3G14280	AT3G14280	1199.51	-1.16399	0.290115	-4.01218	6.01607e-05	0.00119686
AT1G05650	AT1G05650	513.671	-1.37709	0.343871	-4.00467	6.2105e-05	0.00123355
AT2G30340	LBD13	797.636	-0.942778	0.235428	-4.00453	6.21401e-05	0.00123355
AT4G11570	AT4G11570	1327.03	-0.941431	0.235656	-3.99493	6.4712e-05	0.00127353
AT4G25830	AT4G25830	778.84	-0.873226	0.219062	-3.9862	6.71387e-05	0.00131703
AT2G21840	AT2G21840	744.388	-1.01506	0.255029	-3.98018	6.88629e-05	0.00134651
AT1G74460	AT1G74460	308.616	-1.31493	0.33098	-3.97285	7.10188e-05	0.00138405
AT3G50630	KRP2	1226.99	-0.958118	0.241932	-3.96028	7.48628e-05	0.00145294
AT4G37970	CAD6	241.777	-1.39355	0.352447	-3.95394	7.68746e-05	0.00148646
AT5G39340	AHP3	2064.07	-0.788576	0.199447	-3.95381	7.69155e-05	0.00148646
AT3G50640	AT3G50640	2856.57	-0.499745	0.126428	-3.95279	7.7245e-05	0.00149125
AT4G18610	LSH9	898.9	-1.15586	0.292463	-3.95215	7.74527e-05	0.00149254
AT5G67420	LBD37	3117.77	-0.566719	0.143398	-3.95208	7.74753e-05	0.00149254
AT3G09240	BSK9	638.852	-1.12792	0.285439	-3.95152	7.76578e-05	0.00149448
AT1G30750	AT1G30750	1276.76	-0.747004	0.189171	-3.94882	7.85374e-05	0.00150982
AT5G65480	AT5G65480	4649.32	-0.571833	0.144822	-3.94852	7.8636e-05	0.00151013
AT3G07940	AT3G07940	698.056	-1.25856	0.319045	-3.94478	7.98736e-05	0.00153045
AT4G19030	NLM1	3352.26	-0.806246	0.204597	-3.94066	8.12567e-05	0.00155392
AT3G22840	ELIP1	141.378	-1.40091	0.3556	-3.93958	8.1626e-05	0.00155772
AT4G25340	FKBP53	17113	-0.314319	0.0797954	-3.93907	8.17993e-05	0.0015594
AT1G08990	PGSIP5	1015.45	-1.06593	0.270838	-3.93567	8.29655e-05	0.00157833
AT4G17220	MAP70-5	1715.83	-0.88778	0.225592	-3.93534	8.30792e-05	0.00157885
AT4G23510	AT4G23510	2311.1	-0.67206	0.17123	-3.92489	8.6768e-05	0.00164042
AT3G07900	AT3G07900	366.343	-1.32344	0.337511	-3.92117	8.81189e-05	0.00166252
AT4G36900	RAP2.10	1080.12	-0.925194	0.236016	-3.92005	8.85307e-05	0.00166684
AT2G45380	AT2G45380	18417.9	-0.406287	0.103657	-3.91954	8.87187e-05	0.00166866
AT4G31570	AT4G31570	10519.7	-0.467066	0.119218	-3.91776	8.93769e-05	0.00167759
AT4G15180	SDG2	9883.87	-0.462539	0.118117	-3.91593	9.00558e-05	0.00168859
AT1G28290	AGP31	11311.2	-0.310872	0.0794409	-3.91325	9.1063e-05	0.00170573
AT3G50810	AT3G50810	733.416	-1.23192	0.314884	-3.91231	9.14178e-05	0.00171062
AT4G28890	AT4G28890	675.22	-1.21002	0.309439	-3.91036	9.21575e-05	0.00172269
AT1G66800	AT1G66800	1084.06	-0.997253	0.2556	-3.90161	9.55542e-05	0.00177891
AT5G11790	NDL2	1690.87	-0.76634	0.196496	-3.90003	9.61815e-05	0.00178694
AT4G30490	AT4G30490	1532.14	-0.79576	0.204064	-3.89956	9.63693e-05	0.00178861
AT3G06125	AT3G06125	1365.62	-0.907618	0.232804	-3.89863	9.6738e-05	0.00179144
AT1G26700	MLO14	470.534	-1.2121	0.310943	-3.89814	9.69333e-05	0.00179179
AT3G10320	AT3G10320	190.026	-1.33514	0.342906	-3.89361	9.87625e-05	0.00182192
AT3G61380	TRM14	1145.86	-1.09623	0.281849	-3.88942	0.000100486	0.00184832
AT4G33180	AT4G33180	277.118	-1.17724	0.303168	-3.88311	0.000103128	0.00188006
AT5G06640	EXT10	648.903	-0.920307	0.237053	-3.88229	0.000103478	0.00188417
AT1G21920	AT1G21920	7930.37	-0.4559	0.117483	-3.88055	0.000104222	0.00189368
AT3G57010	AT3G57010	2842.23	-0.810187	0.208919	-3.878	0.000105317	0.00190624
AT2G32300	UCC1	1880.68	-0.854522	0.220656	-3.87264	0.000107661	0.00194482
AT1G61140	EDA16	2565.39	-0.707396	0.182749	-3.87087	0.000108448	0.00195517
AT3G14270	FAB1B	1953.57	-0.801789	0.207244	-3.86881	0.000109367	0.00196592
AT3G13276	AT3G13276	267.891	-1.36105	0.352072	-3.86582	0.000110718	0.00198629
AT1G04220	KCS2	550.636	-1.19642	0.30954	-3.86514	0.000111027	0.00198988
AT5G04340	ZAT6	588.489	-1.11527	0.288607	-3.86432	0.000111398	0.0019926
AT5G14330	AT5G14330	4822.8	-0.606199	0.15688	-3.86409	0.000111506	0.0019926
AT2G07655	AT2G07655	610.968	-1.14855	0.297385	-3.86217	0.000112383	0.0020063
AT1G50580	AT1G50580	274.21	-1.23534	0.319976	-3.86073	0.000113051	0.00201545
AT1G72890	AT1G72890	316.414	-1.25329	0.324636	-3.86059	0.000113116	0.00201545
AT3G28345	ABCB15	1032.74	-1.00996	0.261766	-3.85827	0.000114191	0.00202672
AT5G18680	TLP11	3138.63	-0.641977	0.166405	-3.85793	0.000114353	0.0020276
AT2G17430	MLO7	924.212	-0.950199	0.246414	-3.8561	0.000115209	0.00203897
AT3G50930	BCS1	504.13	-1.1728	0.304251	-3.8547	0.000115871	0.00204854
AT2G23770	LYK4	583.437	-0.784452	0.203981	-3.84571	0.000120204	0.00211695
AT2G33480	NAC041	1352.43	-0.956364	0.2487	-3.84545	0.000120329	0.00211712
AT3G14850	TBL41	783.965	-1.14654	0.298279	-3.84384	0.000121122	0.00212877
AT4G05020	NDB2	1226.23	-0.902016	0.234678	-3.84364	0.000121224	0.00212877
AT5G13200	AT5G13200	217.396	-1.38652	0.360792	-3.84299	0.000121546	0.00213032
AT2G47890	AT2G47890	1140.31	-0.949655	0.247346	-3.83938	0.000123345	0.00215771
AT5G67140	AT5G67140	454.005	-1.16497	0.303422	-3.83942	0.000123323	0.00215771
AT5G64940	ATH13	1369.34	-0.858533	0.223843	-3.83542	0.000125348	0.00218646
AT3G59210	AT3G59210	2657.5	-0.52815	0.137749	-3.83415	0.000125998	0.00219571
AT2G04680	AT2G04680	264.285	-1.37668	0.359124	-3.83343	0.000126366	0.00220003
AT1G15340	MBD10	3831.25	-0.45931	0.119899	-3.83082	0.000127715	0.00221505
AT4G31405	AT4G31405	289.539	-1.31038	0.342247	-3.82876	0.000128792	0.0022295
AT5G58070	TIL	1148.49	-0.893217	0.233517	-3.82506	0.000130738	0.00225677
AT5G15190	AT5G15190	1190.01	-0.908584	0.237611	-3.82382	0.000131397	0.00226602
AT5G04930	ALA1	2367.09	-0.593833	0.155357	-3.82238	0.000132171	0.00227505
AT2G42290	AT2G42290	1156	-0.972963	0.254573	-3.82194	0.000132404	0.00227692
AT2G39310	JAL22	1502.69	-0.905886	0.237351	-3.81664	0.000135279	0.00231981
AT5G24120	SIGE	686.474	-1.096	0.287657	-3.8101	0.000138909	0.00237759
AT1G75520	SRS5	309.281	-1.35505	0.355677	-3.80978	0.00013909	0.00237847
AT5G14020	AT5G14020	7267.79	-0.421471	0.110662	-3.80863	0.000139737	0.0023873
AT4G37530	AT4G37530	951.819	-1.02	0.267891	-3.80752	0.000140366	0.00239356
AT5G27150	NHX1	1521.54	-0.775937	0.204242	-3.7991	0.00014522	0.00246536
AT3G52470	AT3G52470	873.767	-0.822194	0.216541	-3.79694	0.000146495	0.00248416
AT5G23840	AT5G23840	799.633	-0.978994	0.257981	-3.79484	0.00014774	0.00250295
AT1G76200	AT1G76200	3893.9	-0.482086	0.127084	-3.79344	0.000148572	0.00251471
AT1G45545	AT1G45545	152.888	-1.34473	0.354736	-3.79078	0.000150174	0.00253712
AT1G70420	AT1G70420	394.594	-1.25378	0.330811	-3.79003	0.000150627	0.00254243
AT5G03555	NCS1	1265.83	-0.828247	0.218616	-3.7886	0.0001515	0.00255244
AT3G55230	AT3G55230	1536.2	-0.834207	0.220282	-3.78699	0.000152481	0.0025666
AT3G59220	PRN	560.033	-0.997988	0.263748	-3.78387	0.000154407	0.00259424
AT4G33330	PGSIP3	460.163	-1.2786	0.338004	-3.7828	0.000155073	0.00260303
AT5G15537	AT5G15537	590.582	-0.958665	0.253507	-3.78161	0.000155818	0.00261314
AT3G11385	AT3G11385	1174.05	-0.94683	0.250467	-3.78026	0.000156666	0.00262014
AT2G38750	ANNAT4	1372.97	-0.95098	0.251614	-3.77952	0.000157133	0.00262555
AT4G02075	PIT1	1363.18	-0.929194	0.246154	-3.77485	0.000160102	0.00266782
AT5G60520	AT5G60520	262.354	-1.19613	0.317045	-3.77275	0.000161459	0.00268554
AT1G54095	AT1G54095	278.582	-1.32911	0.352326	-3.77238	0.000161698	0.00268707
AT3G52140	NOXY38	7717.56	-0.446161	0.118407	-3.76803	0.00016454	0.00272507
AT5G36870	GSL09	623.783	-1.3019	0.345519	-3.76797	0.000164582	0.00272507
AT5G02270	ABCI20	3578.11	-0.521381	0.13839	-3.76748	0.000164904	0.00272793
AT3G45290	MLO3	4538.89	-0.731635	0.194422	-3.76313	0.000167798	0.00276829
AT1G26680	AT1G26680	1330.31	-0.993902	0.264368	-3.75954	0.000170225	0.00279906
AT5G19040	IPT5	725.094	-1.21116	0.322164	-3.75947	0.000170276	0.00279906
AT1G78340	GSTU22	1562.89	-0.683635	0.181866	-3.759	0.000170593	0.00280174
AT4G30670	AT4G30670	1373.84	-0.884647	0.235367	-3.75858	0.000170879	0.00280392
AT3G23810	SAHH2	1868.15	-0.676163	0.17996	-3.75729	0.000171763	0.0028159
AT4G30290	XTH19	470.221	-1.24774	0.332619	-3.75126	0.000175945	0.00287928
AT1G51650	AT1G51650	4400.47	-0.522201	0.139225	-3.75076	0.000176301	0.00288058
AT3G21510	AHP1	3196.87	-0.577494	0.15397	-3.7507	0.000176339	0.00288058
AT1G67230	LINC1	19964.5	-0.398936	0.106383	-3.74999	0.000176839	0.00288615
AT1G79310	MC7	1173.4	-0.856104	0.228353	-3.74903	0.00017752	0.0028921
AT5G66570	PSBO1	670.843	-0.970668	0.259086	-3.74651	0.000179312	0.0029187
AT1G74770	AT1G74770	1300.39	-0.899574	0.240143	-3.74599	0.000179685	0.00292217
AT5G25560	AT5G25560	30783	-0.251515	0.06717	-3.74445	0.00018079	0.00293491
AT5G26270	AT5G26270	652.304	-0.951141	0.254008	-3.74453	0.00018073	0.00293491
AT5G46890	AT5G46890	7365.89	-0.475355	0.127008	-3.74271	0.000182043	0.00295262
AT1G63000	NRS/ER	3137.24	-0.612888	0.163865	-3.7402	0.000183873	0.00297965
AT3G17609	HYH	1838.53	-0.632397	0.169132	-3.73906	0.000184707	0.00298786
AT4G34138	UGT73B1	492.63	-1.07731	0.288205	-3.73799	0.000185495	0.00299796
AT2G37040	PAL1	4189.12	-0.448283	0.11997	-3.73661	0.000186515	0.00301177
AT1G08903	AT1G08903	127.079	-1.29814	0.347467	-3.73602	0.000186953	0.00301619
AT1G13100	CYP71B29	553.007	-1.20815	0.32347	-3.73497	0.000187735	0.00302346
AT1G17190	GSTU26	5078.84	-0.528621	0.141652	-3.73182	0.000190103	0.0030589
AT4G35040	bZIP19	1533.21	-0.713469	0.19141	-3.72744	0.000193437	0.00310707
AT3G05160	AT3G05160	521.595	-1.16051	0.311564	-3.72479	0.000195476	0.00313707
AT1G23020	FRO3	4544.83	-0.633521	0.170124	-3.72388	0.000196187	0.00314314
AT1G32240	KAN2	718.171	-1.00861	0.270851	-3.72386	0.000196199	0.00314314
AT3G12710	AT3G12710	697.655	-0.817219	0.219511	-3.72291	0.000196941	0.00314675
AT3G24715	AT3G24715	901.279	-0.828096	0.222427	-3.723	0.000196867	0.00314675
AT5G04830	AT5G04830	6551.85	-0.523731	0.140913	-3.71671	0.000201836	0.00321933
AT5G19390	AT5G19390	3055.44	-0.636001	0.171281	-3.7132	0.000204657	0.0032558
AT2G44790	UCC2	9063.79	-0.541883	0.145963	-3.71248	0.000205238	0.0032622
AT1G76980	AT1G76980	967.423	-0.973461	0.262313	-3.71107	0.000206385	0.00327393
AT5G44574	AT5G44574	1502.26	-0.873995	0.23552	-3.71091	0.000206514	0.00327393
AT1G71340	GDPD4	7925.74	-0.488926	0.131779	-3.7102	0.000207092	0.00328024
AT4G11290	AT4G11290	966.406	-0.750102	0.202252	-3.70875	0.000208283	0.0032934
AT5G13630	GUN5	587.53	-0.870799	0.234926	-3.7067	0.000209979	0.00331161
AT5G25820	AT5G25820	968.529	-1.01938	0.275045	-3.70623	0.000210369	0.0033149
AT4G21740	AT4G21740	293.419	-1.08287	0.292247	-3.70531	0.000211131	0.00332403
AT2G36530	LOS2	18602.7	-0.294417	0.0794658	-3.70495	0.000211429	0.00332586
AT1G54010	AT1G54010	643.192	-1.09235	0.294953	-3.70348	0.000212663	0.00333952
AT5G35190	EXT13	905.028	-0.812711	0.219869	-3.69634	0.000218732	0.00342892
AT3G27890	NQR	1519.36	-0.605499	0.163822	-3.69609	0.000218949	0.00342939
AT5G07100	WRKY26	1304.69	-0.998253	0.270124	-3.69553	0.000219425	0.0034339
AT3G57410	VLN3	6654.28	-0.430029	0.116478	-3.69193	0.000222557	0.00347993
AT5G13900	AT5G13900	424.634	-0.963034	0.261086	-3.68857	0.00022552	0.00352023
AT2G36810	AT2G36810	3413.44	-0.703844	0.190833	-3.68827	0.000225785	0.00352136
AT2G45220	AT2G45220	2471.57	-0.659313	0.178912	-3.68513	0.000228584	0.00355894
AT4G05590	AT4G05590	924.957	-0.982182	0.266569	-3.68453	0.000229124	0.0035643
AT2G23910	AT2G23910	391.816	-1.06799	0.289967	-3.68315	0.000230366	0.00357753
AT1G03550	SCAMP4	569.392	-1.07166	0.291271	-3.67925	0.000233925	0.00360937
AT1G10140	AT1G10140	1156.77	-0.767232	0.208526	-3.67931	0.000233865	0.00360937
AT3G23175	AT3G23175	790.133	-0.790704	0.214914	-3.67917	0.000233997	0.00360937
AT3G57040	ARR9	1952.63	-0.661603	0.179802	-3.67963	0.000233573	0.00360937
AT5G35370	AT5G35370	674.099	-1.12721	0.306428	-3.67855	0.000234567	0.00361511
AT3G01820	AT3G01820	1684.56	-0.659454	0.179386	-3.67617	0.000236763	0.00364587
AT2G01010	AT2G01010	4659.6	-0.867779	0.236087	-3.67568	0.000237216	0.00364977
AT4G11210	AT4G11210	820.488	-1.10776	0.301639	-3.67245	0.000240234	0.00368397
AT4G18010	IP5PII	532.86	-1.08123	0.294436	-3.67223	0.000240448	0.00368397
AT4G26080	ABI1	2923.95	-0.509123	0.138637	-3.67235	0.000240334	0.00368397
AT3G50980	XERO1	73.7059	-1.32217	0.360289	-3.66976	0.000242777	0.00371655
AT2G39360	AT2G39360	596.284	-1.23055	0.335375	-3.66917	0.000243338	0.0037189
AT1G72180	AT1G72180	504.639	-1.22178	0.333306	-3.66563	0.000246732	0.00376446
AT1G47740	AT1G47740	2369.88	-0.554399	0.15141	-3.66157	0.000250676	0.00381826
AT5G44510	TAO1	919.907	-0.900943	0.246228	-3.65898	0.00025322	0.00385058
AT3G01210	AT3G01210	739.205	-1.07439	0.294525	-3.64787	0.00026442	0.00400424
AT3G12580	HSP70	1154.1	-0.883429	0.242175	-3.64789	0.000264399	0.00400424
AT5G25830	GATA12	2231.59	-0.736916	0.202029	-3.64758	0.000264722	0.00400548
AT2G03830	RGF8	1783.16	-0.594514	0.163132	-3.64436	0.000268055	0.0040492
AT5G23240	AT5G23240	308.437	-1.18404	0.325069	-3.64243	0.000270077	0.00407637
AT4G13620	AT4G13620	682.874	-1.04849	0.287961	-3.64109	0.000271489	0.00408756
AT1G04770	AT1G04770	798.865	-0.801415	0.22015	-3.64032	0.000272301	0.0040964
AT1G30870	AT1G30870	825.51	-0.891403	0.245419	-3.63217	0.000281052	0.00420037
AT1G05000	PFA-DSP1	469.002	-1.12922	0.310915	-3.63193	0.000281311	0.0042008
AT4G13660	PRR2	1911.44	-0.776474	0.213861	-3.63074	0.000282606	0.00420982
AT5G45670	AT5G45670	158.605	-1.30679	0.360085	-3.62912	0.000284387	0.00422944
AT3G62270	AT3G62270	1607.41	-0.751632	0.207365	-3.62469	0.000289313	0.00429572
AT3G25510	AT3G25510	300.877	-1.2733	0.35135	-3.62402	0.000290054	0.00430321
AT2G47800	ABCC4	534.571	-1.16254	0.320939	-3.62231	0.000291988	0.00432488
AT3G22380	TIC	25456.3	-0.52301	0.144566	-3.6178	0.000297115	0.00439014
AT2G45400	BEN1	1399.95	-0.918077	0.253818	-3.61707	0.000297959	0.00439905
AT2G31350	GLX2-5	1996.22	-0.646548	0.178826	-3.61552	0.000299745	0.00441827
AT3G56290	AT3G56290	414.339	-1.21444	0.336175	-3.61254	0.000303213	0.00446579
AT2G01910	ATMAP65-6	5916.74	-0.451756	0.125061	-3.6123	0.000303496	0.00446635
AT4G17280	AT4G17280	325.277	-1.11982	0.310318	-3.60863	0.000307813	0.00452624
AT4G34050	CCoAOMT1	7388.88	-0.557444	0.154535	-3.60724	0.000309472	0.00454331
AT2G38800	AT2G38800	4596.26	-0.593013	0.164447	-3.60611	0.000310824	0.00455951
AT1G32170	XTH30	2744.41	-0.943992	0.261818	-3.60553	0.000311522	0.00456339
AT2G23340	DEAR3	1136.76	-0.802995	0.222732	-3.60521	0.000311896	0.00456424
AT2G01150	RHA2B	685.835	-1.0028	0.278212	-3.60444	0.000312825	0.00457416
AT5G44740	POLH	396.738	-1.16489	0.323338	-3.6027	0.000314924	0.00459382
AT2G14890	AGP9	5966.03	-0.508549	0.141195	-3.60174	0.000316096	0.00460356
AT2G25080	GPX1	933.643	-0.814147	0.226451	-3.59525	0.000324084	0.00470862
AT5G57625	AT5G57625	2520.65	-0.453537	0.12619	-3.59408	0.000325537	0.00472599
AT2G04025	RGF3	613.033	-0.871693	0.242551	-3.59385	0.000325827	0.00472643
AT5G44190	GLK2	1111.09	-0.934107	0.260049	-3.59204	0.000328099	0.00475561
AT1G14240	AT1G14240	2441.6	-0.783236	0.218239	-3.58889	0.000332087	0.0048096
AT2G42760	AT2G42760	631.845	-1.03865	0.289458	-3.58825	0.000332903	0.00481318
AT5G58330	AT5G58330	491.118	-1.00964	0.281363	-3.58839	0.000332726	0.00481318
AT3G14370	WAG2	379.235	-1.11405	0.310507	-3.58784	0.000333427	0.00481373
AT5G06300	LOG7	1993.29	-0.732284	0.204294	-3.58445	0.000337784	0.00486425
AT2G21830	AT2G21830	1291.23	-0.781751	0.218177	-3.58311	0.00033953	0.00488255
AT5G52510	SCL8	846.655	-0.958324	0.26786	-3.5777	0.000346628	0.0049807
AT1G04280	AT1G04280	1533.46	-0.882311	0.246693	-3.57656	0.000348145	0.00499071
AT5G43350	PHT1;1	1553.69	-0.681832	0.190658	-3.5762	0.000348627	0.00499214
AT1G09540	MYB61	404.088	-1.27434	0.356436	-3.57524	0.000349902	0.00500411
AT4G14880	OASA1	6214.14	-0.472132	0.132222	-3.57077	0.000355938	0.00508248
AT5G57785	AT5G57785	383.61	-1.20391	0.337189	-3.57045	0.00035637	0.00508468
AT1G09740	AT1G09740	1758.26	-0.500941	0.140343	-3.56941	0.000357792	0.00510097
AT2G20260	PSAE-2	185.748	-1.23294	0.345634	-3.56717	0.00036086	0.00513408
AT4G30470	AT4G30470	394.85	-1.19516	0.335097	-3.56662	0.000361613	0.00513941
AT3G03290	AT3G03290	298.143	-1.2099	0.339427	-3.56452	0.000364521	0.00517269
AT3G22565	AT3G22565	150.874	-1.26121	0.353955	-3.5632	0.000366361	0.0051867
AT5G09978	PEP7	1070.24	-1.04747	0.293953	-3.56339	0.000366095	0.0051867
AT5G17430	BBM	1476.46	-0.815873	0.22895	-3.56354	0.000365882	0.0051867
AT5G65300	AT5G65300	280.124	-1.12419	0.31569	-3.56104	0.000369385	0.00522142
AT4G25810	XTR6	381.739	-1.23139	0.346535	-3.55344	0.000380228	0.00536224
AT2G33580	LYK5	283.739	-1.2499	0.351848	-3.55239	0.000381748	0.00537538
AT5G66620	DAR6	179.241	-1.19317	0.336161	-3.54939	0.000386118	0.00543273
AT1G31010	OSB4	263.741	-1.00595	0.283466	-3.54876	0.000387051	0.00544166
AT5G60030	AT5G60030	9109.73	-0.374424	0.10553	-3.54802	0.000388137	0.00545272
AT3G46540	AT3G46540	475.586	-1.0507	0.296163	-3.54772	0.000388582	0.00545479
AT1G23760	JP630	460.402	-1.00213	0.282549	-3.54675	0.000390019	0.00547075
AT1G61580	RPL3B	5372.68	-0.412804	0.116411	-3.54609	0.000390995	0.00547603
AT5G15920	SMC5	1687.64	-0.841612	0.237439	-3.54454	0.000393298	0.00550316
AT2G35260	AT2G35260	693.237	-1.01488	0.286965	-3.53659	0.000405336	0.00566384
AT3G17040	HCF107	687.51	-0.92534	0.261828	-3.53416	0.000409073	0.00571007
AT1G12740	CYP87A2	1166.53	-0.80107	0.226819	-3.53176	0.000412811	0.00575017
AT5G39950	TRX2	1854.34	-0.459829	0.130199	-3.53174	0.000412838	0.00575017
AT2G21050	LAX2	2470.74	-0.696105	0.197266	-3.52877	0.000417493	0.00580706
AT4G24930	AT4G24930	251.776	-1.27252	0.36084	-3.52655	0.000421006	0.00585147
AT1G70850	MLP34	11658.2	-0.404155	0.114623	-3.52596	0.000421951	0.00586014
AT5G55040	AT5G55040	10670.2	-0.416554	0.118165	-3.52519	0.000423172	0.00586871
AT5G40170	RLP54	1412.73	-0.724481	0.205614	-3.5235	0.000425882	0.0058968
AT1G33240	GTL1	5506.76	-0.419941	0.119379	-3.5177	0.000435303	0.00601357
AT3G55740	PROT2	315.841	-1.17545	0.334452	-3.51456	0.00044048	0.0060759
AT2G28160	FRU	533.089	-1.11913	0.318687	-3.51168	0.000445279	0.00613745
AT5G47110	LIL3:2	2273.23	-0.503111	0.143437	-3.50755	0.000452256	0.00621019
AT1G61100	AT1G61100	6722.71	-0.427868	0.122011	-3.50679	0.000453542	0.00622317
AT1G35255	AT1G35255	120.055	-1.23312	0.351965	-3.50353	0.000459139	0.00629051
AT2G45920	AT2G45920	5392.39	-0.63538	0.181538	-3.49998	0.000465291	0.00636049
AT5G05860	UGT76C2	2926.76	-0.634741	0.181452	-3.49813	0.00046853	0.00639519
AT5G38000	AT5G38000	585.885	-1.22222	0.349422	-3.49784	0.00046905	0.00639751
AT3G46690	AT3G46690	3032.74	-0.575541	0.164568	-3.49729	0.000470018	0.00640593
AT5G07290	ML4	1148.53	-0.75789	0.216869	-3.4947	0.0004746	0.00646355
AT1G27320	HK3	1730.23	-0.691236	0.197855	-3.49365	0.000476467	0.00648414
AT1G26800	AT1G26800	1751.27	-0.703482	0.201709	-3.48761	0.000487355	0.00659036
AT5G52280	AT5G52280	7422.4	-0.404317	0.115924	-3.48778	0.000487041	0.00659036
AT5G14370	AT5G14370	158.198	-1.21932	0.34965	-3.48725	0.000488017	0.00659219
AT3G05320	AT3G05320	507.284	-1.06837	0.306595	-3.48463	0.000492821	0.00664726
AT2G07662	AT2G07662	489.087	-0.962663	0.276426	-3.48254	0.000496689	0.00669449
AT3G11000	AT3G11000	244.142	-1.20671	0.346839	-3.47915	0.000503004	0.00676452
AT3G27940	LBD26	460.244	-1.10565	0.317963	-3.47729	0.000506512	0.00680179
AT4G01140	AT4G01140	603.074	-0.937995	0.269891	-3.47546	0.000509986	0.00684341
AT5G53350	CLPX	3276.21	-0.479575	0.13805	-3.47392	0.000512918	0.00687265
AT5G02790	GSTL3	695.314	-0.805948	0.232014	-3.4737	0.000513329	0.00687311
AT2G15820	OTP51	471.213	-1.1196	0.322354	-3.47321	0.000514271	0.00688068
AT1G31540	AT1G31540	1221.82	-0.814914	0.234643	-3.47299	0.000514699	0.00688136
AT3G14540	AT3G14540	1203.17	-0.842233	0.242543	-3.47251	0.000515613	0.00688855
AT1G60095	AT1G60095	158.871	-1.13783	0.327951	-3.46953	0.000521371	0.00694203
AT3G47960	GTR1	496.639	-1.09532	0.315717	-3.46929	0.000521826	0.00694203
AT3G52370	FLA15	509.165	-1.10413	0.318232	-3.46958	0.000521278	0.00694203
AT4G09750	AT4G09750	749.141	-1.00872	0.290711	-3.46984	0.000520776	0.00694203
AT5G17820	AT5G17820	4038.18	-0.614712	0.177188	-3.46926	0.000521897	0.00694203
AT4G06744	AT4G06744	1105.83	-0.899383	0.259335	-3.46804	0.000524269	0.00696276
AT3G10420	SPD1	991.134	-0.748233	0.215823	-3.46688	0.000526533	0.00698335
AT1G11700	AT1G11700	464.547	-1.10455	0.318698	-3.46581	0.000528643	0.00700625
AT4G16340	SPK1	3462.41	-0.462475	0.133492	-3.46444	0.000531331	0.00702658
AT5G48560	AT5G48560	2549.62	-0.73078	0.210937	-3.46445	0.000531322	0.00702658
AT3G46130	MYB48	613.35	-1.02445	0.296079	-3.46006	0.000540054	0.00712645
AT5G15725	AT5G15725	424.783	-0.993161	0.287494	-3.45454	0.000551226	0.00725292
AT3G13432	AT3G13432	389.978	-1.04472	0.302441	-3.45429	0.000551749	0.00725456
AT2G01830	WOL	2871.11	-0.529706	0.153442	-3.45216	0.000556117	0.00730673
AT4G22890	PGR5-LIKE A	1272.24	-0.596925	0.172948	-3.45147	0.000557538	0.00732014
AT1G05850	POM1	4415.17	-0.523101	0.15158	-3.45098	0.000558547	0.00732782
AT1G75270	DHAR2	2879.55	-0.505051	0.146376	-3.45038	0.000559797	0.00733398
AT1G73300	scpl2	1488.55	-1.02521	0.297449	-3.44667	0.000567545	0.00741953
AT5G23430	AT5G23430	2185.12	-0.585864	0.170066	-3.44493	0.00057121	0.00745143
AT1G22330	AT1G22330	983.347	-0.736601	0.213876	-3.44406	0.000573056	0.00747018
AT1G30380	PSAK	996.33	-0.891563	0.259086	-3.44119	0.000579166	0.00753907
AT3G59670	AT3G59670	1212.3	-0.720326	0.209369	-3.44046	0.000580716	0.00754849
AT3G02880	AT3G02880	1916.55	-0.659542	0.191727	-3.44001	0.000581702	0.00755592
AT5G54270	LHCB3	689.982	-0.881807	0.256648	-3.43587	0.000590663	0.00766142
AT1G03940	AT1G03940	674.268	-0.969992	0.282422	-3.43455	0.000593536	0.00768777
AT1G22300	GRF10	9255.45	-0.348217	0.101415	-3.43357	0.000595684	0.00770272
AT3G57400	AT3G57400	1308.1	-0.670424	0.195262	-3.43345	0.000595956	0.00770272
AT2G45280	RAD51C	2029.93	-0.56302	0.164101	-3.43094	0.000601489	0.00774682
AT1G28670	ARAB-1	447.924	-1.08306	0.315944	-3.428	0.000608036	0.00782011
AT3G23510	AT3G23510	13216.4	-0.34442	0.100499	-3.42712	0.000610021	0.0078346
AT2G16660	AT2G16660	503.381	-1.22101	0.356522	-3.42477	0.000615313	0.00789147
AT1G08800	AT1G08800	1532.72	-0.705766	0.206091	-3.42453	0.000615857	0.00789291
AT1G30690	AT1G30690	6433.38	-0.464789	0.135796	-3.42269	0.000620037	0.00792979
AT4G24340	AT4G24340	974.92	-0.84459	0.24675	-3.42286	0.000619655	0.00792979
AT1G65980	TPX1	8295.88	-0.317643	0.0928864	-3.41969	0.000626925	0.00801227
AT2G23120	AT2G23120	1429.95	-0.79894	0.233722	-3.41833	0.000630069	0.00804505
AT3G60240	EIF4G	3725.41	-0.582343	0.170492	-3.41565	0.000636289	0.00810359
AT1G36160	ACC1	5326.75	-0.435398	0.127615	-3.4118	0.000645366	0.00819632
AT1G33100	AT1G33100	381.178	-1.22868	0.360165	-3.41143	0.000646232	0.00820163
AT5G49700	AT5G49700	330.608	-1.14108	0.334549	-3.41082	0.000647689	0.00821441
AT3G17420	GPK1	1357.42	-0.809702	0.237453	-3.40995	0.000649741	0.00823472
AT3G11280	AT3G11280	1450.54	-0.934385	0.274334	-3.40601	0.000659186	0.00834862
AT2G31090	AT2G31090	2226.37	-0.673804	0.19797	-3.40356	0.000665134	0.00840065
AT5G02120	OHP	98.0592	-1.22158	0.358904	-3.40365	0.000664921	0.00840065
AT5G04330	CYP84A4	445.678	-1.01796	0.299213	-3.40212	0.000668654	0.00842762
AT3G02242	AT3G02242	86.0743	-1.21763	0.358254	-3.39878	0.000676862	0.0085252
AT1G48500	JAZ4	627.889	-1.11213	0.327777	-3.39295	0.000691434	0.00869075
AT2G22560	NET2D	814.086	-0.805374	0.237387	-3.39266	0.000692179	0.00869414
AT1G63500	BSK7	1296.4	-0.78934	0.232722	-3.39177	0.000694418	0.00870429
AT3G46620	RDUF1	2625.5	-0.583936	0.172147	-3.39207	0.00069366	0.00870429
AT5G65390	AGP7	1946.13	-0.847535	0.250007	-3.39004	0.000698828	0.00875356
AT3G19290	ABF4	2864.98	-0.513402	0.151648	-3.38548	0.00071054	0.008882
AT2G15830	AT2G15830	334.578	-1.08466	0.320482	-3.38448	0.000713136	0.00890226
AT4G18470	SNI1	312.033	-1.10464	0.326624	-3.382	0.000719594	0.00897674
AT1G79520	AT1G79520	565.823	-0.851437	0.251773	-3.38176	0.000720223	0.00897846
AT2G34940	VSR5	314.283	-0.929917	0.27502	-3.38127	0.000721506	0.00898831
AT3G58620	TTL4	2124.54	-0.545514	0.161417	-3.37952	0.000726122	0.00903349
AT1G08650	PPCK1	5129.02	-0.367429	0.10884	-3.37586	0.000735859	0.00913596
AT1G74740	CPK30	815.635	-0.77608	0.230085	-3.37302	0.000743487	0.00921812
AT1G17620	AT1G17620	1198.97	-0.656901	0.194817	-3.37188	0.000746562	0.00924997
AT1G54710	ATG18H	1772.94	-0.706782	0.209695	-3.37053	0.000750236	0.00928919
AT1G07870	AT1G07870	355.337	-1.10105	0.326748	-3.36972	0.000752452	0.00931032
AT5G02420	AT5G02420	641.913	-0.98132	0.291437	-3.36717	0.000759425	0.00937754
AT1G15950	CCR1	326.196	-0.820276	0.24369	-3.36606	0.000762497	0.00939008
AT1G61820	BGLU46	2121.18	-0.756905	0.224936	-3.36497	0.000765511	0.00941449
AT1G73650	AT1G73650	753.908	-0.643688	0.19128	-3.36516	0.000764999	0.00941449
AT4G39070	BZS1	887.903	-0.877443	0.260834	-3.36399	0.000768252	0.00944052
AT2G19110	HMA4	2617.48	-0.768089	0.228419	-3.36262	0.000772052	0.0094758
AT2G21430	AT2G21430	256.793	-1.15918	0.345116	-3.35881	0.000782782	0.00958816
AT3G63070	AT3G63070	2994.36	-0.665659	0.198242	-3.35781	0.000785635	0.00961666
AT1G10960	FD1	439.87	-0.952635	0.283846	-3.35617	0.000790293	0.00966072
AT1G11840	GLX1	2497.57	-0.559528	0.166726	-3.35597	0.000790861	0.0096612
AT2G28470	BGAL8	1685.14	-0.755602	0.225347	-3.35306	0.00079924	0.00972946
AT4G10390	AT4G10390	429.455	-1.14971	0.342916	-3.35273	0.000800178	0.00972946
AT2G41870	AT2G41870	245.764	-1.13784	0.339424	-3.35228	0.000801502	0.00973907
AT4G33080	AT4G33080	6996.29	-0.299971	0.0894985	-3.35169	0.000803194	0.00975314
AT2G28370	AT2G28370	1225.88	-0.631814	0.18854	-3.35108	0.000804965	0.00976167
AT4G15800	RALFL33	265.47	-1.07113	0.319631	-3.35113	0.000804819	0.00976167
AT1G08060	MOM	2853.95	-0.579858	0.173123	-3.3494	0.000809881	0.00981476
AT4G31354	AT4G31354	260.473	-1.17842	0.35198	-3.34798	0.000814041	0.00985865
AT3G16857	RR1	7363.46	-0.406553	0.121554	-3.34463	0.000823926	0.00996514
AT1G72645	AT1G72645	226.753	-1.14637	0.343391	-3.33839	0.000842651	0.0101685
AT5G58770	cPT4	373.615	-1.13182	0.339044	-3.33826	0.000843036	0.0101685
AT5G22630	ADT5	1644.73	-0.694582	0.208228	-3.33568	0.000850912	0.0102508
AT3G01345	AT3G01345	3270.85	-0.575076	0.172572	-3.33238	0.000861077	0.0103596
AT1G75310	AUL1	5742.41	-0.496767	0.149136	-3.33098	0.000865423	0.0103845
AT2G05310	AT2G05310	436.745	-1.1428	0.343115	-3.33065	0.000866444	0.0103899
AT3G61410	AT3G61410	519.983	-1.00045	0.300595	-3.32824	0.000873974	0.0104734
AT2G02950	PKS1	1082.91	-0.910444	0.273596	-3.3277	0.000875676	0.010486
AT2G05920	AT2G05920	2512.18	-0.578032	0.173712	-3.32754	0.000876178	0.010486
AT2G23290	MYB70	1377.19	-0.698468	0.209983	-3.32632	0.000880021	0.0105096
AT1G01490	AT1G01490	5211.64	-0.434139	0.13071	-3.32139	0.000895702	0.0106777
AT5G09590	MTHSC70-2	1598.51	-0.64096	0.193008	-3.3209	0.000897289	0.0106896
AT5G06839	TGA10	1296.53	-0.994084	0.299656	-3.31741	0.000908558	0.0107995
AT2G24260	LRL1	1889.37	-0.669062	0.201718	-3.31683	0.000910462	0.0108113
AT3G43670	AT3G43670	900.905	-0.906221	0.273274	-3.31617	0.000912608	0.0108297
AT3G18170	AT3G18170	1011.2	-0.852591	0.257263	-3.31408	0.000919452	0.0109039
AT1G72125	AT1G72125	442.405	-1.05392	0.318222	-3.31192	0.000926594	0.0109814
AT3G61890	HB-12	338.823	-1.12091	0.338696	-3.30948	0.000934689	0.011063
AT4G35500	AT4G35500	619.131	-0.764622	0.231159	-3.30777	0.000940429	0.0111022
AT5G61570	AT5G61570	462.136	-0.935305	0.282842	-3.30681	0.00094364	0.0111329
AT2G43160	AT2G43160	4694.82	-0.437923	0.132587	-3.30292	0.000956854	0.0112742
AT5G05400	AT5G05400	450.381	-0.975134	0.295322	-3.30193	0.000960211	0.0113065
AT3G22930	CML11	1222.03	-0.847871	0.256995	-3.29917	0.000969714	0.0113989
AT4G00680	ADF8	542.066	-0.837787	0.253924	-3.29937	0.000969031	0.0113989
AT4G35800	NRPB1	4589.72	-0.448124	0.135843	-3.29884	0.000970856	0.0114024
AT2G29450	GSTU5	165.588	-1.15618	0.350521	-3.29847	0.00097214	0.0114028
AT5G60460	AT5G60460	1348.04	-0.617108	0.187085	-3.29855	0.000971868	0.0114028
AT4G24130	AT4G24130	1023.78	-0.85141	0.258143	-3.29821	0.000973034	0.011406
AT5G03670	TRM28	423.03	-0.93772	0.284695	-3.29377	0.00098854	0.0115655
AT5G61290	AT5G61290	586.617	-1.08085	0.328248	-3.29279	0.000991978	0.0115983
AT1G51470	BGLU35	1111.56	-0.902033	0.274047	-3.29153	0.00099643	0.0116429
AT1G02610	AT1G02610	1569.02	-0.798196	0.242569	-3.29059	0.000999759	0.0116524
AT1G68710	AT1G68710	2131.08	-0.795573	0.241757	-3.2908	0.000999029	0.0116524
AT2G31400	GUN1	1231.49	-0.595067	0.180844	-3.2905	0.00100008	0.0116524
AT3G61260	AT3G61260	3665.47	-0.498964	0.151693	-3.2893	0.00100438	0.0116854
AT5G42785	AT5G42785	952.922	-0.93979	0.285716	-3.28925	0.00100455	0.0116854
AT5G06280	AT5G06280	1776.39	-0.866183	0.263398	-3.2885	0.00100724	0.0117092
AT1G47128	RD21A	6703.4	-0.448096	0.136296	-3.28766	0.00101023	0.0117291
AT3G06080	TBL10	1386.08	-0.670809	0.204151	-3.28585	0.00101676	0.0117899
AT3G07090	AT3G07090	804.094	-0.758175	0.230789	-3.28514	0.00101932	0.0118121
AT1G78380	GSTU19	12050.1	-0.276665	0.0843866	-3.27854	0.00104345	0.0120783
AT5G54370	AT5G54370	708.72	-0.781332	0.23832	-3.2785	0.00104362	0.0120783
AT1G21660	AT1G21660	2675.53	-0.54938	0.167839	-3.27326	0.00106316	0.0122811
AT5G03190	CPUORF47	802.756	-0.953198	0.291207	-3.27327	0.00106313	0.0122811
AT1G34510	AT1G34510	166.733	-1.17418	0.359185	-3.269	0.00107929	0.012436
AT2G02410	AT2G02410	1661.06	-0.480929	0.147433	-3.26202	0.0011062	0.012722
AT4G28740	AT4G28740	208.484	-1.10407	0.338441	-3.26223	0.00110541	0.012722
AT1G02340	HFR1	660.834	-0.931166	0.285604	-3.26034	0.0011128	0.0127805
AT4G14380	AT4G14380	563.415	-0.96869	0.297209	-3.25929	0.0011169	0.0128094
AT5G04860	AT5G04860	1429.97	-0.864725	0.265422	-3.25793	0.00112228	0.0128503
AT2G46430	CNGC3	909.995	-0.750942	0.230631	-3.25603	0.0011298	0.0129041
AT3G58710	WRKY69	1283.13	-0.681421	0.209309	-3.25557	0.00113165	0.0129171
AT2G30840	AT2G30840	909.567	-0.766192	0.235511	-3.25332	0.00114067	0.0130037
AT3G14067	AT3G14067	1531.22	-0.793992	0.244563	-3.24658	0.00116802	0.0132824
AT5G21950	AT5G21950	410.652	-1.15785	0.356812	-3.24498	0.00117458	0.0133239
AT4G27595	AT4G27595	1190.17	-0.715457	0.220584	-3.24346	0.00118086	0.0133784
AT4G08850	AT4G08850	6679.45	-0.546311	0.168479	-3.24262	0.00118438	0.0134017
AT4G34810	AT4G34810	557.65	-0.904504	0.278942	-3.24262	0.00118436	0.0134017
AT5G26010	AT5G26010	517.096	-0.907849	0.280001	-3.24231	0.00118566	0.0134079
AT4G23493	AT4G23493	120.998	-1.16824	0.360332	-3.24212	0.00118644	0.0134084
AT2G02960	AT2G02960	19657.5	-0.273688	0.0844435	-3.24108	0.00119077	0.013449
AT3G30180	BR6OX2	1929.94	-0.771349	0.238072	-3.23999	0.00119535	0.0134841
AT4G19670	AT4G19670	1172.55	-0.843276	0.260267	-3.24004	0.00119511	0.0134841
AT2G22800	HAT9	359.589	-1.04174	0.321605	-3.2392	0.00119867	0.0135132
AT1G13970	AT1G13970	756.966	-0.970073	0.299507	-3.2389	0.00119993	0.013519
AT3G59340	AT3G59340	537.771	-1.0571	0.326402	-3.23865	0.00120099	0.0135226
AT4G01150	AT4G01150	1010.93	-0.622013	0.19212	-3.23763	0.00120525	0.0135456
AT2G22990	SNG1	1294.74	-0.840728	0.25969	-3.23742	0.00120614	0.0135472
AT4G04850	KEA3	1726.98	-0.699078	0.216233	-3.23298	0.00122506	0.0137427
AT3G52060	AT3G52060	4238.93	-0.514189	0.159162	-3.23061	0.00123526	0.0138403
AT4G28030	AT4G28030	1240.32	-0.608762	0.188627	-3.22733	0.00124952	0.0139914
AT1G05320	AT1G05320	901.956	-0.949415	0.29429	-3.22612	0.00125482	0.0140297
AT1G22540	AT1G22540	788.454	-1.05197	0.326106	-3.22585	0.00125601	0.0140297
AT5G27950	AT5G27950	6405.07	-0.383581	0.118908	-3.22588	0.00125588	0.0140297
AT1G64563	AT1G64563	361.206	-1.04688	0.324818	-3.22298	0.00126866	0.0141536
AT1G24440	AT1G24440	1653.78	-0.677847	0.210341	-3.22261	0.00127029	0.0141632
AT1G22882	AT1G22882	1315	-0.629471	0.195493	-3.21991	0.00128229	0.0142622
AT3G19450	ATCAD4	5917.62	-0.471121	0.146314	-3.21992	0.00128224	0.0142622
AT3G59370	AT3G59370	3049.22	-0.551748	0.171387	-3.21931	0.00128501	0.014275
AT1G07090	LSH6	289.194	-0.990644	0.307966	-3.21673	0.00129661	0.0143897
AT3G61050	NTMC2T4	2458.85	-0.514148	0.159945	-3.21453	0.00130657	0.0144881
AT5G51270	AT5G51270	155.003	-1.15406	0.359095	-3.2138	0.0013099	0.0145162
AT1G68760	NUDX1	1048.49	-0.63302	0.197132	-3.21115	0.00132207	0.0146156
AT5G09870	CESA5	1578.76	-0.764527	0.238104	-3.21089	0.00132323	0.0146196
AT1G15640	AT1G15640	267.56	-1.07597	0.335202	-3.20991	0.00132776	0.0146519
AT1G10380	AT1G10380	381.051	-0.875154	0.272938	-3.20642	0.00134399	0.0148011
AT2G46700	CRK3	592.785	-1.00518	0.313502	-3.2063	0.00134452	0.0148011
AT4G02510	TOC159	6806.34	-0.418536	0.130584	-3.20512	0.00135008	0.0148533
AT5G25880	NADP-ME3	206.51	-1.12719	0.351945	-3.20274	0.00136125	0.0149491
AT5G07990	TT7	452.766	-1.12196	0.350416	-3.2018	0.0013657	0.0149891
AT3G24170	GR1	2784.9	-0.422725	0.132097	-3.20011	0.00137377	0.0150686
AT4G21215	AT4G21215	498.873	-1.07839	0.337141	-3.19862	0.00138087	0.0151283
AT5G23700	AT5G23700	179.91	-1.07704	0.336766	-3.19818	0.001383	0.0151426
AT4G00900	ECA2	589.703	-1.06992	0.334865	-3.19509	0.00139788	0.0152963
AT5G66950	AT5G66950	1558.52	-0.75077	0.235149	-3.19274	0.00140929	0.0154119
AT1G04247	AT1G04247	333.195	-1.06894	0.33493	-3.19155	0.00141512	0.0154586
AT3G52540	OFP18	114.139	-1.13623	0.356302	-3.18894	0.00142795	0.0155787
AT5G43780	APS4	2074.43	-0.674736	0.211616	-3.18849	0.0014302	0.0155938
AT1G05710	AT1G05710	2537.25	-0.568171	0.178214	-3.18814	0.00143191	0.0156032
AT2G45470	FLA8	1488.26	-0.691972	0.217261	-3.18498	0.00144763	0.0157313
AT3G48100	RR5	2409.34	-0.623185	0.195689	-3.18457	0.0014497	0.0157313
AT5G52910	ATIM	743.427	-0.708742	0.222524	-3.18502	0.00144746	0.0157313
AT2G40470	LBD15	466.128	-1.00164	0.314565	-3.1842	0.00145153	0.0157372
AT5G14780	FDH	524.058	-1.05204	0.330402	-3.18412	0.00145196	0.0157372
AT1G51070	bHLH115	2409.76	-0.744596	0.233908	-3.18329	0.00145611	0.0157703
AT1G65970	TPX2	1427.3	-0.667607	0.209772	-3.18254	0.00145988	0.0157855
AT2G30250	WRKY25	598.091	-0.974582	0.306479	-3.17993	0.0014731	0.0159191
AT2G38940	PHT1;4	434.318	-1.04156	0.327676	-3.17864	0.00147965	0.0159521
AT3G56200	AT3G56200	163.68	-1.12638	0.354325	-3.17895	0.00147808	0.0159521
AT5G12080	MSL10	2137.09	-0.68348	0.215262	-3.17511	0.00149781	0.0161289
AT1G66470	RHD6	368.205	-0.99425	0.313624	-3.1702	0.00152335	0.0163556
AT3G22750	AT3G22750	811.996	-0.888516	0.280315	-3.1697	0.00152595	0.0163667
AT4G10640	IQD16	743.036	-0.740564	0.233654	-3.16949	0.00152707	0.0163667
AT5G42580	CYP705A12	431.563	-1.06471	0.335925	-3.16949	0.00152704	0.0163667
AT3G13520	AGP12	1681.06	-0.808732	0.255464	-3.16574	0.00154687	0.0165401
AT5G66040	STR16	1884.63	-0.572483	0.180832	-3.16583	0.0015464	0.0165401
AT2G42270	AT2G42270	7312.43	-0.401338	0.126804	-3.16503	0.00155065	0.0165708
AT4G36520	AT4G36520	34914.8	-0.331908	0.104908	-3.16382	0.00155715	0.0166208
AT1G65180	AT1G65180	361.043	-1.08922	0.344769	-3.15928	0.00158161	0.0168229
AT5G59030	COPT1	904.197	-0.732662	0.231901	-3.15937	0.00158113	0.0168229
AT1G46768	RAP2.1	798.88	-0.867894	0.274828	-3.15795	0.00158881	0.0168896
AT1G76810	AT1G76810	21973.1	-0.282992	0.0896914	-3.15517	0.00160404	0.0170318
AT1G55210	AT1G55210	1161.4	-0.812448	0.257838	-3.151	0.00162712	0.0172567
AT5G63450	CYP94B1	1248.32	-0.723668	0.229722	-3.15018	0.00163167	0.017295
AT3G48990	AAE3	3542.89	-0.365971	0.116215	-3.14909	0.00163782	0.01734
AT1G14580	AT1G14580	555.754	-1.03703	0.329467	-3.1476	0.00164616	0.0174182
AT4G15330	CYP705A1	408.492	-0.887376	0.282176	-3.14476	0.0016622	0.0175473
AT1G09090	RBOHB	833.23	-0.944604	0.300463	-3.14383	0.00166755	0.0175733
AT1G66190	AT1G66190	154.358	-1.01607	0.323335	-3.14246	0.00167533	0.0176349
AT1G45145	TRX5	1128.25	-0.721112	0.229602	-3.14071	0.00168539	0.0176769
AT2G04170	AT2G04170	1230.05	-0.612502	0.195028	-3.14059	0.00168609	0.0176769
AT4G31320	AT4G31320	472.929	-0.824999	0.262646	-3.14111	0.00168309	0.0176769
AT5G41040	RWP1	1336.38	-0.750396	0.239078	-3.13871	0.00169696	0.0177805
AT4G37520	AT4G37520	9780.47	-0.291691	0.0929902	-3.13679	0.00170807	0.0178765
AT4G00955	AT4G00955	1030.55	-0.620286	0.197761	-3.13654	0.00170953	0.0178815
AT2G37440	AT2G37440	974.592	-0.865343	0.276101	-3.13416	0.00172349	0.0180172
AT2G47360	AT2G47360	449.297	-0.851642	0.27186	-3.13265	0.00173235	0.0180995
AT5G02810	PRR7	8001.26	-0.404075	0.129046	-3.13124	0.00174069	0.0181659
AT2G07765	AT2G07765	281.721	-0.93242	0.297846	-3.13054	0.00174483	0.0181986
AT4G37150	MES9	597.713	-0.864562	0.276194	-3.13027	0.00174647	0.0182054
AT5G53220	AT5G53220	1284.91	-0.713087	0.22783	-3.1299	0.00174863	0.0182175
AT2G25190	AT2G25190	784.157	-0.814476	0.260267	-3.12938	0.00175175	0.0182395
AT2G41900	OXS2	5626.11	-0.379463	0.1213	-3.1283	0.00175819	0.0182962
AT3G26300	CYP71B34	700.863	-0.918263	0.293643	-3.12715	0.00176512	0.0183579
AT1G27850	AT1G27850	1183.9	-0.773885	0.247533	-3.12639	0.00176964	0.0183944
AT5G67160	EPS1	173.708	-1.07541	0.344346	-3.12304	0.00178996	0.0185844
AT2G38640	AT2G38640	729.248	-0.876623	0.280748	-3.12245	0.00179351	0.0186107
AT3G23605	AT3G23605	220.673	-1.05947	0.339332	-3.12223	0.00179488	0.0186144
AT2G34490	CYP710A2	122.714	-1.04704	0.335527	-3.12057	0.001805	0.0187073
AT5G59520	ZIP2	3282.44	-0.522032	0.167295	-3.12043	0.00180589	0.0187073
AT1G02840	SR34	18870	-0.309261	0.0991538	-3.119	0.00181464	0.0187579
AT1G42550	PMI1	372.303	-1.07796	0.345584	-3.11924	0.00181319	0.0187579
AT4G02180	AT4G02180	215.831	-1.09924	0.352748	-3.11622	0.00183184	0.0189011
AT2G23430	ICK1	452.645	-1.01831	0.327202	-3.11216	0.00185722	0.0191521
AT5G25810	tny	472.799	-0.831282	0.267185	-3.11126	0.00186293	0.0192001
AT3G52740	AT3G52740	563.679	-0.818902	0.263332	-3.10977	0.00187231	0.019286
AT4G37950	AT4G37950	490.126	-1.03445	0.332812	-3.10821	0.00188222	0.0193771
AT5G56030	HSP81-2	16689.7	-0.325279	0.104742	-3.10554	0.0018993	0.0195309
AT5G03230	AT5G03230	1955	-0.519054	0.167334	-3.10189	0.00192287	0.01974
AT4G04830	MSRB5	4365.54	-0.398319	0.128451	-3.10094	0.00192904	0.0197589
AT4G08505	AT4G08505	293.562	-1.08564	0.350098	-3.10095	0.00192904	0.0197589
AT5G44750	REV1	9128.99	-0.377292	0.121661	-3.10118	0.00192749	0.0197589
AT5G11390	WIT1	1741.83	-0.526018	0.169665	-3.10034	0.00193299	0.0197661
AT2G25160	CYP82F1	2325.99	-0.634062	0.204734	-3.097	0.00195492	0.0199792
AT5G15290	CASP5	974.302	-0.869724	0.281004	-3.09506	0.00196774	0.0200653
AT5G13650	SVR3	1150.02	-0.549336	0.177583	-3.0934	0.00197877	0.020144
AT4G29350	PFN2	8562.57	-0.265467	0.0859062	-3.0902	0.00200022	0.0203396
AT2G20960	pEARLI4	2081.21	-0.691504	0.22383	-3.08941	0.00200552	0.0203822
AT2G41800	AT2G41800	2293.39	-0.545351	0.17654	-3.0891	0.00200761	0.0203921
AT3G12830	AT3G12830	664.624	-0.749958	0.242909	-3.0874	0.00201918	0.0204869
AT3G61220	SDR1	422.645	-1.05393	0.341531	-3.08589	0.00202941	0.0205564
AT3G53200	MYB27	848.879	-0.785362	0.254903	-3.08102	0.00206292	0.0208037
AT4G13390	EXT12	633.974	-0.919655	0.298462	-3.08132	0.00206088	0.0208037
AT1G28400	AT1G28400	1809.09	-0.598867	0.194775	-3.07466	0.00210745	0.0211941
AT1G14185	AT1G14185	365.865	-0.981678	0.319663	-3.07098	0.00213358	0.0213956
AT1G52342	AT1G52342	1173.3	-0.577527	0.188076	-3.07071	0.0021355	0.0213956
AT4G17140	AT4G17140	3791.59	-0.448182	0.145955	-3.07068	0.00213569	0.0213956
AT2G27170	TTN7	7744.83	-0.26911	0.0876663	-3.06971	0.00214267	0.0214419
AT1G73130	AT1G73130	371.644	-0.96319	0.313986	-3.06762	0.00215773	0.0215808
AT5G54680	ILR3	2300.27	-0.488286	0.159257	-3.06603	0.00216921	0.0216838
AT5G37500	GORK	511.246	-0.987997	0.32235	-3.06499	0.0021768	0.0217478
AT1G32700	AT1G32700	5131.71	-0.548193	0.17887	-3.06475	0.0021785	0.0217529
AT2G31751	AT2G31751	1298.37	-0.693372	0.226265	-3.06442	0.00218091	0.021765
AT1G61795	AT1G61795	544.378	-0.945416	0.308827	-3.06132	0.00220366	0.0219441
AT1G71330	NAP5	684.762	-0.806842	0.263801	-3.05853	0.00222426	0.0221371
AT3G11700	FLA18	1533.67	-0.549134	0.179608	-3.05741	0.00223261	0.022184
AT3G05670	AT3G05670	7553.89	-0.528948	0.173026	-3.05704	0.00223536	0.0221992
AT2G42350	AT2G42350	255.201	-0.95639	0.312928	-3.05627	0.00224112	0.0222444
AT2G01670	NUDT17	1991.5	-0.421257	0.137971	-3.05323	0.00226396	0.0224223
AT1G34750	AT1G34750	739.402	-0.874692	0.28661	-3.05186	0.00227432	0.022477
AT3G23600	AT3G23600	3368.12	-0.479096	0.156986	-3.05184	0.0022744	0.022477
AT2G31940	AT2G31940	122.98	-1.09962	0.360465	-3.05056	0.00228414	0.0225488
AT5G40630	AT5G40630	644.176	-0.984372	0.322722	-3.05021	0.00228679	0.0225627
AT4G34600	AT4G34600	2569.22	-0.426652	0.139905	-3.04957	0.00229166	0.0225986
AT1G30270	CIPK23	4690.06	-0.435183	0.142765	-3.04826	0.00230174	0.0226735
AT2G27500	AT2G27500	1778.54	-0.583563	0.19169	-3.0443	0.00233219	0.0229611
AT3G61990	OMTF3	729.334	-0.773424	0.254315	-3.04121	0.00235632	0.0231612
AT5G63970	RGLG3	3186.42	-0.554421	0.182368	-3.04012	0.00236486	0.0232077
AT4G37940	AGL21	3891.01	-0.430444	0.141746	-3.03673	0.00239161	0.0234254
AT5G27650	AT5G27650	4029.95	-0.323894	0.106661	-3.03666	0.00239218	0.0234254
AT4G30400	AT4G30400	757.13	-0.80182	0.264099	-3.03606	0.00239689	0.0234464
AT5G24030	SLAH3	1111.47	-0.812611	0.26764	-3.03621	0.00239573	0.0234464
AT4G36640	AT4G36640	3378.28	-0.49437	0.162855	-3.03565	0.00240017	0.0234471
AT2G45140	PVA12	1766.88	-0.670924	0.221305	-3.03167	0.00243208	0.023727
AT3G27550	AT3G27550	976.767	-0.693328	0.228689	-3.03174	0.00243145	0.023727
AT4G36740	HB40	149.157	-1.06671	0.352885	-3.02283	0.00250426	0.0243532
AT5G60530	AT5G60530	6282.35	-0.526284	0.17412	-3.02254	0.0025066	0.024363
AT1G13990	AT1G13990	1787.25	-0.44245	0.146561	-3.01887	0.00253718	0.0245817
AT5G58690	PLC5	655.553	-0.722928	0.239532	-3.01809	0.00254376	0.0246226
AT5G24100	AT5G24100	723.297	-0.978281	0.324461	-3.0151	0.00256894	0.0248368
AT4G00150	HAM3	1348.11	-0.612979	0.203343	-3.01451	0.00257393	0.0248718
AT1G80570	AT1G80570	2119.72	-0.60834	0.201821	-3.01425	0.00257613	0.0248799
AT2G35860	FLA16	128.233	-1.03814	0.344803	-3.01083	0.00260537	0.0251357
AT1G61520	LHCA3	536.505	-0.789749	0.262419	-3.00949	0.00261683	0.0252196
AT5G43880	TRM21	710.231	-0.784939	0.260925	-3.0083	0.00262716	0.0252791
AT3G03265	AT3G03265	224.672	-0.990961	0.330016	-3.00277	0.00267533	0.0257232
AT5G22500	FAR1	127.221	-1.08309	0.360708	-3.00268	0.00267612	0.0257232
AT1G60950	FED A	448.928	-0.833908	0.277797	-3.00186	0.00268338	0.0257658
AT3G50350	AT3G50350	229.476	-1.06263	0.354011	-3.00169	0.00268486	0.0257664
AT3G47470	LHCA4	1698.93	-0.582741	0.194374	-2.99803	0.00271727	0.0260148
AT2G30740	AT2G30740	3000.52	-0.396605	0.132317	-2.99738	0.00272314	0.0260278
AT2G45720	AT2G45720	795.126	-0.883088	0.294671	-2.99686	0.00272777	0.0260278
AT1G44608	AT1G44608	928.411	-0.780274	0.260414	-2.99629	0.00273291	0.0260461
AT3G26782	AT3G26782	439.975	-0.794678	0.265373	-2.99457	0.0027483	0.0261554
AT1G15740	AT1G15740	1914.2	-0.47798	0.159662	-2.9937	0.00275621	0.0262034
AT4G13110	AT4G13110	392.038	-0.915837	0.30596	-2.99332	0.00275956	0.0262215
AT3G26580	AT3G26580	973.359	-0.666592	0.222755	-2.99249	0.00276711	0.0262797
AT2G05710	ACO3	5424.15	-0.420805	0.140653	-2.9918	0.00277342	0.0263122
AT5G07370	IPK2a	4075.07	-0.447336	0.149568	-2.99085	0.002782	0.0263662
AT1G65310	XTH17	606.409	-0.756907	0.253133	-2.99016	0.00278831	0.0263986
AT2G24610	CNGC14	1013.31	-0.788088	0.263586	-2.98988	0.0027909	0.0264095
AT1G07175	AT1G07175	255.796	-1.01893	0.341012	-2.98797	0.00280835	0.0265534
AT2G36100	CASP1	1784.33	-0.588176	0.196853	-2.9879	0.00280902	0.0265534
AT1G21360	GLTP2	632.653	-0.909868	0.304613	-2.98697	0.00281761	0.0266208
AT1G56300	AT1G56300	635.669	-0.819713	0.274526	-2.98592	0.00282729	0.0266985
AT3G20960	CYP705A33	489.708	-0.882034	0.295624	-2.98364	0.00284843	0.0268426
AT5G55860	AT5G55860	1451.87	-0.674292	0.225987	-2.98376	0.00284728	0.0268426
AT3G45840	AT3G45840	706.178	-0.735973	0.246703	-2.98323	0.00285222	0.0268453
AT5G62330	AT5G62330	309.493	-0.95171	0.319518	-2.97858	0.00289584	0.0272191
AT1G72220	AT1G72220	375.245	-1.04181	0.349899	-2.97744	0.00290664	0.0273
AT3G17920	AT3G17920	1046.57	-0.865434	0.290687	-2.9772	0.00290893	0.0273
AT1G76490	HMG1	6306	-0.46471	0.156155	-2.97596	0.00292078	0.0273815
AT1G66180	AT1G66180	485.052	-0.786353	0.264298	-2.97525	0.00292745	0.0274175
AT3G27210	AT3G27210	859.398	-0.746896	0.251153	-2.97387	0.00294072	0.0275276
AT3G43300	ATMIN7	7180.25	-0.337528	0.113527	-2.97311	0.00294796	0.0275813
AT5G62470	MYB96	259.008	-1.00249	0.337221	-2.97279	0.00295104	0.0275959
AT1G48260	CIPK17	424.255	-1.0664	0.358871	-2.97156	0.00296294	0.027693
AT5G13580	ABCG6	349.454	-1.00377	0.337916	-2.97047	0.0029734	0.0277766
AT3G11600	AT3G11600	518.927	-0.704944	0.237425	-2.96912	0.00298657	0.0278711
AT4G37760	SQE3	344.721	-1.0513	0.354117	-2.96878	0.00298984	0.0278874
AT3G50370	AT3G50370	11868.7	-0.471876	0.158994	-2.96789	0.00299852	0.027954
AT4G34135	UGT73B2	3542.64	-0.544335	0.183509	-2.96625	0.00301455	0.0280891
AT4G39400	BRI1	7447.28	-0.297427	0.100338	-2.96424	0.00303434	0.0282591
AT4G30520	SARK	306.914	-0.988113	0.333749	-2.96065	0.0030699	0.0285321
AT3G22370	AOX1A	1788.58	-0.454616	0.153578	-2.96016	0.00307477	0.0285338
AT5G62720	AT5G62720	564.254	-0.816076	0.275683	-2.9602	0.00307443	0.0285338
AT5G60920	COB	5388.2	-0.501908	0.169594	-2.95947	0.00308173	0.0285839
AT5G07740	AT5G07740	3893.04	-0.419799	0.141956	-2.95725	0.00310395	0.0287608
AT2G44670	AT2G44670	956.655	-0.824124	0.278751	-2.95649	0.0031116	0.0288024
AT3G16220	AT3G16220	520.499	-0.825816	0.279321	-2.95651	0.00311141	0.0288024
AT2G03720	MRH6	443.716	-0.931944	0.315261	-2.9561	0.00311559	0.0288247
AT4G24180	TLP1	125.398	-1.05461	0.356912	-2.9548	0.00312867	0.0289165
AT2G17840	ERD7	965.633	-0.741495	0.250992	-2.95426	0.00313421	0.0289383
AT2G40900	UMAMIT11	1532.51	-0.787152	0.266435	-2.95439	0.00313286	0.0289383
AT3G04060	NAC046	295.808	-1.01214	0.342693	-2.95349	0.00314205	0.028996
AT3G14680	CYP72A14	1158.81	-0.834094	0.282428	-2.9533	0.00314399	0.0289993
AT1G78670	GGH3	2477.91	-0.457349	0.154922	-2.95212	0.00315596	0.0290803
AT3G03650	EDA5	96.6198	-0.914197	0.309871	-2.95025	0.00317519	0.0292281
AT5G04750	AT5G04750	1775.11	-0.56576	0.191793	-2.94985	0.00317927	0.0292509
AT1G50630	AT1G50630	1909.77	-0.527713	0.178938	-2.94914	0.00318659	0.0292741
AT4G35780	STY17	1335.27	-0.684059	0.231956	-2.94909	0.00318707	0.0292741
AT5G03460	AT5G03460	1248.29	-0.591931	0.201174	-2.94238	0.00325704	0.0298461
AT3G29200	CM1	2111.03	-0.577012	0.196182	-2.94121	0.00326931	0.0299135
AT5G61350	AT5G61350	236.488	-1.0158	0.345457	-2.94045	0.00327733	0.0299569
AT5G26230	MAKR1	487.507	-0.876012	0.29821	-2.93757	0.00330798	0.0301766
AT1G77990	AST56	451.902	-1.03061	0.350878	-2.93722	0.00331166	0.0301951
AT2G34500	CYP710A1	814.355	-0.914808	0.311795	-2.934	0.00334622	0.0304646
AT4G31398	AT4G31398	155.236	-1.03291	0.352143	-2.93321	0.00335479	0.0305264
AT5G67370	CGLD27	483.496	-0.78804	0.26909	-2.92853	0.00340566	0.0309133
AT5G53440	AT5G53440	10917.8	-0.355125	0.121281	-2.92813	0.00341009	0.0309381
AT3G51960	BZIP24	113.531	-1.03231	0.352662	-2.92721	0.00342023	0.0309821
AT5G10230	ANNAT7	347.76	-0.856576	0.29264	-2.92707	0.00342172	0.0309821
AT1G65010	AT1G65010	12836.3	-0.29662	0.101359	-2.92644	0.00342869	0.0310175
AT4G37470	KAI2	1346.65	-0.736539	0.251687	-2.92641	0.00342903	0.0310175
AT1G27030	AT1G27030	7606.06	-0.3484	0.119084	-2.92567	0.00343714	0.031022
AT1G61950	CPK19	116.219	-1.05508	0.36069	-2.92518	0.00344258	0.031022
AT5G15680	AT5G15680	1627.44	-0.503689	0.172133	-2.92616	0.00343178	0.031022
AT5G51010	AT5G51010	184.157	-0.98138	0.335493	-2.92519	0.00344246	0.031022
AT5G35770	SAP	620.377	-0.871986	0.29869	-2.91937	0.00350743	0.0315392
AT4G24990	ATGP4	2720.27	-0.461268	0.158095	-2.91765	0.00352675	0.0316661
AT3G01290	HIR2	3745.03	-0.629768	0.215916	-2.91672	0.00353728	0.0317451
AT3G43800	GSTU27	3670.72	-0.482379	0.165398	-2.91648	0.00354002	0.0317541
AT3G50840	AT3G50840	393.354	-0.983565	0.337296	-2.91603	0.00354514	0.0317844
AT4G37930	SHM1	842.881	-0.698059	0.239402	-2.91585	0.00354724	0.0317877
AT1G07590	AT1G07590	4217.28	-0.73442	0.252249	-2.91148	0.00359718	0.0322035
AT3G07360	PUB9	941.805	-0.69156	0.237679	-2.90963	0.00361851	0.0322996
AT3G50820	PSBO2	175.011	-1.03884	0.357017	-2.90979	0.00361673	0.0322996
AT1G29640	AT1G29640	1338.19	-0.834928	0.28711	-2.90804	0.00363705	0.0324492
AT3G63210	AT3G63210	2299.26	-0.571599	0.196609	-2.90729	0.00364579	0.0324954
AT5G44670	GALS2	262.543	-0.952121	0.328071	-2.90218	0.00370572	0.0329331
AT4G17215	AT4G17215	886.987	-0.581948	0.200561	-2.9016	0.00371257	0.0329779
AT5G64740	CESA6	13107.6	-0.384187	0.132479	-2.89999	0.00373178	0.0331003
AT1G60640	AT1G60640	12505.1	-0.269945	0.0931695	-2.89735	0.00376329	0.0333474
AT3G03280	AT3G03280	72.6294	-1.02575	0.354234	-2.89567	0.00378346	0.0334612
AT2G46340	SPA1	3242.34	-0.51457	0.177723	-2.89535	0.00378734	0.0334737
AT2G25320	AT2G25320	1753.2	-0.441921	0.152649	-2.895	0.00379155	0.0334841
AT1G16800	AT1G16800	2492.66	-0.550135	0.190089	-2.89409	0.00380255	0.0335488
AT1G64590	AT1G64590	563.848	-0.745005	0.257756	-2.89035	0.00384816	0.0338857
AT1G67920	AT1G67920	186.344	-1.0049	0.347735	-2.88985	0.00385425	0.0338916
AT3G23560	ALF5	3809.59	-0.464333	0.160734	-2.88883	0.00386677	0.0339677
AT5G19940	AT5G19940	758.365	-0.850178	0.29444	-2.88744	0.00388387	0.0340687
AT5G52120	PP2-A14	413.974	-0.91516	0.316981	-2.88711	0.00388797	0.0340883
AT3G06530	AT3G06530	4557.94	-0.418118	0.14512	-2.88118	0.00396184	0.0346196
AT5G57685	GDU3	2818.56	-0.438568	0.152245	-2.88068	0.00396816	0.0346583
AT5G45380	DUR3	433.331	-0.965955	0.33553	-2.8789	0.0039907	0.0348218
AT3G12090	TET6	1033.49	-0.664846	0.231071	-2.87723	0.00401179	0.0349224
AT5G52882	AT5G52882	4725.95	-0.458656	0.159456	-2.87638	0.00402264	0.0350002
AT1G77120	ADH1	240.456	-1.02664	0.356981	-2.87591	0.00402865	0.0350191
AT5G51040	SDHAF2	4123.59	-0.318046	0.110604	-2.87554	0.00403338	0.0350436
AT5G11160	APT5	414.441	-0.997379	0.347104	-2.87343	0.00406037	0.0352278
AT1G70895	CLE17	831.565	-0.795349	0.276816	-2.87321	0.00406324	0.0352359
AT1G78290	SNRK2-8	1992.81	-0.614044	0.213743	-2.87281	0.00406839	0.0352639
AT1G17180	GSTU25	1060.19	-0.67765	0.235903	-2.87258	0.00407135	0.0352728
AT3G05630	PLDP2	138.743	-0.934754	0.325455	-2.87215	0.0040769	0.0353041
AT1G31460	AT1G31460	392.818	-0.751144	0.261559	-2.87179	0.0040815	0.0353272
AT2G24190	SDR2	646.985	-0.641024	0.223243	-2.87142	0.00408635	0.0353357
AT1G51680	4CL1	3739.69	-0.383716	0.133651	-2.87103	0.00409142	0.0353399
AT2G26370	AT2G26370	263.597	-1.00068	0.348648	-2.87019	0.00410231	0.0353399
AT3G26120	TEL1	195.295	-0.997276	0.347367	-2.87095	0.00409234	0.0353399
AT4G28040	UMAMIT33	4975.33	-0.461081	0.160616	-2.87071	0.00409555	0.0353399
AT5G63320	NPX1	5445.04	-0.502105	0.174933	-2.87028	0.00410114	0.0353399
AT4G05320	UBQ10	24547.5	-0.238424	0.0830958	-2.86927	0.00411423	0.0354091
AT3G03870	AT3G03870	1277.85	-0.797557	0.278041	-2.86848	0.00412447	0.0354762
AT4G31130	AT4G31130	1085.3	-0.630679	0.220118	-2.86519	0.00416754	0.0357668
AT2G37130	AT2G37130	10898.5	-0.390714	0.136385	-2.86479	0.00417285	0.0357788
AT1G27180	AT1G27180	893.766	-0.68697	0.239955	-2.86292	0.00419762	0.0359237
AT1G71015	AT1G71015	433.261	-0.96268	0.336255	-2.86295	0.00419721	0.0359237
AT3G63445	AT3G63445	422.11	-0.813815	0.284318	-2.86234	0.00420523	0.0359719
AT2G01020	AT2G01020	145215	-0.677214	0.236608	-2.86217	0.00420745	0.0359741
AT3G12320	AT3G12320	722.69	-0.787381	0.27525	-2.8606	0.00422839	0.0361024
AT5G63270	AT5G63270	135.63	-1.03203	0.360796	-2.86044	0.0042306	0.0361044
AT5G49900	AT5G49900	1750.26	-0.604257	0.211283	-2.85994	0.0042372	0.0361439
AT2G34010	AT2G34010	262.601	-0.989232	0.346205	-2.85736	0.0042718	0.036371
AT4G24240	WRKY7	1796.67	-0.559369	0.19578	-2.85713	0.00427493	0.0363807
AT5G65900	AT5G65900	4921.24	-0.355974	0.12488	-2.85054	0.00436455	0.0370916
AT5G24380	YSL2	526.653	-0.812911	0.285214	-2.85017	0.00436952	0.0370993
AT1G67650	AT1G67650	975.657	-0.734285	0.257645	-2.84999	0.00437213	0.0371042
AT5G23750	AT5G23750	1357.31	-0.679455	0.238603	-2.84764	0.00440449	0.0373268
AT5G51850	TRM24	208.932	-0.962482	0.338018	-2.84743	0.00440739	0.037334
AT2G29995	AT2G29995	528.18	-0.833897	0.292875	-2.84728	0.0044095	0.0373346
AT5G58350	WNK4	4793.42	-0.390591	0.137196	-2.84695	0.00441403	0.0373556
AT1G53340	AT1G53340	561.416	-0.927191	0.325812	-2.84579	0.00443017	0.0374575
AT1G08430	ALMT1	284.982	-0.951271	0.334481	-2.84402	0.0044548	0.0376181
AT3G10910	AT3G10910	490.799	-0.836436	0.294138	-2.84369	0.00445946	0.0376181
AT3G51950	AT3G51950	7272.56	-0.392869	0.138154	-2.84371	0.00445916	0.0376181
AT5G40340	AT5G40340	15651.8	-0.354662	0.124717	-2.84374	0.00445873	0.0376181
AT2G30570	PSBW	114.986	-1.01426	0.356739	-2.84315	0.00446704	0.0376472
AT1G12040	LRX1	475.139	-0.920812	0.323908	-2.84282	0.00447165	0.0376514
AT1G56340	CRT1a	11826.9	-0.281707	0.0990933	-2.84285	0.00447122	0.0376514
AT3G04570	AHL19	2733.23	-0.47997	0.169049	-2.83924	0.00452214	0.0379573
AT1G64210	AT1G64210	694.951	-0.814559	0.28693	-2.83888	0.00452723	0.0379735
AT4G33740	AT4G33740	5114.73	-0.508609	0.179165	-2.83878	0.00452863	0.0379735
AT4G04620	ATG8B	2946.88	-0.381487	0.1344	-2.83844	0.0045334	0.0379809
AT1G33540	scpl18	521.57	-0.887789	0.312996	-2.83642	0.00456217	0.0380974
AT2G29590	AT2G29590	333.414	-0.894042	0.315159	-2.8368	0.00455682	0.0380974
AT2G32240	AT2G32240	20295.2	-0.375875	0.132515	-2.83646	0.00456161	0.0380974
AT3G02620	AT3G02620	1170.31	-0.702155	0.247637	-2.83542	0.00457661	0.038183
AT1G14730	AT1G14730	488.08	-0.89404	0.315438	-2.83428	0.0045929	0.0383015
AT1G09640	AT1G09640	8803.57	-0.349489	0.123348	-2.83336	0.00460612	0.0383766
AT3G15460	AT3G15460	1218.09	-0.644993	0.227639	-2.8334	0.00460558	0.0383766
AT3G52360	AT3G52360	1087.57	-0.659132	0.232895	-2.83017	0.00465238	0.0386914
AT1G72300	PSY1R	951.618	-0.763319	0.269747	-2.82975	0.00465838	0.0387237
AT5G04130	GYRB2	2816.82	-0.519217	0.18355	-2.82874	0.00467316	0.0388113
AT5G65320	AT5G65320	78.6347	-0.983336	0.347826	-2.82709	0.00469729	0.0389236
AT4G13180	AT4G13180	2440.74	-0.381648	0.135064	-2.82569	0.0047179	0.0390585
AT5G50400	PAP27	1048.91	-0.774639	0.27431	-2.82395	0.00474356	0.0392176
AT2G45820	AT2G45820	2892.38	-0.427878	0.15158	-2.82279	0.00476082	0.0393247
AT1G15940	AT1G15940	2782.18	-0.526345	0.186681	-2.81949	0.00481004	0.039588
AT3G41762	AT3G41762	333.627	-0.722865	0.256466	-2.81856	0.00482395	0.0396846
AT3G01516	AT3G01516	4733.24	-0.347912	0.123483	-2.81748	0.00484027	0.0397961
AT3G21630	CERK1	1906.47	-0.562335	0.199602	-2.81729	0.00484313	0.0397961
AT5G04470	SIM	874.918	-0.694224	0.246421	-2.81723	0.00484404	0.0397961
AT4G27745	AT4G27745	1476.31	-0.449817	0.15978	-2.81524	0.00487415	0.0400074
AT4G14550	IAA14	1000.32	-0.808946	0.287428	-2.81443	0.00488634	0.0400895
AT2G03810	AT2G03810	945.738	-0.715666	0.254319	-2.81405	0.00489216	0.0401192
AT5G15700	AT5G15700	2657.15	-0.437035	0.155332	-2.81356	0.00489966	0.0401447
AT1G67785	AT1G67785	1566.13	-0.454517	0.161581	-2.81293	0.0049093	0.0401876
AT5G61790	CNX1	7763.67	-0.367928	0.130816	-2.81256	0.00491488	0.0402153
AT1G10890	AT1G10890	29283.7	-0.189663	0.0674553	-2.81169	0.00492819	0.0403061
AT1G21380	AT1G21380	2068.66	-0.54619	0.194369	-2.81007	0.00495303	0.0404549
AT3G17970	TOC64-III	1480.73	-0.711922	0.253376	-2.80975	0.00495803	0.0404776
AT3G13480	AT3G13480	1202.22	-0.49506	0.176309	-2.8079	0.00498651	0.040692
AT2G41330	AT2G41330	180.752	-1.00561	0.358311	-2.80652	0.00500794	0.0408486
AT5G08330	TCP11	813.395	-0.701581	0.250099	-2.80521	0.00502831	0.0409781
AT4G14960	TUA6	16357.5	-0.23722	0.0845755	-2.80483	0.00503436	0.0410091
AT1G76360	AT1G76360	290.818	-0.877757	0.312974	-2.80457	0.00503839	0.0410236
AT5G16600	MYB43	944.9	-0.907437	0.323665	-2.80364	0.00505301	0.0410877
AT2G47140	SDR5	1438.22	-0.5725	0.204556	-2.79874	0.00513028	0.0415864
AT4G25090	AT4G25090	585.576	-0.881004	0.314856	-2.79812	0.0051401	0.0416476
AT2G35540	AT2G35540	1262.38	-0.525275	0.187751	-2.79772	0.00514652	0.0416626
AT1G62280	SLAH1	123.134	-1.00514	0.359349	-2.79711	0.00515625	0.0416682
AT2G34720	NF-YA4	1539.69	-0.631561	0.225803	-2.79696	0.00515861	0.0416682
AT3G06955	AT3G06955	166.176	-0.950808	0.339876	-2.79751	0.00514983	0.0416682
AT1G52540	AT1G52540	1799.37	-0.464389	0.166086	-2.79608	0.00517265	0.0417631
AT3G04730	IAA16	6839.17	-0.467552	0.167306	-2.79459	0.00519649	0.041937
AT2G44300	AT2G44300	457.747	-0.792434	0.28366	-2.7936	0.0052125	0.041992
AT1G58190	RLP9	3958.99	-0.511584	0.183149	-2.79327	0.00521783	0.0420085
AT1G58200	MSL3	1252.26	-0.506568	0.181358	-2.79319	0.00521914	0.0420085
AT5G54910	AT5G54910	2320.95	-0.541197	0.193871	-2.79154	0.00524584	0.0421862
AT5G66390	AT5G66390	2020.18	-0.665012	0.238478	-2.78857	0.00529411	0.0425556
AT4G33970	AT4G33970	96.7372	-1.00435	0.360384	-2.78689	0.00532164	0.0427205
AT3G19040	HAF2	423.05	-0.856543	0.307444	-2.78601	0.00533607	0.0427922
AT1G34260	FAB1D	1008.63	-0.683318	0.245316	-2.78545	0.00534527	0.0428349
AT1G24130	AT1G24130	450.093	-0.870647	0.312766	-2.7837	0.00537424	0.0430293
AT5G45260	RRS1	1684.79	-0.409886	0.147404	-2.78069	0.0054243	0.043354
AT2G01820	AT2G01820	1146.93	-0.562181	0.202208	-2.78022	0.00543229	0.0433989
AT5G45550	MOB1-like	2003.54	-0.436253	0.15693	-2.77992	0.00543727	0.0434197
AT1G04780	AT1G04780	4392.01	-0.296136	0.106574	-2.77867	0.00545816	0.0435484
AT2G07806	AT2G07806	127.94	-0.978625	0.352221	-2.77844	0.00546208	0.0435607
AT2G26250	KCS10	718.575	-0.870974	0.313696	-2.77649	0.00549499	0.0437467
AT2G01210	AT2G01210	418.334	-0.8608	0.310303	-2.77407	0.00553605	0.0439842
AT4G35380	AT4G35380	582.126	-0.854596	0.30805	-2.77421	0.0055336	0.0439842
AT5G12140	CYS1	1439.87	-0.600567	0.216497	-2.77403	0.0055367	0.0439842
AT5G66480	AT5G66480	514.881	-0.826985	0.298062	-2.77454	0.00552795	0.0439842
AT1G17970	AT1G17970	7088.05	-0.331434	0.119487	-2.77381	0.00554043	0.0439934
AT1G67630	POLA2	1908.31	-0.519212	0.187203	-2.77352	0.00554532	0.0440131
AT2G24940	MAPR2	1322.33	-0.531539	0.191684	-2.77299	0.0055544	0.044066
AT1G53580	GLY3	3046.73	-0.468046	0.168855	-2.77188	0.00557339	0.0441591
AT5G02840	LCL1	2315.89	-0.504212	0.181972	-2.77082	0.00559153	0.0442549
AT2G35770	scpl28	618.309	-0.910055	0.328542	-2.76998	0.00560594	0.0443317
AT5G58320	NET4A	1767.32	-0.682365	0.246401	-2.76933	0.00561719	0.0443906
AT1G32130	IWS1	4749.5	-0.348903	0.126078	-2.76735	0.00565136	0.0446028
AT1G30260	AT1G30260	111.913	-0.987466	0.356857	-2.76712	0.00565537	0.0446151
AT4G21270	ATK1	1762.11	-0.526498	0.190355	-2.76587	0.00567704	0.0447281
AT4G20150	AT4G20150	3588.46	-0.332346	0.120272	-2.76329	0.0057222	0.0449931
AT3G49940	LBD38	4119.43	-0.346601	0.125439	-2.7631	0.00572547	0.0449933
AT1G55610	BRL1	290.122	-0.956014	0.346038	-2.76274	0.00573182	0.0450238
AT1G74020	SS2	1262.65	-0.730281	0.264431	-2.76171	0.00574997	0.0451469
AT3G02260	BIG	10862.8	-0.417523	0.151206	-2.76129	0.00575728	0.0451849
AT2G42570	TBL39	3622.89	-0.37678	0.1365	-2.7603	0.00577478	0.0453012
AT2G34680	AIR9	3500.86	-0.506898	0.183674	-2.75977	0.00578416	0.0453179
AT4G20860	AT4G20860	1205.95	-0.811663	0.294094	-2.75988	0.0057823	0.0453179
AT2G25090	CIPK16	578.958	-0.933853	0.338527	-2.75858	0.00580537	0.0454256
AT2G38090	AT2G38090	727.897	-0.677998	0.246108	-2.75488	0.00587132	0.0458631
AT4G12545	AT4G12545	319.171	-0.909425	0.330218	-2.75401	0.00588702	0.0459661
AT5G04120	AT5G04120	301.096	-0.910756	0.330795	-2.75324	0.00590093	0.046055
AT2G26290	ARSK1	424.361	-0.88156	0.320222	-2.75297	0.00590575	0.0460729
AT2G27920	SCPL51	434.362	-0.844739	0.306961	-2.75195	0.00592419	0.046156
AT4G32150	VAMP711	3771.7	-0.395593	0.143764	-2.75168	0.00592911	0.046156
AT4G34580	COW1	864.909	-0.754369	0.274163	-2.75154	0.00593157	0.046156
AT4G17520	AT4G17520	7591.28	-0.29313	0.106557	-2.75092	0.00594285	0.0462044
AT2G36690	AT2G36690	196.303	-0.960823	0.349312	-2.75062	0.00594831	0.0462272
AT5G55170	SUMO3	281.7	-0.841927	0.306275	-2.74892	0.00597918	0.0464276
AT1G52200	AT1G52200	4196.51	-0.440095	0.160184	-2.74743	0.00600637	0.0465991
AT4G13580	AT4G13580	290.827	-0.802098	0.292045	-2.74649	0.00602375	0.0466943
AT1G72770	HAB1	7462.68	-0.374539	0.136504	-2.7438	0.00607325	0.0470182
AT3G21690	AT3G21690	714.089	-0.682747	0.248887	-2.7432	0.00608437	0.0470842
AT2G36120	DOT1	937.532	-0.769513	0.280655	-2.74185	0.00610945	0.0472158
AT5G25640	AT5G25640	1248.86	-0.531704	0.19393	-2.74173	0.00611171	0.0472158
AT2G36950	AT2G36950	6968.4	-0.305391	0.111463	-2.73985	0.00614671	0.0474461
AT4G22214	AT4G22214	390.791	-0.923768	0.33721	-2.73944	0.00615438	0.0474652
AT3G56400	WRKY70	304.763	-0.884628	0.323021	-2.73861	0.00616991	0.0475649
AT5G57120	AT5G57120	14728.3	-0.322134	0.117702	-2.73687	0.0062027	0.0477974
AT5G13930	TT4	9350.27	-0.380954	0.139326	-2.73427	0.00625189	0.0481156
AT5G45070	PP2-A8	365.934	-0.956756	0.35042	-2.73031	0.00632747	0.0486358
AT3G43720	LTPG2	176.695	-0.977476	0.358047	-2.73002	0.00633308	0.048638
AT1G15040	GAT1_2.1	5577.83	-0.51202	0.187702	-2.72783	0.0063752	0.0488382
AT1G80010	FRS8	1132.91	-0.683208	0.250613	-2.72615	0.00640785	0.0490677
AT2G34080	AT2G34080	373.649	-0.882132	0.32365	-2.72557	0.006419	0.0491325
AT1G52050	AT1G52050	631.971	-0.834381	0.306235	-2.72464	0.00643711	0.0492505
AT5G41800	AT5G41800	491.229	-0.8107	0.297597	-2.72415	0.00644674	0.0492829
AT5G48240	AT5G48240	1774.26	-0.549416	0.201678	-2.72423	0.00644525	0.0492829
AT3G14230	RAP2.2	4266.71	-0.391227	0.143667	-2.72315	0.00646632	0.0493706
AT5G40860	AT5G40860	619.206	-0.740062	0.271755	-2.72327	0.00646399	0.0493706
AT3G59910	AT3G59910	1863.49	-0.450734	0.165546	-2.72271	0.00647485	0.049415
AT1G63650	EGL3	372.368	-0.916705	0.336847	-2.72143	0.00650007	0.0495041
AT4G03430	EMB2770	7696.67	-0.241508	0.0887387	-2.72156	0.00649746	0.0495041
AT2G30040	MAPKKK14	377.728	-0.877159	0.322486	-2.71999	0.00652833	0.0496572
AT1G19230	AT1G19230	437.426	-0.914328	0.336392	-2.71805	0.00656687	0.049888
AT3G45970	EXLA1	1180.91	-0.612106	0.2252	-2.71806	0.00656665	0.049888
AT3G50685	AT3G50685	224.437	-0.939186	0.345578	-2.71772	0.00657325	0.0499086
AT2G13810	ALD1	83.277	-0.843711	0.310479	-2.71745	0.00657871	0.0499156

## Sheet: Sheet 2
Sheet 2. WOX5-repressed DEGs, comparing wox5-1 QC to WT QC. "baseMean": mean value of normalized read counts of all the samples used for the comparison. "log2(FC)": log2 values of fold changes of normalized read counts comparing wox5-1 QC to WT QC. "StdErr": the standard error estimate for the log2 fold change. "Wald-Stats": Wald statistics. "P-value": Wald test p-value. "P-adj": Benjamini-Hochbe…
GeneID	Gene name	Base mean	log2(FC)	StdErr	Wald-Stats	P-value	P-adj
AT3G22890	APS1	12105.4	1.03272	0.0824457	12.5261	5.37382e-36	1.09047e-32
AT1G08930	ERD6	16442.1	1.24454	0.104288	11.9336	7.90673e-33	1.11077e-29
AT3G47340	ASN1	7118.72	1.25635	0.11032	11.3883	4.78459e-30	5.46131e-27
AT1G62770	AT1G62770	7534.5	1.59533	0.140753	11.3343	8.87686e-30	9.53636e-27
AT1G65370	AT1G65370	10369.1	0.966163	0.0905626	10.6685	1.42984e-26	1.13535e-23
AT1G25275	AT1G25275	2417.94	1.67174	0.157304	10.6275	2.22086e-26	1.62238e-23
AT2G41100	TCH3	1121.88	2.59558	0.25837	10.046	9.57048e-24	5.63825e-21
AT5G41080	GDPD2	177541	0.487511	0.048641	10.0226	1.21229e-23	6.91874e-21
AT2G21660	GRP7	112362	0.759698	0.076037	9.99116	1.66621e-23	9.22119e-21
AT5G53900	AT5G53900	36018.8	1.01394	0.102431	9.89882	4.21234e-23	2.198e-20
AT5G20250	DIN10	73001.9	0.515431	0.0556699	9.2587	2.0694e-20	8.39854e-18
AT4G28703	AT4G28703	3250.6	1.16736	0.126505	9.22779	2.76271e-20	1.09686e-17
AT2G25900	ATCTH	13841.1	0.624862	0.0678117	9.21466	3.12273e-20	1.20222e-17
AT1G15330	AT1G15330	3511.17	1.71645	0.188131	9.12369	7.26099e-20	2.50203e-17
AT1G43670	FBP	14550.5	1.03588	0.115157	8.99544	2.35287e-19	7.6733e-17
AT1G28330	DYL1	45874.5	0.671231	0.0782202	8.58129	9.38114e-18	2.63581e-15
AT1G13530	AT1G13530	2379.4	1.6918	0.197823	8.55208	1.20887e-17	3.29517e-15
AT5G03860	MLS	13379.9	0.931508	0.109853	8.47959	2.25982e-17	5.89587e-15
AT3G44300	NIT2	11374.5	0.967193	0.117109	8.25891	1.47006e-16	3.48673e-14
AT4G39660	AGT2	17750.3	0.757537	0.0928498	8.15874	3.38541e-16	7.63306e-14
AT3G09940	MDHAR	25159.1	0.869615	0.107192	8.11269	4.95117e-16	1.10272e-13
AT2G19800	MIOX2	36210.9	0.540848	0.0676061	7.99999	1.24431e-15	2.58237e-13
AT3G06450	AT3G06450	10354.3	1.09625	0.137514	7.97193	1.56212e-15	3.10097e-13
AT2G29330	TRI	7328.33	1.41597	0.179801	7.87521	3.40164e-15	6.40456e-13
AT1G80940	AT1G80940	6841.61	0.700151	0.0893709	7.83422	4.71763e-15	8.61581e-13
AT5G16190	CSLA11	4751.38	1.00213	0.128676	7.788	6.80793e-15	1.20712e-12
AT3G47570	AT3G47570	2783.99	1.3147	0.169411	7.76038	8.4677e-15	1.45892e-12
AT1G17430	AT1G17430	4282.7	1.10318	0.14224	7.75576	8.78192e-15	1.49892e-12
AT5G28770	BZO2H3	9766.54	0.682093	0.0884005	7.71594	1.20095e-14	2.03083e-12
AT4G28420	AT4G28420	155.56	2.77686	0.36084	7.69555	1.40884e-14	2.36051e-12
AT5G46050	PTR3	2188.46	1.81177	0.239134	7.57636	3.55392e-14	5.54746e-12
AT2G14170	ALDH6B2	19112.8	0.552716	0.0739346	7.47574	7.67678e-14	1.15869e-11
AT1G02920	GSTF7	680.242	2.3694	0.321292	7.37458	1.64861e-13	2.35224e-11
AT3G07270	AT3G07270	4007.54	0.872827	0.119968	7.27549	3.4517e-13	4.8062e-11
AT3G13450	DIN4	7078.59	0.744553	0.103663	7.18244	6.84805e-13	8.99756e-11
AT1G67270	AT1G67270	121.959	2.57935	0.360784	7.14927	8.72378e-13	1.13802e-10
AT5G57090	EIR1	9191.93	0.672236	0.0948142	7.09003	1.34082e-12	1.68878e-10
AT5G63810	BGAL10	6397.02	1.08402	0.15422	7.02903	2.07967e-12	2.60144e-10
AT2G30500	NET4B	26995.4	0.7238	0.103716	6.97867	2.97995e-12	3.58045e-10
AT1G75490	AT1G75490	126.433	2.48094	0.360206	6.88756	5.67558e-12	6.46976e-10
AT2G48020	AT2G48020	19216.5	0.668382	0.0970517	6.88687	5.70351e-12	6.46976e-10
AT1G07187	AT1G07187	2404.56	0.945626	0.138499	6.82768	8.63005e-12	9.55216e-10
AT3G06850	BCE2	11917.9	0.836391	0.122686	6.81734	9.27439e-12	1.01424e-09
AT3G53180	NodGS	5275.63	0.722919	0.106314	6.79986	1.04724e-11	1.1317e-09
AT4G33270	CDC20.1	39946	0.58896	0.0868984	6.77757	1.22215e-11	1.30527e-09
AT3G09800	AT3G09800	2406.13	1.30823	0.196545	6.65612	2.81156e-11	2.90099e-09
AT5G27380	GSH2	9790.65	0.739886	0.111883	6.61303	3.76532e-11	3.77836e-09
AT5G48110	AT5G48110	82818.5	0.707139	0.107551	6.57491	4.86826e-11	4.8059e-09
AT5G19520	MSL9	36300.6	0.878543	0.133789	6.56664	5.14616e-11	5.04752e-09
AT5G24490	AT5G24490	3742.64	0.901702	0.13774	6.54642	5.8931e-11	5.69448e-09
AT3G16700	AT3G16700	10570.9	0.786654	0.120383	6.53457	6.37928e-11	6.13184e-09
AT4G11650	OSM34	738.591	1.79923	0.276902	6.49773	8.15409e-11	7.71596e-09
AT5G43830	AT5G43830	7766.46	0.657157	0.101851	6.45217	1.10259e-10	1.02738e-08
AT5G42620	AT5G42620	8579.41	0.711835	0.110889	6.41933	1.36875e-10	1.24987e-08
AT1G12880	NUDT12	2791.78	0.993826	0.156992	6.33041	2.44507e-10	2.13657e-08
AT1G67480	AT1G67480	12684.1	0.546981	0.086495	6.32385	2.55132e-10	2.2188e-08
AT1G21130	IGMT4	1366.16	1.94694	0.308094	6.31931	2.62735e-10	2.27409e-08
AT1G03090	MCCA	11529.4	0.554969	0.0880604	6.30214	2.93566e-10	2.51709e-08
AT5G27410	AT5G27410	15701.7	0.648224	0.103454	6.26582	3.70864e-10	3.10692e-08
AT1G52710	AT1G52710	17881.6	0.543941	0.0869191	6.25801	3.8991e-10	3.24343e-08
AT5G46650	AT5G46650	1230.63	0.983656	0.159299	6.17492	6.6197e-10	5.18865e-08
AT4G27450	AT4G27450	3884.46	0.811018	0.13142	6.17118	6.77816e-10	5.29015e-08
AT2G48010	RKF3	1570.98	1.16672	0.189594	6.1538	7.56498e-10	5.80561e-08
AT1G55810	UKL3	15247	0.79045	0.128594	6.14685	7.90386e-10	6.03968e-08
AT1G02930	GSTF6	716.138	1.93447	0.315011	6.14096	8.20247e-10	6.21428e-08
AT2G01450	MPK17	26798.2	0.64621	0.105326	6.13533	8.49832e-10	6.33489e-08
AT3G54150	AT3G54150	811.689	2.0396	0.332953	6.12579	9.02359e-10	6.67198e-08
AT1G21120	IGMT2	427.838	1.87536	0.306916	6.11035	9.94134e-10	7.23342e-08
AT2G33170	AT2G33170	3842.26	0.788589	0.129073	6.10963	9.98633e-10	7.23581e-08
AT2G39681	AT2G39681	24233	0.483468	0.0791522	6.10809	1.00832e-09	7.24999e-08
AT2G06850	XTH4	6578.19	0.653388	0.107322	6.08812	1.14242e-09	8.08685e-08
AT2G34020	AT2G34020	13833.7	0.800144	0.131978	6.06272	1.33836e-09	9.36491e-08
AT2G13360	AGT	5652.53	0.805042	0.133186	6.0445	1.49872e-09	1.03679e-07
AT1G12230	AT1G12230	7546.14	0.754135	0.125274	6.01988	1.74547e-09	1.20293e-07
AT3G19200	AT3G19200	866.199	1.41984	0.236914	5.99308	2.05898e-09	1.39668e-07
AT1G72210	AT1G72210	17856.9	0.577209	0.0965373	5.97913	2.24338e-09	1.50628e-07
AT1G34340	AT1G34340	9709.84	0.655778	0.109759	5.97469	2.30523e-09	1.53651e-07
AT1G71400	RLP12	8100.96	0.712423	0.120356	5.91928	3.2336e-09	2.13196e-07
AT3G56750	AT3G56750	2078.93	0.815023	0.137795	5.91474	3.32403e-09	2.17587e-07
AT1G02960	AT1G02960	13362.3	0.47011	0.0799901	5.8771	4.17508e-09	2.64755e-07
AT2G37450	UMAMIT13	9899.8	0.499368	0.085116	5.86692	4.43975e-09	2.77682e-07
AT1G10070	BCAT-2	2183.43	1.08571	0.187138	5.80165	6.5664e-09	3.91902e-07
AT3G45640	MPK3	1553.24	1.28385	0.221647	5.79233	6.94163e-09	4.10275e-07
AT4G01850	SAM-2	33906.7	0.381793	0.0664854	5.7425	9.32877e-09	5.32357e-07
AT2G18440	AT2G18440	29989.3	0.622843	0.108684	5.7308	9.99604e-09	5.59993e-07
AT1G20480	AT1G20480	5442.09	0.921021	0.160841	5.72627	1.02661e-08	5.69877e-07
AT1G61890	AT1G61890	19234.3	0.423364	0.0740471	5.7175	1.08105e-08	5.97334e-07
AT3G59310	AT3G59310	905.24	1.55261	0.273027	5.68664	1.2956e-08	6.97983e-07
AT5G40610	GPDHp	3193.47	0.811268	0.142888	5.67763	1.36573e-08	7.33597e-07
AT4G30690	AT4G30690	7538.78	0.750777	0.132356	5.67239	1.40821e-08	7.542e-07
AT1G54100	ALDH7B4	23212.3	0.421	0.0752015	5.59829	2.1647e-08	1.13768e-06
AT3G21720	ICL	3429.63	1.11253	0.198735	5.59804	2.16784e-08	1.13768e-06
AT1G33790	AT1G33790	1848.97	1.66978	0.299413	5.57685	2.44919e-08	1.27435e-06
AT1G20900	ESC	4034.45	0.888291	0.159622	5.56496	2.62208e-08	1.35658e-06
AT5G13750	ZIFL1	33795.4	0.489292	0.0884131	5.53416	3.12731e-08	1.61339e-06
AT5G10820	AT5G10820	1659.65	0.84825	0.153656	5.52044	3.38149e-08	1.73472e-06
AT4G27760	FEY	7246.49	0.842778	0.153037	5.50704	3.64916e-08	1.8611e-06
AT5G58720	AT5G58720	9655.4	0.490469	0.0892383	5.49618	3.88111e-08	1.96345e-06
AT5G16150	PGLCT	4970.47	0.784116	0.143099	5.47953	4.26464e-08	2.13384e-06
AT3G49810	AT3G49810	19436.8	0.506622	0.0926358	5.46897	4.52658e-08	2.25256e-06
AT2G23790	AT2G23790	30598.8	0.4832	0.0886918	5.44808	5.09168e-08	2.51322e-06
AT3G13062	AT3G13062	2661.27	0.888306	0.163455	5.43455	5.49364e-08	2.67867e-06
AT4G36790	AT4G36790	6891.98	0.822377	0.1514	5.4318	5.57872e-08	2.7025e-06
AT3G14310	PME3	13341.2	0.537919	0.0990585	5.43032	5.62544e-08	2.71792e-06
AT1G11580	PMEPCRA	17438.5	0.681758	0.125879	5.41599	6.09493e-08	2.89121e-06
AT1G30550	AT1G30550	7554.66	0.590256	0.109247	5.40295	6.55528e-08	3.06187e-06
AT5G13740	ZIF1	5286.92	0.87326	0.162399	5.37724	7.56347e-08	3.48817e-06
AT3G24240	AT3G24240	10910.6	0.776389	0.144681	5.36621	8.04098e-08	3.67131e-06
AT5G25770	AT5G25770	18108.2	0.499321	0.0930869	5.36402	8.13881e-08	3.69749e-06
AT3G15450	AT3G15450	66043.6	0.305686	0.0570858	5.35486	8.56241e-08	3.84215e-06
AT5G19530	ACL5	2840.07	0.994844	0.185833	5.35342	8.6308e-08	3.86334e-06
AT3G45730	AT3G45730	3636	0.712597	0.133688	5.33029	9.8055e-08	4.32555e-06
AT5G48960	AT5G48960	3107.01	0.875794	0.164514	5.32353	1.01774e-07	4.46802e-06
AT3G05150	AT3G05150	16569.7	0.597581	0.112679	5.3034	1.13664e-07	4.94249e-06
AT4G20070	AAH	3805.44	0.821252	0.155057	5.29645	1.18075e-07	5.10997e-06
AT4G39260	CCR1	85935.5	0.418937	0.0795602	5.26566	1.39685e-07	5.98841e-06
AT1G21320	AT1G21320	416.114	1.61646	0.307328	5.25974	1.44258e-07	6.15557e-06
AT3G42640	HA8	5726.59	0.478235	0.0910581	5.25197	1.50477e-07	6.39107e-06
AT5G38200	AT5G38200	642.283	1.20384	0.229294	5.25019	1.51942e-07	6.43832e-06
AT3G13340	AT3G13340	11875.3	0.564322	0.107652	5.24212	1.58745e-07	6.711e-06
AT2G47250	AT2G47250	7017.71	0.575957	0.109931	5.23927	1.61215e-07	6.7997e-06
AT5G62530	ALDH12A1	5613.07	0.934443	0.17882	5.22559	1.73599e-07	7.30517e-06
AT3G19820	DWF1	22897.5	0.374778	0.0717928	5.22027	1.78665e-07	7.48385e-06
AT4G35760	LTO1	3856.3	0.870301	0.168149	5.17577	2.26971e-07	9.37821e-06
AT1G07820	AT1G07820	7821.78	0.476203	0.0921761	5.16623	2.38862e-07	9.75914e-06
AT3G56130	AT3G56130	13263.4	0.498762	0.0970389	5.13981	2.75016e-07	1.1112e-05
AT5G63660	PDF2.5	1999.98	1.01027	0.196669	5.13692	2.79282e-07	1.12346e-05
AT5G51150	AT5G51150	3324.45	0.5588	0.108852	5.13356	2.8431e-07	1.13867e-05
AT5G05550	AT5G05550	1928.76	0.934744	0.182211	5.13	2.89748e-07	1.15792e-05
AT5G19440	AT5G19440	7077.77	0.620077	0.120951	5.12669	2.94878e-07	1.17073e-05
AT1G66760	AT1G66760	7016.47	0.956224	0.18666	5.1228	3.01032e-07	1.18999e-05
AT4G24750	AT4G24750	5895.92	0.579693	0.113212	5.12042	3.04856e-07	1.2025e-05
AT5G64120	AT5G64120	2712.74	0.985959	0.193352	5.09929	3.40929e-07	1.31915e-05
AT1G18570	MYB51	656.703	1.73577	0.340444	5.09856	3.42254e-07	1.32148e-05
AT1G26260	CIB5	3929.75	0.62736	0.1231	5.09635	3.46264e-07	1.33414e-05
AT2G28310	AT2G28310	4725.79	0.809818	0.160242	5.05373	4.33258e-07	1.64503e-05
AT1G62670	RPF2	504.879	1.29255	0.255834	5.05232	4.36477e-07	1.65339e-05
AT5G20450	AT5G20450	1918.11	0.99593	0.197139	5.05191	4.37416e-07	1.65339e-05
AT2G30600	AT2G30600	15340.2	0.539533	0.106914	5.04643	4.50153e-07	1.69508e-05
AT1G58350	ZW18	4888.38	0.529459	0.105378	5.02439	5.05024e-07	1.89001e-05
AT2G45050	GATA2	13317.6	0.533404	0.106353	5.01541	5.29214e-07	1.96444e-05
AT5G17620	39295	2526.92	0.843858	0.168249	5.01554	5.28855e-07	1.96444e-05
AT4G16710	AT4G16710	9964.02	0.430334	0.0858109	5.01492	5.30568e-07	1.96547e-05
AT5G13840	FZR3	18413	0.571532	0.114173	5.00586	5.5613e-07	2.05184e-05
AT4G35335	AT4G35335	6531.91	0.550785	0.110192	4.99842	5.78027e-07	2.11978e-05
AT4G33260	CDC20.2	26932	0.381234	0.0765156	4.98244	6.27884e-07	2.27521e-05
AT2G41190	AT2G41190	5572.08	0.940304	0.18877	4.98121	6.31895e-07	2.28521e-05
AT2G38470	WRKY33	3875.24	0.753846	0.15196	4.96083	7.01937e-07	2.5038e-05
AT2G31810	AT2G31810	19635.8	0.573937	0.115725	4.95947	7.06852e-07	2.51642e-05
AT5G42830	AT5G42830	1155.62	1.27233	0.256893	4.95278	7.3161e-07	2.59444e-05
AT2G45510	CYP704A2	19053.9	0.45205	0.091349	4.9486	7.47506e-07	2.63546e-05
AT5G15460	MUB2	8208.24	0.509794	0.103528	4.92421	8.4703e-07	2.95516e-05
AT4G10030	AT4G10030	4290.71	0.689767	0.140416	4.9123	9.00131e-07	3.1253e-05
AT5G56550	OXS3	8667.77	0.494945	0.100844	4.90804	9.19904e-07	3.1879e-05
AT5G48090	ELP1	2347.45	0.7831	0.159729	4.90268	9.45401e-07	3.26387e-05
AT4G15010	AT4G15010	3159.92	0.562662	0.114886	4.89758	9.70241e-07	3.33701e-05
AT4G21410	CRK29	10440.2	0.521436	0.106566	4.89309	9.92652e-07	3.40128e-05
AT4G19410	AT4G19410	10950.1	0.38431	0.0786139	4.88858	1.01568e-06	3.45424e-05
AT1G72820	AT1G72820	11092.3	0.513284	0.105208	4.87876	1.06757e-06	3.61294e-05
AT3G23080	AT3G23080	6350.95	0.78102	0.16009	4.87863	1.06827e-06	3.61294e-05
AT5G40100	AT5G40100	3274.44	0.700352	0.144103	4.86008	1.17341e-06	3.93934e-05
AT1G69520	AT1G69520	1563.91	0.745722	0.153859	4.84679	1.25472e-06	4.19688e-05
AT4G04955	ALN	14493.8	0.505632	0.104532	4.83711	1.31739e-06	4.38243e-05
AT1G12620	AT1G12620	1059.29	1.00169	0.207398	4.82979	1.36677e-06	4.52197e-05
AT1G69750	COX19-2	8417.22	0.429822	0.0901127	4.76982	1.84387e-06	5.9606e-05
AT5G28020	CYSD2	16244.1	0.53092	0.111309	4.76981	1.84402e-06	5.9606e-05
AT2G40190	LEW3	4250.38	0.662633	0.139076	4.76452	1.89301e-06	6.08663e-05
AT1G03905	ABCI19	1116.78	0.826607	0.173598	4.76162	1.92045e-06	6.1532e-05
AT3G14990	DJ1A	10360.5	0.431681	0.0907894	4.75475	1.98691e-06	6.34388e-05
AT4G13495	AT4G13495	949.842	0.907372	0.191109	4.74794	2.05501e-06	6.53843e-05
AT4G24880	AT4G24880	1007.91	0.979161	0.206957	4.73124	2.23157e-06	7.05106e-05
AT4G06701	AT4G06701	7129.95	0.627169	0.132796	4.72279	2.32633e-06	7.28745e-05
AT1G26930	AT1G26930	4178.44	0.927258	0.196746	4.71297	2.44133e-06	7.55694e-05
AT4G23650	CDPK6	5290.79	0.45076	0.0956363	4.71328	2.43764e-06	7.55694e-05
AT5G39740	RPL5B	25084	0.325438	0.069184	4.70394	2.55185e-06	7.83267e-05
AT4G05090	AT4G05090	3652.87	0.844555	0.179595	4.70256	2.56914e-06	7.87251e-05
AT2G27190	PAP12	4233.94	0.604051	0.128658	4.695	2.66604e-06	8.15577e-05
AT3G57590	AT3G57590	2596.69	0.722304	0.154412	4.67776	2.90029e-06	8.78408e-05
AT1G21730	AT1G21730	8369.55	0.499441	0.106885	4.67271	2.97254e-06	8.98801e-05
AT5G57700	AT5G57700	7513.75	0.717089	0.153591	4.66881	3.02947e-06	9.145e-05
AT5G05010	AT5G05010	11238.2	0.457142	0.0979256	4.66826	3.03758e-06	9.15435e-05
AT4G37630	CYCD5;1	2231.7	0.878774	0.188379	4.66494	3.08714e-06	9.28838e-05
AT1G16460	RDH2	6841.81	0.456993	0.0982265	4.65244	3.2803e-06	9.82101e-05
AT2G17020	AT2G17020	2628.26	0.525591	0.11314	4.64548	3.39289e-06	0.000101249
AT1G79700	WRI4	2438.83	0.846201	0.182241	4.6433	3.42887e-06	0.000101989
AT1G68060	MAP70-1	5303.42	0.633444	0.1365	4.64063	3.47356e-06	0.000103038
AT2G28070	ABCG3	9111.37	0.625034	0.1347	4.64018	3.48105e-06	0.000103038
AT4G02740	AT4G02740	1861.9	0.749742	0.16162	4.63891	3.50254e-06	0.000103506
AT5G27450	MK	15929.4	0.37321	0.0805049	4.63587	3.55436e-06	0.000104868
AT1G11680	CYP51G1	7230.85	0.492873	0.106542	4.6261	3.72607e-06	0.00010958
AT2G14820	NPY2	6652.6	0.486337	0.105229	4.62168	3.80639e-06	0.000111762
AT5G02100	UNE18	7863.71	0.64685	0.140091	4.61737	3.88634e-06	0.000113562
AT2G38400	AGT3	4562.23	0.543045	0.117962	4.60354	4.15371e-06	0.00012003
AT5G48630	AT5G48630	1368.56	0.826482	0.179718	4.59877	4.24998e-06	0.000122232
AT1G72360	ERF73	390.523	1.65364	0.35964	4.59805	4.26472e-06	0.000122463
AT5G57560	TCH4	545.819	1.47817	0.322057	4.58977	4.4374e-06	0.000126823
AT1G27020	AT1G27020	667.098	1.30197	0.284343	4.57886	4.67515e-06	0.000132787
AT5G44585	AT5G44585	1155.56	1.15296	0.25198	4.57561	4.74831e-06	0.000134656
AT2G17975	AT2G17975	4692.4	0.443748	0.097072	4.57133	4.84644e-06	0.000136801
AT1G27520	AT1G27520	11104.1	0.500352	0.109641	4.56355	5.02969e-06	0.000141319
AT4G14695	AT4G14695	1956.28	0.705311	0.154639	4.56103	5.09027e-06	0.000142801
AT5G26622	AT5G26622	6554.27	0.535647	0.117741	4.54938	5.38036e-06	0.000150247
AT4G01740	AT4G01740	6802.29	0.555842	0.122692	4.53037	5.88805e-06	0.000162806
AT5G33300	AT5G33300	3963.3	0.616973	0.136476	4.52075	6.1621e-06	0.000169231
AT3G56160	AT3G56160	5356.3	0.755713	0.167234	4.5189	6.21623e-06	0.000170205
AT1G69526	AT1G69526	7813.65	0.704492	0.155954	4.5173	6.26332e-06	0.000170982
AT1G13540	AT1G13540	547.906	1.22929	0.273098	4.50126	6.75506e-06	0.000182767
AT5G03570	IREG2	2181.52	0.882751	0.196461	4.49327	7.01365e-06	0.000188924
AT5G22700	AT5G22700	5014.41	0.453796	0.10103	4.4917	7.06567e-06	0.000190045
AT1G22403	AT1G22403	2448.05	0.586094	0.130557	4.48917	7.14999e-06	0.00019203
AT1G35516	AT1G35516	10880.3	0.405811	0.0904867	4.48475	7.29982e-06	0.000195479
AT3G07860	AT3G07860	4513.02	0.530606	0.118505	4.47749	7.55254e-06	0.000201361
AT1G66430	AT1G66430	2761.18	0.701726	0.156873	4.47321	7.70556e-06	0.000203952
AT5G40590	AT5G40590	495.379	1.29505	0.290465	4.45854	8.25204e-06	0.000216533
AT3G46500	AT3G46500	11796.4	0.396961	0.0892505	4.44771	8.67895e-06	0.000226111
AT2G40290	AT2G40290	2838.51	0.649166	0.145972	4.44719	8.69999e-06	0.000226336
AT1G14750	SDS	909.08	1.13315	0.254985	4.444	8.83023e-06	0.000228747
AT4G37260	MYB73	3620.08	0.709943	0.159916	4.43947	9.01799e-06	0.000232621
AT5G20480	EFR	533.672	1.25647	0.283299	4.43514	9.20133e-06	0.000236682
AT4G32330	AT4G32330	9416.64	0.452462	0.102469	4.41558	1.00741e-05	0.000256959
AT4G09375	AT4G09375	457.198	1.08892	0.246701	4.41394	1.01506e-05	0.000258549
AT3G25520	ATL5	38011.7	0.371616	0.0842401	4.41139	1.02707e-05	0.000261245
AT4G10560	MEE53	877.501	1.07744	0.245508	4.38861	1.14076e-05	0.00028657
AT5G10160	AT5G10160	2330.84	0.850094	0.193932	4.38347	1.16802e-05	0.000293016
AT3G55600	AT3G55600	1304.65	0.701452	0.160268	4.37676	1.20459e-05	0.00029972
AT5G35170	AT5G35170	7278.02	0.556752	0.127464	4.3679	1.25446e-05	0.000311703
AT5G55490	GEX1	1894.94	0.764975	0.175504	4.35873	1.30817e-05	0.000323727
AT5G03630	ATMDAR2	23025.7	0.476893	0.10943	4.35798	1.31267e-05	0.000324402
AT3G51840	ACX4	15528.3	0.395101	0.0908822	4.3474	1.37762e-05	0.000338164
AT3G18520	HDA15	9132.25	0.392031	0.0902882	4.342	1.41193e-05	0.000345658
AT2G37678	FHY1	3141.25	0.62286	0.143633	4.33648	1.4478e-05	0.000353431
AT5G51970	AT5G51970	3020.64	0.48472	0.111877	4.33261	1.47355e-05	0.00035882
AT3G15240	AT3G15240	44855	0.397486	0.0918985	4.32527	1.52344e-05	0.00036949
AT5G14550	AT5G14550	3095.51	0.559468	0.129869	4.30795	1.64774e-05	0.000397524
AT1G73490	AT1G73490	9794.73	0.630209	0.146439	4.30356	1.68073e-05	0.000403884
AT1G62810	CuAO1	6827.55	0.392202	0.0912399	4.29858	1.71894e-05	0.000412524
AT5G57340	AT5G57340	6784.23	0.703006	0.163716	4.29405	1.75443e-05	0.000419936
AT2G02710	PLPB	8232.11	0.549831	0.128295	4.28568	1.82178e-05	0.000433218
AT3G30775	ERD5	34916.9	0.296035	0.0690848	4.2851	1.82654e-05	0.000433785
AT5G65050	AGL31	31514.6	0.328256	0.0766907	4.28026	1.86672e-05	0.000441412
AT3G49010	BBC1	23332.4	0.333122	0.0778919	4.27672	1.89669e-05	0.000447536
AT1G74910	AT1G74910	2310.76	0.716717	0.167771	4.272	1.93728e-05	0.000454762
AT4G21960	PRXR1	37989.1	0.469366	0.110076	4.26402	2.00782e-05	0.000469512
AT4G33000	CBL10	5522.83	0.599	0.140691	4.25755	2.06679e-05	0.000482067
AT1G17285	AT1G17285	6981.48	0.367237	0.0863082	4.25495	2.09092e-05	0.000485302
AT2G47320	AT2G47320	7305.95	0.390029	0.0918583	4.24598	2.17637e-05	0.00050249
AT4G24810	AT4G24810	1595.13	0.905063	0.213641	4.23637	2.27159e-05	0.000523154
AT2G34200	AT2G34200	560.048	1.11329	0.263078	4.23179	2.31836e-05	0.000532581
AT2G17320	AT2G17320	10779.6	0.463504	0.110284	4.20281	2.63624e-05	0.000598082
AT4G36730	GBF1	3696.49	0.48188	0.114923	4.19309	2.75183e-05	0.000621988
AT5G13980	AT5G13980	13153.1	0.393852	0.093971	4.19121	2.7747e-05	0.000625609
AT2G30460	AT2G30460	1652.63	0.73561	0.175787	4.18466	2.85594e-05	0.000642339
AT3G58220	AT3G58220	8156.16	0.462961	0.110792	4.17865	2.93249e-05	0.00065713
AT2G43000	NAC042	447.576	1.50516	0.360418	4.17614	2.96497e-05	0.00066134
AT5G07090	AT5G07090	24559.7	0.321425	0.077136	4.16699	3.08654e-05	0.000687433
AT1G50430	DWF5	11441.7	0.410906	0.0987508	4.16104	3.168e-05	0.000703858
AT5G12290	DGS1	2857.5	0.623769	0.15003	4.15761	3.2159e-05	0.000712767
AT2G24765	ARF3	5622.84	0.374378	0.0900587	4.15705	3.22387e-05	0.000712803
AT5G60390	AT5G60390	81807.6	0.373829	0.0899629	4.15537	3.24762e-05	0.000715456
AT3G18070	BGLU43	518.747	1.39423	0.335783	4.15219	3.29311e-05	0.000724604
AT1G52245	AT1G52245	9427.69	0.418944	0.100995	4.14815	3.35171e-05	0.000735469
AT2G35650	CSLA07	1375.64	0.836385	0.201842	4.14375	3.41667e-05	0.000746396
AT5G07440	GDH2	60331.3	0.30222	0.0729311	4.14392	3.41423e-05	0.000746396
AT5G09290	AT5G09290	1463.09	1.20347	0.29057	4.14174	3.44683e-05	0.000750291
AT3G26240	AT3G26240	2184.17	0.906559	0.218966	4.14018	3.47039e-05	0.000753623
AT1G26270	AT1G26270	13000.5	0.456858	0.110628	4.12968	3.63275e-05	0.000784218
AT1G65930	cICDH	28121.7	0.298227	0.072375	4.12058	3.7792e-05	0.00081391
AT5G01230	AT5G01230	1736	0.656659	0.159535	4.11608	3.85364e-05	0.000827988
AT4G08770	Prx37	1902.53	0.670432	0.163088	4.11085	3.94206e-05	0.000843019
AT5G37850	SOS4	10722.2	0.306005	0.074438	4.11086	3.94182e-05	0.000843019
AT2G39960	AT2G39960	2182.99	0.565522	0.137708	4.10668	4.01378e-05	0.000857353
AT5G45780	AT5G45780	2684.96	0.648204	0.157901	4.10513	4.04095e-05	0.000862147
AT1G61430	AT1G61430	2351.35	0.912394	0.222298	4.10437	4.05414e-05	0.000863953
AT2G44580	AT2G44580	807.105	1.03001	0.250974	4.10407	4.05943e-05	0.000864072
AT3G01540	DRH1	34722.6	0.329085	0.0802534	4.10058	4.1212e-05	0.000876199
AT3G45400	AT3G45400	364.549	1.13208	0.276645	4.09219	4.27326e-05	0.000905264
AT3G20260	AT3G20260	6622.89	0.418279	0.102321	4.0879	4.35304e-05	0.000920135
AT3G15160	AT3G15160	4601.84	0.800978	0.196394	4.07843	4.53414e-05	0.000952429
AT5G15530	BCCP2	5728.37	0.541115	0.132679	4.07839	4.53491e-05	0.000952429
AT1G12460	AT1G12460	557.174	1.06254	0.260664	4.07627	4.57634e-05	0.00095846
AT1G02145	ALG12	5357.41	0.54161	0.132921	4.07467	4.60798e-05	0.000962805
AT5G40870	UK/UPRT1	7603.33	0.733069	0.17992	4.07442	4.6129e-05	0.000962805
AT4G32060	AT4G32060	76178.1	0.408808	0.100372	4.07292	4.64271e-05	0.000964617
AT5G60640	PDIL1-4	20400.4	0.357324	0.0878768	4.06619	4.77876e-05	0.000989506
AT4G01650	AT4G01650	1631.92	0.646584	0.159206	4.06129	4.88023e-05	0.00100256
AT1G25480	AT1G25480	2469.18	0.85797	0.211579	4.05509	5.01155e-05	0.00102607
AT5G58790	AT5G58790	5293.24	0.519296	0.128087	4.05425	5.02946e-05	0.00102859
AT4G03205	hemf2	7058.14	0.439642	0.108486	4.05253	5.06661e-05	0.00103272
AT3G12220	scpl16	1288.79	0.963304	0.237911	4.04901	5.14351e-05	0.00104489
AT1G48510	AT1G48510	3362.48	0.704268	0.17444	4.0373	5.407e-05	0.00109235
AT2G02170	AT2G02170	2801.76	0.733654	0.18184	4.03461	5.46926e-05	0.0011037
AT2G47610	AT2G47610	19340.2	0.311552	0.0772629	4.03237	5.52172e-05	0.00111306
AT5G06585	AT5G06585	269.397	1.44365	0.358437	4.02763	5.6342e-05	0.00113198
AT1G49720	ABF1	1259.09	0.778118	0.193513	4.021	5.79504e-05	0.00116047
AT3G12920	BRG3	4696.88	0.622835	0.154909	4.02065	5.80366e-05	0.00116092
AT4G26510	UKL4	2491.17	0.752167	0.187187	4.01826	5.86299e-05	0.00117151
AT1G70430	AT1G70430	2910.68	0.684513	0.170553	4.01349	5.98272e-05	0.00119282
AT2G30105	AT2G30105	2062.99	0.794547	0.198432	4.00413	6.22458e-05	0.00123431
AT1G14320	SAC52	41418.7	0.304948	0.0762053	4.00167	6.28969e-05	0.00124565
AT4G30920	LAP2	4245.92	0.704291	0.176009	4.00145	6.29544e-05	0.00124565
AT1G72420	AT1G72420	1845.79	0.828317	0.20705	4.00057	6.31913e-05	0.00124899
AT4G08980	FBW2	12857.5	0.427012	0.106747	4.00022	6.32825e-05	0.00124944
AT1G08660	MGP2	14428.7	0.489654	0.12247	3.99817	6.38345e-05	0.00125897
AT3G45300	IVD	15643	0.323697	0.0810119	3.99568	6.451e-05	0.00127092
AT1G76010	AT1G76010	23319.1	0.309027	0.0773983	3.99269	6.53291e-05	0.0012841
AT4G00570	NAD-ME2	3660.96	0.549106	0.137535	3.99247	6.53896e-05	0.0012841
AT2G01720	AT2G01720	6157.9	0.462399	0.116109	3.98247	6.8202e-05	0.00133502
AT1G63180	UGE3	633.135	1.25242	0.31491	3.97709	6.97646e-05	0.00136269
AT1G14540	PER4	1113.85	1.10501	0.278023	3.97452	7.05226e-05	0.00137602
AT5G66450	LPPepsilon2	2543.9	0.673326	0.169491	3.97262	7.1086e-05	0.00138405
AT1G53040	AT1G53040	2763	0.611079	0.154265	3.96124	7.45606e-05	0.00144862
AT3G47950	HA4	766.479	1.2317	0.310935	3.96127	7.4553e-05	0.00144862
AT2G26300	GP ALPHA 1	6489.16	0.490816	0.123985	3.95867	7.53677e-05	0.00146119
AT2G28080	AT2G28080	2080.52	0.788526	0.199241	3.95764	7.56929e-05	0.00146594
AT5G01970	AT5G01970	3237	0.530453	0.134419	3.94628	7.93753e-05	0.00152272
AT1G48175	emb2191	4571.65	0.563347	0.142992	3.93972	8.1577e-05	0.00155772
AT1G43710	EMB1075	4258.03	0.443604	0.112627	3.93869	8.1926e-05	0.00156018
AT4G31890	AT4G31890	1106.5	0.974505	0.247675	3.93461	8.33305e-05	0.00158198
AT1G27450	APT1	8883.92	0.296906	0.0755635	3.92923	8.52188e-05	0.00161615
AT5G19950	AT5G19950	1031.36	0.811917	0.206689	3.9282	8.55851e-05	0.00162055
AT5G42370	AT5G42370	124.069	1.3925	0.354499	3.92807	8.56286e-05	0.00162055
AT3G53380	AT3G53380	2012.74	0.842356	0.214706	3.9233	8.73448e-05	0.00164962
AT1G11420	DUF2	1086.62	0.893136	0.227824	3.92029	8.84411e-05	0.00166684
AT3G59990	MAP2B	8586.98	0.514919	0.131422	3.91805	8.92684e-05	0.00167727
AT3G66658	ALDH22A1	2252.38	0.751947	0.192524	3.90573	9.39399e-05	0.00175422
AT5G66160	RMR1	8383.15	0.591552	0.151471	3.90539	9.40739e-05	0.00175492
AT2G41430	ERD15	38832.1	0.259242	0.0664392	3.90194	9.5423e-05	0.00177828
AT1G31950	AT1G31950	28926.4	0.365482	0.0936993	3.90058	9.59607e-05	0.00178465
AT2G30200	EMB3147	4748.86	0.557467	0.142998	3.89844	9.68158e-05	0.00179144
AT5G20240	PI	428.157	1.33854	0.343335	3.89863	9.6739e-05	0.00179144
AT3G23880	AT3G23880	1107.85	0.773352	0.198471	3.89655	9.75724e-05	0.00180178
AT4G07390	AT4G07390	2261.3	0.560288	0.143913	3.89325	9.89112e-05	0.00182282
AT1G63690	SPPL2	3525.84	0.55029	0.141485	3.88939	0.000100497	0.00184832
AT1G18840	IQD30	3389.72	0.437337	0.112474	3.88834	0.000100931	0.00185257
AT2G21630	AT2G21630	2466	0.687979	0.176928	3.88848	0.000100875	0.00185257
AT5G50000	AT5G50000	9905.86	0.579552	0.149091	3.88724	0.00010139	0.00185913
AT3G13430	AT3G13430	2426.26	0.539006	0.138673	3.88689	0.000101536	0.00185994
AT2G33150	PKT3	11818.5	0.370912	0.0954754	3.8849	0.000102373	0.00187151
AT2G20635	AT2G20635	3328.94	0.550715	0.141789	3.88404	0.000102736	0.00187627
AT1G69490	NAP	786.036	1.06259	0.273649	3.88306	0.000103149	0.00188006
AT1G72900	AT1G72900	648.162	1.01968	0.26273	3.8811	0.000103983	0.00189147
AT1G15200	AT1G15200	41938.3	0.242526	0.0625012	3.88034	0.000104311	0.00189368
AT2G43240	AT2G43240	2481.64	0.562735	0.145075	3.87892	0.000104921	0.00190096
AT5G04090	AT5G04090	5709.3	0.57416	0.14802	3.87895	0.000104909	0.00190096
AT1G34315	AT1G34315	7879.34	0.418705	0.108097	3.87343	0.000107314	0.00194048
AT5G66050	AT5G66050	6625.67	0.478664	0.123614	3.87224	0.000107838	0.0019461
AT1G05700	AT1G05700	126.958	1.36271	0.352143	3.86976	0.000108941	0.00196212
AT2G02390	GSTZ1	9964.09	0.38345	0.0990977	3.86941	0.000109098	0.00196302
AT1G67420	AT1G67420	2413.45	0.664672	0.171854	3.86765	0.000109891	0.00197339
AT4G38570	PIS2	6584.97	0.503597	0.130316	3.86442	0.000111354	0.0019926
AT1G77020	AT1G77020	485.475	1.02359	0.265183	3.85993	0.000113421	0.00201891
AT1G03210	AT1G03210	25477.1	0.361863	0.0937714	3.85899	0.000113858	0.00202471
AT5G48580	FKBP15-2	8534.23	0.338179	0.0876504	3.85827	0.000114193	0.00202672
AT3G07550	AT3G07550	1682.43	0.894898	0.232074	3.85608	0.000115217	0.00203897
AT3G47480	AT3G47480	82.1996	1.31785	0.342123	3.85197	0.000117171	0.00206952
AT1G11350	SD1-13	1325.11	0.878231	0.228107	3.85009	0.000118074	0.00208347
AT5G03430	AT5G03430	2046.13	0.609737	0.158501	3.8469	0.00011962	0.0021087
AT1G13450	GT-1	5035.97	0.546034	0.142081	3.84313	0.000121475	0.00213032
AT1G61490	AT1G61490	1930.17	0.678593	0.176847	3.83717	0.000124458	0.0021751
AT4G16800	AT4G16800	928.124	0.740056	0.192919	3.83609	0.000125009	0.00218263
AT1G09467	AT1G09467	1901.15	0.460806	0.120217	3.83311	0.000126533	0.00220083
AT5G51820	PGM	1706.42	0.653802	0.170587	3.83265	0.000126768	0.00220282
AT2G32320	AT2G32320	4269.02	0.455181	0.118803	3.8314	0.000127415	0.00221197
AT2G42365	AT2G42365	2509.41	0.696245	0.18182	3.82932	0.0001285	0.00222656
AT5G64600	AT5G64600	1712.72	0.671096	0.1753	3.82828	0.000129041	0.0022317
AT1G03180	AT1G03180	1626.92	0.829	0.216839	3.82312	0.000131773	0.00227035
AT4G22350	AT4G22350	1627.57	0.751559	0.196665	3.82153	0.000132629	0.00227865
AT1G67980	CCOAMT	537.197	1.3584	0.355557	3.82049	0.000133188	0.0022861
AT1G01920	AT1G01920	8722.62	0.446212	0.116941	3.81571	0.000135791	0.00232642
AT3G07215	AT3G07215	11642.6	0.554221	0.145548	3.80784	0.000140188	0.00239276
AT2G42130	AT2G42130	1098.91	0.754673	0.198472	3.80241	0.000143293	0.0024412
AT1G14660	NHX8	651.174	0.885318	0.232859	3.80194	0.000143565	0.00244356
AT5G05610	AL1	1954.57	0.817848	0.215221	3.80003	0.000144679	0.00246021
AT1G06820	CRTISO	3127.88	0.660757	0.173927	3.79905	0.000145252	0.00246536
AT3G04580	EIN4	1430.64	0.880677	0.232186	3.79298	0.00014885	0.00251708
AT5G65740	AT5G65740	6244.46	0.585738	0.154599	3.78876	0.000151404	0.00255244
AT3G18250	AT3G18250	95.6766	1.35137	0.356965	3.78572	0.000153266	0.00257743
AT1G10630	ARFA1F	6766.55	0.31796	0.0840894	3.78122	0.000156064	0.00261356
AT1G12260	NAC007	268.692	1.24767	0.329974	3.78111	0.00015613	0.00261356
AT5G07010	ST2A	2441.68	0.5317	0.14077	3.77709	0.000158672	0.00264883
AT1G34430	EMB3003	2333.09	0.850564	0.225315	3.775	0.000160006	0.00266782
AT5G66300	NAC105	956.592	0.980884	0.259979	3.77294	0.000161337	0.00268554
AT4G25515	SLK3	1514.94	0.677352	0.179569	3.7721	0.000161878	0.00268761
AT3G27340	AT3G27340	3091.04	0.614634	0.163049	3.76963	0.000163493	0.00271196
AT2G22570	NIC1	2274.43	0.553098	0.146873	3.76581	0.000166007	0.0027437
AT3G06910	ULP1A	929.589	0.761981	0.202476	3.76332	0.000167673	0.00276829
AT5G15280	AT5G15280	2480.55	0.54967	0.146088	3.76258	0.000168168	0.00277189
AT4G35785	AT4G35785	21595.4	0.312991	0.0832411	3.76005	0.000169879	0.00279757
AT5G08100	ASPGA1	5151.98	0.625962	0.16671	3.75478	0.000173492	0.0028417
AT1G08125	AT1G08125	3481.08	0.47285	0.12612	3.7492	0.000177402	0.0028921
AT3G20720	AT3G20720	1963.38	0.785691	0.210125	3.73917	0.000184629	0.00298786
AT4G28830	AT4G28830	3226.56	0.547245	0.146502	3.73541	0.00018741	0.00302089
AT5G39580	AT5G39580	637.069	1.29223	0.346366	3.73082	0.000190858	0.00306835
AT1G02270	AT1G02270	948.4	0.915024	0.245775	3.72302	0.000196853	0.00314675
AT2G29670	AT2G29670	1531.45	0.977742	0.263054	3.71688	0.000201696	0.00321933
AT1G70950	AT1G70950	3285.03	0.627668	0.168973	3.71461	0.000203516	0.00324328
AT2G02180	TOM3	3246.03	0.398639	0.10733	3.71415	0.000203887	0.00324637
AT2G06010	ORG4	3699.16	0.512824	0.138144	3.71224	0.000205437	0.00326251
AT5G51660	CPSF160	2177.22	0.623793	0.168149	3.70976	0.000207455	0.00328315
AT4G15450	AT4G15450	1467.99	0.78081	0.210625	3.7071	0.000209644	0.00331161
AT4G28706	AT4G28706	5947.75	0.445682	0.120236	3.70674	0.000209944	0.00331161
AT1G10910	EMB3103	7427.58	0.590396	0.159406	3.70374	0.000212447	0.003339
AT3G59330	AT3G59330	6869.72	0.509273	0.13772	3.69787	0.000217413	0.00341118
AT5G65690	PCK2	6601.35	0.392331	0.106343	3.68931	0.00022486	0.00351294
AT5G01620	TBL35	2100.75	0.551655	0.149653	3.68623	0.000227604	0.00354669
AT3G57520	SIP2	31082	0.265913	0.0721934	3.68334	0.000230195	0.00357753
AT2G34090	MEE18	1929.2	0.713773	0.193823	3.68261	0.000230858	0.00358212
AT1G04400	CRY2	3418.66	0.508824	0.138219	3.68128	0.000232069	0.00359785
AT2G35190	NPSN11	9348.79	0.496417	0.134914	3.6795	0.000233692	0.00360937
AT3G25900	HMT-1	1177.54	0.781647	0.212412	3.67985	0.000233368	0.00360937
AT1G29790	AT1G29790	1468.23	0.677157	0.184318	3.67385	0.00023892	0.00367289
AT1G54180	BRX-LIKE3	1533.72	0.886858	0.241496	3.67234	0.000240336	0.00368397
AT5G12480	CPK7	4117.7	0.416699	0.113564	3.66928	0.000243235	0.0037189
AT5G56130	TEX1	1553.1	0.748278	0.204133	3.66563	0.000246728	0.00376446
AT5G50375	CPI1	3508.74	0.763178	0.208413	3.66186	0.000250389	0.00381708
AT1G54370	NHX5	14661.6	0.373063	0.101941	3.65959	0.00025262	0.00384467
AT1G30825	DIS2	4404.35	0.679155	0.185714	3.657	0.000255188	0.00387728
AT5G19510	AT5G19510	11313.2	0.337815	0.0923969	3.65612	0.000256058	0.00388727
AT5G13710	SMT1	10408.7	0.366907	0.100531	3.64971	0.00026254	0.00398236
AT5G45775	AT5G45775	13796.8	0.344803	0.0946828	3.64167	0.00027088	0.00408512
AT2G24180	CYP71B6	669.448	0.907667	0.249268	3.64133	0.000271235	0.00408711
AT5G22510	INV-E	2546.95	0.523258	0.143766	3.63966	0.000272999	0.00410353
AT3G43840	AT3G43840	654.202	0.954177	0.262247	3.63847	0.000274265	0.00411916
AT4G21510	FBS2	872.446	0.804315	0.221127	3.63735	0.000275457	0.00413367
AT1G77690	LAX3	2032.42	0.710663	0.195612	3.63302	0.000280128	0.00419686
AT4G33940	AT4G33940	1825.52	0.730188	0.201004	3.63271	0.000280464	0.00419845
AT3G23150	ETR2	759.942	1.26163	0.347343	3.63223	0.000280984	0.00420037
AT1G66680	AR401	3564.16	0.492012	0.135481	3.6316	0.00028167	0.00420273
AT2G24280	AT2G24280	6909.53	0.623892	0.17182	3.63107	0.000282247	0.00420789
AT4G18230	AT4G18230	2597.86	0.592486	0.163208	3.63026	0.000283135	0.00421426
AT3G59320	AT3G59320	9673.79	0.406605	0.112109	3.62689	0.000286854	0.00426267
AT2G32235	AT2G32235	258.822	1.20945	0.333817	3.62309	0.000291108	0.00431534
AT3G54910	AT3G54910	6304.35	0.690784	0.190754	3.62133	0.000293096	0.00433777
AT1G20620	CAT3	2320.9	0.623726	0.172305	3.61991	0.000294708	0.0043581
AT5G27640	TIF3B1	10607.1	0.353428	0.097748	3.6157	0.000299537	0.00441827
AT3G52072	AT3G52072	535.973	0.902792	0.250266	3.60732	0.000309371	0.00454331
AT3G44530	HIRA	1295.24	0.782877	0.217136	3.60547	0.000311589	0.00456339
AT2G03780	AT2G03780	4738.12	0.499994	0.138748	3.60361	0.000313828	0.00458515
AT5G15610	AT5G15610	7437.28	0.382225	0.106077	3.60328	0.000314223	0.00458725
AT1G34065	SAMC2	4156.78	0.471052	0.130772	3.60209	0.000315665	0.00460095
AT5G25630	AT5G25630	4269.57	0.44531	0.123675	3.60065	0.000317427	0.00461926
AT3G48000	ALDH2B4	15177.5	0.537256	0.149429	3.5954	0.000323892	0.00470862
AT1G76160	sks5	7215.21	0.356958	0.0994845	3.58808	0.000333125	0.00481318
AT4G04210	PUX4	1923.9	0.55174	0.153867	3.58583	0.000336002	0.00484707
AT3G56860	UBA2A	36039.3	0.40087	0.111806	3.5854	0.00033656	0.00485129
AT1G34770	AT1G34770	1113.86	0.777229	0.216843	3.58429	0.000337991	0.00486425
AT5G42420	AT5G42420	4463.93	0.521686	0.145831	3.57734	0.00034711	0.00498371
AT4G31060	AT4G31060	1743.31	0.593555	0.165955	3.5766	0.000348095	0.00499071
AT2G46090	LCBK2	1228.34	0.689764	0.192883	3.57608	0.000348791	0.00499214
AT3G54880	AT3G54880	9148.91	0.485534	0.13583	3.57458	0.00035079	0.0050129
AT1G10670	ACLA-1	11449.5	0.450369	0.126203	3.56861	0.000358876	0.00511244
AT4G08950	EXO	3116.06	0.537641	0.150722	3.5671	0.000360957	0.00513408
AT3G62360	AT3G62360	8734.18	0.354527	0.09944	3.56523	0.000363533	0.00516268
AT4G28760	TRM20	1783.32	0.788358	0.221341	3.56174	0.000368402	0.00521156
AT4G17190	FPS2	6157.74	0.382901	0.107619	3.55793	0.000373795	0.00527968
AT1G53440	AT1G53440	851.084	0.809957	0.227879	3.55433	0.000378937	0.00534817
AT3G26550	AT3G26550	3973.35	0.572472	0.161134	3.55277	0.000381191	0.00537167
AT4G16720	AT4G16720	34653.3	0.222944	0.0628683	3.5462	0.000390831	0.00547603
AT5G16120	AT5G16120	4444.84	0.377766	0.106582	3.54438	0.000393535	0.00550316
AT4G10450	AT4G10450	8449.83	0.331698	0.0938583	3.53403	0.000409269	0.00571007
AT1G22460	AT1G22460	4024.59	0.682359	0.193217	3.53158	0.000413088	0.00575017
AT1G02850	BGLU11	10975.4	0.412404	0.116995	3.52497	0.000423531	0.00586871
AT1G60860	AGD2	12522.6	0.421576	0.119594	3.52507	0.000423365	0.00586871
AT2G33110	VAMP723	843.669	0.932413	0.264991	3.51866	0.000433725	0.00600085
AT5G64320	AT5G64320	439.845	1.21099	0.344227	3.518	0.000434806	0.00601125
AT1G05870	AT1G05870	10310.1	0.534879	0.152118	3.5162	0.000437766	0.00604302
AT5G04430	BTR1L	9584.45	0.464364	0.132257	3.51108	0.000446295	0.00614683
AT1G61170	AT1G61170	351.717	1.13386	0.323214	3.50806	0.000451382	0.00620285
AT3G24515	UBC37	3421.81	0.405496	0.115588	3.50811	0.000451304	0.00620285
AT4G31780	MGD1	1060.09	0.688205	0.196278	3.50628	0.00045441	0.00623039
AT5G01570	AT5G01570	876.229	0.954559	0.272635	3.50124	0.000463102	0.00633531
AT3G11470	AT3G11470	801.921	0.878028	0.250949	3.49884	0.000467289	0.00638302
AT5G37930	AT5G37930	5552.95	0.464705	0.133047	3.49278	0.000478022	0.00650045
AT3G16950	LPD1	5505.85	0.444152	0.127175	3.49245	0.000478612	0.00650364
AT2G39280	AT2G39280	11716.1	0.347276	0.0994934	3.49044	0.000482219	0.00654778
AT5G42790	PAF1	5295.86	0.399269	0.114429	3.48924	0.000484395	0.00657243
AT1G75190	AT1G75190	977.854	0.748594	0.21461	3.48816	0.000486356	0.00658926
AT2G29340	AT2G29340	879.948	1.13169	0.324498	3.48752	0.00048752	0.00659036
AT3G60530	GATA4	19533.5	0.329064	0.0943707	3.48693	0.000488608	0.0065953
AT2G43360	BIO2	3001.06	0.477101	0.137031	3.48171	0.000498218	0.00671015
AT5G10745	AT5G10745	6518.35	0.559661	0.160809	3.48029	0.000500874	0.00674095
AT5G43500	ARP9	7917.78	0.373765	0.107436	3.47896	0.000503366	0.00676452
AT1G09575	AT1G09575	604.783	0.996653	0.286842	3.47457	0.00051167	0.00686096
AT2G22450	RIBA2	1779.3	0.742998	0.214084	3.47058	0.000519328	0.0069331
AT4G23280	CRK20	73.6752	1.18054	0.340345	3.46867	0.000523049	0.00695229
AT3G60245	AT3G60245	50364.4	0.210024	0.0605629	3.46787	0.000524599	0.00696276
AT3G11290	AT3G11290	2743.75	0.601886	0.173688	3.46534	0.000529568	0.00701342
AT1G05467	AT1G05467	2270.43	0.598554	0.172811	3.46363	0.000532944	0.0070428
AT1G69600	ZFHD1	5852.38	0.469336	0.135551	3.46243	0.000535326	0.00706917
AT5G45275	AT5G45275	960.084	0.732281	0.211817	3.45714	0.000545936	0.00719887
AT5G61560	AT5G61560	195.326	1.21259	0.350771	3.45692	0.000546387	0.00719961
AT2G22530	AT2G22530	3392.23	0.638601	0.184842	3.45485	0.000550607	0.00724999
AT4G00030	AT4G00030	4066.85	0.498565	0.144478	3.4508	0.000558926	0.00732782
AT3G26950	AT3G26950	3155.5	0.627103	0.181856	3.44834	0.000564044	0.00738432
AT1G50500	HIT1	5204.69	0.484989	0.140696	3.44707	0.000566706	0.00741386
AT3G52990	AT3G52990	4813.2	0.503067	0.145983	3.44606	0.000568822	0.00743089
AT3G23660	AT3G23660	3620.78	0.355393	0.103155	3.44525	0.000570538	0.00744799
AT5G57850	ADCL	4428.93	0.622378	0.180813	3.44211	0.000577205	0.0075189
AT1G05410	AT1G05410	1515.97	0.794424	0.230899	3.44057	0.000580482	0.00754849
AT4G14490	AT4G14490	2814.15	0.460302	0.133955	3.43625	0.000589835	0.00765612
AT3G19260	LOH2	2080.34	0.671653	0.195501	3.43555	0.000591353	0.00766492
AT4G11850	PLDGAMMA1	2084.6	0.658217	0.191665	3.43421	0.000594294	0.00769213
AT2G41060	AT2G41060	6480.91	0.390189	0.113674	3.43252	0.000598008	0.00772378
AT5G60550	GRIK2	5698.82	0.525912	0.153228	3.43222	0.000598661	0.00772674
AT2G47910	CRR6	244.612	1.20774	0.35193	3.43177	0.000599667	0.00773426
AT2G47510	FUM1	7310.89	0.467528	0.136253	3.43131	0.000600669	0.00774172
AT5G19070	AT5G19070	656.628	1.12747	0.32873	3.42978	0.000604073	0.00777462
AT5G52210	GB1	1749.94	0.568028	0.165819	3.42559	0.000613476	0.00787344
AT4G28300	AT4G28300	5478.14	0.423176	0.123626	3.42304	0.000619256	0.00792979
AT4G14385	AT4G14385	4082.08	0.467631	0.136806	3.4182	0.000630371	0.00804505
AT1G32990	PRPL11	299.63	1.03229	0.30208	3.41727	0.000632522	0.00806686
AT3G61440	CYSC1	8610.43	0.464563	0.136005	3.41579	0.000635983	0.00810359
AT3G50670	U1-70K	53810	0.30875	0.0904408	3.41384	0.000640549	0.00815216
AT4G39580	AT4G39580	465.383	1.13833	0.333499	3.4133	0.000641817	0.00816056
AT5G23770	DUF8	535.961	0.975886	0.285917	3.41318	0.000642103	0.00816056
AT5G56040	AT5G56040	7420.65	0.423223	0.12428	3.40539	0.000660708	0.0083621
AT2G43710	SSI2	3653.05	0.465429	0.13669	3.405	0.000661629	0.00836796
AT4G27080	PDIL5-4	3877.19	0.481789	0.141579	3.40296	0.000666593	0.00841327
AT4G00370	ANTR2	665.917	0.886211	0.260451	3.40261	0.000667465	0.00841845
AT1G79350	EMB1135	3078.45	0.63405	0.186709	3.39593	0.000683966	0.00860874
AT5G39040	ABCB27	1106.59	0.974465	0.287147	3.39361	0.000689789	0.00867604
AT5G03830	AT5G03830	6798.68	0.390275	0.115059	3.39195	0.000693984	0.00870429
AT3G50430	AT3G50430	1753.01	0.910569	0.268835	3.38709	0.000706376	0.00884205
AT2G28130	AT2G28130	2913.23	0.617673	0.182384	3.38666	0.00070749	0.00884993
AT3G13120	AT3G13120	1635.15	0.663663	0.196063	3.38494	0.000711945	0.00889347
AT4G26400	AT4G26400	1671.92	0.549203	0.162471	3.38032	0.000724026	0.00901355
AT5G38290	AT5G38290	721.191	0.951887	0.281729	3.37873	0.000728214	0.00905335
AT1G74880	NdhO	192.59	1.21859	0.360832	3.37717	0.000732365	0.00909877
AT1G54730	AT1G54730	8936.06	0.420623	0.124679	3.37363	0.000741827	0.0092038
AT1G14970	AT1G14970	5526.75	0.357112	0.106029	3.36805	0.000757028	0.00936059
AT1G61340	FBS1	988.574	0.965555	0.286738	3.36738	0.000758864	0.00937695
AT1G10990	AT1G10990	820.029	1.08249	0.321522	3.36678	0.00076051	0.00938343
AT5G18410	PIR121	3917.61	0.4459	0.132447	3.36663	0.00076093	0.00938343
AT4G19985	AT4G19985	1949.46	0.558364	0.165868	3.36632	0.000761775	0.00938752
AT3G47390	PHS1	2135.98	0.638807	0.189904	3.36384	0.000768661	0.00944052
AT1G19690	AT1G19690	3554.07	0.479129	0.142606	3.3598	0.000779982	0.0095667
AT1G28190	AT1G28190	1711.37	0.722498	0.215092	3.35902	0.000782202	0.00958749
AT5G28840	GME	2457.6	0.494805	0.147388	3.35715	0.000787512	0.00963318
AT3G49850	TRB3	1589.82	0.783104	0.233365	3.3557	0.000791631	0.00966414
AT2G26470	AT2G26470	2565.49	0.478744	0.142734	3.35411	0.000796215	0.00971361
AT1G04080	PRP39	13496.9	0.400605	0.119456	3.35357	0.000797762	0.00972598
AT3G01450	AT3G01450	827.093	0.810147	0.241594	3.35335	0.000798411	0.0097274
AT2G14255	AT2G14255	22963.8	0.422719	0.12608	3.35278	0.000800031	0.00972946
AT5G58990	AT5G58990	1661.19	0.606265	0.181125	3.34721	0.000816294	0.00987937
AT1G79440	ALDH5F1	5093.84	0.405235	0.121253	3.34205	0.000831632	0.0100517
AT1G79820	SGB1	4237.08	0.485241	0.145337	3.33872	0.000841646	0.010166
AT5G26240	CLC-D	4102.65	0.46541	0.139424	3.3381	0.000843521	0.0101685
AT5G63280	AT5G63280	1002.54	0.646651	0.194029	3.33275	0.000859929	0.0103526
AT2G41540	GPDHC1	3761.44	0.563599	0.16914	3.33214	0.000861804	0.0103615
AT1G26300	AT1G26300	3218.96	0.33812	0.101487	3.33166	0.000863289	0.0103657
AT2G46930	AT2G46930	3240.96	0.441475	0.132508	3.3317	0.000863187	0.0103657
AT5G20400	AT5G20400	4945.6	0.513915	0.154472	3.32692	0.000878117	0.0105023
AT2G29890	VLN1	4505.16	0.570289	0.171426	3.32673	0.000878716	0.0105026
AT2G43930	AT2G43930	504.17	0.809945	0.243506	3.32618	0.000880451	0.0105096
AT5G40280	ERA1	3254.49	0.505049	0.151953	3.32373	0.000888234	0.0105956
AT1G19600	AT1G19600	2711.07	0.565241	0.170228	3.3205	0.00089857	0.0106979
AT3G60250	CKB3	4694.9	0.440642	0.132766	3.31894	0.000903591	0.0107507
AT5G14430	AT5G14430	3852.3	0.689627	0.207887	3.31731	0.000908876	0.0107995
AT5G36290	AT5G36290	3361.15	0.495256	0.14963	3.30986	0.00093343	0.0110553
AT1G75120	RRA1	1693.03	0.576127	0.174101	3.30915	0.000935781	0.0110688
AT5G27920	AT5G27920	5541.12	0.460834	0.139275	3.3088	0.00093696	0.0110755
AT1G49050	AT1G49050	2989.07	0.614613	0.185786	3.30817	0.000939069	0.0110933
AT2G45620	AT2G45620	1128.17	0.672002	0.203453	3.30298	0.000956632	0.0112742
AT4G39910	UBP3	3265.26	0.479592	0.14537	3.29911	0.000969933	0.0113989
AT1G62480	AT1G62480	88735.7	0.250107	0.0758771	3.29622	0.000979963	0.0114798
AT1G80980	AT1G80980	3957.09	0.527136	0.159983	3.29494	0.00098441	0.0115245
AT2G45010	AT2G45010	7660.38	0.509122	0.154729	3.2904	0.00100043	0.0116524
AT3G09690	AT3G09690	2839.94	0.495275	0.150498	3.29091	0.000998634	0.0116524
AT1G30420	ABCC11	6801.98	0.538019	0.163631	3.288	0.001009	0.0117223
AT5G54810	TSB1	5144.2	0.523753	0.159345	3.28692	0.00101291	0.0117527
AT5G56580	MKK6	1041.19	0.74629	0.227726	3.27713	0.00104867	0.0121292
AT3G27000	ARP2	2503.33	0.45192	0.138167	3.27083	0.00107233	0.0123636
AT4G14500	AT4G14500	1700.02	0.647656	0.198004	3.27093	0.00107195	0.0123636
AT5G47760	PGLP2	1563.85	0.5539	0.169339	3.27096	0.00107184	0.0123636
AT5G02960	AT5G02960	20709.3	0.300698	0.0921764	3.2622	0.00110552	0.012722
AT2G35780	scpl26	2107.32	0.735472	0.22558	3.26037	0.00111269	0.0127805
AT3G46960	AT3G46960	2670.37	0.440103	0.134993	3.26019	0.00111339	0.0127805
AT5G17670	AT5G17670	1835.71	0.454786	0.13954	3.25919	0.00111731	0.0128094
AT5G04040	SDP1	2002.83	0.611061	0.187534	3.25841	0.0011204	0.0128368
AT1G08560	SYP111	1440.61	0.668926	0.205348	3.25753	0.00112388	0.012855
AT2G24250	AT2G24250	488.802	0.984268	0.302157	3.25747	0.0011241	0.012855
AT1G43580	AT1G43580	3613.13	0.402613	0.123615	3.257	0.00112597	0.0128683
AT5G19690	STT3A	5921.82	0.360249	0.110679	3.25489	0.00113435	0.0129398
AT2G17540	AT2G17540	2136.75	0.778344	0.239419	3.25098	0.0011501	0.0131031
AT3G05910	AT3G05910	6012.75	0.402872	0.124002	3.24891	0.00115847	0.0131902
AT2G47450	CAO	1534.82	0.704389	0.216886	3.24774	0.00116327	0.0132367
AT4G25600	AT4G25600	1393.32	0.480302	0.147977	3.24578	0.00117128	0.0133112
AT4G01100	ADNT1	7267.02	0.322981	0.0995276	3.24514	0.00117393	0.0133239
AT5G61440	ACHT5	10616.4	0.333075	0.102679	3.24384	0.00117932	0.0133692
AT1G05620	URH2	3328.35	0.389941	0.120419	3.2382	0.00120286	0.0135353
AT1G77660	AT1G77660	2662.16	0.517716	0.159896	3.23783	0.00120441	0.0135444
AT1G32415	AT1G32415	492.207	0.906421	0.280116	3.23588	0.00121269	0.0136124
AT2G23040	AT2G23040	5145.01	0.519604	0.160808	3.23122	0.00123264	0.0138194
AT5G49470	AT5G49470	2734.07	0.601561	0.186431	3.22672	0.00125219	0.0140127
AT2G45245	AT2G45245	959.163	0.678845	0.210586	3.22359	0.00126593	0.0141318
AT3G50520	AT3G50520	2180.95	0.392777	0.12192	3.22159	0.0012748	0.0142049
AT1G34320	AT1G34320	7664.72	0.4523	0.140495	3.21932	0.00128494	0.014275
AT1G52260	PDIL1-5	2986.98	0.604566	0.187948	3.21666	0.00129691	0.0143897
AT1G02160	AT1G02160	2411.59	0.536626	0.166992	3.21349	0.00131133	0.0145232
AT5G59590	UGT76E2	1284.99	0.680392	0.211815	3.21221	0.0013172	0.0145794
AT4G17890	AGD8	5456.52	0.597055	0.185896	3.21176	0.00131923	0.0145931
AT2G36230	APG10	1385.64	0.695154	0.216547	3.21017	0.00132654	0.0146473
AT4G17490	ERF6	532.687	1.00536	0.313285	3.20908	0.00133162	0.0146857
AT4G35090	CAT2	10109.5	0.316864	0.0988114	3.20675	0.00134242	0.0147957
AT1G53180	AT1G53180	9607.25	0.357969	0.11173	3.20388	0.00135589	0.0148993
AT3G54970	AT3G54970	8484.96	0.480749	0.150045	3.20402	0.00135521	0.0148993
AT1G68020	ATTPS6	3337.2	0.556711	0.174434	3.19152	0.00141525	0.0154586
AT1G55270	AT1G55270	923.607	0.827429	0.259437	3.18932	0.00142607	0.0155674
AT4G12050	AT4G12050	5391.6	0.474984	0.149069	3.18633	0.00144089	0.0156917
AT1G05830	ATX2	7347.19	0.423339	0.132876	3.18598	0.00144267	0.0157017
AT3G63510	AT3G63510	3803.42	0.460562	0.144622	3.18459	0.00144962	0.0157313
AT2G25280	AT2G25280	3109.5	0.535903	0.168355	3.18317	0.00145674	0.0157703
AT5G11640	AT5G11640	6077.66	0.336894	0.105851	3.18273	0.00145895	0.0157849
AT1G04430	AT1G04430	4491.84	0.414007	0.130241	3.17877	0.00147901	0.0159521
AT1G17850	AT1G17850	2627.18	0.61208	0.192558	3.17869	0.00147945	0.0159521
AT1G60160	AT1G60160	1664.07	0.733749	0.230906	3.17769	0.00148453	0.0159952
AT2G18020	EMB2296	64202	0.352307	0.110982	3.17447	0.00150113	0.016155
AT3G10940	LSF2	3440.4	0.573933	0.180907	3.17253	0.00151115	0.0162533
AT1G32380	PRS2	1562.47	0.722199	0.227706	3.17163	0.00151588	0.016285
AT4G32880	HB-8	1154.61	0.789605	0.248953	3.17171	0.00151545	0.016285
AT1G28150	AT1G28150	327.347	0.847567	0.267465	3.16888	0.00153026	0.0163912
AT3G23610	DSPTP1	466.814	0.812974	0.25674	3.16653	0.00154268	0.0165146
AT3G20000	TOM40	8084.32	0.320745	0.101379	3.16383	0.00155706	0.0166208
AT5G56590	AT5G56590	425.868	1.04368	0.32992	3.16343	0.00155923	0.0166333
AT2G37585	AT2G37585	2370.95	0.588786	0.186163	3.16275	0.00156287	0.0166624
AT3G13240	AT3G13240	1800.9	0.501576	0.158701	3.16051	0.00157495	0.0167814
AT2G40316	AT2G40316	1730.48	0.49135	0.155499	3.15982	0.00157866	0.0168111
AT5G55830	AT5G55830	621.855	1.00086	0.316976	3.15752	0.00159116	0.0169048
AT1G57870	SK42	1334.67	0.616859	0.195536	3.15471	0.00160656	0.0170486
AT3G27500	AT3G27500	1186.99	0.851837	0.270436	3.14986	0.00163347	0.017304
AT4G00090	AT4G00090	2216.12	0.438941	0.139514	3.14621	0.001654	0.017491
AT3G23570	AT3G23570	1547.9	0.642991	0.204421	3.14543	0.00165843	0.0175277
AT5G10980	AT5G10980	11438.6	0.237292	0.0754516	3.14496	0.00166112	0.017546
AT5G11670	NADP-ME2	9018.49	0.33631	0.106955	3.14441	0.00166422	0.0175483
AT5G16130	AT5G16130	31313.3	0.319467	0.101595	3.1445	0.00166369	0.0175483
AT2G39340	SAC3A	10761.8	0.412939	0.131375	3.14322	0.00167099	0.0175994
AT1G51660	MKK4	1009.43	0.741716	0.236168	3.14063	0.00168586	0.0176769
AT2G35520	DAD2	853.075	0.560538	0.178435	3.14142	0.00168132	0.0176769
AT3G55460	SCL30	5424.38	0.353254	0.112463	3.14108	0.00168328	0.0176769
AT5G41210	GSTT1	5120.06	0.533536	0.169834	3.14151	0.00168081	0.0176769
AT5G01390	AT5G01390	1606.57	0.714724	0.227799	3.13752	0.00170384	0.0178424
AT3G28970	AAR3	2645.19	0.423747	0.135297	3.13198	0.00173632	0.0181306
AT3G49310	AT3G49310	1743.58	0.541614	0.173251	3.12619	0.00177087	0.0183967
AT1G26580	AT1G26580	30690	0.268993	0.0862488	3.1188	0.00181591	0.0187579
AT1G58160	JAX1	753.397	0.787303	0.252389	3.11941	0.00181215	0.0187579
AT2G30620	AT2G30620	7960.21	0.291028	0.0933121	3.11886	0.00181549	0.0187579
AT5G55000	FIP2	716.715	0.850874	0.272932	3.11753	0.00182372	0.0188279
AT3G07370	CHIP	953.956	0.613528	0.197403	3.108	0.00188356	0.0193799
AT3G09790	UBQ8	626.936	0.788454	0.253906	3.10529	0.00190091	0.0195365
AT5G50020	AT5G50020	1458.97	0.603025	0.194293	3.10368	0.00191128	0.019632
AT4G31120	SKB1	4933.4	0.388821	0.125377	3.1012	0.00192736	0.0197589
AT1G55360	AT1G55360	7773.47	0.524162	0.169063	3.10039	0.00193268	0.0197661
AT3G13970	APG12B	928.836	0.65973	0.212771	3.10067	0.00193086	0.0197661
AT3G14415	GOX2	1776.32	0.575598	0.185888	3.09647	0.0019584	0.0200035
AT3G20660	38261	3768.35	0.438133	0.141521	3.09588	0.00196231	0.0200323
AT2G38860	YLS5	5909.8	0.513418	0.165875	3.0952	0.00196681	0.0200653
AT4G36400	D2HGDH	4604.16	0.541783	0.175084	3.09442	0.00197201	0.0200975
AT5G13480	FY	2476.17	0.481873	0.155764	3.09362	0.00197733	0.0201405
AT5G11870	AT5G11870	1454.73	0.576855	0.18666	3.09041	0.00199882	0.0203368
AT3G07715	AT3G07715	396.283	0.741574	0.240105	3.08854	0.00201141	0.0204193
AT5G48230	ACAT2	7996.88	0.375708	0.121702	3.08711	0.00202112	0.0204951
AT5G55260	PPX2	1876.11	0.709865	0.229985	3.08657	0.00202479	0.0205209
AT3G61580	SLD1	10832.8	0.442559	0.143438	3.08536	0.00203306	0.0205819
AT1G70150	AT1G70150	1125.85	0.606267	0.196623	3.08339	0.00204657	0.0207072
AT5G06310	AtPOT1b	1567.92	0.84247	0.27326	3.08303	0.00204904	0.0207207
AT1G31600	TRM9	10494.9	0.371187	0.120411	3.08267	0.00205152	0.0207343
AT5G11880	AT5G11880	2244.72	0.413044	0.134061	3.08102	0.00206295	0.0208037
AT5G47770	FPS1	17136.6	0.315763	0.102483	3.08113	0.00206218	0.0208037
AT1G19970	AT1G19970	1174.95	0.686936	0.223124	3.07872	0.00207894	0.0209535
AT3G01850	AT3G01850	993.479	0.59488	0.193369	3.07639	0.00209522	0.0211059
AT3G62870	AT3G62870	25224.4	0.231667	0.0753381	3.07504	0.00210477	0.0211787
AT5G64520	XRCC2	1753.11	0.706102	0.229619	3.0751	0.0021043	0.0211787
AT1G48420	D-CDES	3272.72	0.534994	0.174034	3.07407	0.00211157	0.0212238
AT4G31050	AT4G31050	1125.89	0.956318	0.311111	3.07388	0.00211294	0.0212259
AT1G24160	AT1G24160	7483.28	0.398538	0.129746	3.07169	0.00212853	0.0213633
AT4G20362	AT4G20362	5880.76	0.306998	0.0999464	3.07163	0.00212896	0.0213633
AT2G02220	PSKR1	1862.28	0.573677	0.186873	3.06987	0.00214153	0.0214419
AT3G22960	PKP-ALPHA	8251.79	0.343972	0.112264	3.06395	0.00218437	0.0217877
AT5G20580	AT5G20580	3694.19	0.514496	0.168031	3.06192	0.00219924	0.021924
AT1G19130	AT1G19130	6199.12	0.508173	0.165978	3.06169	0.00220089	0.0219285
AT2G01270	QSOX2	5826.19	0.417044	0.136364	3.05832	0.00222581	0.0221405
AT3G52290	IQD3	1393.8	0.666628	0.21819	3.05527	0.0022486	0.0223065
AT1G04870	PRMT10	3925.04	0.484558	0.15863	3.05464	0.00225327	0.0223407
AT1G25375	AT1G25375	2501.59	0.687642	0.225159	3.05403	0.00225791	0.0223745
AT3G14020	NF-YA6	1414.65	0.624981	0.204738	3.05259	0.00226878	0.0224578
AT4G35890	LARP1c	10058.4	0.348056	0.114027	3.05239	0.00227028	0.0224605
AT5G52950	AT5G52950	914.184	0.691426	0.226633	3.05087	0.00228183	0.0225381
AT3G06060	TSC10A	1732.46	0.512154	0.167959	3.04929	0.00229385	0.022608
AT1G03160	FZL	1724.01	0.726345	0.238665	3.04336	0.00233953	0.0230209
AT5G57290	AT5G57290	15801.4	0.239226	0.0786255	3.04259	0.00234548	0.0230671
AT5G45560	AT5G45560	3478.31	0.495237	0.162857	3.04094	0.00235841	0.0231692
AT3G44740	AT3G44740	7755.25	0.307367	0.101096	3.04034	0.00236311	0.0232029
AT1G67400	AT1G67400	315.359	1.055	0.347117	3.03931	0.00237119	0.0232573
AT1G14140	UCP3	1863.55	0.444229	0.146272	3.03702	0.00238932	0.0234225
AT2G32440	KAO2	4720.79	0.446062	0.146936	3.03575	0.00239938	0.0234471
AT5G51100	FSD2	4343.72	0.516946	0.170296	3.03557	0.00240081	0.0234471
AT4G01533	AT4G01533	7041.66	0.419607	0.138437	3.03105	0.00243709	0.0237632
AT1G23850	AT1G23850	825.479	0.761638	0.251731	3.0256	0.00248137	0.0241821
AT3G01150	PTB1	3010.36	0.453982	0.150114	3.02425	0.00249248	0.0242775
AT2G34040	AT2G34040	3820.22	0.535511	0.177104	3.02371	0.00249693	0.0242948
AT5G08590	SNRK2.1	3449.39	0.46517	0.153838	3.02376	0.00249653	0.0242948
AT3G13065	SRF4	588.55	0.923808	0.305717	3.02178	0.00251297	0.0244119
AT5G22660	AT5G22660	201.63	1.03531	0.342637	3.0216	0.00251444	0.0244132
AT1G16040	AT1G16040	4039.72	0.507709	0.168053	3.02113	0.00251836	0.024433
AT1G73940	AT1G73940	2843.24	0.515561	0.170657	3.02103	0.00251915	0.024433
AT2G05830	AT2G05830	1831.85	0.694362	0.229879	3.02056	0.00252311	0.0244583
AT5G57900	SKIP1	1344.88	0.656125	0.2174	3.01805	0.00254409	0.0246226
AT1G74960	FAB1	6606	0.328783	0.109041	3.01523	0.00256785	0.0248368
AT2G13100	G3Pp5	7574.15	0.466972	0.155019	3.01236	0.00259226	0.0250225
AT3G12290	AT3G12290	3962.95	0.379383	0.126043	3.00996	0.00261283	0.0251943
AT2G02765	AT2G02765	6212.88	0.619757	0.205964	3.00905	0.00262063	0.025243
AT5G61300	AT5G61300	2934.51	0.463147	0.153928	3.00884	0.00262243	0.0252469
AT1G09995	AT1G09995	1474.28	0.570638	0.19008	3.00209	0.00268135	0.0257599
AT4G33945	AT4G33945	2205.81	0.540333	0.180102	3.00014	0.00269852	0.025884
AT3G08580	AAC1	44698.1	0.259957	0.0866657	2.99954	0.00270388	0.0259218
AT1G60490	VPS34	2703.75	0.534303	0.178219	2.99802	0.00271743	0.0260148
AT5G55520	AT5G55520	2334.2	0.536003	0.178789	2.99797	0.00271786	0.0260148
AT4G24920	AT4G24920	2070.03	0.507982	0.169454	2.99776	0.0027197	0.0260188
AT2G41250	AT2G41250	1888.68	0.677213	0.22597	2.99691	0.0027273	0.0260278
AT3G57490	AT3G57490	2513.24	0.496395	0.165636	2.9969	0.00272738	0.0260278
AT4G37920	AT4G37920	293.378	1.03099	0.343977	2.99727	0.00272411	0.0260278
AT2G38300	AT2G38300	2834.63	0.52275	0.174462	2.99636	0.00273224	0.0260461
AT3G07350	AT3G07350	5230.15	0.466707	0.155768	2.99617	0.00273396	0.0260461
AT5G40230	UMAMIT37	3263.9	0.414081	0.138235	2.99549	0.00274005	0.0260905
AT1G59780	AT1G59780	2463.47	0.500211	0.167069	2.99405	0.00275304	0.0261869
AT5G10700	AT5G10700	277.106	0.815787	0.272638	2.9922	0.00276973	0.0262909
AT1G30000	MNS3	1148.16	0.648373	0.216759	2.99122	0.00277864	0.026348
AT1G52450	AT1G52450	1260.78	0.763778	0.255409	2.99041	0.00278605	0.0263909
AT2G38550	AT2G38550	1337.09	0.544563	0.182416	2.98528	0.00283321	0.0267405
AT1G76050	AT1G76050	3106.42	0.517731	0.173504	2.98396	0.0028454	0.0268417
AT5G48950	DHNAT2	594.464	0.757183	0.253821	2.98313	0.00285313	0.0268453
AT5G66360	DIM1B	1373.3	0.553305	0.185476	2.98316	0.00285286	0.0268453
AT3G20740	FIE	4705.86	0.376089	0.126177	2.98063	0.00287652	0.0270515
AT3G51530	AT3G51530	1389.11	0.750126	0.251946	2.97733	0.00290773	0.0273
AT1G77080	MAF1	22292.9	0.286296	0.0962075	2.97581	0.00292212	0.0273815
AT5G11710	AT5G11710	7766.6	0.316388	0.106309	2.97611	0.00291931	0.0273815
AT1G16900	EBS3	1575.72	0.635193	0.213851	2.97026	0.00297546	0.0277816
AT3G46820	TOPP5	667.716	0.788793	0.266175	2.96343	0.00304229	0.0283187
AT4G29810	MKK2	1716.63	0.542138	0.182966	2.96306	0.00304598	0.0283387
AT1G60220	ULP1D	5144.98	0.456826	0.154253	2.96154	0.00306105	0.0284643
AT3G53500	RS2Z32	13078.3	0.230619	0.0779001	2.96044	0.00307196	0.0285338
AT5G60430	AT5G60430	2676.81	0.507779	0.171656	2.95811	0.00309527	0.0286949
AT2G05790	AT2G05790	3325.33	0.3983	0.134772	2.95537	0.00312296	0.0288783
AT1G07745	RAD51D	2686.97	0.653922	0.221436	2.95311	0.00314595	0.0290027
AT1G77350	AT1G77350	2715.85	0.47568	0.161209	2.9507	0.00317056	0.0292001
AT3G52748	AT3G52748	291.886	0.911022	0.308905	2.9492	0.00318602	0.0292741
AT4G25720	QC	1551.19	0.570319	0.193395	2.94898	0.00318821	0.0292741
AT1G10510	emb2004	987.673	0.603644	0.204714	2.94872	0.00319091	0.0292842
AT2G25605	AT2G25605	2177.42	0.512033	0.173872	2.94488	0.00323077	0.0296351
AT4G33910	AT4G33910	5911.79	0.361831	0.122884	2.94449	0.00323483	0.0296574
AT5G02870	AT5G02870	18393.3	0.271394	0.092246	2.94206	0.00326032	0.0298612
AT5G63160	BT1	907.125	0.696325	0.236703	2.94176	0.0032635	0.0298753
AT2G20515	AT2G20515	5869.4	0.44175	0.150227	2.94054	0.00327638	0.0299569
AT2G33820	MBAC1	1855.83	0.599489	0.203904	2.94006	0.00328147	0.0299797
AT4G34030	MCCB	5509.47	0.423885	0.144267	2.9382	0.00330128	0.0301305
AT5G51140	AT5G51140	4584.64	0.588189	0.200182	2.93827	0.00330049	0.0301305
AT1G12000	AT1G12000	12688	0.353732	0.120439	2.93703	0.00331372	0.0301988
AT3G16565	AT3G16565	1565.55	0.701503	0.238885	2.93657	0.00331866	0.0302288
AT3G30350	RGF4	20063.5	0.280815	0.0957621	2.93243	0.00336325	0.030574
AT5G66910	AT5G66910	4108.7	0.561409	0.191506	2.93155	0.00337278	0.0306453
AT1G67780	AT1G67780	1002.31	0.675292	0.230393	2.93105	0.00337822	0.0306794
AT1G11860	AT1G11860	6191.84	0.460778	0.157381	2.92779	0.00341377	0.0309561
AT3G10350	AT3G10350	6870.41	0.488262	0.166805	2.92714	0.00342097	0.0309821
AT3G06760	AT3G06760	1162.1	0.693545	0.237065	2.92554	0.00343854	0.031022
AT4G01580	AT4G01580	262.334	0.977323	0.33404	2.92577	0.0034361	0.031022
AT5G16810	AT5G16810	3227.43	0.524045	0.17913	2.9255	0.00343903	0.031022
AT5G58240	FHIT	4693.84	0.311678	0.106552	2.92513	0.00344312	0.031022
AT3G06960	PDE320	1798.1	0.608901	0.208238	2.92406	0.00345502	0.0311139
AT1G20560	AAE1	4063.4	0.45205	0.154794	2.92033	0.00349663	0.0314731
AT1G51430	AT1G51430	5490.19	0.387307	0.132667	2.91938	0.00350723	0.0315392
AT2G27230	LHW	6259.1	0.350282	0.120006	2.91886	0.00351315	0.0315752
AT3G29160	KIN11	4113.74	0.422388	0.144751	2.91803	0.00352245	0.0316432
AT2G41600	AT2G41600	6408.45	0.352851	0.12115	2.9125	0.00358543	0.0321141
AT2G18710	SCY1	1244.55	0.646505	0.222065	2.91133	0.00359893	0.0322035
AT3G04970	AT3G04970	3225.67	0.539983	0.185514	2.91075	0.00360567	0.0322479
AT3G19460	AT3G19460	2433.09	0.495691	0.17031	2.91052	0.00360831	0.0322558
AT2G42670	AT2G42670	799.228	0.810797	0.278657	2.90965	0.00361828	0.0322996
AT5G64830	AT5G64830	2027.39	0.552043	0.18985	2.90778	0.00364004	0.03246
AT1G59980	ARL2	5400.23	0.405571	0.139574	2.90578	0.00366335	0.0326201
AT3G48870	HSP93-III	4486.55	0.443246	0.152537	2.90583	0.00366284	0.0326201
AT1G63100	AT1G63100	14830	0.343436	0.118246	2.90442	0.00367928	0.032746
AT2G39130	AT2G39130	8440.39	0.222331	0.0765764	2.90339	0.00369148	0.0328385
AT3G44600	CYP71	1252.49	0.480722	0.16561	2.90273	0.00369926	0.0328917
AT2G44160	MTHFR2	8118.84	0.312387	0.107687	2.90087	0.00372131	0.0330395
AT4G13720	AT4G13720	4462.99	0.36569	0.126081	2.90043	0.00372648	0.0330694
AT2G29690	ASA2	3516.34	0.317661	0.109635	2.89744	0.00376224	0.0333474
AT1G20840	TMT1	5446.46	0.327947	0.113195	2.89719	0.00376523	0.0333484
AT2G45200	GOS12	7689.15	0.411267	0.141988	2.89649	0.00377368	0.033407
AT1G70580	AOAT2	3182.5	0.748754	0.258564	2.89581	0.00378175	0.0334612
AT4G30550	GGP3	2576.28	0.415408	0.143479	2.89525	0.00378854	0.0334737
AT1G03610	AT1G03610	1749.23	0.623059	0.215274	2.89427	0.00380046	0.0335466
AT4G26620	AT4G26620	1979.81	0.430951	0.148949	2.89328	0.00381242	0.0336168
AT5G48940	AT5G48940	6997	0.34885	0.120578	2.89315	0.00381394	0.0336168
AT5G22030	UBP8	2661.49	0.413875	0.143186	2.89047	0.00384672	0.0338857
AT1G15030	AT1G15030	1902.67	0.426677	0.147638	2.89002	0.00385213	0.0338916
AT1G76340	GONST3	1914.36	0.594066	0.20557	2.88984	0.0038544	0.0338916
AT3G26740	CCL	528.441	0.942008	0.32606	2.88906	0.00386394	0.0339592
AT3G52150	PSRP2	867.793	0.62327	0.215775	2.88852	0.00387062	0.0339689
AT4G02760	AT4G02760	4511.39	0.602147	0.20846	2.88854	0.00387032	0.0339689
AT1G29550	AT1G29550	961.044	0.594728	0.206038	2.88649	0.00389566	0.0341394
AT3G50010	AT3G50010	381.466	0.953109	0.330401	2.8847	0.00391782	0.0343171
AT1G55130	TMN6	1309.43	0.76117	0.263915	2.88415	0.00392474	0.0343612
AT3G49800	AT3G49800	3446.04	0.438466	0.152124	2.88228	0.00394805	0.0345488
AT1G62930	RPF3	429.278	0.697896	0.242161	2.88195	0.00395223	0.0345687
AT1G06630	AT1G06630	5038.31	0.470232	0.163195	2.88141	0.00395896	0.0346111
AT5G05540	SDN2	7135.5	0.30355	0.105404	2.87988	0.00397826	0.0347299
AT4G32890	GATA9	3181.3	0.550263	0.191173	2.87835	0.00399759	0.0348653
AT1G20410	AT1G20410	1502.55	0.643512	0.223645	2.87738	0.00400997	0.0349224
AT1G79710	AT1G79710	2254.43	0.657676	0.228567	2.87739	0.00400979	0.0349224
AT5G48760	AT5G48760	6601.99	0.369155	0.128291	2.87747	0.00400877	0.0349224
AT3G09500	AT3G09500	22082.6	0.183999	0.0639764	2.87604	0.00402694	0.0350191
AT1G03430	AHP5	2582.52	0.514941	0.179104	2.87509	0.00403907	0.0350763
AT2G29630	THIC	548.89	1.03646	0.360657	2.87381	0.00405556	0.0352028
AT4G39540	SK2	3772.6	0.394455	0.137365	2.87158	0.00408423	0.0353341
AT1G05890	ARI5	5550.46	0.345526	0.120354	2.8709	0.00409303	0.0353399
AT1G64530	AT1G64530	2127.25	0.466338	0.162474	2.87024	0.00410161	0.0353399
AT1G07960	PDIL5-1	4605.05	0.343456	0.119686	2.86965	0.00410922	0.0353827
AT2G38040	CAC3	6150.75	0.335184	0.116855	2.86837	0.00412591	0.0354762
AT3G16260	TRZ4	2745.89	0.386036	0.134721	2.86544	0.00416435	0.0357668
AT4G32660	AME3	7870.75	0.311292	0.108646	2.8652	0.00416748	0.0357668
AT3G58790	GAUT15	701.012	0.845243	0.295042	2.86482	0.00417247	0.0357788
AT1G74920	ALDH10A8	6160.18	0.377656	0.131881	2.8636	0.00418855	0.0358921
AT3G62570	AT3G62570	1335.87	0.629805	0.219943	2.86349	0.00419	0.0358921
AT1G05350	AT1G05350	4118.39	0.381287	0.133266	2.86109	0.00422186	0.0360804
AT3G13180	AT3G13180	1491.08	0.650975	0.227548	2.86083	0.00422529	0.0360929
AT1G71070	AT1G71070	4459.41	0.45781	0.160128	2.85903	0.00424937	0.0362307
AT5G16650	AT5G16650	1710.4	0.555207	0.194234	2.85845	0.00425712	0.0362798
AT4G30310	AT4G30310	11856.3	0.457963	0.16025	2.8578	0.00426593	0.036338
AT5G13410	AT5G13410	760.441	0.726957	0.25489	2.85205	0.00434388	0.0369503
AT1G80900	MGT1	688.989	0.799323	0.280294	2.85173	0.00434821	0.0369699
AT5G55190	RAN3	3796.38	0.363395	0.127493	2.85033	0.00436746	0.037099
AT1G28390	AT1G28390	158.961	0.973339	0.341693	2.84858	0.00439153	0.0372515
AT5G14910	AT5G14910	389.466	0.818333	0.287333	2.84803	0.00439913	0.0372987
AT3G03570	AT3G03570	1333.14	0.654564	0.229948	2.84657	0.00441928	0.0373827
AT5G41520	RPS10B	32870.8	0.247796	0.0871449	2.84349	0.00446225	0.0376242
AT2G45100	AT2G45100	1121.39	0.716459	0.252068	2.84233	0.00447852	0.0376918
AT4G08960	AT4G08960	1967.82	0.580492	0.204295	2.84144	0.00449107	0.03778
AT3G60260	AT3G60260	1726.11	0.60741	0.213831	2.84061	0.00450269	0.0378603
AT2G20540	MEF21	237.982	0.988543	0.348089	2.83991	0.00451259	0.0379246
AT4G31290	AT4G31290	5081.22	0.2894	0.10193	2.83921	0.00452254	0.0379573
AT2G26070	RTE1	993.963	0.750546	0.264437	2.83828	0.00453574	0.0379809
AT3G54480	SKIP5	9406.88	0.301139	0.106095	2.83839	0.00453417	0.0379809
AT4G27040	VPS22	4579.99	0.483347	0.170386	2.83678	0.00455712	0.0380974
AT4G38120	AT4G38120	3574.29	0.619232	0.218289	2.83674	0.0045576	0.0380974
AT5G23810	AAP7	115.78	1.02269	0.360548	2.83649	0.0045612	0.0380974
AT4G10890	AT4G10890	2151.65	0.484844	0.170966	2.83591	0.00456955	0.0381416
AT2G39580	AT2G39580	18206.4	0.203866	0.0719584	2.83311	0.0046097	0.0383889
AT1G15170	AT1G15170	657.529	0.874506	0.308722	2.83267	0.00461613	0.038425
AT5G17960	AT5G17960	3070.79	1.01694	0.359258	2.83066	0.00464521	0.0386494
AT1G76510	AT1G76510	2249.08	0.492444	0.17404	2.82948	0.00466231	0.0387388
AT3G03740	BPM4	2051.54	0.425845	0.150561	2.82839	0.00467835	0.0388367
AT1G33590	AT1G33590	238.896	1.02016	0.360767	2.82777	0.00468742	0.0388794
AT2G31190	RUS2	1639.93	0.505865	0.178894	2.82774	0.00468775	0.0388794
AT5G59570	BOA	442.07	0.712016	0.251855	2.82709	0.00469734	0.0389236
AT3G52905	AT3G52905	1051.3	0.563844	0.199541	2.8257	0.00471777	0.0390585
AT3G24530	AT3G24530	3507.18	0.541177	0.191535	2.82547	0.00472115	0.0390677
AT3G59390	AT3G59390	1627.4	0.52607	0.186233	2.8248	0.00473099	0.0391314
AT5G17760	AT5G17760	1845.08	0.739374	0.261896	2.82316	0.00475535	0.0392972
AT1G04200	AT1G04200	5395.08	0.498718	0.176685	2.82264	0.00476307	0.0393254
AT3G27080	TOM20-3	1981.05	0.568877	0.201595	2.82187	0.00477438	0.0393817
AT3G59300	AT3G59300	3983.74	0.636677	0.225644	2.8216	0.0047785	0.0393817
AT4G00810	AT4G00810	10141.6	0.214968	0.0761847	2.82167	0.0047775	0.0393817
AT4G07410	PCN	8484.29	0.272209	0.0964611	2.82196	0.00477315	0.0393817
AT5G66250	AT5G66250	4730.66	0.296215	0.105001	2.82106	0.00478657	0.0394304
AT1G75340	AT1G75340	1594.17	0.681896	0.241737	2.82082	0.00479016	0.0394422
AT1G13170	ORP1D	2651.69	0.43932	0.156029	2.81562	0.00486825	0.039977
AT5G51340	AT5G51340	1356.35	0.703625	0.250069	2.81372	0.00489714	0.040142
AT5G35360	CAC2	7574.84	0.42552	0.151265	2.81308	0.00490695	0.0401864
AT5G57440	GS1	2736.87	0.464831	0.165331	2.81152	0.00493081	0.0403095
AT4G03560	TPC1	5840.01	0.399034	0.141946	2.81118	0.00493608	0.0403345
AT3G51040	RTH	2486.2	0.557449	0.198678	2.80578	0.00501942	0.0409239
AT1G33360	AT1G33360	4471.17	0.349972	0.124802	2.80423	0.00504376	0.0410491
AT2G39570	ACR9	8116.79	0.331679	0.118295	2.80384	0.00504981	0.04108
AT5G02640	AT5G02640	583.908	0.863639	0.308065	2.80343	0.00505614	0.041095
AT4G12110	SMO1-1	466.727	0.924192	0.329742	2.80278	0.00506646	0.0411605
AT5G43403	AT5G43403	1653.81	0.431394	0.153939	2.80238	0.00507278	0.0411935
AT1G03360	RRP4	1744.47	0.564148	0.201388	2.8013	0.0050897	0.0413125
AT5G16800	AT5G16800	5011.54	0.430194	0.153647	2.79989	0.00511198	0.041475
AT3G17030	AT3G17030	767.87	0.934484	0.333818	2.79938	0.00512004	0.0415219
AT3G25530	GLYR1	5538.85	0.279998	0.100077	2.79782	0.00514493	0.0416626
AT3G44405	AT3G44405	462.489	0.67836	0.242535	2.79696	0.00515862	0.0416682
AT4G39800	MIPS1	3034.6	0.478697	0.171126	2.79734	0.00515247	0.0416682
AT4G36440	AT4G36440	4141.31	0.471808	0.168848	2.79427	0.00520169	0.0419579
AT5G27740	EMB2775	1990.12	0.597386	0.213799	2.79415	0.00520368	0.0419579
AT1G43620	UGT80B1	1282.18	0.647562	0.231795	2.79368	0.00521125	0.041992
AT5G03530	RABC2A	3266.51	0.426938	0.152898	2.7923	0.00523344	0.042105
AT2G07340	PFD1	3046.55	0.398321	0.142875	2.7879	0.00530514	0.0426255
AT3G44160	AT3G44160	693.115	0.750702	0.269289	2.78772	0.00530806	0.0426302
AT1G29530	AT1G29530	1308.68	0.49862	0.178979	2.78592	0.00533761	0.0427922
AT4G09140	MLH1	1075.18	0.591433	0.21241	2.78439	0.0053628	0.0429565
AT1G62915	AT1G62915	1157.36	0.532279	0.191235	2.78337	0.0053797	0.0430541
AT3G06580	GALK	4117.7	0.442896	0.159164	2.78264	0.00539182	0.0431322
AT1G18580	GAUT11	943.363	0.712973	0.256267	2.78215	0.00539999	0.0431786
AT3G20290	EHD1	3336.21	0.563325	0.202683	2.77934	0.00544699	0.0434783
AT4G04470	PMP22	2908.18	0.402973	0.145087	2.77745	0.00547868	0.043674
AT1G25220	ASB1	1304.8	0.490771	0.176735	2.77688	0.00548839	0.0437206
AT3G23640	HGL1	4315.97	0.330936	0.119178	2.77682	0.00548931	0.0437206
AT3G11745	AT3G11745	977.594	0.569526	0.205307	2.77402	0.00553686	0.0439842
AT3G25220	FKBP15-1	3846.81	0.313524	0.113102	2.77205	0.00557045	0.0441591
AT5G49780	AT5G49780	220.289	0.971193	0.350364	2.77196	0.00557201	0.0441591
AT1G49180	AT1G49180	1346.52	0.627008	0.226233	2.77152	0.00557958	0.044189
AT2G24150	HHP3	5740.24	0.360216	0.130007	2.77075	0.00559275	0.0442549
AT5G27270	EMB976	1139.58	0.716374	0.258628	2.7699	0.00560731	0.0443317
AT1G69040	ACR4	14535.1	0.309148	0.111662	2.76862	0.00562948	0.0444685
AT2G31150	AT2G31150	6623.55	0.438736	0.158493	2.76817	0.0056372	0.0445102
AT1G77470	RFC3	1667.14	0.600431	0.217021	2.76669	0.00566285	0.0446548
AT3G11560	AT3G11560	1170.63	0.67666	0.244634	2.76601	0.00567474	0.0447281
AT5G04800	AT5G04800	6422.56	0.287382	0.103919	2.76544	0.00568453	0.0447678
AT4G18370	DEG5	1076.46	0.530333	0.191907	2.76349	0.00571876	0.0449931
AT4G21560	VPS28-1	5051.95	0.427342	0.154652	2.76324	0.00572299	0.0449931
AT2G17800	ARAC1	6455.35	0.332727	0.120546	2.76017	0.00577707	0.0453012
AT1G14560	AT1G14560	2326.66	0.434749	0.157565	2.75917	0.00579485	0.0453735
AT2G38290	AMT2	1550.56	0.68558	0.24848	2.75909	0.00579622	0.0453735
AT3G09780	CCR1	503.842	0.988962	0.358596	2.75787	0.00581793	0.0455044
AT3G12120	FAD2	45341.8	0.282437	0.102464	2.75646	0.00584309	0.0456816
AT4G14680	APS3	466.092	0.800687	0.290604	2.75525	0.00586469	0.0458309
AT2G16595	AT2G16595	830.921	0.704093	0.255781	2.75271	0.00591035	0.0460892
AT2G34560	CCP1	12702.2	0.21679	0.0787602	2.75253	0.00591374	0.0460958
AT1G27921	AT1G27921	1700.74	0.475119	0.172657	2.75182	0.00592658	0.046156
AT2G25910	AT2G25910	4101.96	0.422161	0.153461	2.75094	0.00594251	0.0462044
AT5G10690	AT5G10690	928.641	0.829523	0.301742	2.74911	0.00597572	0.0464205
AT5G19150	AT5G19150	1747.37	0.510393	0.185765	2.74752	0.0060047	0.0465991
AT2G46580	AT2G46580	2925.07	0.421327	0.153404	2.74652	0.00602321	0.0466943
AT1G80530	AT1G80530	3170.08	0.560726	0.204316	2.7444	0.0060622	0.0469724
AT4G14270	AT4G14270	3726.71	0.440135	0.160407	2.74386	0.0060721	0.0470182
AT1G14330	AT1G14330	2329.94	0.458452	0.167145	2.74284	0.00609109	0.0471163
AT4G14030	SBP1	19096.1	0.324796	0.118453	2.74197	0.0061071	0.0472158
AT1G30820	AT1G30820	24030.2	0.309217	0.112842	2.74026	0.00613914	0.0474077
AT2G43140	AT2G43140	786.115	0.739793	0.270053	2.73944	0.00615439	0.0474652
AT2G35410	AT2G35410	503.534	0.626298	0.228881	2.73635	0.00621258	0.0478534
AT3G27740	CARA	1609.95	0.547058	0.199964	2.73579	0.00622315	0.0479146
AT2G01250	AT2G01250	34642.9	0.164767	0.0602833	2.73321	0.00627212	0.0482509
AT5G13280	AK-LYS1	4197.22	0.407	0.148977	2.73196	0.00629587	0.0484132
AT3G49640	AT3G49640	2374.09	0.562948	0.206199	2.73012	0.00633122	0.048638
AT4G36910	LEJ2	1014.05	0.612546	0.224433	2.7293	0.00634684	0.0487232
AT1G60505	AT1G60505	2919.56	0.308094	0.11292	2.72842	0.00636376	0.0488325
AT3G51280	AT3G51280	2464.26	0.600351	0.22007	2.728	0.00637193	0.0488337
AT5G05970	NEDD1	2286.51	0.689952	0.252904	2.72811	0.00636974	0.0488337
AT5G07140	AT5G07140	2991.75	0.655828	0.240398	2.7281	0.00637012	0.0488337
AT4G11820	HMGS	12051.9	0.2683	0.0984963	2.72396	0.00645049	0.0492909
AT1G47490	RBP47C	9068.45	0.374963	0.137772	2.72162	0.00649626	0.0495041
AT3G19590	BUB3.1	1031.98	0.667083	0.245091	2.72178	0.00649316	0.0495041
AT5G59890	ADF4	829.065	0.637241	0.234118	2.72188	0.00649121	0.0495041
AT2G01940	SGR5	391.684	0.93771	0.344598	2.72117	0.00650515	0.0495221
AT5G49650	XK-2	3560.51	0.303702	0.111647	2.7202	0.00652418	0.0496463
AT2G40940	ERS1	2161.38	0.527082	0.193886	2.71851	0.00655761	0.0498591
AT4G16765	AT4G16765	8519.29	0.418082	0.15384	2.71763	0.00657505	0.0499086
