# Supplementary material for: Deciphering the molecular logic of WOX5 function in the root stem cell organizer
Source: EMBO J. 2024 Nov 18;44(1):281–303. doi: 10.1038/s44318-024-00302-2 (PMC11696986; doi:10.1038/s44318-024-00302-2)
Supplement: Supplementary file 16 — Dataset EV7 [file 44318_2024_302_MOESM16_ESM.xlsx]

## Sheet: Dataset EV7
Dataset EV7. ChIP-Chip WOX5 enriched bound regions, comparing 35S:WOX5-GR to wox5-1 root tips. "Chrom": chromosome name. "Start": start position of an enriched region. "End": end position of an enriched region. "MaxPos": summit position of ChIP enriched region."Assigned Gene": differential histone modification assigned gene, and NA means no assigned gene. "Feature": upstream 3k of TSS means the e…
Chrom	Start	End	MaxPos	Assigned Gene	Feature	MaxLevel	Score	Sequence
1	39906	40530	40156	AT1G01060	upstream 3k of TSS	3.18416	3.45823	AGTTTATAAAAATGCGACGTATAGCTAAGAAAAGACATTTTTTCAGGAAAAGCTTTAGAAAGAGGGCTCAGTGGATGCAGTTACGTATACTTAAGGTAATTTGATGGAAAAGAAAACCAATCAGATTGCATTACAATTAATAAGAAAATATAATGTTCTATATTATGTTGTCAATACTTTCAGTAGTGCTTTTTAAAAATCTAGATTAATATATATTATCAATTGATGATAAAGAGGTTAGATGGTTCCATCGTTACCTGAAAATAAGGGCCAAAGCGAAGGTGATTGCAGGCAACATGCTTACCAAAGCACACGAAACAGTTGCTGACGTGTACGACAGACCAAGCAAAAAGAAAAACTGCATCAAACTCGCCCTGTCAATTTAAACCCATAAATTAAT
1	39906	40530	40156	AT1G01070	TSS to down 0.5k of TTS	3.18416	3.45823	AGTTTATAAAAATGCGACGTATAGCTAAGAAAAGACATTTTTTCAGGAAAAGCTTTAGAAAGAGGGCTCAGTGGATGCAGTTACGTATACTTAAGGTAATTTGATGGAAAAGAAAACCAATCAGATTGCATTACAATTAATAAGAAAATATAATGTTCTATATTATGTTGTCAATACTTTCAGTAGTGCTTTTTAAAAATCTAGATTAATATATATTATCAATTGATGATAAAGAGGTTAGATGGTTCCATCGTTACCTGAAAATAAGGGCCAAAGCGAAGGTGATTGCAGGCAACATGCTTACCAAAGCACACGAAACAGTTGCTGACGTGTACGACAGACCAAGCAAAAAGAAAAACTGCATCAAACTCGCCCTGTCAATTTAAACCCATAAATTAAT
1	56652	57780	57527	AT1G01115	TSS to down 0.5k of TTS	3.13392	7.37423	ATCAACAATTAAAAAATAAAATCAAGAAGAACACAATTACATATATGATTATCCGGTTCAACCAATCATTGCACAACTTTAACCGGATATTGATCAATCGAACCAGCCCAAGCATTACCGGTCATCTCCTCCGTCGAAACCGGTCGTAACGCTTTCCAAACCGCACTATTACACTTGAAACCCGATCCAAACGCAATCTGCCAAAGTCGGTCACCAGCTTTAACCCGACCCTTAGCTTCGGTATAAGCCATCTCATACCAAAGCGAGCTACTCGAAGTGTTACCAAATCTGTGCAAAGTCATTCTAGAAGGTTCCATGTGCCAATCTTTGAGATCAAGATTCTTCTGCACTTCGTCTAGAACCGCTCTACCTCCTGCGTGAATACAGAAATGCTCGAAAG
1	56652	57780	57527	AT1G01120	TSS to down 0.5k of TTS	3.13392	7.37423	ATCAACAATTAAAAAATAAAATCAAGAAGAACACAATTACATATATGATTATCCGGTTCAACCAATCATTGCACAACTTTAACCGGATATTGATCAATCGAACCAGCCCAAGCATTACCGGTCATCTCCTCCGTCGAAACCGGTCGTAACGCTTTCCAAACCGCACTATTACACTTGAAACCCGATCCAAACGCAATCTGCCAAAGTCGGTCACCAGCTTTAACCCGACCCTTAGCTTCGGTATAAGCCATCTCATACCAAAGCGAGCTACTCGAAGTGTTACCAAATCTGTGCAAAGTCATTCTAGAAGGTTCCATGTGCCAATCTTTGAGATCAAGATTCTTCTGCACTTCGTCTAGAACCGCTCTACCTCCTGCGTGAATACAGAAATGCTCGAAAG
1	67780	69156	68656	AT1G01140	upstream 3k of TSS	2.83433	7.31247	TATGATAATGCCAAAATACGCAGAAAAATTAAAAAAGTGTGGCAGACAGTGTGAGTTGATGATTTATTGCATGACTAGTAATAATGATACAATAATTTTTTAGATATGTTAGTATATTACGAACAAAAGAAAATGCAAATAATGCACAATGAACCACTCGTTCCAATAATTGAGTCCGGTACAAAAACATCACGTCACCATCATATGAAAGCAATTCATTTGGTTATCAATTTGAACTTCTTCATTCCACATTTTTTTTATTTTCCTGGTTATGAGTTGGAACTTATTGGATTATATGGATTAAAATTTAAAACCTATATAAACCAAACTATTATTTGGTTTGATTTTGTATTTACTTTCGGTTTAGCTTGGTTTGTAGATAGTTCGAGTAGACCGAACA
1	81906	82658	82156	AT1G01183	upstream 3k of TSS	2.90482	3.66814	TATCATATACAGCCCAATTAATATTGATTCCTTTCATATTTTCAAACCCAGTTACAACTTGGGCTCATTACCACCAAAAAGTTTCATATGCATTTCCATTTTTATTTTTCCAATTTATCGAATGTATATGTAAAGAACACTTCTACTTAAAAATATATTTAACGTTACCATAAAACAAGATTACAAGTTAGTGACGTCATGTTATTGAACAGTCAGAAACCAGTCAGAAACACTAACCAAGTCGAACACTCCACGACGAGATCGATTAATATACTACAATTATACAAAAAGCTTTAATCAAATACTTCATTCTATTATATAAAACCGTGATGTCCTTTGACCGACTTCTTTATGAGAAATTTCGTAGCAAATTAAGGATGTCCAAACAATTTGGAGAAGT
1	81906	82658	82156	AT1G01190	TSS to down 0.5k of TTS	2.90482	3.66814	TATCATATACAGCCCAATTAATATTGATTCCTTTCATATTTTCAAACCCAGTTACAACTTGGGCTCATTACCACCAAAAAGTTTCATATGCATTTCCATTTTTATTTTTCCAATTTATCGAATGTATATGTAAAGAACACTTCTACTTAAAAATATATTTAACGTTACCATAAAACAAGATTACAAGTTAGTGACGTCATGTTATTGAACAGTCAGAAACCAGTCAGAAACACTAACCAAGTCGAACACTCCACGACGAGATCGATTAATATACTACAATTATACAAAAAGCTTTAATCAAATACTTCATTCTATTATATAAAACCGTGATGTCCTTTGACCGACTTCTTTATGAGAAATTTCGTAGCAAATTAAGGATGTCCAAACAATTTGGAGAAGT
1	107658	109282	108530	AT1G01250	upstream 3k of TSS	3.00218	8.18696	TAAAGGAGTTGAATTGTTTTGTCAACATTTATCAAGTTATTTAGTAATTTGTTTTTTTGTTTTGTTTTTAAAAAAATTATTTACTCCCGTTGTAGAACCACCATCAATAATATTACCAAAAATAATAATCAAGGATCTAAACTAAAATAAGCCTTTTATTTTGTATAATTCTGAAAGCATTTGAAACTTAAGGAACAACTCTTTAGTCTTTGCAACAAAACAAAACACAACAAAAACCGAATATTTAAGCCTAACTTGAATGTGAATTGATTTGGTCAAAATTCCCGGTGCTTGACCACCGGTCTTAGTTGGCATACTTTGCAATTATGTAAACAAAAATTTTAAAAATTGAAAGCAAACTTCTAAATTTGGGTTTGGTTTCCCCTTTAGTTATTTCCAT
1	107658	109282	108530	AT1G01260	upstream 3k of TSS	3.00218	8.18696	TAAAGGAGTTGAATTGTTTTGTCAACATTTATCAAGTTATTTAGTAATTTGTTTTTTTGTTTTGTTTTTAAAAAAATTATTTACTCCCGTTGTAGAACCACCATCAATAATATTACCAAAAATAATAATCAAGGATCTAAACTAAAATAAGCCTTTTATTTTGTATAATTCTGAAAGCATTTGAAACTTAAGGAACAACTCTTTAGTCTTTGCAACAAAACAAAACACAACAAAAACCGAATATTTAAGCCTAACTTGAATGTGAATTGATTTGGTCAAAATTCCCGGTGCTTGACCACCGGTCTTAGTTGGCATACTTTGCAATTATGTAAACAAAAATTTTAAAAATTGAAAGCAAACTTCTAAATTTGGGTTTGGTTTCCCCTTTAGTTATTTCCAT
1	107658	109282	108530	AT1G01280	upstream 3k of TSS	3.00218	8.18696	TAAAGGAGTTGAATTGTTTTGTCAACATTTATCAAGTTATTTAGTAATTTGTTTTTTTGTTTTGTTTTTAAAAAAATTATTTACTCCCGTTGTAGAACCACCATCAATAATATTACCAAAAATAATAATCAAGGATCTAAACTAAAATAAGCCTTTTATTTTGTATAATTCTGAAAGCATTTGAAACTTAAGGAACAACTCTTTAGTCTTTGCAACAAAACAAAACACAACAAAAACCGAATATTTAAGCCTAACTTGAATGTGAATTGATTTGGTCAAAATTCCCGGTGCTTGACCACCGGTCTTAGTTGGCATACTTTGCAATTATGTAAACAAAAATTTTAAAAATTGAAAGCAAACTTCTAAATTTGGGTTTGGTTTCCCCTTTAGTTATTTCCAT
1	115906	117028	116780	AT1G01290	TSS to down 0.5k of TTS	3.34249	9.49457	ACGTAGTGTATTAGATTATCTTTCGTCATGTATTTGCATGTATATTTTCCCCCATGTGGAATGTTTCAGTTTGTGTTATCTCAAGAGCGAAAATGTGCCACCAATTGTGGGGAAATTATTGGGCATCATTAATTAACTACTAGTAGTATATAAAACGAGCTTTTCACTTTTCACAAAATAATTATAGTTAAAATAAGCAAATTATTTCATGACGTAAAAAAAGAAAGAAAAAGAAGCTACCACACCACTTGCATATTTCTTAAGTGTCTGTTATCCACCGAATCTAAAATGTCGCTTTTGCATTCCCACAATCTTATTAGATATTTGTATTCCCAGAGTAAAAGTATAATTCAAACATTTATTATTATTATTATAGGAATTGAAAGAAAATTAAATTTTC
1	115906	117028	116780	AT1G01300	upstream 3k of TSS	3.34249	9.49457	ACGTAGTGTATTAGATTATCTTTCGTCATGTATTTGCATGTATATTTTCCCCCATGTGGAATGTTTCAGTTTGTGTTATCTCAAGAGCGAAAATGTGCCACCAATTGTGGGGAAATTATTGGGCATCATTAATTAACTACTAGTAGTATATAAAACGAGCTTTTCACTTTTCACAAAATAATTATAGTTAAAATAAGCAAATTATTTCATGACGTAAAAAAAGAAAGAAAAAGAAGCTACCACACCACTTGCATATTTCTTAAGTGTCTGTTATCCACCGAATCTAAAATGTCGCTTTTGCATTCCCACAATCTTATTAGATATTTGTATTCCCAGAGTAAAAGTATAATTCAAACATTTATTATTATTATTATAGGAATTGAAAGAAAATTAAATTTTC
1	115906	117028	116780	AT1G01305	upstream 3k of TSS	3.34249	9.49457	ACGTAGTGTATTAGATTATCTTTCGTCATGTATTTGCATGTATATTTTCCCCCATGTGGAATGTTTCAGTTTGTGTTATCTCAAGAGCGAAAATGTGCCACCAATTGTGGGGAAATTATTGGGCATCATTAATTAACTACTAGTAGTATATAAAACGAGCTTTTCACTTTTCACAAAATAATTATAGTTAAAATAAGCAAATTATTTCATGACGTAAAAAAAGAAAGAAAAAGAAGCTACCACACCACTTGCATATTTCTTAAGTGTCTGTTATCCACCGAATCTAAAATGTCGCTTTTGCATTCCCACAATCTTATTAGATATTTGTATTCCCAGAGTAAAAGTATAATTCAAACATTTATTATTATTATTATAGGAATTGAAAGAAAATTAAATTTTC
1	130780	131530	131156	AT1G01320	upstream 3k of TSS	2.73939	3.4232	TTGAAGCACGAGCTTGTTGGTCCAGATATTTTTGTATGTTTCCATATAAAAGCAAGCTATAATTAGTTCAAACAATCACACGTTCTTTGATCATTAATTTTTTTTAATCACAATGAACATTAAGGACTCTTAACATACACGTTTTTGTAAGCAAAATCAAATTTTATCATAATAAAATAAATAAAGGTTTTTTTTATGTATGAAGAAAATGAGAGCAGGCGATTTTGTCGTCCAGTAATGTTGGCAATGGCAGGGGTCACAAGTGGAAAGAAGAAACAAAGATGCGGGACCATTTGTCTTAAATGGGTCCCACGTAAAATGGGTATTCCAACGAATCGGAGCCGCACACTTTCTTAACCTGACTGCAATCAGACGGTGCTAGATGGACCACGTAAAGCTG
1	135406	136152	136028	AT1G01340	upstream 3k of TSS	2.66816	2.94028	ATATGGCGGTTACTTGTATCTCTCTCTGTATATTGTTTCCTGGAAAAGTAGTATATGAGAATTTTATTATACGACAAAAAGGGAGGGAAAGAGGAATATTATGCAATTAAATATTATAAAGTCTGTTCAATTGAAAATCATTTCATAAAACAATTTCATTCAGATGAATGACTTGGTCAAAGTCAGACGGCGAGAATAAGCAAGTTGCCAAATTTTAAGTACCGGGCCCATTATGAATATTGAGCCCATTTAGATTCATGACCCAAAATGAAGTAACCGCCCCACCATATGTTCCTTATTTCTTTTCTCTTCACACTGATTTATTTTCTGTCGGAAAATACGGACGGCGTCGTCGTTCTTTTTGACGGTGTAGCTCACCGGCGTCGATTTTTAGATTTTT
1	135406	136152	136028	AT1G01350	upstream 3k of TSS	2.66816	2.94028	ATATGGCGGTTACTTGTATCTCTCTCTGTATATTGTTTCCTGGAAAAGTAGTATATGAGAATTTTATTATACGACAAAAAGGGAGGGAAAGAGGAATATTATGCAATTAAATATTATAAAGTCTGTTCAATTGAAAATCATTTCATAAAACAATTTCATTCAGATGAATGACTTGGTCAAAGTCAGACGGCGAGAATAAGCAAGTTGCCAAATTTTAAGTACCGGGCCCATTATGAATATTGAGCCCATTTAGATTCATGACCCAAAATGAAGTAACCGCCCCACCATATGTTCCTTATTTCTTTTCTCTTCACACTGATTTATTTTCTGTCGGAAAATACGGACGGCGTCGTCGTTCTTTTTGACGGTGTAGCTCACCGGCGTCGATTTTTAGATTTTT
1	135406	136152	136028	AT1G01355	upstream 3k of TSS	2.66816	2.94028	ATATGGCGGTTACTTGTATCTCTCTCTGTATATTGTTTCCTGGAAAAGTAGTATATGAGAATTTTATTATACGACAAAAAGGGAGGGAAAGAGGAATATTATGCAATTAAATATTATAAAGTCTGTTCAATTGAAAATCATTTCATAAAACAATTTCATTCAGATGAATGACTTGGTCAAAGTCAGACGGCGAGAATAAGCAAGTTGCCAAATTTTAAGTACCGGGCCCATTATGAATATTGAGCCCATTTAGATTCATGACCCAAAATGAAGTAACCGCCCCACCATATGTTCCTTATTTCTTTTCTCTTCACACTGATTTATTTTCTGTCGGAAAATACGGACGGCGTCGTCGTTCTTTTTGACGGTGTAGCTCACCGGCGTCGATTTTTAGATTTTT
1	145780	147157	146780	AT1G01370	TSS to down 0.5k of TTS	2.82445	6.83437	TTCATCCCTAACAAACTTTCAACTCAACTTTTGATAGTTCTAACAATATATTTCATTAAATTGACAAAATTTAATTCGATTTGTAATAGATTGGACTTCATAAATGATAATCAAGTGATTCTCCTAATGCTTTTTTTCTTCTTGGGAAAAATGAATACATATATTGACTCTTTTTTTTCATACATATTTGTACTCAACATAGTTGATTTATATCGACTTAATTATGATTTATTCATCTGCGTGTAAATATAAAACATCAAGTAGTATCATTTTAAAAAAAGCAATTAGACAAGAACATGACGGAGCAAATGATGTAATGCAACATGTCTTATGATTCTCATTGGTCCTTAAACGAAATCACTCGAGCATTGCACACATACTGACATATATTGGCTGCCAC
1	145780	147157	146780	AT1G01380	upstream 3k of TSS	2.82445	6.83437	TTCATCCCTAACAAACTTTCAACTCAACTTTTGATAGTTCTAACAATATATTTCATTAAATTGACAAAATTTAATTCGATTTGTAATAGATTGGACTTCATAAATGATAATCAAGTGATTCTCCTAATGCTTTTTTTCTTCTTGGGAAAAATGAATACATATATTGACTCTTTTTTTTCATACATATTTGTACTCAACATAGTTGATTTATATCGACTTAATTATGATTTATTCATCTGCGTGTAAATATAAAACATCAAGTAGTATCATTTTAAAAAAAGCAATTAGACAAGAACATGACGGAGCAAATGATGTAATGCAACATGTCTTATGATTCTCATTGGTCCTTAAACGAAATCACTCGAGCATTGCACACATACTGACATATATTGGCTGCCAC
1	156030	156906	156530	AT1G01420	upstream 3k of TSS	3.55764	9.45535	GTATATCGCAGATCGTGAGGTTGAATTAAGATGATCGAATGACGACAAGAAAAGAAAAAGGGCAAATCATATCTATATTTGTTTATTTTTTCCTTTTATAAGTGATAGATAAAAATGTCATTGTTGATGAAGCTGAATTAATATGATGTATACTGATAGTTGACTTTTGCCAGAAGAAATAGACGAATAATAAGCTATAACTATAAGTGTCATTCAATTACCGAAGATGGAGAGGAGGAAGTAACGCTCACTGTGAAATGGTAGGTACCACCAAATTGAAATACCAATACGTGTTGAATGTGATAGTAACAACTAAATGGCCTACGTCATGAGAGGCGGCTCAATAATTTTATAGGCCATTGTTATGCAGATCTGAATGATGGCCGATTTACAAGTTTTG
1	158656	159780	159280	AT1G01430	upstream 3k of TSS	2.78259	5.18269	ATCACTTATCAGGAGCAAAGATAGAGACTTGTTCTCTCTCTCTTTTTTCAACTAAAGACAGAGACCTCGCACTTAGATTTAATGGTTGAAACTTGTAACTAAAACTACTTGTGAGTATATAAATTAGTATCTAGTTTATGCTTTACACATCTAATTAGACGAAAAAATATATTTTGTCTTCTGATAACCGTGGTAATTTTCATGCTAATTTTGTTTTAAACGTTCTATCTAGAGAAAAAAAAAAAATCGTTCTATCTAGACGGTAGAATTAGTTCTCGGTGATTTAAAACATAAACTAATCTTTAGACATGAATTAGTCGTTTTAGACAGACTAGATTATCGACTCTGTTTTTTTATATGGAGTAGGGTACACCACGACCACGAGGCCCATTGTGAATAA
1	162406	163398	163280	AT1G01440	upstream 3k of TSS	2.93272	5.03445	TCATAACTTGAATTCTTTTCATCATCATCATCTTTAAAAAGTTTAGAGATGTATTTTAGTTGTTGGAATTGTATTTTATATTAGGGTGACAATGACAAATGTTATAGCTGTAAAGTATTTTTTGTACAAATCAGCTGCTTAGTTTGTTTACTCCACTTGCTTATAATGTTATATTTGACAAATCTGTTGGTATTAAAATCATAATAACGTACTTATCACCAAAAAAAAAAAAGAAATCATAGCTTCATTCATCTAAAACTAGAGTGGGGACTTTTTGGTCATATCACAATCAATGACATAATAAAAGCGTCGGAGGATGGATGTGACGGAGTCGGCGGTGGCGGAGATATTGAAATTGACGAGAGACAGAGCCAAAGCTCCGAACCACGCCATGTCTCTA
1	162406	163398	163280	AT1G01448	upstream 3k of TSS	2.93272	5.03445	TCATAACTTGAATTCTTTTCATCATCATCATCTTTAAAAAGTTTAGAGATGTATTTTAGTTGTTGGAATTGTATTTTATATTAGGGTGACAATGACAAATGTTATAGCTGTAAAGTATTTTTTGTACAAATCAGCTGCTTAGTTTGTTTACTCCACTTGCTTATAATGTTATATTTGACAAATCTGTTGGTATTAAAATCATAATAACGTACTTATCACCAAAAAAAAAAAAGAAATCATAGCTTCATTCATCTAAAACTAGAGTGGGGACTTTTTGGTCATATCACAATCAATGACATAATAAAAGCGTCGGAGGATGGATGTGACGGAGTCGGCGGTGGCGGAGATATTGAAATTGACGAGAGACAGAGCCAAAGCTCCGAACCACGCCATGTCTCTA
1	172906	174030	173400	AT1G01470	upstream 3k of TSS	3.43323	11.0592	AAAGTATTATACAAAACTAAAAGAGGGAAAAGTATTCGCGTAAGGAATAAGATGCGCAAGGGATTAATGGACCGACCATGTCCCCCCATATGCACGTCGGTGGAATGTAGTAGTACTCCCATGCATTGCGGTACACTATATGGACAATGCACTTATGACCCGTATTGGTATGGGTTTCTGATGGATATTAAGGTCAAACTTAAATGGGCCACAGGCCATAAGCCCATTCAAATTTGTAACTGGACTATGATCACTGTGAAGTCGTGAATCTTCTTCTCTTAAAAACAAAACTTTGACATGATCACTGTGAAGTCGTGCACTGTAGGCATGTCACGTGTTGATGGATGATTAGTGGAAAGGGATTGGAAGAAGCGTGTCCAATTAGTCGACAGCTGCGGAA
1	172906	174030	173400	AT1G01471	TSS to down 0.5k of TTS	3.43323	11.0592	AAAGTATTATACAAAACTAAAAGAGGGAAAAGTATTCGCGTAAGGAATAAGATGCGCAAGGGATTAATGGACCGACCATGTCCCCCCATATGCACGTCGGTGGAATGTAGTAGTACTCCCATGCATTGCGGTACACTATATGGACAATGCACTTATGACCCGTATTGGTATGGGTTTCTGATGGATATTAAGGTCAAACTTAAATGGGCCACAGGCCATAAGCCCATTCAAATTTGTAACTGGACTATGATCACTGTGAAGTCGTGAATCTTCTTCTCTTAAAAACAAAACTTTGACATGATCACTGTGAAGTCGTGCACTGTAGGCATGTCACGTGTTGATGGATGATTAGTGGAAAGGGATTGGAAGAAGCGTGTCCAATTAGTCGACAGCTGCGGAA
1	174530	175030	174773	AT1G01480	upstream 3k of TSS	2.46909	1.44011	AGAATATTGTTTGAGACTTTAGTTATTGTAATACGACATTAGTATAAGTAGAGCCAAAATCAGATTTTAATATCTTTAGTCTTAAGACATGAAACAAGATTAAGAAAATACCTTGTTTTCAAAGAAAACGGTTATAAAAAGGAGGATTTGAGTTTTTGACATTCAGACGATAAAAATTATGAACTAGGTCTAGTCACGTGGTCGACGCGTGAGAGTTTCCGGCGTGAACTGCAAGTAAAATCACGTAGAGCATGTGATTGACTTGACCAAAGAGTCCAAACCCACCAACTACAAAAAAAAATCAAGATATAAATAACTAACTCTCACTAGTCACTAATATAATTTTTCATTACAATTCATATATGATCTACTAACAATTGTTGTGGTTATACAAACAAAA
1	181656	184406	182530	AT1G01490	upstream 3k of TSS	3.49994	18.6091	TAATGAATGAATGAATGAATGAATGGTACGAAAGAGAGAGAGAGAGAGCGACGAGAAGAGATCTCTTTGTTTTCGTCTTTGCTTGTATGCGCGTGAGATAAGGCGCGTGGTGTTGTGGCTCAGCGTCATTACTTTCGGTCCTTTGGTTTGTGTTTGTTTCCTTTTTTCTGACCCTTTGAAATTTCTTTCTCACCTTATCCACGTCATCTCTTCTTTTATTATCTAAATCGAATTCCTACTTTTTGATAAAATACGTTTTTCGTTTTTGTATTTTAAGGGACCAGAATATAGTAGTATGAGTTTGTTGTATTATACTACACCACTCGGGAGTATCAACGAATTTTGTCATTTTCATACAATGGTGTCCAGAGACTTATTACAACACCTTAATTAGGTATGC
1	181656	184406	182530	AT1G01500	upstream 3k of TSS	3.49994	18.6091	TAATGAATGAATGAATGAATGAATGGTACGAAAGAGAGAGAGAGAGAGCGACGAGAAGAGATCTCTTTGTTTTCGTCTTTGCTTGTATGCGCGTGAGATAAGGCGCGTGGTGTTGTGGCTCAGCGTCATTACTTTCGGTCCTTTGGTTTGTGTTTGTTTCCTTTTTTCTGACCCTTTGAAATTTCTTTCTCACCTTATCCACGTCATCTCTTCTTTTATTATCTAAATCGAATTCCTACTTTTTGATAAAATACGTTTTTCGTTTTTGTATTTTAAGGGACCAGAATATAGTAGTATGAGTTTGTTGTATTATACTACACCACTCGGGAGTATCAACGAATTTTGTCATTTTCATACAATGGTGTCCAGAGACTTATTACAACACCTTAATTAGGTATGC
1	181656	184406	182530	AT1G01510	upstream 3k of TSS	3.49994	18.6091	TAATGAATGAATGAATGAATGAATGGTACGAAAGAGAGAGAGAGAGAGCGACGAGAAGAGATCTCTTTGTTTTCGTCTTTGCTTGTATGCGCGTGAGATAAGGCGCGTGGTGTTGTGGCTCAGCGTCATTACTTTCGGTCCTTTGGTTTGTGTTTGTTTCCTTTTTTCTGACCCTTTGAAATTTCTTTCTCACCTTATCCACGTCATCTCTTCTTTTATTATCTAAATCGAATTCCTACTTTTTGATAAAATACGTTTTTCGTTTTTGTATTTTAAGGGACCAGAATATAGTAGTATGAGTTTGTTGTATTATACTACACCACTCGGGAGTATCAACGAATTTTGTCATTTTCATACAATGGTGTCCAGAGACTTATTACAACACCTTAATTAGGTATGC
1	194530	195780	195530	AT1G01530	upstream 3k of TSS	3.26358	8.55921	AACCAATAATAATGTGTATCAGAAGCAAACAAATGATTTTTTGGTGCACTCATGTTCCCATAACAAAAGTGATTAGTTTCTCATAAAGTAAACTCAATAATTATTCCATGAGTATGTTTATATCCATATAAAATTTGCAATTAAATAATCAAACGTCAAGGTTCAATTATAGTCAAAACAAGAACGAAAAACTAACCAATGTGTAATCCACAGATTGGTTAATTGCACTGAACCGTACCTTATCATACCACCCCAACGGCTATCGACATCGATTTATTACCAAAAAACTCCTCAAAACTATATAAAAGACTCTACTATCTTCCACTTTCCATAAAAGGGTAAAATAGACATTTCGGGTAACCTTCTCTCACCGTCACCACACATGCAATTACACTCAGAC
1	194530	195780	195530	AT1G01540	upstream 3k of TSS	3.26358	8.55921	AACCAATAATAATGTGTATCAGAAGCAAACAAATGATTTTTTGGTGCACTCATGTTCCCATAACAAAAGTGATTAGTTTCTCATAAAGTAAACTCAATAATTATTCCATGAGTATGTTTATATCCATATAAAATTTGCAATTAAATAATCAAACGTCAAGGTTCAATTATAGTCAAAACAAGAACGAAAAACTAACCAATGTGTAATCCACAGATTGGTTAATTGCACTGAACCGTACCTTATCATACCACCCCAACGGCTATCGACATCGATTTATTACCAAAAAACTCCTCAAAACTATATAAAAGACTCTACTATCTTCCACTTTCCATAAAAGGGTAAAATAGACATTTCGGGTAACCTTCTCTCACCGTCACCACACATGCAATTACACTCAGAC
1	198406	199780	199525	AT1G01550	upstream 3k of TSS	3.31418	11.061	AAATTACTCTTTGAAAAGTCATTATAGAAAATCATTAACAAATACGAAAAAAAAAAATACCACTAAAATGGTTAATCATTAACAAATACGAAAGATCTGAAAATTAGGAGCCGTAGGATCCGCTGGCTATAATTGACTTTTTCATCAGATGTACAAGTAGGCCTGAGTTGAACAAACACATCGTAACCGTACACGCATTGATCTGTCATCTAAGTTGTTCCGTCACAGCTCCGTAACTGAAACATAATCTCCACCTGTCACTATCGTCTACCAAATCCACGACAAAACCTAAATACCACTTATTAGTTTTCTTTAGTGGTTTATTAATCTGCAGAAATACGGCAACTTTTGTGGTTAGTCATATAAGAACAACCGCGTTACAAACTTCTCTCGTCTTTCC
1	198406	199780	199525	AT1G01560	upstream 3k of TSS	3.31418	11.061	AAATTACTCTTTGAAAAGTCATTATAGAAAATCATTAACAAATACGAAAAAAAAAAATACCACTAAAATGGTTAATCATTAACAAATACGAAAGATCTGAAAATTAGGAGCCGTAGGATCCGCTGGCTATAATTGACTTTTTCATCAGATGTACAAGTAGGCCTGAGTTGAACAAACACATCGTAACCGTACACGCATTGATCTGTCATCTAAGTTGTTCCGTCACAGCTCCGTAACTGAAACATAATCTCCACCTGTCACTATCGTCTACCAAATCCACGACAAAACCTAAATACCACTTATTAGTTTTCTTTAGTGGTTTATTAATCTGCAGAAATACGGCAACTTTTGTGGTTAGTCATATAAGAACAACCGCGTTACAAACTTCTCTCGTCTTTCC
1	206403	208280	206656	AT1G01570	TSS to down 0.5k of TTS	2.99797	10.3781	TTCGTACGTGTTACTCTTACATTCCTCCGTGCATTCACATTATTCAGTTTGTTATTCCTATGATAGATCTAGGAACACATCCTAACCGAAATCTAAACATAAATCAAACTATTAAGTATCCAATATACATCGATTTTTGAAATCTGTGTCCCCCACTATTTTCTCGATCTATACCTATCGCTTATTAGAAAATCATCCTCGACAATTATTGTTTTGATTTTGTGTTGTTGTATCAGATTGATTTATACGGGAAACTTCTGGGCCTATTATCGGCCCATCCACTGGCTCCTCTAGTATCGATCCACCATTTAGACTTAGTGGATCCAGTATTCCCAAACATGGGCCGAGTCAACGCCATGAGACGTTTCATGGTCCCCGCAAAACTCGACTCACCGAGCCT
1	206403	208280	206656	AT1G01580	upstream 3k of TSS	2.99797	10.3781	TTCGTACGTGTTACTCTTACATTCCTCCGTGCATTCACATTATTCAGTTTGTTATTCCTATGATAGATCTAGGAACACATCCTAACCGAAATCTAAACATAAATCAAACTATTAAGTATCCAATATACATCGATTTTTGAAATCTGTGTCCCCCACTATTTTCTCGATCTATACCTATCGCTTATTAGAAAATCATCCTCGACAATTATTGTTTTGATTTTGTGTTGTTGTATCAGATTGATTTATACGGGAAACTTCTGGGCCTATTATCGGCCCATCCACTGGCTCCTCTAGTATCGATCCACCATTTAGACTTAGTGGATCCAGTATTCCCAAACATGGGCCGAGTCAACGCCATGAGACGTTTCATGGTCCCCGCAAAACTCGACTCACCGAGCCT
1	224406	225028	224906	AT1G01610	upstream 3k of TSS	2.66768	2.69049	ATGGAAGGCTGTATAATTAATTGGGTGAGTTATTATAAATTTATAATATGTGGGTTGGCATTGTGTGTATATACTATATAGTATCCAACTATACGTGAAACATTAAAGTCGACGGCCGCCTGACCAAGTTAATTATATGAAAATGACTTTTATATATTGGTAGCATTTAATTTTGATTGCAATATTTACGTATCAAGGAGCCGTCGACAGAGTTATAATGCTAATTGAGTTAATTGACTTTATACTAGGTTTAAATAATTAACTCCTTAATTTATAATAATTAAGGGATTAAGACGGTTTTCTTTTTCTTTGTCCGCGTATCATGGATGGTCACTCAAATGTCAATGGTATATTAATAAAACGGTAAAATAGTTGGGAGTTGGAGAGCCATTGAGCCATA
1	227406	229031	228530	AT1G01620	upstream 3k of TSS	3.59929	13.3533	TGCCCAACCAACAGAATCACGACACGTGGTTGAAGAGGCAAATATGTGTTGGTGGTGTTTACTGGGGCGGTCCCGACCAAAGTCCGTATATGACATCCTTTCTCAGTTGTACAAATCACATTTCATTATAATTCATTTCATCGAATTATCTATCTTTTAAATTTTATCAATATCTTTTTTTGTTAGAGGCGTGGACCGTATGAATGTATGATAGTATAGAAATAGAAATAATAACGTTGGCATTGTTATTTAACAAGCAAACAAATGATTAGGTTGATTGATGAACAAGCAATGACTAGGTTGATGAATTTTAATTGTTACTGACTTTGTCTGTGTACGTAGCTGGTACTTAGTTGGTACATGCCTATCAAAAGAAAAACTAATATTTTGCAACGAAGCA
1	227406	229031	228530	AT1G01630	upstream 3k of TSS	3.59929	13.3533	TGCCCAACCAACAGAATCACGACACGTGGTTGAAGAGGCAAATATGTGTTGGTGGTGTTTACTGGGGCGGTCCCGACCAAAGTCCGTATATGACATCCTTTCTCAGTTGTACAAATCACATTTCATTATAATTCATTTCATCGAATTATCTATCTTTTAAATTTTATCAATATCTTTTTTTGTTAGAGGCGTGGACCGTATGAATGTATGATAGTATAGAAATAGAAATAATAACGTTGGCATTGTTATTTAACAAGCAAACAAATGATTAGGTTGATTGATGAACAAGCAATGACTAGGTTGATGAATTTTAATTGTTACTGACTTTGTCTGTGTACGTAGCTGGTACTTAGTTGGTACATGCCTATCAAAAGAAAAACTAATATTTTGCAACGAAGCA
1	237777	238406	237903	AT1G01650	upstream 3k of TSS	3.45151	6.1493	GATTAGAGAGGAAAGATGGAGAAAAAATGGAGGAAGGTACAATGAACGAGAGAGAGAGAAGAGAAGAGAAGAGGGAAAAAAAATAAAGTCTCGTGGGAGAGAGAGAGATGAAAAAAGGTTGGTGTCGTTTTAGAGGTAAGTAAAGCTTAAAACGCTGGCTTTGACTTTTTTTTTCTCTCTCTTTTTGGTCCTCTGGCGCGTGGGACGCGTGTTTAGATGTATTGGTGTCTGTGTACAGTACTGTTTATTATTATTGAATTCTTTGTCCGTACGATATTTTGCCTTTTCTGTAGTTATATTTATCAAAACTGTTTATCTGCTGATGATGATAAGTGATAACAGATCAAGCGCCGTGTAGTTCTAAAACATGTGGAGTCATTAACGGAACCAAAAAGTTACA
1	239527	240030	239784	AT1G01660	TSS to down 0.5k of TTS	2.72331	2.21711	AAATACTTTTTTAGTCATCACAAATTTTAATATGAATCCGTATGAACCGTACCGACAAGACGGCATGTTACAGTTAACCATTAGATAATTATTTTTATAATCTGAAAATCTAATGTGGTCGACCTCATGCTAAGATCAAATGTTATGGCCAATAATATTCTCGCACGTGAAAAAAGCCAATTCGTCCTTTTGTACACGCGTCACGTTGTTAATCTTAATATCACGTGCGCTTAAACTCTCTACCATATTCGTGGGTCATTTGTTGGGCCATCTTTAGTAATACTGGCCCATAGAAAGGGACGTCTGTGAATTCAATTTACAAACGCCAAGATATGTTGACGTATCTCAAGAGAGAGAGCAAAACAGCAAGCATTTTTGTAAATGGGTACTAGAGAGAACC
1	248530	249156	248780	AT1G01670	upstream 3k of TSS	2.31388	1.46756	CTTGTATATTAAGTTTCCGGGAATACTAGTGTTAATTAATTCCTTAACACTTGGACATTAAGTTTCTGAGAATATTGTCGGAAATTATTGGTTTCGGGAGATGTTTTGGTGTACACGTATACATCAAGTTTGTTTTTATAAATGTTGACTTCACTGCAGGTTTTAGTTCTAATAGTATGATTTTAAAAGATACCACTTTTTTTATTTTTTGTGTGTTTGGCAATTAGTATATGTAATTAAAAAAAAGGAATGTGAAGATATTAAAAAGAAAACATACTGTATTTGGTTCTTAACGGTTTGTGTGATGCATTTTTTAATGTTGTGTTGCATTCAGTATAAATCGTTTTCATTGTCACTTTCATCTAGAAATTATTGGGTTTGCATTCAGTATGGGCCATTT
1	248530	249156	248780	AT1G01680	upstream 3k of TSS	2.31388	1.46756	CTTGTATATTAAGTTTCCGGGAATACTAGTGTTAATTAATTCCTTAACACTTGGACATTAAGTTTCTGAGAATATTGTCGGAAATTATTGGTTTCGGGAGATGTTTTGGTGTACACGTATACATCAAGTTTGTTTTTATAAATGTTGACTTCACTGCAGGTTTTAGTTCTAATAGTATGATTTTAAAAGATACCACTTTTTTTATTTTTTGTGTGTTTGGCAATTAGTATATGTAATTAAAAAAAAGGAATGTGAAGATATTAAAAAGAAAACATACTGTATTTGGTTCTTAACGGTTTGTGTGATGCATTTTTTAATGTTGTGTTGCATTCAGTATAAATCGTTTTCATTGTCACTTTCATCTAGAAATTATTGGGTTTGCATTCAGTATGGGCCATTT
1	248530	249156	248780	AT1G01690	upstream 3k of TSS	2.31388	1.46756	CTTGTATATTAAGTTTCCGGGAATACTAGTGTTAATTAATTCCTTAACACTTGGACATTAAGTTTCTGAGAATATTGTCGGAAATTATTGGTTTCGGGAGATGTTTTGGTGTACACGTATACATCAAGTTTGTTTTTATAAATGTTGACTTCACTGCAGGTTTTAGTTCTAATAGTATGATTTTAAAAGATACCACTTTTTTTATTTTTTGTGTGTTTGGCAATTAGTATATGTAATTAAAAAAAAGGAATGTGAAGATATTAAAAAGAAAACATACTGTATTTGGTTCTTAACGGTTTGTGTGATGCATTTTTTAATGTTGTGTTGCATTCAGTATAAATCGTTTTCATTGTCACTTTCATCTAGAAATTATTGGGTTTGCATTCAGTATGGGCCATTT
1	302156	303525	302530	AT1G01830	upstream 3k of TSS	3.16882	8.5444	AGATGATTTACTTTCTCGAAACAGTTGACAAAATTATATAAAAAAAGAAGAAGATACAACAGTGTCACTGAGATTCGAAAAAGAAGCCCTACGGTACGATCTACGAGTTTTCTCTTAAAAGTGCTAACTTCCCTTGGGATCCGACGGCTGCGATCCATCTTACTACATTCAATTTTGACCGTTAGATCTTGTTTTGTTTCATAACGTTACACTCTGTTACTGACGTGTCTTGTTGTACGACCGTCGATCCGGTTAAACTCACAAGATTTCTTTTTACCGGCCCATTACGTGGCCACTGTGCCACGTGTTGTGTAGAATTTTGAATCTGAATGAATACTTTATGAGTTTATTTTACACTATTGTGCTTCTACTTTAGTGATATTACAAAACTGCCAGGCAT
1	302156	303525	302530	AT1G01840	upstream 3k of TSS	3.16882	8.5444	AGATGATTTACTTTCTCGAAACAGTTGACAAAATTATATAAAAAAAGAAGAAGATACAACAGTGTCACTGAGATTCGAAAAAGAAGCCCTACGGTACGATCTACGAGTTTTCTCTTAAAAGTGCTAACTTCCCTTGGGATCCGACGGCTGCGATCCATCTTACTACATTCAATTTTGACCGTTAGATCTTGTTTTGTTTCATAACGTTACACTCTGTTACTGACGTGTCTTGTTGTACGACCGTCGATCCGGTTAAACTCACAAGATTTCTTTTTACCGGCCCATTACGTGGCCACTGTGCCACGTGTTGTGTAGAATTTTGAATCTGAATGAATACTTTATGAGTTTATTTTACACTATTGTGCTTCTACTTTAGTGATATTACAAAACTGCCAGGCAT
1	302156	303525	302530	AT1G01870	upstream 3k of TSS	3.16882	8.5444	AGATGATTTACTTTCTCGAAACAGTTGACAAAATTATATAAAAAAAGAAGAAGATACAACAGTGTCACTGAGATTCGAAAAAGAAGCCCTACGGTACGATCTACGAGTTTTCTCTTAAAAGTGCTAACTTCCCTTGGGATCCGACGGCTGCGATCCATCTTACTACATTCAATTTTGACCGTTAGATCTTGTTTTGTTTCATAACGTTACACTCTGTTACTGACGTGTCTTGTTGTACGACCGTCGATCCGGTTAAACTCACAAGATTTCTTTTTACCGGCCCATTACGTGGCCACTGTGCCACGTGTTGTGTAGAATTTTGAATCTGAATGAATACTTTATGAGTTTATTTTACACTATTGTGCTTCTACTTTAGTGATATTACAAAACTGCCAGGCAT
1	344656	345531	344906	AT1G01980	upstream 3k of TSS	2.73455	3.9508	CATCCTAATTATTATTAGTGATACTATGTGTTTTTTATTTCTTAATTCAACTTTGATTAAATCTATAATCTTAATCTAATTATTCTTTTGAGATATGAACTTATTACGCTGAAACCAGTATCATGCAGCCCTACTAATTGGTATATGCATCTAATACAGTATTATCAGTACGTAATCACTAATGTTTTGTAATATGGTAAAAAAATTATATAATCTCAATATCTCGAGAAATATTAACATTTGTTTACAAGAGTGTCTTTTGTCATTTCTTACATCACATGGGGGCCTTGGGCGGTTCCACGTTGTTTTTAGTATGTTTTCCTCATTTGTTTATTACACAGATTTTCTTAGTGGTTTTAGTAATAGCTGTTTTGTTCGATAACATAATAAATAGTACTGT
1	344656	345531	344906	AT1G01990	upstream 3k of TSS	2.73455	3.9508	CATCCTAATTATTATTAGTGATACTATGTGTTTTTTATTTCTTAATTCAACTTTGATTAAATCTATAATCTTAATCTAATTATTCTTTTGAGATATGAACTTATTACGCTGAAACCAGTATCATGCAGCCCTACTAATTGGTATATGCATCTAATACAGTATTATCAGTACGTAATCACTAATGTTTTGTAATATGGTAAAAAAATTATATAATCTCAATATCTCGAGAAATATTAACATTTGTTTACAAGAGTGTCTTTTGTCATTTCTTACATCACATGGGGGCCTTGGGCGGTTCCACGTTGTTTTTAGTATGTTTTCCTCATTTGTTTATTACACAGATTTTCTTAGTGGTTTTAGTAATAGCTGTTTTGTTCGATAACATAATAAATAGTACTGT
1	344656	345531	344906	AT1G02000	upstream 3k of TSS	2.73455	3.9508	CATCCTAATTATTATTAGTGATACTATGTGTTTTTTATTTCTTAATTCAACTTTGATTAAATCTATAATCTTAATCTAATTATTCTTTTGAGATATGAACTTATTACGCTGAAACCAGTATCATGCAGCCCTACTAATTGGTATATGCATCTAATACAGTATTATCAGTACGTAATCACTAATGTTTTGTAATATGGTAAAAAAATTATATAATCTCAATATCTCGAGAAATATTAACATTTGTTTACAAGAGTGTCTTTTGTCATTTCTTACATCACATGGGGGCCTTGGGCGGTTCCACGTTGTTTTTAGTATGTTTTCCTCATTTGTTTATTACACAGATTTTCTTAGTGGTTTTAGTAATAGCTGTTTTGTTCGATAACATAATAAATAGTACTGT
1	344656	345531	344906	AT1G02010	upstream 3k of TSS	2.73455	3.9508	CATCCTAATTATTATTAGTGATACTATGTGTTTTTTATTTCTTAATTCAACTTTGATTAAATCTATAATCTTAATCTAATTATTCTTTTGAGATATGAACTTATTACGCTGAAACCAGTATCATGCAGCCCTACTAATTGGTATATGCATCTAATACAGTATTATCAGTACGTAATCACTAATGTTTTGTAATATGGTAAAAAAATTATATAATCTCAATATCTCGAGAAATATTAACATTTGTTTACAAGAGTGTCTTTTGTCATTTCTTACATCACATGGGGGCCTTGGGCGGTTCCACGTTGTTTTTAGTATGTTTTCCTCATTTGTTTATTACACAGATTTTCTTAGTGGTTTTAGTAATAGCTGTTTTGTTCGATAACATAATAAATAGTACTGT
1	356406	357406	356530	AT1G02020	upstream 3k of TSS	2.58833	2.92714	CAACAACAAGTTAATGTTTTCTTTTTAAGGAAAAGAATTAATGGGATACTTAAGAATATCAACGAAAGCAGTTTACTTTCTTTTTTAATATCAGAAACGGCTAAATAAAAGACCTGTCTGTTGTGTAAACATAAATACAAATAAGCCTCTAAATATATATAATTATCAGTTATGTTTTTCTTATTTTATTGACAGATTGAGCCAAAAAAAAAGAAAAAAAAAAGAGTATTGAATGATGAAGTGAAGAGCCGTTGATCAAACATGTAACATGCGATCTCACACCTTTATTCCTCCACGCTGACTTTTTTTCTCCTCTAATTTTTCAAATACACTCTTCTACTAGCCCAAAAATACTAGTATGTAAATAGTAAATACTAGTATGTAACTGAAAATTTCAATA
1	356406	357406	356530	AT1G02030	upstream 3k of TSS	2.58833	2.92714	CAACAACAAGTTAATGTTTTCTTTTTAAGGAAAAGAATTAATGGGATACTTAAGAATATCAACGAAAGCAGTTTACTTTCTTTTTTAATATCAGAAACGGCTAAATAAAAGACCTGTCTGTTGTGTAAACATAAATACAAATAAGCCTCTAAATATATATAATTATCAGTTATGTTTTTCTTATTTTATTGACAGATTGAGCCAAAAAAAAAGAAAAAAAAAAGAGTATTGAATGATGAAGTGAAGAGCCGTTGATCAAACATGTAACATGCGATCTCACACCTTTATTCCTCCACGCTGACTTTTTTTCTCCTCTAATTTTTCAAATACACTCTTCTACTAGCCCAAAAATACTAGTATGTAAATAGTAAATACTAGTATGTAACTGAAAATTTCAATA
1	363656	364780	364279	AT1G02060	upstream 3k of TSS	3.76787	9.5393	CCAAATATGAAAATAGAAAATTTGGTTTTCGGGTTTATAATTTGTTTTAGAAAAAAAAAAAAGAGAGAGAGAGAGGGGCAAGGATAATAGAGACAGGAGTCCGTACGGTTTCGGGGGTCAACGTCGATGGCAGCCTTTGAGCACCTAAAAATAGGGGACCCACGCCATTACCAATTACAAAACCTCACTCTCTCGTCTATGCTCAGCTAACCCTACTCTCTTCCCTGTGCTGCCACGTGATCACCATCCGATTAATCGGGACCGTTCGATTAAGTAGAGATAGCAGCGCGTGAGGTAGAGAAAGAAGAGAGAGAGAGAGTTGGCGAATAATAGTAATTTGTTGTTTGGGGGTGAGTGGGTGTACGTTAGCAAGATACGATCGGTCATTCTGTCTTCCCTA
1	363656	364780	364279	AT1G02065	upstream 3k of TSS	3.76787	9.5393	CCAAATATGAAAATAGAAAATTTGGTTTTCGGGTTTATAATTTGTTTTAGAAAAAAAAAAAAGAGAGAGAGAGAGGGGCAAGGATAATAGAGACAGGAGTCCGTACGGTTTCGGGGGTCAACGTCGATGGCAGCCTTTGAGCACCTAAAAATAGGGGACCCACGCCATTACCAATTACAAAACCTCACTCTCTCGTCTATGCTCAGCTAACCCTACTCTCTTCCCTGTGCTGCCACGTGATCACCATCCGATTAATCGGGACCGTTCGATTAAGTAGAGATAGCAGCGCGTGAGGTAGAGAAAGAAGAGAGAGAGAGAGTTGGCGAATAATAGTAATTTGTTGTTTGGGGGTGAGTGGGTGTACGTTAGCAAGATACGATCGGTCATTCTGTCTTCCCTA
1	428280	428780	428530	AT1G02210	upstream 3k of TSS	2.80107	2.95137	AATGAAAGTGATGTAGAAGAAAAAGAAAGATTACTAAAATTACATGATATAGGATAATGTAAACAAATAAACAATAGTCTAATGGGTTTTGGATTTAGCCATCAACATGACAACATGCACGTGTACATATATGATGTAGACTTGAAAGTCCAAAAAAAGACTCTTGACATTACTGAAATGAAGCATCTTAATTTGAAATTTATTCTTGTTTTCTTTCGTTGAATGGAATTTGTTTATGGGGTTAGGTAGGACTAGAATAGTACTTCGAGGTTGATTGATACTTGATAGGGTACGTCAAATAAAATTTGAGCATTTGGTTAGCTGTATGAGCAGAAATTATACAACTTTGTCTTCACAATGGAGCATACATACAAGATGAGAAAGTAACAAAACAAGATAG
1	430780	431280	430906	AT1G02220	upstream 3k of TSS	2.65613	2.01878	GAAATTCTCAAATTCAAAAAAATAAAAAAAATAATACAACAATAAAAGAGTAAAAATATTAAATAGTCATGACGGTATACTTGTCGAATTCGATTACGCTAAGACAGGACATTCAAAGGGTTAAGTTTCGGAATGGTAAATACGTGGTGCGTTTGTTTATCACTTGTCTTATAAATTTTGTAATTATTTTTTCCATACGACCATACCAATCTTCAATCCATGAAATTGAAAATATTCCCCATAAATTCTCTTACATTGTGTGACTTGTTAAAAAAATATCAATCAGAAAAGGAGGGTGGAAAAAGAGGATTTGCAAGCTGCAAGTTTGCATAAATTTAATCAGATAGTGACATATCTTTTCATCATGGGACGGTAGTTTCGCCCAACACGTAACGACGAA
1	436783	437404	437156	AT1G02230	upstream 3k of TSS	3.03672	3.77013	AGTGACGTCAACTATGACCAGATGATGGGACCCACTAAGTGGATGACGTCATGTATGATGAAAGCAGGACACATCACACCAAGTTCACATGGCGGCGGCTGGCACTTATCCTAATGACCCCACCATGATTTTTCCAATCCCCACACACTTGTTTTATTTGTTTACACTTTCTGACAAATTCTCTAAATACTCTTTTTCATTCCGTTTTATTTTACCGGATTAATGACATTTTCACATTCCGATTTAGTATAATTTTTAACACGTTTTATAGTAAATACATAGTAAAATCACTTTTTTTAAAAGTCGGTAACGTGGAAAATAATAAAACAACTGGTAAAGAAAGATAAAATTTATCAAATTGAATGATGACGACCGTTAAGACGTTCAAATAAAATAAAAG
1	461030	461780	461530	AT1G02310	upstream 3k of TSS	2.93873	4.02088	TAGGTCGACGACTCAATCATGTAAGATGAATTATTGAATTTCATTTCTCAACAGAAATAATTATTGAAATAGAGAAACTTCATATGGATTTTTGTAAGCTCCAATTGATTCGAGAGATATCAGATGTACTTTTAACTCTTCCCGGGTCCCCTATGTTTGGACTTTTATTATTTAAATTTGTTTGGCAAATAACTATGAAATTTGCAATGATTAAAAATTAATAATAGTTTCCCTATCAAAAAAAAAAAAATTAATAATAGTTTGGTCTAAACCATGTGAAATGAGATCTAACTTGGGCCATTCATTCTTGTTCTCAAGTTTTACTTCACAATATTGGGCCCTTGATAAAGCCCATATACTTGATATGGTTTGACTCTATGGACTTACATAACTAGCGCTC
1	461030	461780	461530	AT1G02320	upstream 3k of TSS	2.93873	4.02088	TAGGTCGACGACTCAATCATGTAAGATGAATTATTGAATTTCATTTCTCAACAGAAATAATTATTGAAATAGAGAAACTTCATATGGATTTTTGTAAGCTCCAATTGATTCGAGAGATATCAGATGTACTTTTAACTCTTCCCGGGTCCCCTATGTTTGGACTTTTATTATTTAAATTTGTTTGGCAAATAACTATGAAATTTGCAATGATTAAAAATTAATAATAGTTTCCCTATCAAAAAAAAAAAAATTAATAATAGTTTGGTCTAAACCATGTGAAATGAGATCTAACTTGGGCCATTCATTCTTGTTCTCAAGTTTTACTTCACAATATTGGGCCCTTGATAAAGCCCATATACTTGATATGGTTTGACTCTATGGACTTACATAACTAGCGCTC
1	461030	461780	461530	AT1G02330	TSS to down 0.5k of TTS	2.93873	4.02088	TAGGTCGACGACTCAATCATGTAAGATGAATTATTGAATTTCATTTCTCAACAGAAATAATTATTGAAATAGAGAAACTTCATATGGATTTTTGTAAGCTCCAATTGATTCGAGAGATATCAGATGTACTTTTAACTCTTCCCGGGTCCCCTATGTTTGGACTTTTATTATTTAAATTTGTTTGGCAAATAACTATGAAATTTGCAATGATTAAAAATTAATAATAGTTTCCCTATCAAAAAAAAAAAAATTAATAATAGTTTGGTCTAAACCATGTGAAATGAGATCTAACTTGGGCCATTCATTCTTGTTCTCAAGTTTTACTTCACAATATTGGGCCCTTGATAAAGCCCATATACTTGATATGGTTTGACTCTATGGACTTACATAACTAGCGCTC
1	467782	469902	469156	AT1G02335	upstream 3k of TSS	3.40862	14.3316	AATTTTAGAGTCACGTCATCATCAACCATACACCGAGCAGGTGCGATGGTCCACATTATTACTATCTTTGATAAAAAAGGTCCACACTATTTTCCTTAATTAAAAAAAACTCCAATAATTACAACATATTCTGAATAAACAAAAATGACCTGGTTACTAAATATCAACAATCAAAAAAAAAAAAAAACAGTATCAAATTCTAATTTCGAATTAGTAGAACAAAAATACTAATTATTATTATTCAATTGACTAATGAATGTTAACTTTGTAGCGTTGAATCAAATGGGCCTGAAAAAAATCGAAAAAGAGAGAGAGAGAGGAAGAAGAAAAGGCGTGTTCACGTGATGCCCTCGTGATGGACATGGTGCTATGTCTGACACTTGGGTACTTTATATTTTGT
1	467782	469902	469156	AT1G02340	upstream 3k of TSS	3.40862	14.3316	AATTTTAGAGTCACGTCATCATCAACCATACACCGAGCAGGTGCGATGGTCCACATTATTACTATCTTTGATAAAAAAGGTCCACACTATTTTCCTTAATTAAAAAAAACTCCAATAATTACAACATATTCTGAATAAACAAAAATGACCTGGTTACTAAATATCAACAATCAAAAAAAAAAAAAAACAGTATCAAATTCTAATTTCGAATTAGTAGAACAAAAATACTAATTATTATTATTCAATTGACTAATGAATGTTAACTTTGTAGCGTTGAATCAAATGGGCCTGAAAAAAATCGAAAAAGAGAGAGAGAGAGGAAGAAGAAAAGGCGTGTTCACGTGATGCCCTCGTGATGGACATGGTGCTATGTCTGACACTTGGGTACTTTATATTTTGT
1	467782	469902	469156	AT1G02350	upstream 3k of TSS	3.40862	14.3316	AATTTTAGAGTCACGTCATCATCAACCATACACCGAGCAGGTGCGATGGTCCACATTATTACTATCTTTGATAAAAAAGGTCCACACTATTTTCCTTAATTAAAAAAAACTCCAATAATTACAACATATTCTGAATAAACAAAAATGACCTGGTTACTAAATATCAACAATCAAAAAAAAAAAAAAACAGTATCAAATTCTAATTTCGAATTAGTAGAACAAAAATACTAATTATTATTATTCAATTGACTAATGAATGTTAACTTTGTAGCGTTGAATCAAATGGGCCTGAAAAAAATCGAAAAAGAGAGAGAGAGAGGAAGAAGAAAAGGCGTGTTCACGTGATGCCCTCGTGATGGACATGGTGCTATGTCTGACACTTGGGTACTTTATATTTTGT
1	472913	474030	473406	AT1G02360	upstream 3k of TSS	3.02436	6.79759	CTTTAACGGTGGACTTTTTTTTCATTGGTCTGAAGGTTCGTTTATACATGCTCTCATGTGTTTTCATTCATCAAACGATGCTTCTTTCACGTTAAGTGAAACTTTTTCTATAGTTTTTGGTATAATTTTTCATATAGTTTACACCTTAATTAGATTAGATATCAAGACAACAACAAAAAGCGAATACGTGAAGGGGAAAAAAACAACAAAAGCAATTATTTTTTATTGTAGAGAAAAAAACAAATAACGGCTTTTCACTAAAATGACATTTTTTTTAGCTGACATTACTTAATATGAAACCGAGATCATACAAAATAAAAACAACTTATCAATATAATCATTGAATGATATAGATAGTGTGTATTACGATTAAAATGATAGTGGATGACGATATTCTTAT
1	472913	474030	473406	AT1G02370	upstream 3k of TSS	3.02436	6.79759	CTTTAACGGTGGACTTTTTTTTCATTGGTCTGAAGGTTCGTTTATACATGCTCTCATGTGTTTTCATTCATCAAACGATGCTTCTTTCACGTTAAGTGAAACTTTTTCTATAGTTTTTGGTATAATTTTTCATATAGTTTACACCTTAATTAGATTAGATATCAAGACAACAACAAAAAGCGAATACGTGAAGGGGAAAAAAACAACAAAAGCAATTATTTTTTATTGTAGAGAAAAAAACAAATAACGGCTTTTCACTAAAATGACATTTTTTTTAGCTGACATTACTTAATATGAAACCGAGATCATACAAAATAAAAACAACTTATCAATATAATCATTGAATGATATAGATAGTGTGTATTACGATTAAAATGATAGTGGATGACGATATTCTTAT
1	472913	474030	473406	AT1G02380	upstream 3k of TSS	3.02436	6.79759	CTTTAACGGTGGACTTTTTTTTCATTGGTCTGAAGGTTCGTTTATACATGCTCTCATGTGTTTTCATTCATCAAACGATGCTTCTTTCACGTTAAGTGAAACTTTTTCTATAGTTTTTGGTATAATTTTTCATATAGTTTACACCTTAATTAGATTAGATATCAAGACAACAACAAAAAGCGAATACGTGAAGGGGAAAAAAACAACAAAAGCAATTATTTTTTATTGTAGAGAAAAAAACAAATAACGGCTTTTCACTAAAATGACATTTTTTTTAGCTGACATTACTTAATATGAAACCGAGATCATACAAAATAAAAACAACTTATCAATATAATCATTGAATGATATAGATAGTGTGTATTACGATTAAAATGATAGTGGATGACGATATTCTTAT
1	479156	480781	479530	AT1G02390	upstream 3k of TSS	3.21189	5.59215	ATTTTTGTCGTATATGATAATTATGGAAGTGTAATCAACACATTTTATAATGTCAAGATTAGCAACTTTTGTTTAGTATATATCTCTTCAATTGAGTTTTTTTCCCAACTAAACTCAAAATTGTATTATCTAGCAGGGTGGAAATTTTGTTTCTTTAATCGGTTGACTTACTGATAATTCCATCACCAACGATATGCTTTCGATCGTTTGTAGTTGATATTCTTAGATTAGATGTTACGGTGGCAAGAGTCTTGATTGTGAGGCTTTTATTGGATATACGAAATATCAATTGAGAATTTGCATATTTGACTAGAGTTTCTAAATAAAAGGAAAGCAACCAAAATGGAGAACTTTCGTCTTCAAGTTTGAAATGATTAATGAATTTAATTTTGTCATTAAG
1	484530	487030	485783	AT1G02391	upstream 3k of TSS	3.44469	14.2754	TGAATGTTAATTTCGTAAAAAAGTGGGTAGGTACTAGGTATTGGTAGAGAAAGAGTTGAGAGAATAATAATTGAAAGAATATGGGCTATGAAAAGAGTCTTTTTAGTTAAATCGGACGGCTAATGGGAGCCGTCAAGGTTGACCATTTCCACTACGTGCCGACATATCAGCCTTACACATGCCCCATCCTCCTCACCTTTCCCACTTCCTTGTGACTCTTTTCCACGCGCCTCTTCTAGCATTTGCTTCTTCTTTTTATTTGCCTCTTCATCAGAAAAAATATTATAAATCTAAACAGTTAAAATATCTATCTACGAAAGACAAATCTTGAAATGTTTTAGTACTGCATTTTGTTGGTCACAATTAACAATAATAATTGTGATGCATGTTTTGTTAGCCA
1	484530	487030	485783	AT1G02400	upstream 3k of TSS	3.44469	14.2754	TGAATGTTAATTTCGTAAAAAAGTGGGTAGGTACTAGGTATTGGTAGAGAAAGAGTTGAGAGAATAATAATTGAAAGAATATGGGCTATGAAAAGAGTCTTTTTAGTTAAATCGGACGGCTAATGGGAGCCGTCAAGGTTGACCATTTCCACTACGTGCCGACATATCAGCCTTACACATGCCCCATCCTCCTCACCTTTCCCACTTCCTTGTGACTCTTTTCCACGCGCCTCTTCTAGCATTTGCTTCTTCTTTTTATTTGCCTCTTCATCAGAAAAAATATTATAAATCTAAACAGTTAAAATATCTATCTACGAAAGACAAATCTTGAAATGTTTTAGTACTGCATTTTGTTGGTCACAATTAACAATAATAATTGTGATGCATGTTTTGTTAGCCA
1	487530	489276	488780	AT1G02410	upstream 3k of TSS	3.3824	14.9187	CTTTTTCTGTTATTGGTATTTATCGTAATAATAATAATAATTTGAAAATCTTTCAGAAAAAATAAGAACAACAACCCGTCTCTCTGTCAATTGTTGTTGAGTGTGTTAATAAATTCCACGTGTTGTTTCTCTTTTATTAGCTCGGCGACGAATGATTACATACGCACGGTTAGAGATTTGGCATGTGAGATCATTGATCTGACGATCGAGAATTTATGGGGACAGAAGTCTAGCGAAGTGAGTGAGCTGATCAGAGACGTTCGTAGCGATTCGATCCTACGGTTGAATCACTATCCACCAGCACCGTACGCGTTAAGTGGCGTTGGTCAAATAGGTTTCGGAGAACATTCTGACCCTCAGATCTTGACGGTGTTAAGATCCAACGACGTAGATGGACTTG
1	498780	499280	499156	AT1G02430	upstream 3k of TSS	3.24352	4.31048	AGAAAGACTCTAATCATCAAAAACTTGACTTGATGCGTTTACTTTACTCGTGGTTGGTCTTGGAGAGATATTCTAGTAGATCCGAGTGTACAGCACTCTATTACTATCAACCGTTAGATCTAATATTTCAGGCATATGTTTTTGAATCTAAGGATGGAGAATACCATAATGCTTGAAAAGGTTGATATATTAACGTACTATTTTACTATTAAATTGTGAATGATGAGGTTATATAAAAGATTTGTCGAATAAAATCTCATATTGTCGGCCACTTGTATGTAAATTAAATTAATTTGTATATGTGAAATTTGTGTGGAACAATTGGATTCCAACGAAGAACATTTTTTCCCCTATTTTTGGTATTTTAAATGAATGGTAATTAGATTACCTCTATTGATGT
1	498780	499280	499156	AT1G02440	upstream 3k of TSS	3.24352	4.31048	AGAAAGACTCTAATCATCAAAAACTTGACTTGATGCGTTTACTTTACTCGTGGTTGGTCTTGGAGAGATATTCTAGTAGATCCGAGTGTACAGCACTCTATTACTATCAACCGTTAGATCTAATATTTCAGGCATATGTTTTTGAATCTAAGGATGGAGAATACCATAATGCTTGAAAAGGTTGATATATTAACGTACTATTTTACTATTAAATTGTGAATGATGAGGTTATATAAAAGATTTGTCGAATAAAATCTCATATTGTCGGCCACTTGTATGTAAATTAAATTAATTTGTATATGTGAAATTTGTGTGGAACAATTGGATTCCAACGAAGAACATTTTTTCCCCTATTTTTGGTATTTTAAATGAATGGTAATTAGATTACCTCTATTGATGT
1	498780	499280	499156	AT1G02450	upstream 3k of TSS	3.24352	4.31048	AGAAAGACTCTAATCATCAAAAACTTGACTTGATGCGTTTACTTTACTCGTGGTTGGTCTTGGAGAGATATTCTAGTAGATCCGAGTGTACAGCACTCTATTACTATCAACCGTTAGATCTAATATTTCAGGCATATGTTTTTGAATCTAAGGATGGAGAATACCATAATGCTTGAAAAGGTTGATATATTAACGTACTATTTTACTATTAAATTGTGAATGATGAGGTTATATAAAAGATTTGTCGAATAAAATCTCATATTGTCGGCCACTTGTATGTAAATTAAATTAATTTGTATATGTGAAATTTGTGTGGAACAATTGGATTCCAACGAAGAACATTTTTTCCCCTATTTTTGGTATTTTAAATGAATGGTAATTAGATTACCTCTATTGATGT
1	521780	522780	522026	AT1G02510	upstream 3k of TSS	3.05363	6.36246	CTGATTAATGAGGCCCATCAAAGGCCCAAACAATTATCTTTAAATATCGAAATCCAAGTCAGAGCTTTGTATTGGATTAAGGTCCATAGGGATCATGACTACATAAAAGTTGTGCGTAAAACGCTACGTTTTGCGTTTTAAGATGAAACAGAGTTAATGGAAATGGTATCATCTTCCGTACACAATAAGATCTCGCGGGGAATTGGGAATCGCAAGAAGGTAAGTGGCCCCCATGACTACTACTACTACAACGGATATACTACTTTAAATTACTAATTATTTGTTCTTATTTCAAAGTGGTAAAAATATTCTCATGTAATTAAGTCAGTCATGTGTGATGTGTTTTGTTGATGACGCAAGCAGTGACGCTTTTTTTTTTTGTTCGAGTTGTTTTCAAAAC
1	521780	522780	522026	AT1G02520	upstream 3k of TSS	3.05363	6.36246	CTGATTAATGAGGCCCATCAAAGGCCCAAACAATTATCTTTAAATATCGAAATCCAAGTCAGAGCTTTGTATTGGATTAAGGTCCATAGGGATCATGACTACATAAAAGTTGTGCGTAAAACGCTACGTTTTGCGTTTTAAGATGAAACAGAGTTAATGGAAATGGTATCATCTTCCGTACACAATAAGATCTCGCGGGGAATTGGGAATCGCAAGAAGGTAAGTGGCCCCCATGACTACTACTACTACAACGGATATACTACTTTAAATTACTAATTATTTGTTCTTATTTCAAAGTGGTAAAAATATTCTCATGTAATTAAGTCAGTCATGTGTGATGTGTTTTGTTGATGACGCAAGCAGTGACGCTTTTTTTTTTTGTTCGAGTTGTTTTCAAAAC
1	556030	556906	556280	AT1G02610	upstream 3k of TSS	2.44201	2.21235	CTCTTCGGTAATATATAATCATTATTTTACTAATAATAATGTAAGCTGTAATAACAATTTCCCAACATTGAAGCTTTGACCAAATGTTTTTGACTTTTCTTTGTGCTGTGGTTTGATTTGGCTGTTCAGATAAATACTATAGTTGTCACTTTGAATTTTGACTGTTTATTACTTTTAAAATACTTGGATTTCGAATTATCTTAGTGGTTAGTTGAACAACGTATTTAGAAACACAAAGACTGATTTTACTTAAGAAATTGTGAAAGCTGGAACAACGGATATATACAAAAAAAAGTTTTGTATGGTTACGAGATCACACAGGTCAACGCATTCGCTGTATTTTTTTTTGTCACCTATCTTTTGTTTAGTATAACATTCTAAATATAGTATACGTTATATG
1	556030	556906	556280	AT1G02620	upstream 3k of TSS	2.44201	2.21235	CTCTTCGGTAATATATAATCATTATTTTACTAATAATAATGTAAGCTGTAATAACAATTTCCCAACATTGAAGCTTTGACCAAATGTTTTTGACTTTTCTTTGTGCTGTGGTTTGATTTGGCTGTTCAGATAAATACTATAGTTGTCACTTTGAATTTTGACTGTTTATTACTTTTAAAATACTTGGATTTCGAATTATCTTAGTGGTTAGTTGAACAACGTATTTAGAAACACAAAGACTGATTTTACTTAAGAAATTGTGAAAGCTGGAACAACGGATATATACAAAAAAAAGTTTTGTATGGTTACGAGATCACACAGGTCAACGCATTCGCTGTATTTTTTTTTGTCACCTATCTTTTGTTTAGTATAACATTCTAAATATAGTATACGTTATATG
1	575154	575906	575406	AT1G02660	upstream 3k of TSS	2.85104	4.18018	TGTTACCCCACGTGGGACCCACTGAGAAATGGGTTTGTCGAGTTGGTACAGAAAATTTGCCGACTTATTAAAGCTAAGGAATTTCGAAATTCATATTTTTTTAGACAGAAATACTTCATGTTATTTAATTTTAATAATTAATAAAGAATTTCGAAATTAATATTTTTAGACATAATACTTATTTAATTTTAATAATTTAATAAAGGAAACATTATAAAATATTACGCGTAATCTTAAAATTTATTTACAAAAAATGTTATTCAGTTTTAATGTATTTGCGTATATGACTTAAAATGTTTTCAAGTTGTAAAATGGAAGTTTCGAAGAATGTCCACGTGGGGACGACAAGGAAGAGGACTGCCACGTCAGAGTCGTAGCAAGGTGTAAATGGATATAGGTG
1	575154	575906	575406	AT1G02670	upstream 3k of TSS	2.85104	4.18018	TGTTACCCCACGTGGGACCCACTGAGAAATGGGTTTGTCGAGTTGGTACAGAAAATTTGCCGACTTATTAAAGCTAAGGAATTTCGAAATTCATATTTTTTTAGACAGAAATACTTCATGTTATTTAATTTTAATAATTAATAAAGAATTTCGAAATTAATATTTTTAGACATAATACTTATTTAATTTTAATAATTTAATAAAGGAAACATTATAAAATATTACGCGTAATCTTAAAATTTATTTACAAAAAATGTTATTCAGTTTTAATGTATTTGCGTATATGACTTAAAATGTTTTCAAGTTGTAAAATGGAAGTTTCGAAGAATGTCCACGTGGGGACGACAAGGAAGAGGACTGCCACGTCAGAGTCGTAGCAAGGTGTAAATGGATATAGGTG
1	590906	591530	591156	AT1G02710	upstream 3k of TSS	2.86244	3.85617	TAATGAAGATTCGATTTGGTCAAGTGTGAGACTGTGCAGTCTTAACGACGCCGTATTTAAATGGTCTATGATCTCGCGGGACCTCATTTCCAAGACAAGAATCGTCATTAACTCATTACCGTTCAGTAATCACTTTAATAATTGTTTGCTGATTAGAGAGAGCCTAATTTATCGTGATTTAAAAAGAGCTTAAAAGTTCTTACTTTTAACGCTAAGATTTGTTTAATCATAATGTTGCTCTCTCTAATCAGCAAACACTCGAGTTTGGTAGCTAACGGTAGTTATAGAAAGCATTATTCGACCCCCCAAAAGTAATAATATTATATTTAATCAGCAAAAAGAAGATATGTTTAATACTATTATATAGGGTATCATGTTAGATCATTTATCGGGCACGAAA
1	590906	591530	591156	AT1G02720	upstream 3k of TSS	2.86244	3.85617	TAATGAAGATTCGATTTGGTCAAGTGTGAGACTGTGCAGTCTTAACGACGCCGTATTTAAATGGTCTATGATCTCGCGGGACCTCATTTCCAAGACAAGAATCGTCATTAACTCATTACCGTTCAGTAATCACTTTAATAATTGTTTGCTGATTAGAGAGAGCCTAATTTATCGTGATTTAAAAAGAGCTTAAAAGTTCTTACTTTTAACGCTAAGATTTGTTTAATCATAATGTTGCTCTCTCTAATCAGCAAACACTCGAGTTTGGTAGCTAACGGTAGTTATAGAAAGCATTATTCGACCCCCCAAAAGTAATAATATTATATTTAATCAGCAAAAAGAAGATATGTTTAATACTATTATATAGGGTATCATGTTAGATCATTTATCGGGCACGAAA
1	616906	618404	617280	AT1G02800	upstream 3k of TSS	3.67734	13.7935	GTACCACGTTAAGATTTAAGAAAATCTGGAATAAAAAATGCAACTAGATATTATGTTATACAAATCTAGGCCAGAGTCGGTTGTTTTCGGACCGTTCTGCCGTGAAACTGTGTTCCTTAACATTTTGATTTAACGTTTCCATATTTCTGACATTCCAATAAATTATTGATAACTAGTAATTAATTAAAACGGTTTACTCTGAACTCTGAAGTGTGTGAGGTCATCAAATGTCAACGGCTACAATTTCATTAGTTACGTGCGTGACTGCGTGTTGACATATTAAGCAGACAAAATTATAATTACGTTAGATCATTAGCAATTAGATACAGTCACGAATGCATTGAATGTAAGTTGATTATAAAACTTTAAAGCGGACTAATTGTATTTAAAAAGAGAGCTA
1	616906	618404	617280	AT1G02810	upstream 3k of TSS	3.67734	13.7935	GTACCACGTTAAGATTTAAGAAAATCTGGAATAAAAAATGCAACTAGATATTATGTTATACAAATCTAGGCCAGAGTCGGTTGTTTTCGGACCGTTCTGCCGTGAAACTGTGTTCCTTAACATTTTGATTTAACGTTTCCATATTTCTGACATTCCAATAAATTATTGATAACTAGTAATTAATTAAAACGGTTTACTCTGAACTCTGAAGTGTGTGAGGTCATCAAATGTCAACGGCTACAATTTCATTAGTTACGTGCGTGACTGCGTGTTGACATATTAAGCAGACAAAATTATAATTACGTTAGATCATTAGCAATTAGATACAGTCACGAATGCATTGAATGTAAGTTGATTATAAAACTTTAAAGCGGACTAATTGTATTTAAAAAGAGAGCTA
1	616906	618404	617280	AT1G02813	upstream 3k of TSS	3.67734	13.7935	GTACCACGTTAAGATTTAAGAAAATCTGGAATAAAAAATGCAACTAGATATTATGTTATACAAATCTAGGCCAGAGTCGGTTGTTTTCGGACCGTTCTGCCGTGAAACTGTGTTCCTTAACATTTTGATTTAACGTTTCCATATTTCTGACATTCCAATAAATTATTGATAACTAGTAATTAATTAAAACGGTTTACTCTGAACTCTGAAGTGTGTGAGGTCATCAAATGTCAACGGCTACAATTTCATTAGTTACGTGCGTGACTGCGTGTTGACATATTAAGCAGACAAAATTATAATTACGTTAGATCATTAGCAATTAGATACAGTCACGAATGCATTGAATGTAAGTTGATTATAAAACTTTAAAGCGGACTAATTGTATTTAAAAAGAGAGCTA
1	621162	621654	621280	AT1G02816	upstream 3k of TSS	2.67918	2.01261	ACATCTCCGAGGTGTCTCGTGACGGCGACGACGTCGAGTTCTTCGTTGGTGCTGCTTCGGAGGAGTTCTCGAGCAAGTATTTCGTGGACAGCCCAAAGTGTGGTTGTGGGTTTAATTGTTATAGGCCTATCTCTTCCTCTTAAAGCCCATGGGCCTTAAAGCTGTTATGATTATAATATATAAAATAAACACGGCCTCGAAGCTGTTATGATTTATGAATATATAAAAATAAACACTACTGTTGGTTTAAGCCCAAAATTAGCCCATGTGAAGAATTTTGTTTGTTTTGAAACAAAATGACAAAAAGACACCTCATGGGCTTACTGATGACACGTGTCGAGTTGTTCGGTTAAAACGATGTCGTGTTTATGGTCGCTTGATCTGATCAGATGTGCCAGCT
1	633406	633906	633654	AT1G02850	TSS to down 0.5k of TTS	2.46248	1.85048	GCAAGAGACGACTGATTTCTTGTCAAATCTTAAAGGCATCAATTTATTTACTTGTTTAATACGTTACACATCGTACATTGTTGTATTGTTAATTAGAATGTATAAGAAAATGATTGTATGCTAAGTTAGTAACCGTGTAATTCGAAAATATTTGACTAATGCGTATTTTCTGTTTTCCTTTTGAAAACATCAAATCCCACTGGCCACTAGGCCTTAAAATGATCATAACCAGTCGAATTGTATAAAACAAATGACCACTTGAGCAGACAAATGAATGGTGTGCCACTTTATTTTTGGAACTTTTGTCGATTCATTTGGAACTTTAAATTGATATTTTGGAGCTTTTCAAAAAGTAAATAGTGAATTGAAACGTTCAAACCTAGAACACTAGCAAGATGAA
1	634656	635406	635030	AT1G02860	upstream 3k of TSS	2.9963	4.58836	TCATAATTTTATATAGTTTACGATAATAAAGAAATGTGAGACTAAATAAATTCAACGAATAGGATATACACAGAATCCAGACTTTGGCATCCACGCGGCATAAAGAAATAGATCGAGTGTGATATACAACAAATCACAAATGTGCTCTCATTAATTTTAAAAAACCCAAATCTTTAATGTATTCGTAACGAGTCTGTCACTACATTAATAATAAGTCATTGAAATTGAAATCCACCAATAGTTGCACAGAAGAATTAATATATATTTCCATAACTCTCATAACACAAACTTCACCTTTTAACGAAGAAGAAGATATGTTCCCAAAACAAACGTTTTGACTTTTTTTTTGTTTTCTCATATTCTTTTATTTCACAACTTGTTATTTCCGCCGACTTCACCA
1	652156	653906	653156	AT1G02890	upstream 3k of TSS	2.85858	8.06102	TTAAAAAAAATTGTAACTCATCATGTTCTTTCTTTTCTAGCGTATGCAAGCAAACATGTTGCGAATTTTTGCCATGATTAATGAATACCTTTTAACAAACCAAAAAAAATCAAAAATCCATTATCATGGATCTTCTACCTATATTATTGTTATTTGTAGTACCTCTATTTTCTTTCAACGATGGAACGTTTTTAAGTTTTAACTATAAAATTTTGCAAATTACATGAAAATGATTTATAAAATTGATGTTGTTACGGATGGTTCAACTACTTGATTTAATTATTAAGATAGTGTTCTCCTGATTAGCAACTTGGCCAATTTAACCTAAAAGAAACCGTGTTAGAACCATGTTGTCAAGCTGATGGGCGACATGTTTTATTGAGACAACCCCTAATTGATT
1	654656	655402	654656	AT1G02900	upstream 3k of TSS	2.85013	4.57133	TTTCTCTTTTTTTGTTTTGTTTTTCAAATTCTATTTTGTGTTTTTATTAAAAGTTTCAGTATTTATTTAGAAGAATATGAGACATAGCATGACAATAACTTGTTGATTCGAATACTAGTAACATTTTCTCTTTGTTATATTAAAATTTTGAAAATTTAACGAGCTTCTGTTTAGAATTTTTGATTTCTGTAGTTACAATAGAATTTTTTGAACTTACATTATAGTTTCGAAATTTTACTTGTGTTATTTCGGTATTAACAGAAATGCCACTTGACAGTGAAATGAAAAAAAATGATTATGCAAATTAGTTAATTATTATTAATTGGAGAATTGTTGGGAGTGGTTGAATATTTGTTAGAGCCGACAGAAATTGAACCAAAACGATTTGGAATATTGGAGG
1	658156	658778	658281	AT1G02910	upstream 3k of TSS	3.30773	5.57275	GCGGGGGAAATGGCGGTTTAGCGACGGAGCTGTAGCCACAGCCATTCAATTTTCTTCTACGCTTACGGAAAAAAAACAAAACTTTTATCCGCTTTTTATTTCCTCTGTTTTATTTCGGAAATAATATTTAACTTCCAACTTCTTTGAATATTATCTAGAAACTTATATTTGGTACGAATTAGACCCAAAGAAAAAAACATTGTTGACTTTGTCACACAATGACACAAGGTTTGGAATCGATTAGGAAAACGAAGAAGATTAGTGATTTGATGAGTAGCATAACTAAGCTGGAGTTGGTGTTAAGATTAGTGATTGATGAGTAGCAGACCTAACTTGGAGTTAGTGTTGTGATATTTTAATAACTGAATGTGATTCTGTCTAACTATGAAGTTTAATATTC
1	658156	658778	658281	AT1G02920	TSS to down 0.5k of TTS	3.30773	5.57275	GCGGGGGAAATGGCGGTTTAGCGACGGAGCTGTAGCCACAGCCATTCAATTTTCTTCTACGCTTACGGAAAAAAAACAAAACTTTTATCCGCTTTTTATTTCCTCTGTTTTATTTCGGAAATAATATTTAACTTCCAACTTCTTTGAATATTATCTAGAAACTTATATTTGGTACGAATTAGACCCAAAGAAAAAAACATTGTTGACTTTGTCACACAATGACACAAGGTTTGGAATCGATTAGGAAAACGAAGAAGATTAGTGATTTGATGAGTAGCATAACTAAGCTGGAGTTGGTGTTAAGATTAGTGATTGATGAGTAGCAGACCTAACTTGGAGTTAGTGTTGTGATATTTTAATAACTGAATGTGATTCTGTCTAACTATGAAGTTTAATATTC
1	706532	707405	706906	AT1G03040	upstream 3k of TSS	2.63049	2.9851	GGTTTATTTTCGGTTTTGCCCTTGTTCTTATATACCTTCCAGAAACTTGAAGTGGGCTTTATTTGTTTTGAAGTGGGCTTTTTGTTTTGACTTTCTTCAATTTATTCATATCAAATTAAGAAAAAGGTCTTTTACCAAACTCTTTTTAGTAGAATGTTAAAAACCAATATAACTTTCTTTTTTTAAAATATATAAATGATATGGGAAAAATTCTACGCATTGTCGGGGTCGTCGTCATCTCGTTAGTGGTAGAAAATAAGATTTTTTTAAAAAAATCTGTCTTTGTCGTTTTTTCCGAAATTTAGCACTCATGGAGTAAAGTTTCTAATATCCAATATAAAAATGACACGTTTCATTTTGCCATATGGTATTACAACTTGCTTCTCCTTAGTGCTGAACC
1	706532	707405	706906	AT1G03050	upstream 3k of TSS	2.63049	2.9851	GGTTTATTTTCGGTTTTGCCCTTGTTCTTATATACCTTCCAGAAACTTGAAGTGGGCTTTATTTGTTTTGAAGTGGGCTTTTTGTTTTGACTTTCTTCAATTTATTCATATCAAATTAAGAAAAAGGTCTTTTACCAAACTCTTTTTAGTAGAATGTTAAAAACCAATATAACTTTCTTTTTTTAAAATATATAAATGATATGGGAAAAATTCTACGCATTGTCGGGGTCGTCGTCATCTCGTTAGTGGTAGAAAATAAGATTTTTTTAAAAAAATCTGTCTTTGTCGTTTTTTCCGAAATTTAGCACTCATGGAGTAAAGTTTCTAATATCCAATATAAAAATGACACGTTTCATTTTGCCATATGGTATTACAACTTGCTTCTCCTTAGTGCTGAACC
1	727406	728030	727780	AT1G03060	upstream 3k of TSS	3.08001	4.92435	TTATTAGCCCTTGAAATTTTGTTTTATACTATTTTATAACCACTACAATATTTCATTACCATTTTGACCCCCAAATTAGTCTTGCATCGCAAACCCCACAGCTAAATTTTGTAGACCAAAACAATGGCGCATATAAAATTATCAACTAGGGACACTTGAATACCTTTGACATTTCGTTCGTGAAAGTAACAAAGGTTGACTCTATCTTCTCTATCATTTTATATAATTGTTTGAGTTAGTTTATATACAAATGGTCAAATAAGGATGTTTTAGAGATACACATTAGGATATTATTTTGTTTTATTATATTTTTAATAAAATAAATTCCATATGGATAGGGAAAAAAAAACATTGCTACTTTTGAATTTTTACAATAGACTTAACTCATACTTAAAATTAA
1	727406	728030	727780	AT1G03070	upstream 3k of TSS	3.08001	4.92435	TTATTAGCCCTTGAAATTTTGTTTTATACTATTTTATAACCACTACAATATTTCATTACCATTTTGACCCCCAAATTAGTCTTGCATCGCAAACCCCACAGCTAAATTTTGTAGACCAAAACAATGGCGCATATAAAATTATCAACTAGGGACACTTGAATACCTTTGACATTTCGTTCGTGAAAGTAACAAAGGTTGACTCTATCTTCTCTATCATTTTATATAATTGTTTGAGTTAGTTTATATACAAATGGTCAAATAAGGATGTTTTAGAGATACACATTAGGATATTATTTTGTTTTATTATATTTTTAATAAAATAAATTCCATATGGATAGGGAAAAAAAAACATTGCTACTTTTGAATTTTTACAATAGACTTAACTCATACTTAAAATTAA
1	737906	739525	738160	AT1G03080	upstream 3k of TSS	3.2113	12.3069	ATTTTCTTCATCTAGATCTCTCTCTCTTTCTCTCTCCAGGCGTTTTTCAGCTCTGGTTCCTACTTTTTACGTTGTGAAGAAGAAGAATTGTTTAGGTAAGCTTTTAAATGACGATATTACCCTCCAGTACAGTTCTCACAGATGTTCTGTTTCATTATTTTAATTCACTTGTTGCGTGACTTTGCCTCCTTGGGATCGCCTTCGCTGCCAACTTAAAAAAAAACACGACTTTCATGTCCGAAAGAAAATATTCTTTTATCGAACTACAACTAAATACAGTATGACATTTTATTTGATTTCTTTATTTTTCAATCTGATACTTCCCATTTACCCCTGATTTATATCAAGTCTGCAGTTCACTTTTTCTTTTTCTATACCTGTCTGCTCAAGAACTAAAATG
1	737906	739525	738160	AT1G03090	upstream 3k of TSS	3.2113	12.3069	ATTTTCTTCATCTAGATCTCTCTCTCTTTCTCTCTCCAGGCGTTTTTCAGCTCTGGTTCCTACTTTTTACGTTGTGAAGAAGAAGAATTGTTTAGGTAAGCTTTTAAATGACGATATTACCCTCCAGTACAGTTCTCACAGATGTTCTGTTTCATTATTTTAATTCACTTGTTGCGTGACTTTGCCTCCTTGGGATCGCCTTCGCTGCCAACTTAAAAAAAAACACGACTTTCATGTCCGAAAGAAAATATTCTTTTATCGAACTACAACTAAATACAGTATGACATTTTATTTGATTTCTTTATTTTTCAATCTGATACTTCCCATTTACCCCTGATTTATATCAAGTCTGCAGTTCACTTTTTCTTTTTCTATACCTGTCTGCTCAAGAACTAAAATG
1	785656	787160	786280	AT1G03220	upstream 3k of TSS	3.44574	13.7712	TTTATTCACATGATATTACCCCTTCTACACCAATCAATAAAATATACTACCGCTTTATCTTTAAGTATCTTAAATAATGTTAATTCTGTTCATTTCATATGAATAATAATGACCAAAAAATATAGTTATCCTAATGGTTTCTACTAGTATTTCAACATTATAGTCTAAATAATAAGGGATGAAACATATAAACAAAAATTCGGATAAACAAATCCATGTCTATTCCGATATATTTTTATAATCTGGATTAGTAATTCGAAAAATGATGATAAAAGAATATAATAGTATGTATTTTTTTAAGTTTTTTATATATGCTGTCATGACCCCTTATCTTATTCAAGGAGAGTGGTATGGGTAACACAGGATTCAAAAACCGTGGATTTTTCGATATTGATAAAGA
1	785656	787160	786280	AT1G03230	upstream 3k of TSS	3.44574	13.7712	TTTATTCACATGATATTACCCCTTCTACACCAATCAATAAAATATACTACCGCTTTATCTTTAAGTATCTTAAATAATGTTAATTCTGTTCATTTCATATGAATAATAATGACCAAAAAATATAGTTATCCTAATGGTTTCTACTAGTATTTCAACATTATAGTCTAAATAATAAGGGATGAAACATATAAACAAAAATTCGGATAAACAAATCCATGTCTATTCCGATATATTTTTATAATCTGGATTAGTAATTCGAAAAATGATGATAAAAGAATATAATAGTATGTATTTTTTTAAGTTTTTTATATATGCTGTCATGACCCCTTATCTTATTCAAGGAGAGTGGTATGGGTAACACAGGATTCAAAAACCGTGGATTTTTCGATATTGATAAAGA
1	863906	865780	864156	AT1G03457	upstream 3k of TSS	2.8844	9.15463	GCTTCGGAACTTGTCCGACGAACAGCTTCACCCTCTCTTCGTTCTCCATCGTCTCCTCCGCCATTATTTCTTTCTCTCGACTTCGTCGTCTTCTTCTTCTTCTTCTTCTTCTTCTCTCTCTACAGGCTTTTTCTTCCTGAATATTTATTTATTTACTTTCTTTTTTTTGGAAAAAATAATAATAATAAGAAAAAAAAATGAGAGAACTACTAACTAATGGGTGACAAAGTGGTTAAATTAAAATACGGACTAAATCTGGGCTCGTCGTTATTACTAAATTTACGATATTGCCATTAAAACAGCTGTTCAATTAAACAAGAAGGCGAGCCTGTGGGATGCCAGGGGAACACTTTCGGATTGTTTTGTCTGATTATGGATGTGTTGTCATGCCGAATTTACC
1	867902	868530	868030	AT1G03470	upstream 3k of TSS	2.76539	2.71792	GTAATACACAGCAGAGTTTGTAATTTACGGATATACCCCTGGAGGCTAAGCGGCGGATGACATGGCAGAACTTCACTGTTTATGTCCTTAAATGACGTTTCCACCCCTTAATATGAATTTTTGGACTGCCAGATTTGGTTCTTCAAACGAATTATTTATTACTTAAATAACTATTTTTTATAGAAAATTTCCTTAATCAAAGTCAAGTAAAATACTATTCAATGATTTCCTCTCTATATCAGAGTTGTTCTTTAATTTATTTAAATGTTTATAACCTTATAACAGTGTAGTCAAAGATTTATCATATATGGAGCTATGAACAGGGGTAGTTTGGGAGTTATGTTCAGATGATAGATATGAAAGTTATCTAAATGGGCCCCACGAGGCATGTGGGCCGGGG
1	897406	898780	898532	AT1G03590	upstream 3k of TSS	2.92616	7.64781	TCGTTCACGGAGTTCCCGCGTAGGCCTTAGCTTTCGTTTGTTTTTTCTTTCCTTTTTTCACACTGGGCCAATCAAAGACGATTTAATTAGAAAGCTTATTATCAAGATCAAAGATTGTATGGTTTTTGAGGATGACACATGAAGAAATTAAAAAAAAAAATCTTAATTTTGTGAAATCCAAAGGGATCATCATAATCATCATCCCATGTGTCTGACAGCAAGAGAAGAATGTCACGTGTTTGTGGGTCAATTTAACCAAATGCTATATCTTCCAATTGCAGCATTATCAAAAATTACTAAACTAAAAAGGCCACGCACAATGACTCATCATCGCGTGGGCTTTGACATATGGGCCTTATCTTAATCGGGCTTTACAATTAAACCAAACAGATATAAAAAC
1	897406	898780	898532	AT1G03600	upstream 3k of TSS	2.92616	7.64781	TCGTTCACGGAGTTCCCGCGTAGGCCTTAGCTTTCGTTTGTTTTTTCTTTCCTTTTTTCACACTGGGCCAATCAAAGACGATTTAATTAGAAAGCTTATTATCAAGATCAAAGATTGTATGGTTTTTGAGGATGACACATGAAGAAATTAAAAAAAAAAATCTTAATTTTGTGAAATCCAAAGGGATCATCATAATCATCATCCCATGTGTCTGACAGCAAGAGAAGAATGTCACGTGTTTGTGGGTCAATTTAACCAAATGCTATATCTTCCAATTGCAGCATTATCAAAAATTACTAAACTAAAAAGGCCACGCACAATGACTCATCATCGCGTGGGCTTTGACATATGGGCCTTATCTTAATCGGGCTTTACAATTAAACCAAACAGATATAAAAAC
1	897406	898780	898532	AT1G03610	upstream 3k of TSS	2.92616	7.64781	TCGTTCACGGAGTTCCCGCGTAGGCCTTAGCTTTCGTTTGTTTTTTCTTTCCTTTTTTCACACTGGGCCAATCAAAGACGATTTAATTAGAAAGCTTATTATCAAGATCAAAGATTGTATGGTTTTTGAGGATGACACATGAAGAAATTAAAAAAAAAAATCTTAATTTTGTGAAATCCAAAGGGATCATCATAATCATCATCCCATGTGTCTGACAGCAAGAGAAGAATGTCACGTGTTTGTGGGTCAATTTAACCAAATGCTATATCTTCCAATTGCAGCATTATCAAAAATTACTAAACTAAAAAGGCCACGCACAATGACTCATCATCGCGTGGGCTTTGACATATGGGCCTTATCTTAATCGGGCTTTACAATTAAACCAAACAGATATAAAAAC
1	903406	904280	904156	AT1G03620	TSS to down 0.5k of TTS	2.3998	2.25278	TTTTATCAGAATTAATCTATATTATGTCATATAAAATCAACCAACCATAAACCACTCACTTAGCATATTAAAAGAACCGACAAAATATTTCATAATTCATATAATACGAGGGAGACAAGAGAGTTGATTTTTCAAAGTACAAAAGTCACAAAGTCCACTACCAGTTCATAATTTCCACACCATCATCATCATGTTACCAAACAGTGATGCATCATATAGAACATACGTTCATTATCATTCATTTTCTATTTATGTGTTTTGGCTTCATTGATTATCATTTTCATTTCGGTCATAAATTCAGGTTAATGTACAAAACATAAAAATCGAAATCAAACTAAGAAAATAACAAAAGAAAAAAAAATCTATTGGAACAAGAGATTGTAGGCAGGAAGATCTTGAA
1	931532	934030	931906	AT1G03730	upstream 3k of TSS	3.67394	19.8783	GAGTCCCACTCTCATGTTAAAGCGCGTGTTAATCACTCGTTGGTTTAGAGGCTTGTAGTGGAGTACACGCGCTTAAGTTTCGTTTTATTTATTGATTTCCCCCAAAAGAGACCAGACATGGAAATTAGGAACAAATGAATATACATGGAAACTGCGTGAACTCACTCTGATCAAAAATATTATTATTTCCATTAATATCACTTAATTACTCTTTTCTTCGTTTATTTCTTTCTCCTCTCGGAATTATGAAATTAAATACTAATGACGAAACGCGATTTCTGTTTATACCATTTTTTACTTCAACAAATCTGTTTGAGACGTAATGCATTATCTTCTTTTTTTTTTTTAGTTTAGTCGTATAGCAAGTTAGGGACAAACAAACAAATGCGATTTGTCTTTC
1	931532	934030	931906	AT1G03740	upstream 3k of TSS	3.67394	19.8783	GAGTCCCACTCTCATGTTAAAGCGCGTGTTAATCACTCGTTGGTTTAGAGGCTTGTAGTGGAGTACACGCGCTTAAGTTTCGTTTTATTTATTGATTTCCCCCAAAAGAGACCAGACATGGAAATTAGGAACAAATGAATATACATGGAAACTGCGTGAACTCACTCTGATCAAAAATATTATTATTTCCATTAATATCACTTAATTACTCTTTTCTTCGTTTATTTCTTTCTCCTCTCGGAATTATGAAATTAAATACTAATGACGAAACGCGATTTCTGTTTATACCATTTTTTACTTCAACAAATCTGTTTGAGACGTAATGCATTATCTTCTTTTTTTTTTTTAGTTTAGTCGTATAGCAAGTTAGGGACAAACAAACAAATGCGATTTGTCTTTC
1	956532	957023	956780	AT1G03790	TSS to down 0.5k of TTS	2.6695	2.49674	GTGCGACAAGTTCTCCAATTGTTCTTCTTTGGACACCACACGAAAGCTAGTAGCTTTCATATGAGGCATGTGTATGTCATCGACAGATGTACATATCGAGACGTGTTGACTACATAATATTATAATATATGAGCACATACATGCATGTATGGGATCTATGAACATATATACTCCTTTTGGTGGACTCTATACTCATTGCTATAAACAAAGTGATGAAACATACATATTTCTGTTTATCAAGAGAATCTTGATTTTGGATCAGTTTGTTACTGGGGTATTAAATACAATCATTGTCACAGATGTTTTTCTTTCTCTCATTTGATATTTACCTTTGCTCTTATAAGTTATAACTAATTCAAGGAGCTAGTGTATATCACCGTAAAAGAGAGCGCGTGAGTAA
1	956532	957023	956780	AT1G03800	TSS to down 0.5k of TTS	2.6695	2.49674	GTGCGACAAGTTCTCCAATTGTTCTTCTTTGGACACCACACGAAAGCTAGTAGCTTTCATATGAGGCATGTGTATGTCATCGACAGATGTACATATCGAGACGTGTTGACTACATAATATTATAATATATGAGCACATACATGCATGTATGGGATCTATGAACATATATACTCCTTTTGGTGGACTCTATACTCATTGCTATAAACAAAGTGATGAAACATACATATTTCTGTTTATCAAGAGAATCTTGATTTTGGATCAGTTTGTTACTGGGGTATTAAATACAATCATTGTCACAGATGTTTTTCTTTCTCTCATTTGATATTTACCTTTGCTCTTATAAGTTATAACTAATTCAAGGAGCTAGTGTATATCACCGTAAAAGAGAGCGCGTGAGTAA
1	956532	957023	956780	AT1G03810	upstream 3k of TSS	2.6695	2.49674	GTGCGACAAGTTCTCCAATTGTTCTTCTTTGGACACCACACGAAAGCTAGTAGCTTTCATATGAGGCATGTGTATGTCATCGACAGATGTACATATCGAGACGTGTTGACTACATAATATTATAATATATGAGCACATACATGCATGTATGGGATCTATGAACATATATACTCCTTTTGGTGGACTCTATACTCATTGCTATAAACAAAGTGATGAAACATACATATTTCTGTTTATCAAGAGAATCTTGATTTTGGATCAGTTTGTTACTGGGGTATTAAATACAATCATTGTCACAGATGTTTTTCTTTCTCTCATTTGATATTTACCTTTGCTCTTATAAGTTATAACTAATTCAAGGAGCTAGTGTATATCACCGTAAAAGAGAGCGCGTGAGTAA
1	961156	961903	961280	AT1G03820	upstream 3k of TSS	2.60272	3.00482	TAGAATTAGATAATGTTTTGTGGTAGCAAAGCTGTTATAATGTTAAAAGGAAATATATTTTTAATAATAACTATACATAGATCTCTAAAATGCCATTTTAATGATTATCACAAGTTTTTAATAGCCATGATTATCATATACAGTATTATATTATACTAGTAGATTTATGATATACTAGTAAATAATTTGATACAAAATTTATTTGAGTTTACACGTGTTTTAAGGTTTGAAGTGCAAGATTTTTTTATTTAGTATTTTGGTAAGAACAAAAGAAACTGATATAGACACAACATTAAAGAGAGAAAGCAATGACGATTAAGTAGGTCCAATTTGGAAATAAGAGAAAGAATAGGATAATTGGATAGTAGGACTTTTGGGCCAATGGGACGAGTCATGATGG
1	961156	961903	961280	AT1G03830	TSS to down 0.5k of TTS	2.60272	3.00482	TAGAATTAGATAATGTTTTGTGGTAGCAAAGCTGTTATAATGTTAAAAGGAAATATATTTTTAATAATAACTATACATAGATCTCTAAAATGCCATTTTAATGATTATCACAAGTTTTTAATAGCCATGATTATCATATACAGTATTATATTATACTAGTAGATTTATGATATACTAGTAAATAATTTGATACAAAATTTATTTGAGTTTACACGTGTTTTAAGGTTTGAAGTGCAAGATTTTTTTATTTAGTATTTTGGTAAGAACAAAAGAAACTGATATAGACACAACATTAAAGAGAGAAAGCAATGACGATTAAGTAGGTCCAATTTGGAAATAAGAGAAAGAATAGGATAATTGGATAGTAGGACTTTTGGGCCAATGGGACGAGTCATGATGG
1	970028	970656	970156	AT1G03840	upstream 3k of TSS	2.66754	2.64743	GGATTCATGTTGATCATGATGATGATGATCAACATGATCAGTTGTTGATGAGCTTTGGACATATCCTCCACTACTTGAAATTGTCTGATCTTCAGTTGTCATGTCTTCTTCTTGGACAAAAGTTTTGTTGGAAGAGATTGAAAAGGTAATTAATTAAGTTTTAAATAAGAGATGGAGGATGAGCAAAGGTAATGAAGAGAAAATAAATAGAAATACTTAGAATCTGATGTAGTTATGAATGAGAGGCAAACACAAAAGATAAGTTATATTGGGTGATCACTTTATATATACACCCTACACACTTAAGCCCCATATGTGTACTAAAAAATAATATTCCTCTTTCTTTCAAACAAAAAAATATAAGCACCTTGATCTGTAAGAACTGTCGCAGCTATTGTCA
1	977532	979526	978280	AT1G03850	upstream 3k of TSS	3.39599	17.8489	TTTAGAAAATTGTAGCATTCATAAAATCAGTGACTTATATATAGATTATATTAAACTAAATGATGACGAATACATAGTAAGGGGCTTACGACAAGGCTGATGTCAAGAGATATCTTTATTTGTTTAGAAACTTATGTCACAATTAAAATTGTCTTCGTAAGGTTACGTTTTATGGATAAAGGCAAATCATTTGTATGGACCATTAGATTTTAGATCATCTCTATTACGTCATGACGATGACTTGTTTTCTCTAACATTAAGATATCAATTTGTGTTTTATATTCTAGTTGCACCTTGAAACATATATATGTACCCACTACCCAGTACACGTCCTATAGATTTTATTTCTTTTCCATTAAGCATCTGTCTATTATCATGGATTTAAGCTGTCATTTAGAAT
1	983406	984530	984280	AT1G03860	upstream 3k of TSS	3.91868	11.7347	TGATGTGTGTGTTTTTGTAAAAAAGAACAAAATGAGTGGACAGGCTGACTAAGTGACAGCTGGGAACACACAAGTTGGCATGTGGGAGAGTGGAAGACCCTTAAGTTTATATTGCCTTATCACTAACAATTGCATATTTAAGACAATAAACTAATTAATTGGTTCATTACCAACACCATGAAATCCCGTACATGAATTCAACATAGAAAATGTGTATACATTTGTTCTAGAATGCATGCATGACGTCTCTCCCTTTCGTTGATGTGAAAACGGCACGCAGTTGGAGAACAAAAGTAATGAAATTCCAACCTGAGTTGCATGGGCTATATCGGGCTTAGACACTGCTTTTGTAGATGGCTTATAATGGGCTTAATTCTAAATCGGGCCCACACATATTGAG
1	983406	984530	984280	AT1G03870	upstream 3k of TSS	3.91868	11.7347	TGATGTGTGTGTTTTTGTAAAAAAGAACAAAATGAGTGGACAGGCTGACTAAGTGACAGCTGGGAACACACAAGTTGGCATGTGGGAGAGTGGAAGACCCTTAAGTTTATATTGCCTTATCACTAACAATTGCATATTTAAGACAATAAACTAATTAATTGGTTCATTACCAACACCATGAAATCCCGTACATGAATTCAACATAGAAAATGTGTATACATTTGTTCTAGAATGCATGCATGACGTCTCTCCCTTTCGTTGATGTGAAAACGGCACGCAGTTGGAGAACAAAAGTAATGAAATTCCAACCTGAGTTGCATGGGCTATATCGGGCTTAGACACTGCTTTTGTAGATGGCTTATAATGGGCTTAATTCTAAATCGGGCCCACACATATTGAG
1	983406	984530	984280	AT1G03880	upstream 3k of TSS	3.91868	11.7347	TGATGTGTGTGTTTTTGTAAAAAAGAACAAAATGAGTGGACAGGCTGACTAAGTGACAGCTGGGAACACACAAGTTGGCATGTGGGAGAGTGGAAGACCCTTAAGTTTATATTGCCTTATCACTAACAATTGCATATTTAAGACAATAAACTAATTAATTGGTTCATTACCAACACCATGAAATCCCGTACATGAATTCAACATAGAAAATGTGTATACATTTGTTCTAGAATGCATGCATGACGTCTCTCCCTTTCGTTGATGTGAAAACGGCACGCAGTTGGAGAACAAAAGTAATGAAATTCCAACCTGAGTTGCATGGGCTATATCGGGCTTAGACACTGCTTTTGTAGATGGCTTATAATGGGCTTAATTCTAAATCGGGCCCACACATATTGAG
1	1004280	1004782	1004656	AT1G03920	TSS to down 0.5k of TTS	2.55651	1.86497	GGAACAAATGATTTATGATATAGTATCGTCCACGTCTGGTAGATTCGGATGAGACTCGTATTTTCCTGATTGGGAAAAAGAATATGAAATCCATATGCAACGACAACACGTATGGGCAGTTGTTGTTCCCAAATTTGATGTATACAAATGACTACTAGCTACAGAAATTCATATACTACTAATAAGAACATTCACATGTCACTATGTCAGGTCATAATTAACCTCTATTTTCCACTATATAAAATTTATTTGCACCAACAACAAAAAAAGGTACCAAATGAAATACTCTGCCAAATTCATCTTCTGTTAAAAATGGCGTGTTTCGCATGGTCATAATTGGAGTGAGGAAAAAAAAAAAAAAAAACAGAATGTCACAAAAAAAAATCATCTCTTTTCCAGT
1	1004280	1004782	1004656	AT1G03930	upstream 3k of TSS	2.55651	1.86497	GGAACAAATGATTTATGATATAGTATCGTCCACGTCTGGTAGATTCGGATGAGACTCGTATTTTCCTGATTGGGAAAAAGAATATGAAATCCATATGCAACGACAACACGTATGGGCAGTTGTTGTTCCCAAATTTGATGTATACAAATGACTACTAGCTACAGAAATTCATATACTACTAATAAGAACATTCACATGTCACTATGTCAGGTCATAATTAACCTCTATTTTCCACTATATAAAATTTATTTGCACCAACAACAAAAAAAGGTACCAAATGAAATACTCTGCCAAATTCATCTTCTGTTAAAAATGGCGTGTTTCGCATGGTCATAATTGGAGTGAGGAAAAAAAAAAAAAAAAACAGAATGTCACAAAAAAAAATCATCTCTTTTCCAGT
1	1070906	1073156	1071402	AT1G04120	upstream 3k of TSS	3.91587	20.3912	GACCATATATGTTATCAATAAAAGCACTTATCATTAAACTTAACCATGGTAAGCAATGAATCATATTCCGATTCTTTTACGTTTTTATTCTCTCGATTCGTTTTATACGAAATCGCCAATCATAACTCAAACGAAAGAAATTACCATTTTGCTAATCTAAGCTGTGTCTAATTAATTGTGGGATACAATGGAGGAGGAACCTTATACGGTCCATGGAATATTCTACACGTGACGTGATGAGTATTATGTATTGTCTACAAGGCTACAAATATTACTAAAATAAAACTGTATAGGTGTCAGTATATTACAAAATACTATATAATCACTGGTTTATCAATTCCTATGTATACACATTGAGCTTTTTAAAATTCATTTGTAGAAAGTGGAGACATACACGTTA
1	1070906	1073156	1071402	AT1G04130	upstream 3k of TSS	3.91587	20.3912	GACCATATATGTTATCAATAAAAGCACTTATCATTAAACTTAACCATGGTAAGCAATGAATCATATTCCGATTCTTTTACGTTTTTATTCTCTCGATTCGTTTTATACGAAATCGCCAATCATAACTCAAACGAAAGAAATTACCATTTTGCTAATCTAAGCTGTGTCTAATTAATTGTGGGATACAATGGAGGAGGAACCTTATACGGTCCATGGAATATTCTACACGTGACGTGATGAGTATTATGTATTGTCTACAAGGCTACAAATATTACTAAAATAAAACTGTATAGGTGTCAGTATATTACAAAATACTATATAATCACTGGTTTATCAATTCCTATGTATACACATTGAGCTTTTTAAAATTCATTTGTAGAAAGTGGAGACATACACGTTA
1	1101027	1101530	1101406	AT1G04171	upstream 3k of TSS	2.77932	2.11459	TGAAGTAGTTAATTAACTAACAGTTGACAAATCAACTAACTTATAGATAATACTCTTATCTTAAAACAATGAATTAATTAATTAACTAAATCATTTAATTCGAAATCAAATATTTTGCCACATTCCCAACGATTGTGATTCACTGGCCAATTAAAAATGTATCTAAAAATGCAATTATTTGCTCAGAATAGACCGTTTGATCATTAGCGATCAATCTCTAACTCAAATACTACGTATTAGCTTGATTATCAACGTGTGTACGTATCGATTTGTAGATACATGCATTATAAAATACTACTTTCACATATGTTTTGACTTTCTAGTTGAGGAATTCGAGCAGTGGTTAAGGCAAAATTCATGATAAATAATTAATCATGTCACATGCATTACCCTAAACTTA
1	1103030	1103530	1103408	AT1G04180	upstream 3k of TSS	2.58762	2.24031	TATAGTTGCAAAAATAATAAAAAGATAGCTGCAATAATAAAATTAAGAAAGTTGCAAATTGATTTGATGTGGTTAGGTAGTCGGCGGGTGAGTAAAAAATTAAAAAGTGGGCCAACAAAATTAGGACCCGCTCTTGACTCATCATCACCTTCTCCACGTGGTTTAGTATTTGTCAGCATGACGTGCCACGTGGATTTATAAGACCAATGATTGAATTAACTCGGAGATATTAAATGATTTCTATAGGTTAGTAATTAACCTATTGGCTTATTTTTAAGTGGAGATAGTTGGCATAAACTAAAACAAACAAGTTATTCAAACTCTCTTTTATTTGGCCATAGAAAATAACAATCATATATGGTGGAGGGAATATTAGTTTGTCATAGTTTTGCCCAAAAAA
1	1130654	1132780	1131780	AT1G04240	upstream 3k of TSS	3.2215	12.3963	GAATCGCTGGTTGATTATAGCACTCTTTATAAAATCTAATCCGAAAGCTAAACCGCGCAAGATTTTTAGCACTTAACCAACGAAATTAGAGTGTACTTATGACTCTTTTGTTGATATAAATGATTTACAATAGAAATCAACACATTGTATAATAATTGGTGTGGTCCAAAGTTTAGAATATTTTCTTTATTAAGTTAGTTAAATTCCTTCGTAGTAGAAATAATGCTTTCCGAAATTTTAACACATTTTCATTTGCAATTGGACCATCTTTATAGGAGTAATTAAATGGGCTGGGCCGCTACATTTTGGAGTTTTATTTTGCTTTGACGGCGTATCTGGACCACTTCAATCTAACCACCACTATTTTTTTCCCATTTTCTTTAACCATAAAGCCAACTTT
1	1135280	1136156	1135780	AT1G04250	upstream 3k of TSS	2.97913	5.44585	AATCATGTGGATGTGATATGCATAATTGGAAGGTTCCGGCGAAGAATCTTACGGGGAAAAATAATCAAAATCATGAATATATATTCATTAGTTAATAATTATATTTAGAAGTCAAAAAGCATAATATAGTTATATTAATAATAATGTACATCTCTATTGTAACACTCTCATATGAGATGTCTGCGACCTCGCCACTCAAAAGAATATATATTTATAAACTATACGTTGATATAGTTTTTAAGACCATATGGTATATACATATATTTAGTTAGATACCCCATATCAATTAATCGGTTCATCACCACTTAATTCACTTGGTTGCTTCGAATGTGTTTCATAATTCACTTGTAATTTTAAAATCTTTCCTTCACTTGTGCTTTCGCTTGTAATCTCAAAATGT
1	1143156	1143656	1143406	AT1G04260	upstream 3k of TSS	2.80443	3.06165	ATAACATTAGTGACACGTAACCCTAAAACGTGTATTGTTAAGCAAATATGTGGGCCCACTCTTCTCTTATCATCTCATCAAAACGTTGTAAGAGATACGAGTGAAAAACATTTGACTTCACTTGTTACGAAGAAAAAGGAAACTTTTATTTTCAAACAAATTGAGTTAATTGTTTTTTAGAAATTACGACTTGTGTTTGTTAAATCGAAGTTATATACGATAGGATCAAGTCGTAACTGTTATCAAAATATTAGTTTATCGACTGCAATTTGTTCTTGGTTGATGTGCGTGACCAATGACTATGGGTCTCAATTCCACTAGCTATGTCAACTCACAACAAAAACCATTTTATTAACTTATTTAACCAAAAAGCTGACGGAAACAAATGACAAATTCAGGA
1	1143156	1143656	1143406	AT1G04270	upstream 3k of TSS	2.80443	3.06165	ATAACATTAGTGACACGTAACCCTAAAACGTGTATTGTTAAGCAAATATGTGGGCCCACTCTTCTCTTATCATCTCATCAAAACGTTGTAAGAGATACGAGTGAAAAACATTTGACTTCACTTGTTACGAAGAAAAAGGAAACTTTTATTTTCAAACAAATTGAGTTAATTGTTTTTTAGAAATTACGACTTGTGTTTGTTAAATCGAAGTTATATACGATAGGATCAAGTCGTAACTGTTATCAAAATATTAGTTTATCGACTGCAATTTGTTCTTGGTTGATGTGCGTGACCAATGACTATGGGTCTCAATTCCACTAGCTATGTCAACTCACAACAAAAACCATTTTATTAACTTATTTAACCAAAAAGCTGACGGAAACAAATGACAAATTCAGGA
1	1146532	1147156	1146906	AT1G04280	upstream 3k of TSS	3.18936	4.9836	ATGTTTATTATATAGTACTACTAGCTACTACTAGATATTAATATTATATGAAATTTGATATCATGCATGATGTGGTAATTTAATGATGACTTGACTTATTGCGGATGGGGTGGTTTTTCAAAGTATGATTGCCAAAATGACTAGTGATTTAATTGTTTATCTATGCATAATGTAATTCATCGTCTAATAGATACAGTAATAACATAAACTAACAAAAAAAGATCAAAAGTATGAAACCAACATATCTCAACTAATATTCTTTTTCGACAAAACTGATCACATCACCTGCGTCATTTTCCTTTGTTCAGTATTCTATTCCCCTTTTCTTTTGAATCAAAGGTCATATACTCGTGTGGCTCATATATTTGATAAAAGTTTAAGAAGAAAGAAAGGGAGTATT
1	1146532	1147156	1146906	AT1G04290	TSS to down 0.5k of TTS	3.18936	4.9836	ATGTTTATTATATAGTACTACTAGCTACTACTAGATATTAATATTATATGAAATTTGATATCATGCATGATGTGGTAATTTAATGATGACTTGACTTATTGCGGATGGGGTGGTTTTTCAAAGTATGATTGCCAAAATGACTAGTGATTTAATTGTTTATCTATGCATAATGTAATTCATCGTCTAATAGATACAGTAATAACATAAACTAACAAAAAAAGATCAAAAGTATGAAACCAACATATCTCAACTAATATTCTTTTTCGACAAAACTGATCACATCACCTGCGTCATTTTCCTTTGTTCAGTATTCTATTCCCCTTTTCTTTTGAATCAAAGGTCATATACTCGTGTGGCTCATATATTTGATAAAAGTTTAAGAAGAAAGAAAGGGAGTATT
1	1146532	1147156	1146906	AT1G04295	upstream 3k of TSS	3.18936	4.9836	ATGTTTATTATATAGTACTACTAGCTACTACTAGATATTAATATTATATGAAATTTGATATCATGCATGATGTGGTAATTTAATGATGACTTGACTTATTGCGGATGGGGTGGTTTTTCAAAGTATGATTGCCAAAATGACTAGTGATTTAATTGTTTATCTATGCATAATGTAATTCATCGTCTAATAGATACAGTAATAACATAAACTAACAAAAAAAGATCAAAAGTATGAAACCAACATATCTCAACTAATATTCTTTTTCGACAAAACTGATCACATCACCTGCGTCATTTTCCTTTGTTCAGTATTCTATTCCCCTTTTCTTTTGAATCAAAGGTCATATACTCGTGTGGCTCATATATTTGATAAAAGTTTAAGAAGAAAGAAAGGGAGTATT
1	1157774	1158530	1158156	AT1G04310	upstream 3k of TSS	2.789	1.81983	ATTCTTCTTCTTTTTTTAATCTTTCCTTTTCAGCTTTATTAATTAATGACTCTATTTTCAAGATTTATGACTCTTAATACCTATCCCAAATTTTATTCTGCTTTTGGATTACAATAAACAACCTATAATAATATATATATATATTTATATTTCTATTATTTTATGTATAAAAATAAATCTATTCTTTTTAATGTTTAAAAATTAGTTAATTATATTAAATAAATGTTTTATTTCTATTATGGATGATTACATTGGTTTTTTAGAAAGTGAGATTACATGACCAAATAGTAGTATAAGTTTACATTAAAACCAAAAAATTGCATTAAACAATGATAACTACTAGACTATGCAAGTATGAAGTCTACTCACTAAATATCTAAGTTAAAAATAGTATTGACTT
1	1157774	1158530	1158156	AT1G04320	upstream 3k of TSS	2.789	1.81983	ATTCTTCTTCTTTTTTTAATCTTTCCTTTTCAGCTTTATTAATTAATGACTCTATTTTCAAGATTTATGACTCTTAATACCTATCCCAAATTTTATTCTGCTTTTGGATTACAATAAACAACCTATAATAATATATATATATATTTATATTTCTATTATTTTATGTATAAAAATAAATCTATTCTTTTTAATGTTTAAAAATTAGTTAATTATATTAAATAAATGTTTTATTTCTATTATGGATGATTACATTGGTTTTTTAGAAAGTGAGATTACATGACCAAATAGTAGTATAAGTTTACATTAAAACCAAAAAATTGCATTAAACAATGATAACTACTAGACTATGCAAGTATGAAGTCTACTCACTAAATATCTAAGTTAAAAATAGTATTGACTT
1	1172656	1173406	1173030	AT1G04370	upstream 3k of TSS	2.98052	4.56121	CAGGCACTACAACAATTGTCATAACTTACCAAAAAAATATTTGTCGTGGACCGATTCAAAGTCAAAGGCAAGTCAGATTTAAACGACATAATAAAATCGTAATCATTATTTTAATGTGATTGAAAGGGAAAGGAACTCAGATATGATAGAAGAACAAAGAAGGAAAGGGAACTCCAAAACTTTGTTTTCTAGTCTAAAAAAAAAGACTTCGAATATGTACGGACACCTATAAGATCGAATCCAATATTAGGAGCAGCCAAAAAGGGCCAATTAGTGTATTTTAAAATATATATTTTTAAAAAGGTAACAAAAAGAAAACTTGAAGAAGTAGGTACATTGTGACCATGATGATGAATTTATGATCAACTAGGTACATTGGACATGTCGTTATCCTTATTTC
1	1188280	1188906	1188780	AT1G04400	upstream 3k of TSS	2.55972	2.35822	AGATACTCTTATCTTCTTATGCTAGAGAAAAAAGTTTTTTAACGTTGGGGCCGAGGACGGTGGTTCATGAACTCGATTCTGGTCATGCCCACTTTTGTAGAATCCATTAAATATCTAAAGTCTATATGGCTTAAAGGTGAGAACTTGATTCTCATTAGTCATTACCAAGTAGAATCTATAATCAAAATCCACTGCTTTTACTTTACAAAAGGAAAAAGGTAAAGATAAAAAAGTTCTCTCAAACTTTGAATCCTCGTATACCCCTTATTAATGGACCATTGCCTACGGTTTATGATTCGATTTCGGATAGTCGTAAAATAGAAGCAATCTAAGTTTTTTGGATGTATATTTTGGTGTCAACTTGGTGTTTGGTTATAAAATATTTGGGTGAAGAAAAATA
1	1188280	1188906	1188780	AT1G04410	TSS to down 0.5k of TTS	2.55972	2.35822	AGATACTCTTATCTTCTTATGCTAGAGAAAAAAGTTTTTTAACGTTGGGGCCGAGGACGGTGGTTCATGAACTCGATTCTGGTCATGCCCACTTTTGTAGAATCCATTAAATATCTAAAGTCTATATGGCTTAAAGGTGAGAACTTGATTCTCATTAGTCATTACCAAGTAGAATCTATAATCAAAATCCACTGCTTTTACTTTACAAAAGGAAAAAGGTAAAGATAAAAAAGTTCTCTCAAACTTTGAATCCTCGTATACCCCTTATTAATGGACCATTGCCTACGGTTTATGATTCGATTTCGGATAGTCGTAAAATAGAAGCAATCTAAGTTTTTTGGATGTATATTTTGGTGTCAACTTGGTGTTTGGTTATAAAATATTTGGGTGAAGAAAAATA
1	1188280	1188906	1188780	AT1G04420	upstream 3k of TSS	2.55972	2.35822	AGATACTCTTATCTTCTTATGCTAGAGAAAAAAGTTTTTTAACGTTGGGGCCGAGGACGGTGGTTCATGAACTCGATTCTGGTCATGCCCACTTTTGTAGAATCCATTAAATATCTAAAGTCTATATGGCTTAAAGGTGAGAACTTGATTCTCATTAGTCATTACCAAGTAGAATCTATAATCAAAATCCACTGCTTTTACTTTACAAAAGGAAAAAGGTAAAGATAAAAAAGTTCTCTCAAACTTTGAATCCTCGTATACCCCTTATTAATGGACCATTGCCTACGGTTTATGATTCGATTTCGGATAGTCGTAAAATAGAAGCAATCTAAGTTTTTTGGATGTATATTTTGGTGTCAACTTGGTGTTTGGTTATAAAATATTTGGGTGAAGAAAAATA
1	1197280	1198156	1197780	AT1G04425	TSS to down 0.5k of TTS	3.40126	7.31571	AGTGTGTCGAACGAACGATATTAATTAAAAACTAATCAATAAACTGAATAAGTACAAGTTGCATGGTTAATGAAGTAAATCACCGATTTGAAGTCATTAAACCGACCGACACAATGAATAAAAACGCGTTCACGGATTTTATTCCGTGTTGATGGGCAGTGACACTGACTTCTCCCATTAGGCAACTGTAATTTTTTCTCGTCACTATTTTTCATAGCAAATCTAAAATAAGTTGCAAGAAATTAATTTGATATACAAAAAAAAAGAAAGATAAACACCATGTGGGGGTTGTTGTTAATGGTGGAATTGAAAACGCATTAAGTGGAAATCTAAATACAAAGATCATGAAAAATCTAATAAAATATTTGTAAGTTGTAACAATCTATATGTATATCTTTGC
1	1197280	1198156	1197780	AT1G04430	upstream 3k of TSS	3.40126	7.31571	AGTGTGTCGAACGAACGATATTAATTAAAAACTAATCAATAAACTGAATAAGTACAAGTTGCATGGTTAATGAAGTAAATCACCGATTTGAAGTCATTAAACCGACCGACACAATGAATAAAAACGCGTTCACGGATTTTATTCCGTGTTGATGGGCAGTGACACTGACTTCTCCCATTAGGCAACTGTAATTTTTTCTCGTCACTATTTTTCATAGCAAATCTAAAATAAGTTGCAAGAAATTAATTTGATATACAAAAAAAAAGAAAGATAAACACCATGTGGGGGTTGTTGTTAATGGTGGAATTGAAAACGCATTAAGTGGAAATCTAAATACAAAGATCATGAAAAATCTAATAAAATATTTGTAAGTTGTAACAATCTATATGTATATCTTTGC
1	1201530	1202406	1202030	AT1G04440	upstream 3k of TSS	2.79951	3.4532	TTACAAATGTGGTTATCTATTTGATTAACTATTTTTTTTTTTTTGAATAATTGGGAAAACTGTGAAATTTTAATAAATGCCGACAAAAAGTAAGAAAAACAAATTATTCTCTATATAGTATATACTATTTTAAAATATAGATGGTACAGAAGTAAAAGGCATCCAATTCGAAAGTTTAATATGTAATTTATACAAGAATTTAATATAACTAATGATGGGACCTATTGTTTTTATTTGTTGTTGTATTATTATATGGTGACTTGACTAAGATGTTTTCTTCTAATAATAATGCCAAATGAAAAAAAGATAAGGTAAAGCTTAATTTACATAAATTAGCATGTGGGAAGAGACTTCACAGTTTATACAAATAAGTACGCAACTATTAGTAGTTGTTGACCTT
1	1220030	1221406	1220406	AT1G04490	upstream 3k of TSS	3.23784	9.15488	GCGGTCAACATTTTCACAACAATATACATGAATTTAATTATATGATTGGTGGATATAATGTAATATCTTGTTAAACATCTTTAACTACTTAAAATTAAATCAAATAATTTAATTATCATTCTAATTCGTCACTCAATATTTATATCGTAATAACTATGATGTTACAATCCTCATAGTGTTTTCTTATACTGGAAATGTGAAAGATCAGTTGAATGGATGATTGTGAATCTTGTGGGTTTTAATATGCATGTTTATTTCCAATGGGCGGTAACCTTTGTTAATATGTATGTTTTTTTAACTCGCAAGTACTGGTCGTATAAAACTAACAAGTAGGTACCGAGTATTAATCGACGCAATATTAAATTCTCAAAGAAAAACAAAACTTAGACTGTAACGTAGA
1	1220030	1221406	1220406	AT1G04500	TSS to down 0.5k of TTS	3.23784	9.15488	GCGGTCAACATTTTCACAACAATATACATGAATTTAATTATATGATTGGTGGATATAATGTAATATCTTGTTAAACATCTTTAACTACTTAAAATTAAATCAAATAATTTAATTATCATTCTAATTCGTCACTCAATATTTATATCGTAATAACTATGATGTTACAATCCTCATAGTGTTTTCTTATACTGGAAATGTGAAAGATCAGTTGAATGGATGATTGTGAATCTTGTGGGTTTTAATATGCATGTTTATTTCCAATGGGCGGTAACCTTTGTTAATATGTATGTTTTTTTAACTCGCAAGTACTGGTCGTATAAAACTAACAAGTAGGTACCGAGTATTAATCGACGCAATATTAAATTCTCAAAGAAAAACAAAACTTAGACTGTAACGTAGA
1	1236156	1236780	1236530	AT1G04530	upstream 3k of TSS	2.35699	1.32726	AATTAGTTTGGGTTCGATTTGGAAGGAACAAAAAGTTTTGTGACTCGTGATTAAATAAAGAAAGAAGGGATATCCACATGAGTTTTGACCTTTCTTTTGGGCGGACAATAAGGTCCACATGAACTGAGGTTTTTTGAGTCTAGACCGGGGCAAGTCAATAATACAAAAAGAGGACAACTTGTCAAATCATTGGTCCATTCAAATGAAAAGAAGCCCATAATAAATGTGACAAGGATGTGTAACATGGCCACAAAATAATCAGTTTGGTTTCGTTCATTTTGGACTATGGGGTTGGTTTTGAAATTCCATTCCAGCACATAGAATTTCAGAACACCAATTACGAAAGGCTTTATCGTGTTAGAAGTTATATATTTTGAGAAGAAAAATAAAAGATATTGTT
1	1236156	1236780	1236530	AT1G04540	upstream 3k of TSS	2.35699	1.32726	AATTAGTTTGGGTTCGATTTGGAAGGAACAAAAAGTTTTGTGACTCGTGATTAAATAAAGAAAGAAGGGATATCCACATGAGTTTTGACCTTTCTTTTGGGCGGACAATAAGGTCCACATGAACTGAGGTTTTTTGAGTCTAGACCGGGGCAAGTCAATAATACAAAAAGAGGACAACTTGTCAAATCATTGGTCCATTCAAATGAAAAGAAGCCCATAATAAATGTGACAAGGATGTGTAACATGGCCACAAAATAATCAGTTTGGTTTCGTTCATTTTGGACTATGGGGTTGGTTTTGAAATTCCATTCCAGCACATAGAATTTCAGAACACCAATTACGAAAGGCTTTATCGTGTTAGAAGTTATATATTTTGAGAAGAAAAATAAAAGATATTGTT
1	1248656	1249280	1249030	AT1G04570	upstream 3k of TSS	2.73594	3.03583	TAGCAAAGAGTAAATTAGAGGCAGACAAAACTCATAAAAGGTATTTAAGTACAAAGGTTGTCTGTCTTCCACTAATAATCAAGCTTCTAATGAGTTTTTAAGTAATTAATCAACGGTTACAAAAGCTTTTAGATATTTATTAATATATTTATTTTTTAAGGGGTCCATATGAAAAATCCACTGTCCTAGGAAAATTGGAAAATGATGAGTCATCTGATTTTGATTATGACTTGTCACTAAAGTTTGTTATAAATTCTCTATCAAAAAAAGAATTAGTAAATTATTTTTCTAAATATATTTCAGGTCGACCCATAAATTGTTGATTCACGTGTATGCAATTTTGTTTTTTTCTGGACTTTCTTGTTTCCATAGAATCAACGGTTCGTCGGTAACGAGTAAC
1	1307906	1309656	1308530	AT1G04680	upstream 3k of TSS	2.93445	5.65395	ACATTTTAAGGAATGCGTAGCTGTCAAAATCTAGTGAACATATGTCTAAATCTAAACTTGTAGTTTTAACAAGTAGTTTTTTTTTTTTTTTGAGTAGCTACTAGCTAGCTAAACTTTTGAGTCGTTGGTTCATACGAATCAGATTATAAAATTTCACCCTGTAACCGAGTAATTATTGACATATGAATAATTGAATGATTTTGAATATGACATAATAAAAAAACAGAAGCTAACTGGCTTCAAACTGATGCTTTCACTTTGGCATTTACGGTGAGTGAATATGACTGAGCAAAACAGATTATACTATATACTATACTACTATTAACTTTGATTTATTTATTGATTTTTTCTTGCCTTGTAGTGTATGACACATCATCAAGAATGATGCGGGCAAGAGAGT
1	1312656	1313406	1312906	AT1G04684	upstream 3k of TSS	3.40479	4.6185	GTATTACAATAACAGCATATCAAGACTTGACGGTTATCAGCCAAAATCATTAAATTTTGGAATTAGATGTTAATAATATACAAGTGTCATGTCGATCTCTTGTTTACATATCCAAACATCTCTATGTGTGACGTGAGTTACTACTTACTAGAATATGGAGTAAGATAATATGGGCTTCCTAAAAGGCCTATACAGAAACAAAGCCCAACAACCTAAAACCCAGTGTGAACGTGAAGGACTTGAAATATTCCAAAGTTGAGTGACTGATGAAACCTTTCACGTGACAGTGACTTGATTTTATTCGTATACGGGCAAAGTTCTTCCATTACTGCAAAAACTCTTCTATTAATGACCAACTTTTCATAAAAGAAAGTACACGTGTCTGTCATTAGATTGGTAG
1	1312656	1313406	1312906	AT1G04690	upstream 3k of TSS	3.40479	4.6185	GTATTACAATAACAGCATATCAAGACTTGACGGTTATCAGCCAAAATCATTAAATTTTGGAATTAGATGTTAATAATATACAAGTGTCATGTCGATCTCTTGTTTACATATCCAAACATCTCTATGTGTGACGTGAGTTACTACTTACTAGAATATGGAGTAAGATAATATGGGCTTCCTAAAAGGCCTATACAGAAACAAAGCCCAACAACCTAAAACCCAGTGTGAACGTGAAGGACTTGAAATATTCCAAAGTTGAGTGACTGATGAAACCTTTCACGTGACAGTGACTTGATTTTATTCGTATACGGGCAAAGTTCTTCCATTACTGCAAAAACTCTTCTATTAATGACCAACTTTTCATAAAAGAAAGTACACGTGTCTGTCATTAGATTGGTAG
1	1312656	1313406	1312906	AT1G04700	upstream 3k of TSS	3.40479	4.6185	GTATTACAATAACAGCATATCAAGACTTGACGGTTATCAGCCAAAATCATTAAATTTTGGAATTAGATGTTAATAATATACAAGTGTCATGTCGATCTCTTGTTTACATATCCAAACATCTCTATGTGTGACGTGAGTTACTACTTACTAGAATATGGAGTAAGATAATATGGGCTTCCTAAAAGGCCTATACAGAAACAAAGCCCAACAACCTAAAACCCAGTGTGAACGTGAAGGACTTGAAATATTCCAAAGTTGAGTGACTGATGAAACCTTTCACGTGACAGTGACTTGATTTTATTCGTATACGGGCAAAGTTCTTCCATTACTGCAAAAACTCTTCTATTAATGACCAACTTTTCATAAAAGAAAGTACACGTGTCTGTCATTAGATTGGTAG
1	1337906	1339156	1338156	AT1G04770	upstream 3k of TSS	2.82103	6.08004	CTGGTCGTTTTTCTAACCTATAAAATAGTGCCACGTACCCTATCCGTCCCCATTATTCTCACACGACTCCGACTTGGCCAGTTTTTTTTGTTTTTTTTTCAAATCTAGTCCGTAGTTGTTATTTGTCCTCATAAATAACGCCCATCCTTAACTATATTCTGCTGAATGTAGTTAATAACCATATTGTTTTGTAAAAAAAAAGAAAAAGATATTTCGCCCATTGTTTCTAGAAAGTGGTTATTCTAATGATTTGTCGATAATTCAAAATGTATATAAAAAATTGTCCGATGATTTTTTCCAAATTAAAGTCTGATTTTATTTTTTTGACTAGTAAAATCTATTATGCTTTTATTATTTCTCTAACATTTTCCCTTATATCAAATCTTATGCTATTCAATTT
1	1337906	1339156	1338156	AT1G04778	upstream 3k of TSS	2.82103	6.08004	CTGGTCGTTTTTCTAACCTATAAAATAGTGCCACGTACCCTATCCGTCCCCATTATTCTCACACGACTCCGACTTGGCCAGTTTTTTTTGTTTTTTTTTCAAATCTAGTCCGTAGTTGTTATTTGTCCTCATAAATAACGCCCATCCTTAACTATATTCTGCTGAATGTAGTTAATAACCATATTGTTTTGTAAAAAAAAAGAAAAAGATATTTCGCCCATTGTTTCTAGAAAGTGGTTATTCTAATGATTTGTCGATAATTCAAAATGTATATAAAAAATTGTCCGATGATTTTTTCCAAATTAAAGTCTGATTTTATTTTTTTGACTAGTAAAATCTATTATGCTTTTATTATTTCTCTAACATTTTCCCTTATATCAAATCTTATGCTATTCAATTT
1	1343656	1344530	1344280	AT1G04780	upstream 3k of TSS	3.72432	9.07955	TTTTTGTTTTCATAGTTTTGCTATTAAACAAATCCCTAACAAGTACGTTGTCCTATACTTATTTGTCAAAGTTACGTGATGAGAGCGTTCTATGTGACTATATTGATTTCGAAAAATTTTAGGTATTAAATTTAAAATAATTAGACTTAGAAAAGTATATTTATCGTTGAAATGGAAACAATGCCATGAATTTCAAGTTTCAACCTAATATTAAGTAATCATATTGTTAACATCAGTTTGCATTTGTTTATTTTCAGCTGAAATTTTAAATATTTCTAGGAAACGTAATGCGTCGAAATAAGAACTATATTTAGTGTTATTAAAAAGTGAATAGAAATTTAGAATTATTAAAAATTAGAAGAGTTTGACTTTTAAAATTTGGAAAACATAGCTATACTAT
1	1343656	1344530	1344280	AT1G04790	upstream 3k of TSS	3.72432	9.07955	TTTTTGTTTTCATAGTTTTGCTATTAAACAAATCCCTAACAAGTACGTTGTCCTATACTTATTTGTCAAAGTTACGTGATGAGAGCGTTCTATGTGACTATATTGATTTCGAAAAATTTTAGGTATTAAATTTAAAATAATTAGACTTAGAAAAGTATATTTATCGTTGAAATGGAAACAATGCCATGAATTTCAAGTTTCAACCTAATATTAAGTAATCATATTGTTAACATCAGTTTGCATTTGTTTATTTTCAGCTGAAATTTTAAATATTTCTAGGAAACGTAATGCGTCGAAATAAGAACTATATTTAGTGTTATTAAAAAGTGAATAGAAATTTAGAATTATTAAAAATTAGAAGAGTTTGACTTTTAAAATTTGGAAAACATAGCTATACTAT
1	1421906	1425652	1423406	AT1G04990	upstream 3k of TSS	3.55185	17.3785	CACCAAGAAAATTGAAAGTGAGCTAAATATATCATTCCTAACAAATAGTTGATAAATTCTCAAGTTGATATATTGTACTAGATATTAGTCATAAATAGAACCTAACTATGAACCAATAATAGGTCTACAAATGTGGGGCCAGAGACAAGAGAAGAAGTCACGACTTTGAATCTTGATGATCATGGATGAATGGATATCATGCATGAAAAAATTAAAATTTCTATGATATGGAAAAACGACAATAATGGACGAAATCTTTGTACGTCAAAATCGGAGACTTAGATCGTTAGATGCATGCAACTAATTAACAACTCCAATAACTTCAATTGAAAATGTGCGTATACTCACTCTCATGAACGGTCTTCTCGTATTGTTAATTCACTGTAATCCTTTTGCGTTT
1	1421906	1425652	1423406	AT1G05000	upstream 3k of TSS	3.55185	17.3785	CACCAAGAAAATTGAAAGTGAGCTAAATATATCATTCCTAACAAATAGTTGATAAATTCTCAAGTTGATATATTGTACTAGATATTAGTCATAAATAGAACCTAACTATGAACCAATAATAGGTCTACAAATGTGGGGCCAGAGACAAGAGAAGAAGTCACGACTTTGAATCTTGATGATCATGGATGAATGGATATCATGCATGAAAAAATTAAAATTTCTATGATATGGAAAAACGACAATAATGGACGAAATCTTTGTACGTCAAAATCGGAGACTTAGATCGTTAGATGCATGCAACTAATTAACAACTCCAATAACTTCAATTGAAAATGTGCGTATACTCACTCTCATGAACGGTCTTCTCGTATTGTTAATTCACTGTAATCCTTTTGCGTTT
1	1432906	1434030	1433407	AT1G05010	upstream 3k of TSS	2.52082	2.92042	AATATACTCAAAGGTAGGTGATAATAACCTTATCGTGTGACATAAAGTCATGATTACTATTCATCACCTTTAATTTAGTAACTAGCTATAGAAAACTAAAAATAATTTGGGTCGGAAAAAATATAAAAAATTTATGGTTATACAAAATATATGACAGCGACGTATATTATTACTCAGTCAGACGATTCATTGTTTGACCCGTTTTCTTCCTTTTACTTTTAGTGTGGATTAATCTTCCTTTTCACATTTCTTCCTTTTACTCTGTGTATAATAATAATAGCTTATATATCACCTTTCACTGAACCTTTTCTTGTTTTCAAGTAACTTAAACAAACTAATGGTTGGTTTTTGTTAAAAAAATTTGTAGACCGCATCCATCTAAATCATAATAATATACAAA
1	1456280	1456784	1456530	AT1G05065	upstream 3k of TSS	2.73189	2.86702	TATCAACAATATGAAACACAAGAGACAAAGTTACTTATAAAGTTACATTTTTTCTGTTGACCTTTTTGAAATGTGACCGGAAAATTTCTTCTTTCTTTTTCTCCACAGACTAATTCAAAAGTCATGATTATCAGTAATATAATAAAACCTACGATTTAAATTATTTTGACTAGTGAAAACGACTTTGCTCTAATGGTCGATAAATAGAGTATAATATAGATCTCATGTTTAACTTTAAAACCGACTATAGATGCAAAATTCTCAACATCTCATTATGTCAAACATTGAACTGTTCGTGGTGGTTATATTATTGTCTATTTTCATAGTTTCCGGCTGATATAATACTATTTTCTTGACTAACGAAGGTTGCCGACCATAAGTGAAACATTGGCCAATTCAT
1	1456280	1456784	1456530	AT1G05070	TSS to down 0.5k of TTS	2.73189	2.86702	TATCAACAATATGAAACACAAGAGACAAAGTTACTTATAAAGTTACATTTTTTCTGTTGACCTTTTTGAAATGTGACCGGAAAATTTCTTCTTTCTTTTTCTCCACAGACTAATTCAAAAGTCATGATTATCAGTAATATAATAAAACCTACGATTTAAATTATTTTGACTAGTGAAAACGACTTTGCTCTAATGGTCGATAAATAGAGTATAATATAGATCTCATGTTTAACTTTAAAACCGACTATAGATGCAAAATTCTCAACATCTCATTATGTCAAACATTGAACTGTTCGTGGTGGTTATATTATTGTCTATTTTCATAGTTTCCGGCTGATATAATACTATTTTCTTGACTAACGAAGGTTGCCGACCATAAGTGAAACATTGGCCAATTCAT
1	1456280	1456784	1456530	AT1G05080	upstream 3k of TSS	2.73189	2.86702	TATCAACAATATGAAACACAAGAGACAAAGTTACTTATAAAGTTACATTTTTTCTGTTGACCTTTTTGAAATGTGACCGGAAAATTTCTTCTTTCTTTTTCTCCACAGACTAATTCAAAAGTCATGATTATCAGTAATATAATAAAACCTACGATTTAAATTATTTTGACTAGTGAAAACGACTTTGCTCTAATGGTCGATAAATAGAGTATAATATAGATCTCATGTTTAACTTTAAAACCGACTATAGATGCAAAATTCTCAACATCTCATTATGTCAAACATTGAACTGTTCGTGGTGGTTATATTATTGTCTATTTTCATAGTTTCCGGCTGATATAATACTATTTTCTTGACTAACGAAGGTTGCCGACCATAAGTGAAACATTGGCCAATTCAT
1	1468406	1469788	1468779	AT1G05100	upstream 3k of TSS	3.28139	9.77739	AAAATCAACATAATCGAATCTTCACAGTTCACACTAGTTTATCATTATAATAAGTGAGGGGATTACATTTTAGGTATTTAGAGAAAACGGGGAAAAGATACCAAAATATCTTAGAGACCCGTGGTTCTATATGTACATTTTAATTTTTAATTTGCTAAAGTCAGCCATGAATACTATAGTATACCTAGTCAGATTTGATGATGATGGTTGTTAAACCCACCGCTCCTCCTAGTCAAACATCTTCTACAATTTCCAAACACATTCAAAAAACGCAGAAAAAAAAAAAAAAAATGTGTATATGTGTTACAATTCTTAAAAGAAAATGTAAAGCCAGATAATTGTTACAAGAGATGTACAAAGCTCCAAGTGTGAAGAACATCAACATGAATATGATCCATGA
1	1504030	1504906	1504530	AT1G05180	upstream 3k of TSS	3.07869	6.23312	CGACAAGATATTTGTGGATTCAGTGGCATATTTTATTTTGTGTTAACAATTAACAAATGAAAATTTCAATAAGGAACTATGTAATAACAAATGCAGCTCTTATAAGTTTTTTTTAATAACATTCCTTAATGAACACTCTAAAGACAAAAAATAGTCGACCATGTGTTTCATGCACCTTTTATCATATGAAATCAATAGTACAATTACTTTACTATTTATGTCTGAAAATATCTTTTTCTTTTCTTTTTTTTTTGTGTGAAATTGATTTGACAACCGTTGAGGAGACTTATTCTTTGACGAAGGCGGCCTTGGAGCAATTAGGTCGTCACTCCTCACATTCACATTTTCAATTATTATTTTGCCTCATGTCATACGTAGTTACCCTAATTACCATTTAACT
1	1504030	1504906	1504530	AT1G05190	upstream 3k of TSS	3.07869	6.23312	CGACAAGATATTTGTGGATTCAGTGGCATATTTTATTTTGTGTTAACAATTAACAAATGAAAATTTCAATAAGGAACTATGTAATAACAAATGCAGCTCTTATAAGTTTTTTTTAATAACATTCCTTAATGAACACTCTAAAGACAAAAAATAGTCGACCATGTGTTTCATGCACCTTTTATCATATGAAATCAATAGTACAATTACTTTACTATTTATGTCTGAAAATATCTTTTTCTTTTCTTTTTTTTTTGTGTGAAATTGATTTGACAACCGTTGAGGAGACTTATTCTTTGACGAAGGCGGCCTTGGAGCAATTAGGTCGTCACTCCTCACATTCACATTTTCAATTATTATTTTGCCTCATGTCATACGTAGTTACCCTAATTACCATTTAACT
1	1504030	1504906	1504530	AT1G05200	upstream 3k of TSS	3.07869	6.23312	CGACAAGATATTTGTGGATTCAGTGGCATATTTTATTTTGTGTTAACAATTAACAAATGAAAATTTCAATAAGGAACTATGTAATAACAAATGCAGCTCTTATAAGTTTTTTTTAATAACATTCCTTAATGAACACTCTAAAGACAAAAAATAGTCGACCATGTGTTTCATGCACCTTTTATCATATGAAATCAATAGTACAATTACTTTACTATTTATGTCTGAAAATATCTTTTTCTTTTCTTTTTTTTTTGTGTGAAATTGATTTGACAACCGTTGAGGAGACTTATTCTTTGACGAAGGCGGCCTTGGAGCAATTAGGTCGTCACTCCTCACATTCACATTTTCAATTATTATTTTGCCTCATGTCATACGTAGTTACCCTAATTACCATTTAACT
1	1534530	1535280	1535030	AT1G05270	upstream 3k of TSS	2.62403	2.5284	GGTAGCCTAATTTTAAGTATAATGTCATTTTCATCAATTTCAGTGAAGGTCCACCCTAGATTATATTCATGTCATGTTCAGTTTTTTGTCACAAAGTAATCTCAAATGCTCCAAATGTTGAAAGGCAACCAGCCAATTAACAACTTAATGTTAAATTTACAAAAAGGAAAGAAAAAAAAACTATTTTTAGGTTCAAAATTAATGGATGGCAATATTGTAAAGGTATAATATAATTAGTTACGGTGAAATTAGGGATGAATATAGATGAGCTCATCCTCTTTGCACTCTCGCAGTCCAATTTCCATTATGTTGCCACCAGTTGAAGAAGTTGGTAATATATCACAACACTGCCTTCTGGGAGCCTTCAACTACCGCATTCAAAACATTTATTTTGTTATGA
1	1534530	1535280	1535030	AT1G05280	TSS to down 0.5k of TTS	2.62403	2.5284	GGTAGCCTAATTTTAAGTATAATGTCATTTTCATCAATTTCAGTGAAGGTCCACCCTAGATTATATTCATGTCATGTTCAGTTTTTTGTCACAAAGTAATCTCAAATGCTCCAAATGTTGAAAGGCAACCAGCCAATTAACAACTTAATGTTAAATTTACAAAAAGGAAAGAAAAAAAAACTATTTTTAGGTTCAAAATTAATGGATGGCAATATTGTAAAGGTATAATATAATTAGTTACGGTGAAATTAGGGATGAATATAGATGAGCTCATCCTCTTTGCACTCTCGCAGTCCAATTTCCATTATGTTGCCACCAGTTGAAGAAGTTGGTAATATATCACAACACTGCCTTCTGGGAGCCTTCAACTACCGCATTCAAAACATTTATTTTGTTATGA
1	1545656	1548906	1547150	AT1G05300	upstream 3k of TSS	3.28797	10.5691	ATAAACAATAGGCAAATGAAAATTCAGTGACATATTCTCAACATGGTCATATATATTTAACTTTTTTTCCTTTAAGAAAGTTTAGAAAACAGAGGTCAATTAAAGTAATTAATTAATAAATTAGTTAATTACCTGTGCAACAACTCGAGTCCGGTGAAGCTGAACCTGGGATTCACCAGATTCCACGCCAACAATCCCGTGCGTGTGACCGTGAGCATGCACGTGCAACCCGAGCTCGTCTCCACCGCCACCGCCACCGCCAGCGTCTTGTTCCTCACCGTCACCAATCCTCTTAGACGTTTTAAAATGCGCTTTATGGAAATACGACGTGGCAAAAGAGTCAACGGAAAGAGTCAAAATCGCAGCGACCATCGCGATAAAGCCTGTGAACGGAAACTCC
1	1554156	1554656	1554406	AT1G05310	upstream 3k of TSS	2.63183	1.839	AGTGTTCATTTTTTTTAATTTATGATAATGTTTTTTTTTTAATCAAATTTTTGGTTAGAATTCCACATGTTCTTATAAGAGAGCTACTAGTTTGGTGAGCATTTAATATGTGTTTTTTTTTTATTTGTTGGGTAGTTTTTATTTATTGACATCATAAAGTTTGATCACATTGTAATTTAGATGATCATAAACCTATTAGCCAGATTAAAAACTTGTGAAAATACAGACGTTGACCTTTATTTGGAGATCTTCCAAACCTTCTCAATTCTGTTTTCTCTTATTATATTTGAAAGAATGTTGTTGGCAATAATAAATCCACCATTGAATATCGTATTATTGAATATAAACAATGTATATATATGCTCTCTGTCGTCACAAGGAGATTATCTTATCTTGTTAG
1	1554156	1554656	1554406	AT1G05320	TSS to down 0.5k of TTS	2.63183	1.839	AGTGTTCATTTTTTTTAATTTATGATAATGTTTTTTTTTTAATCAAATTTTTGGTTAGAATTCCACATGTTCTTATAAGAGAGCTACTAGTTTGGTGAGCATTTAATATGTGTTTTTTTTTTATTTGTTGGGTAGTTTTTATTTATTGACATCATAAAGTTTGATCACATTGTAATTTAGATGATCATAAACCTATTAGCCAGATTAAAAACTTGTGAAAATACAGACGTTGACCTTTATTTGGAGATCTTCCAAACCTTCTCAATTCTGTTTTCTCTTATTATATTTGAAAGAATGTTGTTGGCAATAATAAATCCACCATTGAATATCGTATTATTGAATATAAACAATGTATATATATGCTCTCTGTCGTCACAAGGAGATTATCTTATCTTGTTAG
1	1559906	1560406	1560156	AT1G05340	upstream 3k of TSS	2.43482	1.67285	GGATATATCCAGACGAAAAGCGTGCGTGGTGCGGGCTTTATGTCGACACGTGTGGTGTTCTGACTTCTCAAACATCTCACACGGTCGAGTCGTCGAGACCAAGTTTTGTTGAATTGTTGAGAGAACGACATCAAGATTCTTTTCTTTATTTGCTTTGTTGAAGAATCATGTACTAATAGTCTTCGGAAGTTAACTAAATTAACAGTAATATGAATTCGACAAACGATAACTGGGAAAAATTGGAGCTGATTTAGCTAAAACGAAATATTCAAAATCAGGACTACAAAGATTTAAATTAAAACCTCAAATAGTGATTAGTAATCTCTTATTAGCGGTATTCCTAAAGATCATGTTAATGAAATAATTTGGTTTCCCACTCATAAACGCAATTGCCATTCTC
1	1559906	1560406	1560156	AT1G05350	TSS to down 0.5k of TTS	2.43482	1.67285	GGATATATCCAGACGAAAAGCGTGCGTGGTGCGGGCTTTATGTCGACACGTGTGGTGTTCTGACTTCTCAAACATCTCACACGGTCGAGTCGTCGAGACCAAGTTTTGTTGAATTGTTGAGAGAACGACATCAAGATTCTTTTCTTTATTTGCTTTGTTGAAGAATCATGTACTAATAGTCTTCGGAAGTTAACTAAATTAACAGTAATATGAATTCGACAAACGATAACTGGGAAAAATTGGAGCTGATTTAGCTAAAACGAAATATTCAAAATCAGGACTACAAAGATTTAAATTAAAACCTCAAATAGTGATTAGTAATCTCTTATTAGCGGTATTCCTAAAGATCATGTTAATGAAATAATTTGGTTTCCCACTCATAAACGCAATTGCCATTCTC
1	1569651	1570406	1570029	AT1G05370	TSS to down 0.5k of TTS	3.97135	7.59216	GTTGATGACGTGTCAGTCAACGTGAGACACCATGGTTTGACTGTGTCGAGTCCGTCGCGAGATACGGTGAAAGCGAACCTAGAGGATGCGCATGAGCCGATCTTGTCCGTTGATTTTAGTGATGACGTGTCGAATCGTAGGGAGGAGACTCGTGATGGGTATGATGACGAGAAATCGTCGTAGTCAAACGAGTCTTGAAAATCTTGCATTGATACAATCATCGTAGCCGTTGATAGATCCACGAATGTGCGAATACCCTACACGTGAGCGTAGAGGATCAGTATCTTTGACTTCAACTTAAAAAGTATATCATCTCGCTTTCAAAGTCACATTTAGATAGGTGAAATAAGACTTTTGACTTGCGCATAATTAAAAGTTGTACATAGTTGAAAATGTTAAA
1	1659656	1661656	1660030	AT1G05570	upstream 3k of TSS	3.29151	9.86126	GTAATTTTCCTTCGAACTTTCCATATTAGTGTATTAAAGTTTAGTCATCTGCTCATTGTAAAAGATGTGTGTTTGTTGAATTCAGAGATCATATCCAACTTATTTCCCCTCATCAATCCAATCGCTTCTTTTCTCACGTTAAGACAAATATAGTTATCATAGCAACTACCAAGAAAGAATTATTCTATTAAGTGTCACATCCAATTTGTCCATTAGTCAAAAACAGTGATGTGTGATATTATTCTTGCTAGTTGCACATGATTTTCCATTAAACCAAACATAGCTAAACACATATTAACTCAACTTAATCCTTATAATGCTCTTACAATATCATCGTAACAATATAATTTTGTTTGGCAATATATGAAAACGTATATATAAGCAAAAATATACTATTTGA
1	1659656	1661656	1660030	AT1G05575	TSS to down 0.5k of TTS	3.29151	9.86126	GTAATTTTCCTTCGAACTTTCCATATTAGTGTATTAAAGTTTAGTCATCTGCTCATTGTAAAAGATGTGTGTTTGTTGAATTCAGAGATCATATCCAACTTATTTCCCCTCATCAATCCAATCGCTTCTTTTCTCACGTTAAGACAAATATAGTTATCATAGCAACTACCAAGAAAGAATTATTCTATTAAGTGTCACATCCAATTTGTCCATTAGTCAAAAACAGTGATGTGTGATATTATTCTTGCTAGTTGCACATGATTTTCCATTAAACCAAACATAGCTAAACACATATTAACTCAACTTAATCCTTATAATGCTCTTACAATATCATCGTAACAATATAATTTTGTTTGGCAATATATGAAAACGTATATATAAGCAAAAATATACTATTTGA
1	1693156	1693778	1693656	AT1G05650	upstream 3k of TSS	2.31486	1.386	GCTCTAGTTGAATTCATTGATTGGTTGTTGTTGTATCTACAGAATGAATAAGAGGTAAGACGAGAGAAGAGACAACAGTCGAACGGAGAATCTGCTACAAGGTAGAGAGACCGAGGAAGCAGGTGATTCCCATGTGAGATTCTTTTAGTCCTAAGCCCTGAAGAGTGTGACCATCTTTAGCTCTTAAACTATTTAGCAACCATATACATACACATTATTCCTTTTCTTTTCTTTATTAATTAAAAAAAAAAGTTTCCAAAATATATAATCATCACAAATGGGCTTTGTAACGGGCCAATACAACTTCTCGGATTACAAAAAACGGAAGCAGAAGCTCCGGCAAAAATTCTTTTTCTCAGTTTCTTCTAGATTTGTCTTATATTTTGCTTTTAAAGCCAGC
1	1709030	1709780	1709156	AT1G05690	TSS to down 0.5k of TTS	2.82015	4.38947	CAACAACCTTAAGATACAGATGGTAATCGTTTTCTTAACCTTGTAGGAATTTCAAGGAGAAAATGAAGAAGCTTAGCAAGAAAGAACAATCTAAATGGCGATTGCTTGTAGAAAACATTATTAGGGCGAGGAACAGTCTCGGGCCCTTCTCGTCACGTTCTTCTGGTTTGATATAGAAACAGGTTTTAGATTTTAGTGTATAGCCAGTTAGACACAAAAAGAAAACGTACATAGGCGCAGGGTATAGTGTATATTGCGCACCAATACGGCGCACAATAGTGGTTTTGAACAAACATTGTCTATATCAAGTTGGTTGTTATATACATGCCGAGTCGTGATTCGTGACAGTAATGTGAAGAAGTTTTTGCATCATCACTCATTTTATGTTAGAAATTCAAAT
1	1709030	1709780	1709156	AT1G05700	upstream 3k of TSS	2.82015	4.38947	CAACAACCTTAAGATACAGATGGTAATCGTTTTCTTAACCTTGTAGGAATTTCAAGGAGAAAATGAAGAAGCTTAGCAAGAAAGAACAATCTAAATGGCGATTGCTTGTAGAAAACATTATTAGGGCGAGGAACAGTCTCGGGCCCTTCTCGTCACGTTCTTCTGGTTTGATATAGAAACAGGTTTTAGATTTTAGTGTATAGCCAGTTAGACACAAAAAGAAAACGTACATAGGCGCAGGGTATAGTGTATATTGCGCACCAATACGGCGCACAATAGTGGTTTTGAACAAACATTGTCTATATCAAGTTGGTTGTTATATACATGCCGAGTCGTGATTCGTGACAGTAATGTGAAGAAGTTTTTGCATCATCACTCATTTTATGTTAGAAATTCAAAT
1	1713282	1715156	1713663	AT1G05710	upstream 3k of TSS	3.4418	14.0401	AGGAAAAAAGAGGACAAGAAGATGGTGACAACAAGACAAAGACCGAAGCCGCGTAGGACCCCAAACGTACCTTTTAAATAAAACGCTGATTCCTTTCGGACTTTTGCGTCGCACGGTCTGTGCCGCTGTCCCCACAAATCTCTATTTTTTACACACGCAATCTCTACCTCTGCGTCTGCGTTTCGAAACGTGACTCTTCTAACCGCTCCACGTGAGTGACTTTTAGAGCGAGTTTGGTGTCCGAAACCACGCGTGCGCGTCTCCTCAACGCCTGAGTCTCTCTATGAAGTTGCATTGACGTCAGAAAAATTAAATTTGTCTTACTTGAAACATAAAAATTTACAGTAGTAAATTATCATTTTCATAACACTTCATTTATTCTCTTGTAGTTAAACAACGG
1	1744780	1746281	1745658	AT1G05805	TSS to down 0.5k of TTS	3.6873	11.2571	CATTCAATCATTCATTGCTCAACTAAAGATCCGTTTTTTGGTGAAATGAAAATCTAACCACGAGGGTATTTTCGGTATTTCTCACTGTGAAGTATCTAGTTTCTTACAAGTTAATTAACGACTATGTATATAAAATAAGTTGACATTGTGAGCTTTGATATTTAGGGTCGTTGCTAAATTAGCTTGGTTGGTACTTGTGCAAGACGTGATCCTCGTATTTTCGGAATGACGAAAATACCATTTGATCCCTAACCACGTGCTTGAAAATACAGCAAAAATGTGGCTCGGTTACCCTTAATTTGGGATATTATTTAAATCTTCGAGGATTCCTATATCTCAAGTTGCATTTATTTATTTAGAGGATGGATTTTTTCGTTGATGACCAATAGTTTCTCTGCTG
1	1744780	1746281	1745658	AT1G05810	upstream 3k of TSS	3.6873	11.2571	CATTCAATCATTCATTGCTCAACTAAAGATCCGTTTTTTGGTGAAATGAAAATCTAACCACGAGGGTATTTTCGGTATTTCTCACTGTGAAGTATCTAGTTTCTTACAAGTTAATTAACGACTATGTATATAAAATAAGTTGACATTGTGAGCTTTGATATTTAGGGTCGTTGCTAAATTAGCTTGGTTGGTACTTGTGCAAGACGTGATCCTCGTATTTTCGGAATGACGAAAATACCATTTGATCCCTAACCACGTGCTTGAAAATACAGCAAAAATGTGGCTCGGTTACCCTTAATTTGGGATATTATTTAAATCTTCGAGGATTCCTATATCTCAAGTTGCATTTATTTATTTAGAGGATGGATTTTTTCGTTGATGACCAATAGTTTCTCTGCTG
1	1773280	1775030	1773656	AT1G05870	upstream 3k of TSS	3.01149	8.86243	TCTTGAAATTAAGTAGATGACTAAAATTGGTAATGTGATCCATCAAAGGCACCAAATACTAATCTTTTAACAAAACTTAATTTTAAACTCAAATTTTATTTTAAAGTTTTATTTAATAGTAGAAGTTAACATGTTAGGGAAAAAATCAGAAACAATTAAATGAACAGTACAATTGTTCAGAGAAAATTATGTTATAGTCATCTATAGTCACAGGGGACTGCATGTATATGATGATATGATGTTATAACAGATATAATCATAGAACTGTCATAAACTGTAGATGATAATTAACCTTTATGAATGTGAAACACTGTCATTGTAACGACTTGGATGTGACAAAGATATACACAGTTGGTCTTGCAGCTGGGGACACGTGGTGGATAAGGAGTGGAGAGATGGG
1	1773280	1775030	1773656	AT1G05880	upstream 3k of TSS	3.01149	8.86243	TCTTGAAATTAAGTAGATGACTAAAATTGGTAATGTGATCCATCAAAGGCACCAAATACTAATCTTTTAACAAAACTTAATTTTAAACTCAAATTTTATTTTAAAGTTTTATTTAATAGTAGAAGTTAACATGTTAGGGAAAAAATCAGAAACAATTAAATGAACAGTACAATTGTTCAGAGAAAATTATGTTATAGTCATCTATAGTCACAGGGGACTGCATGTATATGATGATATGATGTTATAACAGATATAATCATAGAACTGTCATAAACTGTAGATGATAATTAACCTTTATGAATGTGAAACACTGTCATTGTAACGACTTGGATGTGACAAAGATATACACAGTTGGTCTTGCAGCTGGGGACACGTGGTGGATAAGGAGTGGAGAGATGGG
1	1815402	1815906	1815906	AT1G05960	upstream 3k of TSS	2.19172	0.489308	TTGACTAGTCCTCTATGATTCTTGACAATTGTTCTTTTGATCTTTTCTTAATTTTTCTTGGTTTTTAATTCCCTTCAGAATTGGTTTGGTGGTTCATGACTAAACCGAAAATTATTATATTCGCTTTACACAATTTTTAGTTTGGTTAATAGTAATACAATTCAAATGTCTGATCCAACATAGAAATCAAGCTATCTCATCTCAAATGTCATACACTACTCACAAGACTTAAGAACCGGGAATGTAGAAAACCAAACGCCAAAAATCTGAAATATCAGAGAGAGCAGAATATGTGTCTCTAAAGCTTAAATCTTGTTTTGCTTGAGAATTAGGCATTAAGAGGAGAGGTCAAGGTAAACTAAAGCAGGGACTTTGATTATCTCATTTACACGCTTCTACT
1	1815402	1815906	1815906	AT1G05970	TSS to down 0.5k of TTS	2.19172	0.489308	TTGACTAGTCCTCTATGATTCTTGACAATTGTTCTTTTGATCTTTTCTTAATTTTTCTTGGTTTTTAATTCCCTTCAGAATTGGTTTGGTGGTTCATGACTAAACCGAAAATTATTATATTCGCTTTACACAATTTTTAGTTTGGTTAATAGTAATACAATTCAAATGTCTGATCCAACATAGAAATCAAGCTATCTCATCTCAAATGTCATACACTACTCACAAGACTTAAGAACCGGGAATGTAGAAAACCAAACGCCAAAAATCTGAAATATCAGAGAGAGCAGAATATGTGTCTCTAAAGCTTAAATCTTGTTTTGCTTGAGAATTAGGCATTAAGAGGAGAGGTCAAGGTAAACTAAAGCAGGGACTTTGATTATCTCATTTACACGCTTCTACT
1	1815402	1815906	1815906	AT1G05980	upstream 3k of TSS	2.19172	0.489308	TTGACTAGTCCTCTATGATTCTTGACAATTGTTCTTTTGATCTTTTCTTAATTTTTCTTGGTTTTTAATTCCCTTCAGAATTGGTTTGGTGGTTCATGACTAAACCGAAAATTATTATATTCGCTTTACACAATTTTTAGTTTGGTTAATAGTAATACAATTCAAATGTCTGATCCAACATAGAAATCAAGCTATCTCATCTCAAATGTCATACACTACTCACAAGACTTAAGAACCGGGAATGTAGAAAACCAAACGCCAAAAATCTGAAATATCAGAGAGAGCAGAATATGTGTCTCTAAAGCTTAAATCTTGTTTTGCTTGAGAATTAGGCATTAAGAGGAGAGGTCAAGGTAAACTAAAGCAGGGACTTTGATTATCTCATTTACACGCTTCTACT
1	1815402	1815906	1815906	AT1G05990	upstream 3k of TSS	2.19172	0.489308	TTGACTAGTCCTCTATGATTCTTGACAATTGTTCTTTTGATCTTTTCTTAATTTTTCTTGGTTTTTAATTCCCTTCAGAATTGGTTTGGTGGTTCATGACTAAACCGAAAATTATTATATTCGCTTTACACAATTTTTAGTTTGGTTAATAGTAATACAATTCAAATGTCTGATCCAACATAGAAATCAAGCTATCTCATCTCAAATGTCATACACTACTCACAAGACTTAAGAACCGGGAATGTAGAAAACCAAACGCCAAAAATCTGAAATATCAGAGAGAGCAGAATATGTGTCTCTAAAGCTTAAATCTTGTTTTGCTTGAGAATTAGGCATTAAGAGGAGAGGTCAAGGTAAACTAAAGCAGGGACTTTGATTATCTCATTTACACGCTTCTACT
1	1821906	1822530	1822406	AT1G06000	upstream 3k of TSS	2.51853	1.56921	TAGATGTGATTTCATTATTTTTAATATATATTATACATTTTGGATGCGATTTGCTAAAGGAGGCCAAATGGAGAACATGCATGATTGAGGTAATGATGTTGTTAACTTAAGAGCAGTGTGTCGAAAGAACCAAATGAAGAGTGAGAGATATGTCATTATTGTGTAGCAACTCTTTTTCATAAAAAAATCAATACCGCAACATTATAACATGTGCTAAATTCGAAATGATGACGTCAGATTGATTAAAAACAAAATAAAACCTTCGTTACAAGAAGACGGCTTTACCCTTAGCCCTAGTGAAATCAAATGATAGGTTGGTTTAATTCGGGTTTATGATACCGGTTTAAATAACCCGGTTCTAATAAAACCAGATAGAGTATTCTTCTTCCGGGTCTCTCTC
1	1821906	1822530	1822406	AT1G06002	TSS to down 0.5k of TTS	2.51853	1.56921	TAGATGTGATTTCATTATTTTTAATATATATTATACATTTTGGATGCGATTTGCTAAAGGAGGCCAAATGGAGAACATGCATGATTGAGGTAATGATGTTGTTAACTTAAGAGCAGTGTGTCGAAAGAACCAAATGAAGAGTGAGAGATATGTCATTATTGTGTAGCAACTCTTTTTCATAAAAAAATCAATACCGCAACATTATAACATGTGCTAAATTCGAAATGATGACGTCAGATTGATTAAAAACAAAATAAAACCTTCGTTACAAGAAGACGGCTTTACCCTTAGCCCTAGTGAAATCAAATGATAGGTTGGTTTAATTCGGGTTTATGATACCGGTTTAAATAACCCGGTTCTAATAAAACCAGATAGAGTATTCTTCTTCCGGGTCTCTCTC
1	1821906	1822530	1822406	AT1G06010	upstream 3k of TSS	2.51853	1.56921	TAGATGTGATTTCATTATTTTTAATATATATTATACATTTTGGATGCGATTTGCTAAAGGAGGCCAAATGGAGAACATGCATGATTGAGGTAATGATGTTGTTAACTTAAGAGCAGTGTGTCGAAAGAACCAAATGAAGAGTGAGAGATATGTCATTATTGTGTAGCAACTCTTTTTCATAAAAAAATCAATACCGCAACATTATAACATGTGCTAAATTCGAAATGATGACGTCAGATTGATTAAAAACAAAATAAAACCTTCGTTACAAGAAGACGGCTTTACCCTTAGCCCTAGTGAAATCAAATGATAGGTTGGTTTAATTCGGGTTTATGATACCGGTTTAAATAACCCGGTTCTAATAAAACCAGATAGAGTATTCTTCTTCCGGGTCTCTCTC
1	1821906	1822530	1822406	AT1G06020	upstream 3k of TSS	2.51853	1.56921	TAGATGTGATTTCATTATTTTTAATATATATTATACATTTTGGATGCGATTTGCTAAAGGAGGCCAAATGGAGAACATGCATGATTGAGGTAATGATGTTGTTAACTTAAGAGCAGTGTGTCGAAAGAACCAAATGAAGAGTGAGAGATATGTCATTATTGTGTAGCAACTCTTTTTCATAAAAAAATCAATACCGCAACATTATAACATGTGCTAAATTCGAAATGATGACGTCAGATTGATTAAAAACAAAATAAAACCTTCGTTACAAGAAGACGGCTTTACCCTTAGCCCTAGTGAAATCAAATGATAGGTTGGTTTAATTCGGGTTTATGATACCGGTTTAAATAACCCGGTTCTAATAAAACCAGATAGAGTATTCTTCTTCCGGGTCTCTCTC
1	1829780	1830530	1830156	AT1G06040	upstream 3k of TSS	3.1552	5.33082	AGCAAGGTCTTGCGGGTCCCACTCTTTTTCTGTGGCTCTCCTTCTTCCTCTCGTCATCTCTCCTACCTTTAGATATTTTTATTATATTCACACTTTGCTATTTTATATTCTTGTTATTTTCTCACGTAGTAGAGATTTGTGTTTTGTTTACTAATCTAGTCAAAACACATTAATTTTGACTAATAAACTAACTTCAATAATTCCACCACCACTAGACTTTTACGCTCCTTTTATATGATATGCTCGAATTTCAAGTCTCGTGAACTTTTACGATTTCAAGAAAGATTTGTATACAAAAATGGGCTTCATCTAGAAAGAAAGAGTTGGGTAATGGTATTACTCAAATCAGAGAATATTACACGACTACACGTAATCTTGAAAATGACATGTGAATTGATTC
1	1829780	1830530	1830156	AT1G06050	TSS to down 0.5k of TTS	3.1552	5.33082	AGCAAGGTCTTGCGGGTCCCACTCTTTTTCTGTGGCTCTCCTTCTTCCTCTCGTCATCTCTCCTACCTTTAGATATTTTTATTATATTCACACTTTGCTATTTTATATTCTTGTTATTTTCTCACGTAGTAGAGATTTGTGTTTTGTTTACTAATCTAGTCAAAACACATTAATTTTGACTAATAAACTAACTTCAATAATTCCACCACCACTAGACTTTTACGCTCCTTTTATATGATATGCTCGAATTTCAAGTCTCGTGAACTTTTACGATTTCAAGAAAGATTTGTATACAAAAATGGGCTTCATCTAGAAAGAAAGAGTTGGGTAATGGTATTACTCAAATCAGAGAATATTACACGACTACACGTAATCTTGAAAATGACATGTGAATTGATTC
1	1829780	1830530	1830156	AT1G06060	upstream 3k of TSS	3.1552	5.33082	AGCAAGGTCTTGCGGGTCCCACTCTTTTTCTGTGGCTCTCCTTCTTCCTCTCGTCATCTCTCCTACCTTTAGATATTTTTATTATATTCACACTTTGCTATTTTATATTCTTGTTATTTTCTCACGTAGTAGAGATTTGTGTTTTGTTTACTAATCTAGTCAAAACACATTAATTTTGACTAATAAACTAACTTCAATAATTCCACCACCACTAGACTTTTACGCTCCTTTTATATGATATGCTCGAATTTCAAGTCTCGTGAACTTTTACGATTTCAAGAAAGATTTGTATACAAAAATGGGCTTCATCTAGAAAGAAAGAGTTGGGTAATGGTATTACTCAAATCAGAGAATATTACACGACTACACGTAATCTTGAAAATGACATGTGAATTGATTC
1	1837657	1838406	1837906	AT1G06070	upstream 3k of TSS	3.37917	6.68443	GAATTAGGGTGTAATCAGCTGCGTTAGCGTGTTGCAATGAACGATGTTACTGACCGTTGGATGATGATCAATATGTCTGGTTGGTTCGTGAAGAGCGTAAATAAATTATTTTTGTCAAATTGGTTCACGTGGTTGCTAATTTTTGGTTGGACCGTCGAGAGTTGCTTGCGAATACTACTACTATTTTTGATGACTTTCTAATTTTTCTTTTATAAGAAAATACTAACCAGGAAGTTATAACCATGTGATATGTTTTCAATATTATTAATGCTGACGTACGATTTCTTTCAATCATATGAAAATCTAATATTTTAAAAGAGAAATGAAAGAGTTTGAAACCATTGCAATTTCAGTTTCATAAAATATATGTTTCTTACTATTTGTATTTGTCAACGCTCTT
1	1855280	1855906	1855531	AT1G06110	upstream 3k of TSS	3.01088	4.05764	CTTCTGCTTCATCTGCTCTTCTTATCGAATACTACCTATCCCAAGTTGCATTTGTTTATGTGATCTTTTAAATCATATTAACAACAACAGTTTGAATATAGACATAGCTAACAATCATTTCTTTTAGGAATTGATCACTAATTATCTTAGTTGTTGTTGATTCAGCTGGTACGTGATTCATTCTTGATAACATAATACGAGGGGATGGTGTGGAAAACAACTGTACATGTGGTTCCAAAACCAATAAAATAAAAAGGAATATGAAGAAGAGAACATTTGATAATAACGAATGATATGGTGGTTCCACACGAACGGAAAGTCAAAAGGGGTTTATTAATAATTTATTTCAACACGAGAATAAGTGAATGTGATGATGATGATGGTATAACGATAATCAAAT
1	1855280	1855906	1855531	AT1G06120	upstream 3k of TSS	3.01088	4.05764	CTTCTGCTTCATCTGCTCTTCTTATCGAATACTACCTATCCCAAGTTGCATTTGTTTATGTGATCTTTTAAATCATATTAACAACAACAGTTTGAATATAGACATAGCTAACAATCATTTCTTTTAGGAATTGATCACTAATTATCTTAGTTGTTGTTGATTCAGCTGGTACGTGATTCATTCTTGATAACATAATACGAGGGGATGGTGTGGAAAACAACTGTACATGTGGTTCCAAAACCAATAAAATAAAAAGGAATATGAAGAAGAGAACATTTGATAATAACGAATGATATGGTGGTTCCACACGAACGGAAAGTCAAAAGGGGTTTATTAATAATTTATTTCAACACGAGAATAAGTGAATGTGATGATGATGATGGTATAACGATAATCAAAT
1	1861156	1861656	1861404	AT1G06130	upstream 3k of TSS	2.32156	1.0829	TTTTACTTCTCAATCATTGTAGTATAATTAATTTTAATTACATCTCAATAATTATATAACAATTAACAACCCTATGTTGAAATACACAGGAGAAGAGTATTTTTTTTTTTCTTTAATGTTAAAAGAAGAAAACTATCTGATTGGAAAGTAAACAATAACATAGACTATCTGATGAACCAAGCTTAAACCGGAATTCTGATCTGGTCTTTTGCGGTTATAATCTGCCTTTTAGTGGTGTACGGCCGAGAACCGACCGAGTCGTACGTGTAGTAACTTGTTTGATCAGTTTCATTGTTCAAATGTCATCATTAGTCCCAAGTAAAGTCAAGCCTCGATAGTTTCTTCAATTCTTGTCAAACCATTATTAGCCACCCCCAACATACCTTGTATATATACAAGT
1	1861156	1861656	1861404	AT1G06135	upstream 3k of TSS	2.32156	1.0829	TTTTACTTCTCAATCATTGTAGTATAATTAATTTTAATTACATCTCAATAATTATATAACAATTAACAACCCTATGTTGAAATACACAGGAGAAGAGTATTTTTTTTTTTCTTTAATGTTAAAAGAAGAAAACTATCTGATTGGAAAGTAAACAATAACATAGACTATCTGATGAACCAAGCTTAAACCGGAATTCTGATCTGGTCTTTTGCGGTTATAATCTGCCTTTTAGTGGTGTACGGCCGAGAACCGACCGAGTCGTACGTGTAGTAACTTGTTTGATCAGTTTCATTGTTCAAATGTCATCATTAGTCCCAAGTAAAGTCAAGCCTCGATAGTTTCTTCAATTCTTGTCAAACCATTATTAGCCACCCCCAACATACCTTGTATATATACAAGT
1	1878532	1879906	1879656	AT1G06148	upstream 3k of TSS	3.02432	6.32861	CTGGGCTTACCTTTGACCCTAGCAAACTAGGAGGCTTGAACAAATAGTGAAATTCCAAAGATTAAAAACAAATAAAAAGATAAGAGTGTGCATGCACCCGTCTCTCTTGCGCTACAGGTTATTATTGTATTCTCAAGTTGCACGATACAAGCCAATTATGTTTCAATGGTCCACCACTAATAGGCTCATCCCACTAAATTAGATTTTTTAAAATCAGAATCTTTATATAACCACTTTATTAGTTTGGTATATCCTCTTAAACTTTTGCTAATTATCTTCCTAAATGTTTCTATTTTTTATACATACGTATCACATAGATTTAGTCCCTAAAATGTCTTATTGATCCTGAAATAATTGAATTCGAATATGCATTCTCGCAAATTTGATGTAATTCACCCAT
1	1882530	1883030	1882780	AT1G06160	upstream 3k of TSS	3.19725	4.18704	ACTATATTAGTTGAACTGATCAAGAAGAGACGAGAGAGTATATGAAGAGGCCAAAGTGTCGCTAACTGGTGAGCTCATCTATTTTGTCGGGAATACGCCGCCGTACGTCATACACTCAACCTGGTCTTGTCCCACGTGGAACATTTCACCCACTTCTGTGTATCTCATATTAATAGATAGATCCTATTACGTAACTTTCTTTCTTTCTATGAATATTATTATTGTAGCACCAATTATCTTTTTGTTGGCCCCATTTTCCGTTTTTATGATAAATGGTGATCGCGTATTCGGAGGCAGCCTAATTGTCATATTGGACCTATTGAAATAAAATATATTAAAATAATAATATTTTGTGTAATAGCCCCCAAATTCAAATATCTAATCCGTTCTATATATTTCC
1	1891030	1891530	1891280	AT1G06180	TSS to down 0.5k of TTS	2.57791	2.06783	GAGTTTTGATTTGTTTTAGTTAAAGACTTATATATCTTCCTTTGTGACCCACATGAATAAAAGTCGTTTACGTTTCCTATATTAGTCCTCTTTCTATTTATCGTTCTATTACTTTTGGTTAGTTAAAATACAGATCAGGACATATGCTAAATGTTCGTATCATGTTATACATACATATATTATGATTTCTTTTTTCTCTCCCTTTTAATGTAATTTTAAATCTATGGTGATGTCTTGTACTGTAACTTGTTTAGTGGATGGCTAGATTAAAGAAAGTCTATGTTGTTGTTCTAATGGTAGTCGCATATTCCCTTTTTTTCTATGCACAATGAATTTACTATATAAATCACATTTAAAACTCTTATAATTCACTAACAGAACAGTAATGGCTAACCGACAA
1	1905156	1905906	1905780	AT1G06220	TSS to down 0.5k of TTS	2.5087	2.33299	GTTTCTATTTCAAGTGAAATCAGTTAGCTATGCATGTCATTCAATATAGACATAATTTTGTTTTCTTCCATTCGTTTTACAATTTTTAACTAACAGAAATTATACATTACGTCACTTACTACGTTCCCACTAAAAATAGAGGCAAATGCAATCAAGTGATGACGACCTTTCAAAAATAAATATTAAGAGATATATAAGAAGGGACTAGCTAGGTAGATATGACTAGATTCCAACTTAATTAACGTATTTAATTTCTGCATAGATGGACGTTAATTAGGACTTTAGCTTCTCTATAAATACCGTAGCTATTGAGCTTATATATGGAGATCACCCCCTTAAAATCTTCAAAGACTATATATCTCACCTTTAAGAACTAAGAGGAAGTTACATATATATGGCA
1	1905156	1905906	1905780	AT1G06225	upstream 3k of TSS	2.5087	2.33299	GTTTCTATTTCAAGTGAAATCAGTTAGCTATGCATGTCATTCAATATAGACATAATTTTGTTTTCTTCCATTCGTTTTACAATTTTTAACTAACAGAAATTATACATTACGTCACTTACTACGTTCCCACTAAAAATAGAGGCAAATGCAATCAAGTGATGACGACCTTTCAAAAATAAATATTAAGAGATATATAAGAAGGGACTAGCTAGGTAGATATGACTAGATTCCAACTTAATTAACGTATTTAATTTCTGCATAGATGGACGTTAATTAGGACTTTAGCTTCTCTATAAATACCGTAGCTATTGAGCTTATATATGGAGATCACCCCCTTAAAATCTTCAAAGACTATATATCTCACCTTTAAGAACTAAGAGGAAGTTACATATATATGGCA
1	1905156	1905906	1905780	AT1G06230	upstream 3k of TSS	2.5087	2.33299	GTTTCTATTTCAAGTGAAATCAGTTAGCTATGCATGTCATTCAATATAGACATAATTTTGTTTTCTTCCATTCGTTTTACAATTTTTAACTAACAGAAATTATACATTACGTCACTTACTACGTTCCCACTAAAAATAGAGGCAAATGCAATCAAGTGATGACGACCTTTCAAAAATAAATATTAAGAGATATATAAGAAGGGACTAGCTAGGTAGATATGACTAGATTCCAACTTAATTAACGTATTTAATTTCTGCATAGATGGACGTTAATTAGGACTTTAGCTTCTCTATAAATACCGTAGCTATTGAGCTTATATATGGAGATCACCCCCTTAAAATCTTCAAAGACTATATATCTCACCTTTAAGAACTAAGAGGAAGTTACATATATATGGCA
1	1952780	1954280	1953785	AT1G06400	upstream 3k of TSS	3.52798	9.76867	CTTTGTTTTTTTATAGACCAACATTAACCATAAATAAATCTATTCCCATATGCTTCCATTTTTAATTAATTCCTGTTCCACTAACGAATACCATCCAAAACAAAAACGTATGACACTTGATCACTCTGGTTCACCACACGCTCAAAAGCGTCCCCTGTTTCGACACGTGTCAAACGGTCCAAAACGAGGTCCTAGACACGTTTGGTAAGTCACTTAGCTATTTTAGCCCCAAAAGTGGTCCACACATCGCATCGCACACGGCATCACGCGTCCTCACGTTCTTTCTCCATATCACGTGTCCGATCCTCCACGCGCTTCTCCTCGCGCGTAACGGACTCATTGGTGTACTCGTGCCAGCTGGCAATAGTGCGAGTCCGGCTGGCTAACTAGCCTTATCCAA
1	1952780	1954280	1953785	AT1G06410	upstream 3k of TSS	3.52798	9.76867	CTTTGTTTTTTTATAGACCAACATTAACCATAAATAAATCTATTCCCATATGCTTCCATTTTTAATTAATTCCTGTTCCACTAACGAATACCATCCAAAACAAAAACGTATGACACTTGATCACTCTGGTTCACCACACGCTCAAAAGCGTCCCCTGTTTCGACACGTGTCAAACGGTCCAAAACGAGGTCCTAGACACGTTTGGTAAGTCACTTAGCTATTTTAGCCCCAAAAGTGGTCCACACATCGCATCGCACACGGCATCACGCGTCCTCACGTTCTTTCTCCATATCACGTGTCCGATCCTCCACGCGCTTCTCCTCGCGCGTAACGGACTCATTGGTGTACTCGTGCCAGCTGGCAATAGTGCGAGTCCGGCTGGCTAACTAGCCTTATCCAA
1	1977280	1978158	1977780	AT1G06475	upstream 3k of TSS	2.83797	3.43705	CAATTAGTCACGCCGTACGCAATAATAATAATAATAATAAGTTGAAGTAGCTGGAAACAAACAATAAAAAGGTTGAGAAGAAGTCAAAGTAGCTGGAAACAAAATCTGACCGTTAAGAAAGTTGATTTGTCCAGATAATGATAATTGGTTAAGCCTGCCAAGGGACTCATTAGAATAGTTTAGTGTTATCATCACACGTTATTTTTTCTTTCGTTTTGAAGTATTCTTGAGAATCCAGTTCAGAATCCTAGACCAATTGCCAAAAAAAAAAAGAGATGTAAAACTGTGAAAATGGAATGTAAGGGTACAAATATGAAATGTCAACTATGCAAAATGTGGAACTGTTCAGAACAGGTTTGTATATCGTTTTAAGCAAGGAATGATATGATGTGAAATAGTT
1	1977280	1978158	1977780	AT1G06480	TSS to down 0.5k of TTS	2.83797	3.43705	CAATTAGTCACGCCGTACGCAATAATAATAATAATAATAAGTTGAAGTAGCTGGAAACAAACAATAAAAAGGTTGAGAAGAAGTCAAAGTAGCTGGAAACAAAATCTGACCGTTAAGAAAGTTGATTTGTCCAGATAATGATAATTGGTTAAGCCTGCCAAGGGACTCATTAGAATAGTTTAGTGTTATCATCACACGTTATTTTTTCTTTCGTTTTGAAGTATTCTTGAGAATCCAGTTCAGAATCCTAGACCAATTGCCAAAAAAAAAAAGAGATGTAAAACTGTGAAAATGGAATGTAAGGGTACAAATATGAAATGTCAACTATGCAAAATGTGGAACTGTTCAGAACAGGTTTGTATATCGTTTTAAGCAAGGAATGATATGATGTGAAATAGTT
1	1977280	1978158	1977780	AT1G06490	upstream 3k of TSS	2.83797	3.43705	CAATTAGTCACGCCGTACGCAATAATAATAATAATAATAAGTTGAAGTAGCTGGAAACAAACAATAAAAAGGTTGAGAAGAAGTCAAAGTAGCTGGAAACAAAATCTGACCGTTAAGAAAGTTGATTTGTCCAGATAATGATAATTGGTTAAGCCTGCCAAGGGACTCATTAGAATAGTTTAGTGTTATCATCACACGTTATTTTTTCTTTCGTTTTGAAGTATTCTTGAGAATCCAGTTCAGAATCCTAGACCAATTGCCAAAAAAAAAAAGAGATGTAAAACTGTGAAAATGGAATGTAAGGGTACAAATATGAAATGTCAACTATGCAAAATGTGGAACTGTTCAGAACAGGTTTGTATATCGTTTTAAGCAAGGAATGATATGATGTGAAATAGTT
1	1996406	1997406	1996656	AT1G06520	upstream 3k of TSS	2.40669	2.50042	AATAAAGCTAGTACCGTATAGTCCAAGGTTATTAATTATCGGCTACGCAAGTACGCAAGACACTTTCTAGTATTATGTTGTGAATGATGCAAGTTGGCCGCTTTATTAAAACTGTTGAATGTTGTTGCGTTGCTTTCTCAGCTTCCACTTGGAGGGCTTTGGGGCAGAGCCATGCTGCATGTGTTAGCAAAAATAAATTAAAAAAAGCAATTGCCCTAGGCCACAAAAAAAAATATGAAACTTACTTTCATCATTAGGTTTAAGTATTTAGTTTTATATAATTTGTTTAGTTAAGCTCTTTTTAAGAATTTCAATTATTATTATCACAAAAAGTTATGAATATTTTGACTATCATATCTTCAGAGAGGAAGTAGGTTAGAAAATTCAATCATGTAATTGA
1	1998156	2000530	1999280	AT1G06530	upstream 3k of TSS	3.08484	10.4507	ATTTTAAAATATCACGTCGATCCATACCCTCTTTCTTCAATGTGTTTTCTTTTTCTGGCATTTGTTTTGGACTGTCTCGATTTTTATTCTTCCTACTTGTGAATATATTACTACCGCTTTGGTTATTGTCATTGATTACACATGAGACAAACAAAATTTACAAATACATATAAATGATATAACATAATTCAAATCAGTTAAAAATCCTATGAGGTTAGATAGATCCCTACCACGAAAAGTCAACACCACGAAGTATTGAAGACATGCACCGACGTACATAGCGTGTTACCAAAAAAGGATACCTATGCATGCTATCGTCAAGACTTCACCACAAAAAATTAAAGAAACTAATGTCAACAAAATAAAATAAGAGAAAACTAATTTCTGAAGAAGTCTCCAT
1	2025160	2025782	2025280	AT1G06590	upstream 3k of TSS	2.62191	1.97413	CAAAGGATTACCTCATGTAGTTGTTGCCAACTTGCCATTAACCATGATAGTGACGCAGGCTTCCAAAACATTTCGACGCGAGAGCCACTATCCGAATACTTGAATAATATTATTGTTGCGATTTTTTAAAAAGGTCTTGCTGATGGCCAAAAATAAAATAATAACAAAAATTATTGTATATACAATATATAAACGTGACAAAATGAGCTGTTGAATATGATACTAGTATAGTTCGTATATTAATTTATTTTGACCAATTGTACATTTTCGTCATCGGGGATGTAGCTCAGATGGTAGAGCGCTCGCTTAGCATGCGAGAGGTACGGGGATCGATACCCCGCATCTCCATTTTCCTATTTTTTGTTATCATTATTTTTTCTTGTCCCGGTTTTTCCCCACG
1	2025160	2025782	2025280	AT1G06610	TSS to down 0.5k of TTS	2.62191	1.97413	CAAAGGATTACCTCATGTAGTTGTTGCCAACTTGCCATTAACCATGATAGTGACGCAGGCTTCCAAAACATTTCGACGCGAGAGCCACTATCCGAATACTTGAATAATATTATTGTTGCGATTTTTTAAAAAGGTCTTGCTGATGGCCAAAAATAAAATAATAACAAAAATTATTGTATATACAATATATAAACGTGACAAAATGAGCTGTTGAATATGATACTAGTATAGTTCGTATATTAATTTATTTTGACCAATTGTACATTTTCGTCATCGGGGATGTAGCTCAGATGGTAGAGCGCTCGCTTAGCATGCGAGAGGTACGGGGATCGATACCCCGCATCTCCATTTTCCTATTTTTTGTTATCATTATTTTTTCTTGTCCCGGTTTTTCCCCACG
1	2025160	2025782	2025280	AT1G06620	upstream 3k of TSS	2.62191	1.97413	CAAAGGATTACCTCATGTAGTTGTTGCCAACTTGCCATTAACCATGATAGTGACGCAGGCTTCCAAAACATTTCGACGCGAGAGCCACTATCCGAATACTTGAATAATATTATTGTTGCGATTTTTTAAAAAGGTCTTGCTGATGGCCAAAAATAAAATAATAACAAAAATTATTGTATATACAATATATAAACGTGACAAAATGAGCTGTTGAATATGATACTAGTATAGTTCGTATATTAATTTATTTTGACCAATTGTACATTTTCGTCATCGGGGATGTAGCTCAGATGGTAGAGCGCTCGCTTAGCATGCGAGAGGTACGGGGATCGATACCCCGCATCTCCATTTTCCTATTTTTTGTTATCATTATTTTTTCTTGTCCCGGTTTTTCCCCACG
1	2025160	2025782	2025280	AT1G06630	upstream 3k of TSS	2.62191	1.97413	CAAAGGATTACCTCATGTAGTTGTTGCCAACTTGCCATTAACCATGATAGTGACGCAGGCTTCCAAAACATTTCGACGCGAGAGCCACTATCCGAATACTTGAATAATATTATTGTTGCGATTTTTTAAAAAGGTCTTGCTGATGGCCAAAAATAAAATAATAACAAAAATTATTGTATATACAATATATAAACGTGACAAAATGAGCTGTTGAATATGATACTAGTATAGTTCGTATATTAATTTATTTTGACCAATTGTACATTTTCGTCATCGGGGATGTAGCTCAGATGGTAGAGCGCTCGCTTAGCATGCGAGAGGTACGGGGATCGATACCCCGCATCTCCATTTTCCTATTTTTTGTTATCATTATTTTTTCTTGTCCCGGTTTTTCCCCACG
1	2103402	2105156	2104156	AT1G06840	upstream 3k of TSS	3.07897	8.13012	AAAAAAAGAAACAGCTGGAATAAATTACTCAAATAAGAAAAGAAATACAATGGGCACTATTAAAAAGCATAGACATGAGCTATATATTATTTATGTTTAGAGAAGAACTTTCCAACAGAATTTGGTTTTAAAAAATACCCGTTAGGTGACAATAAATGGGAGAAACTATATCTTAAGTATGTTCATTATTTATATATAAAAAAAGGGAGAATCACAATTCACAAGTATGTTGATAAATAATAATAAAACAAAAAAAAAAAAGACAAAAGAAACTTTAGCTGGTAAAAGTAAGCATCATTAGGTTTTTAATTTGAATCACTATTAAATGATGCCGGTCCACTACTTGCGTTTAAGACAATTTAGAGAGACTTAACTAAAAAACTTATTACTTAAAGCGATC
1	2103402	2105156	2104156	AT1G06850	upstream 3k of TSS	3.07897	8.13012	AAAAAAAGAAACAGCTGGAATAAATTACTCAAATAAGAAAAGAAATACAATGGGCACTATTAAAAAGCATAGACATGAGCTATATATTATTTATGTTTAGAGAAGAACTTTCCAACAGAATTTGGTTTTAAAAAATACCCGTTAGGTGACAATAAATGGGAGAAACTATATCTTAAGTATGTTCATTATTTATATATAAAAAAAGGGAGAATCACAATTCACAAGTATGTTGATAAATAATAATAAAACAAAAAAAAAAAAGACAAAAGAAACTTTAGCTGGTAAAAGTAAGCATCATTAGGTTTTTAATTTGAATCACTATTAAATGATGCCGGTCCACTACTTGCGTTTAAGACAATTTAGAGAGACTTAACTAAAAAACTTATTACTTAAAGCGATC
1	2107656	2108530	2108028	AT1G06860	upstream 3k of TSS	2.55756	2.85722	GGAAGACAACGAGAGATTAGTGTTTGGCTAAAAGAAAAAAAAACGAAACAGAATCCATTTTGTTAATTAGGTTGTGGTCAAACTCAACCCAACTAAGTTAACGACTAATTATTTAAAGATAATACTGATTAATTAAGAAATATCAACGAAGCTTCGGGCGAACCTTAAGAGAGAGATGACGTATGTGCTGCGGTCATTCACTTTCTTTATAGTTTTCCACATACACACTCCTGCGCCCGGTCCCAGAGCCTTTACCTTGTTACGTCTCTAGTTCATAACTACATGTCTACCATGTATTATAGGGATATCAAAATGGTCTATACATGATTCATTATTTCATATATCTAGGTTATATATTATTTTCTTATAGTTGATTTATAAACACCAAAATATCTTTAGC
1	2107656	2108530	2108028	AT1G06870	upstream 3k of TSS	2.55756	2.85722	GGAAGACAACGAGAGATTAGTGTTTGGCTAAAAGAAAAAAAAACGAAACAGAATCCATTTTGTTAATTAGGTTGTGGTCAAACTCAACCCAACTAAGTTAACGACTAATTATTTAAAGATAATACTGATTAATTAAGAAATATCAACGAAGCTTCGGGCGAACCTTAAGAGAGAGATGACGTATGTGCTGCGGTCATTCACTTTCTTTATAGTTTTCCACATACACACTCCTGCGCCCGGTCCCAGAGCCTTTACCTTGTTACGTCTCTAGTTCATAACTACATGTCTACCATGTATTATAGGGATATCAAAATGGTCTATACATGATTCATTATTTCATATATCTAGGTTATATATTATTTTCTTATAGTTGATTTATAAACACCAAAATATCTTTAGC
1	2172158	2173406	2173030	AT1G07080	TSS to down 0.5k of TTS	2.63694	4.846	ACTCTGTATGACTATAGACTATAGTAAAAATCAATTAGGTAATCGACATTATTATAGAGACTAAAATTGTTTTCTAAGATAAAATCTAATTAATCATTGAATCATTGAAATCTAGTTTCTAGATTTCGATTAGCTAATTTACGACTTTAGTCTAAATATGAATATATTAACAAACTGAGAAAACATTATGTAATGTTTTTGAGTTTAACCAAGAGACAAGGGAAACAAGCTAAAGGGGTTACAAGGTTGAAGAACACACGTGTGGAATGACACGTATTAGAACACAGTGAACACGAGGCCTGATGTCGGTCGGAAATAGTGGCAAACAATACTGTCTCAAGAGTCACGATCTTGTTCTGCTCATGTGACTTTTACCATCTTTCCAAGGTTATTTACGTAC
1	2174788	2175530	2175156	AT1G07090	upstream 3k of TSS	2.66903	3.09001	CAAATCAGACAAAAAAAGAAAAGAAAGAACAGAGGGTTTTGGGTTGAACAGTGTGAATTGTGAAAGAAGTAGAGGATGTAGAAAGAAGAGTAGGAAAAATAGAAATGTGAGAAACTAAATCACGTGGTCATGGCCCTACTCACAGGCCACTTGACACTTTTCACTATTCTATTTAGGTCAAGTGTGGGGCTATGCTTAAATCTTTTTATAAAAAAATTCTTATCAATACCACTATTATTAGGAGATATTATTTTCTAAAGTTATTGGAATTATAAACCAATCAGGAAATTGCAAGTATGGAAGACAGATCTGAATTATTAGTTTTTGTAATTTAATAATTACTTGGAAGTTGGTTTACATTTTTTGTTCATATTCTTCTCTTAACAAATTTTATATGGTA
1	2176530	2177780	2177156	AT1G07100	upstream 3k of TSS	2.53372	4.52982	GACAGGACGTCTTGACATTTATTTATGGATTTTTTCTTAATCGGAATACACTACGTTAATTATCAAGAAGGAATACATAGTTAGAAAATAAATGGTTATGACTAGTGTTCTATTTATAGTAATAAAAATTCCCGAAAAGCTTTTTATTTAGCTGGGACACTAACCAAATGAAAAAGGTAAGAATAGTTTTTTCATAATACGAAATTACATATTTTCTTTTTGTTCAAAGCTGTTATATAGTACATATATAATATTTATTCTAATTAAGATGGCTTCAGGGATACCCAGATGATTTAGACAAGTAATGAAATCATGTAAATAATATATTCTTGGTTAAAATAATAAGATATTTGCAAACGATAGAAACAAACCAAGCAAGAGTCATAAATAATTTCAAAAA
1	2176530	2177780	2177156	AT1G07110	TSS to down 0.5k of TTS	2.53372	4.52982	GACAGGACGTCTTGACATTTATTTATGGATTTTTTCTTAATCGGAATACACTACGTTAATTATCAAGAAGGAATACATAGTTAGAAAATAAATGGTTATGACTAGTGTTCTATTTATAGTAATAAAAATTCCCGAAAAGCTTTTTATTTAGCTGGGACACTAACCAAATGAAAAAGGTAAGAATAGTTTTTTCATAATACGAAATTACATATTTTCTTTTTGTTCAAAGCTGTTATATAGTACATATATAATATTTATTCTAATTAAGATGGCTTCAGGGATACCCAGATGATTTAGACAAGTAATGAAATCATGTAAATAATATATTCTTGGTTAAAATAATAAGATATTTGCAAACGATAGAAACAAACCAAGCAAGAGTCATAAATAATTTCAAAAA
1	2188152	2188780	2188530	AT1G07120	upstream 3k of TSS	2.68841	2.20309	ACCCGAACGCGGAGATCTTGCACTGGTTGGAGTGTTTAAAGCTTGGTCAAAGTTGTTATCGTGTTCGTATTCAAAGTTAATCAACTTGGGAAAGGGAGAGTCATGAAATGTGTGCTGAAGATGAAAGATCAAGAGAATGTACACCAACACCAAAGTTGTCTTTCTCAAACTCATTTCTTTTTTTTTGTTTACGTGTCTCACGCCTCACCTTTCCCTTTTGCTTTCTATTTATATTAATTTGGTTTAGACTTTAGAGTTTTTTTTTAAGAAAAAATAAAGGGAAAGAGGAAGAAATAGTCTCATTAAGCTGCCGAGATACATATTTTAAAAATGTATGTATTATTTTATTTTCAAGGTAAAAACATTGTAATTACATAATCAATTGAGCAAAAGGTTATAC
1	2188152	2188780	2188530	AT1G07128	upstream 3k of TSS	2.68841	2.20309	ACCCGAACGCGGAGATCTTGCACTGGTTGGAGTGTTTAAAGCTTGGTCAAAGTTGTTATCGTGTTCGTATTCAAAGTTAATCAACTTGGGAAAGGGAGAGTCATGAAATGTGTGCTGAAGATGAAAGATCAAGAGAATGTACACCAACACCAAAGTTGTCTTTCTCAAACTCATTTCTTTTTTTTTGTTTACGTGTCTCACGCCTCACCTTTCCCTTTTGCTTTCTATTTATATTAATTTGGTTTAGACTTTAGAGTTTTTTTTTAAGAAAAAATAAAGGGAAAGAGGAAGAAATAGTCTCATTAAGCTGCCGAGATACATATTTTAAAAATGTATGTATTATTTTATTTTCAAGGTAAAAACATTGTAATTACATAATCAATTGAGCAAAAGGTTATAC
1	2188152	2188780	2188530	AT1G07130	TSS to down 0.5k of TTS	2.68841	2.20309	ACCCGAACGCGGAGATCTTGCACTGGTTGGAGTGTTTAAAGCTTGGTCAAAGTTGTTATCGTGTTCGTATTCAAAGTTAATCAACTTGGGAAAGGGAGAGTCATGAAATGTGTGCTGAAGATGAAAGATCAAGAGAATGTACACCAACACCAAAGTTGTCTTTCTCAAACTCATTTCTTTTTTTTTGTTTACGTGTCTCACGCCTCACCTTTCCCTTTTGCTTTCTATTTATATTAATTTGGTTTAGACTTTAGAGTTTTTTTTTAAGAAAAAATAAAGGGAAAGAGGAAGAAATAGTCTCATTAAGCTGCCGAGATACATATTTTAAAAATGTATGTATTATTTTATTTTCAAGGTAAAAACATTGTAATTACATAATCAATTGAGCAAAAGGTTATAC
1	2190906	2191530	2191030	AT1G07135	upstream 3k of TSS	2.79141	3.42865	TACTTATCCATATTTATATTTATTGACCTTTGTTTTAAACAATATAGATTTTATGAAGGAGCACACAAACTAAAAAAAAAGTAAGGTTAATTAGGAGATAAGTGTTTCCAGATGTCGTGGATGGAAAAGAATTAATCCATCTAAATTCATTTCTGGTATCATGTTAATGAAAAATCAGTTAGATAGCAAATAGAATAAAAATGAAGGAAATAAATAGCATGATTATAAAAAGGTTTGGCCGCGTGTACAAGTTGACTGTCAGGGTCAATTTTGGGTTATAGAGCAAAGAAAAGTGGACCATATTGATGACAACTTTCACATGTCTACCATTCTTGATTTTCAGAATTTGAATCTTTTGATATGTTATATTCCCTAAATATTTATCAGGAAATATCTTATT
1	2195653	2197780	2196773	AT1G07140	upstream 3k of TSS	3.51583	12.5995	TCATTATCAAGGATTCATGAATCCAAACCATGTCTTAGCCAATCATAAGCAATGGACATAAATTAATTTATATTCGTCAAACAATTAACATAAAGAAGGTGAGGGTGTACAGTAACAGAATATATACGCGAAGTAGATGATATCCGAATAAATTATCGGAGTTGTCAAAGGGGTTGGAGATGAAGGAAGAGGTTGCCGAAAGGGGTTGGGTTTTAAAAATGGGGGTCCATTTGGAAACTTACGTGGCATGAAGCGGTTGGCTCACGTTCTTTGACATATTAACGAGTTGTCTGAACACACATATTGGGAATTGACGTGCTTGATCAACCTCCACGCATAGTGAAAATATTATATTAGTTTTTATTCTTTGTTTGGTTGGGATCATGAAGGAAGCACAAGA
1	2195653	2197780	2196773	AT1G07150	upstream 3k of TSS	3.51583	12.5995	TCATTATCAAGGATTCATGAATCCAAACCATGTCTTAGCCAATCATAAGCAATGGACATAAATTAATTTATATTCGTCAAACAATTAACATAAAGAAGGTGAGGGTGTACAGTAACAGAATATATACGCGAAGTAGATGATATCCGAATAAATTATCGGAGTTGTCAAAGGGGTTGGAGATGAAGGAAGAGGTTGCCGAAAGGGGTTGGGTTTTAAAAATGGGGGTCCATTTGGAAACTTACGTGGCATGAAGCGGTTGGCTCACGTTCTTTGACATATTAACGAGTTGTCTGAACACACATATTGGGAATTGACGTGCTTGATCAACCTCCACGCATAGTGAAAATATTATATTAGTTTTTATTCTTTGTTTGGTTGGGATCATGAAGGAAGCACAAGA
1	2201275	2201780	2201406	AT1G07160	upstream 3k of TSS	2.47686	1.35831	AGTGGTTGTCAATTATGTGATTGTTAGCGTTTGGTTGTCCATAAATATGATTCAGTTGGTGGATTAGGCCTCGGAAGTTTTCTGGAGAAACACCGTCCCTCTGTGTTTGCCAATGAATTATCTGACTCACAAAATTAACGTAATCTTGTGTATAAATCAACTTCATTCTTTTAAGTTTTAACAGCATTACCACTTGTGAATTCAGCTATGATTGAATACATAGCTGGGCGATAACTATAATTTTCTAGATAAATGTCAACTTAAAACTTTAAAGAATACGCAATAACTCTGACTCTCTAACGTCGACAAAAAGGTTATCATCCATTACATAAAAAACCCCACATGATCGTCAGAATTCAGAAATATTCGTTTTCAAAGTAAGGAAACCCCAAAATCCCTT
1	2195653	2197780	2196773	AT1G07170	upstream 3k of TSS	3.51583	12.5995	TCATTATCAAGGATTCATGAATCCAAACCATGTCTTAGCCAATCATAAGCAATGGACATAAATTAATTTATATTCGTCAAACAATTAACATAAAGAAGGTGAGGGTGTACAGTAACAGAATATATACGCGAAGTAGATGATATCCGAATAAATTATCGGAGTTGTCAAAGGGGTTGGAGATGAAGGAAGAGGTTGCCGAAAGGGGTTGGGTTTTAAAAATGGGGGTCCATTTGGAAACTTACGTGGCATGAAGCGGTTGGCTCACGTTCTTTGACATATTAACGAGTTGTCTGAACACACATATTGGGAATTGACGTGCTTGATCAACCTCCACGCATAGTGAAAATATTATATTAGTTTTTATTCTTTGTTTGGTTGGGATCATGAAGGAAGCACAAGA
1	2201275	2201780	2201406	AT1G07175	upstream 3k of TSS	2.47686	1.35831	AGTGGTTGTCAATTATGTGATTGTTAGCGTTTGGTTGTCCATAAATATGATTCAGTTGGTGGATTAGGCCTCGGAAGTTTTCTGGAGAAACACCGTCCCTCTGTGTTTGCCAATGAATTATCTGACTCACAAAATTAACGTAATCTTGTGTATAAATCAACTTCATTCTTTTAAGTTTTAACAGCATTACCACTTGTGAATTCAGCTATGATTGAATACATAGCTGGGCGATAACTATAATTTTCTAGATAAATGTCAACTTAAAACTTTAAAGAATACGCAATAACTCTGACTCTCTAACGTCGACAAAAAGGTTATCATCCATTACATAAAAAACCCCACATGATCGTCAGAATTCAGAAATATTCGTTTTCAAAGTAAGGAAACCCCAAAATCCCTT
1	2201275	2201780	2201406	AT1G07180	upstream 3k of TSS	2.47686	1.35831	AGTGGTTGTCAATTATGTGATTGTTAGCGTTTGGTTGTCCATAAATATGATTCAGTTGGTGGATTAGGCCTCGGAAGTTTTCTGGAGAAACACCGTCCCTCTGTGTTTGCCAATGAATTATCTGACTCACAAAATTAACGTAATCTTGTGTATAAATCAACTTCATTCTTTTAAGTTTTAACAGCATTACCACTTGTGAATTCAGCTATGATTGAATACATAGCTGGGCGATAACTATAATTTTCTAGATAAATGTCAACTTAAAACTTTAAAGAATACGCAATAACTCTGACTCTCTAACGTCGACAAAAAGGTTATCATCCATTACATAAAAAACCCCACATGATCGTCAGAATTCAGAAATATTCGTTTTCAAAGTAAGGAAACCCCAAAATCCCTT
1	2212404	2212906	2212404	AT1G07200	upstream 3k of TSS	2.22018	0.624307	GAGACGTCGTCTGCGCGTGGCTTCTCCGACGAGCTACAACAACAGCATCGTCGAGGGCACGAGCAGCTTCTTCCGTCAAGCATTCTCTCGCCGTAGTCACCGGCGTCGGCATCGCCGGCAAAAAAAAAGTCAGAATCAAAAGTAGAAACTTCACCAACGCCTTTTCTCCAATAAAAAACCAGCCCACTTACTCTTCTCACCAACAATAATCAGAAACACAAGAAAAAGCCAAAAAAATAATCAGCAAATATATATAAAAAAAAAAAAGAAGCGTGAAATTTCTGGAAATGATTTTTATCAGAAAACTTCTTATTAGTCTCTTTAGCTTAAAAGTTGCTATATAAAAAAGATGGTTTTGGTTCAATCCACAAAATCTTACGCTTGGATATGTACAAGAGTC
1	2213904	2215278	2214902	AT1G07210	upstream 3k of TSS	3.22059	7.26479	GAGTGAATGTGTTTTGTACTTCTTTTTTTATTCACTTTATTTTAAAATCTACAAAAGTAACTGTAAATCATATTAAAGATATATTCAAGAAAACAATATATATTTATGTTCATTTATGTATAAATTGAAAAATTATTTAGAAAATCAAAAAGAGAAAAAGAAAATCAAAGTGAAATTGTTTTTGTTTGTTTGCTACCCCGAATCCAAAATTTGGTCGACATGTGCCTAACGATGAAGCAAACCAAACTTTATGGCAACTATTATTTCCCAAATAGTATACATTATTGTGAAGACTTGCGGAGAGCAGCATGGGCAAGTTACAAGTGGCAAGTCACCTCTGTCATGCCTTTTTTGGCATCGAAACCTTCTATCAGCCCATTATTAAGCCAATCGAGGCCTT
1	2300530	2301156	2300906	AT1G07480	upstream 3k of TSS	2.96113	3.45256	TAAGTTATATGATTTATGTAACTCATATCTCTCAAAATGAAAAGATTTATGTAACCCTTTAAAGAATTTATTCTGTTTTCGTTGGATTTTTCTATTCTAAATGGGTTTTGTTGTACTGATTCAGTTAGCCATATATAATAAGAAATGGAAAAAGAAGTTACGATTCCAATATTTGTGGTGTAGGCGAATTTTCTAATCTACTAGCATGATGCAACTTTATTGACCAGATTATTATCATCATCATCATCATCATAATTGTAAATCCATGACATTAACTAGACCCCATTAAGATATTGTTTCCAAGTCTAATCACGGCTATAAAAACAGCATAAACATTGCAAAAGCCATATGACGACAAATAAATTAGTAAATAAGTATGTGAAAAACACTCAGATCTGTT
1	2300530	2301156	2300906	AT1G07485	upstream 3k of TSS	2.96113	3.45256	TAAGTTATATGATTTATGTAACTCATATCTCTCAAAATGAAAAGATTTATGTAACCCTTTAAAGAATTTATTCTGTTTTCGTTGGATTTTTCTATTCTAAATGGGTTTTGTTGTACTGATTCAGTTAGCCATATATAATAAGAAATGGAAAAAGAAGTTACGATTCCAATATTTGTGGTGTAGGCGAATTTTCTAATCTACTAGCATGATGCAACTTTATTGACCAGATTATTATCATCATCATCATCATCATAATTGTAAATCCATGACATTAACTAGACCCCATTAAGATATTGTTTCCAAGTCTAATCACGGCTATAAAAACAGCATAAACATTGCAAAAGCCATATGACGACAAATAAATTAGTAAATAAGTATGTGAAAAACACTCAGATCTGTT
1	2300530	2301156	2300906	AT1G07490	TSS to down 0.5k of TTS	2.96113	3.45256	TAAGTTATATGATTTATGTAACTCATATCTCTCAAAATGAAAAGATTTATGTAACCCTTTAAAGAATTTATTCTGTTTTCGTTGGATTTTTCTATTCTAAATGGGTTTTGTTGTACTGATTCAGTTAGCCATATATAATAAGAAATGGAAAAAGAAGTTACGATTCCAATATTTGTGGTGTAGGCGAATTTTCTAATCTACTAGCATGATGCAACTTTATTGACCAGATTATTATCATCATCATCATCATCATAATTGTAAATCCATGACATTAACTAGACCCCATTAAGATATTGTTTCCAAGTCTAATCACGGCTATAAAAACAGCATAAACATTGCAAAAGCCATATGACGACAAATAAATTAGTAAATAAGTATGTGAAAAACACTCAGATCTGTT
1	2305036	2305530	2305036	AT1G07500	upstream 3k of TSS	2.94955	3.4352	GCTGAAAATATCCCTTCTTCGGTGGTTCCCTCTTCTTCCCAAAGCCTAGTAGCGATCTCTTCCTTCTCACCGGAGGTGGACAAGGCGGATATGCTGGTATCCGGCAATCATCACGTGTAGGCGTCGTGCATCCCATCTGATAATCATCATCAACCGTCACCGTATCTCCGTCGTCGTAGTTTTTCTCCTCCATTTTTGTCCGCTCTCTCGCACTTTCCTAATAAGGTTCTTAATTAGATTGCTTCTTTATTACACTAGTTTTGGAAGTGACCGTAGCTTGTTCTGGAAGTTGCTAGGTACTTGCGGTCTAGAAACTTACACGTGGAGGAACGTACTGCCACGTGCTAAAGCGTAGTTATATTCAGGTGGGAATAGTTGCCACACATACCCCACTCGAGTC
1	2305036	2305530	2305036	AT1G07510	upstream 3k of TSS	2.94955	3.4352	GCTGAAAATATCCCTTCTTCGGTGGTTCCCTCTTCTTCCCAAAGCCTAGTAGCGATCTCTTCCTTCTCACCGGAGGTGGACAAGGCGGATATGCTGGTATCCGGCAATCATCACGTGTAGGCGTCGTGCATCCCATCTGATAATCATCATCAACCGTCACCGTATCTCCGTCGTCGTAGTTTTTCTCCTCCATTTTTGTCCGCTCTCTCGCACTTTCCTAATAAGGTTCTTAATTAGATTGCTTCTTTATTACACTAGTTTTGGAAGTGACCGTAGCTTGTTCTGGAAGTTGCTAGGTACTTGCGGTCTAGAAACTTACACGTGGAGGAACGTACTGCCACGTGCTAAAGCGTAGTTATATTCAGGTGGGAATAGTTGCCACACATACCCCACTCGAGTC
1	2311905	2313785	2313156	AT1G07520	upstream 3k of TSS	3.50867	14.9535	AAAAAATAGTTGATGTTAGCTGATGAATACTATATCAACAAACAAACGAAATATGATAACATAAAGTGACTTCATCGTAATAATTATATAGAACAGCGACAATAAATAAACACAAGAAAGTGAAAAGGACCCCTCCAGATCTGATCCCACAATGCCATTCTGACATATATTGTGAGATTCTCACCACGTATTATTGTACTAGTACATGAAGAAATACTTTTATGTCAGAAAAACTCGAAATTGAGTGGGTGTCACGTTTTTGAGTAACTATATTTTTCTGTCTCCAAATAAATATTCAACTCTTTCGGCGTTATAAACAAATCCTGGATATAATAGTTAGGAAAGTTTATTGGATGGATTATTTGTTTGATTTTGAAATTATTGTTTGTTGTTTGTTGTT
1	2311905	2313785	2313156	AT1G07530	TSS to down 0.5k of TTS	3.50867	14.9535	AAAAAATAGTTGATGTTAGCTGATGAATACTATATCAACAAACAAACGAAATATGATAACATAAAGTGACTTCATCGTAATAATTATATAGAACAGCGACAATAAATAAACACAAGAAAGTGAAAAGGACCCCTCCAGATCTGATCCCACAATGCCATTCTGACATATATTGTGAGATTCTCACCACGTATTATTGTACTAGTACATGAAGAAATACTTTTATGTCAGAAAAACTCGAAATTGAGTGGGTGTCACGTTTTTGAGTAACTATATTTTTCTGTCTCCAAATAAATATTCAACTCTTTCGGCGTTATAAACAAATCCTGGATATAATAGTTAGGAAAGTTTATTGGATGGATTATTTGTTTGATTTTGAAATTATTGTTTGTTGTTTGTTGTT
1	2326656	2327530	2327156	AT1G07550	upstream 3k of TSS	3.60625	6.93397	AATCAATCAGTTCTACTAATTTCCACTTGCAAACCTTTTTTATAAAATTTAAACATGACACACACTTGTCAGATTTTATAATTCCACTTGAGAAAAGTCTTACCATAATCAAATTATTAGACAAATTATTTCGAATTTGGTTAGAAGATCGGTCCAACTCAATAGGTGGCTTATTGTTATTGGTATGTGAACGTTGACATATTTCCCGTTATGATCCGCCCCAAGCAGAAATATAAGTTAATAAATAATTATTTAACAATTCATCCGTTTTTTATATCCAAAGGTTTGATTTGGCATGTTTTATATTGCAAGTACATTGGCAATTCGTAATCCTTTTTTTTTTTTGGACAGAGGTGGGAAAATGAAAAACCTCCGTGGACTTCTATTGGCCTTCCTAGTT
1	2326656	2327530	2327156	AT1G07560	upstream 3k of TSS	3.60625	6.93397	AATCAATCAGTTCTACTAATTTCCACTTGCAAACCTTTTTTATAAAATTTAAACATGACACACACTTGTCAGATTTTATAATTCCACTTGAGAAAAGTCTTACCATAATCAAATTATTAGACAAATTATTTCGAATTTGGTTAGAAGATCGGTCCAACTCAATAGGTGGCTTATTGTTATTGGTATGTGAACGTTGACATATTTCCCGTTATGATCCGCCCCAAGCAGAAATATAAGTTAATAAATAATTATTTAACAATTCATCCGTTTTTTATATCCAAAGGTTTGATTTGGCATGTTTTATATTGCAAGTACATTGGCAATTCGTAATCCTTTTTTTTTTTTGGACAGAGGTGGGAAAATGAAAAACCTCCGTGGACTTCTATTGGCCTTCCTAGTT
1	2334030	2334530	2334280	AT1G07570	upstream 3k of TSS	2.91398	3.54436	TTATTTGCATGATGGAATGAGACAATGTCCGTGAGTATTAAGAGCATCTTTCCAGCTAAACCCTACGTACGTTGGTTCATTCATTCAGATTATTTTTCTTTTTCGTGTATCATGCATGGGATACTATCGTTGATTATTACACTTTGATGAAAACCACAACATGTGTGTGATGGTTCGTTGAAATTTGAATAAAATACAAAACTTAATTCATTAGGGGACTGGGCCCGTTCTATACTCGTATATCGTCCACAAGTTTTGAGGTCTTCTTCGATAAGAATTAACATATTATTAAATCCAGAGAGGAGACCGACAAAGATTGTCATTGACTCGATGGTTAGTCCTACATATATCTTTTAAGAAAATTGACTAACGCAACTTCAATAATCTTACAGATGCTGCT
1	2334030	2334530	2334280	AT1G07580	upstream 3k of TSS	2.91398	3.54436	TTATTTGCATGATGGAATGAGACAATGTCCGTGAGTATTAAGAGCATCTTTCCAGCTAAACCCTACGTACGTTGGTTCATTCATTCAGATTATTTTTCTTTTTCGTGTATCATGCATGGGATACTATCGTTGATTATTACACTTTGATGAAAACCACAACATGTGTGTGATGGTTCGTTGAAATTTGAATAAAATACAAAACTTAATTCATTAGGGGACTGGGCCCGTTCTATACTCGTATATCGTCCACAAGTTTTGAGGTCTTCTTCGATAAGAATTAACATATTATTAAATCCAGAGAGGAGACCGACAAAGATTGTCATTGACTCGATGGTTAGTCCTACATATATCTTTTAAGAAAATTGACTAACGCAACTTCAATAATCTTACAGATGCTGCT
1	2339156	2341780	2341280	AT1G07590	upstream 3k of TSS	3.16571	12.8462	TTTACTGATCAATAACTTGGCCTATAATATCAAAAAGTGGTAGTGGCATTTTTATTTATTTAAGATAATAGACATTTAGATTATATAGTTGCAATAATATAGAGTTTTTAGTTAAGATATAGGTTTTATACATGTTGTCTTAAATAGTTAAATTAAAAGATTATTTTGTAATCTTGTCAAGATAGTGAGATTTTTTTGGATATTTACTCAAAATCTGCCGAAATTAGAAAATCTATATCTAGAGGGATTATATAGTCCAACAAGAAAGCTATATGTATATCTCATATACAAAAACTTTGCTAACCCTATCATATACGAAACTAAAACTTACAGGAAAATATAAAATATATATAGGGAGGTTGACAAAAGATAATATATATATATAGGAAATGTATGGTGG
1	2339156	2341780	2341280	AT1G07600	upstream 3k of TSS	3.16571	12.8462	TTTACTGATCAATAACTTGGCCTATAATATCAAAAAGTGGTAGTGGCATTTTTATTTATTTAAGATAATAGACATTTAGATTATATAGTTGCAATAATATAGAGTTTTTAGTTAAGATATAGGTTTTATACATGTTGTCTTAAATAGTTAAATTAAAAGATTATTTTGTAATCTTGTCAAGATAGTGAGATTTTTTTGGATATTTACTCAAAATCTGCCGAAATTAGAAAATCTATATCTAGAGGGATTATATAGTCCAACAAGAAAGCTATATGTATATCTCATATACAAAAACTTTGCTAACCCTATCATATACGAAACTAAAACTTACAGGAAAATATAAAATATATATAGGGAGGTTGACAAAAGATAATATATATATATAGGAAATGTATGGTGG
1	2339156	2341780	2341280	AT1G07610	upstream 3k of TSS	3.16571	12.8462	TTTACTGATCAATAACTTGGCCTATAATATCAAAAAGTGGTAGTGGCATTTTTATTTATTTAAGATAATAGACATTTAGATTATATAGTTGCAATAATATAGAGTTTTTAGTTAAGATATAGGTTTTATACATGTTGTCTTAAATAGTTAAATTAAAAGATTATTTTGTAATCTTGTCAAGATAGTGAGATTTTTTTGGATATTTACTCAAAATCTGCCGAAATTAGAAAATCTATATCTAGAGGGATTATATAGTCCAACAAGAAAGCTATATGTATATCTCATATACAAAAACTTTGCTAACCCTATCATATACGAAACTAAAACTTACAGGAAAATATAAAATATATATAGGGAGGTTGACAAAAGATAATATATATATATAGGAAATGTATGGTGG
1	2347030	2349030	2348406	AT1G07615	upstream 3k of TSS	3.29319	13.0116	TTTTTGTCTTAGCCCATAATAAGATCTATATCAACATATCAACAACTTCTTTAATTAGCCTTTCCTAGTTTTCCGCAGCTAAGTTTATAAGCAAGTCTTTATTTGCTATTGGAGTTCACGCGTAAGCCCACGCTCGATCTGAGGCGTGTACCGGGTATTTTCAATGACCGGTCATGTCGTTTGACACCATGTTTTCCTTTTGAATTATTTGCACTAGTAACTTCTTTGCCCCTGTTCTCACATTAGAAGCTCCGTTTAGTATATGATTATAGTAATCATCATATGTCATACATACGATAACTCATCATAAGGTTTTCACAACGTTGATGATCAATTAGATTCCACAATTCAATATTTTGGAATATCCATTCTCTAACAGGATTAGATAGTTTTTACTAAC
1	2347030	2349030	2348406	AT1G07620	upstream 3k of TSS	3.29319	13.0116	TTTTTGTCTTAGCCCATAATAAGATCTATATCAACATATCAACAACTTCTTTAATTAGCCTTTCCTAGTTTTCCGCAGCTAAGTTTATAAGCAAGTCTTTATTTGCTATTGGAGTTCACGCGTAAGCCCACGCTCGATCTGAGGCGTGTACCGGGTATTTTCAATGACCGGTCATGTCGTTTGACACCATGTTTTCCTTTTGAATTATTTGCACTAGTAACTTCTTTGCCCCTGTTCTCACATTAGAAGCTCCGTTTAGTATATGATTATAGTAATCATCATATGTCATACATACGATAACTCATCATAAGGTTTTCACAACGTTGATGATCAATTAGATTCCACAATTCAATATTTTGGAATATCCATTCTCTAACAGGATTAGATAGTTTTTACTAAC
1	2347030	2349030	2348406	AT1G07630	upstream 3k of TSS	3.29319	13.0116	TTTTTGTCTTAGCCCATAATAAGATCTATATCAACATATCAACAACTTCTTTAATTAGCCTTTCCTAGTTTTCCGCAGCTAAGTTTATAAGCAAGTCTTTATTTGCTATTGGAGTTCACGCGTAAGCCCACGCTCGATCTGAGGCGTGTACCGGGTATTTTCAATGACCGGTCATGTCGTTTGACACCATGTTTTCCTTTTGAATTATTTGCACTAGTAACTTCTTTGCCCCTGTTCTCACATTAGAAGCTCCGTTTAGTATATGATTATAGTAATCATCATATGTCATACATACGATAACTCATCATAAGGTTTTCACAACGTTGATGATCAATTAGATTCCACAATTCAATATTTTGGAATATCCATTCTCTAACAGGATTAGATAGTTTTTACTAAC
1	2366533	2367156	2366780	AT1G07645	TSS to down 0.5k of TTS	2.20718	0.749903	TGTTCTCTTAACTATTTTGGTCTTCAGCCCATTCTAATATGTGTGTGTGTAATACTGTAATGTAAACATTATGTATATTATATCAGGACCCAGTGCTACTTTTAAATATCTTTTCTTAAGGTTTGACAGAGACCCTTCAGAAATTATATCCCCAAGCGATTTTGGGATTAGTCCTTGTATGAGATTAGTCTATGTTTTGCTTTAAGAGTACTAGTCTATGTTTTGGTTAAAGATTTATTTGGTTGTTAAAAAGATACAAATATTTCTGTATTATATTAAGAAATAGGAAGTAAAGAATTTTAAATATTAAACAAGTTTCTTATCTTATGTTCAATGTTTTATACTAAGTGTCAGCAATTCCTAAAATTATTTAGCCGGCAAACAATGAAAAGTAGTATAT
1	2366533	2367156	2366780	AT1G07650	upstream 3k of TSS	2.20718	0.749903	TGTTCTCTTAACTATTTTGGTCTTCAGCCCATTCTAATATGTGTGTGTGTAATACTGTAATGTAAACATTATGTATATTATATCAGGACCCAGTGCTACTTTTAAATATCTTTTCTTAAGGTTTGACAGAGACCCTTCAGAAATTATATCCCCAAGCGATTTTGGGATTAGTCCTTGTATGAGATTAGTCTATGTTTTGCTTTAAGAGTACTAGTCTATGTTTTGGTTAAAGATTTATTTGGTTGTTAAAAAGATACAAATATTTCTGTATTATATTAAGAAATAGGAAGTAAAGAATTTTAAATATTAAACAAGTTTCTTATCTTATGTTCAATGTTTTATACTAAGTGTCAGCAATTCCTAAAATTATTTAGCCGGCAAACAATGAAAAGTAGTATAT
1	2366533	2367156	2366780	AT1G07660	upstream 3k of TSS	2.20718	0.749903	TGTTCTCTTAACTATTTTGGTCTTCAGCCCATTCTAATATGTGTGTGTGTAATACTGTAATGTAAACATTATGTATATTATATCAGGACCCAGTGCTACTTTTAAATATCTTTTCTTAAGGTTTGACAGAGACCCTTCAGAAATTATATCCCCAAGCGATTTTGGGATTAGTCCTTGTATGAGATTAGTCTATGTTTTGCTTTAAGAGTACTAGTCTATGTTTTGGTTAAAGATTTATTTGGTTGTTAAAAAGATACAAATATTTCTGTATTATATTAAGAAATAGGAAGTAAAGAATTTTAAATATTAAACAAGTTTCTTATCTTATGTTCAATGTTTTATACTAAGTGTCAGCAATTCCTAAAATTATTTAGCCGGCAAACAATGAAAAGTAGTATAT
1	2374534	2375156	2375030	AT1G07670	upstream 3k of TSS	3.58308	7.78222	TATTAAGTGTAGATGTACATTAAATGTGCGAATATTTGCTTTCGGAGAAGCAAAATAGATTCCAACGTCGATGGGATCTGCCACGTGACGTGGCACATGGGACTGGCTATGCCACGCCAATATTGACACGTGGTGACACATCATTGGTTAAATGGTATTATAGCTAGTTGCTTTTCACATTGAATCTGACCTTTAAATGGAAAGTCAGAAAACTTGTTTGCAAAAAGTATTATCTTCCTCATTTCCCAAGTTGATCGACAAATATAATACTAGTGAAAAATAAAAAATTTATGTTGATTTTTAAAAATATATATATGAAAAGTATATAGTTGCCCATTTAGAAAGATAAGATGTAAAATAAAGCAATTATCTATATTTTGCTAATATCTATTTATGTTTA
1	2374534	2375156	2375030	AT1G07680	upstream 3k of TSS	3.58308	7.78222	TATTAAGTGTAGATGTACATTAAATGTGCGAATATTTGCTTTCGGAGAAGCAAAATAGATTCCAACGTCGATGGGATCTGCCACGTGACGTGGCACATGGGACTGGCTATGCCACGCCAATATTGACACGTGGTGACACATCATTGGTTAAATGGTATTATAGCTAGTTGCTTTTCACATTGAATCTGACCTTTAAATGGAAAGTCAGAAAACTTGTTTGCAAAAAGTATTATCTTCCTCATTTCCCAAGTTGATCGACAAATATAATACTAGTGAAAAATAAAAAATTTATGTTGATTTTTAAAAATATATATATGAAAAGTATATAGTTGCCCATTTAGAAAGATAAGATGTAAAATAAAGCAATTATCTATATTTTGCTAATATCTATTTATGTTTA
1	2374534	2375156	2375030	AT1G07690	upstream 3k of TSS	3.58308	7.78222	TATTAAGTGTAGATGTACATTAAATGTGCGAATATTTGCTTTCGGAGAAGCAAAATAGATTCCAACGTCGATGGGATCTGCCACGTGACGTGGCACATGGGACTGGCTATGCCACGCCAATATTGACACGTGGTGACACATCATTGGTTAAATGGTATTATAGCTAGTTGCTTTTCACATTGAATCTGACCTTTAAATGGAAAGTCAGAAAACTTGTTTGCAAAAAGTATTATCTTCCTCATTTCCCAAGTTGATCGACAAATATAATACTAGTGAAAAATAAAAAATTTATGTTGATTTTTAAAAATATATATATGAAAAGTATATAGTTGCCCATTTAGAAAGATAAGATGTAAAATAAAGCAATTATCTATATTTTGCTAATATCTATTTATGTTTA
1	2432030	2432780	2432284	AT1G07860	upstream 3k of TSS	2.64293	3.26024	TGTTTCAGAGAGAAACGTATAGTTATCGTCTACGACAAGGTTCACGGTACATTACATATAGCGCGTCTAATTAAAACCAGCCACGTCTAGACAAATGTTTCTTCCTGAGGAGAACAGAAACGTACGGCTAGTGTTGAAGACAAACGTATCAGAAGACGCCACGTAATGGCACGAAACACTTGAGCATGGTCAACTTTTTAATTTGTCATCTACCGTCCGTTGGTTCGGAAACAAGCACCGTCGATCTGACGTGGCGTTAATGGAGCAATGGATTTGAGTGATTAAAGATTATGTCACTTCTTGATAAAATTATTTTCATACTGCCAAACATCTTTCTAGTTTGTCAATTTTCAGTATTAGTCTTAAAAATTTTATTAGCTACAACAAACACGTTTTTTAC
1	2432030	2432780	2432284	AT1G07870	upstream 3k of TSS	2.64293	3.26024	TGTTTCAGAGAGAAACGTATAGTTATCGTCTACGACAAGGTTCACGGTACATTACATATAGCGCGTCTAATTAAAACCAGCCACGTCTAGACAAATGTTTCTTCCTGAGGAGAACAGAAACGTACGGCTAGTGTTGAAGACAAACGTATCAGAAGACGCCACGTAATGGCACGAAACACTTGAGCATGGTCAACTTTTTAATTTGTCATCTACCGTCCGTTGGTTCGGAAACAAGCACCGTCGATCTGACGTGGCGTTAATGGAGCAATGGATTTGAGTGATTAAAGATTATGTCACTTCTTGATAAAATTATTTTCATACTGCCAAACATCTTTCTAGTTTGTCAATTTTCAGTATTAGTCTTAAAAATTTTATTAGCTACAACAAACACGTTTTTTAC
1	2436906	2437400	2437032	AT1G07880	upstream 3k of TSS	2.89892	2.95521	TGTTCCCCATGAAACAGAGGACATTCGTTGTTACCTATTCTAATAACCGATTCAAAATTCCGAATCGCAGACTTAATAAATGTGGACAATTAACCAAACCGTGCATTGCTAGGTCTAAACCGCATTGGTTTATGACCCACCAATCAAGGAGCGATGGGTGAGAAACCTAATAACACTGCTGCTGTGACTTTATCATATCCTTAGTCCAATTGGGATCTTCGTCTGCGTGAGACGCGTTCACACCTGCGACAGATGAAATCACGGAAATACCACTGCCCAACGTGTTCGCAATAAAAGTCCTCTGATGCCTAATTTCGTCAATTTACTGAAGAAAATTCAACATCAACGCCCTTTTTGATAATTTCCCCAAAGTTAGTGGGCCCTCCACACGAAGCATGTA
1	2436906	2437400	2437032	AT1G07885	upstream 3k of TSS	2.89892	2.95521	TGTTCCCCATGAAACAGAGGACATTCGTTGTTACCTATTCTAATAACCGATTCAAAATTCCGAATCGCAGACTTAATAAATGTGGACAATTAACCAAACCGTGCATTGCTAGGTCTAAACCGCATTGGTTTATGACCCACCAATCAAGGAGCGATGGGTGAGAAACCTAATAACACTGCTGCTGTGACTTTATCATATCCTTAGTCCAATTGGGATCTTCGTCTGCGTGAGACGCGTTCACACCTGCGACAGATGAAATCACGGAAATACCACTGCCCAACGTGTTCGCAATAAAAGTCCTCTGATGCCTAATTTCGTCAATTTACTGAAGAAAATTCAACATCAACGCCCTTTTTGATAATTTCCCCAAAGTTAGTGGGCCCTCCACACGAAGCATGTA
1	2436906	2437400	2437032	AT1G07890	upstream 3k of TSS	2.89892	2.95521	TGTTCCCCATGAAACAGAGGACATTCGTTGTTACCTATTCTAATAACCGATTCAAAATTCCGAATCGCAGACTTAATAAATGTGGACAATTAACCAAACCGTGCATTGCTAGGTCTAAACCGCATTGGTTTATGACCCACCAATCAAGGAGCGATGGGTGAGAAACCTAATAACACTGCTGCTGTGACTTTATCATATCCTTAGTCCAATTGGGATCTTCGTCTGCGTGAGACGCGTTCACACCTGCGACAGATGAAATCACGGAAATACCACTGCCCAACGTGTTCGCAATAAAAGTCCTCTGATGCCTAATTTCGTCAATTTACTGAAGAAAATTCAACATCAACGCCCTTTTTGATAATTTCCCCAAAGTTAGTGGGCCCTCCACACGAAGCATGTA
1	2476530	2477030	2476780	AT1G07980	upstream 3k of TSS	2.82794	3.53925	GTCTATGGTTTCTTAAGGTGTGAAGAAAAAGAGGCTGTTTACGGAGTTCACTCTGTTTGACACTTCAACCAACTTTTGTCTTTATATGTTTTTATTCTACACCATTAAATCAAACTTAAGACAATCATATGCATTTCTTTATCCACAAAATTGATTTGCTTATTGTACTTCATCATCCCGTTGTAAAATTTATAAGCACAATTTTCGCCAACTATTTATTCCGCAAATTGAACAGCTGATTTTATTTAAATTAATGTGATCTTTATCACAACAAATTCACAAGTCACCTGCTGCTGGTGACGCAAGTATCCCCCTCTCTGTTACAATATCTCACGATCATTCAATTGTATCCATAAAGATGATGTATGTTACTATCACCACCACCACCACCATCGTCATG
1	2476530	2477030	2476780	AT1G07985	TSS to down 0.5k of TTS	2.82794	3.53925	GTCTATGGTTTCTTAAGGTGTGAAGAAAAAGAGGCTGTTTACGGAGTTCACTCTGTTTGACACTTCAACCAACTTTTGTCTTTATATGTTTTTATTCTACACCATTAAATCAAACTTAAGACAATCATATGCATTTCTTTATCCACAAAATTGATTTGCTTATTGTACTTCATCATCCCGTTGTAAAATTTATAAGCACAATTTTCGCCAACTATTTATTCCGCAAATTGAACAGCTGATTTTATTTAAATTAATGTGATCTTTATCACAACAAATTCACAAGTCACCTGCTGCTGGTGACGCAAGTATCCCCCTCTCTGTTACAATATCTCACGATCATTCAATTGTATCCATAAAGATGATGTATGTTACTATCACCACCACCACCACCATCGTCATG
1	2476530	2477030	2476780	AT1G07990	upstream 3k of TSS	2.82794	3.53925	GTCTATGGTTTCTTAAGGTGTGAAGAAAAAGAGGCTGTTTACGGAGTTCACTCTGTTTGACACTTCAACCAACTTTTGTCTTTATATGTTTTTATTCTACACCATTAAATCAAACTTAAGACAATCATATGCATTTCTTTATCCACAAAATTGATTTGCTTATTGTACTTCATCATCCCGTTGTAAAATTTATAAGCACAATTTTCGCCAACTATTTATTCCGCAAATTGAACAGCTGATTTTATTTAAATTAATGTGATCTTTATCACAACAAATTCACAAGTCACCTGCTGCTGGTGACGCAAGTATCCCCCTCTCTGTTACAATATCTCACGATCATTCAATTGTATCCATAAAGATGATGTATGTTACTATCACCACCACCACCACCATCGTCATG
1	2488654	2489156	2488912	AT1G08010	upstream 3k of TSS	3.07903	4.81475	AATTTAATTTACGTAGCAAACAAATAAGTTGGGTTTAACATAATATACTAAAAACCTTTAGTATAATAGAGAGAGTCAAAGTGAAATGGAGAGATCACCGACGAAGGATTAAGAGACGAGAACCGAAATAATAATAATAATAAAGATGATTATGGCGTTTCCTCATGGGAAAGTGGGTCCCTTGCCTAACTCTTTGCTTCCATCTCCCACATGATATGTTTCATCCCTTTCACTTACTATCTTCCTCCCATCAATCAATTATTATTATTAGTATTTTTTATATAAAAAAAAATTAATATACACGATCTTCATATTTCTTTTCATTTTTTCTTCTTATATAGTTTATATGATTTTTTCTTCAAAATTTTTGACATATTATTGTTTACACTGCGTCGTTGAT
1	2488654	2489156	2488912	AT1G08030	TSS to down 0.5k of TTS	3.07903	4.81475	AATTTAATTTACGTAGCAAACAAATAAGTTGGGTTTAACATAATATACTAAAAACCTTTAGTATAATAGAGAGAGTCAAAGTGAAATGGAGAGATCACCGACGAAGGATTAAGAGACGAGAACCGAAATAATAATAATAATAAAGATGATTATGGCGTTTCCTCATGGGAAAGTGGGTCCCTTGCCTAACTCTTTGCTTCCATCTCCCACATGATATGTTTCATCCCTTTCACTTACTATCTTCCTCCCATCAATCAATTATTATTATTAGTATTTTTTATATAAAAAAAAATTAATATACACGATCTTCATATTTCTTTTCATTTTTTCTTCTTATATAGTTTATATGATTTTTTCTTCAAAATTTTTGACATATTATTGTTTACACTGCGTCGTTGAT
1	2520780	2521656	2521156	AT1G08080	upstream 3k of TSS	3.32634	5.79894	CGTTTTCGTTACTAAGGCATAATTGAAGAAAAGCCTACTTTTTGTAGAGGTTATTCATGGGCCTAAGTTAATTAATTAGTAGCCCACACAATGAAGCCCTTCCTATCCCATTTAACACTAAATTTTAATTTCTAATTTTGAGTTAAAAATATTTTTAATGATATATGTTTATATAATATTAATTTTGCATGTTTCATCAAAAATACGCTTTGGAATATTGGTATAATAACTGTTTTTGTTAATATATAAAATACCCACCATATGTAAATGTCTGCATATACATTATTATATATAGGACATTGATCATAAATGTAACGTCAAATAAAGTTAACACTTGGACGATTGGATCTAAAATATATAGTTTTACAGTACTAGTAGTTTGAAATTGAAATTGAGAGTC
1	2522406	2523408	2522656	AT1G08090	upstream 3k of TSS	3.37952	7.59346	ATTTCTAATCTAATTTATTTATTTTCCTTACAGTAATTTTAAAAATGAAAAAGAATCTTTGAATTGTAGTTAAATATATAAATCATAATGTGTAATTCTGTACTTTAATTTAAATTAATGAGGTAATATCATGGATAATCATTATTAATTTCTCTGACGTGTTGATAATCACATTATAATTATAGGATTCTCTTTTGTCCGGTACACATATGTGTCAGATTATTTAAGGAATGTACACACATTTAATGGAGAAAAGATAATGAGCTCATCGAAATAGTTGACTTTTTCACAATTTAGACATGAAATTTTTGTCTTTTATCAAATCCCAACTTGTTGGAAATTTGACACGTCAGCGAGATTGATCGATACGCACTTAGTCGTTTGACTTTTTCAAATACCC
1	2529906	2530906	2530656	AT1G08100	upstream 3k of TSS	3.15731	7.08942	ACACCATTGTAGTATAAATATAGTAAATGTGTCTATCAGATACTTGTCAAATCAAAATTTTATTTTATTTTAAACAGCATAATTGTCAAATCAAATACGAGTCAAAAACAACATTTAAAGTCTGGAAACGCCGGGGCAGATTTAGAATCTTGGAATGATTTATAAACCTATTACACGATCGAATTAATGGTTTATTAAATTTCTTGGTAAAGTGCTTGGTTTAGTTATACATTATGCTAAGTTATCTATAGGTCAAATATACCATTTCAATCCAATGTTATTTGATTTATTTAACGTAATAACAACGTGACGGTATAAGAAGAAAAAACGTAATGACGTCAACAAAGAAAAAAACGTAATGACAACGTATGAGTTGTTTTATTAAGAAAATTTCAGATTT
1	2576660	2577156	2576784	AT1G08200	upstream 3k of TSS	2.50707	2.01944	AATCTATCGGCTCCGTTCGCCATATTTTGATTGTGTCGGTGAACACGCGTGATCTCTCTCACGCTTCTACAGAGATAACAATGGGTGGAAGAGAGATTTGTGAGAATGGGAGAAAAGAAAGAAAGAAATGAGAGATGGATATTTAAAGGCGTATAATAATGTTCCCTACACTCTCACAGCCTTGCACATTACTCCCACCACGTGAAATTAATGTTTTCGTTACGTGTCATATTCTCTCTTAAGTCAATTATTATGAATCTGCTGATTGTTCACGTGAAATCTATTTTAAAACTAGTAGATTACAACTACAGTATATAGTTTCAATTTTTTTTTGGGTATGTTTGTTGCTTTACACCGACATGTAAAATTGTGCTAATTCGTCGGTGGCCTTAGTGGTAGA
1	2576660	2577156	2576784	AT1G08210	TSS to down 0.5k of TTS	2.50707	2.01944	AATCTATCGGCTCCGTTCGCCATATTTTGATTGTGTCGGTGAACACGCGTGATCTCTCTCACGCTTCTACAGAGATAACAATGGGTGGAAGAGAGATTTGTGAGAATGGGAGAAAAGAAAGAAAGAAATGAGAGATGGATATTTAAAGGCGTATAATAATGTTCCCTACACTCTCACAGCCTTGCACATTACTCCCACCACGTGAAATTAATGTTTTCGTTACGTGTCATATTCTCTCTTAAGTCAATTATTATGAATCTGCTGATTGTTCACGTGAAATCTATTTTAAAACTAGTAGATTACAACTACAGTATATAGTTTCAATTTTTTTTTGGGTATGTTTGTTGCTTTACACCGACATGTAAAATTGTGCTAATTCGTCGGTGGCCTTAGTGGTAGA
1	2621399	2621906	2621780	AT1G08315	upstream 3k of TSS	3.14708	3.57301	AAGCCACTTGTATTAATTGTATTAAAGAGTAAACAAGAATGAAAGAGTCATTGATAATTCATCTAAGTGGGAATTAAAGGTCTTAACTTTTTTCTTTCGTCAACAAAAAGGTACAACTTTGTCTTTTTATACCAGAATTGTACTTCTTTATCCAGGATTCAGGAACATGTGTCAGATCTTTATTCCATAAGAAAAACTTGATCGTACGAAAAAAATTCATGCTCTTGTTCTTGTACTTGTAGAGATATTTACGTTTCTGTTTAAAATTGAAAATAATTGAAATTAAATTTCAGTCATCCTCTCCAAAGCATTCGTGAAATTAAATTTCAGTCATCCTCTTGTACTGTCGAAGAGATTCAACATTCATTTTTTTCGTGGTACGTTAATTTCATAGTAGCAT
1	2627656	2628280	2627906	AT1G08320	upstream 3k of TSS	2.53148	1.80643	AGTAAGATATCTATGTGTTTACCTTTTGTGATGTTTTGCTTTTGGTGTTTGAGAACAAAGAGGAGAGAGAGAAAGTAGAATGGAAGCTTTCTCGTCAAAGGCTTTTTTATGGCTGAACAGAAAAACAAAAGAGGGTCCAATCTTTTCTCTTTCCGAGATACATATACAAAATTATGTGGGCGTGTATATATTTGTAGTTGGATAGAGAAATGATAATAAAGTATTAGTAATTGACTAATGTATAGTATCATTACTCTTTCTCTCTTTATTACTATTCTCTCTATACTTGTATGTGAAGAAACCTTTGTGATTCATCATCACTCTCTCCTTTTCACCACCTTTCTCTATCTATTTCCATAGTAAACACAAATTCCACTTGCTAAATTTCAAAATTTTATTG
1	2628906	2630156	2629780	AT1G08340	upstream 3k of TSS	2.87173	5.34672	TTTAAGTTTCAAATTTGGATATAATAGAACTAGAGCAACTTTCTCTAGTCGGTTAACCTAACATACTTAAGTATTGAATAATTAACTATTTTGCCTCTACCAGTTCAACCAAAAAAGCCTTAGAATAATGACAATTATGTAGACCAATAAGATAAAATTAAACGGCCTTCTTGCATTAATCGTAAATAAATATAGAAAATAGCATTAAAATTATCAATAATTATTGTAAACATCTCAATCGAGTGTTATTTAAATTGATTAGTTTGGTATTATCCTATAATTTTGTTGATCGGTCAACATCCACTCCCTGTCATCACCTAAATCCTAATGCCACATTTCAGATTCCTTTCCTTTATTAGAAATTGTTATATGCCTCCTTTGATTCGTATAGCTGTTTTAG
1	2688280	2689156	2688537	AT1G08490	upstream 3k of TSS	2.19267	0.758962	TGGAAAGTGGACAAACCTGGTGGAGAATTCGGAAATCTTTTCGAACGCGATGGCCGAGAGAGACGGATTCGGAATCAGTGGAGATGGTGGCGGAGGAAGCGGCGGCGGCGGAACAAACGGATAGCGAAGAGGAGCAACGAACGCGGGAGAAGCTCCGGTGGCCGATGGAGATGGCGTTAGGGAACGACGGGAGTTTCATAGCCACACCTTCCATGGTGGAGAAGACGAATGAACAAGAGTGAGTCTTCAAAGTCACAAGTTCGACCACAGGCGGCGGTCAAAAGATTAATTTCATCTAAAGATATGGGCCGAATTAGGCCTTTTACTCCATTAAATGGGCCCTTGGTTTTTAAGGTCCAATCAAACCGGTTAAATACCGGTTCAACCGACTTTGAAACAC
1	2688280	2689156	2688537	AT1G08500	upstream 3k of TSS	2.19267	0.758962	TGGAAAGTGGACAAACCTGGTGGAGAATTCGGAAATCTTTTCGAACGCGATGGCCGAGAGAGACGGATTCGGAATCAGTGGAGATGGTGGCGGAGGAAGCGGCGGCGGCGGAACAAACGGATAGCGAAGAGGAGCAACGAACGCGGGAGAAGCTCCGGTGGCCGATGGAGATGGCGTTAGGGAACGACGGGAGTTTCATAGCCACACCTTCCATGGTGGAGAAGACGAATGAACAAGAGTGAGTCTTCAAAGTCACAAGTTCGACCACAGGCGGCGGTCAAAAGATTAATTTCATCTAAAGATATGGGCCGAATTAGGCCTTTTACTCCATTAAATGGGCCCTTGGTTTTTAAGGTCCAATCAAACCGGTTAAATACCGGTTCAACCGACTTTGAAACAC
1	2694280	2695030	2694656	AT1G08510	upstream 3k of TSS	2.92047	3.41023	ACATTTTTATTTCATTTTCTATATTTCCCATTTTGCCCTTTTCTTGTTACAAGATTGGTTAACCTAATTAGGCAAATTTATTCAATTTTTATTCATATGGACTACAAATTTTCTTTGAATTTCATTTAGCACGCAAAACTTGATTTGCGCTTCCGTGGAAATTTCCTTTGGACTTGGAAATTTTTTTTTGAAAAATCGAACCAATCAAATTTGTAATTGGAGAGAAAAAGACACATATCCGAATGTGTGAGCAAGCTTGTTGTCAATACTGGCACCGACGCTGTGTAATAATAAGTGGGCAGAGACAACAAGGTACATGTGCATCAATCTCTATCTTACTTGTATTTATTAAGACTAACGAAAACTACATTTAAACTAAACCTAACTCTAGCTTTTTCTC
1	2694280	2695030	2694656	AT1G08520	upstream 3k of TSS	2.92047	3.41023	ACATTTTTATTTCATTTTCTATATTTCCCATTTTGCCCTTTTCTTGTTACAAGATTGGTTAACCTAATTAGGCAAATTTATTCAATTTTTATTCATATGGACTACAAATTTTCTTTGAATTTCATTTAGCACGCAAAACTTGATTTGCGCTTCCGTGGAAATTTCCTTTGGACTTGGAAATTTTTTTTTGAAAAATCGAACCAATCAAATTTGTAATTGGAGAGAAAAAGACACATATCCGAATGTGTGAGCAAGCTTGTTGTCAATACTGGCACCGACGCTGTGTAATAATAAGTGGGCAGAGACAACAAGGTACATGTGCATCAATCTCTATCTTACTTGTATTTATTAAGACTAACGAAAACTACATTTAAACTAAACCTAACTCTAGCTTTTTCTC
1	2710906	2711530	2711280	AT1G08560	upstream 3k of TSS	2.76379	3.44622	TCGAAACTTTAAAATAATATAGGGACTAAATTGTAATTAGATGTATGTTTTAGTGCCGACGTGTGTGATTGAGACAGCTTTAAAGATATCGAAACTGAGAAGAAAATATAGGGACTAAATTGTAATTATGTGTATGACATCGCTTTTGTCGACAAATCATCATTGGTGACGATTTACGAAAGCAAAGAAGAGGTGTTCTTAGCTGCACATTTGTCACCATTTATACAAAAATTGTGGTTCTTGTGTTTTGTTTTTTATGTTGGAAAACTTATGGTATAGTTTCTTTTGTTACGATACACCTTAGTTGAACCATTCAAATTATTAGGATATTTTCAAATATATAATATTTTAATTCTAATTTCGTATGTAAACGACTCTCCAATAAAACATCTCCACTAGC
1	2711906	2713030	2712406	AT1G08570	upstream 3k of TSS	3.44676	8.35601	CATAAAAAAGGTTAAAGGAGAGAGTTGTGGTGGAGAGAGTGAGACCCACGTGGGTGATGTGTTGGCAAACTATCTTCCTTAAAATCCAAATCCATTTATCCATCACTACTTTTTTTTCTTTTGTTTGGTAGTAAAATCCTTCACTAGTTGATTGCAGATGACTAATAAAGTAATAATCTTTCATTTTGGTGGTTCATCGCCTAATTTGTTGTTTACTTGATTGATAAATGTTTGAGGATGAAACTGTATCATTTATTTTTCTCAAAATTGTTTGGTTCATGACCTATATAATCCATTTGTTTAATATTAATATAGGTAAATTTAAAATTCGTTACTTAAATTGGCTAAACATACTCTTCAAAATAATATATATCCACTTAACATAGTTAAAACTCTGTAT
1	2753280	2756156	2755406	AT1G08640	upstream 3k of TSS	3.84685	23.9853	AGTTGTTGTTATATGGGGTATCGAGTAGACCCATAATTTATGCAAACAAAAATCAAATTTAAAATTAAGACCATAATTTGTGAAGGCAACTACTAATATTATATTATACGACTGCATTGACCGATTAAAATACAGTTGTTTCAATACTATTAGATCCAAAGTATTTTAGTGCTTTATTATATTCTAAAGAAGAGTCATTTGTACTAGGCTGTTACCTACAAATATTTACGAGCAATTAAAAATGGAAATCTAGTTCTGAAAGAAACATGCAAGAAGAGACAAACTTGACCTAATTTATTGAAACCTAACTTAACTCTATCATATATTGAATCTGTCAGAGCCTTAGCTAATAAGATATCGACATTTTTTACTATTCCTAACTGCGACATATTTCGAGAGA
1	2753280	2756156	2755406	AT1G08650	TSS to down 0.5k of TTS	3.84685	23.9853	AGTTGTTGTTATATGGGGTATCGAGTAGACCCATAATTTATGCAAACAAAAATCAAATTTAAAATTAAGACCATAATTTGTGAAGGCAACTACTAATATTATATTATACGACTGCATTGACCGATTAAAATACAGTTGTTTCAATACTATTAGATCCAAAGTATTTTAGTGCTTTATTATATTCTAAAGAAGAGTCATTTGTACTAGGCTGTTACCTACAAATATTTACGAGCAATTAAAAATGGAAATCTAGTTCTGAAAGAAACATGCAAGAAGAGACAAACTTGACCTAATTTATTGAAACCTAACTTAACTCTATCATATATTGAATCTGTCAGAGCCTTAGCTAATAAGATATCGACATTTTTTACTATTCCTAACTGCGACATATTTCGAGAGA
1	2817780	2818656	2818152	AT1G08800	upstream 3k of TSS	2.73917	4.51915	GAGAGAGATCTATTTTATTGACCAAACCAGGGAAAACAAAAAGATTAACATAACAGACTTAAAAAAAAGTCTTAATATTGGTACTACTAGTCCTTAAATAACATTTTATAATTATTAGTCTTCACAATTAAATCACTTAGTTTTATTTTCCTTTCCGAATAATTATAAAATGTTAGGCAAAAGATTGAAAACTAAGATGGTGAGATGTGGAGAGAGACAGGAAAGTCGGCTACTGATTACAAAAACGGCTGCCGAAAGTTGCAATTTGAGTGTGGGAACTATTTTTTTTATTTCAAAAAGAAAAATAAAATAAAATACAAAAATTATATTTTTTTTATTAGAGTAGTTGAATGAATATAATCAGATTTGAGTTTTTAATTAACTGTTTTTGATTTGTATT
1	2817780	2818656	2818152	AT1G08810	TSS to down 0.5k of TTS	2.73917	4.51915	GAGAGAGATCTATTTTATTGACCAAACCAGGGAAAACAAAAAGATTAACATAACAGACTTAAAAAAAAGTCTTAATATTGGTACTACTAGTCCTTAAATAACATTTTATAATTATTAGTCTTCACAATTAAATCACTTAGTTTTATTTTCCTTTCCGAATAATTATAAAATGTTAGGCAAAAGATTGAAAACTAAGATGGTGAGATGTGGAGAGAGACAGGAAAGTCGGCTACTGATTACAAAAACGGCTGCCGAAAGTTGCAATTTGAGTGTGGGAACTATTTTTTTTATTTCAAAAAGAAAAATAAAATAAAATACAAAAATTATATTTTTTTTATTAGAGTAGTTGAATGAATATAATCAGATTTGAGTTTTTAATTAACTGTTTTTGATTTGTATT
1	2825280	2825780	2825530	AT1G08820	upstream 3k of TSS	2.41848	1.6678	GAAAAAGTATGGTACTGAGATTCAGAGATGGTGAATATCTGTTGTACCTAACAGCAATTTAGTAAACTATAATTTCTGACGACTATTTTTCGATACTTTTGTAACAATTATCGTAAAAAACAAAAAATTAAGTGAGATTACATTCGACGTTAGATGCCAGAAATAATATATATATGTGATTGTGAATATGTACCTTTTTTTCTTTTTTCAATGAGTGTAATATGAATGCTTTGAGAGGATTACACGCGTGATTCTGATTCGGATCACCAACTTCTTTTGCTTCCCTTTTAATTTCTTTCCTATCTTTTGCTTTTCCCATTCATCTCTCTCGCTTTCCACAAAGGCGAGATTTGAATACGTAATCCTAATTATACTCTCATAGAGATTTGGTAATTTGGCC
1	2825280	2825780	2825530	AT1G08830	upstream 3k of TSS	2.41848	1.6678	GAAAAAGTATGGTACTGAGATTCAGAGATGGTGAATATCTGTTGTACCTAACAGCAATTTAGTAAACTATAATTTCTGACGACTATTTTTCGATACTTTTGTAACAATTATCGTAAAAAACAAAAAATTAAGTGAGATTACATTCGACGTTAGATGCCAGAAATAATATATATATGTGATTGTGAATATGTACCTTTTTTTCTTTTTTCAATGAGTGTAATATGAATGCTTTGAGAGGATTACACGCGTGATTCTGATTCGGATCACCAACTTCTTTTGCTTCCCTTTTAATTTCTTTCCTATCTTTTGCTTTTCCCATTCATCTCTCTCGCTTTCCACAAAGGCGAGATTTGAATACGTAATCCTAATTATACTCTCATAGAGATTTGGTAATTTGGCC
1	2847782	2848406	2848156	AT1G08870	upstream 3k of TSS	3.17985	4.97481	AAGTGATTTTAGTGAAATAGTCCTCCATTATTAAGCTTTCTATAATTTTAGACCCTGAATCTTGATCTGTTACAAGTTCATATTTTTAATTTACATCAATACATTTATTGTGGATTGATCATCCCAATGTATTGATGGTTATTTAAAAGATGGCCAGGGTTGATCGATTCGGTTTCATATGATTTTAGTTCTATGATGTAACCTTTATTGATCAAGCAACAAGAATAAATCAATAATTTATACGATAGCCGACATAAAGAGATTTCTATTATCTTACTATATATAGTCAACAAATATCTATAACAGTTGTTCACATGGGACACGACCAATGAGTCACTGCCAAATACAAGCTTCAAGAGTGAAGACTATTAAAGAACAGAGAAATACAGGGAAAAGCAAT
1	2847782	2848406	2848156	AT1G08880	upstream 3k of TSS	3.17985	4.97481	AAGTGATTTTAGTGAAATAGTCCTCCATTATTAAGCTTTCTATAATTTTAGACCCTGAATCTTGATCTGTTACAAGTTCATATTTTTAATTTACATCAATACATTTATTGTGGATTGATCATCCCAATGTATTGATGGTTATTTAAAAGATGGCCAGGGTTGATCGATTCGGTTTCATATGATTTTAGTTCTATGATGTAACCTTTATTGATCAAGCAACAAGAATAAATCAATAATTTATACGATAGCCGACATAAAGAGATTTCTATTATCTTACTATATATAGTCAACAAATATCTATAACAGTTGTTCACATGGGACACGACCAATGAGTCACTGCCAAATACAAGCTTCAAGAGTGAAGACTATTAAAGAACAGAGAAATACAGGGAAAAGCAAT
1	2847782	2848406	2848156	AT1G08890	upstream 3k of TSS	3.17985	4.97481	AAGTGATTTTAGTGAAATAGTCCTCCATTATTAAGCTTTCTATAATTTTAGACCCTGAATCTTGATCTGTTACAAGTTCATATTTTTAATTTACATCAATACATTTATTGTGGATTGATCATCCCAATGTATTGATGGTTATTTAAAAGATGGCCAGGGTTGATCGATTCGGTTTCATATGATTTTAGTTCTATGATGTAACCTTTATTGATCAAGCAACAAGAATAAATCAATAATTTATACGATAGCCGACATAAAGAGATTTCTATTATCTTACTATATATAGTCAACAAATATCTATAACAGTTGTTCACATGGGACACGACCAATGAGTCACTGCCAAATACAAGCTTCAAGAGTGAAGACTATTAAAGAACAGAGAAATACAGGGAAAAGCAAT
1	2865530	2867532	2867030	AT1G08920	upstream 3k of TSS	3.13141	13.1735	ATCTAGACATTCACTTACATAAAATTCATCACAAAATTTCACCCAATTACGGTTTTGATTCGGTATAGGGACCACCTTCAAAATTACCCAATAAATAAAGAGTGGATAACAACTAGCATAAAATAATCAAAGCATCCACTAAGACACAAAACACAATTTCATAAAGATGATGATGAATCACATAACTTTAAATAAATATTCTTTCAAAAAGGCAAAACTTTTAAATAAATATCATTCGCCTGTCGGCCAAGAAAAAAAAAAAGTAAACAAAAATAAATATCATACGTATTGACAACAAAAAATTCATACGCCAGTCCAATTACAAATTACACAATATTTAAAAATTTAAATAAGGAAAACAGAAGAAGATACAATTTCAAATTAAAAAACAAAATACGTG
1	2870780	2873652	2872784	AT1G08930	upstream 3k of TSS	3.35847	16.2705	CTTCCGTTCGACTTCTTCACTCTACTGTTTATTGCATTTCTGACCAGTAGAACAGATAATCCATGTATAGAACAGTTTTGCAAATATAAATTACTGGTTAGATATATATACGTATAGTCAAATATGGCGGGATATTAATCACTTTAATATTCATTTAGATACTAATAAATGGATCAACTTCATAGGTGTGGATCCTTGGATGCACATGCATGGAGAATAGTCAAATTCAAATATATCAATTCAGAAAAACGAAGGGTGGTCGACCAAGAGCGACTTTTCAAACCATCAAATAATTGATAAGGACGATAAATTTTATTTCTTTCAAGTTAATATAATACATATATAAATAAACATATCAATTTATATTTGGCTCGAAAATAGTCATATTTAATTTTAAATA
1	2877156	2878656	2878156	AT1G08940	upstream 3k of TSS	3.62502	10.6508	GGGAAGTAGGAAAAGGATTCTCGAGGAAGCGCGTGATAGGAGTGAGGGAAGAGTGTAGGATCAGAGAACAAGATTTTGGGAATTTTCAAGTGGAAGAGAGGATGAGAGTTGTGAAGGAGACGAGGGAACGTTTCGGTAGATTTTTCTATCGTTTTCCCGAAGGTGAATCCGCCGCCGACGTCTACGATCGTGTTTCTAGTAAGTTCATTATTTTATTATAGTAGACATGAATACGATTATTGATATGGATACTTGCATTAAAATAACATCGTTGAATTATATAACCTTTTTAATATAAGAAAACTAGTGAAATTCAAATTATAAGTTTTATATTGGTCAAGTCTACTTTCAGGACTTTTGACATGAGAAAAGAAGACGTATAGTTTGATTGGTTTTCGAA
1	2877156	2878656	2878156	AT1G08950	upstream 3k of TSS	3.62502	10.6508	GGGAAGTAGGAAAAGGATTCTCGAGGAAGCGCGTGATAGGAGTGAGGGAAGAGTGTAGGATCAGAGAACAAGATTTTGGGAATTTTCAAGTGGAAGAGAGGATGAGAGTTGTGAAGGAGACGAGGGAACGTTTCGGTAGATTTTTCTATCGTTTTCCCGAAGGTGAATCCGCCGCCGACGTCTACGATCGTGTTTCTAGTAAGTTCATTATTTTATTATAGTAGACATGAATACGATTATTGATATGGATACTTGCATTAAAATAACATCGTTGAATTATATAACCTTTTTAATATAAGAAAACTAGTGAAATTCAAATTATAAGTTTTATATTGGTCAAGTCTACTTTCAGGACTTTTGACATGAGAAAAGAAGACGTATAGTTTGATTGGTTTTCGAA
1	2877156	2878656	2878156	AT1G08960	upstream 3k of TSS	3.62502	10.6508	GGGAAGTAGGAAAAGGATTCTCGAGGAAGCGCGTGATAGGAGTGAGGGAAGAGTGTAGGATCAGAGAACAAGATTTTGGGAATTTTCAAGTGGAAGAGAGGATGAGAGTTGTGAAGGAGACGAGGGAACGTTTCGGTAGATTTTTCTATCGTTTTCCCGAAGGTGAATCCGCCGCCGACGTCTACGATCGTGTTTCTAGTAAGTTCATTATTTTATTATAGTAGACATGAATACGATTATTGATATGGATACTTGCATTAAAATAACATCGTTGAATTATATAACCTTTTTAATATAAGAAAACTAGTGAAATTCAAATTATAAGTTTTATATTGGTCAAGTCTACTTTCAGGACTTTTGACATGAGAAAAGAAGACGTATAGTTTGATTGGTTTTCGAA
1	2887780	2888780	2888156	AT1G08985	TSS to down 0.5k of TTS	3.31669	5.07518	ATGTATACTATAAATTCTTTATGTTTCATTTTATATATTGTTTAGAGTTTCAGCACATAGATTAATAAATCATTTAATTTGTTGTTTTTCCTATTTCAAATTATGTTTGATCTACTTAAAAAAATTATCCAACGAAAAAACAAACAGCAGAATTTCAAGAGTCAAAAACTATAAAATAGTAATAATTTTTATGATAAAATTTGAAAGCAATTTTTGTTTGCTTCTACAACTTTTATAACTTTTATAATAATTAACCCAATAATCAGCTTGTATGGGCCATACCTGATCATCACCTTATAGCGATTGATATAGATTTATCAACCGACTAATTAACAATAAATAATTTAAAATGCGATTTGAATGATTTCGTCCACGTTAACGACAACAAATTCACGTAGCT
1	2887780	2888780	2888156	AT1G08990	upstream 3k of TSS	3.31669	5.07518	ATGTATACTATAAATTCTTTATGTTTCATTTTATATATTGTTTAGAGTTTCAGCACATAGATTAATAAATCATTTAATTTGTTGTTTTTCCTATTTCAAATTATGTTTGATCTACTTAAAAAAATTATCCAACGAAAAAACAAACAGCAGAATTTCAAGAGTCAAAAACTATAAAATAGTAATAATTTTTATGATAAAATTTGAAAGCAATTTTTGTTTGCTTCTACAACTTTTATAACTTTTATAATAATTAACCCAATAATCAGCTTGTATGGGCCATACCTGATCATCACCTTATAGCGATTGATATAGATTTATCAACCGACTAATTAACAATAAATAATTTAAAATGCGATTTGAATGATTTCGTCCACGTTAACGACAACAAATTCACGTAGCT
1	2887780	2888780	2888156	AT1G09000	upstream 3k of TSS	3.31669	5.07518	ATGTATACTATAAATTCTTTATGTTTCATTTTATATATTGTTTAGAGTTTCAGCACATAGATTAATAAATCATTTAATTTGTTGTTTTTCCTATTTCAAATTATGTTTGATCTACTTAAAAAAATTATCCAACGAAAAAACAAACAGCAGAATTTCAAGAGTCAAAAACTATAAAATAGTAATAATTTTTATGATAAAATTTGAAAGCAATTTTTGTTTGCTTCTACAACTTTTATAACTTTTATAATAATTAACCCAATAATCAGCTTGTATGGGCCATACCTGATCATCACCTTATAGCGATTGATATAGATTTATCAACCGACTAATTAACAATAAATAATTTAAAATGCGATTTGAATGATTTCGTCCACGTTAACGACAACAAATTCACGTAGCT
1	2926530	2927784	2926906	AT1G09060	upstream 3k of TSS	3.04827	7.08082	ACTTAAATGTTCCGTGAAGGAGAATAAAGTGGCAAAGAATATGGATAGTGCGTCAGGACCACGCGACGTGAGGCTATCGTTGAATTAAAAGGATGATTCGATCGAGAAAATGAGAACCAATCGCCTTCGAGAATAAGCAAAAATAGAAAACGTATGGGTTATTCCACGCGTATTGCTCTTGACTACTGAAGAAGAAACCAAGAAAGATGCTTGAGATTATTCTACATTTCAAAAGATTCCACCTTATATGCTCATTCATTATCGCAATACATGCATGGTTCCAAGTTTTAAGTTAGTAACTTTTTTCCGAAGACAACTAATCTTCAACTAATTACCATCATATATACCACCATTAGTTGGTTTTGTTAAACTGTAATTCAATGTAAATTTATTAAAACAT
1	2926530	2927784	2926906	AT1G09070	upstream 3k of TSS	3.04827	7.08082	ACTTAAATGTTCCGTGAAGGAGAATAAAGTGGCAAAGAATATGGATAGTGCGTCAGGACCACGCGACGTGAGGCTATCGTTGAATTAAAAGGATGATTCGATCGAGAAAATGAGAACCAATCGCCTTCGAGAATAAGCAAAAATAGAAAACGTATGGGTTATTCCACGCGTATTGCTCTTGACTACTGAAGAAGAAACCAAGAAAGATGCTTGAGATTATTCTACATTTCAAAAGATTCCACCTTATATGCTCATTCATTATCGCAATACATGCATGGTTCCAAGTTTTAAGTTAGTAACTTTTTTCCGAAGACAACTAATCTTCAACTAATTACCATCATATATACCACCATTAGTTGGTTTTGTTAAACTGTAATTCAATGTAAATTTATTAAAACAT
1	2990156	2992036	2991156	AT1G09245	upstream 3k of TSS	2.8388	9.51833	CTTTTTGTTGTATATCAAATTAAATGGCAACATGTTTGTGGGTCATTGTGTCTTCCAAGTTATATAAGAAGATTTCTCACAAAATCCATCTTGATAAGTCCTTGGATCGAGCTTGGAGGATGTGCTATAGGTTTTAAATATATATATTTTAAGTACATGTTAGATGAAACTTAAAAAAAACTAATTTATGGTTGTATTTCAAAGATATTTGTCAACTGAGATAGATAGGTTATCCAAATGTCATCTATCGACATACTGCATCTTTTGTCCTTTTCTAGTTTTCTTAATACGGCTGATATAGTTTTAGATAGTAATGTATTCATTCACATGATATGGTTTTTGTGAAGAAAAGCGGAATTAATAGTGAGGCAAATATGTATAGGTATGCTTTTGTTAATTA
1	2990156	2992036	2991156	AT1G09250	TSS to down 0.5k of TTS	2.8388	9.51833	CTTTTTGTTGTATATCAAATTAAATGGCAACATGTTTGTGGGTCATTGTGTCTTCCAAGTTATATAAGAAGATTTCTCACAAAATCCATCTTGATAAGTCCTTGGATCGAGCTTGGAGGATGTGCTATAGGTTTTAAATATATATATTTTAAGTACATGTTAGATGAAACTTAAAAAAAACTAATTTATGGTTGTATTTCAAAGATATTTGTCAACTGAGATAGATAGGTTATCCAAATGTCATCTATCGACATACTGCATCTTTTGTCCTTTTCTAGTTTTCTTAATACGGCTGATATAGTTTTAGATAGTAATGTATTCATTCACATGATATGGTTTTTGTGAAGAAAAGCGGAATTAATAGTGAGGCAAATATGTATAGGTATGCTTTTGTTAATTA
1	2990156	2992036	2991156	AT1G09260	upstream 3k of TSS	2.8388	9.51833	CTTTTTGTTGTATATCAAATTAAATGGCAACATGTTTGTGGGTCATTGTGTCTTCCAAGTTATATAAGAAGATTTCTCACAAAATCCATCTTGATAAGTCCTTGGATCGAGCTTGGAGGATGTGCTATAGGTTTTAAATATATATATTTTAAGTACATGTTAGATGAAACTTAAAAAAAACTAATTTATGGTTGTATTTCAAAGATATTTGTCAACTGAGATAGATAGGTTATCCAAATGTCATCTATCGACATACTGCATCTTTTGTCCTTTTCTAGTTTTCTTAATACGGCTGATATAGTTTTAGATAGTAATGTATTCATTCACATGATATGGTTTTTGTGAAGAAAAGCGGAATTAATAGTGAGGCAAATATGTATAGGTATGCTTTTGTTAATTA
1	2990156	2992036	2991156	AT1G09270	upstream 3k of TSS	2.8388	9.51833	CTTTTTGTTGTATATCAAATTAAATGGCAACATGTTTGTGGGTCATTGTGTCTTCCAAGTTATATAAGAAGATTTCTCACAAAATCCATCTTGATAAGTCCTTGGATCGAGCTTGGAGGATGTGCTATAGGTTTTAAATATATATATTTTAAGTACATGTTAGATGAAACTTAAAAAAAACTAATTTATGGTTGTATTTCAAAGATATTTGTCAACTGAGATAGATAGGTTATCCAAATGTCATCTATCGACATACTGCATCTTTTGTCCTTTTCTAGTTTTCTTAATACGGCTGATATAGTTTTAGATAGTAATGTATTCATTCACATGATATGGTTTTTGTGAAGAAAAGCGGAATTAATAGTGAGGCAAATATGTATAGGTATGCTTTTGTTAATTA
1	3018780	3019907	3019406	AT1G09350	upstream 3k of TSS	3.15575	6.21587	TTACAAGTAAAAGATCTTGAAACATATCAACGTAAACTAATAATGCATATTTTTACCAAAACAAAAAACTAATAATGGATATATACTATAACATTTTGGCTTTTGGCCAGTTAACAAAAAGAAAAAGAAAAAAAAAGTTTAGAAATATTAAAATTATGACGTTAGGACAAAAGAAGAAAATATCAAATTTATAGAAAACAACCACTACATAAATAGTAGGTCGGCCATGGGTCGGACAAAATAGATTACTTAACAATTAACGAGCAGCAAATTAGCTTTGGGTATAGTAACAACCAATCAATGTTCCCTCAGCTTCTTCTTCGTGGGCTCCATTTAGGCCACGTGGCATTATCACAGCCTTGTATTGAATTCAACGGAGATCCTTCAACCAATCACGAGA
1	3018780	3019907	3019406	AT1G09360	upstream 3k of TSS	3.15575	6.21587	TTACAAGTAAAAGATCTTGAAACATATCAACGTAAACTAATAATGCATATTTTTACCAAAACAAAAAACTAATAATGGATATATACTATAACATTTTGGCTTTTGGCCAGTTAACAAAAAGAAAAAGAAAAAAAAAGTTTAGAAATATTAAAATTATGACGTTAGGACAAAAGAAGAAAATATCAAATTTATAGAAAACAACCACTACATAAATAGTAGGTCGGCCATGGGTCGGACAAAATAGATTACTTAACAATTAACGAGCAGCAAATTAGCTTTGGGTATAGTAACAACCAATCAATGTTCCCTCAGCTTCTTCTTCGTGGGCTCCATTTAGGCCACGTGGCATTATCACAGCCTTGTATTGAATTCAACGGAGATCCTTCAACCAATCACGAGA
1	3031156	3031780	3031780	AT1G09380	upstream 3k of TSS	3.42056	4.04205	TTAGAGGTAAGTGCAATGAAGTCGTGACAACCGTCCGATGGAATAGATGTAAACCTTAATCAACGGCTAATAATTGATGACGGTGATCGCGTTGCGTGATGCCACAAAACGACACAATTCACTCGTTGAAATGATGAAAATCTAATCCAAAGAAAAGTGGGTCCCACTTACCAACATGGGAAGATATCACAATCAAAAGTGGGTGCCACCATGTAGATTCGGCGCGTGAACCCACTCGTTACATTAGATTGCGTGACTAAAGAGTCAAACAACGCCGTATAGTAAAAGATGCGTTCTGTTTTTTTTTTTTTTTTTTGGTATCAATGTTAAGTATGCGTTCTGTTTTGTCCAAATCACATGTTATAAGGTTTCATATTTTAGTCATTTATATACTATAATG
1	3031156	3031780	3031780	AT1G09390	upstream 3k of TSS	3.42056	4.04205	TTAGAGGTAAGTGCAATGAAGTCGTGACAACCGTCCGATGGAATAGATGTAAACCTTAATCAACGGCTAATAATTGATGACGGTGATCGCGTTGCGTGATGCCACAAAACGACACAATTCACTCGTTGAAATGATGAAAATCTAATCCAAAGAAAAGTGGGTCCCACTTACCAACATGGGAAGATATCACAATCAAAAGTGGGTGCCACCATGTAGATTCGGCGCGTGAACCCACTCGTTACATTAGATTGCGTGACTAAAGAGTCAAACAACGCCGTATAGTAAAAGATGCGTTCTGTTTTTTTTTTTTTTTTTTGGTATCAATGTTAAGTATGCGTTCTGTTTTGTCCAAATCACATGTTATAAGGTTTCATATTTTAGTCATTTATATACTATAATG
1	3072158	3073030	3072656	AT1G09520	upstream 3k of TSS	2.98359	4.33239	AAATTGACAAAAATCTGAATTGGGTTTGGTTTATAGTTGAGATTGATTAGTTTTTTTGGACTATCCAAGGAAGTGGGGACGTGTTTGATTATGAGGATAGGGACACGGCAAAGCGTGTCAACGTGTAGAAGTTCATTGTATTTTGCATAATATACGTATATACATTACATACATACCGATTCTTGTTCGATATATTGTTTCTGGTCAACATTTTGCACCAAATTAAGGAAAAGACAAACAAAAGCATTTTGCACCAAAAGGAAACGCATTATTTTCTTCTATATTGTTCATATAGAATATGCCAGATTGTAATAGCATATGTCACATGTGTCACATCTCTTGTGCCCTCAAAAATCACCACGTGTATCGACTCATCATCTATCACCATCGTCGAGAATAA
1	3074906	3076406	3075776	AT1G09530	upstream 3k of TSS	3.17587	9.662	CACTTGGAGTGTGATGCTTTTTTGGCAGTGTTCCTTTATGATAACACATCTCTTCACACACAACTTTAGTGTATCACAGGCCCATGTCACTTTAAGATAAGATAACATATTCTAGTATATGATTATTTTCATATTTGTAAGTGTATTAAATTATTCATAGACACACCATGAATTAATTGTAATAATGCGAAGGACCTGTATCATGTAACAGAGACAGACGAAGTGTGCAGAGGTCGGTGAGAAGCAATTTGGTCACCATGCTCCAACTCTCTTCTCTAGGTCCCTTTTGCTTTAATTTTCTCGTTTAATAACAATATCTTATGAAAGCAGTTACCATATCAATTGAAGGATTGTATAATACCGTAATTTATTTATATATAGTACATCTAATTAAACATTA
1	3084906	3085651	3085406	AT1G09540	upstream 3k of TSS	2.45279	2.22133	AGCACACATTGCTCCAAACTCTCGTCGACTTTGATACATTATTAAGAACTCTTACCAATTTATATGTGGAATCCATCTTTCCATCAATTATAATCTTAATAAACTCTACACTCTTCTCGCAGCTGATTTACTAATAAAAAATAAAAATAAAAAAAACTTTTTGTTTCGATGCTTTCTCTCACTCGGACAAATACTAACGATCATTTTAGAATAAGTCAACCATATTGAAAACGACTCTCAACTAATTACGTAAACTTATATTTTGAAGTAGTCATTCTTACATTGTTGTAAACACTTTTCCATAAATGCATGAAGTTTATAATTATAAAATATTTAGACATATTCCTATCAATTTTTTATAGATCACGATTTACATGAATCTCCGAAAAGAGAAACATCA
1	3093030	3094030	3093530	AT1G09550	upstream 3k of TSS	3.84996	9.60071	ACCTAAACCCAACCCATTAAAGACAACGCGTAGCTTCACGCGCTTCACGATTCGCGTGAGAAGAACTAACCCTGAAACGCGGACGTTGCAGATTAACGGTGAGGCATGAACGAGCGTGTTAATATATAATGATTCTTCTCTCACGATGATCAAAATACAGAAGCCAACAAGTAAAATTAGTTTATGCAGATAAGACAACATTTATTACCTGATACATACTTTATTAGGTGATAATAATTGATAATTGTTTTTTATAAGCCACTAATAATTAAATAAAAATAATATCAGTACCGTGTAAAAGCAAAACTAGTGTAAACATAAATTTTCAATTGGCAAAGCTCTGATCCATCCGTTTTAGTAATTCGTTGACCTTTGACATTTCACTTAGACAGATGTGTGC
1	3093030	3094030	3093530	AT1G09560	upstream 3k of TSS	3.84996	9.60071	ACCTAAACCCAACCCATTAAAGACAACGCGTAGCTTCACGCGCTTCACGATTCGCGTGAGAAGAACTAACCCTGAAACGCGGACGTTGCAGATTAACGGTGAGGCATGAACGAGCGTGTTAATATATAATGATTCTTCTCTCACGATGATCAAAATACAGAAGCCAACAAGTAAAATTAGTTTATGCAGATAAGACAACATTTATTACCTGATACATACTTTATTAGGTGATAATAATTGATAATTGTTTTTTATAAGCCACTAATAATTAAATAAAAATAATATCAGTACCGTGTAAAAGCAAAACTAGTGTAAACATAAATTTTCAATTGGCAAAGCTCTGATCCATCCGTTTTAGTAATTCGTTGACCTTTGACATTTCACTTAGACAGATGTGTGC
1	3100530	3101278	3101030	AT1G09570	upstream 3k of TSS	2.28923	1.08022	AACGATAGTCTTATGGGCTTCACGTTTTCTCGGCTTTTTGCGTTTTGTAATCTGTTTCTGGGATTTACTTCAAAGTTGGGACTTTCCTTTTTTGTATTTTTTTTTATCGTTGAAAGAAAGTAATAAAATTTGTAAAACTAATTTAAGTTTATTCGAAGAATTTAAATTTGTTTTATTTTTTATATAAAAAGGGTAAAAAAATCGTTATTAAGGTTTTATTTTTTTTTCGTCAAACAAAATCCATATCGTTTTAACATCATTGTCAAACTTCGATTCGTTCTTATCGCAAATCCACGTTACCATGTTTTCTTAGGTATTTTGCTTCTATCCTCTTAAAGTTAAATCTCCCCCTAAGTTTTTTGCAGTAAATCTCCGGAGAAGATCGAATCGACAACGTCTT
1	3100530	3101278	3101030	AT1G09575	TSS to down 0.5k of TTS	2.28923	1.08022	AACGATAGTCTTATGGGCTTCACGTTTTCTCGGCTTTTTGCGTTTTGTAATCTGTTTCTGGGATTTACTTCAAAGTTGGGACTTTCCTTTTTTGTATTTTTTTTTATCGTTGAAAGAAAGTAATAAAATTTGTAAAACTAATTTAAGTTTATTCGAAGAATTTAAATTTGTTTTATTTTTTATATAAAAAGGGTAAAAAAATCGTTATTAAGGTTTTATTTTTTTTTCGTCAAACAAAATCCATATCGTTTTAACATCATTGTCAAACTTCGATTCGTTCTTATCGCAAATCCACGTTACCATGTTTTCTTAGGTATTTTGCTTCTATCCTCTTAAAGTTAAATCTCCCCCTAAGTTTTTTGCAGTAAATCTCCGGAGAAGATCGAATCGACAACGTCTT
1	3131153	3131906	3131406	AT1G09660	upstream 3k of TSS	3.50578	5.09734	TACTTCCAATCCGTGTAAACTAAAAAAATGAAGATGATGGATTCGAGCCCTTCCGAGGCAATATAACTATTCTTTAATGGGCTTAATTTTTTTTGTTTTGCTTTAGACAACAAAACACATTGGGCCGGGCCTGGTCTACCTAGTACCTTTCTTATGCATCTAATTCATTTGATCCTCAACATGCCAAATATTTATTATTTTATTTATCTCTACGAACTCTTGAAAGGTCATCATCATTCACTTGATTGCATTTGCCTATATTTTTAGTGGGAACGTAGTTAGTGATGTCCCCTGAGCGATGATGTCACCTCAGTGATGTAATGGATGATTTATTTTACTTAAAAATTCTAAAAAGTAAAAACAATGGACGAAAACAAGAATTCCGTCTATAGTGAATCAG
1	3131153	3131906	3131406	AT1G09665	upstream 3k of TSS	3.50578	5.09734	TACTTCCAATCCGTGTAAACTAAAAAAATGAAGATGATGGATTCGAGCCCTTCCGAGGCAATATAACTATTCTTTAATGGGCTTAATTTTTTTTGTTTTGCTTTAGACAACAAAACACATTGGGCCGGGCCTGGTCTACCTAGTACCTTTCTTATGCATCTAATTCATTTGATCCTCAACATGCCAAATATTTATTATTTTATTTATCTCTACGAACTCTTGAAAGGTCATCATCATTCACTTGATTGCATTTGCCTATATTTTTAGTGGGAACGTAGTTAGTGATGTCCCCTGAGCGATGATGTCACCTCAGTGATGTAATGGATGATTTATTTTACTTAAAAATTCTAAAAAGTAAAAACAATGGACGAAAACAAGAATTCCGTCTATAGTGAATCAG
1	3200280	3201904	3201031	AT1G09840	upstream 3k of TSS	2.77118	7.79574	TTAACACATCACACTTCTTTTTGTGTGTGTGGCGATGGAGATTTTGTATCGGGTTTTATTAGTGATATTAAAGCTTAAGGATGTATTTTTTTTATCTGCAATTGGTTTTATCATAATATAAGCCTTCTAAATACGAAAAGATTGATCAAATACATTCCCGTTTTCACAAAAGTGAAGTTAATTATTTTTGCTTTGGTGAGCTCTCTCGAAAATACACGTTAGGCATGCACATTGCTTTGGTTACTACTACTCTCTGGTCTCCGCGTGATCTTATTTACTAATTAGAATAAGCAAAAAAGGGCTAAATGCAATAAAGTCGTAAGTAGGTCCAAAGTGTACTGCTCATCAGCCTACACAAATAGGGAGTGGTGGTCTTATAACCTAAAAAGGCTAAAGTTGC
1	3200280	3201904	3201031	AT1G09850	upstream 3k of TSS	2.77118	7.79574	TTAACACATCACACTTCTTTTTGTGTGTGTGGCGATGGAGATTTTGTATCGGGTTTTATTAGTGATATTAAAGCTTAAGGATGTATTTTTTTTATCTGCAATTGGTTTTATCATAATATAAGCCTTCTAAATACGAAAAGATTGATCAAATACATTCCCGTTTTCACAAAAGTGAAGTTAATTATTTTTGCTTTGGTGAGCTCTCTCGAAAATACACGTTAGGCATGCACATTGCTTTGGTTACTACTACTCTCTGGTCTCCGCGTGATCTTATTTACTAATTAGAATAAGCAAAAAAGGGCTAAATGCAATAAAGTCGTAAGTAGGTCCAAAGTGTACTGCTCATCAGCCTACACAAATAGGGAGTGGTGGTCTTATAACCTAAAAAGGCTAAAGTTGC
1	3239280	3240784	3240402	AT1G09940	upstream 3k of TSS	3.10178	8.37788	ATTGTTTGTTTATATTCTTAGGCTTATCACGTATGAAAAAGCCCATCAAAGCTGACTTTTACTCCCTCATCTGGCAATCTCTAGGAAGCCTCTAAAGTCAACGCCATGCCTAACAATAACATTGACCAATTTAGCCAAGAAAAATATGCATCTTTTGAAATATTGGACCTCCTGTATTCGATTTGCAGAACTACGAACTCTTTTTGTATCCCGTTGTTCACTGTTGTTGGCCCAATGCTTTAAGCCCAGTTTTGTGTTGATAAATGGAATAAAAGTAATATTTTTTCAACAATTACATGTCAGCAAGTTAGTAAAGTACTATAAATGACATGGCGACCACATCATAAGCTACGTAGGATTTTGAAAGCAAGTACTGTGTACTTTTGACATTTTTTGGTCT
1	3241532	3242280	3241906	AT1G09950	upstream 3k of TSS	2.79231	4.26376	TTTTTGTGACTTTTGTCTTGTCGGAGTGAAGTGTAATCAGAGCAGCGTCTTATCATCATTTGCTGTTGTTATTCAACTCTGGTTTTAGAATCAAGTTGGGTTAAACAATAGTATAAAATTTTAATATGGATGAAAATAAAATATAAATTATCCTTGGTAATTATTGATTATAACCTATAGAATCGACAAAAAGAAAGACTATAACCTAGAGAATTTTTTTTTTTTTTTAAAACAAGTGTTCATTAAAAATCTTTAAAATATTTAGTCTGTTTTATAATTAAAATGTTTATATCTGAAATTGTATCTATCACTACTAGTTCCAGTTGGAATTATATATCTGTCAGGGTCGCATCTCGATATTATGGAATGACCTAAAATAACATCTGAAGAGGAAACCGAC
1	3241532	3242280	3241906	AT1G09960	upstream 3k of TSS	2.79231	4.26376	TTTTTGTGACTTTTGTCTTGTCGGAGTGAAGTGTAATCAGAGCAGCGTCTTATCATCATTTGCTGTTGTTATTCAACTCTGGTTTTAGAATCAAGTTGGGTTAAACAATAGTATAAAATTTTAATATGGATGAAAATAAAATATAAATTATCCTTGGTAATTATTGATTATAACCTATAGAATCGACAAAAAGAAAGACTATAACCTAGAGAATTTTTTTTTTTTTTTAAAACAAGTGTTCATTAAAAATCTTTAAAATATTTAGTCTGTTTTATAATTAAAATGTTTATATCTGAAATTGTATCTATCACTACTAGTTCCAGTTGGAATTATATATCTGTCAGGGTCGCATCTCGATATTATGGAATGACCTAAAATAACATCTGAAGAGGAAACCGAC
1	3251656	3252275	3251780	AT1G09970	upstream 3k of TSS	3.23872	5.09556	TGCATATAAGACAACTATAAATTAATAATGTAGTTTAATATTTTTTTTGGATTGGTTTCTTTGTTTTTGGTTAAGTTTTTTTTTCTTGGGGGTATAATGATTTTAGTTAAGTTTTGTTTAAGTTTCCTCAATGACAAAGGTACAATTTCGGCGTTACGTCTAGTCTAAAATAATCTATTAACAAAAGAATGTACTTAATTAGTCAATACTCTACTCAATAGTAGGATATCGTTTCAGTTTTGTATGTGGATTTTTTTTTAAATTTTTGAAAAATTCTATTCAATTTCAATAAAAAATTTCTGAGGATAGTCAATGAAAACCAAAAAAGCCATAATAATAATAATTATAAAGTAATATATCAAAACGCTCATATAATATTCCACATACATTTACTGTATAA
1	3255274	3256156	3255780	AT1G09980	TSS to down 0.5k of TTS	3.18212	6.34748	ATCATAGGTGTTGTAACGATCTCATTGTAAACTATTTTCTTGTAATTGTAGAATTTTAAGGTTTTCAAATGTTCATGAAGGTCAACTACTAAATGAAATTTATGGTCCTTATATGCACCTATACTATTACTTTGCTAAGAAGTGTATATTCGACTGGGTAAAACAATGTCTATAAAACTTGCAATCAATCAGTTTTTAATCAGAGTTATATTTATTTCTGCGTGAGGATGATTTTATTATATTATTTGATTCAGAAAATTCTCAAAACGAAACCAAATTCAAATTGGATTCTTGGTGTGATGACATAGACCAATTATTATTATGATATCCTCTCCTGTGATTTCTAAAAGTTAGTCAAATCTACGTATGCTCAAAAACTTTTGTAGTTGCCCACTTTGAC
1	3272280	3273906	3273656	AT1G10020	upstream 3k of TSS	3.24747	12.2387	AATTTCTTTTTTATATAGTAGTAGTATTTGTTTAGATAAGTAGCTGAACGAGGATCGTGGATGATAGCTGTATTTTTTCTGCTTTTTTTGTTTTTTAATGACATTCATTTATAGAGGATGAAGGAAATGTCTTCTTCTTGCCTCAGCAACACAAAATTACGTAAACCATATTTTTGTTTTTACAGTAGTAACTGTAGAGAAGTCCATCAGAATATTACAGAAGCCCAATTGAAAAGCCCATTTGAAACCCACTGAATTAAATAATAATCGAATTCGGCGGAGACTCCAACTATTGTCGGCCCATCAAACAGTTTCTCCGGTGGTTTGAGAACTAACTGAAATGTACGAAATTAACCTCCGTGGCTTACGTGTTCTGATCGGGGAATCTTTCCGCCGAATC
1	3272280	3273906	3273656	AT1G10030	upstream 3k of TSS	3.24747	12.2387	AATTTCTTTTTTATATAGTAGTAGTATTTGTTTAGATAAGTAGCTGAACGAGGATCGTGGATGATAGCTGTATTTTTTCTGCTTTTTTTGTTTTTTAATGACATTCATTTATAGAGGATGAAGGAAATGTCTTCTTCTTGCCTCAGCAACACAAAATTACGTAAACCATATTTTTGTTTTTACAGTAGTAACTGTAGAGAAGTCCATCAGAATATTACAGAAGCCCAATTGAAAAGCCCATTTGAAACCCACTGAATTAAATAATAATCGAATTCGGCGGAGACTCCAACTATTGTCGGCCCATCAAACAGTTTCTCCGGTGGTTTGAGAACTAACTGAAATGTACGAAATTAACCTCCGTGGCTTACGTGTTCTGATCGGGGAATCTTTCCGCCGAATC
1	3296028	3296656	3296409	AT1G10090	upstream 3k of TSS	2.7606	3.05328	TCATTGGGCAAAATTCTCCACGTTGGTGTAAATGTGGAATCGCCAGATCATGTGACGTGGCATAACGTGAATGGCCCAAACTAATATCTCGTCGGCAAAGGTCTTTTTAGCCTGTGATAGTGACTACCTTGTCGGCGAAATTATGACCGTTAGATTTTTGTAAAGCGATACGATTGTGACACGTGGAATTAACATTGACAGTTAACAACAGTTTTTGCCCGGGAAAATTAAAAAAGGTCGCATATCTATTATCCGCGTGGTGAGAGTGTGAGACCTACCCCATAACAAGGACCGGTCATATTAAATTATGCCCATTTGACTATTCATTCTCTTTATTATGTATGACTATATAATAACTCGATTCTCTTTATTAGGTGTGACTATGAATTATGATACATGC
1	3322279	3322780	3322656	AT1G10130	TSS to down 0.5k of TTS	2.2978	1.05761	GTAAAGTAGATTTGGTTGGCAGTGGCCAGTTGTTGGAGGACAAAACAACAATATACTATACTAATCAAAACACGAAAGAGAAGATTACAAACATCCATGATTCATAAGCTTTCCGTCATTTAGTGTTAAAGCACAATGCTGTCCTTGAATTAATAATAGTCACTAATCATCGTATATACGTATATCTGAACAGAACTTTATCAATGACATGATAAATCCGAAAATTGAGATGCATACATATATCAGTTTATGAGTTCAACTGATTAACAAGGTACAAAAATTATAAATTTCCACACAATTATTCTACCTAATATATTTACGTCAAACTTACGATGTAAACCAAACTTGGATTCGAAGCTAGAGTAGGTTTAGTTATTTATTTCTAATCAATCCACAAAAT
1	3323530	3326032	3323906	AT1G10140	upstream 3k of TSS	3.42684	16.372	CGAAAGAGTGTTGGAGAGAGCAGTCCACAAGGTCCCATTGATTAAAAATCAATCATTAATCACAATTTGATATGTTGAAATAGTATTTGGAGTTTGTAGTACATTAGTTTTTTCATTTAAATTATTACTGCATCAGCACATATAAATTAGACCAGTGGGTTAGATATGTTATTATAGTTCAAATAAATAAATTATTGTAGTGAAGTGTAATTCATTTTGAAACTAATCTAGATTTAAGAATACCTAACATTGGATAAGTCATAAAAGACTCACAACCATGAAGTAAGAAACGCCGCCTTCGATTTTCTTCTCAATTATGTCATGTGTTTATTTCTTTGTTCAAATGTAAATGTCAAAAAAATACGAATGTCAAAGCCTGAATTGTACGGTTAGTCAAGGT
1	3323530	3326032	3323906	AT1G10150	upstream 3k of TSS	3.42684	16.372	CGAAAGAGTGTTGGAGAGAGCAGTCCACAAGGTCCCATTGATTAAAAATCAATCATTAATCACAATTTGATATGTTGAAATAGTATTTGGAGTTTGTAGTACATTAGTTTTTTCATTTAAATTATTACTGCATCAGCACATATAAATTAGACCAGTGGGTTAGATATGTTATTATAGTTCAAATAAATAAATTATTGTAGTGAAGTGTAATTCATTTTGAAACTAATCTAGATTTAAGAATACCTAACATTGGATAAGTCATAAAAGACTCACAACCATGAAGTAAGAAACGCCGCCTTCGATTTTCTTCTCAATTATGTCATGTGTTTATTTCTTTGTTCAAATGTAAATGTCAAAAAAATACGAATGTCAAAGCCTGAATTGTACGGTTAGTCAAGGT
1	3348280	3349156	3349030	AT1G10190	upstream 3k of TSS	2.30497	1.15876	ATATTAATAATCTGACTTAATGAAAACTTTTAAATCTTTTGTAGTTTATTTTCCTCTAGATGCTAATTTTAGCAAAATGAAAAGATGTGTGATGGAAACGTAAAGTTAAAGCAAAAGAAGATGGTGAATTGGTGATGCAATATTTTAGTCATGTGTCATTGTTTACATTTATGATATATTTTACTTTAAAATACTTTTCTTCATTTTCAATTTTTATAAATCTTCGTAGAACACATATTCACAAATGATGCTACTTTGGTGATCAGTTACTAAAAAATACCGAAATTGATTTTAGAAGATAGAGACGTGAATCTGTTTGCCAATATTAATTGGGCTCAACTTAAGCCCAAATTATATAAGGAAAGACTACCTAGTAACGAACAAGTAGCAGGTCAACTGT
1	3348280	3349156	3349030	AT1G10200	upstream 3k of TSS	2.30497	1.15876	ATATTAATAATCTGACTTAATGAAAACTTTTAAATCTTTTGTAGTTTATTTTCCTCTAGATGCTAATTTTAGCAAAATGAAAAGATGTGTGATGGAAACGTAAAGTTAAAGCAAAAGAAGATGGTGAATTGGTGATGCAATATTTTAGTCATGTGTCATTGTTTACATTTATGATATATTTTACTTTAAAATACTTTTCTTCATTTTCAATTTTTATAAATCTTCGTAGAACACATATTCACAAATGATGCTACTTTGGTGATCAGTTACTAAAAAATACCGAAATTGATTTTAGAAGATAGAGACGTGAATCTGTTTGCCAATATTAATTGGGCTCAACTTAAGCCCAAATTATATAAGGAAAGACTACCTAGTAACGAACAAGTAGCAGGTCAACTGT
1	3348280	3349156	3349030	AT1G10210	upstream 3k of TSS	2.30497	1.15876	ATATTAATAATCTGACTTAATGAAAACTTTTAAATCTTTTGTAGTTTATTTTCCTCTAGATGCTAATTTTAGCAAAATGAAAAGATGTGTGATGGAAACGTAAAGTTAAAGCAAAAGAAGATGGTGAATTGGTGATGCAATATTTTAGTCATGTGTCATTGTTTACATTTATGATATATTTTACTTTAAAATACTTTTCTTCATTTTCAATTTTTATAAATCTTCGTAGAACACATATTCACAAATGATGCTACTTTGGTGATCAGTTACTAAAAAATACCGAAATTGATTTTAGAAGATAGAGACGTGAATCTGTTTGCCAATATTAATTGGGCTCAACTTAAGCCCAAATTATATAAGGAAAGACTACCTAGTAACGAACAAGTAGCAGGTCAACTGT
1	3353030	3353530	3353156	AT1G10220	TSS to down 0.5k of TTS	2.39134	0.972356	TTCTTTGTTTCTCCTTTCTCTAATGCTAGTGAAATGTAAACTATTCAAACTGATTATTTTTGTTGGTCGTGGTAAAGTGTTTCTTGATTCATTTGTGTACAACTTTCGTCTAATTGATGATCTGTAAATGAAATTTTTTTAGTTTGGAGTTTTGATTTCTTGTTGTTTGGACAACCTGTACTATTTCTTTGTTTATTATACATGCTCACGTTTGGTTTTCTTTTAAGGAAATAGCACGATAAGGCTGGAGGATATATTATATGATTTAGATTGAAATTGAAATTAAAAATAGTATTCAAGATTTTGGAAATCGATGATTCACCAACTCAGGTCAATCATTCGGTTTAGTGTGGAGTTTGGAACTAGTGTGGCTAGGCCGGTTTGAGATAAACTTACCAAA
1	3353030	3353530	3353156	AT1G10230	upstream 3k of TSS	2.39134	0.972356	TTCTTTGTTTCTCCTTTCTCTAATGCTAGTGAAATGTAAACTATTCAAACTGATTATTTTTGTTGGTCGTGGTAAAGTGTTTCTTGATTCATTTGTGTACAACTTTCGTCTAATTGATGATCTGTAAATGAAATTTTTTTAGTTTGGAGTTTTGATTTCTTGTTGTTTGGACAACCTGTACTATTTCTTTGTTTATTATACATGCTCACGTTTGGTTTTCTTTTAAGGAAATAGCACGATAAGGCTGGAGGATATATTATATGATTTAGATTGAAATTGAAATTAAAAATAGTATTCAAGATTTTGGAAATCGATGATTCACCAACTCAGGTCAATCATTCGGTTTAGTGTGGAGTTTGGAACTAGTGTGGCTAGGCCGGTTTGAGATAAACTTACCAAA
1	3395030	3395530	3395280	AT1G10340	upstream 3k of TSS	3.0364	3.13906	AAGAACATGACAAAGGAGAATGAGAAAATTGTTCTTAATGGAGCCACGTGGCATTTATTATTACTTTATCTTTAACTTCATCTTTGTGGTGAATGGTAAAAAATTTGATCACTATCATTTTCATATCCCCCTCTTTTTTTATTAGACAAAAATTCTCTTGATTGCTTAATCAGAAGTTACATATTGGGACAAATTTGGATGTATTTTTTTAATTAATGAAACAGAAACAAACATTTTTAGTTTCGTACTTAAAGTTAAACAAGAAAGAATTATTACTTTATTTAGCCGACAAAAAAAACAGATACAATAATTAAACCGATCGACCAAACCACTTATATTAATCTAGAGAATTAGAGTATTAAATTAGTAATTGTGTATATCAATCTTGGAAATGCACAGA
1	3395030	3395530	3395280	AT1G10350	upstream 3k of TSS	3.0364	3.13906	AAGAACATGACAAAGGAGAATGAGAAAATTGTTCTTAATGGAGCCACGTGGCATTTATTATTACTTTATCTTTAACTTCATCTTTGTGGTGAATGGTAAAAAATTTGATCACTATCATTTTCATATCCCCCTCTTTTTTTATTAGACAAAAATTCTCTTGATTGCTTAATCAGAAGTTACATATTGGGACAAATTTGGATGTATTTTTTTAATTAATGAAACAGAAACAAACATTTTTAGTTTCGTACTTAAAGTTAAACAAGAAAGAATTATTACTTTATTTAGCCGACAAAAAAAACAGATACAATAATTAAACCGATCGACCAAACCACTTATATTAATCTAGAGAATTAGAGTATTAAATTAGTAATTGTGTATATCAATCTTGGAAATGCACAGA
1	3395030	3395530	3395280	AT1G10360	TSS to down 0.5k of TTS	3.0364	3.13906	AAGAACATGACAAAGGAGAATGAGAAAATTGTTCTTAATGGAGCCACGTGGCATTTATTATTACTTTATCTTTAACTTCATCTTTGTGGTGAATGGTAAAAAATTTGATCACTATCATTTTCATATCCCCCTCTTTTTTTATTAGACAAAAATTCTCTTGATTGCTTAATCAGAAGTTACATATTGGGACAAATTTGGATGTATTTTTTTAATTAATGAAACAGAAACAAACATTTTTAGTTTCGTACTTAAAGTTAAACAAGAAAGAATTATTACTTTATTTAGCCGACAAAAAAAACAGATACAATAATTAAACCGATCGACCAAACCACTTATATTAATCTAGAGAATTAGAGTATTAAATTAGTAATTGTGTATATCAATCTTGGAAATGCACAGA
1	3419530	3420656	3420148	AT1G10410	upstream 3k of TSS	3.01559	6.32733	TTAAAAATAAATTGAAATCCTACCAACTAATTTGTTTCATAATGTTTGTATCAGGAAAAAATGGTTATAAGTTAGGTTTTTGATGTGACAATCTTAACTTAGGAAAAAATTAAAAAAAGGTTAAGCCATGCAAGAGAAGTGGGTCATGTGACTCGTGTCTGAGCTTCTTTCGTGGCAATTATTCAATGGTGGAGCTGCTAAGCGACTTGGTCGACGCCGATGGCATGGCGCATTGCGCTGTTTCTAGACGACCATACTCATCTATATTATTAATTAAGAGATTCACATAGAATATCACACTTCCTCAATATAAATTTTGCTCTTTTTACATGAATTTCATATGTTTTTTTCTTTCTAACATTATGCATTGTAAAAAAAAAAAAAAGTTTCATTACTATAT
1	3440780	3442775	3441156	AT1G10460	upstream 3k of TSS	3.01274	8.95227	AAAATTTTAAATACGCCAAACGTGAGGAGTATCGTTTGGGGATGATTTTGTTGTCGACAATAATTAATGATTTTGTTGGTTATATACATTGCATCTACAAATTTTAAAATTGATTTCGTCTTTCCAATGTGGTTGGCTCTGTCATTAGATTATTATACTAATCCAACTCTTTATATTGTATCTTTTATTATTTTTTTTATAAATAATACGAGTAAAATTCGTGTGTGAATATAGAATTTCGTTCAATGGTTGATTTAGGTTGAATTAGGTTGATTTAGAGAAAAAGAACACCTGACGTCTAAATTTGGATTACAAGCTAAAATAAAGTGAGATATAATATGTTTTATTAGATAATCGAAAGAACATCTGATTTGTTCATCAGAAAATGAATGCGAATAGC
1	3443906	3446280	3445780	AT1G10470	upstream 3k of TSS	3.33719	18.3135	AAAGTAGTCATCAACGTGTCGCACATAAAATCGTAATCTATCTTTTTTCTAGGAACTTTGGACATCAATTACAAAATTAAAGACATTGACATTTTCCCTTTAATTAATTTTATGTTGGTACTCGATTGAGGTTTGGAGCATCTTTATATTCTAATCATTATTGTAAATATTTTCTACATAGTATAATATATTTGTAGAAATAAAAGTAATTGATTAGTTGACCTAATTATACAATACTCAAAATCATGTACACTTGAATATTTTCATTTTGACGTCTAGATTTTGTTACAGGATCAATGGATCATATAGAAACTCAATTTTAGTCTATACGTACATGGAAATATAGTTGAATCTCAAATCCGAAAATCCAGATTAATGTCAACATAAGCTCATATCTAAT
1	3446530	3449656	3447906	AT1G10480	upstream 3k of TSS	3.61009	22.6655	TGAATTAGTGTAAAGTTGTTTGATACTTCGATGGCAATATAATATATACAAATATATATGTAACAATTAATATAGAAGGTGAGGTTGATATATATAATTGGTGTATATATATATATATAAGTTCAGTATATCAAATATTATAGAAACCAACCCACCCACCCACCTAGTAGCCACCATAAAGAAACTTTCAGAAAATCATAATTAGCTAAAATTATTCCACATGCTATTGGATAAATAAAAGATTATCGTTGACAGCATACTTATTTGGAATTCTTCTTTCCCTCGATTGATATAATATTACAATTTCTTACTTCAAAATTTTAAATAAAGGACCTGAGCGAGAGGAAAGAGGCTTTGATTGCATGAGACACCTATTGGTGGCAAGAAAGTCTACCAATCA
1	3450780	3451658	3451530	AT1G10490	upstream 3k of TSS	2.52192	2.03106	GTAAATTCTGAATACTCCTTAAACGAACAGAATAAGTGAATTTAGTGGTGGATATAACTAGCTTGACTTTAGATCTTATTCTTTCAAATAGATTTGGTGTAAGATTGATTCGACATTTCCCATTAAATCTCCAAACAAATATGTGCATCAATTCGTAACTGTACAGCTTTAAAAATACATATAATAAATGGAGTCGGCAGGTTTGTATATTAAATTAATTTGCGTGATTGGAATGATAAGCTTAAGATCCATCATCCAGTGTTGGAGGTCCCTTTAATTTTTGTCTACACATGTCACTTCCGACACCAACGGAACTCCATTTGCTTATGTGTGTATTGGATGCTTATCCCATTTAATTAAAAAAAAAAATGTTTTTAAAAGGTATTATTCCTTTATTGTC
1	3479656	3480154	3480030	AT1G10540	upstream 3k of TSS	2.76909	2.51335	GAATATCAACTTGTATCTTTGTTTTTGTTTGTCAACATGCATTAGGTGGACTTTATTAGTTTGTAACTTTAGTAGATGACAAATGCTCATTATGATGATTAATCTATTGTTATATTTCAAATTCAAAAAATTATACAGAAAAAGTCATTCTAGTTATCTATATGAAGCATTGCCTTTAGGATTCATGAACTTATATCTAATGTTTTTGTTTGTTTTGACTTTTCTTGGCCCATAACTTTTCCTTTTCCTTAAATTGAATGGATAATAAATGATACTAATTCGTAAGAAAAATAAGAAGAAGATGATAATAGTCAAGAGTGTGACTTACACAGTATGGTGGGAGTTCCAAATGAGGGTATAGTCGTGAAAGGCTTGCGTTGGATCGAACCAAAAATAAAAC
1	3481156	3482277	3482156	AT1G10550	upstream 3k of TSS	2.65829	3.40198	TTGTTGACAAAATGTTTAAAATACTTATTATTTTGTATAGTAAACTAATAAAGAAAAGGAAAAAGGACAAAAAGAGTTTATGATGTAAACATGAACAAGTTGACATGCAATTCAGTATACAGCAACACTCAGGCTGGCAATTTACAGATTGTTCATATCAAACCTTAACCAACCAATCAAATCGGCATTTTTCAGCTTTCATATATATAATTGATAGTTATGTCTTATTATTTTCTGTTTTATTCTTGATTTTATTCTTATCATCATTGTTATTTAAGTATAATTTAAATTCGGCGCAACATCACGTATCCTCTCACCTTGATCATGTCACCCTAACAAACTTCAAAACACACAACCGTACGTTTATATATACGTTTATAAAGATTACGAGATCTATAGT
1	3481156	3482277	3482156	AT1G10560	upstream 3k of TSS	2.65829	3.40198	TTGTTGACAAAATGTTTAAAATACTTATTATTTTGTATAGTAAACTAATAAAGAAAAGGAAAAAGGACAAAAAGAGTTTATGATGTAAACATGAACAAGTTGACATGCAATTCAGTATACAGCAACACTCAGGCTGGCAATTTACAGATTGTTCATATCAAACCTTAACCAACCAATCAAATCGGCATTTTTCAGCTTTCATATATATAATTGATAGTTATGTCTTATTATTTTCTGTTTTATTCTTGATTTTATTCTTATCATCATTGTTATTTAAGTATAATTTAAATTCGGCGCAACATCACGTATCCTCTCACCTTGATCATGTCACCCTAACAAACTTCAAAACACACAACCGTACGTTTATATATACGTTTATAAAGATTACGAGATCTATAGT
1	3526780	3527906	3527659	AT1G10650	upstream 3k of TSS	2.71825	4.99891	AATGAATATACAAGATGTGAACGGAGATAATAATAATGAATAATGAATAATGGTTTCACGTCAAATTCAAAGTCAGGCAGGACACGGATTCCACAGTGTGGGAATTATGACAGTCGAAGAAGAAGGAGAGAGATGGTCAACTAACCCTAGGGGTATTCTTGTCTTTTTGACATCCCCATTTACTTACTCAAATTCATGCGACGGTAACGGAGAAGGTATCAACGAGAACGTGTCCGCCGTGATCTCAGTCAATGTTTTGGTGTGATAATAGAAAAAGGAGCCGTTTATTTGCGAGTGGGATCCACGCGCCTGGTCGTTGGGCAAATATGGCGGGTAAGTTTTGGCGGGGAAATAAAGAAGAAGAAGCCTTATAGAGTAGTTACCGTGACTTTCTCGAAAC
1	3526780	3527906	3527659	AT1G10652	TSS to down 0.5k of TTS	2.71825	4.99891	AATGAATATACAAGATGTGAACGGAGATAATAATAATGAATAATGAATAATGGTTTCACGTCAAATTCAAAGTCAGGCAGGACACGGATTCCACAGTGTGGGAATTATGACAGTCGAAGAAGAAGGAGAGAGATGGTCAACTAACCCTAGGGGTATTCTTGTCTTTTTGACATCCCCATTTACTTACTCAAATTCATGCGACGGTAACGGAGAAGGTATCAACGAGAACGTGTCCGCCGTGATCTCAGTCAATGTTTTGGTGTGATAATAGAAAAAGGAGCCGTTTATTTGCGAGTGGGATCCACGCGCCTGGTCGTTGGGCAAATATGGCGGGTAAGTTTTGGCGGGGAAATAAAGAAGAAGAAGCCTTATAGAGTAGTTACCGTGACTTTCTCGAAAC
1	3526780	3527906	3527659	AT1G10657	upstream 3k of TSS	2.71825	4.99891	AATGAATATACAAGATGTGAACGGAGATAATAATAATGAATAATGAATAATGGTTTCACGTCAAATTCAAAGTCAGGCAGGACACGGATTCCACAGTGTGGGAATTATGACAGTCGAAGAAGAAGGAGAGAGATGGTCAACTAACCCTAGGGGTATTCTTGTCTTTTTGACATCCCCATTTACTTACTCAAATTCATGCGACGGTAACGGAGAAGGTATCAACGAGAACGTGTCCGCCGTGATCTCAGTCAATGTTTTGGTGTGATAATAGAAAAAGGAGCCGTTTATTTGCGAGTGGGATCCACGCGCCTGGTCGTTGGGCAAATATGGCGGGTAAGTTTTGGCGGGGAAATAAAGAAGAAGAAGCCTTATAGAGTAGTTACCGTGACTTTCTCGAAAC
1	3534904	3535406	3535156	AT1G10660	TSS to down 0.5k of TTS	2.63034	1.86557	AGAAGAAAGAAGAGTAATCTCCAACACTACAACACATTAATTTAGGTCTTGTTTAGTTTGTTTATGATTAAACAAGTCTCCTCAATAATGAAGTGTCATAAATAAGTTATACAATCCCTTGTTGTAAAGATGCAACCAAATAAGTAATGAGAAATTAATAAATATTTTTCTTTTAAAAACAAAATTTGGTTATATGTGACACAAATGGAATGGTTGAAGTTGAAACGTTCATTTTCAAGTTAGGTGGCATACTCTAAAATTGAATGAACAATTGAACATCCACCAGCTTTTTTCAGAGATGCGTAGCTGCAAAGTCTTGCTAATGTTTGTTAAATAAATCCTAGTATGTAGAAAAATAATCCAAATTCTAATGCAATTATTTGCTAAATCCTACAAAAGT
1	3534904	3535406	3535156	AT1G10670	upstream 3k of TSS	2.63034	1.86557	AGAAGAAAGAAGAGTAATCTCCAACACTACAACACATTAATTTAGGTCTTGTTTAGTTTGTTTATGATTAAACAAGTCTCCTCAATAATGAAGTGTCATAAATAAGTTATACAATCCCTTGTTGTAAAGATGCAACCAAATAAGTAATGAGAAATTAATAAATATTTTTCTTTTAAAAACAAAATTTGGTTATATGTGACACAAATGGAATGGTTGAAGTTGAAACGTTCATTTTCAAGTTAGGTGGCATACTCTAAAATTGAATGAACAATTGAACATCCACCAGCTTTTTTCAGAGATGCGTAGCTGCAAAGTCTTGCTAATGTTTGTTAAATAAATCCTAGTATGTAGAAAAATAATCCAAATTCTAATGCAATTATTTGCTAAATCCTACAAAAGT
1	3544656	3546156	3545531	AT1G10680	upstream 3k of TSS	3.05989	7.05898	GTTGGGGAGATTTTCCAAACTGAGGTTCCTCTGTCTCTTCCTTAAATGGCTTTGTCTGCATTTTTTCTGCCGGTTTCATTCCCTTGAAGATTTTTTTTATGAATTATTTGGTTCAAGGTTTTGAATTTAGAGATTTGTGGGTGAAATCTCTATCTAAAGAAGCTAATATATAGAGAGAGATGTGTAGATAGAAGGAGGCTGATTATTTTTCTGAAAGTGGGGAGATAACTATTAGATAATAATATCACATTCTATGATTGGTCCTAGTCATAGTTCAACTCAAAGTTTCCCACTTTCTTCTTTTCTTCTAAAAAAATATTCAGTTTAGTCCTTAAAAGTTTGGTGCTGCATCATCGCATTCGTGGGAAATAAAGGTGGTAGATTCTCATGTTTGTTGTGA
1	3544656	3546156	3545531	AT1G10682	TSS to down 0.5k of TTS	3.05989	7.05898	GTTGGGGAGATTTTCCAAACTGAGGTTCCTCTGTCTCTTCCTTAAATGGCTTTGTCTGCATTTTTTCTGCCGGTTTCATTCCCTTGAAGATTTTTTTTATGAATTATTTGGTTCAAGGTTTTGAATTTAGAGATTTGTGGGTGAAATCTCTATCTAAAGAAGCTAATATATAGAGAGAGATGTGTAGATAGAAGGAGGCTGATTATTTTTCTGAAAGTGGGGAGATAACTATTAGATAATAATATCACATTCTATGATTGGTCCTAGTCATAGTTCAACTCAAAGTTTCCCACTTTCTTCTTTTCTTCTAAAAAAATATTCAGTTTAGTCCTTAAAAGTTTGGTGCTGCATCATCGCATTCGTGGGAAATAAAGGTGGTAGATTCTCATGTTTGTTGTGA
1	3553280	3554026	3553406	AT1G10690	upstream 3k of TSS	2.70209	3.85694	AGTAACGAGATGGAAAGAGTCGTTGAGATTCACACTTCAGTTGGCGGTCCTATTTTTGACTTTCTAATTATCACCGGTCAACATATTTTGTAGAGATTCCATCGCCGATGCTCAAGTTTTTTGCACCCTGTGAAAACATATATAGAGGTTTTTGGTCGGTGTTTGCCGGCAACGACAAATATGTGATTTCTTAGTTTCTTCAACAATAAACTCGTGTTTGCCTCTTATCTAGCTAGAATGACCTTTGTTTAGTAGTTTTCTGAATTGCAGTTTCCCTAAACCATTATCTTAGTGCACATACATAAATTATGGTGCAATATCATTTTGGTAACGTTACTATTTGTTAGATATTTATTTAACAGAAAATGTCATAATCCTTAAACACAAATTCTTATTTAAA
1	3553280	3554026	3553406	AT1G10700	upstream 3k of TSS	2.70209	3.85694	AGTAACGAGATGGAAAGAGTCGTTGAGATTCACACTTCAGTTGGCGGTCCTATTTTTGACTTTCTAATTATCACCGGTCAACATATTTTGTAGAGATTCCATCGCCGATGCTCAAGTTTTTTGCACCCTGTGAAAACATATATAGAGGTTTTTGGTCGGTGTTTGCCGGCAACGACAAATATGTGATTTCTTAGTTTCTTCAACAATAAACTCGTGTTTGCCTCTTATCTAGCTAGAATGACCTTTGTTTAGTAGTTTTCTGAATTGCAGTTTCCCTAAACCATTATCTTAGTGCACATACATAAATTATGGTGCAATATCATTTTGGTAACGTTACTATTTGTTAGATATTTATTTAACAGAAAATGTCATAATCCTTAAACACAAATTCTTATTTAAA
1	3570656	3572156	3571156	AT1G10740	upstream 3k of TSS	2.97349	8.10292	ATACCTTAGAGATGATTATTATTAAAATAATTGAGGGAAACTGTGTGATTGGTTGAGAGAAACGGTGAAGTGGGCTGGATCGGCGCTGGAAGGTTCGTTCATAGAATCCGACCAATTCCCTAACTGTCTTCTGTAACCTTATCCATTTTAATCATAGTTGTAATGTTTAATCACACTTATTTTCGTTTCCACTTGTTGCTAATTAGTACATTATCGGTAGGCAAATTATGTGGAATATGGATAAGTAAGTGGATTTCTGTTTATGAATGGTAAGACTTTGGGGTTGACACATGTTTGTTAGCATAAACTTTTTTAAATTCATATGCTTAATCACATAACATAATCGTATATGTTTGATATAACCAAGTTAATCAAATGTACTTCAAAATCACAGGTTTTA
1	3570656	3572156	3571156	AT1G10745	upstream 3k of TSS	2.97349	8.10292	ATACCTTAGAGATGATTATTATTAAAATAATTGAGGGAAACTGTGTGATTGGTTGAGAGAAACGGTGAAGTGGGCTGGATCGGCGCTGGAAGGTTCGTTCATAGAATCCGACCAATTCCCTAACTGTCTTCTGTAACCTTATCCATTTTAATCATAGTTGTAATGTTTAATCACACTTATTTTCGTTTCCACTTGTTGCTAATTAGTACATTATCGGTAGGCAAATTATGTGGAATATGGATAAGTAAGTGGATTTCTGTTTATGAATGGTAAGACTTTGGGGTTGACACATGTTTGTTAGCATAAACTTTTTTAAATTCATATGCTTAATCACATAACATAATCGTATATGTTTGATATAACCAAGTTAATCAAATGTACTTCAAAATCACAGGTTTTA
1	3570656	3572156	3571156	AT1G10747	upstream 3k of TSS	2.97349	8.10292	ATACCTTAGAGATGATTATTATTAAAATAATTGAGGGAAACTGTGTGATTGGTTGAGAGAAACGGTGAAGTGGGCTGGATCGGCGCTGGAAGGTTCGTTCATAGAATCCGACCAATTCCCTAACTGTCTTCTGTAACCTTATCCATTTTAATCATAGTTGTAATGTTTAATCACACTTATTTTCGTTTCCACTTGTTGCTAATTAGTACATTATCGGTAGGCAAATTATGTGGAATATGGATAAGTAAGTGGATTTCTGTTTATGAATGGTAAGACTTTGGGGTTGACACATGTTTGTTAGCATAAACTTTTTTAAATTCATATGCTTAATCACATAACATAATCGTATATGTTTGATATAACCAAGTTAATCAAATGTACTTCAAAATCACAGGTTTTA
1	3637150	3638656	3637406	AT1G10900	upstream 3k of TSS	2.89048	6.46906	TGCTCACCTCCATTTTTTTTTATTTTTTTCCTTATATAATATTTTATTACATATCGACTGTCTGGTAATAAATACGGACACATACTTTAAGAAAAGAAAAAAAGAAAAAACGATTTTATTCAGACGAAAATAACGACAGATTAATAATATGAGAAGCTTTGGCTAAATACAATTTTATACGAAAATATAAAACATATTAAGTAAATTCTTAATTTATTACCAACCTAATTTCTGTTTTCTCGTTACAGTCAACCAAATAATCATAAGTTCAAAACGAAATCAATAATTAGGATCGCATATAATGGTCAGACTGTCATATCATTCAGGACTCTCAAATCCATATTTTATTGCAACGTTCATTATATTTGACTATTCCACATATAACACACGTCTAGCTCAT
1	3637150	3638656	3637406	AT1G10910	upstream 3k of TSS	2.89048	6.46906	TGCTCACCTCCATTTTTTTTTATTTTTTTCCTTATATAATATTTTATTACATATCGACTGTCTGGTAATAAATACGGACACATACTTTAAGAAAAGAAAAAAAGAAAAAACGATTTTATTCAGACGAAAATAACGACAGATTAATAATATGAGAAGCTTTGGCTAAATACAATTTTATACGAAAATATAAAACATATTAAGTAAATTCTTAATTTATTACCAACCTAATTTCTGTTTTCTCGTTACAGTCAACCAAATAATCATAAGTTCAAAACGAAATCAATAATTAGGATCGCATATAATGGTCAGACTGTCATATCATTCAGGACTCTCAAATCCATATTTTATTGCAACGTTCATTATATTTGACTATTCCACATATAACACACGTCTAGCTCAT
1	3658404	3659030	3658778	AT1G10930	upstream 3k of TSS	2.62074	1.99485	CCATCATGTTTTTTTTTCCATTTATTTAATTAATACGAGATTTTTTAAAAGAAAGAGGGACCCACAAGTTTCCATGCGATCCATACATGTTTGTTTCCCTTGCTGATTCGAGTGTATAACTACGTTTTTTTTTGTCACCAACGCGCTTTTTTTCTCCCTAATTCAACACTTCAACTATACACTATTTACACGACACGAGTGGTCAGCAGCAAGCAAATTCGCCTTAGATTCTTTTGGTTCTATATAGAGAGAGTCATTGTCCATAAATCACATTTTTCTCTATGAAGATTGTCACTCAAACGTAACCTTTTAATGAATTTATGTCATGATTTTCATCTACTTTTAACATTTTTCAACATATATACAAAAAAAGAAGAAGTTATGTTCCCATGTGTGAGTG
1	3658404	3659030	3658778	AT1G10940	upstream 3k of TSS	2.62074	1.99485	CCATCATGTTTTTTTTTCCATTTATTTAATTAATACGAGATTTTTTAAAAGAAAGAGGGACCCACAAGTTTCCATGCGATCCATACATGTTTGTTTCCCTTGCTGATTCGAGTGTATAACTACGTTTTTTTTTGTCACCAACGCGCTTTTTTTCTCCCTAATTCAACACTTCAACTATACACTATTTACACGACACGAGTGGTCAGCAGCAAGCAAATTCGCCTTAGATTCTTTTGGTTCTATATAGAGAGAGTCATTGTCCATAAATCACATTTTTCTCTATGAAGATTGTCACTCAAACGTAACCTTTTAATGAATTTATGTCATGATTTTCATCTACTTTTAACATTTTTCAACATATATACAAAAAAAGAAGAAGTTATGTTCCCATGTGTGAGTG
1	3658404	3659030	3658778	AT1G10950	upstream 3k of TSS	2.62074	1.99485	CCATCATGTTTTTTTTTCCATTTATTTAATTAATACGAGATTTTTTAAAAGAAAGAGGGACCCACAAGTTTCCATGCGATCCATACATGTTTGTTTCCCTTGCTGATTCGAGTGTATAACTACGTTTTTTTTTGTCACCAACGCGCTTTTTTTCTCCCTAATTCAACACTTCAACTATACACTATTTACACGACACGAGTGGTCAGCAGCAAGCAAATTCGCCTTAGATTCTTTTGGTTCTATATAGAGAGAGTCATTGTCCATAAATCACATTTTTCTCTATGAAGATTGTCACTCAAACGTAACCTTTTAATGAATTTATGTCATGATTTTCATCTACTTTTAACATTTTTCAACATATATACAAAAAAAGAAGAAGTTATGTTCCCATGTGTGAGTG
1	3681409	3681906	3681656	AT1G11030	upstream 3k of TSS	2.6873	2.60268	CGTAAAGAGTCTAATTTGATAATTTAGTCGACTGTTTAAAATGATATCTCTAGTTGACCTTTATTCAGTTTTCTCTTTTGTCTTACCGTCTGAATTTTTGTCCCATTAATTTTGTCAAAATTTTATAATCCTAGTACTATCTATTAATTTTGCTTTTTCAATTTTCCCACATTTAACATTAAAAACGAAAGTGAAACGTAGCCACTATGGAATATGTTTCATTCATCGTTAGTGTTGGCAGTTGCAGGTGGGGACAAGCTGCATTTCCATGTTGCTTCCAAAGTCAAACAGATCAAAGCAGCCTCTTTGACCAAAAGAATCCAACTTTTTTCCTCAACTTTCATGGCCGCCAAAATCAATCACTCACTTTCCACCACCAAAAAACCTCAGATTCTCCAAA
1	3681409	3681906	3681656	AT1G11040	upstream 3k of TSS	2.6873	2.60268	CGTAAAGAGTCTAATTTGATAATTTAGTCGACTGTTTAAAATGATATCTCTAGTTGACCTTTATTCAGTTTTCTCTTTTGTCTTACCGTCTGAATTTTTGTCCCATTAATTTTGTCAAAATTTTATAATCCTAGTACTATCTATTAATTTTGCTTTTTCAATTTTCCCACATTTAACATTAAAAACGAAAGTGAAACGTAGCCACTATGGAATATGTTTCATTCATCGTTAGTGTTGGCAGTTGCAGGTGGGGACAAGCTGCATTTCCATGTTGCTTCCAAAGTCAAACAGATCAAAGCAGCCTCTTTGACCAAAAGAATCCAACTTTTTTCCTCAACTTTCATGGCCGCCAAAATCAATCACTCACTTTCCACCACCAAAAAACCTCAGATTCTCCAAA
1	3681409	3681906	3681656	AT1G11050	upstream 3k of TSS	2.6873	2.60268	CGTAAAGAGTCTAATTTGATAATTTAGTCGACTGTTTAAAATGATATCTCTAGTTGACCTTTATTCAGTTTTCTCTTTTGTCTTACCGTCTGAATTTTTGTCCCATTAATTTTGTCAAAATTTTATAATCCTAGTACTATCTATTAATTTTGCTTTTTCAATTTTCCCACATTTAACATTAAAAACGAAAGTGAAACGTAGCCACTATGGAATATGTTTCATTCATCGTTAGTGTTGGCAGTTGCAGGTGGGGACAAGCTGCATTTCCATGTTGCTTCCAAAGTCAAACAGATCAAAGCAGCCTCTTTGACCAAAAGAATCCAACTTTTTTCCTCAACTTTCATGGCCGCCAAAATCAATCACTCACTTTCCACCACCAAAAAACCTCAGATTCTCCAAA
1	3681409	3681906	3681656	AT1G11060	upstream 3k of TSS	2.6873	2.60268	CGTAAAGAGTCTAATTTGATAATTTAGTCGACTGTTTAAAATGATATCTCTAGTTGACCTTTATTCAGTTTTCTCTTTTGTCTTACCGTCTGAATTTTTGTCCCATTAATTTTGTCAAAATTTTATAATCCTAGTACTATCTATTAATTTTGCTTTTTCAATTTTCCCACATTTAACATTAAAAACGAAAGTGAAACGTAGCCACTATGGAATATGTTTCATTCATCGTTAGTGTTGGCAGTTGCAGGTGGGGACAAGCTGCATTTCCATGTTGCTTCCAAAGTCAAACAGATCAAAGCAGCCTCTTTGACCAAAAGAATCCAACTTTTTTCCTCAACTTTCATGGCCGCCAAAATCAATCACTCACTTTCCACCACCAAAAAACCTCAGATTCTCCAAA
1	3700156	3701030	3700656	AT1G11080	upstream 3k of TSS	3.01129	4.48017	TTCTAGGACAAAGACATCCCACAATAAGACACGCGTTGAGATGTTATTGATGGATAATCTGATAAGGAAAATGTATTAAGAAAACGATTAGAGAGTTGATATATTACCATCCAATTAGAGATTCCACAACCAAGTCACCTACTAGTTGATGACTTATAAGACTCGTTGTTAACTAACATAAGAAATCGCATAAGTAGATTGATTGATTCTTATGCGGGTGACTTCGTGAAGAAATTGTAAAAAATACTTTGGAAAAAAAAAGTTAGGTGGGATGTACATATCTTTGAAATTAAGATTAAATATTGGCTGACTTTTTAAATTACTATACCACATAGTTTCCTTATTGATTATTATTTGTAATCTAAATATGTAATAGTTTATTAATCATTATTAATATTGA
1	3700156	3701030	3700656	AT1G11090	upstream 3k of TSS	3.01129	4.48017	TTCTAGGACAAAGACATCCCACAATAAGACACGCGTTGAGATGTTATTGATGGATAATCTGATAAGGAAAATGTATTAAGAAAACGATTAGAGAGTTGATATATTACCATCCAATTAGAGATTCCACAACCAAGTCACCTACTAGTTGATGACTTATAAGACTCGTTGTTAACTAACATAAGAAATCGCATAAGTAGATTGATTGATTCTTATGCGGGTGACTTCGTGAAGAAATTGTAAAAAATACTTTGGAAAAAAAAAGTTAGGTGGGATGTACATATCTTTGAAATTAAGATTAAATATTGGCTGACTTTTTAAATTACTATACCACATAGTTTCCTTATTGATTATTATTTGTAATCTAAATATGTAATAGTTTATTAATCATTATTAATATTGA
1	3732280	3733156	3732906	AT1G11160	upstream 3k of TSS	3.03739	5.72033	CGTCAAACTGAACATAGTACTTTTTAACTTTGTTTTTTTTTTTTCCTTTCCTGTTACTCAATCATGATAAAAACAATATTTTAAAACCGACAATAAAAAAACAAAACAATATTTTAAATTTGTAATCCGTTAGTTGTGACTTGTGAGTGCTATATTTATATTTAGGTTGATTTATACGTGTAGTAGAAAAGGAAGGGTATTTTCGTCAGAAAAAGTAACGACGAGGGTCCAATATTCTGAAGTTTTCAACGATTTGTGTGTGTATTATTCTCATCATCAATGACATAAATAAACAAAATAAAATAAAACATAACAACCGGAAATGTGTTTTTTTTTTTAATAAAGAATTGAAAATGACAGAATCTGAGAAAAAGGACGAAAAATTCGTCGCTTTACTTTT
1	3750530	3751156	3751030	AT1G11185	TSS to down 0.5k of TTS	2.66501	1.64253	ATCTATAATTATGATGTTAATATTTTAGTTTTCAGTTGTAAACTTAATAAGATTCTGATCATGAATACACTACATATATCGAAACACAAAAGGTTCGAGTCTAATTATGTTTCATAAGAAATCTCACATCGGAAATAAGATGTGATATAAGGTAATATATATGGTACATTAGTCAACCCACTAATCATGGTAAACTACTATTAATTGACTTTGAATTGGAAGTTAGTGAAACTTAATCCTATCCAACTCCAAATAAATTAAAAGTTTAAAACCTATTATTTTATTTTCAGTATCTTTGTAAGATTTTTGGACCAGAAAAAGTATCAAAATTTGTAGCTAGCTTCAAACGAGCGTCAAGCCAATCTTAAACCAAGTAATTTAAAACTTACTTGTGTGGACA
1	3750530	3751156	3751030	AT1G11190	TSS to down 0.5k of TTS	2.66501	1.64253	ATCTATAATTATGATGTTAATATTTTAGTTTTCAGTTGTAAACTTAATAAGATTCTGATCATGAATACACTACATATATCGAAACACAAAAGGTTCGAGTCTAATTATGTTTCATAAGAAATCTCACATCGGAAATAAGATGTGATATAAGGTAATATATATGGTACATTAGTCAACCCACTAATCATGGTAAACTACTATTAATTGACTTTGAATTGGAAGTTAGTGAAACTTAATCCTATCCAACTCCAAATAAATTAAAAGTTTAAAACCTATTATTTTATTTTCAGTATCTTTGTAAGATTTTTGGACCAGAAAAAGTATCAAAATTTGTAGCTAGCTTCAAACGAGCGTCAAGCCAATCTTAAACCAAGTAATTTAAAACTTACTTGTGTGGACA
1	3750530	3751156	3751030	AT1G11200	upstream 3k of TSS	2.66501	1.64253	ATCTATAATTATGATGTTAATATTTTAGTTTTCAGTTGTAAACTTAATAAGATTCTGATCATGAATACACTACATATATCGAAACACAAAAGGTTCGAGTCTAATTATGTTTCATAAGAAATCTCACATCGGAAATAAGATGTGATATAAGGTAATATATATGGTACATTAGTCAACCCACTAATCATGGTAAACTACTATTAATTGACTTTGAATTGGAAGTTAGTGAAACTTAATCCTATCCAACTCCAAATAAATTAAAAGTTTAAAACCTATTATTTTATTTTCAGTATCTTTGTAAGATTTTTGGACCAGAAAAAGTATCAAAATTTGTAGCTAGCTTCAAACGAGCGTCAAGCCAATCTTAAACCAAGTAATTTAAAACTTACTTGTGTGGACA
1	3756900	3757780	3757530	AT1G11210	upstream 3k of TSS	2.48943	2.46961	ATTCCTTATTTTTGTTTCCGATGGTTTCCCAATCACACGTTATGCCCACGTCTTTTAGCCTTGCATGTATGTTTACTTTTACCGGTATATTGGGTTTTATGTTAATTTTAGACAAACGAGAATAATGTTTTGAGCGAATTCATAACTAATTACTTTACGGAGTATAAGTTTATATGTTCTTTTATAGATTACAAACTGCATTGGATGTAAAGCGTTGTTAAAAACCTTTTGCAAAACAAAGAAAAGAAAAGGTTGTAAAATATCTTTACCTAAAAAGAGTTGTAAAATATCTAAGATGGATATTTAATATTACTTAACAAGTATTAAAGTATAGTATTTTTTTGGTTGGTTTATATAAGGACAATCAAGTAAAAACAAGAGAAATCATATCATTGAATTG
1	3776530	3777278	3776906	AT1G11260	upstream 3k of TSS	2.67046	2.79712	TAGAGCCGTTGAACCATCAAGTGGGTCTTCAAGTCAACGAACTGAATTTGATTTTACACTCATGTACATCGGCCACAATTTTATTCACACACTACTAACACCTCTGGTGTCCACTTTTTTCTTTCTCTAGATTGATGTGTTAAGATTTTTGTTGCAATTCATTTATTCAGGTATTTTTATATATATATATATATAAATTAGAATAAACTAATTTAAAGAAAGATATAGCAATTATGTTTCACATTTTAACATTCTCAATCATTTATAAAACTAATGTGGTGATGAATGGTATATATATATATATATATATATATATATATATATATTTTGTTGTGAACTAATGGTAAATATTTAAAATAAGACATACGTACATAAATCCACGGACTCTTAAAGTCATGAT
1	3803906	3807156	3806656	AT1G11310	upstream 3k of TSS	3.33806	22.6059	ATCATATTTTCTATCGTTTTGTAGCATGTTACGTTTCAGATTGTTTTAGACTTTGTTTCTTAACTTGTCCTAATAGTTTACTCTAATTGTGTGAGTCTTTTACGAGTTTTACACGTACTTATAATATTTTTTAGTCAAGATTTCTATATTATATTTTCAAAGTTATGACCTAAAACTATCATTTTCGCTATATTAAATAAAGAAAATCACATTTCAGCTAACTACCTAAAGGACCTTATGAGGTTTATTCTTTCTTTTTTTAAGAAGACCCGATCAATATAATCAACTTTCTCACGACGACTTTCCAAAATATCATTGAAGTCAACCTTCACTGAAGCAACTAACCATATGCATCGTCCAGTTCAAGATTCTGCAATGCGATTCAATCGTTACCACAACT
1	3803906	3807156	3806656	AT1G11320	upstream 3k of TSS	3.33806	22.6059	ATCATATTTTCTATCGTTTTGTAGCATGTTACGTTTCAGATTGTTTTAGACTTTGTTTCTTAACTTGTCCTAATAGTTTACTCTAATTGTGTGAGTCTTTTACGAGTTTTACACGTACTTATAATATTTTTTAGTCAAGATTTCTATATTATATTTTCAAAGTTATGACCTAAAACTATCATTTTCGCTATATTAAATAAAGAAAATCACATTTCAGCTAACTACCTAAAGGACCTTATGAGGTTTATTCTTTCTTTTTTTAAGAAGACCCGATCAATATAATCAACTTTCTCACGACGACTTTCCAAAATATCATTGAAGTCAACCTTCACTGAAGCAACTAACCATATGCATCGTCCAGTTCAAGATTCTGCAATGCGATTCAATCGTTACCACAACT
1	3809654	3810280	3810156	AT1G11330	upstream 3k of TSS	2.73983	3.50481	GGGCTGTGAAACACGCGTTCGTTTGTATCACCAAGAATGAGAACAGAAAAAAGTAATATTTGTTTTCAAATGCTATAATCTGCAAATAAAACAAGTGTACTCGAAATGTATAAACAATGACCCCATTGAAATCGCACTAAGGCAAGTAGTCCTCTCGCTTTCAATCGTTTCCTCTGCATTTAAAGAAAAGTCAAGATTGGTGGTTTATTCCACTCTCACTGCTAATTGGTGGGCTATTCAATGAATCCACCTAATAACATTATTACTCACACCAAAAACAAATCTTCGTTGAAACATAAAACTTTTACATCATTTTCTAAGTCAAGTCTTCTCATAGAGACAGAAAAAGACTACTAATTTACCTCTCGTGTAGGAAAACAAAGCAAAACTGGAGTCATTC
1	3831280	3831780	3831530	AT1G11370	upstream 3k of TSS	2.69732	2.62371	TAAGTATATTGAAGTACATGTTCTCAGCATTTTATGGCTTTGTATGATGTTAGAATAAGAAATGTACGTATAAATGACTTTTTCTTTTTTGGTCAAATGTATAAATGACTAATGAAATTCATTATTCATTGACCTGAGGTTAGGTGGACCACTGATCTATATATAGTCACGCTCACTGCAGTGCCAGGATCAACATATATATATAAATAATAAATTGCATAAATAAACATAAATTATAAGTCAACAATGTAGTTAATTGCATAAATAAGAAACAAACAAAAGTTATAATTGACAAAAGAACAATGTAGATGATGTTATGGAGCTTTTTACAAAAAGGTAACCAACATTTTCAATGAATTATGTAAAAATAAACTTGGTTCTCAATTTTTTTGATACCTCT
1	3831280	3831780	3831530	AT1G11380	upstream 3k of TSS	2.69732	2.62371	TAAGTATATTGAAGTACATGTTCTCAGCATTTTATGGCTTTGTATGATGTTAGAATAAGAAATGTACGTATAAATGACTTTTTCTTTTTTGGTCAAATGTATAAATGACTAATGAAATTCATTATTCATTGACCTGAGGTTAGGTGGACCACTGATCTATATATAGTCACGCTCACTGCAGTGCCAGGATCAACATATATATATAAATAATAAATTGCATAAATAAACATAAATTATAAGTCAACAATGTAGTTAATTGCATAAATAAGAAACAAACAAAAGTTATAATTGACAAAAGAACAATGTAGATGATGTTATGGAGCTTTTTACAAAAAGGTAACCAACATTTTCAATGAATTATGTAAAAATAAACTTGGTTCTCAATTTTTTTGATACCTCT
1	3851780	3852280	3851906	AT1G11450	upstream 3k of TSS	2.39095	0.940749	AAAACTTTAGATATGATTTAATATGAAAAGATAGAATATATTATATACCAATCTTGTAAATTTATTCTAGAACTAAGTCAAAACCACTAACTTTTCTTTTGTGACAACTTTTTTATAAAAAAAATTTAACATCATTAGAACCACTAACTCAATTGTTATTATATTTGGTGAATTGATCTAATTAGTAGAAGGAATATATATGTCTGCACTACTGGAGAGAAAATGCCCCGTCCATTATGTTCTAAGCCTTTTCTAGATAACTTACTGAATCTAAAAATAGCATCTGCTTTTTGTCCCTACAAAGTTATATGGACAAACTAAAGGAATGAAAGAGTTCGATATACCCAAATGGGGATAATATAATTTTTTCATCAACTTTAAAAGTTCAAATATAGAGCTA
1	3877656	3878282	3877906	AT1G11540	upstream 3k of TSS	2.65442	2.95743	AATACTTGTGCTATGTGTAAATGTCCTTTGACTATCAAGACGAGAAATGGGCTAGAAACATATATGGGAGACAAGTTCTAGAGGAAAAATGATGTTAGCAAGCTTAGTTGACATTGTGGTTCAAAGTAAGTTTACGAACATATTTAATTTATAGTGTGTAAGAAAACGTACTATTTATTTTATCCCACCAGTATGTCATATTATTATTTTTATACCCAAAAGTGAGGCAATCGTAATAAAATGCAAGAAATTCAAAATTGTCAATCAAAAATGAATTGTTTTTCAAATTAAAAATGCGATAAATAGTGTTCATCACTTGGCACGTAAAAGGTTGACTTTTAATATCGGAATGAATCCGGACATAACACATGTCCAACTTGGCATATTTAGCAAACTTGGA
1	3877656	3878282	3877906	AT1G11545	TSS to down 0.5k of TTS	2.65442	2.95743	AATACTTGTGCTATGTGTAAATGTCCTTTGACTATCAAGACGAGAAATGGGCTAGAAACATATATGGGAGACAAGTTCTAGAGGAAAAATGATGTTAGCAAGCTTAGTTGACATTGTGGTTCAAAGTAAGTTTACGAACATATTTAATTTATAGTGTGTAAGAAAACGTACTATTTATTTTATCCCACCAGTATGTCATATTATTATTTTTATACCCAAAAGTGAGGCAATCGTAATAAAATGCAAGAAATTCAAAATTGTCAATCAAAAATGAATTGTTTTTCAAATTAAAAATGCGATAAATAGTGTTCATCACTTGGCACGTAAAAGGTTGACTTTTAATATCGGAATGAATCCGGACATAACACATGTCCAACTTGGCATATTTAGCAAACTTGGA
1	3887656	3888530	3888156	AT1G11580	upstream 3k of TSS	2.55429	2.50398	AGATAGCTAGCACTTTATATTTTAGAAAACAAAATAGTTTAGGTGTAGACTCTTTTTTTTATATTAAAAATTGTTTTGCCACTGACTTAATAGAACACCAATTTGTCGTTTTTCTTTTTTCTTATATAGACGGAATCCCGTGAATTCGTGAAAACACGTATATTTGTTCTTTTTAATAAATGTGGATAACTTTTAACAGATTGATGGGGAACATGGTCTTTGTTAATTCAGTATCTCGTAAATTTGGTCATGTAGTTATCAAAAAAAAAATTTGGTCATGTGTACGTTTTATTATATGAATAGTATTGCGATTTCAATCTGTTAACGTTATCTATCAAATATTATATTTCAAGAATGTAAAGTTTCACACATACGTCATTTGGTTTACATGATTTTAATC
1	3918156	3918656	3918530	AT1G11650	TSS to down 0.5k of TTS	2.51366	1.4383	ATTTTACATACTATGAATCTTGGAGTCATGTATGTATGGACTCATATCAACAGCTCCAAGCTTTGAAAAATATATTTAAAATAATTGTCTTGACCCGTTGTCCTAACCAAAGGACACATAATAAGGAGAATCTTGATTAATTTAGTAGATCTTGCAAATCGTTGTCTTATATCTGAGACCAAAAATTGTTGGCTCCGAAACAATATTATTATTTTCTCAAGTTCATAACGTTATAGACTTATAGCTTTTTCATAACCGAGGAAATTAGAATTCTTTCATTACAATAAAAAGAAAAGTCAGCGATTTTTCCCCTGCTAGATCAGTAATATTCCTAAATTATGTCCATTAATTGAAATCATTATTCATTAATTATAAGAAATCTATCAAAAAATTAAGAACT
1	3918156	3918656	3918530	AT1G11655	upstream 3k of TSS	2.51366	1.4383	ATTTTACATACTATGAATCTTGGAGTCATGTATGTATGGACTCATATCAACAGCTCCAAGCTTTGAAAAATATATTTAAAATAATTGTCTTGACCCGTTGTCCTAACCAAAGGACACATAATAAGGAGAATCTTGATTAATTTAGTAGATCTTGCAAATCGTTGTCTTATATCTGAGACCAAAAATTGTTGGCTCCGAAACAATATTATTATTTTCTCAAGTTCATAACGTTATAGACTTATAGCTTTTTCATAACCGAGGAAATTAGAATTCTTTCATTACAATAAAAAGAAAAGTCAGCGATTTTTCCCCTGCTAGATCAGTAATATTCCTAAATTATGTCCATTAATTGAAATCATTATTCATTAATTATAAGAAATCTATCAAAAAATTAAGAACT
1	3918156	3918656	3918530	AT1G11660	upstream 3k of TSS	2.51366	1.4383	ATTTTACATACTATGAATCTTGGAGTCATGTATGTATGGACTCATATCAACAGCTCCAAGCTTTGAAAAATATATTTAAAATAATTGTCTTGACCCGTTGTCCTAACCAAAGGACACATAATAAGGAGAATCTTGATTAATTTAGTAGATCTTGCAAATCGTTGTCTTATATCTGAGACCAAAAATTGTTGGCTCCGAAACAATATTATTATTTTCTCAAGTTCATAACGTTATAGACTTATAGCTTTTTCATAACCGAGGAAATTAGAATTCTTTCATTACAATAAAAAGAAAAGTCAGCGATTTTTCCCCTGCTAGATCAGTAATATTCCTAAATTATGTCCATTAATTGAAATCATTATTCATTAATTATAAGAAATCTATCAAAAAATTAAGAACT
1	3933656	3934280	3934030	AT1G11670	upstream 3k of TSS	2.99643	3.22545	GTACTCAACTAATTTTCTTACAAAGATCTTAGCCGATTAGGTACATAATAATACATACGTAAGCATACCAAAATATTAAGCTTGTAATAATATAACAATAATAATTTCTGTTAATATCTAATTTGAAAAAGGGAAATCATTGATCTTTATATGCAAGTAAATGATTTATTGAGTGTTCTTTGACCGAATATGGATGAGATCGAGAAAAAATATAGACTACTGACTACCAACATAAGATTCTGGTTATTACAAAGATTAGTATGTGGATATGGTTTGCACAGCACGTAACTTGCAATTTGTATCTCTTATTTTATCCAATATGTGTATCCTATAGAAATACCAACTCCAACTACAAGATCAAAATTGAAACATGTTAAAAGAGGAAATTGACAACTCTTGG
1	3935280	3938032	3936906	AT1G11680	upstream 3k of TSS	2.95788	9.04554	CTATTGTTAGGGCGTTAGGATACATTAATCGTACTCCATGATTGTTATCATTAAATTAATTATCCACTTAAATTTATCGATTTTTAATAGACGGTCCATGTGATCTCATTATCTTCCATATTACCATATCTTTGTTTGTCATCCTAAAAATTTGTTTCAGCGTATCAATTTATATTAGATAAGCATATATTATGACGTTAGATTACCAAACTATTTATCAAAAAGAGTAGCAAAGAAACAGTTTACCAAACTATATATATATTTAAACTAATTGGCAGTGAATATAAAACCAAAATTAAAAATTTAAAAACATACATTGACAAACAAAGATATGATATGTCTCCACACGAACATATTTTTACAATAAAAGATTTCCAAGAATCATGAACTCATAAGAGAA
1	3942531	3945656	3944282	AT1G11684	upstream 3k of TSS	3.46032	18.8497	TATATATATATTTTTTTTCCTCAATATATAATTTGTTTTTAAAGTTTTATTAAAGATGGACTACTTTGCTACTCTATTCTCCTATATTATTTTCAAAATATTGGATCAAAAGATGGAAAAAAAACGAAAAATAAGATGTATACATTTTTAAAACAAAACGTAGCTGGTGCTATGTTTACGAAGTATGTACGATACTCTTCTGTCTCTTATTCTCAGCCGTTCAATGTGGACACAGTGGGGTCCTTCTCTTTCTTTGTACTAAGTTCGTCACAAGTGTCAAGTGGAAAACCTACTTTAAATTATTAATTAAAAGTTATTATTGAATTGAAATGCATGCGACACCATTTGATTACCAATCAACAAATCAGTTAATTATGGTTTTGGTGTTGTGAAATATACT
1	3942531	3945656	3944282	AT1G11690	TSS to down 0.5k of TTS	3.46032	18.8497	TATATATATATTTTTTTTCCTCAATATATAATTTGTTTTTAAAGTTTTATTAAAGATGGACTACTTTGCTACTCTATTCTCCTATATTATTTTCAAAATATTGGATCAAAAGATGGAAAAAAAACGAAAAATAAGATGTATACATTTTTAAAACAAAACGTAGCTGGTGCTATGTTTACGAAGTATGTACGATACTCTTCTGTCTCTTATTCTCAGCCGTTCAATGTGGACACAGTGGGGTCCTTCTCTTTCTTTGTACTAAGTTCGTCACAAGTGTCAAGTGGAAAACCTACTTTAAATTATTAATTAAAAGTTATTATTGAATTGAAATGCATGCGACACCATTTGATTACCAATCAACAAATCAGTTAATTATGGTTTTGGTGTTGTGAAATATACT
1	3942531	3945656	3944282	AT1G11700	upstream 3k of TSS	3.46032	18.8497	TATATATATATTTTTTTTCCTCAATATATAATTTGTTTTTAAAGTTTTATTAAAGATGGACTACTTTGCTACTCTATTCTCCTATATTATTTTCAAAATATTGGATCAAAAGATGGAAAAAAAACGAAAAATAAGATGTATACATTTTTAAAACAAAACGTAGCTGGTGCTATGTTTACGAAGTATGTACGATACTCTTCTGTCTCTTATTCTCAGCCGTTCAATGTGGACACAGTGGGGTCCTTCTCTTTCTTTGTACTAAGTTCGTCACAAGTGTCAAGTGGAAAACCTACTTTAAATTATTAATTAAAAGTTATTATTGAATTGAAATGCATGCGACACCATTTGATTACCAATCAACAAATCAGTTAATTATGGTTTTGGTGTTGTGAAATATACT
1	3946780	3947530	3947030	AT1G11710	upstream 3k of TSS	3.18925	5.28324	ACAAGGCTAATGTATAGCTTACGATGCTAAGCAATAGTTTCCTGACAGGAACTTGATTGAATTCTTGCTTTCGAGTTTGAATATTTATAATTATAAAACATAATGGAATATAACTGAATCTTTGAATTAGCAGCAAACAAATACAAAAATTAAGCTATGAAAATAAGTTATATAATGCTCTTCCTCGTAGTGTTCATTTTTAGTTGTATGTGGTGTATATATATATTAAAACGTCAAAACTCAATTCGTATGTCATGTATCACGTAAGAAGGATATTAATGATTGAGCACCGGTATATAAGATTAAATTAGTGACAATGTAATTAGGTCTAGTTATTAATTAAGTGATAATTTGATATAAAATGAAAGGGAAAGTTTGTATAATTAATGAGAACAGATGT
1	3993533	3994156	3993906	AT1G11820	upstream 3k of TSS	2.78271	2.99671	AAAAAACCAAATTAAATAAAGTTGAATTGCTTGTACACAAAAAGACTCTGTCTAAAATAATAGTTCTTCAAACAATTAAGATAAAATAAAATAAAAAATATTATTCTTTATTATTATTTTGGTTTTGTATATTGGGTTGGAAATGGGATGTTGGTGTTGACCACATGTAATAAAAGTGGACAATTGAAAGCATATAACAATGGCCTTTAGTTGAATTATACTATTATATTATGTAGGTGTTTTCTCTATGTATTTATTTTCCGGTCATTGAAATATATCTATCAAACACATTGAATTACAAGTTGACAAACAGAGAATTACAATATAACCCATGCTTCCGCTGAACAGCAAGAAGACAATGGCCCATTTTATTTATTTGTTGATAACACTTTTTCTCATC
1	3994906	3995530	3995152	AT1G11840	upstream 3k of TSS	3.55151	4.78373	CAAAACACCAGAAAATATATATAAACAAAAGAAATAAAATATTTTCTAAATGGGCTGAGATCCCATTTCACGGACTGATGGGCTTCACTCCCTCGCTAAATTCTAATTTCACAATTTTGTGTGGGCCTTGGCTAATGCCTTTCCAAAATCACATGAAACACGATTCTACTTGAATGAGATTCTTTCTCTATGCTCGAGTCTGTGTCGCACACTGTAAACAGACGGTTTACAGAAGCATGTTTTTAACACCTGTTTCACGCCGCCACGTGTCATCCCATGACACGGCTGTTAGATTATAACCGTAACGGTCGTTCACCATATTTTCACAATAATACACTCATCCATCGGTTGTAACGCGTCTGTGATGATCTAACTATGTCACAGGCAGTAGCAAAGACAT
1	4020905	4021406	4021156	AT1G11910	upstream 3k of TSS	2.76754	2.49369	AGAAAGAGATGACTGTGAGGAGGGATAATGCTAAATTAACCGCGCTGTCTCCTAAATGGACAATTACAGGTGGAGGCCCACTGTATAATCCCGTCAAAAAAAAAAAGGAGATTTCGTGTGGGCTAATGTTTCGTTATTAGCCGTTGGATCTCTATATTGAACGATTGGATTTAATCGTTGACGGATGGATAGGAAGGCGTAACGTATCAAGTTTTATATTTAGTGAGAAATCACGTGTTTACGAATTTAGAGTGGATTACGTGCTCCTTGGAATACTAACCGTTGGATTGAGATGACTGAAATTGAACGGTTTCGATTAAAGAGTTCACCTTACATGGATAATGATCAATGTGTTGTTTATATTGGGCCTATGAGAAGCCCAATGTGTTGTTTACATTGA
1	4020905	4021406	4021156	AT1G11915	upstream 3k of TSS	2.76754	2.49369	AGAAAGAGATGACTGTGAGGAGGGATAATGCTAAATTAACCGCGCTGTCTCCTAAATGGACAATTACAGGTGGAGGCCCACTGTATAATCCCGTCAAAAAAAAAAAGGAGATTTCGTGTGGGCTAATGTTTCGTTATTAGCCGTTGGATCTCTATATTGAACGATTGGATTTAATCGTTGACGGATGGATAGGAAGGCGTAACGTATCAAGTTTTATATTTAGTGAGAAATCACGTGTTTACGAATTTAGAGTGGATTACGTGCTCCTTGGAATACTAACCGTTGGATTGAGATGACTGAAATTGAACGGTTTCGATTAAAGAGTTCACCTTACATGGATAATGATCAATGTGTTGTTTATATTGGGCCTATGAGAAGCCCAATGTGTTGTTTACATTGA
1	4104656	4105530	4105282	AT1G12110	upstream 3k of TSS	2.73726	4.26672	AATCAAACAACACTCATCAGAGTCACACATGTGTCACTTTTTTCTTCAATATTTTAGTTTTATGAATAAAAAATCAAAATAAAACAATAAAAACTTTTTTAACTTGGCTAGTTTCCCAGTATAAATAGATGTATCAACGAACACATTTAAGACCACAAAAGAAACCAAGAGCTCTCAAACAAAACAGCCTTTTACATAAGAACAAACACCCCCAAAAACTGCAAAAAAAAGAGAGAGATCATTAATCCATCTTCAAGATGTCTCTTCCTGAAACTAAATCTGATGATATCCTTCTTGATGCTTGGGACTTCCAAGGCCGTCCCGCCGATCGCTCAAAAACCGGCGGCTGGGCCAGCGCCGCCATGATTCTTTGTAAGTATAATCACATAATAAAAGTTCT
1	4151906	4153030	4152406	AT1G12240	upstream 3k of TSS	3.39582	7.41795	CTAGTTGGTAGTTACCATCCAATGCTTCAATTCCCACATGCAACTGATATGTGGCTACAAGAGGTTTCACGTGTTAAAATAATTGTTTATTTTTGTTCAAATTGGCGTTTGTTCATTTCTTTTCACCATTATTGGACACCGATTCCTGTGACACGATTGTGATTGAGACAATGTTTTATATTTAAACATTTTTTTCATGTGCTTGACCAAACTAACAAGTGGTTAAATGTATATTCAATTGCAAAACTAGTTTTCCTAATGAACCTAGAATTATTGTTTATTACATTCTTAGCCCAAATGAATCACTTATTTGCTAGCTTAATTAGGCCAAAACAGAAGAGATTTGTAGTTCATTACTAAAGTTTAAACTAAGTTCGGTCATGTTTTTTGGAGTCTTTCT
1	4154530	4155030	4154780	AT1G12244	upstream 3k of TSS	2.44126	1.54989	ACAATCCACGTTGTATCCAATGTTTACAACTAAAAAGTAAAAAGGTAAAAAGTTCACCGACAAAATCAGAACAGAGTTACCTCACAACCAATTGCAAAATTACTTAGTTGTACCTTTTTGGGGAAATATACTATTTATTTACAGCTGAAAAGGTAAAAAGTTCAGAGACAAAATCAGAACAGAGTTACCTCACAACCAATTGCAAAATTTGGATTATTTAGAAATTTTTATTTTGCCAGTTTGTATTCCACGTGAGATTTTCCACATGCTAAAAAGTTTGTATAAATCATTGGTTGCCATAGAAAAGTAATCTTGATTGTATAAAATCCTTTTATGAATGCAAAGTTTGGATCTTGTCTCAAATTGGATAAAGCCAGTGGGGTATACGAACTAAGCTATA
1	4187776	4189030	4188780	AT1G12300	upstream 3k of TSS	2.88844	7.59828	CCACTTGGATGATTTTTCACATGTTTGAGTTCTTCTATACTTTATATCTTTCTTTTGGGTTTGCTTTGAAATATGATTCACTTGTTTGAAATTTATGCCATTATCTATGACTATCTCCATTATCCCTAGATGGAAAAAAAAGTATCCAGACACTCCTTATCAACGATCAATGAGACATTATCTATTATATCCACTTGGTTTTAGTTATCACATGATACTAAAGTCATTGAAATTGGGTCTGAATAGTGTTTTTTATTGTACCAACTAAATGAAAATTTTCTAAACTTAACTACTATTAACGAATAAACAGTTGATAAATCGTTTTAGACTAATTATAGTTTAAATCTCGTTAGCCTACACACGTCAAATTCGTCTGGAATAGTGTCAAAGTCGACTATCT
1	4187776	4189030	4188780	AT1G12310	upstream 3k of TSS	2.88844	7.59828	CCACTTGGATGATTTTTCACATGTTTGAGTTCTTCTATACTTTATATCTTTCTTTTGGGTTTGCTTTGAAATATGATTCACTTGTTTGAAATTTATGCCATTATCTATGACTATCTCCATTATCCCTAGATGGAAAAAAAAGTATCCAGACACTCCTTATCAACGATCAATGAGACATTATCTATTATATCCACTTGGTTTTAGTTATCACATGATACTAAAGTCATTGAAATTGGGTCTGAATAGTGTTTTTTATTGTACCAACTAAATGAAAATTTTCTAAACTTAACTACTATTAACGAATAAACAGTTGATAAATCGTTTTAGACTAATTATAGTTTAAATCTCGTTAGCCTACACACGTCAAATTCGTCTGGAATAGTGTCAAAGTCGACTATCT
1	4187776	4189030	4188780	AT1G12320	upstream 3k of TSS	2.88844	7.59828	CCACTTGGATGATTTTTCACATGTTTGAGTTCTTCTATACTTTATATCTTTCTTTTGGGTTTGCTTTGAAATATGATTCACTTGTTTGAAATTTATGCCATTATCTATGACTATCTCCATTATCCCTAGATGGAAAAAAAAGTATCCAGACACTCCTTATCAACGATCAATGAGACATTATCTATTATATCCACTTGGTTTTAGTTATCACATGATACTAAAGTCATTGAAATTGGGTCTGAATAGTGTTTTTTATTGTACCAACTAAATGAAAATTTTCTAAACTTAACTACTATTAACGAATAAACAGTTGATAAATCGTTTTAGACTAATTATAGTTTAAATCTCGTTAGCCTACACACGTCAAATTCGTCTGGAATAGTGTCAAAGTCGACTATCT
1	4225656	4226406	4226406	AT1G12411	upstream 3k of TSS	2.72871	4.32221	AACATGTTTCGCCTCAAAGTCATGGGACATGTGTTGAAAAATCATTACCACATCTTTGTTATTTCCATAATTGGAATCCAACCTGTAAACAATATAATATTCCACTAAGACAATACAAGTCAACCACTAAGAATCTAACAACACACAAAAACTTAACAAAACAAATGTAATAAAATAATTAATCTTAGAAACTTTTGTACAACCTCTTCTTTCATCTAAAACCCCACAATAAAAAAAAAGTAAGCAATTTCTGAATTTCTAATCATCCCTCTCCTCTTTTTCTATATTTACAATAACATGACATGACCAAACCATCACCTAACTTAAAATTTAACCTATCAAACCACACGAATCAAAAGGTTTATCCTTTCCAAGGCAAGCAGACTTCTTAAACAAAATC
1	4228780	4231156	4230030	AT1G12420	upstream 3k of TSS	4.30938	21.4575	TAAAGGTCCCACGTCAAATGATACTCGCTTCATAGCTAAGATGAGAAATTTCTTTTCTAGTTCATCGATTCACACACCTCATTACATTGGCGCGTGATCTATACGCGCTTCTTCAAAGTCCGTACTTGTCTCGAAACAAAGTTCCGGTAATAACCTCGTATTTGGTTCGGTTTCTTTGCTTTATAAGGGTATTTAAGTCTTCTTAGCATTGAGAATCTCGGAATCGAGAGGCGTACTTTATAGTAGAAGAGAAAGATCTTTATGGGACCTACTTAAAAGCTGGCATGAGAGAGTGTCACTTTAAGCGTGTCGTGAGTGGCAAACTTGTCTTTTCGTCGAGAGAATTTAGGGGTTAATCACGTGGAGACATTTAATTGGTGCCGCAAGAAAAAAGTAAATT
1	4232155	4233280	4233155	AT1G12423	upstream 3k of TSS	2.51618	2.81708	TTTATTATTATTTTATTTTTTTCCATATTTTTTTGTTCAATAAGAATAGTTTGACTTTTGTTTCATAAAATATGGTGTAGGTTTTGACTTTTGCTAAGAAAAAATATATTTGACTTTTTGCATATACAATATAAAGAAGCAAACTTTTTTTTTTTTTATCACAAGTACAGCATGATCTATGTTATGAGTTAGCTGTTGAGTAGTGACGAAGCAGAAGGCTAAAAGCACACACAAGTAATTAGGAGTGGTACACACCGCTAGTACTCTATCACGCCGCTTCAGAGCTCATGTTTTTTGTATTTTTAAACCATTTATTTTTCTCTATTGCTATTTTTAACTACAAAGATCGAAAACTACAAATTCGTACTAACCAGTCTATAACAAAAAATTGAATTGAAAA
1	4243276	4243906	4243406	AT1G12440	upstream 3k of TSS	2.39417	1.52562	TTTGTGGATTACGATAAAGTTGGTTCGAGTTCGTGAAGATAATCGGTTTTATATGAACCGGGTTTGGTTTGTGGGGACATGCTTAGCTGGTTGGACGGTGACGTAACAGTAGGATAAAGAAAAAAGGTGGCGCGTTTGTCCCGACGCGATTAGTCCATCGCTCTTTTGATTTGATCGGAATGTGATGATATGTTGTTCCAAATGTACTCTTTCTTCCTTGGGCCTTTTCAATTATCTCTTTCTTTTCTTCGCTAAAACGACCGGATTTTAAAAGTGGTCAGGTCTTTTCTCACTGAGTTTACTTGCAAATATCAACATGACTAAATCGTTTTAATTTACGTAAAGTGTTTTGGACACCACTATATCTAATCTTGAGCTATAATTTGTTTATGCTTGTCCT
1	4243276	4243906	4243406	AT1G12450	upstream 3k of TSS	2.39417	1.52562	TTTGTGGATTACGATAAAGTTGGTTCGAGTTCGTGAAGATAATCGGTTTTATATGAACCGGGTTTGGTTTGTGGGGACATGCTTAGCTGGTTGGACGGTGACGTAACAGTAGGATAAAGAAAAAAGGTGGCGCGTTTGTCCCGACGCGATTAGTCCATCGCTCTTTTGATTTGATCGGAATGTGATGATATGTTGTTCCAAATGTACTCTTTCTTCCTTGGGCCTTTTCAATTATCTCTTTCTTTTCTTCGCTAAAACGACCGGATTTTAAAAGTGGTCAGGTCTTTTCTCACTGAGTTTACTTGCAAATATCAACATGACTAAATCGTTTTAATTTACGTAAAGTGTTTTGGACACCACTATATCTAATCTTGAGCTATAATTTGTTTATGCTTGTCCT
1	4265030	4266904	4265276	AT1G12500	upstream 3k of TSS	2.91372	8.8855	GTGAAGAAGAAGAAGAAGGAAGATGATTAATCGGACGGTGGAGATTCAGATTTAGCTGTAAAGGTTTAGAATGATATCAGCCGTTGGATCTTATAGTTGGAGGGAATTGTTATATTTAAAAATAAAAGAAAAATAAATAAAAAGACAAATCTAAGAAAATTAATTTTAAGATTCGAAGTCTTGTGTTCGGAGACTAAGCATGAGTCAGAAGTGTCGGTAGTAGGTCCACATTTGAGATCCGATGGAAGCAATCCTCTATGACGCAGCCTAATTTGTAATTACATACAAACCCCACTCACTAATTATTTAGCCTCTCTTTTCAAGTTTTGTTTTTAATAATTGTCCCTTAATACAATATTAGCAATAGTTGAAACACACATTAGCCTAACATTAACATTCC
1	4265030	4266904	4265276	AT1G12510	TSS to down 0.5k of TTS	2.91372	8.8855	GTGAAGAAGAAGAAGAAGGAAGATGATTAATCGGACGGTGGAGATTCAGATTTAGCTGTAAAGGTTTAGAATGATATCAGCCGTTGGATCTTATAGTTGGAGGGAATTGTTATATTTAAAAATAAAAGAAAAATAAATAAAAAGACAAATCTAAGAAAATTAATTTTAAGATTCGAAGTCTTGTGTTCGGAGACTAAGCATGAGTCAGAAGTGTCGGTAGTAGGTCCACATTTGAGATCCGATGGAAGCAATCCTCTATGACGCAGCCTAATTTGTAATTACATACAAACCCCACTCACTAATTATTTAGCCTCTCTTTTCAAGTTTTGTTTTTAATAATTGTCCCTTAATACAATATTAGCAATAGTTGAAACACACATTAGCCTAACATTAACATTCC
1	4270780	4271906	4271406	AT1G12520	upstream 3k of TSS	3.26566	6.88077	GTTATATGGAACAAGTTCAAATGGACCATAAGATGAAAGTCAGACCTAATCCTGACCCCAATATCTATTCCCTTTAATTCATTAAAATCCACCAATTATTGCAAAATTTGGTATCTTTCAAGTGTCCACATCATCCTTCGAAATTAATTAGACTCTAATTTGCCCCCTATATGAAGAATTTGGAATATTGAAATCGTTCTTAATCGAGGATATATAAATAAATAAATCCTTTAAGATACAAAAGTAACCGATTGTATTTTTTAGGACTCTCATGTACTCCAACATTTCATGATCTTCATGTAATTAACGTAATCGACCATTATCTTTTTGGTAGGTCTTATTGTTCAAGACTTCAGACATTTATATAAATTAGATAACGTTGAACTTGTAAGACACAACA
1	4270780	4271906	4271406	AT1G12530	upstream 3k of TSS	3.26566	6.88077	GTTATATGGAACAAGTTCAAATGGACCATAAGATGAAAGTCAGACCTAATCCTGACCCCAATATCTATTCCCTTTAATTCATTAAAATCCACCAATTATTGCAAAATTTGGTATCTTTCAAGTGTCCACATCATCCTTCGAAATTAATTAGACTCTAATTTGCCCCCTATATGAAGAATTTGGAATATTGAAATCGTTCTTAATCGAGGATATATAAATAAATAAATCCTTTAAGATACAAAAGTAACCGATTGTATTTTTTAGGACTCTCATGTACTCCAACATTTCATGATCTTCATGTAATTAACGTAATCGACCATTATCTTTTTGGTAGGTCTTATTGTTCAAGACTTCAGACATTTATATAAATTAGATAACGTTGAACTTGTAAGACACAACA
1	4270780	4271906	4271406	AT1G12540	upstream 3k of TSS	3.26566	6.88077	GTTATATGGAACAAGTTCAAATGGACCATAAGATGAAAGTCAGACCTAATCCTGACCCCAATATCTATTCCCTTTAATTCATTAAAATCCACCAATTATTGCAAAATTTGGTATCTTTCAAGTGTCCACATCATCCTTCGAAATTAATTAGACTCTAATTTGCCCCCTATATGAAGAATTTGGAATATTGAAATCGTTCTTAATCGAGGATATATAAATAAATAAATCCTTTAAGATACAAAAGTAACCGATTGTATTTTTTAGGACTCTCATGTACTCCAACATTTCATGATCTTCATGTAATTAACGTAATCGACCATTATCTTTTTGGTAGGTCTTATTGTTCAAGACTTCAGACATTTATATAAATTAGATAACGTTGAACTTGTAAGACACAACA
1	4270780	4271906	4271406	AT1G12550	upstream 3k of TSS	3.26566	6.88077	GTTATATGGAACAAGTTCAAATGGACCATAAGATGAAAGTCAGACCTAATCCTGACCCCAATATCTATTCCCTTTAATTCATTAAAATCCACCAATTATTGCAAAATTTGGTATCTTTCAAGTGTCCACATCATCCTTCGAAATTAATTAGACTCTAATTTGCCCCCTATATGAAGAATTTGGAATATTGAAATCGTTCTTAATCGAGGATATATAAATAAATAAATCCTTTAAGATACAAAAGTAACCGATTGTATTTTTTAGGACTCTCATGTACTCCAACATTTCATGATCTTCATGTAATTAACGTAATCGACCATTATCTTTTTGGTAGGTCTTATTGTTCAAGACTTCAGACATTTATATAAATTAGATAACGTTGAACTTGTAAGACACAACA
1	4275906	4276406	4276280	AT1G12560	upstream 3k of TSS	2.4873	1.81526	AAAATACTGTTAAAACATGATTTCATATATTAGTTTATCTTTGGAAACGTAAATAGTTGACAAACGACAATATAAAAATAAATGTCTGCTGTTCAATTTAACTAATCATTGAAAATACATAAACGCACGTATATATAGACATTGGATAGAGTCGGTACACGTATCGTCTATAGAACCTGCTCGCACGTCAACTTATACTATATTCAAAAACCTCACTTAAACAACAATTGACCTTTTTTCCTAAATTTTATTAGTATTTCTATTGAAAAAATTCAATGAAATGAAACAAATCCCAATCGGTACGGACAAAAGTCTCCAATAAAAAAGGAATTAAAAAAAAAAAGGATAGTGATCCGCACGTAGCCACCACTACTGTCGTTGAAAATCCCCTCTATATAAG
1	4281906	4282898	4282780	AT1G12570	upstream 3k of TSS	3.57581	10.2315	GTATGTAATGTTTTCACATTTATTTATTATTAGATTAACAAAATTCTATTTCATCAAAAATGAATTTTGTAAGCAAATTGAATATTTATAAGGGAACTTATAAGTTCCAATATTCATGGATGAAATGGCTTCTCGCGTCGCCAATGGCTTAACCTTAGAATTAAAAAGTATGAAGTAATAGGTATAATTAGACAAAAAAGTAAGGGTCTGAATTGTAATAAAAAACTTCTCGTGAAGTAAGTAAACGCGAAACTGGTTCTCCCGGTAACAAGTTGACACGGCATTTTTATTTGAAAGAAGAGAAGAAGAAAGAGAGAGAGAGAGGACTGGGTCTGGTCTCTTCGCTGCAACCTATAGCTGTTGTTTGCTCTTCGACGGGATTCTCACTACTCTTTTGCCA
1	4281906	4282898	4282780	AT1G12580	upstream 3k of TSS	3.57581	10.2315	GTATGTAATGTTTTCACATTTATTTATTATTAGATTAACAAAATTCTATTTCATCAAAAATGAATTTTGTAAGCAAATTGAATATTTATAAGGGAACTTATAAGTTCCAATATTCATGGATGAAATGGCTTCTCGCGTCGCCAATGGCTTAACCTTAGAATTAAAAAGTATGAAGTAATAGGTATAATTAGACAAAAAAGTAAGGGTCTGAATTGTAATAAAAAACTTCTCGTGAAGTAAGTAAACGCGAAACTGGTTCTCCCGGTAACAAGTTGACACGGCATTTTTATTTGAAAGAAGAGAAGAAGAAAGAGAGAGAGAGAGGACTGGGTCTGGTCTCTTCGCTGCAACCTATAGCTGTTGTTTGCTCTTCGACGGGATTCTCACTACTCTTTTGCCA
1	4289156	4290030	4289528	AT1G12600	upstream 3k of TSS	3.05335	5.66708	TAAATCCGTCAAGTTAAGTTGGATTTTAGTGAACAATTATATGATTAACACGAACTTACTTTGCTTCAAACCTCGTATAACGAACTCTCCCAGTATCGGGACTTGTGTGACTCGAGTTAGAGCGAATGATGAGCTGGCAAAACAAAAAGTCAGTTTCAGGCAGCCACGTTTCATTTAGTTCCGCGTCGATGTTCATGCCACGTCAGATGATGCTTTAGTATTTTTCCATAACCAAGTGTAATAACATGAGAAAATAAAATAACTAACCTTTTGACGGAGTATTAAAATATTTAATTTGAGGACCTACCATAAATTCCGTGAAAAGACCTTACCATGAATTTCGTTTCAAGGTATTCAATTTATTAGTTGTAAACTTGAATCGTGACATGCTGAGTATTTC
1	4289156	4290030	4289528	AT1G12610	TSS to down 0.5k of TTS	3.05335	5.66708	TAAATCCGTCAAGTTAAGTTGGATTTTAGTGAACAATTATATGATTAACACGAACTTACTTTGCTTCAAACCTCGTATAACGAACTCTCCCAGTATCGGGACTTGTGTGACTCGAGTTAGAGCGAATGATGAGCTGGCAAAACAAAAAGTCAGTTTCAGGCAGCCACGTTTCATTTAGTTCCGCGTCGATGTTCATGCCACGTCAGATGATGCTTTAGTATTTTTCCATAACCAAGTGTAATAACATGAGAAAATAAAATAACTAACCTTTTGACGGAGTATTAAAATATTTAATTTGAGGACCTACCATAAATTCCGTGAAAAGACCTTACCATGAATTTCGTTTCAAGGTATTCAATTTATTAGTTGTAAACTTGAATCGTGACATGCTGAGTATTTC
1	4328536	4329656	4329156	AT1G12700	upstream 3k of TSS	3.08605	5.77586	TATTATGTTGTATGGTTCATAATTGAATTCTCTGGAAATCTTAGACAGCTACTTAAATTATTGTATTATTGTTATCTATACGATACACCTAGTGATATTGTTAAATTTGAATAGAAATTATAACATTGTGGCGATAGCTAATACTAAACTACAAAGTAACTTTTATCAACATTTGAATAGTAGTACCGTATATAATTATATATGCTTCAAGAGATCCGAACAAAGTATATATTTGTAATCTAATCAGTTTTCAGTTCTCATCTATCTATCTATATATATATATATATATATATATATATATATATATATATATATATATATGGTTCGACCATACCATTGCCATCGTATGTATGATAACTTAAAATTTTGGTATCTTCATCTTGCAAAATTGATGATATTC
1	4328536	4329656	4329156	AT1G12710	upstream 3k of TSS	3.08605	5.77586	TATTATGTTGTATGGTTCATAATTGAATTCTCTGGAAATCTTAGACAGCTACTTAAATTATTGTATTATTGTTATCTATACGATACACCTAGTGATATTGTTAAATTTGAATAGAAATTATAACATTGTGGCGATAGCTAATACTAAACTACAAAGTAACTTTTATCAACATTTGAATAGTAGTACCGTATATAATTATATATGCTTCAAGAGATCCGAACAAAGTATATATTTGTAATCTAATCAGTTTTCAGTTCTCATCTATCTATCTATATATATATATATATATATATATATATATATATATATATATATATATATGGTTCGACCATACCATTGCCATCGTATGTATGATAACTTAAAATTTTGGTATCTTCATCTTGCAAAATTGATGATATTC
1	4337906	4339153	4338530	AT1G12730	TSS to down 0.5k of TTS	3.19396	6.9127	GCTCACAATTTTCTTCGCGAGTTGCTAATATTTTTATTCTTTAAGAAACACTAATTGACATCGTGAGCGTTTTTGAACAATTTCACTTATAAATTATAATGTACATAATGCGATATATCTTAGACATGTTGTGTTTTCCGAAGTATATAATACTCATATATACACATTCCACGGGAAATCCTTTATTTTTCTTCTAATTATGATGGATTGTCTATATGTTAATATTATAAGAATATCATAGAATCTTCGTTGACTTGTATTAAGTAACAGCGAAATTGCTTACGAAACAGTACAACCAAATTCACTTTGAATCATTTAAACAAATATCGACTGTCGTTCTTCATAGTTATATAATAACTCCAGAATATTTATCTAACTCATTAAGTAATTAATTTATATT
1	4340404	4342406	4341530	AT1G12740	upstream 3k of TSS	2.66225	5.27905	TGAGCCCGTGGCTCAATGGCTAAAACACATATTGTCATGTGATTGGTTTAACCTAATGGGTCCCAAGAGCCGTCTGATGTTATACGTCTCACAATTAAGCCAAAAAAGAAGAAGATAATAATGATAAATAGTATGATTCAACTCTCAGGTTAATTATAATCTGGACAAGAGAACTTGCAGAATCGGTGGTTGATAACAGGATCTAAAAGCTGATGTATGTATTATTTTGCAAGATCTTGAGTTTGACCAATGGAAAATTTAAGTATTTGAAGATAATAATGATAATGATTAAAAACACATGACAAGAAGATCTAAAGAAGAGATTCTGAGCATGAATGAGAACAAACTGAAATGTACTTTATTAGTTAGTTTATATTTGCTTCCCTGGTGTCAAAGATTT
1	4348156	4348656	4348656	AT1G12750	upstream 3k of TSS	2.26225	0.914215	CATGAAACTATTAAACGACTTTTCGGATTTCAAATATTCAATTGAGAGATTATTTTTCTGTTAATTTCCCTTAATCATCATCATCGTCTTCATCATCATCTCTCTCTCTTCTCTTCGTTCCTCTTTCTTTACACGCTTGAAACCCTAGCAATTTCAATTTCGTTTCCTCTAATAGAATCTTCATCTTTTTATGGCGTAACGTTACACGAATTTCAACGATTTAGGTTTTTTTTTTTTTTTTTTGAAGAATCAAACACAAAGATAGAAACAATGTCAACGGAGACTACCACGGGAAATTCCTCGTTAATTCCAGCATCATCATCATCGTCATCCTCCGACGCAATCGATCCAGCTCCGTTGCTTTTTAACGGCGACGATAATGAAGGAAACAACGGAGGAG
1	4348156	4348656	4348656	AT1G12760	upstream 3k of TSS	2.26225	0.914215	CATGAAACTATTAAACGACTTTTCGGATTTCAAATATTCAATTGAGAGATTATTTTTCTGTTAATTTCCCTTAATCATCATCATCGTCTTCATCATCATCTCTCTCTCTTCTCTTCGTTCCTCTTTCTTTACACGCTTGAAACCCTAGCAATTTCAATTTCGTTTCCTCTAATAGAATCTTCATCTTTTTATGGCGTAACGTTACACGAATTTCAACGATTTAGGTTTTTTTTTTTTTTTTTTGAAGAATCAAACACAAAGATAGAAACAATGTCAACGGAGACTACCACGGGAAATTCCTCGTTAATTCCAGCATCATCATCATCGTCATCCTCCGACGCAATCGATCCAGCTCCGTTGCTTTTTAACGGCGACGATAATGAAGGAAACAACGGAGGAG
1	4348156	4348656	4348656	AT1G12770	upstream 3k of TSS	2.26225	0.914215	CATGAAACTATTAAACGACTTTTCGGATTTCAAATATTCAATTGAGAGATTATTTTTCTGTTAATTTCCCTTAATCATCATCATCGTCTTCATCATCATCTCTCTCTCTTCTCTTCGTTCCTCTTTCTTTACACGCTTGAAACCCTAGCAATTTCAATTTCGTTTCCTCTAATAGAATCTTCATCTTTTTATGGCGTAACGTTACACGAATTTCAACGATTTAGGTTTTTTTTTTTTTTTTTTGAAGAATCAAACACAAAGATAGAAACAATGTCAACGGAGACTACCACGGGAAATTCCTCGTTAATTCCAGCATCATCATCATCGTCATCCTCCGACGCAATCGATCCAGCTCCGTTGCTTTTTAACGGCGACGATAATGAAGGAAACAACGGAGGAG
1	4371406	4372156	4371906	AT1G12820	upstream 3k of TSS	2.76695	3.40767	CAACAATGTGAAAAGTATTCGTGAAAATGATATTTGATGTGTATTAATATTTATTGGTTAATCTAATATAATACGGTATTTTTAATTCGTTAAAAAGTACAATAAGAAGAAACTAAATAATATCCAACGTACTGTCGTATCGTACTGCATCAAATACGTATGTTGTTATTCCCACATCATGTTATTTTTTTTGTCAAAAATTTGTTATCCCCATTTTAGACACTTATTTCGTTAATTTATAGTCAAATAAACTCGTAATTTTAGTTAACTGTGGAATAAACGAAAAGAAGAGAAGCAAATTTGTCGTTGGGACGATGACACCTTTTACGGAATTAGAAGTTGATGAGATTTTTTTTATTTTTTTATGTTTTCATAACCAAACAAATCCAAAAGCTAATCA
1	4411906	4413156	4413156	AT1G12938	TSS to down 0.5k of TTS	3.36269	9.64313	TCCAGGGGAGAAGGAGATGCGAAAAGTCTTCGCTCACAAGATTCCACACATTAACAAAAGTCCGCATTCTAGGGACCTACAGAATATTCCTCAATTTTAATCAACACTTGAATTGTTGCTTAGTCCAAATAAACGGCTTAACTATTTAAATATTCTGGTGGTTTGTGTTTAATGAACGGTGGTTATAAATCTTATCAACAAGTTTTTGAACTTAAGCAAATAAAACCACTAATATAGAAATATATATATATATATATATATATATATATATGTGTGTTAAGAACTATATAGGAAAATATTATACGTTTTTTTCAGGGACTATACAACACACTTATCAGATTTCCATTTCACTCATTTGATCTATAACTTTGACATTAACATCTCACATTCTATTATAAAG
1	4419030	4419912	4419278	AT1G12940	TSS to down 0.5k of TTS	3.15539	5.61279	ATATTTAGCCCAACATCTTTGGCAGGGAAGAAAAACTTTGTAATCTTCTCGCTATGCCATTGGGCTAGAAAGGCCATTATGGGCCTATTCTTATTTCATTATGTCTCTAGTGGGCCTACTACTGTCTTTACTATCTTGGCCAATTAGAATAAAATCTTTATTGTATGTTTCCCAATCTACCACATTGTCACAAACACTCACAATAATTGCTCCGCACGTAGCAAGAAGTAGGCCATATGGAGTCCACGACACAAAGATTTGAATGGTCAAAGATATATAACAAAACAAAAGAAATAAAAGAGTTGTCGCATGTTCTTATATAAACGATTTATATATTATAACTGCATTTTACATTATTGTATTGTTTAGCCGAGTCGTGCGAATGGAATATCAAATCGTC
1	4419030	4419912	4419278	AT1G12950	upstream 3k of TSS	3.15539	5.61279	ATATTTAGCCCAACATCTTTGGCAGGGAAGAAAAACTTTGTAATCTTCTCGCTATGCCATTGGGCTAGAAAGGCCATTATGGGCCTATTCTTATTTCATTATGTCTCTAGTGGGCCTACTACTGTCTTTACTATCTTGGCCAATTAGAATAAAATCTTTATTGTATGTTTCCCAATCTACCACATTGTCACAAACACTCACAATAATTGCTCCGCACGTAGCAAGAAGTAGGCCATATGGAGTCCACGACACAAAGATTTGAATGGTCAAAGATATATAACAAAACAAAAGAAATAAAAGAGTTGTCGCATGTTCTTATATAAACGATTTATATATTATAACTGCATTTTACATTATTGTATTGTTTAGCCGAGTCGTGCGAATGGAATATCAAATCGTC
1	4432280	4433662	4433280	AT1G12990	upstream 3k of TSS	3.83899	12.5325	TCAATGTATCTCGCCGACCTATCCAACACAAGTCACGATGATGATCCACTGGCTTTTGTTTAAAAGATTTACAATCATTGAATCATTTTGTCTCATTAAAATTAAATAATTTGATAAGGATTGTTGATACATTGTTACACATGAAATGATGCTCTGTATCCTAAACATTTTAATCATAGTAATAATTCCCTAGAAGAAAGAAGAATATGATTCTTTCCGTTGACCTTTTAAGGATGTCTAAATGGGCCATGATGAGTGTTAAAAGTAAGCCCAATTACAAAGGAGATATTTTAGATGACCACGTGTCACAAGCTTAGTAATGAAGTCATTTACACGACACAAATAAAACAGAGGCGTTGAGTCAGGTCCGAGAGACTCGTGGTGGGGCCCGAGTAAACCG
1	4457281	4459280	4458780	AT1G13080	upstream 3k of TSS	2.94368	7.25823	CCATATAATTTAAACCTCATTAATAAGGTTTCATTTGCCGTTTAAAGGCATAATCATTTGCCGTTTTCCTCTATAATTCTCTTAAAGTTATAATTTAAAACCCCAATAAATTAGTAAATTTGACAATGACATAACCAAAATCCTAATTAATTATAAATTTTGATCAAAAATCTATTAAATTTTCAAATTCGAAGTCTACTCACCTATTTTTAATCTTACTCTAATAAATAAACTTATCTATCTCTATATATCCATACTATGTAATCGTTGACTTAAAAAGGTATAATATTATACAATCGTTGACATTAAAAACCATATAATATACAATGATTGAGAAACTGCTTATCCACTCAACCAATCAAAACAAAGTGTAATCGGAACACGTGGATTTTGAACCACA
1	4457281	4459280	4458780	AT1G13090	upstream 3k of TSS	2.94368	7.25823	CCATATAATTTAAACCTCATTAATAAGGTTTCATTTGCCGTTTAAAGGCATAATCATTTGCCGTTTTCCTCTATAATTCTCTTAAAGTTATAATTTAAAACCCCAATAAATTAGTAAATTTGACAATGACATAACCAAAATCCTAATTAATTATAAATTTTGATCAAAAATCTATTAAATTTTCAAATTCGAAGTCTACTCACCTATTTTTAATCTTACTCTAATAAATAAACTTATCTATCTCTATATATCCATACTATGTAATCGTTGACTTAAAAAGGTATAATATTATACAATCGTTGACATTAAAAACCATATAATATACAATGATTGAGAAACTGCTTATCCACTCAACCAATCAAAACAAAGTGTAATCGGAACACGTGGATTTTGAACCACA
1	4463530	4464030	4463656	AT1G13100	upstream 3k of TSS	2.5959	2.14201	ATCTTACAAGTACTGAAAATAGTAGACAGTAGACACTATGGTTTATCTTCCATTAGAAACAATTAAATTATAAAATCATTTTTGTTAAAACAGATTAAATTCTCTCTTTACACAAGCCATAATACTAATTAATTAAGAATAGGGTTACGCTACGTTGGGAGTTGTTTAAAAGTACATATTTTCGTCCTTTTTGCTTCTCCCACTACCATCAATTAGTGGTTGAAACAGAAAGCTTATCAGACAGAAATTGGCATTTTCGGATATGTTGGATGCACAAAGTGGTATATAATACGTAAGACTTATTCGTGTCAATCATGATTCATGAAGCTATCTAACCTCTACAAGACTACAAACACGTAGAAGTTTGGACTACTCATTTAATAATCGACAACAACCCATG
1	4465780	4467536	4467030	AT1G13110	upstream 3k of TSS	3.30397	11.7018	GGCCCGTGGCACCCCATGTGTTTGGATACTTTGACGATATTTCAGTTTCAATAATACATCATTACTCATGGATGAAGATGAAAAATAGTTTTGTGCTTTAAAGACAGAGGTTGATGGCTTTTGTGGCATATCTCTCTATAGATCACCAGTGTTGACAATTCTTGTGTTCTGTCATCTACAGAATTATTCATAATTGTTCATGTAGCACAAGTTTTTAAAACGATGAATTCTTTAAAATAATTGACAATGACTGAATGAATAAATTTATTAAAAATGATTATCTTAACAAAAATACAAGTTGCAACCAAAGAAATATATGATTCATCCAAGTAGTATATAAAAATAAAATCTCACTGTCTATATATGTCTCTCATTAAACACCCAAATCAAATCGAACCAA
1	4503406	4504030	4503656	AT1G13195	upstream 3k of TSS	3.16302	5.00443	GTCTGATTGATCGGAAAAAGGCAAGAACCTAAAAGACAAAACAAAGAAGCTATAAACACCGTAAGAACACAAGTCTCACTTCTTCTTCTCTCTCTCTCTCTCTTTGCTTTTTGCCTTTTTGATTCTTTGTTTCCGGTTGCTAGCTTTTTATTTATATATTAATCATGTTTGAAGAAAAATTCGTCTTCTTCTTAATGACAAAATTAATATGTTTTTTTCCTTGTTTAATAAGCTAATTAATTATAAACTTTGAGTTGAGATGGCTTTTTGTATGTGAATGAATATGAACTTTTTAATTATTTCAAAGTGAATGAATATAGGTTTAATAGTCGCTTTCATTCAAATTGTAACAGCTTTTGGAATAAATACCTAAAGTGAATATAGACAAAACAAAAACCCA
1	4513906	4515653	4515030	AT1G13210	upstream 3k of TSS	3.26709	13.0932	AAATAAAATTAGGTTATTTTGCATATTCTTGTTGGTAATTCTTCAAACAAATAAAATATGTTTCCATTCATAATTTTCCTTAGATCTACAAATAGTCATAATTTAAAGAGCTTTAACCATAGTTATAAGCTTGTTCAACTCATCTTTTTCCTTGTATATAAGATTGTTGTACATTTCAGATTCATTTAGTTAGTAACATGATTTACATGCTTATGATCAGATATATTATTTTTAGTTATATATTATCACAATATGTTCATGTCATTATTATAGTCACACATCTTCGCAGCAAATACGTCTTACCTACTCTCATTATCATGGCTGCGCGATTGACTATTCAAACACCATTTCATGTCATGTATGAGCAAATTGAGTCTTATGTAATTTAATAATAGTCATT
1	4513906	4515653	4515030	AT1G13220	upstream 3k of TSS	3.26709	13.0932	AAATAAAATTAGGTTATTTTGCATATTCTTGTTGGTAATTCTTCAAACAAATAAAATATGTTTCCATTCATAATTTTCCTTAGATCTACAAATAGTCATAATTTAAAGAGCTTTAACCATAGTTATAAGCTTGTTCAACTCATCTTTTTCCTTGTATATAAGATTGTTGTACATTTCAGATTCATTTAGTTAGTAACATGATTTACATGCTTATGATCAGATATATTATTTTTAGTTATATATTATCACAATATGTTCATGTCATTATTATAGTCACACATCTTCGCAGCAAATACGTCTTACCTACTCTCATTATCATGGCTGCGCGATTGACTATTCAAACACCATTTCATGTCATGTATGAGCAAATTGAGTCTTATGTAATTTAATAATAGTCATT
1	4524030	4525406	4524780	AT1G13240	upstream 3k of TSS	3.66742	11.1471	AATAAGAGGGACCAACCAAACTAATGATTTTGAGTATTGTGTCCCTTGGTTTATATACATAGTCGCTCACAAATTATTGAATTATATCATCCCTCTCAATACAAATGTATTTTGAGTAATTTACCTGTTATAGTATAGATAATTGCATAGTATAATTTTAGACTGTAATGTCAACAAGAAATTAGTACTAGTGTTATATGACTTACTTTGATAACTCACTTGTCTCAACAGTTAATCACCACAAATCATAAACGTTTGAGCCAAACCATGGGACATGTCGAAAATTGTGTGGTAGCTCTCCCAAGAACTAAAATAAAAGTAGACTTTTTGTTGTCAGAAATAAAATGGATTAGTTTAACCAACCGATCCCCATGCGTGGGGCAGCGATAATCAACAATTA
1	4525906	4528906	4527406	AT1G13245	upstream 3k of TSS	3.67165	21.4065	CAGGATAGTTTCTAAAAACCAGACTTCTCAAATCACTAGAACAAAAAGGGTAAAAAGTAACTAAAAACATATTGCCGTCGATTGATAACGTCTCATGGATATCCAAAAATATCAGCGAGTGAAGGATAATATATTAATTAGGTTGTGACCACAGTCAAATTTTGTGGATGATATGAATTGTTGGGGTTATCATAAATCATTTCTATTATTTATTTTACAAACGGGTTGGATCCACGTCAGTGTACCAATCTATTAGACCTTCCACGCACAATTTCAGATTCTATGGTGTGCTGTGATGTAACAATATAAATTGTCTTTTACTTGCTATTATTATTTAAATTAATAAATTATTTTCATTCACACAACTTACTCATTCTAGACGTATTAATTTTCTTATTAT
1	4530156	4530656	4530406	AT1G13250	upstream 3k of TSS	2.72689	1.14511	TAAGTATGTTTTGGGATAATTTTAACAATAATTATGAAGTCTTTCGGTGATTTTGAAAATGCGTACGAAATGGGTAACCGACTCGTGAGGGTACAATCGTCTATTTCCACGTGTTAAACATGTTGACCATGATTTTCTAATCATCGGACGGCTATAAATCGTATGGAGATTTTAACGATCGATTAAAAATTTAAAATAAATAAAAATTACTACAGAGAAACTGAATATCTCAAGAACATTGATATCGATTGAACCAAAAGCATTCATGTTATCATCATTTTCTTTTCTTTGTTTTTACATTGATATTGGTCAATTGGATTTTAAATACGCCAAACATATCTGATATAAACTGATTAAAGATAAAGAAAAACAGGAGATACAGATAGGCTTTATCACTCAA
1	4530906	4542404	4533530	AT1G13260	upstream 3k of TSS	3.4596	83.8875	CAATAACAATGTATAGATTGTAAGTTTACGTATAAATGGACACAGGGAAAGGTTCCATGGATAGATAGAGACCTTATAATTATGAAAATACTTGGAAAACTATAGAAATTAAATTGTAAATTTGTTATTTGTTCGGTTGAAATTCATGTAGATATATCGAAAGTAAAAAAGATATAGAAAATATTTCTAGATAAATCAGTCAAGAAAAATAAATAAGACTCTAGATATAAATATCGAACCTCTTCAACGTCGCTGAAATAATGTTAATTGTTAATATGTCGAACGTTCTTTAAGTTATTGACTCGTCGTGCTTTTGGTTTAATTTGTCAACTCTATCTTATTTCTATTTCATTTATATAGCTGAAACTTTTCTGATTTATTTATCGGTACTTTTCATGGG
1	4543656	4544156	4544030	AT1G13270	upstream 3k of TSS	2.20587	0.459922	CGTATATAATCGTATGATGATATGATAGACCATACTCCGATACAAATAACCAAAGAGAAAGATATTTTAAAATGAATGCTATTTAAGCTTTTGCAAGATATTATTTTAAGCTTCAGAAATTATTGTGTTGGTAGAGAGATTCATGTTGCTGTTAAATAATATATATGTATTTATAATTCTATCTACTACTTTTTCGGCTTAACTCAATCTAGATATTTGTTTCTAAAAGTGTTTTAGTTTTCTTTCTTTCGCTGGCTGCGACTATGAGTATCTTCAGATTCTCTACAAACTTAGGTATATATAGCTATTTATTTCGAAGGAATTTGATGGTTAAAACGAATAACATTAAAACTCTGTTAATCTCTTACGAAATGGTATATAGTATATGCGTTAGAGTTTG
1	4554030	4557024	4554530	AT1G13290	upstream 3k of TSS	3.11556	15.7105	TCGAGTCTCTGAAGGGACAATTAGAAGCTAATTAAGGGCAATTAAAAGCCAATTAGGTACAATTAAGAGCCAATTAGGGGTAGATACATATACAATGCGCCAACTCATTTCAAATTTTCAATCTAATCAAAGACAAATTGACTCAATAATCACAAAAATAGATCATTAAAGGTACACAACTAGATCATTCTTATTTTTTTAGCGATTTGTTTTGGAATTTTTCTAATCTTCTGGTTAACGTGCAATTTAAAATATGATCGAACAACGGAATCACATAATATTTTTAGTTATTTAATATTTACAATTGAAGAATATTATTGGTATTATTGAAAAATATTAATGAACCCAAATAATGTCCGATATACATCTTGGAATATTTTAATAAATACCAGAACATGTA
1	4554030	4557024	4554530	AT1G13300	upstream 3k of TSS	3.11556	15.7105	TCGAGTCTCTGAAGGGACAATTAGAAGCTAATTAAGGGCAATTAAAAGCCAATTAGGTACAATTAAGAGCCAATTAGGGGTAGATACATATACAATGCGCCAACTCATTTCAAATTTTCAATCTAATCAAAGACAAATTGACTCAATAATCACAAAAATAGATCATTAAAGGTACACAACTAGATCATTCTTATTTTTTTAGCGATTTGTTTTGGAATTTTTCTAATCTTCTGGTTAACGTGCAATTTAAAATATGATCGAACAACGGAATCACATAATATTTTTAGTTATTTAATATTTACAATTGAAGAATATTATTGGTATTATTGAAAAATATTAATGAACCCAAATAATGTCCGATATACATCTTGGAATATTTTAATAAATACCAGAACATGTA
1	4558656	4560780	4559280	AT1G13310	TSS to down 0.5k of TTS	4.34674	22.5153	TTATATGCCTATATATTATATATACATATGTATAATAATTAATAATGTATACAGCTTGTATATATGAACATGGCGGCCAGAGTTGAGCAAATGGATCAGTATATACTAAATATTTGTCGACCAAATTATATAAAGATAATTATATACACAATTCACATGATAACAAAAATGATTTGATTATATTACAATAAGACTCGGAGTAGAAGTTATTGAATTGGTTGCATTCATGGGACGAATATGCTCGAATCCAAAAAGCATAACTTACTATGAGTATAATTTGACAATTTTATATTATCGTCTTAATTTAAATTTGATTCTCATGTTGCTTATATATTAAGACAAAATTGCACGTTAGCTACAATGTCCTAGTCGTAAAGTATATTCTCTGCCTCCGGTTTAG
1	4577898	4581656	4581030	AT1G13350	upstream 3k of TSS	3.47899	26.2849	AAGATATATTGTAAAAACTAATCAAAGTGGAGGTGAAGCATAATTGTGTTTTGTGAGTGGTATATATGCGCATGTTGGATATGAATATCAAGCTGGGGACAGTTTCAGTCTATCGGGTGTTTTTCTAAATAACAATATACCCGAGCATATATACTAAGGTTTTATATTTATACGTTTAAATCAAATGTAGTGGAATAAATAAGTAATATATACATTTACTTGATTTATTTTATTGTATTTTTCATTTTGAGGCCAATTCACAACGCATCACGTGAGTACGAAGCAATCAAGTACAGAACCTCACAAAGTAAATTACGTGGTCCCCCACCAACGTTCCATGTTATCTATTCTCTAATAATCTTTTTAATTGACATTTTATAAAGATTATTTCACAAAAATA
1	4577898	4581656	4581030	AT1G13360	upstream 3k of TSS	3.47899	26.2849	AAGATATATTGTAAAAACTAATCAAAGTGGAGGTGAAGCATAATTGTGTTTTGTGAGTGGTATATATGCGCATGTTGGATATGAATATCAAGCTGGGGACAGTTTCAGTCTATCGGGTGTTTTTCTAAATAACAATATACCCGAGCATATATACTAAGGTTTTATATTTATACGTTTAAATCAAATGTAGTGGAATAAATAAGTAATATATACATTTACTTGATTTATTTTATTGTATTTTTCATTTTGAGGCCAATTCACAACGCATCACGTGAGTACGAAGCAATCAAGTACAGAACCTCACAAAGTAAATTACGTGGTCCCCCACCAACGTTCCATGTTATCTATTCTCTAATAATCTTTTTAATTGACATTTTATAAAGATTATTTCACAAAAATA
1	4590529	4591530	4591156	AT1G13370	upstream 3k of TSS	3.16521	6.13382	TTTCCGGCCACAAAGTTTGACGAATCTTTTGGTTTGATTGACACATTAAAAGCGAAACAAAATAAATTTATTTATATTTATATAATTTACAAGCTGTAAGCAAAAGGAATCGAAATTAAATAGATCAGGAGACAAAGAAATAATGAGTTGTCCTCATGTCACTTGGCTGGTCCGTACCCTAACCACATCCATGTATGTACATTTTCTTATAACGCTTAGTTTATTGGTTTATGTACATTTGTTTAGTTTCTTTTGATATAATCGTAATATATTTGAAGCAAGTTATATGACCAAACGAGACATAGTTTTTTATTTATAATGACGACAATCTACTTTTCCACCGGGGACGGTTGTTTGCCATGTCTTATGTTGTTCTGTTCTTTCCATATCGAGTAAATAT
1	4590529	4591530	4591156	AT1G13380	upstream 3k of TSS	3.16521	6.13382	TTTCCGGCCACAAAGTTTGACGAATCTTTTGGTTTGATTGACACATTAAAAGCGAAACAAAATAAATTTATTTATATTTATATAATTTACAAGCTGTAAGCAAAAGGAATCGAAATTAAATAGATCAGGAGACAAAGAAATAATGAGTTGTCCTCATGTCACTTGGCTGGTCCGTACCCTAACCACATCCATGTATGTACATTTTCTTATAACGCTTAGTTTATTGGTTTATGTACATTTGTTTAGTTTCTTTTGATATAATCGTAATATATTTGAAGCAAGTTATATGACCAAACGAGACATAGTTTTTTATTTATAATGACGACAATCTACTTTTCCACCGGGGACGGTTGTTTGCCATGTCTTATGTTGTTCTGTTCTTTCCATATCGAGTAAATAT
1	4593530	4594030	4593906	AT1G13390	TSS to down 0.5k of TTS	3.20107	4.38919	TGGTCATAAGAGAATATTATATTATTTTAAGGTTGATTATTTATTAATTAAGACAGAAAAATAACAATGGTAAGGAATTAGCCCACTTGACAAAAATTACTTTTAAATATTTTTTTAATACGTAATGTTTCCCATTATAGTGAATGATGTCAAGATCATAGTGGAGACAGATTTTTTTCTTCTTTTTCAAGAATAAGTAAACTCTAACCAAAAAAAGATTATGAGAAAAAGTCTTAATTAAAACAGTGACAAGATGATTAAGAATAACACAAAAGGATCAAGAATTCGTAGAAAAATTGTTTCAGATCAAAATACTAATAAAAATCAAAAACACAAACCAAGAAGGATCTTGAGAGATTGTTGAGATCTAGATCCGAGATTCAAAAGAATTGAGAGAGAT
1	4610776	4611906	4611406	AT1G13440	upstream 3k of TSS	2.89856	6.34775	ATTGTTTTAGAATAATCAAGGTGAAGATTTGACTTCATAAACACTATATTTAAAGGTGTTTTGTTTTAATCAATTTAGATGTGTAGATGCTTGTAGACGTCTTTATCGAATTACTGGTTGCTTACTGTTTCAAATATTTATAATTTGACACAAGTACATATGGTGTTGTATATTTATCTAATCGTGACTCTATACCAAGACACAATAGATGCTCCACTTTGAGAGCTTTGGTAGGTCAGATGGAATGTGACAGCAAAAAAAAACATCACACCTTATGTAATAGACTAATAGGTATGACTCTTGGCTTTTGCCAAAAGTCTTCTTCTTCTCCTCCTCTTATTTGCTCTCTTTTCTTTTTCCATTTCATTTTTGTTAGGTGAATGGTTATAAAACTCCTTCT
1	4610776	4611906	4611406	AT1G13448	upstream 3k of TSS	2.89856	6.34775	ATTGTTTTAGAATAATCAAGGTGAAGATTTGACTTCATAAACACTATATTTAAAGGTGTTTTGTTTTAATCAATTTAGATGTGTAGATGCTTGTAGACGTCTTTATCGAATTACTGGTTGCTTACTGTTTCAAATATTTATAATTTGACACAAGTACATATGGTGTTGTATATTTATCTAATCGTGACTCTATACCAAGACACAATAGATGCTCCACTTTGAGAGCTTTGGTAGGTCAGATGGAATGTGACAGCAAAAAAAAACATCACACCTTATGTAATAGACTAATAGGTATGACTCTTGGCTTTTGCCAAAAGTCTTCTTCTTCTCCTCCTCTTATTTGCTCTCTTTTCTTTTTCCATTTCATTTTTGTTAGGTGAATGGTTATAAAACTCCTTCT
1	4626656	4627156	4626780	AT1G13480	upstream 3k of TSS	2.73014	3.20043	GCCAACCTTAATATCATAAATTTGTAGTTGAGGCAATAAATAAATATGAAATTAAATCCAATTGCTTAAATATAAACTTTTAAAAAATTATGATTGGTCTGAAAATGGACAAAATTACGAGTTGTTTATTGTCACGTTGGTGAGAAAGACTATTTCGCTTTATAGCATTTTCTGTTCTCCATTAACCAAATTCTTTTTTTTGTTTCTTCTTCGTCCTCTTGGTTTCATTAAAACCCCTTAAAAAGCTTTGGACAGCTATTGTTTATAAATTAACTTTGACTGAAAAATTAGTCAGAATCTCTTTTGGACGAGTTCCTAGAAGACAGAGAAAACTCAATACATTTAATTGAAAAGCTTTAGATAATAACCAAATACTACAATTGTAGATTAATCACACTGA
1	4626656	4627156	4626780	AT1G13485	upstream 3k of TSS	2.73014	3.20043	GCCAACCTTAATATCATAAATTTGTAGTTGAGGCAATAAATAAATATGAAATTAAATCCAATTGCTTAAATATAAACTTTTAAAAAATTATGATTGGTCTGAAAATGGACAAAATTACGAGTTGTTTATTGTCACGTTGGTGAGAAAGACTATTTCGCTTTATAGCATTTTCTGTTCTCCATTAACCAAATTCTTTTTTTTGTTTCTTCTTCGTCCTCTTGGTTTCATTAAAACCCCTTAAAAAGCTTTGGACAGCTATTGTTTATAAATTAACTTTGACTGAAAAATTAGTCAGAATCTCTTTTGGACGAGTTCCTAGAAGACAGAGAAAACTCAATACATTTAATTGAAAAGCTTTAGATAATAACCAAATACTACAATTGTAGATTAATCACACTGA
1	4626656	4627156	4626780	AT1G13490	upstream 3k of TSS	2.73014	3.20043	GCCAACCTTAATATCATAAATTTGTAGTTGAGGCAATAAATAAATATGAAATTAAATCCAATTGCTTAAATATAAACTTTTAAAAAATTATGATTGGTCTGAAAATGGACAAAATTACGAGTTGTTTATTGTCACGTTGGTGAGAAAGACTATTTCGCTTTATAGCATTTTCTGTTCTCCATTAACCAAATTCTTTTTTTTGTTTCTTCTTCGTCCTCTTGGTTTCATTAAAACCCCTTAAAAAGCTTTGGACAGCTATTGTTTATAAATTAACTTTGACTGAAAAATTAGTCAGAATCTCTTTTGGACGAGTTCCTAGAAGACAGAGAAAACTCAATACATTTAATTGAAAAGCTTTAGATAATAACCAAATACTACAATTGTAGATTAATCACACTGA
1	4630659	4631656	4631656	AT1G13500	upstream 3k of TSS	2.58757	3.09934	ATTAAATAAATTATGGAGATATGAGAATCAAATTGGAAAAGCTCTCAATCTCACTTTCTCTTCAACTTATAAACATGTCTAAACTCGTATGTGAAGACTTTTAAATTGGTAGTAGAATCAAAACACGTTATCAGCAACTTTCAAAGAACTTGATTTATATTAAAAAAATGGAGGGCCATAGTTGTTGGAATGAGGGTTACAAGTTTACAATATTAAAAAAAAAACATTTAAGAAGAATGATCAAATAAATGATTCATAATTGAAATTTACGTGAATTTAAATGCGAACTTTTTTTTTTTTTTAATTACTACATGAAATTGCATAAAACTTATTCATTAAATTAATTATTGAACCAAAAGATGACACACAAAGAAACTGAACAAAGATGAATAAAAAACTC
1	4630659	4631656	4631656	AT1G13510	upstream 3k of TSS	2.58757	3.09934	ATTAAATAAATTATGGAGATATGAGAATCAAATTGGAAAAGCTCTCAATCTCACTTTCTCTTCAACTTATAAACATGTCTAAACTCGTATGTGAAGACTTTTAAATTGGTAGTAGAATCAAAACACGTTATCAGCAACTTTCAAAGAACTTGATTTATATTAAAAAAATGGAGGGCCATAGTTGTTGGAATGAGGGTTACAAGTTTACAATATTAAAAAAAAAACATTTAAGAAGAATGATCAAATAAATGATTCATAATTGAAATTTACGTGAATTTAAATGCGAACTTTTTTTTTTTTTTAATTACTACATGAAATTGCATAAAACTTATTCATTAAATTAATTATTGAACCAAAAGATGACACACAAAGAAACTGAACAAAGATGAATAAAAAACTC
1	4630659	4631656	4631656	AT1G13520	TSS to down 0.5k of TTS	2.58757	3.09934	ATTAAATAAATTATGGAGATATGAGAATCAAATTGGAAAAGCTCTCAATCTCACTTTCTCTTCAACTTATAAACATGTCTAAACTCGTATGTGAAGACTTTTAAATTGGTAGTAGAATCAAAACACGTTATCAGCAACTTTCAAAGAACTTGATTTATATTAAAAAAATGGAGGGCCATAGTTGTTGGAATGAGGGTTACAAGTTTACAATATTAAAAAAAAAACATTTAAGAAGAATGATCAAATAAATGATTCATAATTGAAATTTACGTGAATTTAAATGCGAACTTTTTTTTTTTTTTAATTACTACATGAAATTGCATAAAACTTATTCATTAAATTAATTATTGAACCAAAAGATGACACACAAAGAAACTGAACAAAGATGAATAAAAAACTC
1	4647030	4648030	4647530	AT1G13570	upstream 3k of TSS	3.21277	5.58973	TCCATATAGGAGTCGGTGATTATACAACTAAAACCTTTTCTTTTCTTTTCTTTTTTGTTTTTCCTTTGGCTCAACACAACTTAACATTATTAAGTTACTCCATTAACCAACGGCGATTGTACTTACTTGAACCTTCTCTAATACTATTGTCCATGCAGGCTCGAGTCATTATGACATTAACAATATCAAATACAAATAATAATAGCCTATATGTGTCATATAGTATTTTGAAATACCGTTATATGTAAGTAAGCTTAAGTAAGTTATAACTTGCAATTAAAATATACTACAAAATATATCGATGATGTTTCGAGAAATTGAAAGTCACCTTGAAAGAAGAAGAGGTGACGTTTCCAAGGAGAAATGAAAGCGTTGACACCAAAGATGCCAAAGTTTGACT
1	4647030	4648030	4647530	AT1G13580	upstream 3k of TSS	3.21277	5.58973	TCCATATAGGAGTCGGTGATTATACAACTAAAACCTTTTCTTTTCTTTTCTTTTTTGTTTTTCCTTTGGCTCAACACAACTTAACATTATTAAGTTACTCCATTAACCAACGGCGATTGTACTTACTTGAACCTTCTCTAATACTATTGTCCATGCAGGCTCGAGTCATTATGACATTAACAATATCAAATACAAATAATAATAGCCTATATGTGTCATATAGTATTTTGAAATACCGTTATATGTAAGTAAGCTTAAGTAAGTTATAACTTGCAATTAAAATATACTACAAAATATATCGATGATGTTTCGAGAAATTGAAAGTCACCTTGAAAGAAGAAGAGGTGACGTTTCCAAGGAGAAATGAAAGCGTTGACACCAAAGATGCCAAAGTTTGACT
1	4647030	4648030	4647530	AT1G13590	upstream 3k of TSS	3.21277	5.58973	TCCATATAGGAGTCGGTGATTATACAACTAAAACCTTTTCTTTTCTTTTCTTTTTTGTTTTTCCTTTGGCTCAACACAACTTAACATTATTAAGTTACTCCATTAACCAACGGCGATTGTACTTACTTGAACCTTCTCTAATACTATTGTCCATGCAGGCTCGAGTCATTATGACATTAACAATATCAAATACAAATAATAATAGCCTATATGTGTCATATAGTATTTTGAAATACCGTTATATGTAAGTAAGCTTAAGTAAGTTATAACTTGCAATTAAAATATACTACAAAATATATCGATGATGTTTCGAGAAATTGAAAGTCACCTTGAAAGAAGAAGAGGTGACGTTTCCAAGGAGAAATGAAAGCGTTGACACCAAAGATGCCAAAGTTTGACT
1	4655530	4657530	4657280	AT1G13605	upstream 3k of TSS	3.22384	12.9015	ACAAGGATTTGTGTTTATTTAAATAAGATAAATAAATCATTGGCACCTTTGAACCTAACTGCTGCGAACTGGCGTCAGCAAATGTCCACATCAAAACGTTGGAAACTCCATATTGAATTGGAAGATTTAATTATCATTTATATTATAAGGTAAGGCTATATGGTTAAAAGATAAAAAGTATAAATGATAACAATTTGGGAGAAATGGATTAGATCCAAAATGCTTTAATCATCCCACTATTTCTAGGGTTTAATCCTTACTGTCTCTTTGTAGGGTTTAATGCATGGACTTATGCCCAGACATGTTAAAAGAAAATACTTAAACCTCTACAGGGCTAGCTACTAGATAATTCTATTAATATTATAGATGAAATTAGTAGATTACATAACCAAGCTGGATT
1	4676406	4676906	4676780	AT1G13635	TSS to down 0.5k of TTS	3.07956	4.32344	CTTTTAAAGTTTTGCATTAATTATAATGCTTCAACAAGTTGCTTACAAGTTGTGAATGCTTATGTAAGACATTGACAAGAAGACAGGTAATGGTCACTGATGTGGCACTGATGAATTGCGTCCATTAAAATGAGAAGTTTTATCACAAAACACATCATATTTTCAGACCAAACGATGAACAAGTTGCCATAAAAATATTAAAAAGCAAAAAGCATCAACATAGTTTTGTTTTCTGTTCAATTTTATAATAATCATAACAATAATTGATACGTTACAATTTCATGTAAACTATCTAGCTGTCAAATAGTAAAAACAATATTTTCTTTTGAACATTGTAAGAAAACCTCAAAAGTCAAAACTGAAAAAAAGAAAGTAATTTCGTGAATTATGTACTAAAAAA
1	4676406	4676906	4676780	AT1G13640	TSS to down 0.5k of TTS	3.07956	4.32344	CTTTTAAAGTTTTGCATTAATTATAATGCTTCAACAAGTTGCTTACAAGTTGTGAATGCTTATGTAAGACATTGACAAGAAGACAGGTAATGGTCACTGATGTGGCACTGATGAATTGCGTCCATTAAAATGAGAAGTTTTATCACAAAACACATCATATTTTCAGACCAAACGATGAACAAGTTGCCATAAAAATATTAAAAAGCAAAAAGCATCAACATAGTTTTGTTTTCTGTTCAATTTTATAATAATCATAACAATAATTGATACGTTACAATTTCATGTAAACTATCTAGCTGTCAAATAGTAAAAACAATATTTTCTTTTGAACATTGTAAGAAAACCTCAAAAGTCAAAACTGAAAAAAAGAAAGTAATTTCGTGAATTATGTACTAAAAAA
1	4696280	4696780	4696280	AT1G13700	upstream 3k of TSS	2.7202	2.04928	ACATATATATTAATATTGTGTGTAAAAAACAAACAAAGGATTTTCTAATAATCTCGCCTTTATAAAATACTAACAAAAATGCCTCTTGGGAGCGAAGAAGAATCAGCAGAAAGAGATTTTTTACCTTCTGGATTTTCACGTGCATATCGTCGTGATAAAAGTAAAACACACACACACACAAACAAAAGTAAAAACAAACAAAATTGGATAAATTCGAGGAATTACCAGTAATAATACTTGATAAACTCAAGTAATAACAAGAAAAATAAGAGAAGATGGTTTATCTATCTTGTGAGGTGTTTAGCAGAATTTAGGGTTCAGAAGAAAAAAGGGTTATGCTATTTAAGAAGGGTATACAGAGGAAAGGATTTTTATCTTATGGGGTGCTTCATCGGATAAT
1	4712530	4713658	4712781	AT1G13730	TSS to down 0.5k of TTS	3.07815	7.296	ATAACCAAAATTAATCGGAAGTTCGTTGTCAATTGATTGAGACATCTTTTAGGACCAAACCGAATAAAATATTTTCTAGTGAAAAAAACAAATGGGCAACGAACCCTTAAACTTATGGGCTTGATGTGAATGGTGTTGGTCTTCAAACGACGACGTATTGTAGTATTCTCTAAGTTTGCATTATTACACAAACCAACAGGTGACGAACACGTAGCATTTTTGGTTTTTATGGTGTAAAGATCTTGACGTCCCCACTTGACTCAACAAAGTGACCCACCAAGGATTCTAAAAATCTTCTTTTCGATTTATAGATTTCATTCTCAAACCTAACTGTCACTGAATCAATAATAATCAGACTTTTTCACTAAGTTATATTGCTCATTATGCTAATCTAAACTCT
1	4712530	4713658	4712781	AT1G13740	upstream 3k of TSS	3.07815	7.296	ATAACCAAAATTAATCGGAAGTTCGTTGTCAATTGATTGAGACATCTTTTAGGACCAAACCGAATAAAATATTTTCTAGTGAAAAAAACAAATGGGCAACGAACCCTTAAACTTATGGGCTTGATGTGAATGGTGTTGGTCTTCAAACGACGACGTATTGTAGTATTCTCTAAGTTTGCATTATTACACAAACCAACAGGTGACGAACACGTAGCATTTTTGGTTTTTATGGTGTAAAGATCTTGACGTCCCCACTTGACTCAACAAAGTGACCCACCAAGGATTCTAAAAATCTTCTTTTCGATTTATAGATTTCATTCTCAAACCTAACTGTCACTGAATCAATAATAATCAGACTTTTTCACTAAGTTATATTGCTCATTATGCTAATCTAAACTCT
1	4760407	4760906	4760656	AT1G13930	upstream 3k of TSS	2.64761	2.27074	ATATTTCGTATGAATCATAATGACCACGTAAGAAAATTTGTGATCGAGAAGAGAACACCACATTGGTCACACTGTATGACAATAACTGATCACTAATAAATGTCTTTTTCGGCAACGACAGAATGATATCAACTTTAGTTAGCCTATCATCAACGTCCAAATATAAACTTTTCTAACATAGAGCAACATTATTAAGACAAATAATATGAGTATTAAACTCCATAAACTAAAGTGGTGCTGTCAAAAAAAAGAAAAACTTAAAAGTGATTAGAGTTTTATTTATTTATTAATATTCATAGTGATAAAGAGATTTTTATCTCTTTCAATTTATGAAATGTTTTCATAATATTTTGTTGTCAAATATGGAGTATTATTTTATTTTCAATAACAAAAAATTATA
1	4767406	4768030	4767530	AT1G13940	upstream 3k of TSS	2.60288	2.40422	AAAAAAAAAAAAAACTATGATGATGTGTCATCTTTAAATGAAAAATAATGAAGCAATTTAAACCAAGATCATTTAAATAATTACATTTTAGTGGTTATCGACTTATCGTAATGTTGGTGAATGGTGATGCTACCAATTAAATATCGAAACGTGTTAGTTTTTGTAAATAAATTAGATATTTTAAAAAGGAAATTACAAAGTCTTTAAAAGAGTATTTATTAAAAAAGTTTATTCTAGATGGAGTGTTCTTGAGGGTTTTCAGATTTTGAAAAGTATACAAATACCATTTTTATATAAAAAGCAATTAATGATATGAGTCAAATGTTGTTTACAACGAGTAATACTCTGTACATGGTAACATCACTATATCACATATAATAATAACAATAAAATACGAAAA
1	4772530	4773030	4772906	AT1G13950	upstream 3k of TSS	3.25055	4.15371	ATGTGTGTGACCCTACAAAAATGGGAATCAACAAGAATCAAAAGGGCCCATCAAAGTCTCCACCACCAATCACCTGTGACCGCTCTCACACTTAACGATGATCTTTGTTGGATTAACGGCGCGTGTAATCTTGATCCCATCACGTGAACTTTCACGCTCATAGACCCCACTGTTCCAACCTCAGCACCATCAGTCCTATTCGTCAAGAAGATTTAAGGCCATACGTAACAAAAGCAAGCTGAGAGAAACACATCCTGTCAATAATCCTTGAGCTGGACTCTAAAATTAGGCCCATGAAACTTAATGACAGCCAAAAATATTGTTTGCATTATGAATTAATTATGGATTTGCCACTTTTTTTATGGCATTTGTAGACTTTGAATTTTTTTGAATAGTTTGT
1	4774902	4776030	4775406	AT1G13960	upstream 3k of TSS	2.90387	4.76783	GCAATCACATTTCTTGTGGTAATAAATGAAAGGAATTCTACTCCTAAAGCCAACGTGTGTCCCACACAAAGTAAGAAGAATGTTTATATTATCTTTTGCTCTTGCAAAGTCAAATGTATCTTCAAAAAGTCATGTTGCTAGTTTTCTTTTATTCCCCTCACGTCATCACGGTTCCTCCTCCTATTACAAATATACACACCCAAAAAGTCCACTAACATGAAATGCTAAAGTTAATTTTAGAAATCCATTGCTTTCACGTGAAAAAAAAAACTATTACAGAAATAACATGTATTTATACAGTTTACTAATAGTCATCAACTCATCATATATGGTATAAATATTTGTCGAAAAACAGCTCTCATGATATGTGTAGGCTTATATTCGACAGCCCATTAAGACA
1	4783280	4784407	4784030	AT1G13970	upstream 3k of TSS	2.99845	4.55087	TTAAAAACTATATAGTCCAACGAAAACTATTTAAAGTAGGTGAGTTGCTCATTTTAAATTATGTTTAGGACTGCCAAAAATTTAGACTAATTCCATGCACTTTGATTTCTATGTTTTCATCTTATTTGCTATTAGAGATTTATTACATGTTACTTCTGATTAAATTAGATGGTAACAAGCTTTTATATCTTAAAATTCCATTTGCACATTTTCCATTGCATCCATTTCTAATTATACATATAGTATATATTCTTTTAGTGAAAAATGACGTTATCGGATGGAAAAAGTCTCAACAATTAATGGGTTCTGTTTCTTTTTTCTTTTTTTTCAACTGTGTTATTGACGGCTCATATTTTATAGAATGGATTTTTACTTTCGGACAAAAAAGAAATGAGGATTT
1	4787280	4788280	4787406	AT1G13980	upstream 3k of TSS	2.75582	3.97723	TTTAAAAAATAAATCGTCCCGCAGTATATCACATGTTAAAATCTAGTTTATATATCATTTTGATACTTTTTTAAAACAGAGACCGGTGCAGTTTAGTAGTTACGTGGATACCAAATATATCATACAAGTTAATATAGAAATTAAGAATCAGATACGACGTTCCAAACAAATACTTAAACGTGTGTAGACCTTAGGAAACATTGCCAACTGGCAACTTTGTATTATACTACCAAAATCTAGATATCTATAAATCTAGAGGTGTGTATGATAATGAATATTGAATAGTATATGTTTGATATTCAATGTTATACTATTCAGATATCAAATACCTGGATGTATATATGTCAACTGAAAACAAATATAATTCTCTTAGTATGAAGACTATTTACATCTAAATCAT
1	4796530	4797156	4796906	AT1G13990	TSS to down 0.5k of TTS	2.43593	1.98853	TATAGTATCTATGATTAGTTGACAAAAAAGACCATTGTATATTGAACTTCTTAACATGAAAAATAGTGACTTTTTTTTGTTTAGATAAAAATAGATATGCTAAAGGCATATGCTAGTGTATTATTAATAAAAATCATGTGATAGATGTGATTCCATGTTATCCGGATCGTTGACTTGACTTAGTACCCATAACGTTTATTATATAATTCATATAGCATTTTATGATTGTCAAATTTATATTTATACATATGATAGACTATTATGTCAAAAAGACAGGTAAAGCCACTTTGTTTACTTATTCTTTCTTAACTCAAAACTCCAAAGGGTAAAATCAAGGTGACCATTACTCTTTCAGTTTCAAAAGATTGTATTATTGTAACAAGGTGACCATTACTCTTAA
1	4796530	4797156	4796906	AT1G14000	upstream 3k of TSS	2.43593	1.98853	TATAGTATCTATGATTAGTTGACAAAAAAGACCATTGTATATTGAACTTCTTAACATGAAAAATAGTGACTTTTTTTTGTTTAGATAAAAATAGATATGCTAAAGGCATATGCTAGTGTATTATTAATAAAAATCATGTGATAGATGTGATTCCATGTTATCCGGATCGTTGACTTGACTTAGTACCCATAACGTTTATTATATAATTCATATAGCATTTTATGATTGTCAAATTTATATTTATACATATGATAGACTATTATGTCAAAAAGACAGGTAAAGCCACTTTGTTTACTTATTCTTTCTTAACTCAAAACTCCAAAGGGTAAAATCAAGGTGACCATTACTCTTTCAGTTTCAAAAGATTGTATTATTGTAACAAGGTGACCATTACTCTTAA
1	4809030	4810536	4809530	AT1G14030	upstream 3k of TSS	2.89349	7.27223	ATATGAAAATTGGCTCCACAACTGTCCATGAGGCATAAATAACTCGAAAACTTAATTAGTTTGATCTTACAGATAACTAATTTTTTGTCACATTTATTATACCCCAAAGTATCTTAATAATGCTTGTCGGTTCAAGTTCATATTTTTTCCTCGGTTCAAAATCCAGGCTATTTATCCGTTCTTTTTTAATTACCTTCATGATAACTTGTCAATTTTGTATTTCTTATTCATGATTTTTCTCATGCACATACCTAATTTACGTCGATTAAGATCCATGCAACGTTCATAAAATAATGAGATAGTATATTAGTATTAGTATCACATACATAACGATATAATATTTTACAATGTATTTGCATGTAAAGCATTTTCAACAACTACTACTTAATCCACTTTGGTT
1	4809030	4810536	4809530	AT1G14040	upstream 3k of TSS	2.89349	7.27223	ATATGAAAATTGGCTCCACAACTGTCCATGAGGCATAAATAACTCGAAAACTTAATTAGTTTGATCTTACAGATAACTAATTTTTTGTCACATTTATTATACCCCAAAGTATCTTAATAATGCTTGTCGGTTCAAGTTCATATTTTTTCCTCGGTTCAAAATCCAGGCTATTTATCCGTTCTTTTTTAATTACCTTCATGATAACTTGTCAATTTTGTATTTCTTATTCATGATTTTTCTCATGCACATACCTAATTTACGTCGATTAAGATCCATGCAACGTTCATAAAATAATGAGATAGTATATTAGTATTAGTATCACATACATAACGATATAATATTTTACAATGTATTTGCATGTAAAGCATTTTCAACAACTACTACTTAATCCACTTTGGTT
1	4817906	4818656	4818406	AT1G14048	upstream 3k of TSS	2.55067	2.1794	TATTGTTAAGATTTCAACATCAATGTTTGTTGCTAATTAAACACAAGTCTCCTATTTGCTACAAATCGAATATAGACACCAACATCATTCGTTTTATAGTAATAAAAGGAAGATAAATATAGGGAGTAATCATTAGATTAATATTACAGTCGCTTTCAGATTTCGTCAAATTTCACAGGCAGACAAGTTTCTTTGACTTGGTCACTATAAGAGTTGTAAACTCTTTGATAAATAATTGAATACAGCAATTATTTCAAATCTCCGGTGAAGTTTTTCTGGGCTCTAAGTATGAAGACAAAGCTCATGATAACAATCTTCTCTTGCTTACTACTTTGGTCGATGTTGTTGTTACTATCATTCTCCAACATCTTCAAACACCAGCTTCTTGGTGCTACAATCA
1	4817906	4818656	4818406	AT1G14060	upstream 3k of TSS	2.55067	2.1794	TATTGTTAAGATTTCAACATCAATGTTTGTTGCTAATTAAACACAAGTCTCCTATTTGCTACAAATCGAATATAGACACCAACATCATTCGTTTTATAGTAATAAAAGGAAGATAAATATAGGGAGTAATCATTAGATTAATATTACAGTCGCTTTCAGATTTCGTCAAATTTCACAGGCAGACAAGTTTCTTTGACTTGGTCACTATAAGAGTTGTAAACTCTTTGATAAATAATTGAATACAGCAATTATTTCAAATCTCCGGTGAAGTTTTTCTGGGCTCTAAGTATGAAGACAAAGCTCATGATAACAATCTTCTCTTGCTTACTACTTTGGTCGATGTTGTTGTTACTATCATTCTCCAACATCTTCAAACACCAGCTTCTTGGTGCTACAATCA
1	4817906	4818656	4818406	AT1G14070	upstream 3k of TSS	2.55067	2.1794	TATTGTTAAGATTTCAACATCAATGTTTGTTGCTAATTAAACACAAGTCTCCTATTTGCTACAAATCGAATATAGACACCAACATCATTCGTTTTATAGTAATAAAAGGAAGATAAATATAGGGAGTAATCATTAGATTAATATTACAGTCGCTTTCAGATTTCGTCAAATTTCACAGGCAGACAAGTTTCTTTGACTTGGTCACTATAAGAGTTGTAAACTCTTTGATAAATAATTGAATACAGCAATTATTTCAAATCTCCGGTGAAGTTTTTCTGGGCTCTAAGTATGAAGACAAAGCTCATGATAACAATCTTCTCTTGCTTACTACTTTGGTCGATGTTGTTGTTACTATCATTCTCCAACATCTTCAAACACCAGCTTCTTGGTGCTACAATCA
1	4821906	4822658	4822156	AT1G14071	upstream 3k of TSS	2.78169	3.4812	CATTTTAAAACCAAAACATAAAAGTTGAATTGGCCTATCAATAAGTTGTCAAAATGGTAAGTTTTGGATAGGCTCATCACTCATAAATCAATTTTGTTTACTCTCTTTATTCTTAGTCAACAACGCGAATTTCCGGATCTGATTAGTATTATTTCCATAAAATAAATGAATGTATGATTTGTCAATTTGAAAATAATACATGACATGTGATGTATTGTTTGGATTCCAAGTTCTCACCATTTTGAGGATTATTGCTTTACTACAAAACAAGTCCCTAGTCACATTGGTCATTTCTTCGTTAGTTTAAAATTATATATAACTCAACTTGATGATTCACATAAATCGAAGATCAAGACTTTTCTAGTTTAAAAAAAAGTGGAGTCACGTTACGTAGTTCGTT
1	4821906	4822658	4822156	AT1G14080	upstream 3k of TSS	2.78169	3.4812	CATTTTAAAACCAAAACATAAAAGTTGAATTGGCCTATCAATAAGTTGTCAAAATGGTAAGTTTTGGATAGGCTCATCACTCATAAATCAATTTTGTTTACTCTCTTTATTCTTAGTCAACAACGCGAATTTCCGGATCTGATTAGTATTATTTCCATAAAATAAATGAATGTATGATTTGTCAATTTGAAAATAATACATGACATGTGATGTATTGTTTGGATTCCAAGTTCTCACCATTTTGAGGATTATTGCTTTACTACAAAACAAGTCCCTAGTCACATTGGTCATTTCTTCGTTAGTTTAAAATTATATATAACTCAACTTGATGATTCACATAAATCGAAGATCAAGACTTTTCTAGTTTAAAAAAAAGTGGAGTCACGTTACGTAGTTCGTT
1	4832656	4833276	4832780	AT1G14120	TSS to down 0.5k of TTS	2.67442	3.14389	TGTCGCTTATAGGCTTGTATAGTCGTGGATGTTCAGCATCCACAGATTAATCTGGAGCTTTAAGATCTCTATCCACTGGTCCTAATAGGAATGAGAAGATTGAAATTCTCACTTTTGCGTCTATGCATTTATTTCACTCTATACGCTTCACATTGCACAATTCCCGTTGCTCCATATCTATTTTAACCTTTGTCCAATGTTATAAAGAATAGCCTCCTCCGAGAGAATGGCGTAACAAATGACGTAAACCAAAGACATTCTCTCTCTCATCATTGATCAAATTAATTAAGTAGTTAATTCGACAAAGACGTTTCAACAAGCAGGAAAAAACAAATAGTATGTGAAAACTTAAAGGGTGAATCACGTGGGATTACGAGAGAAAGAGTCACGTTTATATCGA
1	4845906	4846906	4846530	AT1G14170	upstream 3k of TSS	3.20403	7.13004	ATTCCACTTGTGTCCGGTGGCTTTGGATGATTGTGTAGCTGTGAATTAGAATTACACAACTACTCTGAATTAGTCTTCGTTAGTGGAGTTTTCTGCATGTGAGCTAGATTTGAATACAATCATATCGAAAATATAAAGAATGATCAAAAGTAGTTTCTTTTTCCAAATAGTGATCAGAAACTAGAATTAAAATTATCTGTAATCCATATCAATATGCGTAGAAATTTGATAGTCAACGTCGTAATATCTCTCAAAAGAGTTGGAGTCGATATCATACTTTTGAAGGCTTGAAGCAGCCCATGCCATGTATCGACACGGAATTTCAGATAGATAATTTACCGGTTTATTCCGGTTTACAGACTCAATTATGGTTAACACTTAACAATATACTCTAATAAAG
1	4845906	4846906	4846530	AT1G14180	upstream 3k of TSS	3.20403	7.13004	ATTCCACTTGTGTCCGGTGGCTTTGGATGATTGTGTAGCTGTGAATTAGAATTACACAACTACTCTGAATTAGTCTTCGTTAGTGGAGTTTTCTGCATGTGAGCTAGATTTGAATACAATCATATCGAAAATATAAAGAATGATCAAAAGTAGTTTCTTTTTCCAAATAGTGATCAGAAACTAGAATTAAAATTATCTGTAATCCATATCAATATGCGTAGAAATTTGATAGTCAACGTCGTAATATCTCTCAAAAGAGTTGGAGTCGATATCATACTTTTGAAGGCTTGAAGCAGCCCATGCCATGTATCGACACGGAATTTCAGATAGATAATTTACCGGTTTATTCCGGTTTACAGACTCAATTATGGTTAACACTTAACAATATACTCTAATAAAG
1	4849780	4850280	4850030	AT1G14185	upstream 3k of TSS	2.81307	2.44908	AGAAAGAGGTTTTTGTTACTTGCATAAACTTATTGTTTGATTTGCTCTCGTGATAAGTATTTTGTTCGATCTCTAACAACACTTGGAAATTAAATATATTCAAGATAGGATAAGAATAGCTATTCTTATTACATTATGGGGAAGAATAAAAGAAAAAGAAAAAAGAGAGGTGGAGCCAAGTCAACTAGATCGACAAGATAGTGATTTGATTTTAGAAAAATTCAAATAATTATCCAACAAAGAGAGCATGAATCATGATCTCCAACCATATATGCGTTCATTATTGTAACAATTTTTTTTTGGAATTATTTATTCATTGACCACCTTCTCAGACCATGCGTTCCACGACACAAAATACTCACTTAGACCCACAACCTCTTCCATCAAACCAAACAATCCC
1	4849780	4850280	4850030	AT1G14190	upstream 3k of TSS	2.81307	2.44908	AGAAAGAGGTTTTTGTTACTTGCATAAACTTATTGTTTGATTTGCTCTCGTGATAAGTATTTTGTTCGATCTCTAACAACACTTGGAAATTAAATATATTCAAGATAGGATAAGAATAGCTATTCTTATTACATTATGGGGAAGAATAAAAGAAAAAGAAAAAAGAGAGGTGGAGCCAAGTCAACTAGATCGACAAGATAGTGATTTGATTTTAGAAAAATTCAAATAATTATCCAACAAAGAGAGCATGAATCATGATCTCCAACCATATATGCGTTCATTATTGTAACAATTTTTTTTTGGAATTATTTATTCATTGACCACCTTCTCAGACCATGCGTTCCACGACACAAAATACTCACTTAGACCCACAACCTCTTCCATCAAACCAAACAATCCC
1	4864156	4865030	4864530	AT1G14230	TSS to down 0.5k of TTS	2.82816	4.42611	GACAATTATGATGTGATTTACACTGTCAACACGTGTATCATATACTGTAGTCCTCGATAAAATTAATACTATAAAGATTACAGACCGATTTAAAATTCATTACCACGATATGCATGAGGACAACTATTTGATAGTTTTTTTTTTTATTTTTATGATAGACAACTCACAACTAATTGATCCGATGCACAATAATGAGCTTATAGTATTTATTTCGACATTTCGATTGTTCAAGTCGGATTTCGGAGATGGTTTTGTGATATTTGGCTCGATCAAAATTGAACTCTTGATGGGGATCATAAGCTAAACCACGAAAATACTCATGCTTGCAATAACGAGTAGGAGAGAAACTGACCCATTGCTAGTGATTCGTGTATCCTTGTGTTAGGTTACACACGTTTTT
1	4864156	4865030	4864530	AT1G14240	upstream 3k of TSS	2.82816	4.42611	GACAATTATGATGTGATTTACACTGTCAACACGTGTATCATATACTGTAGTCCTCGATAAAATTAATACTATAAAGATTACAGACCGATTTAAAATTCATTACCACGATATGCATGAGGACAACTATTTGATAGTTTTTTTTTTTATTTTTATGATAGACAACTCACAACTAATTGATCCGATGCACAATAATGAGCTTATAGTATTTATTTCGACATTTCGATTGTTCAAGTCGGATTTCGGAGATGGTTTTGTGATATTTGGCTCGATCAAAATTGAACTCTTGATGGGGATCATAAGCTAAACCACGAAAATACTCATGCTTGCAATAACGAGTAGGAGAGAAACTGACCCATTGCTAGTGATTCGTGTATCCTTGTGTTAGGTTACACACGTTTTT
1	4892406	4896406	4894906	AT1G14330	upstream 3k of TSS	3.09803	20.1504	AATCCCCAAAATTTTGTTTGTATTTATTTTCGAGTAGTTGATATACCTTCTCATGTGAGTTACATTACTTTACGAGCCATTATCCGACGCGTGAAAGCCCAGGCTACATCTGTATTCACAACTGAGGAAAAAGACAAAATTGCCAACAAAAGTATTAGGTTGAAAATTGATCATTACAAGTTGCAAGTTGCAGCACATTACAATATTTTCTTCTCATTACAAAAAATATCGAAAAAGATTTTTTGTGTGTGTATTTGAATAGCTGTTATACCAGCTAATTGTTTTGAATTATCCGTCGTAAGGAGATAACGTGGTGGCTCCTAATACCTTTACTTCTTCTTTTCTTCTCTTTTGGCAATGCCTTGTCATTCAAGTCAACGTCGAATTTCAACACGTGCTC
1	4892406	4896406	4894906	AT1G14340	upstream 3k of TSS	3.09803	20.1504	AATCCCCAAAATTTTGTTTGTATTTATTTTCGAGTAGTTGATATACCTTCTCATGTGAGTTACATTACTTTACGAGCCATTATCCGACGCGTGAAAGCCCAGGCTACATCTGTATTCACAACTGAGGAAAAAGACAAAATTGCCAACAAAAGTATTAGGTTGAAAATTGATCATTACAAGTTGCAAGTTGCAGCACATTACAATATTTTCTTCTCATTACAAAAAATATCGAAAAAGATTTTTTGTGTGTGTATTTGAATAGCTGTTATACCAGCTAATTGTTTTGAATTATCCGTCGTAAGGAGATAACGTGGTGGCTCCTAATACCTTTACTTCTTCTTTTCTTCTCTTTTGGCAATGCCTTGTCATTCAAGTCAACGTCGAATTTCAACACGTGCTC
1	4892406	4896406	4894906	AT1G14345	upstream 3k of TSS	3.09803	20.1504	AATCCCCAAAATTTTGTTTGTATTTATTTTCGAGTAGTTGATATACCTTCTCATGTGAGTTACATTACTTTACGAGCCATTATCCGACGCGTGAAAGCCCAGGCTACATCTGTATTCACAACTGAGGAAAAAGACAAAATTGCCAACAAAAGTATTAGGTTGAAAATTGATCATTACAAGTTGCAAGTTGCAGCACATTACAATATTTTCTTCTCATTACAAAAAATATCGAAAAAGATTTTTTGTGTGTGTATTTGAATAGCTGTTATACCAGCTAATTGTTTTGAATTATCCGTCGTAAGGAGATAACGTGGTGGCTCCTAATACCTTTACTTCTTCTTTTCTTCTCTTTTGGCAATGCCTTGTCATTCAAGTCAACGTCGAATTTCAACACGTGCTC
1	4913406	4915778	4913530	AT1G14360	upstream 3k of TSS	3.17075	14.8699	CATGAAAACGTCACGCAGTTTCCTAGAACTTGTAAACGGATGTTCTTTTTACAGCTTGGGCCTTAATTTGATTAAGCAAACTTGCACACAGCTAATCATGTCAGTTTGACTAACTGATGAATTCATACAAATCTAAGATCACTTGTGGTAAGAAAATGAAAGAAAAAGGCGTATATACACAAATGGAGGAAAGTTGCCAACATGATTTAATTGATTAAAATTTAGTGATGACCCATTGTTAAGATTACTAAAACAAAATATGATATATCTTAAAGTAAATGTGACAATAACGTCAACATAGCGAGAAAAGTTTGAAATATCGAATTTCCATTATATTAAAACAAGGTATCACATGCATGCACTCATGCATAGTTCATTATGATTTGAGTAATTTTCTATA
1	4913406	4915778	4913530	AT1G14370	upstream 3k of TSS	3.17075	14.8699	CATGAAAACGTCACGCAGTTTCCTAGAACTTGTAAACGGATGTTCTTTTTACAGCTTGGGCCTTAATTTGATTAAGCAAACTTGCACACAGCTAATCATGTCAGTTTGACTAACTGATGAATTCATACAAATCTAAGATCACTTGTGGTAAGAAAATGAAAGAAAAAGGCGTATATACACAAATGGAGGAAAGTTGCCAACATGATTTAATTGATTAAAATTTAGTGATGACCCATTGTTAAGATTACTAAAACAAAATATGATATATCTTAAAGTAAATGTGACAATAACGTCAACATAGCGAGAAAAGTTTGAAATATCGAATTTCCATTATATTAAAACAAGGTATCACATGCATGCACTCATGCATAGTTCATTATGATTTGAGTAATTTTCTATA
1	4921406	4922656	4921656	AT1G14380	upstream 3k of TSS	3.01936	6.57716	AACTTACTGTGGTTGTTCTTCGAATGTTGTCCTTCCTTCTAAAAGTCGGAAACAAGATCAATGACCTAAAAGGCTTAAAGGCATAGTGGTAGCTCACTGTGAACAAATAGTCTTCCCCAACGGTTCCACTGATAGCGAAAGAAGAAGATGACAGATATTACCACTTTTAATTAGAAAGAAAAAATTAATTAAGGAATAGACAAAAACAAAAGAAATTTCGGTTCAAAGCGACGTCGTTTGGAATGATGTGTAGGCAAAGTCTAAAACTAGGCCTTTCTGGGCCCAATTAAAGGAGTCAAAGGGAGTTATTTACAGAAATACCCTCCTTTTTCTTGGATCATGATCATGACATTGATGATAAGTGATAACCTTTTTTCTAAAACAATACTAACAATCAAGA
1	4921406	4922656	4921656	AT1G14390	upstream 3k of TSS	3.01936	6.57716	AACTTACTGTGGTTGTTCTTCGAATGTTGTCCTTCCTTCTAAAAGTCGGAAACAAGATCAATGACCTAAAAGGCTTAAAGGCATAGTGGTAGCTCACTGTGAACAAATAGTCTTCCCCAACGGTTCCACTGATAGCGAAAGAAGAAGATGACAGATATTACCACTTTTAATTAGAAAGAAAAAATTAATTAAGGAATAGACAAAAACAAAAGAAATTTCGGTTCAAAGCGACGTCGTTTGGAATGATGTGTAGGCAAAGTCTAAAACTAGGCCTTTCTGGGCCCAATTAAAGGAGTCAAAGGGAGTTATTTACAGAAATACCCTCCTTTTTCTTGGATCATGATCATGACATTGATGATAAGTGATAACCTTTTTTCTAAAACAATACTAACAATCAAGA
1	4970280	4971030	4970532	AT1G14518	upstream 3k of TSS	3.20915	5.84402	TTATTCTATTTCACAACAGTCCGACTTCAAAACCACTTCTATGTTGAGTAATAATAAATATCTGCTGATTATTTTACACGTGTGAAGACTATTAGCCGTAGAAAGATCACACAAAAGAGAAGAAGAAGAAGAAATCACGTCACTTTTATAGTGGGATCTACATGACGTGGCTTCATAAATGACAATTTTGTTTTCTATGATCCGATGGTGTCTCTGAGTGTTGTAGAGTATAGACGACAAAAAAATTAAAAGAGGAAGACGTCTTCCACATTTGTATTTTCTTACAATTCCGTGACCAAACAAACAATCCCACAATTTTAAGTCGAGATTCACGGTTTCTGTTGTCTCTAATTTAAATTCATATTACAACAAAATTCATCTAATAGACATGTATTGTATT
1	4970280	4971030	4970532	AT1G14520	upstream 3k of TSS	3.20915	5.84402	TTATTCTATTTCACAACAGTCCGACTTCAAAACCACTTCTATGTTGAGTAATAATAAATATCTGCTGATTATTTTACACGTGTGAAGACTATTAGCCGTAGAAAGATCACACAAAAGAGAAGAAGAAGAAGAAATCACGTCACTTTTATAGTGGGATCTACATGACGTGGCTTCATAAATGACAATTTTGTTTTCTATGATCCGATGGTGTCTCTGAGTGTTGTAGAGTATAGACGACAAAAAAATTAAAAGAGGAAGACGTCTTCCACATTTGTATTTTCTTACAATTCCGTGACCAAACAAACAATCCCACAATTTTAAGTCGAGATTCACGGTTTCTGTTGTCTCTAATTTAAATTCATATTACAACAAAATTCATCTAATAGACATGTATTGTATT
1	4973656	4974156	4973906	AT1G14530	upstream 3k of TSS	2.82016	2.69817	TATTTTATTTTTCTTCCATTTTTTTTTGTTTTAAGGTATTTATAGTATTACCCGAAATAAGATTTGAGACCGGCCGTGACAGGGAATACTTAGAATGACGTGGAAGAAACTGAAGAGGAGATTGAAAAAGTAACCGGATATAGCCGGTGGTTCTCTCCGTGTGGAGATGTTCTGGTGACCGACACGCAACGTTGTTATCATAGTTCCACGTGTATGTATACGTGGATAAATTAATGCTAGCTGGACTTTTTAATGAACTTTAGAGAGATTGTGACTAATTTAACAATGACGAAACTAATAAAAAATGCTATGGATTTAATTATTAACACTTTCCTTGGTACCTTATATATTCCAAAATATTTATTATTCCATATATTCAAATAACAAACGAATTATCGCT
1	4975656	4977530	4977156	AT1G14540	upstream 3k of TSS	3.0682	12.2697	AAAGATAAAAAGGAACCAATTTGCCTGAAGTTCATGTTGATGATATCGTTTTTTTCTCAGTGCGTAGTAGTGAGTTTTCTTCATTTTTTCTAAAGAATTATATAAACGAATATATTAATATTTCAATTTGACCGGTAATCTTAATCAATATATAAACACACGTCATTTGGTGTGAATTTCTAATGGAGGACAGCTTTTAGTCTAATTAGATCATGTAAGACAGTTCCATACATGCACTGATCTAGTAACATATTCGAACATAGTTGAATTGACCTTTTCATCAAAGGAAAATGAAACTTACTAAACACATATATATACTCACCCATATGGGCAGACGACCTAGTTTGAAGAAGAGCTAGATGAAAATGACACCCCTAAAATAGGAAAGTAAATATATATA
1	4977906	4979148	4978530	AT1G14549	TSS to down 0.5k of TTS	3.19803	6.38876	AATCACTCTTTTTATTTTTCACAATATATAGCTCAATTCCAATTTTATTTGCTAAAAAATACCACATCGATAAAAATTTGTCCACCAACCAAATTCATAACGTGTTTCAAACGAATCATTCACTCGTTCTGAGACCAATATATATAATTAGCTACTAAATTAAATTAAAAACTATTTTTTGTTTGGTTAATGTGTTATATTTTGACTTTCTAATTATATGTTCGTCAACTATTCCTTTCAAACTAATCGCACAAAATAATTGTTCGTTATATTCTTCAGATCCGAACTTCAACCTGTATTATTATAAGAATAAACTATTTAAGCGCTTACTAATGATGTTCTTGTTTTTCTTCTCAAACTTTTAGGTTATCTGTTTTTATAAGTTAACAATTTGACAATT
1	4977906	4979148	4978530	AT1G14550	upstream 3k of TSS	3.19803	6.38876	AATCACTCTTTTTATTTTTCACAATATATAGCTCAATTCCAATTTTATTTGCTAAAAAATACCACATCGATAAAAATTTGTCCACCAACCAAATTCATAACGTGTTTCAAACGAATCATTCACTCGTTCTGAGACCAATATATATAATTAGCTACTAAATTAAATTAAAAACTATTTTTTGTTTGGTTAATGTGTTATATTTTGACTTTCTAATTATATGTTCGTCAACTATTCCTTTCAAACTAATCGCACAAAATAATTGTTCGTTATATTCTTCAGATCCGAACTTCAACCTGTATTATTATAAGAATAAACTATTTAAGCGCTTACTAATGATGTTCTTGTTTTTCTTCTCAAACTTTTAGGTTATCTGTTTTTATAAGTTAACAATTTGACAATT
1	4977906	4979148	4978530	AT1G14560	upstream 3k of TSS	3.19803	6.38876	AATCACTCTTTTTATTTTTCACAATATATAGCTCAATTCCAATTTTATTTGCTAAAAAATACCACATCGATAAAAATTTGTCCACCAACCAAATTCATAACGTGTTTCAAACGAATCATTCACTCGTTCTGAGACCAATATATATAATTAGCTACTAAATTAAATTAAAAACTATTTTTTGTTTGGTTAATGTGTTATATTTTGACTTTCTAATTATATGTTCGTCAACTATTCCTTTCAAACTAATCGCACAAAATAATTGTTCGTTATATTCTTCAGATCCGAACTTCAACCTGTATTATTATAAGAATAAACTATTTAAGCGCTTACTAATGATGTTCTTGTTTTTCTTCTCAAACTTTTAGGTTATCTGTTTTTATAAGTTAACAATTTGACAATT
1	5003656	5004156	5004030	AT1G14600	upstream 3k of TSS	2.58969	1.97958	AATATATTCAACACAAATTTATCATCCATTTGACTTTCCATGCATTAGTAGAAAATAGCTCTACAAGAATCTTTTCGAGTTTTGGTTGGTATCCATAATACATGGACCACTCCCGTCGAAGAAACGTCATTAACCAGAGAAAGAGAAACAATAAAGAGGTTAAAATATTGAAGCATTATTTCATTAATTAATCACCGTTTATCTTTACAAAAATCAGATGAAAGTTGTATGCTTTAAAAATTACATATAAATATGTGAAACTTTATGATTATCTATCATCTTTACTTAATCTCGACAGCCACTAAAATATCATCCAGCACCAAATTTGTATTAAGATATGGACTACTTTGTAGAAGAATCTCATATTTGCTTTTGGTTTGTTTTGTCCAATCCTAATTGC
1	5022280	5022780	5022403	AT1G14640	upstream 3k of TSS	2.68391	2.78766	GTACAATGAATCATTTTGTTTCAGCAAATTTAAATTTCGAATTAGAACAAGTATTGTCTCCAAATTTTATTTTATACTAAACCACCAATGTATAATTAGTTTAAATTAAATGAAACTAAAATATAATATAATACCTATTTTGTAAGATCAATGTCATTATGGGCCCGATGGTAAGCCCAGGTCGATTTGCACACAGTCAAATACATGACGTCATATAACATATATGACGTTTGTCAGCATTTTCTGGTCCGGGACAAAAGATCAGCAATCACTCGTACTGTAGTCAGTACTAGTAATGTAATGCTCAAGTGTTTAGCATGTGGGAAAAATAAAACACATTTTCAGGTGGTTAGTGACGTGGATTGGTTAATAATTAACAATCGCTAGTGCTCTCTTTTTT
1	5055280	5055780	5055406	AT1G14690	upstream 3k of TSS	2.61446	1.40994	TGGAAACACTAAAGAAAGAAGAAGAATGTGGAGAGAAAAAAAGTCTGAATAAAACTGAGCTTCTTTTTGTCATATTTACACTATTAAAAATTTATACTACATTAATGTTATTTATTATTTTGTTATTCTCTTTTCTAATTTTCTTTTGTCACCTACTTTATCTTGTTATTCTCTGATATTAGTAGTATTTATTCGTCTTCATGAAAATACGATAAAATAAAGTAATTAAAGTGACGGATTCTCGGGAGCGCGTGGGTTTTAGAGGAGCGTTGGTAACACGTCCCAATAGAATAAAGAGAATAAGATTTGTCTTCTTTGATGATCAGATGTATAAAAGTATTTATAGAGTACTCAATTGTTTAGGTATATCGTATTTGTACGTTGCATGACGACCTTTTGG
1	5056406	5057280	5056780	AT1G14700	upstream 3k of TSS	3.17165	5.48247	TCAGCTGATGAAGATTATACAACAATCTTTGTCATAAACTACGTAAAGATAATGAAGTAGCTAGTCCTGTATATATTATCTTATGTTTCCTGGTACTAGTTCTGGTGCGACTGCTAAAATCTAAATTGTCGTCTTTAGATTAACATTTGTTTTTTTTTTCTCTCTATGAAAGTACTAAATTTTCATAGGATAAGCCATTCAAAATATCAATTACAGTGACTATTGAGTATTGACTAATATTATTTGAACTCACAACTCACCTACATGTATTAATGTTTGCATTATTTTAGTGATTGCTAAAACACATAAGTGTCACATGACATATATATCATTGTTTAGGCTAAACATATTATATATATGGTCTATATTATAGATATCGATCCAAGTCTATTAGCCAATC
1	5065406	5066656	5066530	AT1G14710	upstream 3k of TSS	2.92615	6.74491	TGTATATGTGAATGAACTTAATGTGTAAATATGGTCAAATAAAATATCCCATTGAAGTCAACAATATTTATTGGAGTTGGACCCGTCTTTGAACATTTGTACAAGGTAAACAAACCTACTCAATTTTGTTGAAAACCAAAATAATGAGAACATATATATATGCATAGCTAGATGAAGAAGATGCAAGAAAAGAATCATTGTATGCACGGTATACATTATATTTTTAATGTACTTTAGTATTCTCATCATTCTATTATTTCTCATACGTAAAATATTCTAAAATTATAATCCCGATTTTGTTTACTTATAGAAAAATGAAATTTTATTATTATGTTAAAACGATAATGTTCATAAAATGGAGGAAATCAAAATATAGCGGTGTCATTCCATTATTCAGTCC
1	5070406	5070906	5070530	AT1G14720	upstream 3k of TSS	2.77936	2.46931	TAAATCATATCTATATATTACTCTTAACTTAAGCCGACATATTAACTTGATTATCAGGGATTATTAACAATTAGTTGTCACAGTCCCAACTAAAACTTTGATGTAAGAGACCCGATTAAGTGATTAAATAAAAAGATCCTCCAAACTCTTACTAAAAAAAAAAAAAAAAAAAAAAAGAGTAACTTTGTATGAACTATGAATGATACATATCATACATTACATGAATTTGACTACTTTTGTGAATGGCCTGTGAGTGCTGACGTATACACTTTTGTCCACGTCAGCATCAAGTAGCCGGTGGACCTCTCTCGATGGTGCCCACTGGTAAGTAATGTCACTGAAACGGATAAATTATTTCTGCAGCGCAATTAACGGCAATATTGACGCCGTTAATACCCTT
1	5071282	5071780	5071282	AT1G14730	upstream 3k of TSS	2.29027	1.01822	GCCAATCGCAGCCGTTCATTTCTTCATGGGGATTTTCCTCCCATGCATGTGGGTACTTTTTTAAGTTTTTGCTGGATCCAACGGCTACGATCCGAAATTTGGCTATGTGCAATTAAGCCAAATAAAAGAACTCGGGTTAACAAGTCTAATTAGTAATTAGCTTTAACTATCCTAGCAATGAAAGGCGTTGGGAGATTCAAAGGTAAACTAGTGTCTAGTGATATGATAATTGTATTTGTAAGCTACAAAGGCCATGCGATTACGTACCGTTTTTTGAAAAAAAGTACCGTCGGAAACAACTATGGAATGGGCCTTCATTTTCAAAGCCTGATACATAGTGATATGTAATAATAAGAAAACTATATCCAAAAATTGCCATGTCACCGTACATCAACTCATA
1	5077776	5078906	5078156	AT1G14740	upstream 3k of TSS	3.07279	8.90692	GTTCACACGAGTCACTAGACGCGGTTTTTCGTCATGCTTCGATGCTTTAAAATACAGTACAAGTTTTTGTTTTTTCTCGGACATAATGAAATTTGGGATGACAAATAAGTCTCGTCTTTGTACTCAAATCAAAGCATATATTCCCATCGACTGAACTTACCACGTTTAAAGAAAAATGATTACATAATATTATTGAGATATATAGAAACATAAGTAAAAATAACCTAAATTTGATGGGCTACTGATTAAGATATTGTTTAATTGTATTTATAAGAACTAAATCGATAATACAATCCTGTGAAGTGATTTACGTTTCAAGAATATAAATGGACCAGGTCCGAATATATATTAAAAGTATATAATTTAAAATTTGAAAAGTCAACACGTAACGTATTATTGA
1	5089406	5090656	5089530	AT1G14770	upstream 3k of TSS	2.54358	3.01532	AGCCAAATTTTAATTTAAAACGTGAGGCAAAATTATAATTAAGGAATGCAGTTTTTTCATGGGCTATTTTTTTTAAGATAGCAGAAGTAATGTATATAAATTGTGATCATTTGAAAAAAGGATTTAATGTATAATTTGACTAATCCTGCGTACTAATTAAACCAATGACAGTGAAAAAGATTATAAGAAATAAAGTAATAGTAATAAACAAACAAGAAAGACGCGTTGCGAAAGCTGCGTTCACACGGACGCTAATGATTTAAGATCAAATCATCTTGGAGATGTATATCTACACACTACACTTGTTTCTTGTCGACTATATGTGACCCTTTTTATAACTTACTTTTTTATTTGTCTGTATCATTACCTCGAAAAGAAACAACCAAACACCAATCGTCAC
1	5089406	5090656	5089530	AT1G14780	upstream 3k of TSS	2.54358	3.01532	AGCCAAATTTTAATTTAAAACGTGAGGCAAAATTATAATTAAGGAATGCAGTTTTTTCATGGGCTATTTTTTTTAAGATAGCAGAAGTAATGTATATAAATTGTGATCATTTGAAAAAAGGATTTAATGTATAATTTGACTAATCCTGCGTACTAATTAAACCAATGACAGTGAAAAAGATTATAAGAAATAAAGTAATAGTAATAAACAAACAAGAAAGACGCGTTGCGAAAGCTGCGTTCACACGGACGCTAATGATTTAAGATCAAATCATCTTGGAGATGTATATCTACACACTACACTTGTTTCTTGTCGACTATATGTGACCCTTTTTATAACTTACTTTTTTATTTGTCTGTATCATTACCTCGAAAAGAAACAACCAAACACCAATCGTCAC
1	5124156	5124780	5124530	AT1G14850	upstream 3k of TSS	2.59733	2.0564	TCGTGGTTTAGTGAAACCATTAATGTTCCATCTCTTTTCCATGGACTCACAGACCAGTAACCACACGTCCTAATGGTGGGGTTGACGCACATGACGTCGTCGTCCCTCAAGTGTAAACATTAACCTGCCGCGTATGGATATCGACTTCGGTTCTAAAATATTATAGTTACATGTTTTTTGTTGTTTTTGGTAAAAGGTTAAATTAACAATTTGTATTCTTTTTTGTTAAAATTCACCCTTATGGTGTCACTAATTGTTTTTTTTTTTTTAGATTTTAAATTAACCGCTATTAATGATTTATTTTCAAAAGTTGATAGGAAAAAATAAAAATATAAAGAGCAAAAAAGAGTTTAGAAAATGTATGTCGTTTTTCTATAAAAAGGATAAGCCGCAAGGAGGC
1	5124156	5124780	5124530	AT1G14860	upstream 3k of TSS	2.59733	2.0564	TCGTGGTTTAGTGAAACCATTAATGTTCCATCTCTTTTCCATGGACTCACAGACCAGTAACCACACGTCCTAATGGTGGGGTTGACGCACATGACGTCGTCGTCCCTCAAGTGTAAACATTAACCTGCCGCGTATGGATATCGACTTCGGTTCTAAAATATTATAGTTACATGTTTTTTGTTGTTTTTGGTAAAAGGTTAAATTAACAATTTGTATTCTTTTTTGTTAAAATTCACCCTTATGGTGTCACTAATTGTTTTTTTTTTTTTAGATTTTAAATTAACCGCTATTAATGATTTATTTTCAAAAGTTGATAGGAAAAAATAAAAATATAAAGAGCAAAAAAGAGTTTAGAAAATGTATGTCGTTTTTCTATAAAAAGGATAAGCCGCAAGGAGGC
1	5129407	5131780	5131280	AT1G14870	upstream 3k of TSS	3.25656	14.3435	GATTGTGAAATATGCCTAGTGAGAATATTTATAAGGAACACATTATTTTTAGTTTTATTAAAAATTCGTTATAACTTCAAAAACAGTTTTATTCTACAATAAGTTTATGTGTATCTGGAGCTGGTATCCAAAATAGTAAAATAGGTTGTATCTATTTTTTAGGGTTACTTCTTTGTATTTTTGTATGAATATGCACTAACAAAAAAAAAGGGTGTCATGTGAATATCAGACAAATGATGAAATGGATCGTAGACGAATTAGTTAATTACACACACACGATAAAAGAAGCAAGTGGAGTTTTTTCAATCGAAGAATTCGTCGGATGGATGTATGTAGCTAACTAACTATCATCATTACCATATGGCCATCTTTTGTCTCTGTAAATTATTACAACATGTAC
1	5143780	5144280	5143906	AT1G14910	upstream 3k of TSS	2.3898	1.28734	TTCTTATATTTCTTTCCTTAATTCGCGACTAATTGCTTTTTGATTTGTATTTACTCTTTTTATTCATTTTTAACTCTCTTTTTATCCTCTTTTTTTTACTTCTTCATCATTCTTTTTTGTCGGTTTTCACTTTTATTTTGTTTTTGGCTAAGATCAAGTGTAACTTTTTTTAGTTAAAGCAGATAAGTGTAACATTCTTATAAAAGTTACGATTATTCATCTTGGTACTTAGACGTATGAGTCAATGATTTTCTTTAAATAATGATGAGAAGAAGAAAAAAAAGTGATTCTTAAATTAATTTAGACGCAAAGCATGTCGCTGCAAATACATAAGAGTGAGACTATTATTTGACTCGATTCTGAATCGAATCCACGGACCCTTTCATTGTTCTTATGTTGT
1	5148656	5149280	5149030	AT1G14920	upstream 3k of TSS	2.78467	2.92624	CTTTTTAATAAAAAATATCTGTATTTTAGATCAAAAGTTACAATCACACAAAACCAACACAACAAACTCCTTAAAAAAGCGACAAAAAGTAAATTGTACCACTAGTTGCATGACAATCTTTTTAGTTGTTCAAAATTGTATGACCATCTAAACTCTAAAGTAATACTAACTTTAGAAAATATTAATCTGTAAAAAGCTATATATTCCCTAATATATTAGTTTATTAATTTCAATATATTCCCTAATTACAAATTTTGGTGTGTGTGTGATTTTCAGCCTTATCTCTTTGAGCTGTAGATGTTGCTGTTAGCCCTCTGATCCATGATTCATCGGACATCGAGCCCCATCACGAGCCTTTTTATTCTCAACAATAATAATCATTTTTTTTCTTATAACCTTC
1	5151280	5151907	5151656	AT1G14930	TSS to down 0.5k of TTS	2.6316	2.59409	ACAAAAGAAACCGAAAAGATACAAATGTCCACCTTTAATACATGTATCTGAAAGATATAGTAGGCGATTATATATGTCACCTAAAAAAAAAAAAGAGTAGGCGGATTATATTGTTCAACATCAACTGCACATAAATAATTCCACATATGTAAAAATGGGAGATGTTGATGTTCTTCGTAAATAAAAGACTGAAGTTTTTTTTTTTTTTTTTTGACAGCAATTGAAGTTGGTTTACGAACTTGTTTAAGAGATAAAAAAACATTCGACAGTGGTGGTAGTAGACTAGACTTCACTCGTGACCCTTTGGTATTATATAGTTGAGTGACTGTGACATTTGATCCTTTGTGATGTATAAAAAGGGCACGAGGGCGGTTTGATGGTTGATTATAGTCAACTTTTG
1	5160156	5161030	5160656	AT1G14950	upstream 3k of TSS	2.36738	1.57197	CGTATATTCTTGTCTCTCACAATATCACTAAATTTGTATTTTTAATGAACCGCGAATACTAGTTATACAATATAAAAACAGATGCCAGCCATTTGCTGACTCACACAAATTTTTCAAAAAGATTAGTCAATTGAGTAATGTCGTATATCAATCGAAAAAGAGATTTTAGAAAAAAAAGTAAGTTGAGAATGTTAAAAATCATTCAATATAATATATATATATATATATATATATATGTCATATTTAGATTAAATAGGACTCAATCATTACATTATAAGTCAACATCATAATTAGTTTTAAAGTTGAAATAACCATATATACTAAGACCAGAAATATATGTTCAAAGTTAAATATTTGAAATAATTAAACTAAGTCCTTCTTTCAAGTTAAACTAAGATCA
1	5160156	5161030	5160656	AT1G14960	upstream 3k of TSS	2.36738	1.57197	CGTATATTCTTGTCTCTCACAATATCACTAAATTTGTATTTTTAATGAACCGCGAATACTAGTTATACAATATAAAAACAGATGCCAGCCATTTGCTGACTCACACAAATTTTTCAAAAAGATTAGTCAATTGAGTAATGTCGTATATCAATCGAAAAAGAGATTTTAGAAAAAAAAGTAAGTTGAGAATGTTAAAAATCATTCAATATAATATATATATATATATATATATATATGTCATATTTAGATTAAATAGGACTCAATCATTACATTATAAGTCAACATCATAATTAGTTTTAAAGTTGAAATAACCATATATACTAAGACCAGAAATATATGTTCAAAGTTAAATATTTGAAATAATTAAACTAAGTCCTTCTTTCAAGTTAAACTAAGATCA
1	5181406	5182030	5181531	AT1G15040	upstream 3k of TSS	2.87551	3.66317	TCTTCTTCTTGTTTTGTCTTGTTTATGTCTTAATCCTCTCTTTCTTAATTGGATGGTTATGTCTTAGTTCTCGTTCTTTATTTATAGATTGGAATGGAGGCGTCGAGGCGCAGCGTCCACTCAAAGCTGACGCACACTTTTTATTATCTGTATACGTTTTTGGTCAAACCTTTCCTATTGCCTATTGGATGCTGAGATGGACTTCTCTGGATATTCCAAATTATTCCTTCTTTTGATTTGGTTATGTTAAACAAAAAAACGTTTTCTTAGTAATAAATGGATATGGATCAGATTAGGTTCTTAGGAGGATTAGATATGAATGGATGACTCATTGACTTGTAACAATATTAAGCATGCAGAGCATATACTGTATATGTCTTTATTTTATACTATATAAATG
1	5181406	5182030	5181531	AT1G15045	TSS to down 0.5k of TTS	2.87551	3.66317	TCTTCTTCTTGTTTTGTCTTGTTTATGTCTTAATCCTCTCTTTCTTAATTGGATGGTTATGTCTTAGTTCTCGTTCTTTATTTATAGATTGGAATGGAGGCGTCGAGGCGCAGCGTCCACTCAAAGCTGACGCACACTTTTTATTATCTGTATACGTTTTTGGTCAAACCTTTCCTATTGCCTATTGGATGCTGAGATGGACTTCTCTGGATATTCCAAATTATTCCTTCTTTTGATTTGGTTATGTTAAACAAAAAAACGTTTTCTTAGTAATAAATGGATATGGATCAGATTAGGTTCTTAGGAGGATTAGATATGAATGGATGACTCATTGACTTGTAACAATATTAAGCATGCAGAGCATATACTGTATATGTCTTTATTTTATACTATATAAATG
1	5181406	5182030	5181531	AT1G15050	TSS to down 0.5k of TTS	2.87551	3.66317	TCTTCTTCTTGTTTTGTCTTGTTTATGTCTTAATCCTCTCTTTCTTAATTGGATGGTTATGTCTTAGTTCTCGTTCTTTATTTATAGATTGGAATGGAGGCGTCGAGGCGCAGCGTCCACTCAAAGCTGACGCACACTTTTTATTATCTGTATACGTTTTTGGTCAAACCTTTCCTATTGCCTATTGGATGCTGAGATGGACTTCTCTGGATATTCCAAATTATTCCTTCTTTTGATTTGGTTATGTTAAACAAAAAAACGTTTTCTTAGTAATAAATGGATATGGATCAGATTAGGTTCTTAGGAGGATTAGATATGAATGGATGACTCATTGACTTGTAACAATATTAAGCATGCAGAGCATATACTGTATATGTCTTTATTTTATACTATATAAATG
1	5194160	5196406	5196032	AT1G15100	upstream 3k of TSS	3.44228	16.5716	AGTTTCAATTAATTGGTGATTACCAACTCCAATTAGATGATGAGCATTGTGTGGTGACAAAACAAAGTAAAAGCAAAGAGCATCCATTACCGGGAGAGACCATTCATTTTAAGCCATCATGTGGCCAAAGGGAGACCACACAACACAATTTTAAAATAATGGTGCAGCAGAAAGTCAAGTCGCTGTCATAGACTCATAGTTGAAGCAATCAGACTAATCTCTGTTGGATCTTATTGGGCCTAATAAATCTACTGTATGGGCTTGACCATTTTTTTGTTAGCAGTACTCCAGGCCTAATTTGTTATCAATGACCATTTATGTTCATGATTGTCTTTTTTTTTTTTTTTATAAATAAAAATCGGAAAGGTGCTAGATGATAACACATGCAAGAGTTGTTGCG
1	5197406	5197906	5197406	AT1G15110	upstream 3k of TSS	2.38367	1.5639	TTACTACTTGAATGATTTCGAATATCATCGAATCGAAATTCTTAATCACGCTCTCTATCTCATCATTATCTTTGACCCTAATCATTATTAGTAGTATCTCTCTATTTATCACACACGCTTATTCTTCTGTTTAATTTACCTGTGTTTTACTCTCACTTTTAATCCAAGAAAACTATCCACTTTTCACTGTTGGTTTCAGAATCCCATTGCTTATTATTTAGTTATTATTACTAATGAAAAGGTTAAGGAGGAGGGGTAAGTAATGTTGTGACAAGTGACAAGTGGTGTCTCCATCTGCATGGTCTTCTTGTAGGAATGAGCTGTTTATCTTTGTTTGTATTCCAGTTTCAAACTTTATAATACTATTTCGTTAGTGCTTTTTAATTGTATTCGCAGTTAT
1	5202156	5202910	5202656	AT1G15120	upstream 3k of TSS	3.42593	6.3282	TGAGGATAATATTAAGATTGTGTGACCTGCCGTGCCGCCCAACAACATGTCACATGGTATCTTAGGTTTGCAAATTCGTAATTTGACATCTTCGACGACAATTTTGACTATCTATCTAATCTTAACATCACTCTTCCATCATCACTTCCTATTTTATTCCAACTTTCTTAAAGAAGCCAAAAAAAGGATGATGTCAGAAGTTAAGGAATATTCTGACAAGGATAGGATGCCCTTAAGGGAATCTAGAGTCTTGAATGGGCTTTTAGAATTCCAAGAAGCTAGGGAATCTCGAGTCTTTAATGGGCTTTTAAAGTTTCAAGAATCAAAGGCCCAAATTGCATATTTGTAGCCCGTCGGAAACGCAATGAAAATGATGAATCTGAAGACTGACTCAAACAAC
1	5202156	5202910	5202656	AT1G15125	upstream 3k of TSS	3.42593	6.3282	TGAGGATAATATTAAGATTGTGTGACCTGCCGTGCCGCCCAACAACATGTCACATGGTATCTTAGGTTTGCAAATTCGTAATTTGACATCTTCGACGACAATTTTGACTATCTATCTAATCTTAACATCACTCTTCCATCATCACTTCCTATTTTATTCCAACTTTCTTAAAGAAGCCAAAAAAAGGATGATGTCAGAAGTTAAGGAATATTCTGACAAGGATAGGATGCCCTTAAGGGAATCTAGAGTCTTGAATGGGCTTTTAGAATTCCAAGAAGCTAGGGAATCTCGAGTCTTTAATGGGCTTTTAAAGTTTCAAGAATCAAAGGCCCAAATTGCATATTTGTAGCCCGTCGGAAACGCAATGAAAATGATGAATCTGAAGACTGACTCAAACAAC
1	5220156	5220656	5220406	AT1G15165	upstream 3k of TSS	2.75473	2.77739	ATTTTATCTTCTTTCAACCACTTGTGTAAGTGTAACCAAGTATAAAAGAGAAAACAAAAACAAAAACAGCCTTTGGAGAATGGACCAGCAATTTAGTTATTTTTTTAGCAAAATTCCAAGAAACTTTACCAGCTTCGCATCCATATAGTAGTATTTTATAACGAACTACCTTTCGTCCATTCAATAGAATGACTAATAGATTGAAAAAGAGTGTGGATGATAAAAAGGTCAAAATACAGATTCATAGCAGCAAAAACCGAGATCCCAAACAAATTTGCATTTTTAAAATAAAAATATTTCATTGAAATCTAAGCCAAAGTTTAATATTATTTCATTTACGGGGTTTGGGAAGATTCGTCGAAGGAGGACATGCAGGCACAAATCACAAATATCACTCACC
1	5220156	5220656	5220406	AT1G15170	upstream 3k of TSS	2.75473	2.77739	ATTTTATCTTCTTTCAACCACTTGTGTAAGTGTAACCAAGTATAAAAGAGAAAACAAAAACAAAAACAGCCTTTGGAGAATGGACCAGCAATTTAGTTATTTTTTTAGCAAAATTCCAAGAAACTTTACCAGCTTCGCATCCATATAGTAGTATTTTATAACGAACTACCTTTCGTCCATTCAATAGAATGACTAATAGATTGAAAAAGAGTGTGGATGATAAAAAGGTCAAAATACAGATTCATAGCAGCAAAAACCGAGATCCCAAACAAATTTGCATTTTTAAAATAAAAATATTTCATTGAAATCTAAGCCAAAGTTTAATATTATTTCATTTACGGGGTTTGGGAAGATTCGTCGAAGGAGGACATGCAGGCACAAATCACAAATATCACTCACC
1	5236408	5238028	5236778	AT1G15210	upstream 3k of TSS	3.62903	11.7487	TTATGAATCTTGATCCTGTTTCTATTAAGTTAAGTGCTTCTTCTTCTTTCTTTTAGACTATTAGACTGATAGGATCCATATGTGAGTAGAAGAAACGGATGATATGTAAATTTCGTTGAAGAAAACAGAGAAAGAGATAAGCAAAGATGGTGTGTTTGTCAGTGCCTCTGCAGCATTGAGAGAGAAAAGAGTAAGGGACAATGACGAGTGCAAGCTCCCCCTCTGGTGCTCTCTGTTATTTTATCACAATCTCCAATGAAAACTATAAAGAAAAGCACCACTTGATTGTGCCTTTTAAATTCTTGTGATTATTATAGTAATCCATGCAATAATGAAACATCTTTTAACAGGATGGCCCATGTGGAAAATGAAGGATGCCTAGTCAATCATACACGAGTTA
1	5236408	5238028	5236778	AT1G15215	upstream 3k of TSS	3.62903	11.7487	TTATGAATCTTGATCCTGTTTCTATTAAGTTAAGTGCTTCTTCTTCTTTCTTTTAGACTATTAGACTGATAGGATCCATATGTGAGTAGAAGAAACGGATGATATGTAAATTTCGTTGAAGAAAACAGAGAAAGAGATAAGCAAAGATGGTGTGTTTGTCAGTGCCTCTGCAGCATTGAGAGAGAAAAGAGTAAGGGACAATGACGAGTGCAAGCTCCCCCTCTGGTGCTCTCTGTTATTTTATCACAATCTCCAATGAAAACTATAAAGAAAAGCACCACTTGATTGTGCCTTTTAAATTCTTGTGATTATTATAGTAATCCATGCAATAATGAAACATCTTTTAACAGGATGGCCCATGTGGAAAATGAAGGATGCCTAGTCAATCATACACGAGTTA
1	5277403	5278162	5277656	AT1G15340	upstream 3k of TSS	3.071	4.8505	TCTGTGTTTTCCATCTTCTTCTTCTCTATTCACCTGACACTGTACGACCAAGAAACAAGCTCCAACTTAAATTACTTTATCTTGAAACAAATTTCGGCTTTCTTTCCTTTCTGGTAATAGAAGCTGTAAGAACCGTTGTGACCCTAATGGATATGTTTGCGTGTCTCTTCTGTTCTGTCCTAATTTTTTTTATTCTTTTTTTATTTCAAACAAGAAATGATATTTCTTCCTCCACGTAATCCACGAGAGCGTGGATGATAAATTTACACTGGGTCGACGTGATAGTTTAGTGACAGACCTCTTTGAGAACGACACGTATCCAGTGTGGTCGACGTTTCATCGATGGATAAGGAAGTATCTGTTTCCCGCTTAATAAAGTAGAATGGAGAGTGGTGTTGAG
1	5277403	5278162	5277656	AT1G15350	TSS to down 0.5k of TTS	3.071	4.8505	TCTGTGTTTTCCATCTTCTTCTTCTCTATTCACCTGACACTGTACGACCAAGAAACAAGCTCCAACTTAAATTACTTTATCTTGAAACAAATTTCGGCTTTCTTTCCTTTCTGGTAATAGAAGCTGTAAGAACCGTTGTGACCCTAATGGATATGTTTGCGTGTCTCTTCTGTTCTGTCCTAATTTTTTTTATTCTTTTTTTATTTCAAACAAGAAATGATATTTCTTCCTCCACGTAATCCACGAGAGCGTGGATGATAAATTTACACTGGGTCGACGTGATAGTTTAGTGACAGACCTCTTTGAGAACGACACGTATCCAGTGTGGTCGACGTTTCATCGATGGATAAGGAAGTATCTGTTTCCCGCTTAATAAAGTAGAATGGAGAGTGGTGTTGAG
1	5289906	5290530	5290156	AT1G15380	upstream 3k of TSS	3.15486	5.02558	GATTTTTTTATAACTTTTTAAGAATTAGATAAATAATAAAGCAACATGTCTAAATACTATTCTAAAAATATATCAATTGTTAATTGGGACAGCCCAATTTGCACTGGACACGGCAACAAATGACCAAATTCTATACACAAAAACAACAAACGAGTAACGTTTAAAAATGCTGACGTGTCCCAATATGATCTTACCTTTGATATCGTTTTTAAGGAAAAGTTGTGATTGTCTGAGTCAGCTTGTATGAGTTCCTACGTGTTGAACTAATCCTGACACTACCTGAGGGAGGTAATCACAACATTTTTCATATATAACCGCCCCAATTTCACTGATTTCACCTTTTCCTTTTACCAATCACATCATCCCAATTATTTACGTACTTAGCTTGACTAGTTGTCGT
1	5295656	5296156	5295780	AT1G15385	upstream 3k of TSS	2.50361	2.00584	TGCCTTTAGCTGAGGGCTGCCCTAAGCTCGGACCTCAATGACAGATTCTTCAACAAAAGTTGTAATCTTCTGTTTTGATTCTTTACTAAAACTCTTCTAGATTGAGCTTGACTCAAATAATTTCAAAGATGAAACTTTGTCGGAAAGAGGGTTCTTTTTTCGGGTTTGGTAATGGATTGAAAGATTTTCATTTAATAAAATATTATAACTTGAAGACAGAAGATATTAGTACAATTAAAGACAGCTATTCTACAAATGGTAATGTGATGTTATGCTTACTCCGGACAAGACACGGTGTCGTAGCCGTTTAATGCGGCGGTGAAACGGCCCTCCCCCTCGGCGGGTCCAGTAAGTATATAATTTGAGATACGAATATTAATATTAAATCAAAACATCACAT
1	5295656	5296156	5295780	AT1G15390	TSS to down 0.5k of TTS	2.50361	2.00584	TGCCTTTAGCTGAGGGCTGCCCTAAGCTCGGACCTCAATGACAGATTCTTCAACAAAAGTTGTAATCTTCTGTTTTGATTCTTTACTAAAACTCTTCTAGATTGAGCTTGACTCAAATAATTTCAAAGATGAAACTTTGTCGGAAAGAGGGTTCTTTTTTCGGGTTTGGTAATGGATTGAAAGATTTTCATTTAATAAAATATTATAACTTGAAGACAGAAGATATTAGTACAATTAAAGACAGCTATTCTACAAATGGTAATGTGATGTTATGCTTACTCCGGACAAGACACGGTGTCGTAGCCGTTTAATGCGGCGGTGAAACGGCCCTCCCCCTCGGCGGGTCCAGTAAGTATATAATTTGAGATACGAATATTAATATTAAATCAAAACATCACAT
1	5296654	5297655	5297156	AT1G15400	upstream 3k of TSS	3.01245	7.08317	ATGGGGTCGGTCCACTATTTATTGTTTATTTTTATGATGATGCTTCCAGTTTCTATTTATTTCTTTGTAACAACAATCATCGGAAATTAATGTAAGCGGATTAACGATATCATTCAACCGGATTATTCAAACATTAATTGTAATAAAAAAAAAAAAGTAAAAACCATTACTGTTATTGATGATTAAGGCAGAGAATTACATGTTAATTTTTTGTTTGTTTTCACATCTTTAATCGGATTCTCAACACCACATAGGCACATAAGTCCTCTTATATCCATATTTGTTATTTTATTCCAAACTTTTGGTTTCTTTAAACTCAAAAGGGGTAAGACTTTTTGTAATTACTATTGTTTTATCAGCAAATTGCAAGGATTAGATAATAGATTAGAAATGAACAGGA
1	5296654	5297655	5297156	AT1G15405	TSS to down 0.5k of TTS	3.01245	7.08317	ATGGGGTCGGTCCACTATTTATTGTTTATTTTTATGATGATGCTTCCAGTTTCTATTTATTTCTTTGTAACAACAATCATCGGAAATTAATGTAAGCGGATTAACGATATCATTCAACCGGATTATTCAAACATTAATTGTAATAAAAAAAAAAAAGTAAAAACCATTACTGTTATTGATGATTAAGGCAGAGAATTACATGTTAATTTTTTGTTTGTTTTCACATCTTTAATCGGATTCTCAACACCACATAGGCACATAAGTCCTCTTATATCCATATTTGTTATTTTATTCCAAACTTTTGGTTTCTTTAAACTCAAAAGGGGTAAGACTTTTTGTAATTACTATTGTTTTATCAGCAAATTGCAAGGATTAGATAATAGATTAGAAATGAACAGGA
1	5296654	5297655	5297156	AT1G15410	upstream 3k of TSS	3.01245	7.08317	ATGGGGTCGGTCCACTATTTATTGTTTATTTTTATGATGATGCTTCCAGTTTCTATTTATTTCTTTGTAACAACAATCATCGGAAATTAATGTAAGCGGATTAACGATATCATTCAACCGGATTATTCAAACATTAATTGTAATAAAAAAAAAAAAGTAAAAACCATTACTGTTATTGATGATTAAGGCAGAGAATTACATGTTAATTTTTTGTTTGTTTTCACATCTTTAATCGGATTCTCAACACCACATAGGCACATAAGTCCTCTTATATCCATATTTGTTATTTTATTCCAAACTTTTGGTTTCTTTAAACTCAAAAGGGGTAAGACTTTTTGTAATTACTATTGTTTTATCAGCAAATTGCAAGGATTAGATAATAGATTAGAAATGAACAGGA
1	5314161	5315659	5315280	AT1G15460	upstream 3k of TSS	3.69844	11.3431	GATTATTATTTCATGATGAATCATTGAGTCAAACACTTAAGCATCATATTTTTAATTTCATAGTTTATACGTTATCCACATATATAATATTAATTCCGTCGACGACAGTATTTATATCAGAATTAGGACAAACTACATGTATATATTTAGTCAATCTTGAAATTTAAAAAAATGCCTTTGCTAAGAATAAAAATTATGGTTAGGTGAAGTTCTCACGTAAAACTATTCAATCCTCACGCGATTGAGGAGTGACTGACCAAAGTTTATTTCTATAGGGGCAATTTAATAACTATTGTAAACTTTCAACGTAAAAATTAATTACTTTGAAGTTATGGGGCAATATCATCAATAGTAATAAATATAAGCCCTTACTCGTAAAATACAAAAGGTTTATTTGTTT
1	5314161	5315659	5315280	AT1G15470	upstream 3k of TSS	3.69844	11.3431	GATTATTATTTCATGATGAATCATTGAGTCAAACACTTAAGCATCATATTTTTAATTTCATAGTTTATACGTTATCCACATATATAATATTAATTCCGTCGACGACAGTATTTATATCAGAATTAGGACAAACTACATGTATATATTTAGTCAATCTTGAAATTTAAAAAAATGCCTTTGCTAAGAATAAAAATTATGGTTAGGTGAAGTTCTCACGTAAAACTATTCAATCCTCACGCGATTGAGGAGTGACTGACCAAAGTTTATTTCTATAGGGGCAATTTAATAACTATTGTAAACTTTCAACGTAAAAATTAATTACTTTGAAGTTATGGGGCAATATCATCAATAGTAATAAATATAAGCCCTTACTCGTAAAATACAAAAGGTTTATTTGTTT
1	5314161	5315659	5315280	AT1G15480	upstream 3k of TSS	3.69844	11.3431	GATTATTATTTCATGATGAATCATTGAGTCAAACACTTAAGCATCATATTTTTAATTTCATAGTTTATACGTTATCCACATATATAATATTAATTCCGTCGACGACAGTATTTATATCAGAATTAGGACAAACTACATGTATATATTTAGTCAATCTTGAAATTTAAAAAAATGCCTTTGCTAAGAATAAAAATTATGGTTAGGTGAAGTTCTCACGTAAAACTATTCAATCCTCACGCGATTGAGGAGTGACTGACCAAAGTTTATTTCTATAGGGGCAATTTAATAACTATTGTAAACTTTCAACGTAAAAATTAATTACTTTGAAGTTATGGGGCAATATCATCAATAGTAATAAATATAAGCCCTTACTCGTAAAATACAAAAGGTTTATTTGTTT
1	5323906	5326156	5324030	AT1G15490	upstream 3k of TSS	3.20048	17.1025	CTCTCCAGAAACAAAAACTTCCGTTTTCTTCTGTTCTTTTTTTTGTTTGTTTGCTTTCTTCAACCATTCTTTTTTAATTACATTAATATTGCACGTCGTGTTATTTTATTTTAACTTTATGTTTTAAAAAAACATATAAGGAAGTAAGTACTACTCCTCAGTGTTTTAAGAATTACTATATTAGTTGACTAAATATAATTTACTCAATTAAACATGCATTTAATTTGTTCAGTCTCGTAATAGACAGTGATTAGTGATTACTGTATTTTAATTTCTCTTGTTTACGAATTCATAAAGAAAAGAAATTAGTAGTACACATTACACAACAACAAAACGTAATATAGAAAAACTTGACAACTTGGTCTGACTCTGAGCCGTCTCTGCTCGGTCTGCTGTCAAA
1	5323906	5326156	5324030	AT1G15500	upstream 3k of TSS	3.20048	17.1025	CTCTCCAGAAACAAAAACTTCCGTTTTCTTCTGTTCTTTTTTTTGTTTGTTTGCTTTCTTCAACCATTCTTTTTTAATTACATTAATATTGCACGTCGTGTTATTTTATTTTAACTTTATGTTTTAAAAAAACATATAAGGAAGTAAGTACTACTCCTCAGTGTTTTAAGAATTACTATATTAGTTGACTAAATATAATTTACTCAATTAAACATGCATTTAATTTGTTCAGTCTCGTAATAGACAGTGATTAGTGATTACTGTATTTTAATTTCTCTTGTTTACGAATTCATAAAGAAAAGAAATTAGTAGTACACATTACACAACAACAAAACGTAATATAGAAAAACTTGACAACTTGGTCTGACTCTGAGCCGTCTCTGCTCGGTCTGCTGTCAAA
1	5323906	5326156	5324030	AT1G15510	upstream 3k of TSS	3.20048	17.1025	CTCTCCAGAAACAAAAACTTCCGTTTTCTTCTGTTCTTTTTTTTGTTTGTTTGCTTTCTTCAACCATTCTTTTTTAATTACATTAATATTGCACGTCGTGTTATTTTATTTTAACTTTATGTTTTAAAAAAACATATAAGGAAGTAAGTACTACTCCTCAGTGTTTTAAGAATTACTATATTAGTTGACTAAATATAATTTACTCAATTAAACATGCATTTAATTTGTTCAGTCTCGTAATAGACAGTGATTAGTGATTACTGTATTTTAATTTCTCTTGTTTACGAATTCATAAAGAAAAGAAATTAGTAGTACACATTACACAACAACAAAACGTAATATAGAAAAACTTGACAACTTGGTCTGACTCTGAGCCGTCTCTGCTCGGTCTGCTGTCAAA
1	5338656	5339780	5339530	AT1G15520	upstream 3k of TSS	2.69242	3.38873	TATGGTTATTTCTTTTATTAGTCTGAGTCGAAGATTCTAATTGGACCATGAATTGAAAGTTGGTCTTCGTTAACTTCCTCCAAAAAAAACTAACGAAACAACCACTTTCTTGGAAGTTGCCATTTTTAAATATTCCAATTCTATCGAGAACGTCCCAAACCGGAATGTAGCTTAGGATGATGAAACCAGTTATTGGTAGGCCAATTCATTAAATAAAACAGGTGATTTGGTACTTGTTGCGAATCATATTTATTGGTCGTCCAACGTTCTGTTCCAATCTAATTTATAGGTAGGTGTGTCAAATGGCTACCGTTTCTCTTCCGGTTTGATTCAATAGTGAAAATACTACTATTTTATTCTTATTTGACTCATTAATGGGCCTTGTTAATATTATCATGGT
1	5344030	5344788	5344156	AT1G15530	upstream 3k of TSS	2.49896	2.59204	AGTTTGGTTGTGGAAAATAAAACAGAACTCCACATGAAGTCTATTATACGAAAAAGTTAATTTCTATAGTCTAATCAATAACAATCAACACCAAAAGTTCCATAAACATGGGCCAATATTCTTCTGCAAACATCGAGACAGAAGATATTTCTTGTAAAATTAATGAAGATAAGATAGTATAATGAATTTGTTCTCGTCATTTTCCTTTTCTTTTTAGAGTAGACATAGGCTTGTCTTAGATGTGCGTTGTCATTTTATTTTCAGACAATCTGACAAATAGCAACCAAACAAGATGAATTGTGATGGGATTCTGAAAATAACACCGTGTAGTTTGTCCTTAATGTTAGTATAAAATAGATTTTTTAGTGGTTCAATCATAGAATTTCTTGGGACCCTCAAC
1	5338656	5339780	5339530	AT1G15540	upstream 3k of TSS	2.69242	3.38873	TATGGTTATTTCTTTTATTAGTCTGAGTCGAAGATTCTAATTGGACCATGAATTGAAAGTTGGTCTTCGTTAACTTCCTCCAAAAAAAACTAACGAAACAACCACTTTCTTGGAAGTTGCCATTTTTAAATATTCCAATTCTATCGAGAACGTCCCAAACCGGAATGTAGCTTAGGATGATGAAACCAGTTATTGGTAGGCCAATTCATTAAATAAAACAGGTGATTTGGTACTTGTTGCGAATCATATTTATTGGTCGTCCAACGTTCTGTTCCAATCTAATTTATAGGTAGGTGTGTCAAATGGCTACCGTTTCTCTTCCGGTTTGATTCAATAGTGAAAATACTACTATTTTATTCTTATTTGACTCATTAATGGGCCTTGTTAATATTATCATGGT
1	5347906	5349530	5348156	AT1G15550	upstream 3k of TSS	2.91692	6.34307	CGCAAAATAGACAATAAAATTAGCAGATAAGTTCAAATGGACATATAAAGTGATTTTAGTTTTTAGATGAATAAAATGGTAATGACCGTGATATGTTAAAATATTCCAGTTTTGTTTAGTGGAAGAAAACGTTATCGTCTTTCTTTTTGCATTGAATAATGTCCTTTTCCGGAACAGTAATACAATTTACAAGTGTAATGACCAAATTTCCACAACATGACTTGCCTTTTCGCGACCTATTTAAGCCCCTCTACTGTTTTTGGCTTCTAACTAAATTACAACAAACTCATTTCTATCCCTGATCAAATTAAAGACAAATTTGACATTCAATCCTATGTATATAAAGAAGATTCACGAAACAAATATATAACAAAATGTTTAATAGTGTGATGATAATCAC
1	5385154	5389406	5387906	AT1G15660	TSS to down 0.5k of TTS	3.69091	33.8788	ATACACAAAAAAAAAATTAAAATAAGAGGATGGAAGGAACCACAAATATTGAAGTTTTCAATTTTTAGGCTGTTTCTTTTCTAATTCCTTTTTCACGTTTTCTTTTGCGCTTAAACAATATTGAATTGTTAATTATGAGTATTGTATAGTACACTGGTCACTTTTTGGATAAGCCGTTCACATGGAATCAAATGAAACTAAAATATCAAATTGATTAGAAAGATGTTTAAAATATGACAGTTGTCTTAGAACAATCTCATGCTGATAGAATAAACACATTGATATTATAAAACGGAAATAAATATATACAATATGCACCTTTGAATTAATTATGCGTACTTCGAACAAATGGTTAGCTTAGTATCTACTATATTGTTTTAAATGTCTAATTTGACATACA
1	5385154	5389406	5387906	AT1G15670	upstream 3k of TSS	3.69091	33.8788	ATACACAAAAAAAAAATTAAAATAAGAGGATGGAAGGAACCACAAATATTGAAGTTTTCAATTTTTAGGCTGTTTCTTTTCTAATTCCTTTTTCACGTTTTCTTTTGCGCTTAAACAATATTGAATTGTTAATTATGAGTATTGTATAGTACACTGGTCACTTTTTGGATAAGCCGTTCACATGGAATCAAATGAAACTAAAATATCAAATTGATTAGAAAGATGTTTAAAATATGACAGTTGTCTTAGAACAATCTCATGCTGATAGAATAAACACATTGATATTATAAAACGGAAATAAATATATACAATATGCACCTTTGAATTAATTATGCGTACTTCGAACAAATGGTTAGCTTAGTATCTACTATATTGTTTTAAATGTCTAATTTGACATACA
1	5396530	5397906	5396530	AT1G15690	upstream 3k of TSS	2.7867	5.22977	TTACCTGTCATTTCCCTTTCTCTGATAAACTACATAACAAAAACAAAAGAAGAAGAGGGACAAACATTTTGGGGTTTACATCAGAAAAACAAGCTGTACCTATTTCCAATTCCGAATAAGATAATTAGAGTTTAATTAACCCTAATAGATTATTTTAGTTTCTTTTTACAAAGTTGTTAACTATGATTCTGGCATGAGACAACTGAGAAAACATATTGCTCGGACTTGTGTCGGTGAGACCCGAATCAGAAGAAATTGTTTAGAGGGGAAGATATTGAACGTTGGATCAGAGGGACCCATACAACACACCCACCAATCCAAGGGTCGCGATCTATTTGAGGTGGCAAATGGTTCCCACTTACCCGCAGGAATATTATGGGACCGCTCCTTAACTCTTGCA
1	5410530	5411031	5411031	AT1G15730	upstream 3k of TSS	2.76012	2.46808	GATAGTAGGTTAAGAAACAGGCTCGGCTCACGGCCACTTTGCACATTTCTATACTCTTCTCTCTTTCTTATTCCTCACCTTCCTTGTTCAATCACCGTCTCCTCAAAATCACAACACCAACAAAACAAAAAAAAGGTTTTGATCAAAGAGATCACTGTTAAACCCTCACAAAATTTCCTCAGGACTAATAATCTGCGATCGATCGTCGTTATGATAAGGTACGTATCAGCTTATTCGATCAACTAGCACAACTGTTTCCTGGTGAACAGTTACTTTATATTGCTTCCCTTTACTTGTCTTTTATATTAAGCTTGCTAATCTCTTTGATTCGTTTTTGTTTGAATTAGCTTTACTTTGGGTTTCTGGGTTTTACTGTTGGGAATTAAACGCTTCACATAGT
1	5410530	5411031	5411031	AT1G15740	upstream 3k of TSS	2.76012	2.46808	GATAGTAGGTTAAGAAACAGGCTCGGCTCACGGCCACTTTGCACATTTCTATACTCTTCTCTCTTTCTTATTCCTCACCTTCCTTGTTCAATCACCGTCTCCTCAAAATCACAACACCAACAAAACAAAAAAAAGGTTTTGATCAAAGAGATCACTGTTAAACCCTCACAAAATTTCCTCAGGACTAATAATCTGCGATCGATCGTCGTTATGATAAGGTACGTATCAGCTTATTCGATCAACTAGCACAACTGTTTCCTGGTGAACAGTTACTTTATATTGCTTCCCTTTACTTGTCTTTTATATTAAGCTTGCTAATCTCTTTGATTCGTTTTTGTTTGAATTAGCTTTACTTTGGGTTTCTGGGTTTTACTGTTGGGAATTAAACGCTTCACATAGT
1	5421030	5424156	5421656	AT1G15750	upstream 3k of TSS	3.61097	25.7278	GCCAATTGCTCTTGAGATGCGTTAACTCATCGAACATCACGTGATGGAGAAATGTTCAACTCGTAAAGATGCTACGTCGTCTTTCTTCTCGGCGAGATACGAAATATGATTTATAAACTCGGTTTATCACGATTTATACGATATGGCTGATGTTCCTCATATAAAAAAAACAAGAACAAAACTAATACTACTAAATATTTCAATATTATAGTATTGTTTGAACATTTCTTGGTCCAACATGTTGCTGAACATTATCATTATTCTTTGATAATATTATTCTTTATTTTTAACTTTTTCATTAGAGGTTAATTTAGTGCATGATTGGTTGTGAAAAATGTAAACGTAAGGATGTGGATAGTAGTTCCTATTAATTCTTTGTATACACAAGAACCACTTGCAT
1	5425030	5425530	5425275	AT1G15757	upstream 3k of TSS	2.48944	1.3361	TTCCAGTTTTTAATAGTAAAAAGTGTATTCTAATATTTACCCTCACTTAATTGTCTTATTTTCGAAGCGATGTTTAGTTTTTTAGTAAAACCAAAGCAAAGTAGATTCCAAAACACTGGTGTATTAGTACATAATAATACTACGTGTTAACTTTTTAGTTATAAAATACAAGAGTGACCCATACACAAAAAAAGTAAGATCCCACTGGGTTTTGCTCCTTTCCCACACACCGTGATTGATGGTCACTCTCCATTCTCCACACTCTCACACAATTTCTCGATATTCTCTACATATTACATACCCACCACTCCACTCCCATCTTTTCTTTTATTACTCACACAAGCATGGGTTTACTTTATCTGTAATATTACACAAATGTAATCCCCATTTCCTCGAATAA
1	5425030	5425530	5425275	AT1G15760	upstream 3k of TSS	2.48944	1.3361	TTCCAGTTTTTAATAGTAAAAAGTGTATTCTAATATTTACCCTCACTTAATTGTCTTATTTTCGAAGCGATGTTTAGTTTTTTAGTAAAACCAAAGCAAAGTAGATTCCAAAACACTGGTGTATTAGTACATAATAATACTACGTGTTAACTTTTTAGTTATAAAATACAAGAGTGACCCATACACAAAAAAAGTAAGATCCCACTGGGTTTTGCTCCTTTCCCACACACCGTGATTGATGGTCACTCTCCATTCTCCACACTCTCACACAATTTCTCGATATTCTCTACATATTACATACCCACCACTCCACTCCCATCTTTTCTTTTATTACTCACACAAGCATGGGTTTACTTTATCTGTAATATTACACAAATGTAATCCCCATTTCCTCGAATAA
1	5441906	5442648	5442280	AT1G15790	upstream 3k of TSS	3.20194	4.04036	AAAAGAATCTTCTTTCTTGGTCAACAACTTATACCCAAGAAAAGCAATATGAATAAGAAGTGCATCTTTTTCTCCTACCTCGAGACATACTAAATTCGAAAGAATAGAATCACGTGAATGGAGCGTGATTTGGAAGACTTATACGCGTGTCTCCCCATGACCACGACCCCACAGTTTTGTTGTCACGAATTATCCACATAACCACTTGTCCTTATCACGTTCTTTTAATCACAAACCCAAAACTGATGACTTTGTGGGTTCTACTTTGGTAAGATAATTCAGCTTCAACCATAGAGAAAAAGAGCTAAACCAATATGAAAGGAGTTAGTGATTTTGACCAAGAGATGCTTCGGAGAGTTTTTGACTTTCTTTTTTCCATGTCAGCCCATTATTACCTATG
1	5443535	5444280	5443780	AT1G15800	upstream 3k of TSS	3.04666	4.06973	AGTCTGAGGTTGGACCTTCCACCGAATTTAGATAGAGAGAGAGAAAGAGAAGGAGAAGAAATGGTGGCGAAAAGTGGAGAAGAAGAAAAAATCTCCCGTGGCACATTAATGGGTGGATTTTTATTATATATAACGTTTTCACACATACAGTTATTAGATTGAAAAATTATTTTTAAATCTGTCTTTTATTTTCTTTCTTGGTGAGAGTGGGACCCATGGGAATACATACGTGGCATATAGTATTTGTACTTTGTGCAATTGCAAAGGTACTAGGGTTAGCGTCTGAATACACGCGCGGTTAGTGACATCTTTATGGCTTGCGTGCCGGTTCAGTTACATCCATTACTCTTATCATATGCAGTTTCGGGATAAATTTGTGGACGTGTGAGGTCATTCTTAC
1	5443535	5444280	5443780	AT1G15810	upstream 3k of TSS	3.04666	4.06973	AGTCTGAGGTTGGACCTTCCACCGAATTTAGATAGAGAGAGAGAAAGAGAAGGAGAAGAAATGGTGGCGAAAAGTGGAGAAGAAGAAAAAATCTCCCGTGGCACATTAATGGGTGGATTTTTATTATATATAACGTTTTCACACATACAGTTATTAGATTGAAAAATTATTTTTAAATCTGTCTTTTATTTTCTTTCTTGGTGAGAGTGGGACCCATGGGAATACATACGTGGCATATAGTATTTGTACTTTGTGCAATTGCAAAGGTACTAGGGTTAGCGTCTGAATACACGCGCGGTTAGTGACATCTTTATGGCTTGCGTGCCGGTTCAGTTACATCCATTACTCTTATCATATGCAGTTTCGGGATAAATTTGTGGACGTGTGAGGTCATTCTTAC
1	5478780	5479907	5479530	AT1G15950	TSS to down 0.5k of TTS	2.85586	5.58461	TTAAGGACCTACATGAAATAAAATAATACTTATATAGTAGTGGAGCTGATGATTTCATTTAGATTTTTCTGTCGTTTGTTAATTAGACCATGTCGTGACGTTATCTAATCCCTTTTTTTAATCATGAACATAATATTTTTTTTATCTATTTTTAAAATATCGCCTCATTAAAAGGGTGAAATCTCTAGCAATATTATTCTTCATTGAATATTTGGTTTTTGCCAGTTTCGTCAAGTATTTTAATTTTAGGACGTTGAAAGTTCCATCTTGTTGTGATGTTTTTATTACATTTGACTTTAAAATGAAGCAAAGATGGTTAGAAATTATTTTGTTGGAAGGCAAATCAATGAGTATTATTATGTGAAATCACATCAGAGTGTGAAATGAGGTATTTAATTGG
1	5480530	5481777	5480907	AT1G15960	TSS to down 0.5k of TTS	2.6012	3.20323	ATCAAGAATTGTGGTCCAATATATAAAATTTTCATCACATTTGAAACGAAAAAACTAATTTAAATTGTGGGATACTTGTAGACTATAAAAAATAATCTAAGGAAAAAAAAACACCTTGTATCAGTTTTGATGACGAATCATACATTTGGCAGCCATGCACCCCTCGTCACCTCATGACATAGAGTCTCCACTTACTTGAGTTGAGTCAACACTTTCTGTAAATAGTAAAAACACAGCAAATAACGTTTTTTTTAATCGACGATGTTAGCTCTTGTGTATCTTATTAAGACAATGACCGGTCTCAAGGTACTCGTCTTTGTAACTAACATTATTTATATTATATGGTTATAAGACTTTGTACTATACAATTGCATACTCGCATGCCTCATGTACTCATTAG
1	5518030	5518523	5518156	AT1G16090	TSS to down 0.5k of TTS	2.73799	2.22194	TAGTAGTCTCATTGCATTTGTAGTACTAGTTGTTCGCAACAGCTCAGATTCATAAGGACCACCAGCCAATCAATAGAACAAAAATGAAAAGTGAAATTATCGCCCACCGTGGGGCTCGAACCCACGACCACAAGGTTAAGAGCCTTGCGCTCTACCAACTGAGCTAGACGGGCTTTGTGCTTAGCTTAACTGTTAATTGTTAGATAGTCTATAACTGTAGGTACCAAGTCAAATTTTAAAATATCTCAAGTCAATGATCTGCACTCTGCAGAAACTAAATAATTGAGATGAAAGGATCCATACATGGAGTTGACTTTTGATGATAAAAGCTTCACGCGTCTATCCAAACTTCTTTGAACGTGGACTTTTGTCACATAGAAGATAAGAGAAGATCAATCAG
1	5518030	5518523	5518156	AT1G16100	TSS to down 0.5k of TTS	2.73799	2.22194	TAGTAGTCTCATTGCATTTGTAGTACTAGTTGTTCGCAACAGCTCAGATTCATAAGGACCACCAGCCAATCAATAGAACAAAAATGAAAAGTGAAATTATCGCCCACCGTGGGGCTCGAACCCACGACCACAAGGTTAAGAGCCTTGCGCTCTACCAACTGAGCTAGACGGGCTTTGTGCTTAGCTTAACTGTTAATTGTTAGATAGTCTATAACTGTAGGTACCAAGTCAAATTTTAAAATATCTCAAGTCAATGATCTGCACTCTGCAGAAACTAAATAATTGAGATGAAAGGATCCATACATGGAGTTGACTTTTGATGATAAAAGCTTCACGCGTCTATCCAAACTTCTTTGAACGTGGACTTTTGTCACATAGAAGATAAGAGAAGATCAATCAG
1	5518030	5518523	5518156	AT1G16110	upstream 3k of TSS	2.73799	2.22194	TAGTAGTCTCATTGCATTTGTAGTACTAGTTGTTCGCAACAGCTCAGATTCATAAGGACCACCAGCCAATCAATAGAACAAAAATGAAAAGTGAAATTATCGCCCACCGTGGGGCTCGAACCCACGACCACAAGGTTAAGAGCCTTGCGCTCTACCAACTGAGCTAGACGGGCTTTGTGCTTAGCTTAACTGTTAATTGTTAGATAGTCTATAACTGTAGGTACCAAGTCAAATTTTAAAATATCTCAAGTCAATGATCTGCACTCTGCAGAAACTAAATAATTGAGATGAAAGGATCCATACATGGAGTTGACTTTTGATGATAAAAGCTTCACGCGTCTATCCAAACTTCTTTGAACGTGGACTTTTGTCACATAGAAGATAAGAGAAGATCAATCAG
1	5522156	5522656	5522408	AT1G16120	upstream 3k of TSS	2.5792	1.12588	ACAAGAAAATCAATAAGATCCCATCGACAGCCATCAAATCAAACTAGATCATTTAAATCTGACTCAGTCTGTTCTCACTTCTTACAAAAAACAGAGCACTCTGTTCTTACTTCTCACAAAAGACCCTTTCAGTGGTGAGGTTGCTCTTCTTTTGGGTTTTTTCCCACCTAAATCTGGAGTTTGACTTAGCTGGAGTAGCGTAAACAGCACTAGAGGTCAAGTTTCTCAAATGTTGATTCATTATTAGAAAATAGATTCCCTTAGGTGTAGAGTTAACATTGAATAAGAGTATTTTAATGCTACTTTGTAACATGCTTCACGTTTCTTTCTAAACATATCTTGACCTTTTCATCAGATCAGACACGTACATACCTTTTTCCCCTAGATGAACAGATCAATC
1	5525030	5525783	5525406	AT1G16130	upstream 3k of TSS	3.00365	4.18788	TCCTTGGTCACTTCGGCTGATGAAAGAGAGATTTGTGGGCCAGATAACACTTTACGCGTCCAAGTTTTGATTTCTTCAGAAAGTGGGACTCAAAGAGTTCATGTCAGATTGTCAGCTACCAGCTACCAACGTCACATTACTTGCACACTTGTACATTAGAAGACTAATTCTGCCAAATGTTCATACGTCATTGGTCATAATCCAAGAGAGTCAAACATGAAATTCGTTGACTCTTAATAAGTACTATATTTTGGTCAACATTGTTTTGCATCTCTTTTCACGCATCATCCATCTTATCTCATTTCTGACATTTTCGTCTATGCAGAGTCTTGATTTTTGTTTTCTCCCTTCATTAAACAACATTACTAGAATCAAAAGATCAGATAGAGCTGGCAAGTTG
1	5531780	5532531	5531906	AT1G16150	upstream 3k of TSS	3.1044	4.60099	GTACTGCGGTTTTTTTTACGGGACGGATTTGGCGAAACGGGTTTGGAAGGACGTTACTTAATAATAACACTAAACTATAAAATAAAAATAATTTATAAATAAATATAATTTGCAAACTTTTATATATACTGATTTTAAAAAATAAATTGTTTTCGCGGTGTACCGCGGGTTAAAATCGAGTATTGTAGAACTAGAGTTCAATCAATGTGTTGCTGCTACAAAAGTAATACTAGAAAACAGAAGGGACAAATTAATGATTTGGGATCCAGATTTGTCCCGATTTCAGAAGCTTCGTTGGTCTCCTGAGCTGACGACAGCGAGCTTCGACGATTGTGGGCCAAATTACTTTTTCCCAAAAAAAGAACCCAAAAATGTCCATATCAGCAATTAGCTAGCCACG
1	5535280	5536034	5535656	AT1G16160	upstream 3k of TSS	2.9498	5.53728	ATGTGGTGGTCTACTTTCATATGGTCATCAGAAAAAAGGTTAAATTTTTATAATCCAACGTGAACTCATTAAACTTAAATTAGAATCCTTCAGGCATTGACATTGACCAAACTTAATTTGTTTTATAATTCCTTATGCCAACATGGTGACGAACTGACGATGGTCAAATGAGTATAATGTCATTGGTCTACTTTCACATGGTCATGAGCAAAATATTGGATTTGTATATTCAACGTTCAATCATTAACTTAAATTATAATCCCTCAGGCATTGACATTGACCATAGTCTTAGTAGTGTTTACTAATTTTTAGGTGCTTTGTAACTTGCTTCACGCTTCTTTCTAAACCTCTATTGACTTTTACCTTAACATCAGATCGGGCAGGTCCTTAACATGTAGAA
1	5539658	5540280	5539780	AT1G16170	upstream 3k of TSS	3.01396	5.22814	GATCTGGAGAAGAAAAAGCTAGATTCCAGCTCCGTCGACAACCCCCGAAATCTTCAGCAGTGTTGTTGCGATATGGAGAGAGAGAGAGAGATGGATCTCCTCCGTAGATTGATGATGGCTCGAGCTGGGCCGATTTGCCGGATACGCCGTACGCGGCTTATTATGTCCGTTACATAAAACGGGAATTTAGGGATTTTATATACAAAACAATAAAAAGATAAAAAATAGGAAAGAAGATATATAAAGAGGACAAAAAAATGATGATGCGTTGTTTGTTAGCTTCCACTCCTTTGTGTTTTGAAGATGATGGGCATGTTGTTAGAATCCGATGATGAGTGATGACATTTACCTAGGACTATGATCTGACTCTTGCAGCTTCCAGAGGGCATTTACGAATACG
1	5539658	5540280	5539780	AT1G16180	upstream 3k of TSS	3.01396	5.22814	GATCTGGAGAAGAAAAAGCTAGATTCCAGCTCCGTCGACAACCCCCGAAATCTTCAGCAGTGTTGTTGCGATATGGAGAGAGAGAGAGAGATGGATCTCCTCCGTAGATTGATGATGGCTCGAGCTGGGCCGATTTGCCGGATACGCCGTACGCGGCTTATTATGTCCGTTACATAAAACGGGAATTTAGGGATTTTATATACAAAACAATAAAAAGATAAAAAATAGGAAAGAAGATATATAAAGAGGACAAAAAAATGATGATGCGTTGTTTGTTAGCTTCCACTCCTTTGTGTTTTGAAGATGATGGGCATGTTGTTAGAATCCGATGATGAGTGATGACATTTACCTAGGACTATGATCTGACTCTTGCAGCTTCCAGAGGGCATTTACGAATACG
1	5539658	5540280	5539780	AT1G16190	upstream 3k of TSS	3.01396	5.22814	GATCTGGAGAAGAAAAAGCTAGATTCCAGCTCCGTCGACAACCCCCGAAATCTTCAGCAGTGTTGTTGCGATATGGAGAGAGAGAGAGAGATGGATCTCCTCCGTAGATTGATGATGGCTCGAGCTGGGCCGATTTGCCGGATACGCCGTACGCGGCTTATTATGTCCGTTACATAAAACGGGAATTTAGGGATTTTATATACAAAACAATAAAAAGATAAAAAATAGGAAAGAAGATATATAAAGAGGACAAAAAAATGATGATGCGTTGTTTGTTAGCTTCCACTCCTTTGTGTTTTGAAGATGATGGGCATGTTGTTAGAATCCGATGATGAGTGATGACATTTACCTAGGACTATGATCTGACTCTTGCAGCTTCCAGAGGGCATTTACGAATACG
1	5562406	5563030	5562905	AT1G16260	upstream 3k of TSS	2.61614	2.3154	TTGAAATGGAATCAGATTAATGGAATTCAGAAAATGACAATTCGTGTGGGGGAAAAAAAAAACATTACGTAAGGAAATATAAAGAGAGAAACTTTATAACGAAAATGAGATTGAAAGTATCCATACGCACGTTCTTCTAATTTCCATTAAATTTCATTTAGGATCTGATGATATTGAGAGTCCCATTTAATGCAAACCGTATAACATAAGCTACGGAGAGAGACTTGTTGATTCCATGCTTCTCACTTACTCCTTCACCCCCAAAATCTTATTCTTCTTTCATCTCCGCCGTCTATTTTTCATCAACATCGATAGATGTACGGTTCTCGTTTCTTCTGGTTATAAAGCAACCGAGTCGCACGGACACGAACCATTTTGTATTTTTCTTTCCATTACAATA
1	5562406	5563030	5562905	AT1G16270	upstream 3k of TSS	2.61614	2.3154	TTGAAATGGAATCAGATTAATGGAATTCAGAAAATGACAATTCGTGTGGGGGAAAAAAAAAACATTACGTAAGGAAATATAAAGAGAGAAACTTTATAACGAAAATGAGATTGAAAGTATCCATACGCACGTTCTTCTAATTTCCATTAAATTTCATTTAGGATCTGATGATATTGAGAGTCCCATTTAATGCAAACCGTATAACATAAGCTACGGAGAGAGACTTGTTGATTCCATGCTTCTCACTTACTCCTTCACCCCCAAAATCTTATTCTTCTTTCATCTCCGCCGTCTATTTTTCATCAACATCGATAGATGTACGGTTCTCGTTTCTTCTGGTTATAAAGCAACCGAGTCGCACGGACACGAACCATTTTGTATTTTTCTTTCCATTACAATA
1	5595906	5596780	5596656	AT1G16360	upstream 3k of TSS	2.81046	3.31256	TAAAGCAAATCCACGACTAATGAGTATGAACCGTAATGAACTGAATTCATACTTTGACTTCGTGGACCCAAGCTTCACATGAAGCACGTTTGAAATATTATAATAACGCATATTAAACACGGAATGATTTAATAATTTATATAGATTTGACATTTTCATTTAATGATAACACAGATTCAGATTTCAGACTTATATTTATACAGTAGTTTGATAAGAATGAATTAATGAGAGTATACCATAATACCAATAGTCAAATTCTTCAAATACACCAAAACAAAAAAGCTTTGAAACTAAACGATAATGGCTGATCCAATATCAGAACCATTGTTGTCTCATCTCACCGATGATTCTGGAGTCAACGAAAAAACCAGATTAGAAGCATTGACTTTCGACAAGATCG
1	5595906	5596780	5596656	AT1G16370	upstream 3k of TSS	2.81046	3.31256	TAAAGCAAATCCACGACTAATGAGTATGAACCGTAATGAACTGAATTCATACTTTGACTTCGTGGACCCAAGCTTCACATGAAGCACGTTTGAAATATTATAATAACGCATATTAAACACGGAATGATTTAATAATTTATATAGATTTGACATTTTCATTTAATGATAACACAGATTCAGATTTCAGACTTATATTTATACAGTAGTTTGATAAGAATGAATTAATGAGAGTATACCATAATACCAATAGTCAAATTCTTCAAATACACCAAAACAAAAAAGCTTTGAAACTAAACGATAATGGCTGATCCAATATCAGAACCATTGTTGTCTCATCTCACCGATGATTCTGGAGTCAACGAAAAAACCAGATTAGAAGCATTGACTTTCGACAAGATCG
1	5633905	5634906	5634780	AT1G16490	upstream 3k of TSS	3.05074	6.68948	ACAAAACAAGTACGTGATGGATTGAGAAAAAGAGAGACGATCACATTACATATGCATGACGCATCGTTAATTATTATTATTTTATTAAAAAATTTTATCAATTATGAAGAACCTTTGACAAAAAAAATTCTTGTTATCAATTTTTAAGGAAAGCTCATACATAAATACTAAAAATTGAAATAAACAATGTTATTAGTACAGATTTTATGCTGTACAGCATGCTCGGAAAAAATAAGATTTAACGACATAAATTCTACGAAACAAATATTTATTTAGGTTAATTACAAAAGTAATACTGATAATAGAAAAGAATATTAATAAAACTAAAATATTATGTAAAAACCTAACTTATTTATACGTTTAAGTATATATAACTTAAACAAAGAAATGTTTTCTCGTT
1	5645406	5645906	5645780	AT1G16510	upstream 3k of TSS	2.41889	1.03735	ATGTCTTTAAACTTTATAAAAAAATGTCTTTAAAATATTTTATTTCATGATGTATATTAATATTGACTATAGTATATTTAGCTAGTGGAGTTTGAACCAATCAATTGAAATAGTCCGTGAGTTTGATTAAAACCAAAATCGAGTATGATTAAAACAAGTTGTCCTTACATCATTGTGGTCAAAGATGAAAGAAACAGGAAATGTTTTGCAAACCTTCTACATATATGTGGTTGGTGGTTCAGTAGACTTGATAAGTTTATTCAAAGTATTTTACATATAGTACTAATAAATTAGGAGTTTTGTTTGTTTTTGTAGTAAATTGGTCAATAGGTTACAGATGGTTGGATGAAATCTCTGCGGCTAATTTAAGTTCAATATTCTTGAAGATTACACGACCAAG
1	5646280	5647656	5646906	AT1G16515	TSS to down 0.5k of TTS	3.83831	10.0126	GGTTTGGTTGTACGGTCATTTATTCATATAGAGTGTGACCCACCAACTCTCTGCCTGTCCTTCTTTTCTCTTACCCCCAGTACGGATCCTTCTTATTTTATCATTATTTATTTTGCATTCATATCTTAAAGACTTAAACCTTGACGTCACTTACGGAAGCCAAAAAAAAAAAAAAGACACTGAAATCTGATGAAAGAAAAACCTGAAACCTAAAAAACATATGAAGGCCTGTCGGCTCGGCCTCAAATCATTGCGATTTATCTTGGGCCTTCACAATAATAAAGGCCCATCATATTTTTGAATAAGACTCTAGTTTCTGTATTCGTTTGTACTCATGTATACGCTAACTACTATATACACTGATACACAAGTTAAGCAAATGTGAAATTAAAATAGATAA
1	5646280	5647656	5646906	AT1G16520	upstream 3k of TSS	3.83831	10.0126	GGTTTGGTTGTACGGTCATTTATTCATATAGAGTGTGACCCACCAACTCTCTGCCTGTCCTTCTTTTCTCTTACCCCCAGTACGGATCCTTCTTATTTTATCATTATTTATTTTGCATTCATATCTTAAAGACTTAAACCTTGACGTCACTTACGGAAGCCAAAAAAAAAAAAAAGACACTGAAATCTGATGAAAGAAAAACCTGAAACCTAAAAAACATATGAAGGCCTGTCGGCTCGGCCTCAAATCATTGCGATTTATCTTGGGCCTTCACAATAATAAAGGCCCATCATATTTTTGAATAAGACTCTAGTTTCTGTATTCGTTTGTACTCATGTATACGCTAACTACTATATACACTGATACACAAGTTAAGCAAATGTGAAATTAAAATAGATAA
1	5696906	5697409	5697156	AT1G16670	upstream 3k of TSS	2.67464	2.47386	GAATTTGTTTTTTAAAATCAATATTATAATCAAGTGGACAAATAATTGGTTCATCTTTATTGAACGCCTATAGTAAAAAAAAGAATTAATTCCCAAGAAGAGGAAGAATTATTGCCCATGAAGGCATGAATGAAGCATAAAGTTAATAATACTAATTAGTCAAATAATTAAAAGTCGAATCTCATAATTCATAATTGAAACACGAGGAAAATAGATAAAAAGAAAAGTAAGGAAAAAAGAAGAGGGTAGTAGATTTGGTCGTCGGGGGCAGCAACGTATTAAAAAGGTGACGTGAGATTACGATTGACCCATTGACTTTTTACCCGCCACCATAAGAAGACCGTCTTCCTCTTCCTTCCTTATTCATTCGTCTTCAGTCTTCCATTTCAACAAATCCTTA
1	5765656	5767030	5766906	AT1G16840	upstream 3k of TSS	2.66914	3.18442	TGCTTGAAAGAAAAGCTTCCAATAATTAATAACTCAATCAACAAAATAAAACAACACTTCTGGCGTGAGGAAAGACCTATGAAAATCGTACCCAATATATATGTGGCCGACTTAACTTAGCAAAGGATTAAACAAAAAAAAAAAGAGATGTTGACAAATCCAATCACCAACTATCAAATTTGATATTGAAAACATTACCGAACAGAGTTATGATCACAATAGTTTATAATCCAACATGTTTGTGTCTTATTGACCAGAAAAAAAATAAAAAAAAATTCAAGAGTGTTTTGCAAAATAAGACAGTAAAATTTACATTTCCAGTGAACAAAATGGATTACAAGTGAGTAATTAACAGAATTTAGATAGTTTTAATTCAATAATTTAAGGAATGTTATAAAAT
1	5765656	5767030	5766906	AT1G16850	upstream 3k of TSS	2.66914	3.18442	TGCTTGAAAGAAAAGCTTCCAATAATTAATAACTCAATCAACAAAATAAAACAACACTTCTGGCGTGAGGAAAGACCTATGAAAATCGTACCCAATATATATGTGGCCGACTTAACTTAGCAAAGGATTAAACAAAAAAAAAAAGAGATGTTGACAAATCCAATCACCAACTATCAAATTTGATATTGAAAACATTACCGAACAGAGTTATGATCACAATAGTTTATAATCCAACATGTTTGTGTCTTATTGACCAGAAAAAAAATAAAAAAAAATTCAAGAGTGTTTTGCAAAATAAGACAGTAAAATTTACATTTCCAGTGAACAAAATGGATTACAAGTGAGTAATTAACAGAATTTAGATAGTTTTAATTCAATAATTTAAGGAATGTTATAAAAT
1	5765656	5767030	5766906	AT1G16858	upstream 3k of TSS	2.66914	3.18442	TGCTTGAAAGAAAAGCTTCCAATAATTAATAACTCAATCAACAAAATAAAACAACACTTCTGGCGTGAGGAAAGACCTATGAAAATCGTACCCAATATATATGTGGCCGACTTAACTTAGCAAAGGATTAAACAAAAAAAAAAAGAGATGTTGACAAATCCAATCACCAACTATCAAATTTGATATTGAAAACATTACCGAACAGAGTTATGATCACAATAGTTTATAATCCAACATGTTTGTGTCTTATTGACCAGAAAAAAAATAAAAAAAAATTCAAGAGTGTTTTGCAAAATAAGACAGTAAAATTTACATTTCCAGTGAACAAAATGGATTACAAGTGAGTAATTAACAGAATTTAGATAGTTTTAATTCAATAATTTAAGGAATGTTATAAAAT
1	5765656	5767030	5766906	AT1G16860	upstream 3k of TSS	2.66914	3.18442	TGCTTGAAAGAAAAGCTTCCAATAATTAATAACTCAATCAACAAAATAAAACAACACTTCTGGCGTGAGGAAAGACCTATGAAAATCGTACCCAATATATATGTGGCCGACTTAACTTAGCAAAGGATTAAACAAAAAAAAAAAGAGATGTTGACAAATCCAATCACCAACTATCAAATTTGATATTGAAAACATTACCGAACAGAGTTATGATCACAATAGTTTATAATCCAACATGTTTGTGTCTTATTGACCAGAAAAAAAATAAAAAAAAATTCAAGAGTGTTTTGCAAAATAAGACAGTAAAATTTACATTTCCAGTGAACAAAATGGATTACAAGTGAGTAATTAACAGAATTTAGATAGTTTTAATTCAATAATTTAAGGAATGTTATAAAAT
1	5775150	5775778	5775656	AT1G16870	upstream 3k of TSS	2.72529	2.4272	GGGAATACCCACGCAACTTCAAAGTAGCTTCAAAATTCATTTTCCTTCTTCTGTATTTTGGATTGGGATGTTGACAGATTGACGTGGACATAGCAACACATATAACCATTGAAGATGATGGACCAGACCGCAGGTAATGTATACCCATACCTTATCTCAACTCTAGAACCTTATCCAAATGCTTTTATTCTTATGATATATGATCTGATCATTGATCCATAATTATTTGTTGATGATGCAGTTTACTCTTCATAGAATCAGCGGATAGACCTGGACTATTAGTTGAGCTGGTGAAGATCATTTCAGATATCAGCGTCGCTGTTGAATCTGGAGAATTCGACACCGAGGTATCTAATAATCCTGTTTTTTAATGTCTAAAACATATACCCTCCGCTATAAT
1	5775150	5775778	5775656	AT1G16880	TSS to down 0.5k of TTS	2.72529	2.4272	GGGAATACCCACGCAACTTCAAAGTAGCTTCAAAATTCATTTTCCTTCTTCTGTATTTTGGATTGGGATGTTGACAGATTGACGTGGACATAGCAACACATATAACCATTGAAGATGATGGACCAGACCGCAGGTAATGTATACCCATACCTTATCTCAACTCTAGAACCTTATCCAAATGCTTTTATTCTTATGATATATGATCTGATCATTGATCCATAATTATTTGTTGATGATGCAGTTTACTCTTCATAGAATCAGCGGATAGACCTGGACTATTAGTTGAGCTGGTGAAGATCATTTCAGATATCAGCGTCGCTGTTGAATCTGGAGAATTCGACACCGAGGTATCTAATAATCCTGTTTTTTAATGTCTAAAACATATACCCTCCGCTATAAT
1	5775150	5775778	5775656	AT1G16890	TSS to down 0.5k of TTS	2.72529	2.4272	GGGAATACCCACGCAACTTCAAAGTAGCTTCAAAATTCATTTTCCTTCTTCTGTATTTTGGATTGGGATGTTGACAGATTGACGTGGACATAGCAACACATATAACCATTGAAGATGATGGACCAGACCGCAGGTAATGTATACCCATACCTTATCTCAACTCTAGAACCTTATCCAAATGCTTTTATTCTTATGATATATGATCTGATCATTGATCCATAATTATTTGTTGATGATGCAGTTTACTCTTCATAGAATCAGCGGATAGACCTGGACTATTAGTTGAGCTGGTGAAGATCATTTCAGATATCAGCGTCGCTGTTGAATCTGGAGAATTCGACACCGAGGTATCTAATAATCCTGTTTTTTAATGTCTAAAACATATACCCTCCGCTATAAT
1	5828406	5829032	5828906	AT1G17040	TSS to down 0.5k of TTS	2.33555	1.0728	TAAAATTTGTGAGATCTGGATTAATGATATTATAATTGTCTTGAAACCAGAAAAATGGATATTCTCTAATCTCAAAATATTTGATACGAGTTAGATGACGGACCAATCGGTAGGAAACACGTGGTGACATTTCAGCTTCTGATTACAACGATGGACTTTTTTTTCCCTCTCTCTCTAATTTGTATATTGAATTAAAAAAGAAAACGGACACACACACACACACACAAATCTGAAATCTCTCTCGTCCGCCAAAGGTCGAGTTTTGAGAGCGAGTTCTTACTTCTGATGTGGTTTTGTCTCGTCCACCCAAAGAAAATCAACACAAAAAAAAAAAGGGATCGATTCACAAACTTATAAATTTCTTGTCTTTTTTATTTTTTATTTTTCTGAAAATTTGCCA
1	5828406	5829032	5828906	AT1G17050	upstream 3k of TSS	2.33555	1.0728	TAAAATTTGTGAGATCTGGATTAATGATATTATAATTGTCTTGAAACCAGAAAAATGGATATTCTCTAATCTCAAAATATTTGATACGAGTTAGATGACGGACCAATCGGTAGGAAACACGTGGTGACATTTCAGCTTCTGATTACAACGATGGACTTTTTTTTCCCTCTCTCTCTAATTTGTATATTGAATTAAAAAAGAAAACGGACACACACACACACACACAAATCTGAAATCTCTCTCGTCCGCCAAAGGTCGAGTTTTGAGAGCGAGTTCTTACTTCTGATGTGGTTTTGTCTCGTCCACCCAAAGAAAATCAACACAAAAAAAAAAAGGGATCGATTCACAAACTTATAAATTTCTTGTCTTTTTTATTTTTTATTTTTCTGAAAATTTGCCA
1	5835280	5836280	5835656	AT1G17060	upstream 3k of TSS	3.06364	5.81331	AGAGAGAGAGAGAGGGGATATATATGTAATAAATCGCTGTATGTGCAACTGGCAATGAATTTATAACAACAAGTTCTTTGGTGTTTATTTCCAAAAATTTAATTTTGTCTTCCTTCCCTTACGCTACATGCATGTGGCTTTATTGCATGAGAGTATTTAGTATTTTATCTTTTTATATATACATATATCTACTAGTACGTATATGCTGATCATGATGCTTCCATAATTACTTTCTTACGCATTTTTTTGTTTGCGTCTTCGTATCGTAGTTATCTTTAAACAGGTAGAGAAAGGAGAGTTCGTCTCAACTTATATAATTAAACAAGTTTCCATTGAATAATTGACGTATAACTCGAAATCAACCTTAACATTTATGTAACTAAGACAATGATCACGATTA
1	5835280	5836280	5835656	AT1G17070	upstream 3k of TSS	3.06364	5.81331	AGAGAGAGAGAGAGGGGATATATATGTAATAAATCGCTGTATGTGCAACTGGCAATGAATTTATAACAACAAGTTCTTTGGTGTTTATTTCCAAAAATTTAATTTTGTCTTCCTTCCCTTACGCTACATGCATGTGGCTTTATTGCATGAGAGTATTTAGTATTTTATCTTTTTATATATACATATATCTACTAGTACGTATATGCTGATCATGATGCTTCCATAATTACTTTCTTACGCATTTTTTTGTTTGCGTCTTCGTATCGTAGTTATCTTTAAACAGGTAGAGAAAGGAGAGTTCGTCTCAACTTATATAATTAAACAAGTTTCCATTGAATAATTGACGTATAACTCGAAATCAACCTTAACATTTATGTAACTAAGACAATGATCACGATTA
1	5841531	5842156	5841780	AT1G17080	upstream 3k of TSS	3.38147	4.65258	GTTGAATCAATTTGAAGAAGAAGTCTCTTTTTTTTTTTTTTTTGGTTAAAACACTTTTAATTATTTGCTGTCAGACCCCAGATAACGCGTATTTCCGAAAATTGGCCCGGAGTTATTATTATATGCTTTTACAAACCGACTGCAATGTTTGACATTAATACGATTGCTATTCATACTAATAAGAAAGTTTTGAAAATATAATTTATGAAGAAACATGTGGTTAGGGTATAATAAATATTAAATGCATCCGTCGAAGCTTCGAGTTCTTGGAAATGATTATGAAATTAACTAATGTTCTTTATCATCCATGAATATGATTTATCATCTTCAATCATTTTTATACAATTAGGCAATGGAAACTATAATACAGAACAGAGAATTTTATCAGTAGTCTGTCACT
1	5841531	5842156	5841780	AT1G17090	TSS to down 0.5k of TTS	3.38147	4.65258	GTTGAATCAATTTGAAGAAGAAGTCTCTTTTTTTTTTTTTTTTGGTTAAAACACTTTTAATTATTTGCTGTCAGACCCCAGATAACGCGTATTTCCGAAAATTGGCCCGGAGTTATTATTATATGCTTTTACAAACCGACTGCAATGTTTGACATTAATACGATTGCTATTCATACTAATAAGAAAGTTTTGAAAATATAATTTATGAAGAAACATGTGGTTAGGGTATAATAAATATTAAATGCATCCGTCGAAGCTTCGAGTTCTTGGAAATGATTATGAAATTAACTAATGTTCTTTATCATCCATGAATATGATTTATCATCTTCAATCATTTTTATACAATTAGGCAATGGAAACTATAATACAGAACAGAGAATTTTATCAGTAGTCTGTCACT
1	5842778	5843908	5843406	AT1G17100	upstream 3k of TSS	3.04965	6.52842	GCACATTTTCAATCAGAGAGTCGCAATAGCATCTGAAGAGACCATCACCACCTGTCTATATCAGTGAAAGGTTCAGGGTTTGCGATTTAAATCTGAAGTATGACAAAAAACCATTTGTTTATAAAGATTATCTGATGTTAGCATTCAATATGTAGCTTGAGTGTGGATAATAATCTATTAAGGATTTGAAGGTTTCTTGGTTTGAAGTAAACATCAAAGAGGCCTTACTACGTACAAAACTTCATTTAAAAAGACATAGTTTGTGGCAATCCGAATTAGTAAACTAGACTTGTTCTTCGACTTATCTAATTCATAAATAATTTATCACAATAAGCTCACAACTTATCATTGACTACTTGCATTATGCAATCTAGAAATACTAAGGATTATAAAGAACAAT
1	5850780	5851906	5851530	AT1G17110	upstream 3k of TSS	2.95081	6.49037	TCAGTAAAAAAAAATCGAAAGCAATTATAAAAATCAGAAAAGGTACTAAATAACAAAATCTGTTATTGTCAAATCAAAAACGAATGGCAAAACACAAGTTCTGTATCTAATACATTTTCTTTCAAACAAATAACAAATACTAGAAATATGATTTTAAAATGTGACAAAAAAAAAAAGAAATATGATTTTAAAACAATTTGTTTTTATAAAAAAATGGTAAGCAAGTTGATGAATAAATCAGTCAAGCTCATCGACGAACGTGGCATGATCTCGTAATAGACATTCGTCACGTGGCGTTTAGCTATTTGATCAAAACATGTCAGACAAAGTGGGTCCTGCATTTTGTACGATTCATCTCAAAAGGTGATATCGAGTCTCACATCTCCAATCCTGACCGTTG
1	5850780	5851906	5851530	AT1G17120	upstream 3k of TSS	2.95081	6.49037	TCAGTAAAAAAAAATCGAAAGCAATTATAAAAATCAGAAAAGGTACTAAATAACAAAATCTGTTATTGTCAAATCAAAAACGAATGGCAAAACACAAGTTCTGTATCTAATACATTTTCTTTCAAACAAATAACAAATACTAGAAATATGATTTTAAAATGTGACAAAAAAAAAAAGAAATATGATTTTAAAACAATTTGTTTTTATAAAAAAATGGTAAGCAAGTTGATGAATAAATCAGTCAAGCTCATCGACGAACGTGGCATGATCTCGTAATAGACATTCGTCACGTGGCGTTTAGCTATTTGATCAAAACATGTCAGACAAAGTGGGTCCTGCATTTTGTACGATTCATCTCAAAAGGTGATATCGAGTCTCACATCTCCAATCCTGACCGTTG
1	5850780	5851906	5851530	AT1G17130	upstream 3k of TSS	2.95081	6.49037	TCAGTAAAAAAAAATCGAAAGCAATTATAAAAATCAGAAAAGGTACTAAATAACAAAATCTGTTATTGTCAAATCAAAAACGAATGGCAAAACACAAGTTCTGTATCTAATACATTTTCTTTCAAACAAATAACAAATACTAGAAATATGATTTTAAAATGTGACAAAAAAAAAAAGAAATATGATTTTAAAACAATTTGTTTTTATAAAAAAATGGTAAGCAAGTTGATGAATAAATCAGTCAAGCTCATCGACGAACGTGGCATGATCTCGTAATAGACATTCGTCACGTGGCGTTTAGCTATTTGATCAAAACATGTCAGACAAAGTGGGTCCTGCATTTTGTACGATTCATCTCAAAAGGTGATATCGAGTCTCACATCTCCAATCCTGACCGTTG
1	5863907	5865030	5864530	AT1G17145	upstream 3k of TSS	3.71135	10.2021	ATACTGATTAGATATCAGGGAGTGGCTCAAATTTTCCACTATTTAAAGAAATTAGAATCAACTAATCAAACGTTTTTTACCAAAAAAAAAACTAATCAAACGTTGCATATAATAAAATCTATTTTAGAGTTTTTGTAACGACGGGGTCAACTGAAACTGGAGATTGTCACTTATTTCAAGAATTTCTATACACATGTGGGGTTTATTTTTTGCAACGTTTCACCAATATTTTTCATTAATTATTGATAGACAAATCTGATAGTTTTTTTATTTTATTTTTACACTAGTTTGTTAGATGTTTTTATGTTCATTTGTATGTTCCTTGACCATAAGGAAATTATTTTGTGGTCTTTTCAATTTTATTGTATTGGTCTTTGACGAGATTCTTGTACGGGTGAGA
1	5863907	5865030	5864530	AT1G17147	upstream 3k of TSS	3.71135	10.2021	ATACTGATTAGATATCAGGGAGTGGCTCAAATTTTCCACTATTTAAAGAAATTAGAATCAACTAATCAAACGTTTTTTACCAAAAAAAAAACTAATCAAACGTTGCATATAATAAAATCTATTTTAGAGTTTTTGTAACGACGGGGTCAACTGAAACTGGAGATTGTCACTTATTTCAAGAATTTCTATACACATGTGGGGTTTATTTTTTGCAACGTTTCACCAATATTTTTCATTAATTATTGATAGACAAATCTGATAGTTTTTTTATTTTATTTTTACACTAGTTTGTTAGATGTTTTTATGTTCATTTGTATGTTCCTTGACCATAAGGAAATTATTTTGTGGTCTTTTCAATTTTATTGTATTGGTCTTTGACGAGATTCTTGTACGGGTGAGA
1	5863907	5865030	5864530	AT1G17150	upstream 3k of TSS	3.71135	10.2021	ATACTGATTAGATATCAGGGAGTGGCTCAAATTTTCCACTATTTAAAGAAATTAGAATCAACTAATCAAACGTTTTTTACCAAAAAAAAAACTAATCAAACGTTGCATATAATAAAATCTATTTTAGAGTTTTTGTAACGACGGGGTCAACTGAAACTGGAGATTGTCACTTATTTCAAGAATTTCTATACACATGTGGGGTTTATTTTTTGCAACGTTTCACCAATATTTTTCATTAATTATTGATAGACAAATCTGATAGTTTTTTTATTTTATTTTTACACTAGTTTGTTAGATGTTTTTATGTTCATTTGTATGTTCCTTGACCATAAGGAAATTATTTTGTGGTCTTTTCAATTTTATTGTATTGGTCTTTGACGAGATTCTTGTACGGGTGAGA
1	5863907	5865030	5864530	AT1G17160	upstream 3k of TSS	3.71135	10.2021	ATACTGATTAGATATCAGGGAGTGGCTCAAATTTTCCACTATTTAAAGAAATTAGAATCAACTAATCAAACGTTTTTTACCAAAAAAAAAACTAATCAAACGTTGCATATAATAAAATCTATTTTAGAGTTTTTGTAACGACGGGGTCAACTGAAACTGGAGATTGTCACTTATTTCAAGAATTTCTATACACATGTGGGGTTTATTTTTTGCAACGTTTCACCAATATTTTTCATTAATTATTGATAGACAAATCTGATAGTTTTTTTATTTTATTTTTACACTAGTTTGTTAGATGTTTTTATGTTCATTTGTATGTTCCTTGACCATAAGGAAATTATTTTGTGGTCTTTTCAATTTTATTGTATTGGTCTTTGACGAGATTCTTGTACGGGTGAGA
1	5869153	5869902	5869656	AT1G17170	upstream 3k of TSS	3.03085	4.51299	AGATTAGCGTACAACACTCATTTCTCACATAAATCTGTTGTCAAAATAATATAACTTGTATTTAACAAAAATATGTGAACATTACATTAAAAAAACTGAATACTGATCAATATTAAGAACCTAAAAAGTAAAGAGGGAATTTTTGACTTATTATTCGCAAAACTCATAGTATTGATATGAGTGACACCCAAACAAAAAAATGATGTAATCAAGTGCGCCAAAAGGAAAGAAAGAAAACAATCCGACTTAAAGAAGACAAACAACGAACAACAACTGTAGAACTAATTTAATACAACTTTTTTGGCTTTAAGAGCAAGCAAAATGCGATTCAAAACCCCTAAAAATTACCAAACATATTTTCTATTCATCACACATATAGACACAAAACAGCAAACGAGAG
1	5871406	5871906	5871656	AT1G17180	upstream 3k of TSS	2.39349	1.49225	TTTCAGACAGCTAAAATTTGTTTTTTTGTTTTTTTTTCGTCATCCTTAAAGTAAATATAGTCCTAACCAAAGAAAAGTAACCAATAAAAAGTTTGGAAAAAGTGAAGGTAAAAAGGTATGATGGCGTAAGCAGTGGCATAATCAATTCAACTCTGTGAATCATGTGGTCAATGTCTTGAACCGCAAAACATTAATAAATGAGTTGTTCAACTAAATAATTGTATACTACTCGTTACCAATCTCTAGGTTTAAGCTTTCTGATTTAAAATTTGTCACATAAATTTTACACCAAAATATTTATTAATTCCACATTTTAATATAAAGTACGAGAAACTTTACACGAGAAGAAATCAACATGAAATTTCAACATATAAATTACAAACCCCCTTGATAGTTTTTT
1	5876656	5877530	5877030	AT1G17190	TSS to down 0.5k of TTS	3.08827	5.43471	TATCGTTAATTGTGGAGCTATGAATCAAATTCGAAAGAAATGTTACAATATACCTCTAGATTGAGACTGGCCACGAGACTGAGAACACTTATCTATCTTGTATTTTTATTTTTGGTTTTATATTTTTGTCAAATTTATTTTTGCTTTTATCTTACGAGGCAGTTTAAGTTTAAACATTAACAAACAAAAACAAAACAATAAAATTATGGTCAATGTAATTACACATATATATATATATGTATAATCTTGCGTAAAGATATGGTTTGATTGATCCAACACTTAAACAAAACCTTTAATATGCGTTGCTAAGCTGTCCCTTATCATAATCCCTATCAAATTCATCATTCATATTTTTTAGTTCCTCTATTATTTATTTATTTAAGGGTAAATTAGGAAAAAG
1	5876656	5877530	5877030	AT1G17200	upstream 3k of TSS	3.08827	5.43471	TATCGTTAATTGTGGAGCTATGAATCAAATTCGAAAGAAATGTTACAATATACCTCTAGATTGAGACTGGCCACGAGACTGAGAACACTTATCTATCTTGTATTTTTATTTTTGGTTTTATATTTTTGTCAAATTTATTTTTGCTTTTATCTTACGAGGCAGTTTAAGTTTAAACATTAACAAACAAAAACAAAACAATAAAATTATGGTCAATGTAATTACACATATATATATATATGTATAATCTTGCGTAAAGATATGGTTTGATTGATCCAACACTTAAACAAAACCTTTAATATGCGTTGCTAAGCTGTCCCTTATCATAATCCCTATCAAATTCATCATTCATATTTTTTAGTTCCTCTATTATTTATTTATTTAAGGGTAAATTAGGAAAAAG
1	5920026	5920783	5920406	AT1G17280	upstream 3k of TSS	3.10168	5.16782	ATTCTCCACCACTCATCAAAGAATCTGTGCCGGTTCTTGGAATCAATTTTTCCTTCTCTTCATGAAATATAAAAAAAATAGCTGCAGAAGAAGAAAAAAAACTAGTGATTAGTAGTGAGACAAAACAGCTGTTACCTGCAATTTTTTCTTTTCTGAAATTGGACTTACACTAATACCTCCAAATTCCAAAGTTATGCTTAAAAAATAATTTCAATAAAGTTAAGTTTCAGCCTCTTTTGAGTTCCCCGATAACAGTAGGCAGAAATCACGTGCTCTAATCACATGACCACCATCTCTTAGTTTCAAAGCAGTTACATGAGTTAGGTAATGTGAATATGTGGATCTTTGTCTCTACATATGATATTGTATCATTGTTTCAATGTAGATGCTTGAGGAATAT
1	5920026	5920783	5920406	AT1G17285	upstream 3k of TSS	3.10168	5.16782	ATTCTCCACCACTCATCAAAGAATCTGTGCCGGTTCTTGGAATCAATTTTTCCTTCTCTTCATGAAATATAAAAAAAATAGCTGCAGAAGAAGAAAAAAAACTAGTGATTAGTAGTGAGACAAAACAGCTGTTACCTGCAATTTTTTCTTTTCTGAAATTGGACTTACACTAATACCTCCAAATTCCAAAGTTATGCTTAAAAAATAATTTCAATAAAGTTAAGTTTCAGCCTCTTTTGAGTTCCCCGATAACAGTAGGCAGAAATCACGTGCTCTAATCACATGACCACCATCTCTTAGTTTCAAAGCAGTTACATGAGTTAGGTAATGTGAATATGTGGATCTTTGTCTCTACATATGATATTGTATCATTGTTTCAATGTAGATGCTTGAGGAATAT
1	5920026	5920783	5920406	AT1G17290	upstream 3k of TSS	3.10168	5.16782	ATTCTCCACCACTCATCAAAGAATCTGTGCCGGTTCTTGGAATCAATTTTTCCTTCTCTTCATGAAATATAAAAAAAATAGCTGCAGAAGAAGAAAAAAAACTAGTGATTAGTAGTGAGACAAAACAGCTGTTACCTGCAATTTTTTCTTTTCTGAAATTGGACTTACACTAATACCTCCAAATTCCAAAGTTATGCTTAAAAAATAATTTCAATAAAGTTAAGTTTCAGCCTCTTTTGAGTTCCCCGATAACAGTAGGCAGAAATCACGTGCTCTAATCACATGACCACCATCTCTTAGTTTCAAAGCAGTTACATGAGTTAGGTAATGTGAATATGTGGATCTTTGTCTCTACATATGATATTGTATCATTGTTTCAATGTAGATGCTTGAGGAATAT
1	5931780	5932906	5932530	AT1G17330	TSS to down 0.5k of TTS	2.59799	3.91248	AAATCAGGTTCTTGGTGGGTATATAAAAAAAAAAACAGTTTCATGTGAAGAACTTACGTTGGGAGTTTTACCAAAAAAAAAACTTACGTTGGGAGTATTCGAATACAATTTTACTAATTAAAAGACATAGTTGTTTACTTGTTTAGATTATAAATAGAAAATAAATCCTTTACGATAATTATAATACGACACTCCTTTTTTTACATACAATTATTCCCTTCTTCTATTTTTGTACTTTTGTTTGAAAACCAATTAATATTTGGAAAGAGTTTGCTTCGTACACAAGGAAATTTTGTTGAATTTAATAAAAATATATAATAATCGAGTGGACTGTTCATGTTTAGCCAAGTCGTTTGGTTTGTAGTATTAAAAAAGACTAATTAATCGCGTATAGAATACA
1	5931780	5932906	5932530	AT1G17340	upstream 3k of TSS	2.59799	3.91248	AAATCAGGTTCTTGGTGGGTATATAAAAAAAAAAACAGTTTCATGTGAAGAACTTACGTTGGGAGTTTTACCAAAAAAAAAACTTACGTTGGGAGTATTCGAATACAATTTTACTAATTAAAAGACATAGTTGTTTACTTGTTTAGATTATAAATAGAAAATAAATCCTTTACGATAATTATAATACGACACTCCTTTTTTTACATACAATTATTCCCTTCTTCTATTTTTGTACTTTTGTTTGAAAACCAATTAATATTTGGAAAGAGTTTGCTTCGTACACAAGGAAATTTTGTTGAATTTAATAAAAATATATAATAATCGAGTGGACTGTTCATGTTTAGCCAAGTCGTTTGGTTTGTAGTATTAAAAAAGACTAATTAATCGCGTATAGAATACA
1	5939780	5940280	5940030	AT1G17345	upstream 3k of TSS	2.33995	1.01536	TTCTTTTACCAATTAGCTTATCTCCCACAATGTGCAGTTCGATCAAAGACAGATGCTTTTGTTTTATGACTTCAATTGTCGAATTAGTTTTTATTCAAGAAAGTATAAATTTAAATACGTACATATTAAAATATATGGACCGCTTGTGTTCAAAAAAACATATATATAATAACTAAACTACAAGATTTTGTGTGTAATAATTAAAAAGCTAAATTACTATACACCCTATTCTTTCGGCCAAAACCGTAACTTTAAGCGCGACACTAAATATAATTATCATGGAGATCTTATCTCAATCATGATGTAATCTTTATCTAAAAATCATCGATCACCCTTGCTTGGTCCGATTCATTGCACAACAAGACACAAGAGTAGATTGTCCAGCCCACATACACACGTA
1	5939780	5940280	5940030	AT1G17350	upstream 3k of TSS	2.33995	1.01536	TTCTTTTACCAATTAGCTTATCTCCCACAATGTGCAGTTCGATCAAAGACAGATGCTTTTGTTTTATGACTTCAATTGTCGAATTAGTTTTTATTCAAGAAAGTATAAATTTAAATACGTACATATTAAAATATATGGACCGCTTGTGTTCAAAAAAACATATATATAATAACTAAACTACAAGATTTTGTGTGTAATAATTAAAAAGCTAAATTACTATACACCCTATTCTTTCGGCCAAAACCGTAACTTTAAGCGCGACACTAAATATAATTATCATGGAGATCTTATCTCAATCATGATGTAATCTTTATCTAAAAATCATCGATCACCCTTGCTTGGTCCGATTCATTGCACAACAAGACACAAGAGTAGATTGTCCAGCCCACATACACACGTA
1	5945158	5945906	5945158	AT1G17360	upstream 3k of TSS	2.83818	3.50404	CTACTCATTGGGGTTTTATTTTTGCCTTTTTGTTCTGTACAGAGTCGCTTGATGATGCGGTTGTTTCAGTGGATAGCTGGACCCAACTAAACCACCCCTGCTTTGGTTTGTGGGTTCCATGGTGAAGAAAAGAAAAGCTGCATACTTTTGCTTTGTTTGGTACATCTAAACCAATCTAATTTCCTCTTCCGGTTCCTCAAGGGAAAAGATTTCATGCATTTGAGAACCATCCTGTTCTCGCATGTGGATTAGTAGTGTTTGGTTTATACACTAACCGGTTTGCCATTTTTATACATGTATAATATTTAGTTAATCAATTGATTTTGATTGTGATCAATCAATCATTCGTCAAAGTTATATAAAATATCAATATACTATTAATGTTAGTATGGAGGAAGAT
1	5957406	5958030	5957530	AT1G17370	upstream 3k of TSS	2.30483	0.857189	AATAGAATTAAACTTCTCAATAATAAATTTATTAACAACAACCAAAAAAACCAAAAAACAAATCTTACATAAAGCCATGAGATTATATCATATTTAGTAATATTCCATCGCATGCATTTTTAACTAGTTAAAGAACTATATCTAGTGTGAAGAAAGGAATTTTCATCCATGATTAATAGTAAGAAAATTAATGTTAATAATCCATCATTGTGCAAGTAATTTATCTATTGTTTTATGAGTTGGTACAACAAATTTATTGCCCTGTCTTATCATAAAAATATGTTCACCTCTTGTTTCTTGTTTGGCACAGTTTAGTTGTCTACCATCAACGGCCAGATTTCAAAATTGGACTACTTTTTTATATATATTTTCGGTTAGAATTTACCGCACGTTTTCCTTA
1	5957406	5958030	5957530	AT1G17380	upstream 3k of TSS	2.30483	0.857189	AATAGAATTAAACTTCTCAATAATAAATTTATTAACAACAACCAAAAAAACCAAAAAACAAATCTTACATAAAGCCATGAGATTATATCATATTTAGTAATATTCCATCGCATGCATTTTTAACTAGTTAAAGAACTATATCTAGTGTGAAGAAAGGAATTTTCATCCATGATTAATAGTAAGAAAATTAATGTTAATAATCCATCATTGTGCAAGTAATTTATCTATTGTTTTATGAGTTGGTACAACAAATTTATTGCCCTGTCTTATCATAAAAATATGTTCACCTCTTGTTTCTTGTTTGGCACAGTTTAGTTGTCTACCATCAACGGCCAGATTTCAAAATTGGACTACTTTTTTATATATATTTTCGGTTAGAATTTACCGCACGTTTTCCTTA
1	5963782	5964280	5964156	AT1G17400	upstream 3k of TSS	2.70792	2.40251	AGGCCATTACCATATTTTAGATGCGAGTATAAAAGTTTAAAAAACATTTTTTAAAAAAAATTAGTGTATATGATATATATCTAGTATCTATTTAGTAGACAAGTATCTTTTTTTTTGTTAAAATTTATTAGACAAGTATCACTATCAAATAACGTAACAAATCCAAGAGATTCAGATTCTCTTAGTTTTAAGGAGTTCCGGATTTTACATTTTGATAGTCAATGGTTAAGAAGCACATTTTCTTATGGTTTCAAAAGGGGTTGTTTAGTAGCGAAATCGCATTCAAAATGTATTTTTAAGAAAAGATATTATTATTTGTAGTAAGCAAAAATGTGTGTTTAAATTGATATATTGATTGAATACATGACGATATGTTTAAACGGAGTTGTCTCGTGAAATA
1	5976656	5977406	5977030	AT1G17420	upstream 3k of TSS	2.55001	2.25928	GCCTTGATAAATTGGTAAGTTTGATTTAATATGCATTTAAATATAAAACTCTTTTTACATATACTTAATCTTCAACTATCATTCTAAAGTCATACCCTTTTAACACTTTATTTATCCTCTCTTTTTTTTTTTTGGACAACTAACTTTATTTTATCCAATCAGCTTTTAAAATCTTAATTAACATGGTTTGGATTGGACAAGCTAAGTAATAATACTATAATACGCCACGTATATATACGACGTATCCTTCTTCTCTTCACGTATAAAATAAAAATAGTGTGTTATTGCCATAACATACGTGTTTTCTAAAATTTAAAAGAAAGTCATTTATCATGAAAAGGTATCATAATCAGAATAAGAGTAATCAGTTTGAAAACTAGCTAGTTGACTAAAACAGAAA
1	5983280	5984030	5983656	AT1G17430	TSS to down 0.5k of TTS	2.47688	2.17934	TTATTTCTAGAGGGATGCTATGGATTGAGATGCTTTATTCGAATCTACGAATAAAATATGACTCTGATTAATTTGATATATATGATGCAGAAAACGTTAATCGTTTGGGGAGACAAGGACAAGGTGTTTCCCTTGGAGCATGCTTATCGGCTGCAAAGGTAAATACTACATTGATATTTTATGGTAATAAGTCCCATAACAAGTGTTGTCATAATAACTACATCCGTATAAAATATTTAATATTTCTACTAGGTCAAAAGAGATGAAACATCGAACGTGAACGCATGTGATTATTGATCGTGAATCCAATATGTCGAAACTAATAAAAATTATATACTTTTGCAGGCATTTACAGAGTTCAAGATTAGAGATAATAAAGGAAACAGGACACGCTGTTAAC
1	5983280	5984030	5983656	AT1G17440	TSS to down 0.5k of TTS	2.47688	2.17934	TTATTTCTAGAGGGATGCTATGGATTGAGATGCTTTATTCGAATCTACGAATAAAATATGACTCTGATTAATTTGATATATATGATGCAGAAAACGTTAATCGTTTGGGGAGACAAGGACAAGGTGTTTCCCTTGGAGCATGCTTATCGGCTGCAAAGGTAAATACTACATTGATATTTTATGGTAATAAGTCCCATAACAAGTGTTGTCATAATAACTACATCCGTATAAAATATTTAATATTTCTACTAGGTCAAAAGAGATGAAACATCGAACGTGAACGCATGTGATTATTGATCGTGAATCCAATATGTCGAAACTAATAAAAATTATATACTTTTGCAGGCATTTACAGAGTTCAAGATTAGAGATAATAAAGGAAACAGGACACGCTGTTAAC
1	6017406	6018156	6017530	AT1G17500	upstream 3k of TSS	2.9957	5.21792	AAGAAAAGGAGTTTCTGACACGTCATCATCATCATCTCCCAATGCTAATAAAAATGGCTAATATAATATTAGTACATGATTCTAAAAATAAAAGCTACACTTTTCTTTTCAATGGTAATTTTTAAGCTTATAATTTTTCCAAATACTACAAAATTGCACCTAATAAATACAAAGACTAATGGAAAATAACAATAATAAAGAGATGTCGGCATTAATTGACCGATTTTAAAATAAAATAAAGGTTTATTTTTAACTTACACAAAATTGAGTGGAACAAGTGTTTTTATTTGTTTGTTTGACCAATCAAAGAGTGATCCAATTAATTGAACGGGAAAAACAAGACCAGTTCATTTACATTATAATAATATAATTATTGATTTTTCCTTAAAAATATTTGTAT
1	6061780	6062404	6062155	AT1G17620	upstream 3k of TSS	2.94386	3.7714	ACATATTTATCACATTTTCTCCCAAAATGCTTAGCAAATAACAACTGGACTCTCGTGACTTCTCCTTGCACCCTATAATACTCTACACGCGTGACATCTACGCGCTGGTGTGAACGCGTGTAAGCTCTAGTCCCGCGTTGAGCTGTCACTCTCTGTGTCGGTCCTCTTCGCTTCCCCTCTCTCCTTCTCCACTAATCTTACACTAATTATTAAACTAATCACCCATTAACTCTAAATCTCAACAAATCATAATCTCTTATAAAGAAGACACACATCTCCTAAATCTTACCCTTATTATTATTCATTCTCTCTAATCAAATCCTCTTCTCTCTCAAATCTCAATCTCCGATTATGACAGACGACAGAGTTTACCCTGCATCAAAACCTCCCGCCATCGTCG
1	6063156	6064153	6063780	AT1G17630	upstream 3k of TSS	3.24328	7.55087	GTGACAAAAAAATCTGTTGGTCTTGTGATTAATTAATTAATTAAGTGTGGGTGCGAAGTTACGTCCTCTTAAGGTCTAGAAGGTGTCGGTGAAATGAATTCAACTTTAACAAGAAAAAGCAAAGCTCTACAAATGATTAAAAATCAGGTGTTATGTTGTAATCAACAACAAAAAAAAAAAAAAAAGCGATTAGTTGTTGTTGTGGAATTTTGGTGTCAAGACGACGGCTAACATGTGGTGGAATTTGTTTGTTTTCGACGAAATAATAAAACTCAAGTAGGAGAGATTTGGTTAGTTTAATCAGTTAAGAATATACTAGTCTGATTATAATAAAACCAAATCGAGTAGACTAATACAAACATATAATGTAATGTCCAACCACATATATTATTAAAAAAAT
1	6098280	6099030	6098530	AT1G17720	upstream 3k of TSS	3.04331	5.02308	CTGTAGAAAATGGAGGAACGAGAGAAGAAAAACGCCTTGGCCTTTTTCTCTCTCTAAAAGGACAAAAGTGGAATTATAACTTTTTTCTTTTTTTTTTCCTTCGAGACCAAAACGAAGGAACAAATCCGTATAAGTTAATATGTCTAATACTATAATGTTTTTGTCCTGATTCCAAAGTATCCTTAGCGTTACAGTCGGTGACATTATTTATTTGACCACTACATATCGGTGGACAGTGACATATGTTTTCGCCTATCATTGGTCAGTTGTGGAGGTGCTGCGCTTTCCACTGTTGTGTTGTGTGATGGGGGAAAATGTATAATTATCATTAGTAAGTACTAAATAATTATTTTTGCCAAATTATCCTAAATAGAATTCCATTGCACATTTGTTTTTTCTA
1	6098280	6099030	6098530	AT1G17730	upstream 3k of TSS	3.04331	5.02308	CTGTAGAAAATGGAGGAACGAGAGAAGAAAAACGCCTTGGCCTTTTTCTCTCTCTAAAAGGACAAAAGTGGAATTATAACTTTTTTCTTTTTTTTTTCCTTCGAGACCAAAACGAAGGAACAAATCCGTATAAGTTAATATGTCTAATACTATAATGTTTTTGTCCTGATTCCAAAGTATCCTTAGCGTTACAGTCGGTGACATTATTTATTTGACCACTACATATCGGTGGACAGTGACATATGTTTTCGCCTATCATTGGTCAGTTGTGGAGGTGCTGCGCTTTCCACTGTTGTGTTGTGTGATGGGGGAAAATGTATAATTATCATTAGTAAGTACTAAATAATTATTTTTGCCAAATTATCCTAAATAGAATTCCATTGCACATTTGTTTTTTCTA
1	6102906	6103530	6103280	AT1G17744	upstream 3k of TSS	3.10841	5.07924	TTTTGTCATGGCAAATATCATTTTCTCGAGTCTTTGTTGTCTTTTTTTCTTTTTAAAAACTTTATATTCGTTAATAGTTTATTACAATTTTTAAATTACCTTAATTATTGATTCGGCGTATATAGTGCAACTTGATTAGCAGAAGAATATGGGATTCTTTTTACAATATACAAATTTGTAGATATTTTAGTACACAATATACAAGTGGGTCATTAAAAAATAATCATGCATCATAATTGATAAGACTCAATTATTTGTTTCTGGTACTACTGTTAAGGTGGAATTGTCGTCAGTCAAAGCATCAATATACGATCGAGACAGAAACTGAGAAAGTGTAGACATTACAATACCATTATCTCTTCTAAGTCTTAATCACTTTCACTTAAAAATCACTTTTGTA
1	6098280	6099030	6098530	AT1G17745	upstream 3k of TSS	3.04331	5.02308	CTGTAGAAAATGGAGGAACGAGAGAAGAAAAACGCCTTGGCCTTTTTCTCTCTCTAAAAGGACAAAAGTGGAATTATAACTTTTTTCTTTTTTTTTTCCTTCGAGACCAAAACGAAGGAACAAATCCGTATAAGTTAATATGTCTAATACTATAATGTTTTTGTCCTGATTCCAAAGTATCCTTAGCGTTACAGTCGGTGACATTATTTATTTGACCACTACATATCGGTGGACAGTGACATATGTTTTCGCCTATCATTGGTCAGTTGTGGAGGTGCTGCGCTTTCCACTGTTGTGTTGTGTGATGGGGGAAAATGTATAATTATCATTAGTAAGTACTAAATAATTATTTTTGCCAAATTATCCTAAATAGAATTCCATTGCACATTTGTTTTTTCTA
1	6105530	6106410	6105656	AT1G17750	upstream 3k of TSS	2.30188	1.33875	CCACTCTCTAAATCCTTATGGTGAAAATCACATTTTCTTTGTCAACTATGAAAATTTATGAACTACAGTATAATTATAGGGTTTGGTGATGGAGACATATATAGAAGTTGTTATTAAATTCGTTTGGGACCTGCAAAAGTGACGACCAACCAACTTAAAATCGAAATGGACAGTATGATATTTCCAAAATAAACGTGTTAAAATGTTACAAACGAATATTGTATACATTAAAGAAAGTATGATTCTTCGTTGGGACTTTTTTGACTTCTCAATACCATGAGACGACCAAACCAAATTGAATTCAGTTAAGGAATTAGATAGATTATAATATGTAATGGTGCACGTCGAATGATTGAGTTATGTTGGTGGAATGAATATAGAATATCAATTTAAAGATGAT
1	6139530	6140159	6140030	AT1G17830	upstream 3k of TSS	2.63853	1.59082	TTATTTTTATAATCAAATCATTTCGGACCGTACGATGCGACGGATACAAATAAACGTATCATTTCACTTTTCTCGTCTTTGCGGTGGTTTAACTTTTGTTTGTGTGATAACTAATCTATCATATTGAATGATTTTAAGAACGAAAAGGTAAGTAAAAGCTATTTTTGAAAAATACAGTAGTATGTATTCGTTTCTTCTTCCTCAGTCTGTAAGTAAACACGGATTCAATAGTGAAAAGAAAAAAGAAAACACGGATTCAATTATTGAGCACTAATTGGTTAAAGGCCCATTATGTTCCATTTTGTTTTTTGGGCTTTGACTCTTTTGTCACACATGCGTTGACGTAGTAGAATTTTATAAACATTTTAGCCCAATATAACATTCTTTCAGCATCTTGATC
1	6139530	6140159	6140030	AT1G17840	upstream 3k of TSS	2.63853	1.59082	TTATTTTTATAATCAAATCATTTCGGACCGTACGATGCGACGGATACAAATAAACGTATCATTTCACTTTTCTCGTCTTTGCGGTGGTTTAACTTTTGTTTGTGTGATAACTAATCTATCATATTGAATGATTTTAAGAACGAAAAGGTAAGTAAAAGCTATTTTTGAAAAATACAGTAGTATGTATTCGTTTCTTCTTCCTCAGTCTGTAAGTAAACACGGATTCAATAGTGAAAAGAAAAAAGAAAACACGGATTCAATTATTGAGCACTAATTGGTTAAAGGCCCATTATGTTCCATTTTGTTTTTTGGGCTTTGACTCTTTTGTCACACATGCGTTGACGTAGTAGAATTTTATAAACATTTTAGCCCAATATAACATTCTTTCAGCATCTTGATC
1	6148778	6149413	6149030	AT1G17850	upstream 3k of TSS	3.10304	4.01698	GAGAAAAAGAGACGGCATCTTTCTTTAATCTAAAGATCTTTATGTCGTATGAGGCCTTAAGCCCAATTCAAGCCCAGTTTGTCTTATAGCTAAGATAAGAAGAGATTAGTAAGAAAATATTCCAAATTTATATCAAACTTTAGTGTATACTATTCTGGCTATTTAATTCGATTTAGATTGGATTGTTATATTAAGACCTTATCTAATTTACATTTAGACAGTATCCAGTTTTATCATCCACTAGTCAATGAAAGGGACATTTTTCGTCAGGGGTGATCGAAATATGACGTCGTCAAGCTTTGACCACAAATATATAAACATATCAACACGTCAACGAAATTATCATATGCTCGACCACAAACTAAATAATACACCGAGCATTTAACCAAAATCAGATGCA
1	6148778	6149413	6149030	AT1G17860	upstream 3k of TSS	3.10304	4.01698	GAGAAAAAGAGACGGCATCTTTCTTTAATCTAAAGATCTTTATGTCGTATGAGGCCTTAAGCCCAATTCAAGCCCAGTTTGTCTTATAGCTAAGATAAGAAGAGATTAGTAAGAAAATATTCCAAATTTATATCAAACTTTAGTGTATACTATTCTGGCTATTTAATTCGATTTAGATTGGATTGTTATATTAAGACCTTATCTAATTTACATTTAGACAGTATCCAGTTTTATCATCCACTAGTCAATGAAAGGGACATTTTTCGTCAGGGGTGATCGAAATATGACGTCGTCAAGCTTTGACCACAAATATATAAACATATCAACACGTCAACGAAATTATCATATGCTCGACCACAAACTAAATAATACACCGAGCATTTAACCAAAATCAGATGCA
1	6155656	6156280	6155909	AT1G17880	upstream 3k of TSS	3.53669	6.54628	TTGGAGAATGTAATGTGGAGGAGATCTGAATATCCGCCGGCGATCTGAATCGGTGTCGGATATTTTGTTATTCAGTTTATGGATCCTGGCCCATGGGCCTAAATAAAATAGTCACCTCACTCTCCGCCCATTTCGCTTACTTTTCCATCGTTACGTTATTGGCCTATTGCAATTAAACCGGACCAAATTCCGGTTCGCAGCTGTGAGTTACCAAATTAGCTCCATCAGCCAGGTGTCCGTACTCCGTACCATCCATAAGAAGAGTACGGATTCGAATAAAATATAAGCCTAGTGGTTTGGTGAAGACTGTGACAAACCTTTAGAAGACTCAAATAAACAAACATTAGCCTAGTGGAGCATTTTTGCGATAGAAGACGACACATTCTTTTTCATCATCGAT
1	6155656	6156280	6155909	AT1G17890	upstream 3k of TSS	3.53669	6.54628	TTGGAGAATGTAATGTGGAGGAGATCTGAATATCCGCCGGCGATCTGAATCGGTGTCGGATATTTTGTTATTCAGTTTATGGATCCTGGCCCATGGGCCTAAATAAAATAGTCACCTCACTCTCCGCCCATTTCGCTTACTTTTCCATCGTTACGTTATTGGCCTATTGCAATTAAACCGGACCAAATTCCGGTTCGCAGCTGTGAGTTACCAAATTAGCTCCATCAGCCAGGTGTCCGTACTCCGTACCATCCATAAGAAGAGTACGGATTCGAATAAAATATAAGCCTAGTGGTTTGGTGAAGACTGTGACAAACCTTTAGAAGACTCAAATAAACAAACATTAGCCTAGTGGAGCATTTTTGCGATAGAAGACGACACATTCTTTTTCATCATCGAT
1	6155656	6156280	6155909	AT1G17910	upstream 3k of TSS	3.53669	6.54628	TTGGAGAATGTAATGTGGAGGAGATCTGAATATCCGCCGGCGATCTGAATCGGTGTCGGATATTTTGTTATTCAGTTTATGGATCCTGGCCCATGGGCCTAAATAAAATAGTCACCTCACTCTCCGCCCATTTCGCTTACTTTTCCATCGTTACGTTATTGGCCTATTGCAATTAAACCGGACCAAATTCCGGTTCGCAGCTGTGAGTTACCAAATTAGCTCCATCAGCCAGGTGTCCGTACTCCGTACCATCCATAAGAAGAGTACGGATTCGAATAAAATATAAGCCTAGTGGTTTGGTGAAGACTGTGACAAACCTTTAGAAGACTCAAATAAACAAACATTAGCCTAGTGGAGCATTTTTGCGATAGAAGACGACACATTCTTTTTCATCATCGAT
1	6173530	6174906	6174406	AT1G17940	upstream 3k of TSS	3.00164	6.36866	ATCATTCATTTAAAACTTGCAATCTAACAATATCCAGCTTAAAAAAAAATCTAAAAATGCCGTGGTTAACATATAAACTTCATTTTGTGAAATACCGGATTTGATTATAATAATGTGATGCTTATTAAAAGACCTAGTAAACTAAAAGACAATCGTCATAGAGATTTTTTGTTGCTGCTGTTACAAATAGAATAATAATTAATGAGAGACAAACGAAATCGTCACCGGCCTAATTACGTTACAAGGTGCATAAGCACTACACGTCCGTTCACACTTGTTTGTCTATGTTCCCATAATTAAGGCCCCATGGCTGGGCTGCTCAATGTTTATACAAAGGAAAATGCCATCCACGTGTCAGCCTCGTTGGTCACGTGATGGTTACTATTTTGGGCGGGCTCAC
1	6173530	6174906	6174406	AT1G17950	upstream 3k of TSS	3.00164	6.36866	ATCATTCATTTAAAACTTGCAATCTAACAATATCCAGCTTAAAAAAAAATCTAAAAATGCCGTGGTTAACATATAAACTTCATTTTGTGAAATACCGGATTTGATTATAATAATGTGATGCTTATTAAAAGACCTAGTAAACTAAAAGACAATCGTCATAGAGATTTTTTGTTGCTGCTGTTACAAATAGAATAATAATTAATGAGAGACAAACGAAATCGTCACCGGCCTAATTACGTTACAAGGTGCATAAGCACTACACGTCCGTTCACACTTGTTTGTCTATGTTCCCATAATTAAGGCCCCATGGCTGGGCTGCTCAATGTTTATACAAAGGAAAATGCCATCCACGTGTCAGCCTCGTTGGTCACGTGATGGTTACTATTTTGGGCGGGCTCAC
1	6193906	6194530	6194406	AT1G17980	upstream 3k of TSS	2.44093	1.69251	CACTTCTGTGATGTAACAGATGATGTCTCTTCACACAAAGACATTTCAAGTTTAGTTATTATTCAGCGAAGAATGAGATTTTCTTTTATCCCTTAGCCTTTGCCCTATCTTGATAAGGTTATGGAAATTGCTGGTCCCCATGACAAGTATGTGATTGGTGTAACACACCATCCGTACAGTGAAGATTGCACCATCGATGCCAACTTGTATTCTCTATTATTATCATCTCTGTCTCACCCCATTTCGATCGATGACATCACTACTCAAAAGTTATGTGTCATATATACTAAACAAAGGACACTACTTTATGAGAACTCAATTACCATGCATAAAAGAATAAAGGCATTTCAGAGCCTCAAATCTTTGTTTCTCTATGTAACTGTTACATTCATAACAGAAC
1	6193906	6194530	6194406	AT1G17990	upstream 3k of TSS	2.44093	1.69251	CACTTCTGTGATGTAACAGATGATGTCTCTTCACACAAAGACATTTCAAGTTTAGTTATTATTCAGCGAAGAATGAGATTTTCTTTTATCCCTTAGCCTTTGCCCTATCTTGATAAGGTTATGGAAATTGCTGGTCCCCATGACAAGTATGTGATTGGTGTAACACACCATCCGTACAGTGAAGATTGCACCATCGATGCCAACTTGTATTCTCTATTATTATCATCTCTGTCTCACCCCATTTCGATCGATGACATCACTACTCAAAAGTTATGTGTCATATATACTAAACAAAGGACACTACTTTATGAGAACTCAATTACCATGCATAAAAGAATAAAGGCATTTCAGAGCCTCAAATCTTTGTTTCTCTATGTAACTGTTACATTCATAACAGAAC
1	6195911	6196530	6196280	AT1G18000	upstream 3k of TSS	2.44631	1.97496	TTCTCGTAAACTCAAAACAGGGCTCGGATCTGTGACTGTTTGTGATCCGTCTGTTACGATTCTTTCTTTAGTAGTAGCGGACATTTTCATGGGAATAAATATTAACTAAAACTTAATTTTCTAACAAAACAAAATTGATGCTCTCTACTGGTTTAATCTAATCCTAGTAAACTGTAATAACTAGAGCGAAAAGAACATGTCAATGAATGTTATCTGTTACGTTCTTTCTACGAAAATAAAAGTCAAACGTCATTATTTTTAGAAAAACAATAGCTACTTCTTCACGTTGACACTGACAACCAAAAAACTAGTACTCCCTCTGTTGTTTAGAAAAACATAAAAGAAAACATGTTACTAAAAAATAGTTATAAATATATAATTTTTTTGTATTTTACAATTT
1	6199530	6200036	6199530	AT1G18010	upstream 3k of TSS	2.565	2.24781	CTAGGTCGATATTAATTAATTATATAAAAATATAATAGTATATTACGTTCTTTGTTCCTAAATGATTGATTTTTTTAGAAGAAAAAATTGTTTCTAAAAGATTGATTTTTTTTAATATGTTTTTTATGTAATATTTATTGGTTATTATTAATGAATTGTAAGTTTTAAGAAAAATAATTAAACATTTTTAATTTAAAAATCAGAAAATTGTAAAATACAAAAAAATTATATATTTATAACTATTTTTTAGTAACATGTTTTCTTTTATGTTTTTCTAAACAACAGAGGGAGTACTAGTTTTTTGGTTGTCAGTGTCAACGTGAAGAAGTAGCTATTGTTTTTCTAAAAATAATGACGTTTGACTTTTATTTTCGTAGAAAGAACGTAACAGATAACATTC
1	6201406	6202030	6201660	AT1G18020	upstream 3k of TSS	2.31993	1.31188	AAATGCCTTTATTCTTTTATGCATGGTAATTGAGTTCTCATAAAGTAGTGTCCTTTGTTTAGTATATATGACACATAACTTTTGAGTAGTGATGTCATCGATCGAAATGGGGTGAGACAGAGATGATAATAATAGAGAATACAAGTTGGCATCGATGGTGCAATCTTCACTGTACGGATGGTGTGTTACACCAATCACATACTTGTCATGGGGACCAGCAATTTCCATAACCTTATCAAGATAGGGCAAAGGCTAAGGGATAAAAGAAAATCTCATTCTTCGCTGAATAATAACTAAACTTGAAATGTCTTTGTGTGAAGAGACATCATCTGTTACATCACAGAAGTGTTGAATGAGTCAAGATGGAAAGTTGTTTGAGAAAACAAATTAGAAAACTCTA
1	6201406	6202030	6201660	AT1G18030	upstream 3k of TSS	2.31993	1.31188	AAATGCCTTTATTCTTTTATGCATGGTAATTGAGTTCTCATAAAGTAGTGTCCTTTGTTTAGTATATATGACACATAACTTTTGAGTAGTGATGTCATCGATCGAAATGGGGTGAGACAGAGATGATAATAATAGAGAATACAAGTTGGCATCGATGGTGCAATCTTCACTGTACGGATGGTGTGTTACACCAATCACATACTTGTCATGGGGACCAGCAATTTCCATAACCTTATCAAGATAGGGCAAAGGCTAAGGGATAAAAGAAAATCTCATTCTTCGCTGAATAATAACTAAACTTGAAATGTCTTTGTGTGAAGAGACATCATCTGTTACATCACAGAAGTGTTGAATGAGTCAAGATGGAAAGTTGTTTGAGAAAACAAATTAGAAAACTCTA
1	6219156	6220158	6219906	AT1G18070	upstream 3k of TSS	3.51675	9.51041	AGCAAAAATCGTTATCAGACTCGTCTATTCATTAGTTGCGTGTCCACTCTCTTATTATATTCTTATTCAATTGAATTTTTCCAATCTAAAGTAGGTTAGAAAAAGATTGGCAAGATTTGTTTCATGATTAACAATTTAAATAAATAAATTAATTAAATTAACAGACTAAAAAGAGTGAATTAGAAAAATAACTAGAAAAAAGTAAGTTCTTGAGTAGTAATGAAAGTGACAATTGCTAGTAAATAAGTGGTTTATGAAATCATATATATGAAGTGACAATTGCTGTAAATATGTGATTTAATAGCTTTTCATTAAATATCACAACAAAAAATCTGTGAAATGAATCAATAGCTATTAAATCACAAAAGTAAAAAAATCTGTGAAATGAATCAATAATCCT
1	6219156	6220158	6219906	AT1G18075	upstream 3k of TSS	3.51675	9.51041	AGCAAAAATCGTTATCAGACTCGTCTATTCATTAGTTGCGTGTCCACTCTCTTATTATATTCTTATTCAATTGAATTTTTCCAATCTAAAGTAGGTTAGAAAAAGATTGGCAAGATTTGTTTCATGATTAACAATTTAAATAAATAAATTAATTAAATTAACAGACTAAAAAGAGTGAATTAGAAAAATAACTAGAAAAAAGTAAGTTCTTGAGTAGTAATGAAAGTGACAATTGCTAGTAAATAAGTGGTTTATGAAATCATATATATGAAGTGACAATTGCTGTAAATATGTGATTTAATAGCTTTTCATTAAATATCACAACAAAAAATCTGTGAAATGAATCAATAGCTATTAAATCACAAAAGTAAAAAAATCTGTGAAATGAATCAATAATCCT
1	6219156	6220158	6219906	AT1G18080	upstream 3k of TSS	3.51675	9.51041	AGCAAAAATCGTTATCAGACTCGTCTATTCATTAGTTGCGTGTCCACTCTCTTATTATATTCTTATTCAATTGAATTTTTCCAATCTAAAGTAGGTTAGAAAAAGATTGGCAAGATTTGTTTCATGATTAACAATTTAAATAAATAAATTAATTAAATTAACAGACTAAAAAGAGTGAATTAGAAAAATAACTAGAAAAAAGTAAGTTCTTGAGTAGTAATGAAAGTGACAATTGCTAGTAAATAAGTGGTTTATGAAATCATATATATGAAGTGACAATTGCTGTAAATATGTGATTTAATAGCTTTTCATTAAATATCACAACAAAAAATCTGTGAAATGAATCAATAGCTATTAAATCACAAAAGTAAAAAAATCTGTGAAATGAATCAATAATCCT
1	6242034	6243530	6243156	AT1G18140	upstream 3k of TSS	2.69701	5.14991	TTTTATTAAAAGAATTTGTTAGAGTTTCCGTTTGGTGCATTATGGTTACCATATATATAAAAAATTCACATTATCTGTTTCTGTAACAATAAAGTATGGGACGAAAGTATATAATCTCTTCTTAAACCAGAGATCAAAACATGTTGTTTATATAAATGGAATTATAGGCTTTGTAGTTAATTCCGCTTATTAAATCTTCGTACTGATAATATGGAAATTTGAAGTCCACATTAGTGATATATAGATGTATGATGGAATACTTTTAAAAAGTCTTATATTAGGAAAATCATTGAAACTTTATGGTCGATAAAGTGATGTGATCTGTGCATGGGTTGGTGCGAGCCATCGAAGAGAACAAATAATAGGACGAAATTGCAAACTGTTTTAAACCTGATAAAAA
1	6243780	6244532	6244156	AT1G18150	TSS to down 0.5k of TTS	2.90786	4.88102	TTGCAGTTTCTTTTTCTTATCGAGACTGTAGTTTGGAGTTGGTGAGTAAGCTCCCTGGAGCTCACTTTACTCGACCATACCATTATTTCTGACCTCTTTTTCAAAAACCCGATTTTGTTCATTTTTTTTCTTCTTCTTTTTGTCGTTTTATTTATTTTATTTTGTCGTTATGAGATTAGTCCAAGAATGGTATCAATTCAGATGGACCATGGAATATAAATAATAGATATTAGGTTAGTCTTCGTCATTAAAAAGCCAACTAACACAGCATTATTATTATGTGTGCTAATTTTTTAGTCTTATCTTTTTTACTTTTAAGAAGTCGAGTATGTTCTTCAGGTTAATATAATTTATTATATAAGACCCAATATCCCGGTTTGACCTGGACCGGATCATACCA
1	6266906	6267906	6267280	AT1G18200	upstream 3k of TSS	3.08876	7.07065	AAAATAGTGTGACCTCTTATCTATCTTAACTTTTGACTTCTTGTTATGTTTCTAGCTTAGGAAAAAATAAGAAGTTGTGATGTTTTGATTGTCTAGATCTTATTAGGATCTCAAGCGTCAAGTCATAAAGCTCAATCATGCATGTTTCTCTGTAGTCTCTGTACGTTTGAGTTTTGACATTTTACCAAATTCACTCACTGACTCACGGTTAGGTTTTGACTTGTAAAGAGTTGGCTACTTGGGCCTAAGATGGGCTTTATCAGGTCGGATTTTTCACAAAAAAAGTCAAAAAAAAAAATTCTTAAAAATGGGTGAGCAAATGAAAAGCCTTTGACCGATTCCTTTACTCGAAGAGGAAGAGTAGAATACGATTCGTAGACGTCGACGTCTTTCTTTAATC
1	6268906	6269536	6269156	AT1G18210	upstream 3k of TSS	2.27045	0.881242	GAAATATGAATGTTTTGATCTGTTATTTAAAATCCTTTTTTCTAATTAAAGAGAAGTAATGTTATATGGTTATTATATACACTCTCAAACATGGTATTCTCTTTTTATAAATACTACTTTTGCTAGGAAAAAGGAAAACTAAAATACTACTTTCAATATTCACAATGAAAAAGAATTATATATGGAACGTTTTAGGATATTAATGTTACTCTCAGTCTTTCCACATGGCTTAACGAAGACGGCAAGGCAAGATTATGTCACGTGCCTTGATAATTTGTTTTTTCGGCTGTAAATGTTAAAATGAAAGTTACATTTGTTTAAGACGAAATAACAATCCTGAAACAGAGAATTCTTCTTTTAATCCATTACTTGGTTCAGTCTTAAACTATGTTTTGATAAT
1	6268906	6269536	6269156	AT1G18220	TSS to down 0.5k of TTS	2.27045	0.881242	GAAATATGAATGTTTTGATCTGTTATTTAAAATCCTTTTTTCTAATTAAAGAGAAGTAATGTTATATGGTTATTATATACACTCTCAAACATGGTATTCTCTTTTTATAAATACTACTTTTGCTAGGAAAAAGGAAAACTAAAATACTACTTTCAATATTCACAATGAAAAAGAATTATATATGGAACGTTTTAGGATATTAATGTTACTCTCAGTCTTTCCACATGGCTTAACGAAGACGGCAAGGCAAGATTATGTCACGTGCCTTGATAATTTGTTTTTTCGGCTGTAAATGTTAAAATGAAAGTTACATTTGTTTAAGACGAAATAACAATCCTGAAACAGAGAATTCTTCTTTTAATCCATTACTTGGTTCAGTCTTAAACTATGTTTTGATAAT
1	6295406	6296530	6296030	AT1G18270	upstream 3k of TSS	3.40379	8.80096	ATATACTAAACCATATGACAGTTCATCAAATGGATTCGATTTAATTTATTTTAATCCAACAAAACGAGCGATAAACAACAAAACAAGTAGAGTCCAAAGTCCAGGGCACTTGACAAATCAAATCACATAATTTGAACTGTTTTAAAATCTGACAGCGACAAATACATATACGCAAGTAAACATACAGCCACATATATAGACATATACACCAGACATAAAAACTAATAATGTTCAACAAAATTTGATATAGTTATTCTTACATCTATAAAGCCTAAAAATTGATACTAATCTGTGTGTTACTGTATACGTATAATGTACACATATGAAGTCTATATAATTTTCTTAATCGACTACAAATTATTAATTAAATTTATAACGTTAATCTATTGAGTAACATGAA
1	6295406	6296530	6296030	AT1G18280	TSS to down 0.5k of TTS	3.40379	8.80096	ATATACTAAACCATATGACAGTTCATCAAATGGATTCGATTTAATTTATTTTAATCCAACAAAACGAGCGATAAACAACAAAACAAGTAGAGTCCAAAGTCCAGGGCACTTGACAAATCAAATCACATAATTTGAACTGTTTTAAAATCTGACAGCGACAAATACATATACGCAAGTAAACATACAGCCACATATATAGACATATACACCAGACATAAAAACTAATAATGTTCAACAAAATTTGATATAGTTATTCTTACATCTATAAAGCCTAAAAATTGATACTAATCTGTGTGTTACTGTATACGTATAATGTACACATATGAAGTCTATATAATTTTCTTAATCGACTACAAATTATTAATTAAATTTATAACGTTAATCTATTGAGTAACATGAA
1	6296780	6297406	6297156	AT1G18290	upstream 3k of TSS	2.73017	2.99574	AAGTCACACTTAGATACACGCATTTTCTATTTGTAATTTTCTTTGTTTGGTAGAGCGAAACATAAAACAAACTAAATAAGCTGTTCTCATAAGGGATGAATCTGATTAATTATCGAGTTTGACTTGATTATATGAAAATTAATTATGTAGCGGCCATATATATGTGCATTAATGAATTAGTGTTGTTGAAACGAAAACCTTACTTTTTGTAGTTTAATAAGTTAAATTATATCTATCAGATAAAGTCCCAATAAAGTTAAGAAACGACAACTATATTACGAAGAGAAAGAAGATACACACAGTTGTACACAACCAGCTAACAAAATTAATTAATACTTAATCATCACTTAATCCCTAAACTAATACAACTATATATATAAGCATAATTATAAAGCCAGCC
1	6298030	6299780	6299030	AT1G18300	upstream 3k of TSS	2.89801	9.87841	CAACATCATTGATAGTAGTTTGAGTTTCAATTATCAAAGAAAAGAAAAAACAATGAATAAGATAGAAAACTTGTAGTGTAATGGCCCATGGCCCATTTATAAGTTTTTTCAGCAGTAACAACAACGTTTGGGCTTCTAGAAGAAAGCAACAAAATGTGACTATGTGAGTCGTTTTATATTAGTTGAGATAAATGTTGATAAAAAAAGAAAAGAAATAAAAAGGCATCGCCTAATACCGTGTTTGCGTCAGGGACGAGTTTGTGGATGACCACACTCTCTTACTACTAAACTAACAAAAACACTTGCTCAGCTTCTTCACGCACCGTTGATGCGCGTATCTCACACCATTCCTGCATTTTCTTCTCCGTGTCTGTGCCGATGTTTTTTTGGTGGTTTACGA
1	6307906	6308906	6308280	AT1G18330	upstream 3k of TSS	3.58447	10.1755	TATTTAATGTTCATGGAAATTTCGAGAAGGTTGACACTGAGAGAGAGATATCTTGTGGCTCAGAACAAAGCTAACACTCACTCTCGCTAGTGTACACCACGCGCTGTGTCTTCTTCAAAGAATCTGATCTGTTTCTCTAATCCGTACAGAAAAAGATTCTGTGGATAAAAAATGTGAAACGTTAGCAAATTATGAAGAAGATATTTTTTTGTGATTATTTGGAAGATATCCTTTTTTTGTGTGTTTCCGATCCGTCTCTGACTTCCACTTGCTTTCGTGATATTACTCTTTGCCGGTTTGCCCCCAAAAAGGCCAAAACTAGTCTCATTGTTCAGTTTTGTAAGTTGTAACCTTCGATTTTTGTAAAGGGAAAAATACATTATTCTTGAGTTAAAAAAAT
1	6307906	6308906	6308280	AT1G18335	TSS to down 0.5k of TTS	3.58447	10.1755	TATTTAATGTTCATGGAAATTTCGAGAAGGTTGACACTGAGAGAGAGATATCTTGTGGCTCAGAACAAAGCTAACACTCACTCTCGCTAGTGTACACCACGCGCTGTGTCTTCTTCAAAGAATCTGATCTGTTTCTCTAATCCGTACAGAAAAAGATTCTGTGGATAAAAAATGTGAAACGTTAGCAAATTATGAAGAAGATATTTTTTTGTGATTATTTGGAAGATATCCTTTTTTTGTGTGTTTCCGATCCGTCTCTGACTTCCACTTGCTTTCGTGATATTACTCTTTGCCGGTTTGCCCCCAAAAAGGCCAAAACTAGTCTCATTGTTCAGTTTTGTAAGTTGTAACCTTCGATTTTTGTAAAGGGAAAAATACATTATTCTTGAGTTAAAAAAAT
1	6324406	6325780	6324906	AT1G18370	upstream 3k of TSS	3.26229	7.95113	ATTTATTTGCAGATCAAGCGGGAAATAGTAACTACTAACCAATTTGGCGTATAAAAATAGTAAACTACGTTTACACCCTCATTATACTTCACTAGGCAGAACCTCCCCTCTATTGCAGCAAGTGGGATTGGAATATTATTATACGAGTCTTTGAGGTGTGGAGTCAAGGTCTTCGGCATGAGATTTTGAAATATCTGCAAGCCTGTATATTTCGTTTTTTATAGCAACTTTAGTTGAATATGTGTATACAAATATTAAGAAAACAACATAAATGGATAAATAAACTCAAAAGATAACACATGTATTCTCATTTTCCTTGGTCAAAAATTCAAACTTCAAAAAAAAAAAACAATCAATTCTCCATCTCTTTGCTATTTATTCAATGGTGTGTTTTTGATTG
1	6326656	6327406	6326906	AT1G18382	upstream 3k of TSS	2.61548	2.75295	GATGTGATTAACATTTAAGATTAGTTTCGTCAGACTCCAGAACGTATACTTTGACCAAATTGGTCGAGAATTGTTATCGTCATTGACCAAAACTTTTAATAATCTTTAAAGACACATTTTGACTTTTTCAACCTGGATTTACGTGTCCAGTTTTCTGTTTATCATTTGTCCCAAGTATTTATGTGGTAGTCTTCGCTCCAAAAATATTAGGGATTACACAGCTGGTGTTTTTGTAGCGCGAGCATGCTGCTGGATCAAATCTTGGGCTTTTTGGGTCGAACCTACACTAGTTATTATCGATCCGGTTTTACTTTTTCATGGTCGGTCTTAGAAGAAGCAAAAAAACGACTTTTTAATTTTCTTGCGTTTGAAGTTTCTGCTAGTAGACCGACGACGACTC
1	6324406	6325780	6324906	AT1G18390	upstream 3k of TSS	3.26229	7.95113	ATTTATTTGCAGATCAAGCGGGAAATAGTAACTACTAACCAATTTGGCGTATAAAAATAGTAAACTACGTTTACACCCTCATTATACTTCACTAGGCAGAACCTCCCCTCTATTGCAGCAAGTGGGATTGGAATATTATTATACGAGTCTTTGAGGTGTGGAGTCAAGGTCTTCGGCATGAGATTTTGAAATATCTGCAAGCCTGTATATTTCGTTTTTTATAGCAACTTTAGTTGAATATGTGTATACAAATATTAAGAAAACAACATAAATGGATAAATAAACTCAAAAGATAACACATGTATTCTCATTTTCCTTGGTCAAAAATTCAAACTTCAAAAAAAAAAAACAATCAATTCTCCATCTCTTTGCTATTTATTCAATGGTGTGTTTTTGATTG
1	6333156	6333774	6333537	AT1G18400	TSS to down 0.5k of TTS	3.1761	4.77399	TTATTGGTTTAAGTAGTCTCTTTTTTTTTGGCATTATATTTGCATGGTTTAAGTCTAACTAGTTGTTGTTATGACAATTACTTTATTTTAACGTGATAAAGTATTTCTATTAGTATTGAATAATATGAATGGAATACAATTGGCAGAGAGCAAAGGCACGTGAGACAGTGGAGATGGGGAGACAAACAAGAGATGGGAGTCCTGTCTTCCATTTATCAACATGGTCCCTTTGACTTTTGTTTTCTCTTTTCTCTTTTCCTTCTTTTTTATTGTTTTCGAAATTATTCTTCTATTTATTTGGATGCGATATGTCATATATACGACCCAACTTGGGATAATATTTGTAATCTGTATACTTGTAATTTCGACGATATAAATTTATTGGTGACTTATAATTGTC
1	6335406	6336280	6335906	AT1G18410	TSS to down 0.5k of TTS	2.81011	4.49682	TTATATACAAAAATAGTTACAATCTCTAGTTGCCCATGACGCTTAAACGTAGCCTCTCAAGTCTCAACCACTTAATCTTAATTTTTCTGAACTAGTCAATGCTTCTGTTGCTATCTTAACATACATGAAACAGCATATTATGTTGAGGATGATCATATATATATTCATATTTTTATTAGATGCTGAAGAGGACAGAATTGGGGGTTTACAATAACAAGTGAAAATATTGGGGCCCCAAAATATTCCAAAAATAGATTTGGCGATCACATCATTCGGTGACAGAGAACAAAAACAGGGCTAAATTCAAGTATGCAAATTACACTGTGGGGACTACCCACCAATATTTTGTTATTAGTGGAATTACTATGGATCGGATTGGAGCTAACTGTTGAGTGTTGAT
1	6352030	6352530	6352280	AT1G18450	TSS to down 0.5k of TTS	2.70113	2.72822	TTAAAAAAGAAGAAAAAATCAGCTTTATCGTGCCTCTCAAAAAGCTAATGACTTCGAAGTTCCAAAATTCCGGTCTTCGAACATATTTTATAGAATAGCAAAATGTTTTGAACCACAAGATTATTAATAATATAAATAATGTAATTGATATTGGTAAGTAATAATACTTTTATTAATCATAAAATGGTCTGAATAATAATAAAGACAAAATGGACGTAACTTCTCCGCCACTACAGACTTACGTGTCATGTCTCCATATCCGCATGCAAAATCCAATAGATGACACATTCTAAATCATCCAATTATATACGCCCACGTGTCAACCTCTGTCTCGTCTCTCTAAATAACGTTTACCGACCTTCTCTTGTGGACGGTAAGAATCGCCGGCGTCCCCTAATAT
1	6352030	6352530	6352280	AT1G18460	upstream 3k of TSS	2.70113	2.72822	TTAAAAAAGAAGAAAAAATCAGCTTTATCGTGCCTCTCAAAAAGCTAATGACTTCGAAGTTCCAAAATTCCGGTCTTCGAACATATTTTATAGAATAGCAAAATGTTTTGAACCACAAGATTATTAATAATATAAATAATGTAATTGATATTGGTAAGTAATAATACTTTTATTAATCATAAAATGGTCTGAATAATAATAAAGACAAAATGGACGTAACTTCTCCGCCACTACAGACTTACGTGTCATGTCTCCATATCCGCATGCAAAATCCAATAGATGACACATTCTAAATCATCCAATTATATACGCCCACGTGTCAACCTCTGTCTCGTCTCTCTAAATAACGTTTACCGACCTTCTCTTGTGGACGGTAAGAATCGCCGGCGTCCCCTAATAT
1	6360154	6361530	6361030	AT1G18470	upstream 3k of TSS	3.12956	9.80181	TTATCCAAAGAGAACAAATAAACATACAACAAACACCTCAATTTATATTAAAATATTTCTACGATTGTGACTTATGAAAACTAAACAATTGCATTTTTCTTTTTCTATTGTGGGGTAAATAAATTTTACAATAACGCATAAAGCGTTTAAAACCATTATCATATCAATGTTATAAAAAACTTGAGGATAAATTAATACAATAACCTTCATACTTGGAAGAGTCACAACAAACAATAGAGGCGTTGACGGTTCTAAATGTATTTAAATTGGTTGCAATTCTGACACAACTTCCTCCTTTTTGTATGAATGAATCTTGTTTTCTTTCTTTTTTTTGTTGTCATAAGGAGAATGAATCTTGTTTTCTTATTTCTTGTCTTTTAGTAAAAAACTATTTGTGTAC
1	6360154	6361530	6361030	AT1G18480	upstream 3k of TSS	3.12956	9.80181	TTATCCAAAGAGAACAAATAAACATACAACAAACACCTCAATTTATATTAAAATATTTCTACGATTGTGACTTATGAAAACTAAACAATTGCATTTTTCTTTTTCTATTGTGGGGTAAATAAATTTTACAATAACGCATAAAGCGTTTAAAACCATTATCATATCAATGTTATAAAAAACTTGAGGATAAATTAATACAATAACCTTCATACTTGGAAGAGTCACAACAAACAATAGAGGCGTTGACGGTTCTAAATGTATTTAAATTGGTTGCAATTCTGACACAACTTCCTCCTTTTTGTATGAATGAATCTTGTTTTCTTTCTTTTTTTTGTTGTCATAAGGAGAATGAATCTTGTTTTCTTATTTCTTGTCTTTTAGTAAAAAACTATTTGTGTAC
1	6360154	6361530	6361030	AT1G18485	upstream 3k of TSS	3.12956	9.80181	TTATCCAAAGAGAACAAATAAACATACAACAAACACCTCAATTTATATTAAAATATTTCTACGATTGTGACTTATGAAAACTAAACAATTGCATTTTTCTTTTTCTATTGTGGGGTAAATAAATTTTACAATAACGCATAAAGCGTTTAAAACCATTATCATATCAATGTTATAAAAAACTTGAGGATAAATTAATACAATAACCTTCATACTTGGAAGAGTCACAACAAACAATAGAGGCGTTGACGGTTCTAAATGTATTTAAATTGGTTGCAATTCTGACACAACTTCCTCCTTTTTGTATGAATGAATCTTGTTTTCTTTCTTTTTTTTGTTGTCATAAGGAGAATGAATCTTGTTTTCTTATTTCTTGTCTTTTAGTAAAAAACTATTTGTGTAC
1	6388280	6389156	6388406	AT1G18560	TSS to down 0.5k of TTS	2.49809	2.66721	TAGTTGTACGAAAAAAGAAAATAGCTTATCTCTTTCTTTGTACCTTAGATTTTTCCTTGGTATAATGGATATCGATATGTCCAAGTCCAGTGTTTGAGTGACCAAGTTGTTGCTTTAATTTAATCTAGTTCAAATACGACTACTTTTGTGTTGTACCTCTCTACCTTACCTTCCTCGAATTTTCAATTCGTGTGCTAGTTTGCCAATTGTTTCTTTATAATTTTGTCGTCTCTATGATTGTTTAAGCATATTTAAATATTTGAGAGAAAAAAATACTAAGAGTTCAGTCGTATTTTGAAAAGTCCTCGCACTCCAAGTTTTAAAGTTGAATTCATTCTGTCATGGAAACGTACCTTTGTGGTTTTTCATTTCGATAGACATTTTTTAACTCTTCTGATAA
1	6388280	6389156	6388406	AT1G18570	upstream 3k of TSS	2.49809	2.66721	TAGTTGTACGAAAAAAGAAAATAGCTTATCTCTTTCTTTGTACCTTAGATTTTTCCTTGGTATAATGGATATCGATATGTCCAAGTCCAGTGTTTGAGTGACCAAGTTGTTGCTTTAATTTAATCTAGTTCAAATACGACTACTTTTGTGTTGTACCTCTCTACCTTACCTTCCTCGAATTTTCAATTCGTGTGCTAGTTTGCCAATTGTTTCTTTATAATTTTGTCGTCTCTATGATTGTTTAAGCATATTTAAATATTTGAGAGAAAAAAATACTAAGAGTTCAGTCGTATTTTGAAAAGTCCTCGCACTCCAAGTTTTAAAGTTGAATTCATTCTGTCATGGAAACGTACCTTTGTGGTTTTTCATTTCGATAGACATTTTTTAACTCTTCTGATAA
1	6393156	6393656	6393156	AT1G18580	upstream 3k of TSS	2.4418	1.21339	CATTTTGATGGAAAATTGCTTTCAAAAACGAATATAAAGTAATTCATACACATTAATTTTTGTTATTCCACTCGCGAGGGTTGCTTCCACGAATCAATGAAAGATAAATCTATCGAATAAGTTGTTGTTTTCTAACAAATTATATAAACAAGTTGCAAGTATTTTATGATCATGTACACTATGCAATCAACCGGGCCATATCTAATTTTCTTTTTCTTTTCTTCCTTTAATTTCTTAACTTTTTGATCTGATAGTCGATTTAAAGAGGTTGATACAGTAGTTTGTGGATAAATATATTTAAAATAATTTCTAATATCATAAATAATGCATAAGCATGTGGGTCGTCACTAAGTCATTGCCGGTCTTTGCAGTTGGCACTCTGTGTAGTGGCCACATTCTT
1	6430906	6431906	6431030	AT1G18670	upstream 3k of TSS	2.9543	5.96168	AAAAGTTTAGAGAATGTTGTTTTTTTCTTTTAGAGTTTTTGATTTCTGCGTGAATTGCGGAAGACGAAATCAAAAATTAAACAGAGATAGATCAAAAGTAAATGTCGTGTAATCAAAAATAGAAATGTTTAAGGCGAAATCTACGGCAAGATTTTTTGGATCGACAGTGAATAATGATGACTTGATTGATCACTCTCTTTTACTTTCTGTGTTAAGTATTTCTACAGCTTTTTTTCTTTGTATAGTTCAATTTGATATAGTAGTGTTTTTTTTCTAATTAAGTGAGTAACATTGTTGAGAAAATCGAAATTAATAGGATTAAAAAATTATGCAATGGAACGAGAGTTTGACTAGCGGCGACCAGTGTGAGAGTGAGCTAATACGGCCAAAAACGGTGGTG
1	6430906	6431906	6431030	AT1G18680	TSS to down 0.5k of TTS	2.9543	5.96168	AAAAGTTTAGAGAATGTTGTTTTTTTCTTTTAGAGTTTTTGATTTCTGCGTGAATTGCGGAAGACGAAATCAAAAATTAAACAGAGATAGATCAAAAGTAAATGTCGTGTAATCAAAAATAGAAATGTTTAAGGCGAAATCTACGGCAAGATTTTTTGGATCGACAGTGAATAATGATGACTTGATTGATCACTCTCTTTTACTTTCTGTGTTAAGTATTTCTACAGCTTTTTTTCTTTGTATAGTTCAATTTGATATAGTAGTGTTTTTTTTCTAATTAAGTGAGTAACATTGTTGAGAAAATCGAAATTAATAGGATTAAAAAATTATGCAATGGAACGAGAGTTTGACTAGCGGCGACCAGTGTGAGAGTGAGCTAATACGGCCAAAAACGGTGGTG
1	6430906	6431906	6431030	AT1G18690	upstream 3k of TSS	2.9543	5.96168	AAAAGTTTAGAGAATGTTGTTTTTTTCTTTTAGAGTTTTTGATTTCTGCGTGAATTGCGGAAGACGAAATCAAAAATTAAACAGAGATAGATCAAAAGTAAATGTCGTGTAATCAAAAATAGAAATGTTTAAGGCGAAATCTACGGCAAGATTTTTTGGATCGACAGTGAATAATGATGACTTGATTGATCACTCTCTTTTACTTTCTGTGTTAAGTATTTCTACAGCTTTTTTTCTTTGTATAGTTCAATTTGATATAGTAGTGTTTTTTTTCTAATTAAGTGAGTAACATTGTTGAGAAAATCGAAATTAATAGGATTAAAAAATTATGCAATGGAACGAGAGTTTGACTAGCGGCGACCAGTGTGAGAGTGAGCTAATACGGCCAAAAACGGTGGTG
1	6462156	6464278	6462654	AT1G18720	upstream 3k of TSS	3.25031	12.74	GGAAAGTGAGTCTGATGAGGAACAATTAGCGGGAAATACGCTTCTGCACGATTCTACCTGACAAAAACCAAAACTAATCAATCTTTAAAAACAAAAAATAAGTTAGCAGAGGTGAAGAAGGAGAGCTTGTCATGTCTTTGTCAGTAACCTTCGTGCTTCCATGTTTCAAAGCCTCTTCGAGCTTGTAATTGTAAACCACACGTGTGGTTTATTGTTTTTGTTTTCTTTTCAAATTTAAGTTTAATTTTCAGATATTTCTTTTTTTTGTGTGTGTGTTAGGAACACATGACAGGAGATATGATGTAACATTTTTATTTAAACAAAAAAAAGATCTGCATCACTGCATGTAGTGTATTTTGTCGTGTGTCAATTAATTCTTATAGTTGTACAATTTTAATTC
1	6456530	6457906	6457656	AT1G18730	upstream 3k of TSS	2.62436	3.15438	ATCAACAATAAAGAAAGTTGGATTCCCTCCCACCTCCGAATTCCAATCTAGAAGATGTTTATCTTTAGAATCCAAACATTTTAGGTGCCTCAAGCGGATTTTTTTATATATAATTTATATACTAATTATTATGATACACTGATATTAGTAGCTAGCTAGTATAAATAAAACACTAAGCTACATATTTAATCAATATGAATTTAATTTAGGTGATACTGTATTAGTGTTTTTATGATTACATAAAGAATCATAAAAGTTTATATTTAAGCTACCAGTTTTACTCATTAGTTAAACACAAAGAATTGATTGGTTCAAAACGGACTAAAACAAGTCGAGCGGAACAACAATTGACCTGTGAATATGTGATTGTAATACATGCAACGCATTTTGTTTATTTTTC
1	6462156	6464278	6462654	AT1G18735	upstream 3k of TSS	3.25031	12.74	GGAAAGTGAGTCTGATGAGGAACAATTAGCGGGAAATACGCTTCTGCACGATTCTACCTGACAAAAACCAAAACTAATCAATCTTTAAAAACAAAAAATAAGTTAGCAGAGGTGAAGAAGGAGAGCTTGTCATGTCTTTGTCAGTAACCTTCGTGCTTCCATGTTTCAAAGCCTCTTCGAGCTTGTAATTGTAAACCACACGTGTGGTTTATTGTTTTTGTTTTCTTTTCAAATTTAAGTTTAATTTTCAGATATTTCTTTTTTTTGTGTGTGTGTTAGGAACACATGACAGGAGATATGATGTAACATTTTTATTTAAACAAAAAAAAGATCTGCATCACTGCATGTAGTGTATTTTGTCGTGTGTCAATTAATTCTTATAGTTGTACAATTTTAATTC
1	6462156	6464278	6462654	AT1G18740	upstream 3k of TSS	3.25031	12.74	GGAAAGTGAGTCTGATGAGGAACAATTAGCGGGAAATACGCTTCTGCACGATTCTACCTGACAAAAACCAAAACTAATCAATCTTTAAAAACAAAAAATAAGTTAGCAGAGGTGAAGAAGGAGAGCTTGTCATGTCTTTGTCAGTAACCTTCGTGCTTCCATGTTTCAAAGCCTCTTCGAGCTTGTAATTGTAAACCACACGTGTGGTTTATTGTTTTTGTTTTCTTTTCAAATTTAAGTTTAATTTTCAGATATTTCTTTTTTTTGTGTGTGTGTTAGGAACACATGACAGGAGATATGATGTAACATTTTTATTTAAACAAAAAAAAGATCTGCATCACTGCATGTAGTGTATTTTGTCGTGTGTCAATTAATTCTTATAGTTGTACAATTTTAATTC
1	6462156	6464278	6462654	AT1G18750	upstream 3k of TSS	3.25031	12.74	GGAAAGTGAGTCTGATGAGGAACAATTAGCGGGAAATACGCTTCTGCACGATTCTACCTGACAAAAACCAAAACTAATCAATCTTTAAAAACAAAAAATAAGTTAGCAGAGGTGAAGAAGGAGAGCTTGTCATGTCTTTGTCAGTAACCTTCGTGCTTCCATGTTTCAAAGCCTCTTCGAGCTTGTAATTGTAAACCACACGTGTGGTTTATTGTTTTTGTTTTCTTTTCAAATTTAAGTTTAATTTTCAGATATTTCTTTTTTTTGTGTGTGTGTTAGGAACACATGACAGGAGATATGATGTAACATTTTTATTTAAACAAAAAAAAGATCTGCATCACTGCATGTAGTGTATTTTGTCGTGTGTCAATTAATTCTTATAGTTGTACAATTTTAATTC
1	6483656	6484156	6483780	AT1G18800	upstream 3k of TSS	2.70016	2.59492	GTGAATCTGGGCAAACTGATTTAGGGTTTTGGGGGTTTTGTTAACCAATTAGATTACGTCACGTTACAGAAGAAGGGTATTTTTGTCATTTAGAGCCGGGAATTTCATATGTTTCTTTTGTTTAGGTTTTTTATTTTATTTTTATATAATTGGTTTTGTGATTTAAAAATAATAGAATCTACCCATCCATATATAGATTAATGGTGATTAAGTGATTAACAAAAATATATCTAGCTTAAATGATGTGATGTTGTTTAAGTTTTTTTATGATTAAAGAAAAAGTCATGTGTTGACAACAACAAAAGTCATGTATTGACAACAACAAAAAATTCATGTAATTGGTGACAAAAACAATATTAGGTAACAAATCAAACAATACAATCATGATGATTTCTTAATA
1	6494654	6495280	6494906	AT1G18830	TSS to down 0.5k of TTS	2.90412	4.24233	TATTGCTTTATGATAATGGCTTAAAATCTTTGTTATATATGGAAGCGAATTGAAAAACATGAACCTAAACGATTTGATAACATGATTTGAAATGTGGGCCGCTGTGTTTTAAATTAAATTACATTAACATAAACATAACAAAAAAACTCCATCATGATCTTTTCTAGCAACCAAAAAGAATGATAACGACCAGACCGTCTATTAATTAGATATATAAGTAATGCTTTGACACTTGACTTCTGGCTTTATTTGTTTAATATGTACATGAACTCGACTTAATCGAATAAAGTCATCAAGTTTAATAATATTTTCTTCATAACACTAAATTTACTTTGATTTAAATTTCATATGGACATCAAACTTTATATTTTTAATATGTGTTGAACATTTTATCGGAATC
1	6496530	6497780	6497406	AT1G18835	upstream 3k of TSS	3.83112	10.2986	ACAAGCAATAGACACTGACAGATTGTTGGAGTATAATCGCATTATCAATCACATTTTTTATTATCATTATGGACTTCCATTTAAGTCTTATATACAACTATAAATAAATATATATCATTGTATATATCATTATATATATAGATAATGTTGTTTTCTTGGCAACTATATATAAAAGTATAGAATTATAAATTCCATTTCAGTAAAATTATATATATTAATGCACAAAAGATAATGAGGTTTCAATTCGGATTTTTATTTAGAAATTCAGTAATACTTTGACTACTTACTTATAACGCGAAGCAACAAATGTGGATCCCAGTTGTACACAAAAGACAACGTCAAATGCCCCATGCGATTTGATTATAAATTAGTTTTGCCCTAAAGATGATCAAAATTATTT
1	6506656	6508906	6508656	AT1G18840	upstream 3k of TSS	3.03341	8.61319	TTTTTCTCATGGTTTGAAACATTGCTGCATAAAATGAGTAAATAGAATAATTGTACAACCACTTGGTTCAATGTTTTTACATTTTATAGTCTACAAAAACTCTTTATAAACTAGTATTTAATTTCTGATTTTGGAATTTCAACCTACCGTAAAACAAAACAGCGAGACTATCTAATTACAAGACTATAATTGAATTTTAAATCTTAATTTAATATTATATGTGCACTATATGTTTCATTCTATTTAAGATAGATATTTGGTAATTTTGTAAATTATAGAAATATGTCATGTTCTCTGAACATTATTAATATAGGAGACTTGCATGTTTTTGTGAATTGTTTAATTGGCATAGTCAAAGGATGTATAGGTTGCATATATAGAAATCAACAGTTCCCAAGAG
1	6506656	6508906	6508656	AT1G18850	upstream 3k of TSS	3.03341	8.61319	TTTTTCTCATGGTTTGAAACATTGCTGCATAAAATGAGTAAATAGAATAATTGTACAACCACTTGGTTCAATGTTTTTACATTTTATAGTCTACAAAAACTCTTTATAAACTAGTATTTAATTTCTGATTTTGGAATTTCAACCTACCGTAAAACAAAACAGCGAGACTATCTAATTACAAGACTATAATTGAATTTTAAATCTTAATTTAATATTATATGTGCACTATATGTTTCATTCTATTTAAGATAGATATTTGGTAATTTTGTAAATTATAGAAATATGTCATGTTCTCTGAACATTATTAATATAGGAGACTTGCATGTTTTTGTGAATTGTTTAATTGGCATAGTCAAAGGATGTATAGGTTGCATATATAGAAATCAACAGTTCCCAAGAG
1	6506656	6508906	6508656	AT1G18860	upstream 3k of TSS	3.03341	8.61319	TTTTTCTCATGGTTTGAAACATTGCTGCATAAAATGAGTAAATAGAATAATTGTACAACCACTTGGTTCAATGTTTTTACATTTTATAGTCTACAAAAACTCTTTATAAACTAGTATTTAATTTCTGATTTTGGAATTTCAACCTACCGTAAAACAAAACAGCGAGACTATCTAATTACAAGACTATAATTGAATTTTAAATCTTAATTTAATATTATATGTGCACTATATGTTTCATTCTATTTAAGATAGATATTTGGTAATTTTGTAAATTATAGAAATATGTCATGTTCTCTGAACATTATTAATATAGGAGACTTGCATGTTTTTGTGAATTGTTTAATTGGCATAGTCAAAGGATGTATAGGTTGCATATATAGAAATCAACAGTTCCCAAGAG
1	6512280	6514030	6512404	AT1G18870	upstream 3k of TSS	2.9402	8.84025	ATCGGACAAAGTGAATTTTATTAAGCCTTGATTATTTAACCATTTGGCTTTATTTGTTTAATTTAATTTTTTTTTGTTAAAAGACTAGCAATTCTAGAAAAACAGAAAAACAGAAAAAACTAACAATCTCTCTAGTGTCTTCCAAATATTAGAATATAGTATAATCATTCACTTGGTAGGTGTCTAGGTGATCAATGAATCCGGATCACAATCGTATCCACATACAAGACAAGACAAGACAAGTGTGTATTTCTTGATTATGTCACCAAAATCAAGTCCAAAAATATCATGTACAATAATACATTTGATTATCATTATTCTCTTTCCAAACAAAAAGCAAATAGTCATAATCTAAAAGTGGTCCATCCTCTCCCAGTTTGTATATTACTGATTCAATTAT
1	6520280	6520780	6520780	AT1G18871	upstream 3k of TSS	2.17072	0.638261	CAGTCCTCTCCTTTCGATAAAGCCGACTCTTTTTACTCAAATCTATATTCTAATCCAACACTTTTGTTTTGGTATAATCTCCAAATAGCTTTTTTGGTCTCATAATGAGATCCTTCTCACTTCCCACTAATATATATATACACACACACATATACTAACACATTACACACACTTAGAGAAAGCAGAGCAGAGCATAGAGAAAAACATAACAATGGAGGTTGAGAAGACAGAGAAGAACATTGCAGAGGATGATGAGTCTAAGATCATCTACAGAGGATGGAAAGTCATGCCCTTCATCATTGGTATTTATTCATCCATATTCTTTCTTATATATATATATATATATTTTTTTTTTTTGATAAATACTTTTGTTTGCTTACAAGTATAAAGTCATCATGTT
1	6520280	6520780	6520780	AT1G18879	upstream 3k of TSS	2.17072	0.638261	CAGTCCTCTCCTTTCGATAAAGCCGACTCTTTTTACTCAAATCTATATTCTAATCCAACACTTTTGTTTTGGTATAATCTCCAAATAGCTTTTTTGGTCTCATAATGAGATCCTTCTCACTTCCCACTAATATATATATACACACACACATATACTAACACATTACACACACTTAGAGAAAGCAGAGCAGAGCATAGAGAAAAACATAACAATGGAGGTTGAGAAGACAGAGAAGAACATTGCAGAGGATGATGAGTCTAAGATCATCTACAGAGGATGGAAAGTCATGCCCTTCATCATTGGTATTTATTCATCCATATTCTTTCTTATATATATATATATATATTTTTTTTTTTTGATAAATACTTTTGTTTGCTTACAAGTATAAAGTCATCATGTT
1	6520280	6520780	6520780	AT1G18880	upstream 3k of TSS	2.17072	0.638261	CAGTCCTCTCCTTTCGATAAAGCCGACTCTTTTTACTCAAATCTATATTCTAATCCAACACTTTTGTTTTGGTATAATCTCCAAATAGCTTTTTTGGTCTCATAATGAGATCCTTCTCACTTCCCACTAATATATATATACACACACACATATACTAACACATTACACACACTTAGAGAAAGCAGAGCAGAGCATAGAGAAAAACATAACAATGGAGGTTGAGAAGACAGAGAAGAACATTGCAGAGGATGATGAGTCTAAGATCATCTACAGAGGATGGAAAGTCATGCCCTTCATCATTGGTATTTATTCATCCATATTCTTTCTTATATATATATATATATATTTTTTTTTTTTGATAAATACTTTTGTTTGCTTACAAGTATAAAGTCATCATGTT
1	6526780	6527530	6527156	AT1G18890	upstream 3k of TSS	2.5089	2.13369	AAGCAAAGTACGAAATATTCCATTAATGGAAGTCAACAACAAATTTAAAAACACTAAAAATCAATGAAAACTATGTTTCTTTGGCTTAGAAAGTAGAAACCGCAAGTCGTCCTATCCTGACTTCGCTACAAGTTCAATTGTCAATGTCATACTCGTTTTCTTTATCTTGGTTTTACATTACATTACCTTGGGGATTTGGATACCATTCAATCCATATATAAGAAAATGTGTGTTGCGCGTCTATATTCCAAAAGACCTAATTAATATATAGTAGTAAGAATTTTCACAAAGGATTAGAGATTGAAACTTTATTTTGTTCAATGAAAATGGTCTTTGATGATGGATGTACTACCATGAATAAAATTTTAGACTTTAATTTTAACAAAATGAAATGTGTGAT
1	6527780	6528780	6528780	AT1G18900	upstream 3k of TSS	2.78601	4.57681	TTGCGAAACTTGGGGAGGGCAAGGCTTCTACGTTGCAATTAAGAACTAACCAAAGTGGAAAATAACAAAAAGAAGCTCAATTTCTTCTTCTTTTTAGTCAAAGCCATATATTCTTCTATAACTCCATAAAACACATAATCCTTTTTAAAACCACAAAAAATACTTCGAATTTATCATGTATCAAACAAAATAGAAATATTTACTGGCTAATTGAGAGAAAGAAGTTATGAAAGGGGAATAAAAAAAACTATTAAGAATGGGGAGAATTCTTGTAAGAATAAGACTATTAGGTGTTATTTGGAAACTAATTAAAGATGAGGGGTATATTTGAAAGTTTAGGTAAGAGAAATGAAGTGAAAATATAAAAGGAGAGCAAAAAAAAAAGTTGAGACCTTGAATT
1	6554030	6554530	6554156	AT1G18960	TSS to down 0.5k of TTS	2.67116	2.57188	AAGCGACCTAATAAAGAGAAAGAGTTGCTTCTTATAAATCTTCGACTTTTCCATTATACAAATTAAACTGAGAAAATATTTCATAAACATAAATCAAATAGCAAACTTAGACTTGAGATTGTTCCTAAACGTTTTGGTTAAAACTTGAGATTTTCCATTATTGTTAATAAGTTGTCTCTTTGGTTTGTTTTGAGGATATTCTTTTAACTTAAAATTCATTGCATGCAACTTGACTTAAACTAATGTTTGAGGATTTGAGTGTATCATTTGAATACCATCACAGTTGCTAACGTAGGAAGTTTTGATAATTGAATTAGCTGATAACAAAGTAAACAAGCTAAGAGTTGTTTTATGATATAATTGAATACCATACGTTGACAATGTCTAAGGTTGTTAAGAG
1	6558030	6558780	6558406	AT1G18970	upstream 3k of TSS	2.60279	2.30875	ATGCTCTGTCTAACACGATAACTATGTTTTCTAAAGCGGTCTATTGATTTCGTCGTAGAAAGCAATCTGAAGAACATTTCAAAGTTAATGGTTAAAATGTCTTTTGTTAAACAGAGAAGATTTCTTACTTAGTCATAAGTTACATCATACATATTGACTTCAAGACTTAAGCTAATGATGTCTTTTAAGAAAAATGAGAAATTAGAAATCTTTTTGGTATGTTAATTGGTGAATCTTTGGTCGATAATGTACGATTTTCCATGATAAAATTAGTTGGTAATATTGGCTGGGTCAAATCTTTATGGGTTTGTTAAAGTGGGATTTTCATAAATACTATTTTTAATTACTAACAATAATTACTTGGCACAGGGTTTTTAGTTTCATTCAATGAATCATCAAA
1	6558030	6558780	6558406	AT1G18980	upstream 3k of TSS	2.60279	2.30875	ATGCTCTGTCTAACACGATAACTATGTTTTCTAAAGCGGTCTATTGATTTCGTCGTAGAAAGCAATCTGAAGAACATTTCAAAGTTAATGGTTAAAATGTCTTTTGTTAAACAGAGAAGATTTCTTACTTAGTCATAAGTTACATCATACATATTGACTTCAAGACTTAAGCTAATGATGTCTTTTAAGAAAAATGAGAAATTAGAAATCTTTTTGGTATGTTAATTGGTGAATCTTTGGTCGATAATGTACGATTTTCCATGATAAAATTAGTTGGTAATATTGGCTGGGTCAAATCTTTATGGGTTTGTTAAAGTGGGATTTTCATAAATACTATTTTTAATTACTAACAATAATTACTTGGCACAGGGTTTTTAGTTTCATTCAATGAATCATCAAA
1	6560656	6561280	6560780	AT1G18990	upstream 3k of TSS	2.87465	2.88978	TCCTCTATATTTGGATTGGGAAAAGAATTAATTTGACCAATAATACCTGAAATAACGGCTAATCGCAGACAAGTAAAATTGACAAAATTAGATTCTTTTTCTTTAAAATTTACTCTGTTTTTTGGATTGTCATGTACTATAGGGAAAAATGGTGTTTGCTAGGGAAAGAGAAAAAAAAAAATCCACAAAAGTCGAAGTGGCATATGAAATTGGCAACATTATTATGACATTAGAGATAAATGATAAAATATTCGAAGAACCATACATAGTTACATACAGTTTTAGGCTTTTATCTTATCCCCAAAAGATAAGATAATAGAAAAGCCTAAAAACCCCACAAATCACCAACCATTGATTGAGATGGGCCACATGAGAATCACGCTTGTTTTTAACTTACATC
1	6563030	6564031	6563406	AT1G19000	upstream 3k of TSS	2.89952	4.5899	GAATGGTAGTTCATAATTAAACTGTATAAGATGGTATTATAAGTGTGTTTTATAATGTAATGTTAGTGTTAAACGAATCTGGTCAACTTACTTAGTGCGATTCCCGATTACATCCAACCTGATTACCTTTATATAAAAACCATTATCTTATTTTAGCTAGCTTGTAACGAATCACACAAGCAACCAAAAAGTTACCTTGATAATCTCAATCTGTTAGTACTCTTTATTTCATCCTTCGCTTTAATCTAAATTAATCCTCCAAATCCCTTTTAGAACATTGTTTTTATTGAAATACAAATTACTTCTGGTTAGGATTAAATGATTGATAAACTAATCAAAAGAATATTCCAAATTGTGGCATCAAAATATTTGATGAAGACATGGGGCCAATGGGAGCACA
1	6564534	6565656	6565406	AT1G19010	upstream 3k of TSS	2.84615	5.00448	ACACATATACTTAGTCTATGCTACACAATTCACCTTAACTAAATAACACTTATTGCTAATAAGTGATTCGTACCAATATGAATGATAATTCTCAACCGGTGACGTTTTACATTTTGTGAAACCGTCCTTTAACATTTTGTTAAGTGAATGAATGTGGTGTTCCTGTAATAAAGTAGAAAACTCAGGGGTAACAACGTAATTAAGTGGAAAACTCAGGGGTAACAACGTAATTACTATCTTTTCCGTTCCTAACTGACAGATTTCTTCAAGGAAAAAAGCAAAACAATTGGAAGAAAAAAACAAAAAAAAAAGGATTGCTCTCTTCTCTACCTCGTTCTTTTTCTTCTTCACGACTTCGGTCGGGAAAAAATTCCCTTGCCGTAACCGCATTTTCAACCCT
1	6564534	6565656	6565406	AT1G19020	upstream 3k of TSS	2.84615	5.00448	ACACATATACTTAGTCTATGCTACACAATTCACCTTAACTAAATAACACTTATTGCTAATAAGTGATTCGTACCAATATGAATGATAATTCTCAACCGGTGACGTTTTACATTTTGTGAAACCGTCCTTTAACATTTTGTTAAGTGAATGAATGTGGTGTTCCTGTAATAAAGTAGAAAACTCAGGGGTAACAACGTAATTAAGTGGAAAACTCAGGGGTAACAACGTAATTACTATCTTTTCCGTTCCTAACTGACAGATTTCTTCAAGGAAAAAAGCAAAACAATTGGAAGAAAAAAACAAAAAAAAAAGGATTGCTCTCTTCTCTACCTCGTTCTTTTTCTTCTTCACGACTTCGGTCGGGAAAAAATTCCCTTGCCGTAACCGCATTTTCAACCCT
1	6601399	6602152	6601773	AT1G19100	TSS to down 0.5k of TTS	3.50181	6.34393	GCAATTATTGTTTAATCATAATAACTCCACCTACGTATTCTGATCATAAAGTCTTTGATTTGGTTAGACCATATTACCAAAATACTAAATGAGGAAATAATCTCTGCCAATTAAAAACATAAAACCAAGAAAAATAACAATAATCCAGCCAAAAGTAAGTGTAAGTGATACGTCACAGCTGATGATACCAACAACCACAATACGCGCATGGAAAGCCCATGAGCCAACGGCTAGTCACGTGAGAGCGCACAAACATCCATGACATTTTACCGTTGAACAACGTTAAAGGGCTAAATCAGATGCTTCAACCACATTCCACAATACGTTCTCTTGCCACGTGACGATAAATGATTCGTTCACATGGATTTCATAAAAATGAATGAGAATGTAGCTGATTCGC
1	6601399	6602152	6601773	AT1G19110	upstream 3k of TSS	3.50181	6.34393	GCAATTATTGTTTAATCATAATAACTCCACCTACGTATTCTGATCATAAAGTCTTTGATTTGGTTAGACCATATTACCAAAATACTAAATGAGGAAATAATCTCTGCCAATTAAAAACATAAAACCAAGAAAAATAACAATAATCCAGCCAAAAGTAAGTGTAAGTGATACGTCACAGCTGATGATACCAACAACCACAATACGCGCATGGAAAGCCCATGAGCCAACGGCTAGTCACGTGAGAGCGCACAAACATCCATGACATTTTACCGTTGAACAACGTTAAAGGGCTAAATCAGATGCTTCAACCACATTCCACAATACGTTCTCTTGCCACGTGACGATAAATGATTCGTTCACATGGATTTCATAAAAATGAATGAGAATGTAGCTGATTCGC
1	6619530	6622152	6621656	AT1G19180	upstream 3k of TSS	3.66077	22.723	GACAATTCTTAGCTTGTCTCTCTGCATGAATCACGCGTTAATATACTTATAATAGTAAGTTTTAAAATGTTTCGAGTATAATATCATATTAGATTTCAATTATAATTGTAAGATTATTTAGTCTCAATGAAGAGCATTTAAAAATGTGAAAGAGTTTAGGCTTTGACTGTTGACTGGTTCTAACGCGTTTTGCTTCTTATTTATACAAAAAGATTTTATTTTATTTTAATTAGAAATATTAAGTACTTTTTAGACGTGTTTAGGTTGATTAATTTCTTGTTAACATATCCGATAAAAAAAAACAGCACCAAAATCACGACGAGAATTATGCCTACGTTACGTTGATAATAAAGATTAGAGATAAAATGTAACCTCTCTTCTCTTTACATCATTACATGCA
1	6619530	6622152	6621656	AT1G19190	upstream 3k of TSS	3.66077	22.723	GACAATTCTTAGCTTGTCTCTCTGCATGAATCACGCGTTAATATACTTATAATAGTAAGTTTTAAAATGTTTCGAGTATAATATCATATTAGATTTCAATTATAATTGTAAGATTATTTAGTCTCAATGAAGAGCATTTAAAAATGTGAAAGAGTTTAGGCTTTGACTGTTGACTGGTTCTAACGCGTTTTGCTTCTTATTTATACAAAAAGATTTTATTTTATTTTAATTAGAAATATTAAGTACTTTTTAGACGTGTTTAGGTTGATTAATTTCTTGTTAACATATCCGATAAAAAAAAACAGCACCAAAATCACGACGAGAATTATGCCTACGTTACGTTGATAATAAAGATTAGAGATAAAATGTAACCTCTCTTCTCTTTACATCATTACATGCA
1	6626280	6627278	6626780	AT1G19200	upstream 3k of TSS	2.81185	5.12951	GAAATATTATTATTAGGCTTAATCGTACAACTTAAAGTAAAAATTGTAATTGAAATTTAATAAGACAATACCCTTATTGATTTTAATGGGCCTGAAGTATTATTGTTGGGCTTAATCGTACAGTTAAAATAAGATTTGTAATTGGGCCTAGTGAAAGCGATTGGAGTGGATGATATCATGATAATATGATCAAATGACGTCAGAAGATCCAAATATAATTGTTTTATTAAGTTTGGCCTTTTCCCATCTGAAAAATCTAACACGTGGGAAAAAAATAGTGAATGAATAACTCTTTATCCCAATGATCAAAAAAAAATTGGGTAAAGAACTACAAAAAAAAATAAAAAACCCAAGTCAAAATTTTCAGATTGTGAATAATGGAATTCAAAAATTCCAAAGA
1	6627656	6628280	6628032	AT1G19210	upstream 3k of TSS	2.88692	3.37272	ACTAGAAGCTTGAGTCTTAATGTGTGTGGGTCACAACTCACACGGGAAATCTCAGAGACTGTTTGGTTTTCTTGTCCTTGTCCTTGTTTTTCACGTGATTCTTTCTTTAACTCCTCTCTTTTCGTTTTCAAACGTTGAAATGTTGAATATTTCGCTGCGTCTAGAGGATACTGGTATAAAAGAATCTGAAATGATCCCTGATTCTTAGGAGGCACTGAAGAGAAGAAGAAGAAACGACCAAAGATTCATGATTAATGAAGGTAATTGTTTAGTTACATTAACATTACATCTTAGTATCTCTGTATAAGATATGCTCCTCATAGACTTGTCAAGCATTATACTTGTTATACAAATATGGAAACAAGAAAGTACAACAACATCAAGTTAGAATGAAAAATCA
1	6633402	6635406	6634406	AT1G19220	upstream 3k of TSS	3.28232	11.9876	CATTGAAAACATGATGTTATTTAATTAATATGAATTATATATAAAAGATTCAAATATATAGTTTATGTTTTGATCAAAACAGAAGAGGGTTAATAAATTAAAACATTTCACATGTAAAAGAATTCAAGTGGTAATCTTTTGGTGAGAACATATGAGATGATCACACCTCCAAATGGACATTAAACAAAAACCATAAGAGCTCATTAATATATGTTCAACTTATCGCGGTTAAACAAGAAATACCGAAGATTAGCCATGAACTTAGCAGTTTAATATACATCTCTTTCTAGAGTAATTTATAATTTACCACATGTAAATTGATTAACCAGACAGCTACATGTTTATAAATGTTAAACAAGAGATGAGGTGAAGCGATCTCAAGAGCCTTACCTAGTGAGCA
1	6641780	6643656	6643156	AT1G19230	upstream 3k of TSS	3.06204	10.2137	GAAAATGCTAAATGACAGAAGTACGACCAGTGGTTGGGTGGATCTCTAAATATGACACTATAATAAGGGCCCATCCAAGCCCATAAAAGAACATGAGAATAATAAGCAAACAAAAGAGACAGATTCTAGAAGAGGAGGTACTCAAAACTTAGGACGTACAACAATATCTATGTACTGCTTTGCGACAAAGCGTAGAATTTAGATTTAATAGTCTCCAAACAAACACAAACCTAAAGTTTCTGTTCCTTCAAGCCCCTTTATATATATCTCCCTGGTCGATCTCCTTTCGTTACATCATAATTCTTTGACCTTCTTCTTCTTCTTCTTAGCCAGCTCATATCATTTTTTAAAAATTTCATATAACGTATAAAACAATTACGTATTCTTGTCTCCCACTCTC
1	6654280	6656032	6655530	AT1G19250	upstream 3k of TSS	3.21381	12.5798	TCCTTTTTTTTGTTGGGTTGACCATTCTTCTTTCTTTTCTTTCCTTTTTTTGCCAACAACCATTCTTCTATAATATTGTCACTTGCGATGGTTTTTTTAGTATTATTAGCATATATGTATTTCGCAAATACGAAAAAAACAAAATCCAGTTGTCCTTATTTTCTGTTATTTATACTAACTCAAATACGTACACATCTATAATAATTTTATATCCAACCATGACATACCCCTAATCAGTTAGTAAATGATGTTTAATTAGGTATCTTAACATGTGTACCGAGTAAGCCAATTTTTTGTTAGTCGTGAATGTGGAGAATCTTCAAGTCAGACGTAACAGCACAAAAAAAATGAAGCCTAGTGACTAAGTCACAAATATACTTAATTAACTTGGTAGATTGTC
1	6673280	6674030	6673530	AT1G19300	upstream 3k of TSS	2.35781	1.48287	ATAGTAAATCTATTCATTTTTGCTATAAGTTTTTTAGTTTTTTCTTTGAAGTTTCTATTATGGTCCTTTGTCACTTTCCATGACTACGAAATTTATTGGTGAAATGAAATACAATAAATAAATAAATTGGATCCATTTGAAAATTCGTATTATAACGCCTATTTGCATTTTACATATTTCTGCCACACTTGTTTTTTTTTTTGGCTTATTGGTTATAGTCTTTTTATTTTATTTTTAAATGTTAGTCTTTTATTTTCAATGATTGAATTTTCTTTTCTTTTTTCCTAAGAAACTTTTTTTGGATCATGGGGAATGGGCACATCAGCACATGGTCAGGAAGTGGGTTTCCCTTTTTCTTTTGCTGACGAATTTCTAATTACCTAATAATTGTAATAATTTG
1	6677530	6678030	6677656	AT1G19310	upstream 3k of TSS	3.83914	6.92012	AAACAGAAACGGAAAACGAGAAACAAAAAAATCAAGCAAAAGAGTTGGAACAATCCGAAATATAAATTTACCGATTAGAGATTTAGATCGGGCGATGAAGGGATCGACGGAACGATCGCAATCCGCAAAGGAACACCGTTCGCTTAAGGGTTAAGGTTGGCCGGAGGAGACAAGTTTCATCGAGAGAAAGATATTTTCAGAATATTAATATTTGTATTAAACCTGTTTTGTTTTATTTAATTACCCGCGAATTGACGTGTCTTTTGGACTGGTCCCCCAATTCCACGTGGGAACATGTGTGCACGTGACGGAGAACTAGTGGCTGTTTCAAGTCAACAATATCGTCTTAACCGTTGGATTGGTTGATAACGAGAGATAATGTAACAACTAACAAATCTAA
1	6677530	6678030	6677656	AT1G19320	upstream 3k of TSS	3.83914	6.92012	AAACAGAAACGGAAAACGAGAAACAAAAAAATCAAGCAAAAGAGTTGGAACAATCCGAAATATAAATTTACCGATTAGAGATTTAGATCGGGCGATGAAGGGATCGACGGAACGATCGCAATCCGCAAAGGAACACCGTTCGCTTAAGGGTTAAGGTTGGCCGGAGGAGACAAGTTTCATCGAGAGAAAGATATTTTCAGAATATTAATATTTGTATTAAACCTGTTTTGTTTTATTTAATTACCCGCGAATTGACGTGTCTTTTGGACTGGTCCCCCAATTCCACGTGGGAACATGTGTGCACGTGACGGAGAACTAGTGGCTGTTTCAAGTCAACAATATCGTCTTAACCGTTGGATTGGTTGATAACGAGAGATAATGTAACAACTAACAAATCTAA
1	6683528	6684656	6684530	AT1G19330	upstream 3k of TSS	3.04527	6.59151	GTTTGGATCAATTATTTGTCCAAAACTTTTATCGAGTCATTGTCATTGTCACAGTTAACAAAGCCCACCCAAAAATAAAACCGTCCCCATATTTGGGGAAACTGTCAAAGCGACCCCTCACCAAACGCCTGCTTCAATTATTCGTAACTTTTAATGCTTACCCTTACTACCATTCCCCTCCCATAAAAATCAAAATTTTCATTCTTTTGTTCTTTATTGTTTTTAAACATAAACCTACGAAATCTAGAGGCTGGAACAAAATCCATTAATTACCGGGAAATTTTCAGAGGATTTGCACTAAATTAGGGGTTACTTGTTACATTTCAAAATTAGGTGACTAATTGTGGTCAATTATGAAAATTCGAGGGGTTAATGAGAATAATCCTACACGTCTGTCTCT
1	6683528	6684656	6684530	AT1G19340	upstream 3k of TSS	3.04527	6.59151	GTTTGGATCAATTATTTGTCCAAAACTTTTATCGAGTCATTGTCATTGTCACAGTTAACAAAGCCCACCCAAAAATAAAACCGTCCCCATATTTGGGGAAACTGTCAAAGCGACCCCTCACCAAACGCCTGCTTCAATTATTCGTAACTTTTAATGCTTACCCTTACTACCATTCCCCTCCCATAAAAATCAAAATTTTCATTCTTTTGTTCTTTATTGTTTTTAAACATAAACCTACGAAATCTAGAGGCTGGAACAAAATCCATTAATTACCGGGAAATTTTCAGAGGATTTGCACTAAATTAGGGGTTACTTGTTACATTTCAAAATTAGGTGACTAATTGTGGTCAATTATGAAAATTCGAGGGGTTAATGAGAATAATCCTACACGTCTGTCTCT
1	6687030	6687530	6687156	AT1G19350	upstream 3k of TSS	2.31408	1.33006	AGAGTAAGCCTGAAAAAAGTATAGTGTTACTAAAGATTATTTTGTCTCAGAACTGTACCATCAATTTAGTAAGCTTTTTCCTTTTCCTTTCATAAACAGATGATGTTTCAGATAAAATTTAAATATATTATCAGTACAGTAAGATTACATACTATATTAGTATCACTATTCTGCTATTCACTAGATTTCTTTTTCTTTTTCAACAAAATATGAATAAAATAAAGGCAAAAGCGTGTTAAATATAAATTCAATAAGTGACTACTCGTTGGAAGATCATATCTGCTTTGATGGGTCTATTTGTGGGGCAAATCCACTATCCAGTTTTCCTTTTGTGTTCAATGAACTATACAATTGTCAAAAAAAAAAAAACATGAGAATTAAAGAAAATCATCATGACCAA
1	6692282	6692780	6692410	AT1G19360	upstream 3k of TSS	2.88699	3.91074	GACTTTTCTCTTCCTTATAGCGAAATCAGAAGCCAAAGACCCAGAAGCTCAAAATGAAAAAGGACTCCTTTTTGATCACCTAGTTGAAGAAAGTTTTGGTAATGTGGTGGATCAGAGTTAAACCCTAGAAATGTTCTGTTTTTCTTCGGAGGTCTCGGTCATACCTGCCGGCTTTTGAAGTTGTTGAGAGAAAGAGAGAGCTTGTGTGTTTGGCTTCGTCTCCGAAGACGACGACGATGAATCAAAGCTCGAAAGTAATGTTCCTCTACTTCACACGATGTAGATTCCTTTCTGAAATTCTTTAGTTGAAGATGAAGTCTTAACCGTTAGATGACATGACTATTTCGCTGACTCATCTGACGGTCAACATAACACATTATAAATCGAGATTAAGGAGAAA
1	6692282	6692780	6692410	AT1G19370	TSS to down 0.5k of TTS	2.88699	3.91074	GACTTTTCTCTTCCTTATAGCGAAATCAGAAGCCAAAGACCCAGAAGCTCAAAATGAAAAAGGACTCCTTTTTGATCACCTAGTTGAAGAAAGTTTTGGTAATGTGGTGGATCAGAGTTAAACCCTAGAAATGTTCTGTTTTTCTTCGGAGGTCTCGGTCATACCTGCCGGCTTTTGAAGTTGTTGAGAGAAAGAGAGAGCTTGTGTGTTTGGCTTCGTCTCCGAAGACGACGACGATGAATCAAAGCTCGAAAGTAATGTTCCTCTACTTCACACGATGTAGATTCCTTTCTGAAATTCTTTAGTTGAAGATGAAGTCTTAACCGTTAGATGACATGACTATTTCGCTGACTCATCTGACGGTCAACATAACACATTATAAATCGAGATTAAGGAGAAA
1	6714280	6714780	6714406	AT1G19400	upstream 3k of TSS	2.58266	1.44062	TGACTCGTCGAGTCTCCTAGTGTATACGATATTAATCTTCTTGTCAACCTCTAGAATAAAAAGATTTAAAGAAGAAATTTAGTTAGTGGCAAAGATTAGACTTCTCGAACCCACCACCAAAATCACAGTTTTTTCTTGTCGATCTAATGAGAACGCAGCGCGTGTCCGAGGATTACGATGGACCCCGTTTGAGCTGATATAATCTTGTTTAAGAAAAATATCTTGTCGTTATCTCTTTCATTACAAATTTTAAATGTCGGTTAAAATGGCGAAAAGTCTACGGTGACGAAGAGGAAGAAACATAAATATCAGAAACAGTGATTGCAAAGAAGAAGATGATGTGTTCTTTTCTTTCTGACCTAACGATCTTATCGTCTAAAAGTTTTACCATTTCGTTTTT
1	6714280	6714780	6714406	AT1G19410	TSS to down 0.5k of TTS	2.58266	1.44062	TGACTCGTCGAGTCTCCTAGTGTATACGATATTAATCTTCTTGTCAACCTCTAGAATAAAAAGATTTAAAGAAGAAATTTAGTTAGTGGCAAAGATTAGACTTCTCGAACCCACCACCAAAATCACAGTTTTTTCTTGTCGATCTAATGAGAACGCAGCGCGTGTCCGAGGATTACGATGGACCCCGTTTGAGCTGATATAATCTTGTTTAAGAAAAATATCTTGTCGTTATCTCTTTCATTACAAATTTTAAATGTCGGTTAAAATGGCGAAAAGTCTACGGTGACGAAGAGGAAGAAACATAAATATCAGAAACAGTGATTGCAAAGAAGAAGATGATGTGTTCTTTTCTTTCTGACCTAACGATCTTATCGTCTAAAAGTTTTACCATTTCGTTTTT
1	6735030	6735780	6735156	AT1G19450	upstream 3k of TSS	3.0607	4.58867	CTTAATTTAAAAACATTTTAATTTGTAATTAAATAAGATATCGTTCATTTTAAATTCTTTTATATCAAATTTAACTATTGTTTTTTTTTGTCTGATTGTCGTTTTCGAGTTATTTTTTGCGCAAAGATAATTTTTTGAATCATTGTCCCATGTTCGCTCACATATACAAGCATTTGTAGTCGCTTTGAATCATTTATTTTCTTCTACATACTTCTACATACTCATTAGTATTATAATGAGCTTTTACAATGTAACTAATTACGCAACAATACTATAAAATTGTGGTACAGGCTGAGACTAAACTATATTGTATTTTTAAGAAAATGTTTTTCTTTTTGTTTAGGTAAACTGTCTACTTCAAAGATATTTTTTGGTAGGAATAATAATTAAAACTTCCCAT
1	6737530	6738156	6737903	AT1G19460	upstream 3k of TSS	3.60373	6.58281	ACACGAGGTTTTATTTTTTTAAAGAACTTCTAAATCGAGATAAATCTATGGTCGATAGAGGCAACGACAAGAAAGGCCAGTAGATATCACACCAAACACGTCTTATTGGGGTTATGATTCATAGGCTCTGATTCATCGTTCAACATATAATAATATTCTGTTGACCCAACAATGCAGATTCGTATATTTTCACTGTTCTGGGTCTTTTGTCTCTTTCTCATCTCTCACGTGTTAGTGCTTACATCTCTGTGTAGCCGTTTCCGGATCCCGACACAAGCATTCTCTTCCATTGTCCCCACTTTGCTTAGTTGGTCTGATACTTTTATCGGTTTTAATATCAATAAGTAACACGATTTTCACCATTTAACGAGTACATGCAACACGATTGTACATGTCACAT
1	6737530	6738156	6737903	AT1G19464	upstream 3k of TSS	3.60373	6.58281	ACACGAGGTTTTATTTTTTTAAAGAACTTCTAAATCGAGATAAATCTATGGTCGATAGAGGCAACGACAAGAAAGGCCAGTAGATATCACACCAAACACGTCTTATTGGGGTTATGATTCATAGGCTCTGATTCATCGTTCAACATATAATAATATTCTGTTGACCCAACAATGCAGATTCGTATATTTTCACTGTTCTGGGTCTTTTGTCTCTTTCTCATCTCTCACGTGTTAGTGCTTACATCTCTGTGTAGCCGTTTCCGGATCCCGACACAAGCATTCTCTTCCATTGTCCCCACTTTGCTTAGTTGGTCTGATACTTTTATCGGTTTTAATATCAATAAGTAACACGATTTTCACCATTTAACGAGTACATGCAACACGATTGTACATGTCACAT
1	6802778	6803285	6802908	AT1G19660	upstream 3k of TSS	2.87607	3.06097	ACCCTTTCACCAATATCTTGCATTTGATTAATGGTCGTGGTGAAGGGATAAAAATGAGAATTCAGTGTCTAGCCGTGATGACGTGAACCGTTAACTCGTGGAAAACTGACAAGTCATCAAGTAACAGTCACCGATTAAATTAAGCCTAATGGACGCCACGTGTACGGCGCCTGTGTCAGGGATGGTTATGGATAAGGTGGTTTTTTTCTTTTTTTCTTTTTGTAATGTTTGGATGTGACTTTAGTGGGATGTGTGGGAAACTGTTTTATCTACTTTGAAAGTAAATGACCAATATGGGCCTAGGCCCATTTAAATATCTACCGGTCCAAGCTTTATGACTCGATCCTTTTCGGCTCATCTCAATTCCTTTCTTCAGCAGGTCAGCTGGTGGTTATAACTA
1	6802778	6803285	6802908	AT1G19670	TSS to down 0.5k of TTS	2.87607	3.06097	ACCCTTTCACCAATATCTTGCATTTGATTAATGGTCGTGGTGAAGGGATAAAAATGAGAATTCAGTGTCTAGCCGTGATGACGTGAACCGTTAACTCGTGGAAAACTGACAAGTCATCAAGTAACAGTCACCGATTAAATTAAGCCTAATGGACGCCACGTGTACGGCGCCTGTGTCAGGGATGGTTATGGATAAGGTGGTTTTTTTCTTTTTTTCTTTTTGTAATGTTTGGATGTGACTTTAGTGGGATGTGTGGGAAACTGTTTTATCTACTTTGAAAGTAAATGACCAATATGGGCCTAGGCCCATTTAAATATCTACCGGTCCAAGCTTTATGACTCGATCCTTTTCGGCTCATCTCAATTCCTTTCTTCAGCAGGTCAGCTGGTGGTTATAACTA
1	6802778	6803285	6802908	AT1G19680	upstream 3k of TSS	2.87607	3.06097	ACCCTTTCACCAATATCTTGCATTTGATTAATGGTCGTGGTGAAGGGATAAAAATGAGAATTCAGTGTCTAGCCGTGATGACGTGAACCGTTAACTCGTGGAAAACTGACAAGTCATCAAGTAACAGTCACCGATTAAATTAAGCCTAATGGACGCCACGTGTACGGCGCCTGTGTCAGGGATGGTTATGGATAAGGTGGTTTTTTTCTTTTTTTCTTTTTGTAATGTTTGGATGTGACTTTAGTGGGATGTGTGGGAAACTGTTTTATCTACTTTGAAAGTAAATGACCAATATGGGCCTAGGCCCATTTAAATATCTACCGGTCCAAGCTTTATGACTCGATCCTTTTCGGCTCATCTCAATTCCTTTCTTCAGCAGGTCAGCTGGTGGTTATAACTA
1	6812530	6814280	6813156	AT1G19690	upstream 3k of TSS	3.31392	10.4055	ACCAATTTTCTTTTCTTGATTACGTGATAATATTTCTTATGACGACTTTAACATACAAAACTTAACAATTCCACACACACAAATAAATGGATTTTTATAGATGATTGTATTATACTTTAATGATGTTGTGTTGTCATTGACTTGAGACTCATACTACTTTTCCGTATAAGTTAACTAAATACAACCAAAAGAAAAAAGTTGAAGGAATGAGTGTTTATATATGAAAAGTTTAGTATTTGTATATTAAAAAAAAAAACCAAATCTAACTATTTAAACGAAATAATCTATAATGCGTACATTACCATGGTATCGTGGGAAACTTTTAACGACTTCCTGATTTGTGTACGTGAGGCTCCAAAATAGTGAAATTATTACCTGCCACAAATTATAGAGTCTAGAT
1	6812530	6814280	6813156	AT1G19700	upstream 3k of TSS	3.31392	10.4055	ACCAATTTTCTTTTCTTGATTACGTGATAATATTTCTTATGACGACTTTAACATACAAAACTTAACAATTCCACACACACAAATAAATGGATTTTTATAGATGATTGTATTATACTTTAATGATGTTGTGTTGTCATTGACTTGAGACTCATACTACTTTTCCGTATAAGTTAACTAAATACAACCAAAAGAAAAAAGTTGAAGGAATGAGTGTTTATATATGAAAAGTTTAGTATTTGTATATTAAAAAAAAAAACCAAATCTAACTATTTAAACGAAATAATCTATAATGCGTACATTACCATGGTATCGTGGGAAACTTTTAACGACTTCCTGATTTGTGTACGTGAGGCTCCAAAATAGTGAAATTATTACCTGCCACAAATTATAGAGTCTAGAT
1	6812530	6814280	6813156	AT1G19710	upstream 3k of TSS	3.31392	10.4055	ACCAATTTTCTTTTCTTGATTACGTGATAATATTTCTTATGACGACTTTAACATACAAAACTTAACAATTCCACACACACAAATAAATGGATTTTTATAGATGATTGTATTATACTTTAATGATGTTGTGTTGTCATTGACTTGAGACTCATACTACTTTTCCGTATAAGTTAACTAAATACAACCAAAAGAAAAAAGTTGAAGGAATGAGTGTTTATATATGAAAAGTTTAGTATTTGTATATTAAAAAAAAAAACCAAATCTAACTATTTAAACGAAATAATCTATAATGCGTACATTACCATGGTATCGTGGGAAACTTTTAACGACTTCCTGATTTGTGTACGTGAGGCTCCAAAATAGTGAAATTATTACCTGCCACAAATTATAGAGTCTAGAT
1	6831656	6832530	6832156	AT1G19770	upstream 3k of TSS	2.94302	4.82904	AATCCCAAAGGTCAAACCCCCAAAACAAACAAAGTCAATATAACTTAAACTTAACTATACCATTTCCTTATATAACCTTCGAACCATAAATCCAATTCGGAATATTCGTTGATAGAAAACAATCAAGATTCAAAACCTCAAATATTTCTCATCATCTTTTGTCGATTATTGCTTGGATTTTGTAAAGACAAGAATAAGTTACTTCTAAGTGTTGTTTACACACTTTTTTGGATGACGAAACAACCCGGAACAAGTTGAAAACGACGACGCGTAGACATGAGGCTCGCTTGATTGACCATTACGCCGCCAGGGTAGACTTTTCGTGCCCATATATAATAAACCCTTCTCTTTCCTTTATCCCACAACATCATCCACTCCAAATATCACATATTACCAAATC
1	6861780	6864906	6863028	AT1G19835	upstream 3k of TSS	3.53303	26.8453	TCCCTATAAATAAGACATATATCCTGTATATTTGTCATTTCTTATCTGTCCAAACGAAACAATACGTAATTTAACGATGCGACATGAAAGTAAAAAAACATATCCAACAGTCCATGGTCGGGTCATGACCCGTGCTGTTTGGACTGTGTAGCGGGTTGAGTCATGACCCGTACAAAACGATTACTGAACCAGTGGAACCCATGGTGGGTCAGTTTCGTATAATCGTATTAAAATAAGATTTTTAACTCTTAGTCATATTTGAGTGAGTGAGACTGTGACTGGGTCCATTCAAATAAAGCCTTGATACGTGTAAACTAGAAAACGACGTCGTATTTAGGAAGAGAAACTCGTATTACTATACCTCACCTAATGCCTTAATGTGAATTTGCCTTCTTCGACC
1	6898652	6900280	6899530	AT1G19870	upstream 3k of TSS	4.02357	19.7925	TGTTGTAAGTAAAAAGTATCAAGACTAACGAAAAAAATGGTTGTTTCTTTAAGCTTTTCTTTCCATTACTCATCTTCGTCGTATTCATCCTGAATTTGGCAGGTAAACTACTTCATGTCTTTACAGGTTACAAAATTTCCATATTTTAGAAAACTAGAGCTTTTTATATTCGATTTGAAGAAGAAAAATGGATATTGGAACAGATGGGCTTTGTAGGCCCATAGTGGGCCAGCCCAAGATAGAAAAAAGAAAAGCCGTGGATTCGAAAGAGGAAATGGAAGGTGTAGGGTATCTCTCTGTTACCAAACTGATCAAAGTCATAACCACTACTCATCGTAATATTGACAATGCCTATTCTTTTGTACAATTTGTGCCACGTGTCCTATCCATAGTACTGCCA
1	6898652	6900280	6899530	AT1G19880	TSS to down 0.5k of TTS	4.02357	19.7925	TGTTGTAAGTAAAAAGTATCAAGACTAACGAAAAAAATGGTTGTTTCTTTAAGCTTTTCTTTCCATTACTCATCTTCGTCGTATTCATCCTGAATTTGGCAGGTAAACTACTTCATGTCTTTACAGGTTACAAAATTTCCATATTTTAGAAAACTAGAGCTTTTTATATTCGATTTGAAGAAGAAAAATGGATATTGGAACAGATGGGCTTTGTAGGCCCATAGTGGGCCAGCCCAAGATAGAAAAAAGAAAAGCCGTGGATTCGAAAGAGGAAATGGAAGGTGTAGGGTATCTCTCTGTTACCAAACTGATCAAAGTCATAACCACTACTCATCGTAATATTGACAATGCCTATTCTTTTGTACAATTTGTGCCACGTGTCCTATCCATAGTACTGCCA
1	6910530	6911780	6910906	AT1G19900	upstream 3k of TSS	3.2357	7.83083	TTCCATTATAATTCAGATTGTGCAAATATATGAATTATGGTATATTTTATTTTTTTCTTTGCTGCGGTGTCAACCCTCTTAGTTTATAGGATGATTGGAGTCAATAATTTTAAACAGATATATAATAATATGAACTATATCCTCGAATGAACATATTTATATTATTGAATTATACATTAGCCTCGACGGACTTAACATATATGTACTCATCGATTATTTGAGATTAATTAGTTCGGTAGACTGCAGAGAACGAATTAATGATGGCGATGCTGTGTCAACATCAAACATGCAACTACATATTAATATTATACAAGTCAAACTCGTTACGTTTTTGACCTCTCATCAGGCGCTGTATCATCTGGTTCGTTGCATGTTATCTTCCCATGTATTTGATTTTTAA
1	6910530	6911780	6910906	AT1G19910	upstream 3k of TSS	3.2357	7.83083	TTCCATTATAATTCAGATTGTGCAAATATATGAATTATGGTATATTTTATTTTTTTCTTTGCTGCGGTGTCAACCCTCTTAGTTTATAGGATGATTGGAGTCAATAATTTTAAACAGATATATAATAATATGAACTATATCCTCGAATGAACATATTTATATTATTGAATTATACATTAGCCTCGACGGACTTAACATATATGTACTCATCGATTATTTGAGATTAATTAGTTCGGTAGACTGCAGAGAACGAATTAATGATGGCGATGCTGTGTCAACATCAAACATGCAACTACATATTAATATTATACAAGTCAAACTCGTTACGTTTTTGACCTCTCATCAGGCGCTGTATCATCTGGTTCGTTGCATGTTATCTTCCCATGTATTTGATTTTTAA
1	6927036	6928030	6927406	AT1G19950	TSS to down 0.5k of TTS	3.08931	6.28738	AAATTAAACTGCGTCCTTAATATTTGAAACTTAGCGTTTTTAATCCATTTTCAGTCGTATTTTTAACAGAAACTTGCCACATAAAATTACTATATGTTTGTCAAAATTTGTTATACGTTAATCCCGCTATTAGTTTCAGCTATTTATATATAATATATGGACTTCAACTTGATGTTTCACAAGTATCGTTGAAATTCGACATCCGTTTTCTCTATAGATATTTTGTCCGATCACGTTTGAATTTTGACATTTTTTTTGTTTATGTTTTCGCCATTTTGATATTTATATACTTATTATCTTTTTAAGAAACTTATGTCGGTATTTGACATATTAATACATTTTTGTAAGAAAATGGATAAAGATAGTTAGCTACTAATGACGTCAAAATGCATGCGTCTTG
1	6927036	6928030	6927406	AT1G19960	upstream 3k of TSS	3.08931	6.28738	AAATTAAACTGCGTCCTTAATATTTGAAACTTAGCGTTTTTAATCCATTTTCAGTCGTATTTTTAACAGAAACTTGCCACATAAAATTACTATATGTTTGTCAAAATTTGTTATACGTTAATCCCGCTATTAGTTTCAGCTATTTATATATAATATATGGACTTCAACTTGATGTTTCACAAGTATCGTTGAAATTCGACATCCGTTTTCTCTATAGATATTTTGTCCGATCACGTTTGAATTTTGACATTTTTTTTGTTTATGTTTTCGCCATTTTGATATTTATATACTTATTATCTTTTTAAGAAACTTATGTCGGTATTTGACATATTAATACATTTTTGTAAGAAAATGGATAAAGATAGTTAGCTACTAATGACGTCAAAATGCATGCGTCTTG
1	6927036	6928030	6927406	AT1G19968	upstream 3k of TSS	3.08931	6.28738	AAATTAAACTGCGTCCTTAATATTTGAAACTTAGCGTTTTTAATCCATTTTCAGTCGTATTTTTAACAGAAACTTGCCACATAAAATTACTATATGTTTGTCAAAATTTGTTATACGTTAATCCCGCTATTAGTTTCAGCTATTTATATATAATATATGGACTTCAACTTGATGTTTCACAAGTATCGTTGAAATTCGACATCCGTTTTCTCTATAGATATTTTGTCCGATCACGTTTGAATTTTGACATTTTTTTTGTTTATGTTTTCGCCATTTTGATATTTATATACTTATTATCTTTTTAAGAAACTTATGTCGGTATTTGACATATTAATACATTTTTGTAAGAAAATGGATAAAGATAGTTAGCTACTAATGACGTCAAAATGCATGCGTCTTG
1	6959283	6961156	6959656	AT1G20060	upstream 3k of TSS	3.4239	9.85468	TTCGTTGATGACCTCACGTGGAGGGAAAGTGTGGGTCCCAGTCAATTCCGTCATTGTAGATCTTGACAGGTGTCATCACACCAGCCATTCATCGTTGTCGTGAGGTTTTCCAAGAATAGGATTGGTCGGTCTTTCATGCATGGTTGCATGTGCTTTCCTTCAAAATAATACGAAAGGGAGAAGATATTAGATATCGAATAGTATTTTCTATGGTGGACATTATAATAGAGAGCATCGAGGATATCACTACGATATTGTCTATTGCGTAAATATCAATTTTTAAGAATCGTTATCTGATATTTAATTGAAATGTAAAATGATAGGTATACCGTATATATAATGTTGTACCATTCGATCAAATGAGCCTAGAAATCGAATAAACTGATTAATAAAACTACGT
1	6959283	6961156	6959656	AT1G20070	upstream 3k of TSS	3.4239	9.85468	TTCGTTGATGACCTCACGTGGAGGGAAAGTGTGGGTCCCAGTCAATTCCGTCATTGTAGATCTTGACAGGTGTCATCACACCAGCCATTCATCGTTGTCGTGAGGTTTTCCAAGAATAGGATTGGTCGGTCTTTCATGCATGGTTGCATGTGCTTTCCTTCAAAATAATACGAAAGGGAGAAGATATTAGATATCGAATAGTATTTTCTATGGTGGACATTATAATAGAGAGCATCGAGGATATCACTACGATATTGTCTATTGCGTAAATATCAATTTTTAAGAATCGTTATCTGATATTTAATTGAAATGTAAAATGATAGGTATACCGTATATATAATGTTGTACCATTCGATCAAATGAGCCTAGAAATCGAATAAACTGATTAATAAAACTACGT
1	6959283	6961156	6959656	AT1G20080	upstream 3k of TSS	3.4239	9.85468	TTCGTTGATGACCTCACGTGGAGGGAAAGTGTGGGTCCCAGTCAATTCCGTCATTGTAGATCTTGACAGGTGTCATCACACCAGCCATTCATCGTTGTCGTGAGGTTTTCCAAGAATAGGATTGGTCGGTCTTTCATGCATGGTTGCATGTGCTTTCCTTCAAAATAATACGAAAGGGAGAAGATATTAGATATCGAATAGTATTTTCTATGGTGGACATTATAATAGAGAGCATCGAGGATATCACTACGATATTGTCTATTGCGTAAATATCAATTTTTAAGAATCGTTATCTGATATTTAATTGAAATGTAAAATGATAGGTATACCGTATATATAATGTTGTACCATTCGATCAAATGAGCCTAGAAATCGAATAAACTGATTAATAAAACTACGT
1	6970906	6971536	6971156	AT1G20100	upstream 3k of TSS	3.15168	4.63738	TGGTGAAGGGTAAGGTTCTATTTAAAGACGCGTGAAACACTCAGATCCGCCGACTCGGGCTATACTTACGTTTTTGGAAAGAATAATGTGAAAACCCTAATTTGTAAGGGCTATTCCGTCAATTAGTCGTTATCATCTCCGTGAAGCTCGGTCCGAGTTTGCTACGTCATCTGAAATACCCTTTTTATCCTTTGCGTCTTTCTTACTCCAAACTTTATTATTGGGCTTAACAAAAACTACAAAAGCCCAAAACCCAATGTTAATACGAGGAGAATAATTAATTTTAATTGACTTTGTGATTAATGGGTCTCTTGTCCGACTTGGTTCCTTACGCTTGCATAGAAAAACAGCTACAATTATCTGTGGGCATCACGCGTTAAAAAACCATCTCTTACTTCTA
1	6970906	6971536	6971156	AT1G20110	upstream 3k of TSS	3.15168	4.63738	TGGTGAAGGGTAAGGTTCTATTTAAAGACGCGTGAAACACTCAGATCCGCCGACTCGGGCTATACTTACGTTTTTGGAAAGAATAATGTGAAAACCCTAATTTGTAAGGGCTATTCCGTCAATTAGTCGTTATCATCTCCGTGAAGCTCGGTCCGAGTTTGCTACGTCATCTGAAATACCCTTTTTATCCTTTGCGTCTTTCTTACTCCAAACTTTATTATTGGGCTTAACAAAAACTACAAAAGCCCAAAACCCAATGTTAATACGAGGAGAATAATTAATTTTAATTGACTTTGTGATTAATGGGTCTCTTGTCCGACTTGGTTCCTTACGCTTGCATAGAAAAACAGCTACAATTATCTGTGGGCATCACGCGTTAAAAAACCATCTCTTACTTCTA
1	7031406	7032280	7032030	AT1G20290	upstream 3k of TSS	2.91389	4.81781	TTATCGGTTTACTAGCTGTTCATGGACTAATTATTAGTATGATAGATTAATCCCACACAATTAAGCATAAAAATCAGGTGGCTTAATAAATAGTATAATCTATTGTCCAAGCACAACACATGTGGGACTAAAAGTCAAATAAACAATTAAACTAATCCGCGTAAAAGACGAAGACAAACCTAAAAAATAAGGAAAATTGTAAACCTAACATAAGTACACTTCACCATCAAATTTTCTAAACCGGGACAAAGTCGGCCGTATAAGTCTACATAAGACATAAATGTCTTCTCCGGTTTAAGTCAAAACTGTGTGATAATGACATAAGCCTTCTCCGGTTTAGCTCATCACCGTTGACAATTTCAATCTTTGTTCCTCTTTTATCCTCACTTTCTCAGAAGCT
1	7031406	7032280	7032030	AT1G20300	TSS to down 0.5k of TTS	2.91389	4.81781	TTATCGGTTTACTAGCTGTTCATGGACTAATTATTAGTATGATAGATTAATCCCACACAATTAAGCATAAAAATCAGGTGGCTTAATAAATAGTATAATCTATTGTCCAAGCACAACACATGTGGGACTAAAAGTCAAATAAACAATTAAACTAATCCGCGTAAAAGACGAAGACAAACCTAAAAAATAAGGAAAATTGTAAACCTAACATAAGTACACTTCACCATCAAATTTTCTAAACCGGGACAAAGTCGGCCGTATAAGTCTACATAAGACATAAATGTCTTCTCCGGTTTAAGTCAAAACTGTGTGATAATGACATAAGCCTTCTCCGGTTTAGCTCATCACCGTTGACAATTTCAATCTTTGTTCCTCTTTTATCCTCACTTTCTCAGAAGCT
1	7031406	7032280	7032030	AT1G20310	upstream 3k of TSS	2.91389	4.81781	TTATCGGTTTACTAGCTGTTCATGGACTAATTATTAGTATGATAGATTAATCCCACACAATTAAGCATAAAAATCAGGTGGCTTAATAAATAGTATAATCTATTGTCCAAGCACAACACATGTGGGACTAAAAGTCAAATAAACAATTAAACTAATCCGCGTAAAAGACGAAGACAAACCTAAAAAATAAGGAAAATTGTAAACCTAACATAAGTACACTTCACCATCAAATTTTCTAAACCGGGACAAAGTCGGCCGTATAAGTCTACATAAGACATAAATGTCTTCTCCGGTTTAAGTCAAAACTGTGTGATAATGACATAAGCCTTCTCCGGTTTAGCTCATCACCGTTGACAATTTCAATCTTTGTTCCTCTTTTATCCTCACTTTCTCAGAAGCT
1	7040156	7041030	7040280	AT1G20330	upstream 3k of TSS	2.42231	2.05683	AGAGAGTTTTAAGTCTCTTTTACTTCTTTGCCTGATTTATGACAAAAAGTTTTTAAAGAGTTTTTAATCTGAGAGAATCTATATTTGACTAATTAAAATCCCAGTTCAAAAACTGACTTTTAATAATAATAAATGCCTAGACAAAGTAAATGGAAATTACAAGCCAAATAAGGAATATTAAAAAAACATTTTAAGTTTTTGTTTCTCTTTAAAGGTTTTGCAAATTGAATAAAATTAATTACAATGATTCTTCCATTTGATTATTTATTTTTTACGTTGCCAATTGGAATTTTGCTTCTTCTTTTGTTAAATGTCATGACCCAACAGTAATGAAAATAGCCATGGAAATTTTTACAGAGATATTTGTAAATGCTAAATTTTGTAATTCAAAATAATTATG
1	7040156	7041030	7040280	AT1G20350	upstream 3k of TSS	2.42231	2.05683	AGAGAGTTTTAAGTCTCTTTTACTTCTTTGCCTGATTTATGACAAAAAGTTTTTAAAGAGTTTTTAATCTGAGAGAATCTATATTTGACTAATTAAAATCCCAGTTCAAAAACTGACTTTTAATAATAATAAATGCCTAGACAAAGTAAATGGAAATTACAAGCCAAATAAGGAATATTAAAAAAACATTTTAAGTTTTTGTTTCTCTTTAAAGGTTTTGCAAATTGAATAAAATTAATTACAATGATTCTTCCATTTGATTATTTATTTTTTACGTTGCCAATTGGAATTTTGCTTCTTCTTTTGTTAAATGTCATGACCCAACAGTAATGAAAATAGCCATGGAAATTTTTACAGAGATATTTGTAAATGCTAAATTTTGTAATTCAAAATAATTATG
1	7060280	7060780	7060530	AT1G20380	upstream 3k of TSS	2.73279	2.57134	ATATAAGAATTTGGTTGTCAGAATATTAGTTGTGCTAACTTTTTACAAAAATATTGTCCCATTCTTAATGTGTAATGGATGCCATGTATAACAACATTATTCTACATGCATTTATACTTTAATTCGATTTTTGTATACAAGAAGTACGAAAAGTATTCAATAAAGCATCAGAGGATATGCGAATCTATCACACGTGAAACTAAATTTGTCTTATCTGATGAATTTAGTGACTCTTAAGAAAAACTTGAAATACAAAAACAAATAAAAGTAGCTTACGAGACTATATCACTCGCCCACTCATCTAACATTATTTGAGATTGAAATCGCTTTATAGATTACTGGCTTAGACAAACATCAGTTAAGTGTATATATACTTGTGATTTATCATATGAGAAAAGAG
1	7084156	7084656	7084404	AT1G20410	upstream 3k of TSS	2.69495	2.69924	TTTCCCGTTGTTCATTATCAGTGTTTAATCTTGATGATGATGGGTTCATCTTGTTTGAAAATAATGTTTGGATATATATGTCAACAAATCCTAAGAAGCCAGATGGCGAAATATTGAAATATTCGTATTATTGTGATAAACATTATCTGCTGGTTTTAGTATTTGCCCACTTTCTCTTCCTCTTATGCATGTCATCATTTGAAACTTTTTTGACAATTCGAGGTGATCATGTGAATAACGTAATCACCAAACGTAAGAGTGAGTATACGATGAGTGTTATGGGATAACCAAATGAAATCCTCCTACACACACAACTTACACAAACTCGAAAACATTTAAGTATAAACCATATGCAAACTTTATATAAAAGATAGAATGAAATTACAAAATAAAGGATCAA
1	7084156	7084656	7084404	AT1G20430	upstream 3k of TSS	2.69495	2.69924	TTTCCCGTTGTTCATTATCAGTGTTTAATCTTGATGATGATGGGTTCATCTTGTTTGAAAATAATGTTTGGATATATATGTCAACAAATCCTAAGAAGCCAGATGGCGAAATATTGAAATATTCGTATTATTGTGATAAACATTATCTGCTGGTTTTAGTATTTGCCCACTTTCTCTTCCTCTTATGCATGTCATCATTTGAAACTTTTTTGACAATTCGAGGTGATCATGTGAATAACGTAATCACCAAACGTAAGAGTGAGTATACGATGAGTGTTATGGGATAACCAAATGAAATCCTCCTACACACACAACTTACACAAACTCGAAAACATTTAAGTATAAACCATATGCAAACTTTATATAAAAGATAGAATGAAATTACAAAATAAAGGATCAA
1	7085658	7087656	7087154	AT1G20440	upstream 3k of TSS	3.43792	15.2529	GTTTTTATAAGTATAACAGTTTAGGTAAGGGATGTCGTTTTGTGCCTTGTATGATAACAGACGAAAGCTTTTTCCTTATAAAATTTAACAGATGGGGCATTTGAGAACGCACAATTTCGGATTTTGCTTAAATTCATTAAATTATATGAATCGTGCTCGGTTGAAAGATTTAAGACGTTGTGCCACTTGATAAATTGAGACGTTTCATGAACACGCAACCCGTAATTAACAGACCGAATTTTAAAAAGTTTAGGCATTGGGGTGGTCACTCTACCGACACATGATACCAAACAAAGCAATCGTTTTCGTTTGCTACATTGATTTAATTAATCTGTTACGTTAAACTTTACAACAAATATTTTTGTGCACCACATGTAAACTTACCTGAGCTTAAAAGGAA
1	7089156	7091286	7090906	AT1G20450	upstream 3k of TSS	3.76845	23.5533	ATACCAAACAAAGCAATCGTTTTCATTTCTATATTGAACTAATTTTTATTTAATTAACAAATTATTTTGTCCACCTAGTCGTAGTGTTCAATTAGGACAAACCTCATCAAAATGGGAATATAAAAGAATTAGAAGTTTTAGAACCAACTAGAAAAGAGAAGAATCACTTGGAAATATGAGATCACATTACATGTTTTCATTAAAAAAAAATCCGATAGTAATAAAAAAATAAACAAACTAAATTCATGTGAAAACATCGCACAAAATTATCCCTCTAGAATTTCTACTTTTGAGTAGAATGAGATAATTGTACCCCAAAGATTAAACAATTTTATAGATCAAACACACAAATGATCCAACTCCATTAATTTTCGTACACGTAACGGCGACTATCCATAAA
1	7089156	7091286	7090906	AT1G20460	upstream 3k of TSS	3.76845	23.5533	ATACCAAACAAAGCAATCGTTTTCATTTCTATATTGAACTAATTTTTATTTAATTAACAAATTATTTTGTCCACCTAGTCGTAGTGTTCAATTAGGACAAACCTCATCAAAATGGGAATATAAAAGAATTAGAAGTTTTAGAACCAACTAGAAAAGAGAAGAATCACTTGGAAATATGAGATCACATTACATGTTTTCATTAAAAAAAAATCCGATAGTAATAAAAAAATAAACAAACTAAATTCATGTGAAAACATCGCACAAAATTATCCCTCTAGAATTTCTACTTTTGAGTAGAATGAGATAATTGTACCCCAAAGATTAAACAATTTTATAGATCAAACACACAAATGATCCAACTCCATTAATTTTCGTACACGTAACGGCGACTATCCATAAA
1	7089156	7091286	7090906	AT1G20470	upstream 3k of TSS	3.76845	23.5533	ATACCAAACAAAGCAATCGTTTTCATTTCTATATTGAACTAATTTTTATTTAATTAACAAATTATTTTGTCCACCTAGTCGTAGTGTTCAATTAGGACAAACCTCATCAAAATGGGAATATAAAAGAATTAGAAGTTTTAGAACCAACTAGAAAAGAGAAGAATCACTTGGAAATATGAGATCACATTACATGTTTTCATTAAAAAAAAATCCGATAGTAATAAAAAAATAAACAAACTAAATTCATGTGAAAACATCGCACAAAATTATCCCTCTAGAATTTCTACTTTTGAGTAGAATGAGATAATTGTACCCCAAAGATTAAACAATTTTATAGATCAAACACACAAATGATCCAACTCCATTAATTTTCGTACACGTAACGGCGACTATCCATAAA
1	7146406	7147401	7146906	AT1G20620	TSS to down 0.5k of TTS	2.59787	3.07739	AACAGTGCAGACACACGCCGATTTGCGAGATACACACAGTCTCACCTAAAAATCGCAAAAGAAGAAAAATTCGGATCAAAATTGTCTTCAAGCATCATGGATCCATACAGGGTACATCGATTGATTCTCTTTTTTTGTAATCTGTGATTTTACCTTACTTGATTTCGTATCGATTTGGTGTGATTTCGTGTTGAATCCAAAGTGTATGAATGATCTCTCTCTCTCGGTTAAAATGATGCAAAATTGGGGTGATTGTTCGACTTGTTGAGGTTTTTTTGTGTGAATCGATTTCTTTATTATATAGTGGAGATTGGGTTTCGATTTGCATGCGTTGAAGATTCCACTGGAAAATTCAACATGTTTTTCCGTCTATTGATTGTTTATTTGTCAACATGCTCAT
1	7146406	7147401	7146906	AT1G20630	upstream 3k of TSS	2.59787	3.07739	AACAGTGCAGACACACGCCGATTTGCGAGATACACACAGTCTCACCTAAAAATCGCAAAAGAAGAAAAATTCGGATCAAAATTGTCTTCAAGCATCATGGATCCATACAGGGTACATCGATTGATTCTCTTTTTTTGTAATCTGTGATTTTACCTTACTTGATTTCGTATCGATTTGGTGTGATTTCGTGTTGAATCCAAAGTGTATGAATGATCTCTCTCTCTCGGTTAAAATGATGCAAAATTGGGGTGATTGTTCGACTTGTTGAGGTTTTTTTGTGTGAATCGATTTCTTTATTATATAGTGGAGATTGGGTTTCGATTTGCATGCGTTGAAGATTCCACTGGAAAATTCAACATGTTTTTCCGTCTATTGATTGTTTATTTGTCAACATGCTCAT
1	7153406	7154779	7154280	AT1G20640	upstream 3k of TSS	2.87153	7.85567	AAACAACAAAGTATTTAATCTTTAGTCAGCTTAGAAAAAAATCTTAATATTAAAGAAAAAAAATGCTTTTACTATTTCTTTTTTTATCTTAATATTTCAGTCATATAGTTTAAAATTCTGGTTAACAATTGTCAAATGAGATATTCCAAATTCTTTTTATTTACATATAGTTTAAAATTCTTGTGAATTTTCTATTTATGTAAAAAAGTCAAAATGTGATTATTGGTGAAATTCTATTTGCTATAACAAAACAAAAAAAAAAAGGTTTTGACTTTTTTACATAAATAGAAATTCACTGCAGGGAGACATGTTGTTGGTCATTTGTTTATTCCCTCTGTGTCTGTATTCTCTCTCTCTGGAAAGTGGAGGAATCTTCTATCTCTCCTCCAGTCAAAAAAAC
1	7181780	7182280	7182030	AT1G20696	TSS to down 0.5k of TTS	2.30248	1.10346	AGATTTTAGTGAAAATCTGCGTATTAGCAGCAGAATAGTCTCACTTATGTTATAAATTTTTAGTCAACATCTTTATATCAAAGAACCTTTTTGGTCAAATTCGTACATTTTCTTCTTAATCAACTTAGAAAAAGAAAGAAAGCATGCTCTTCTTTTTCCATCAATAGTTTAATCATTAGTCATAAGTCACAACGATAATATTTTATATAATGCTGTGATTAAGCCTTGCTTCCGGCTTTACCTAACCACTATATACATAAAGTAAGATACACAGTTTGTGTTCCTCTACGGATGTAACAACAATACCTGGTTTTAATTAGGTTGTTTTTATATATTAGTGTGGTGTCTTATTATGTCATCAACACATAGGATTAAGATCTTCTTAGATACATATTTTGGA
1	7181780	7182280	7182030	AT1G20700	upstream 3k of TSS	2.30248	1.10346	AGATTTTAGTGAAAATCTGCGTATTAGCAGCAGAATAGTCTCACTTATGTTATAAATTTTTAGTCAACATCTTTATATCAAAGAACCTTTTTGGTCAAATTCGTACATTTTCTTCTTAATCAACTTAGAAAAAGAAAGAAAGCATGCTCTTCTTTTTCCATCAATAGTTTAATCATTAGTCATAAGTCACAACGATAATATTTTATATAATGCTGTGATTAAGCCTTGCTTCCGGCTTTACCTAACCACTATATACATAAAGTAAGATACACAGTTTGTGTTCCTCTACGGATGTAACAACAATACCTGGTTTTAATTAGGTTGTTTTTATATATTAGTGTGGTGTCTTATTATGTCATCAACACATAGGATTAAGATCTTCTTAGATACATATTTTGGA
1	7181780	7182280	7182030	AT1G20710	upstream 3k of TSS	2.30248	1.10346	AGATTTTAGTGAAAATCTGCGTATTAGCAGCAGAATAGTCTCACTTATGTTATAAATTTTTAGTCAACATCTTTATATCAAAGAACCTTTTTGGTCAAATTCGTACATTTTCTTCTTAATCAACTTAGAAAAAGAAAGAAAGCATGCTCTTCTTTTTCCATCAATAGTTTAATCATTAGTCATAAGTCACAACGATAATATTTTATATAATGCTGTGATTAAGCCTTGCTTCCGGCTTTACCTAACCACTATATACATAAAGTAAGATACACAGTTTGTGTTCCTCTACGGATGTAACAACAATACCTGGTTTTAATTAGGTTGTTTTTATATATTAGTGTGGTGTCTTATTATGTCATCAACACATAGGATTAAGATCTTCTTAGATACATATTTTGGA
1	7235780	7236280	7235780	AT1G20823	upstream 3k of TSS	2.50804	1.64229	AACCATTAATTTTCAATATCAACAGTAAATCGAATAAACATTGACAAAAATGCACATATTTTTGGTTAGTTGTTGGTGGTTTTAGCTAACTAAACACCACGTGACATCTATGCATATTAAGTCCCAAACAACGTTTAGTAGAGGCGGCTTTAAATTCCAACATAATAGGGTCTCTATTATCTTTTTTTTATAATTATTTAATCTCTGGATAATTTCATTAACAAACAATAATTTGACTTAGATTGTGAAATACTCGAAGACCAATTTGAAAAGTTAGACAATTGACACTGGAAATTGCTAAAGTCATTGTCGTAAAACCGCGAATGTGGCTTAGAGCAATTTCGTGCCCACAAATTGGTTGAATTTGGTCAATTGCAATACATTTTCCTCGAGGCTGCAT
1	7239656	7240780	7240156	AT1G20830	upstream 3k of TSS	2.87817	4.98032	ATTAACTACTATATTAATTTGGTTCATAAATTATGTATTTAATTATAAATATAAACTAAACTGGAGTGCACACTAGTGGACATTCATAATATTAAATCATTTGAATAAATTTAAATTAATTTAAAGAAAATGGAAGCACTAAAAGACTATATAATCAGGTGATTACATGATTATTATAATATAGCTAATTATGGTATATTCCCTAGTATAAGGGAAATGAAATCTGGCCAGTGAGTGTGATACAAATGGTATGTAATGTGTTGGCTCAGTTTTCATCGTATAATTTTGTAAAGCAAATGGTCGTGTTTCTTCAACTTCTTTTTTTTTAGTAAAATATCAACCATCGCTCGTATTTTACCTCTCTTTATATCTATCTAGTTGTTAATCATAATTTAAAATG
1	7248030	7249030	7248780	AT1G20840	upstream 3k of TSS	2.84515	5.55545	GAAACAATATCTGAATATTAATTAAAAAATCATTGTCATGACTCGTTTATGAGTAGATTTTTGGGAGGATAATTATTTATGGGGTCCGTTCATTGCAACATGGATTACGACTAACATTTTGGTTTTTTCGTTTAGATAAAAAATAATATGAAAGTCAGATTTTTCAAATTTATATTAAGAGTTAAGAGTGGTCCGGATGTCTATCACTTTCGTGTAAAAGTTGGACCTTTTTAGTCATTGTTTTCTCTAAATTTACTAGAAAAACAAAGTTTATTTATATTTTGCAGAGATACACCTTCCAAAAATTGATTAAAAAGCAACATTGATAGATAATTGAAAGGGTAGATTTTCTTTATAAACTAAACTATTACCAAAAAAAAAAGTTATATTAGCAATTTCT
1	7250156	7251530	7250906	AT1G20850	upstream 3k of TSS	3.51637	11.3165	ATATTAATTACAACACAATCAATTTTAGAAAAATGCAACATTGATAGCATATACGTATAGTTTTCTAATTCTGTGACAAGTTGATGATTTTCTTTTCTCAGCACAAGGCTATTTGAGAATATATAAAAATATCTAACGTCCTCTTCATATTTATTAACGCTGGAATGAGATTTTATGTGAAAAAAGAAAACTTTGGATAGATATTACATATGTACGAGTACGACCTAGAAAAATATGACAATGGTCTTTTTCTTGATAGAGTTCGTGCTCCCAAATCATTTGAGCATTTCCGACCACGTGGCTCCACCTCAAACGGATCTTATGATATGTTTTATTATCATTTTATTTTCATTCTTATATATTTTGTTGATTTTTTCCCTGCATAAGAAATAACAATCAT
1	7267278	7268530	7267406	AT1G20880	upstream 3k of TSS	3.14374	9.47439	ATTGACTTACCAGAGATCAGTCTCTCGCCGGAGATGACAGTTTCTATGCGACAATTGGATCGGCGAATACGATTCCGGCGACTTCGGAGAAAGACTCAAAATCGTTGTCGACGATCGCTAGCGTGAGACTTGGGCCTTTGATTAATAATGTACTGATATATTGATTGGGCTAATTTGAGGCCCAATTTAATATACTTGGCTTGTAGACAAAGTGAAAATATAAGCGGATCATGACCCGTCCACGTCACTCTTGCGAAAATCAGGACATAAACTGTACACGTGGTCAGATCTCCACGTCGAGATATCTACGTGGCGAGTTCTAAGGATATTTTGTCCTGTCTTTTTGTGGGGTCCATTTATGGGCCCAAAGGCCTTCGACACTAACTCAGAAAGTCCAAAA
1	7267278	7268530	7267406	AT1G20890	upstream 3k of TSS	3.14374	9.47439	ATTGACTTACCAGAGATCAGTCTCTCGCCGGAGATGACAGTTTCTATGCGACAATTGGATCGGCGAATACGATTCCGGCGACTTCGGAGAAAGACTCAAAATCGTTGTCGACGATCGCTAGCGTGAGACTTGGGCCTTTGATTAATAATGTACTGATATATTGATTGGGCTAATTTGAGGCCCAATTTAATATACTTGGCTTGTAGACAAAGTGAAAATATAAGCGGATCATGACCCGTCCACGTCACTCTTGCGAAAATCAGGACATAAACTGTACACGTGGTCAGATCTCCACGTCGAGATATCTACGTGGCGAGTTCTAAGGATATTTTGTCCTGTCTTTTTGTGGGGTCCATTTATGGGCCCAAAGGCCTTCGACACTAACTCAGAAAGTCCAAAA
1	7311530	7313030	7312530	AT1G20960	upstream 3k of TSS	3.86932	13.134	GATTGATTTATTTGTGTAGCTGTCTCTTTGACGAATTAACTCAAGTTGGTATATTGTTAATTAGTTTTACCAGCTACTCACTTTATTGTCGATCTAGTGCTTACCAAACTAATGGCAACTACAAATTAAAGTCGTCTCCGTATATTAACGTATTTTTCAATTCTATTTACGCGTATAATATATCTTCGTCAACTATTGTGGAGTAGATCTAAATAAACAAACAGCGGAAAACTAAATAAATGTCATAATATGTAGGCAAGAAAACAAAAGAGCCATTAGATAATGTGTGTCTTGTATTGTATTTATTGAATCTTACCACCGAAACCGACATATCATTAGAGTTTTAGTAAGCACGTCATTTTCAGTTAGTAGGTTGGAAAAGAAAAATTCTCATCTTCAA
1	7311530	7313030	7312530	AT1G20967	upstream 3k of TSS	3.86932	13.134	GATTGATTTATTTGTGTAGCTGTCTCTTTGACGAATTAACTCAAGTTGGTATATTGTTAATTAGTTTTACCAGCTACTCACTTTATTGTCGATCTAGTGCTTACCAAACTAATGGCAACTACAAATTAAAGTCGTCTCCGTATATTAACGTATTTTTCAATTCTATTTACGCGTATAATATATCTTCGTCAACTATTGTGGAGTAGATCTAAATAAACAAACAGCGGAAAACTAAATAAATGTCATAATATGTAGGCAAGAAAACAAAAGAGCCATTAGATAATGTGTGTCTTGTATTGTATTTATTGAATCTTACCACCGAAACCGACATATCATTAGAGTTTTAGTAAGCACGTCATTTTCAGTTAGTAGGTTGGAAAAGAAAAATTCTCATCTTCAA
1	7311530	7313030	7312530	AT1G20970	upstream 3k of TSS	3.86932	13.134	GATTGATTTATTTGTGTAGCTGTCTCTTTGACGAATTAACTCAAGTTGGTATATTGTTAATTAGTTTTACCAGCTACTCACTTTATTGTCGATCTAGTGCTTACCAAACTAATGGCAACTACAAATTAAAGTCGTCTCCGTATATTAACGTATTTTTCAATTCTATTTACGCGTATAATATATCTTCGTCAACTATTGTGGAGTAGATCTAAATAAACAAACAGCGGAAAACTAAATAAATGTCATAATATGTAGGCAAGAAAACAAAAGAGCCATTAGATAATGTGTGTCTTGTATTGTATTTATTGAATCTTACCACCGAAACCGACATATCATTAGAGTTTTAGTAAGCACGTCATTTTCAGTTAGTAGGTTGGAAAAGAAAAATTCTCATCTTCAA
1	7335406	7337787	7337530	AT1G21000	upstream 3k of TSS	2.64127	8.7291	AAGCTGAAAAATTAGTATGCTATTTTTTTCTATGTCGAAACGTAATTATTTATGACCATATTTGAACAATAATATCGCATTTTCACCTTTTATTTTTAACCTTTTAAGACTTTCCTTTTAGGTCTTCTAGATGCACACTGGACAGACACGCATATTCAAGATACGTGTGTTTTTGGAGGACTTCAAAAAAAAAAAACGAGATAATGATTTTCCCAAATTACATAAAGAAGAAAACAAATTGATTTTCCCAAATAAAGGAGTCAGAAAAATATAATTTAGGAACAAACAAAAAAGATACCTTTAATAATAAACAAAAATAACTCTAAAAATATTTTAAAATGAAATTCGTATGAAATATAAACCGCATAAACTTATCGTGACCGCCTTCAAATAAAAATAA
1	7345656	7346653	7346163	AT1G21010	upstream 3k of TSS	2.71705	4.17872	ACATTATATATGTCCTTTTACTATGCGTGACAAAAATCTACTAATGGACAGACAACAAACAAAAACTACATGTTAACAACCGGTTCAAAACATTAAACCGTAACCGGTTATCTAATTTCAATTTAATCACCCGGTTTTATCACCCGTCTTCTATATATAACCCCACCATGACCGACTCTCTCGACGCGTCGTATCAACATTCGTGAATCTTCTCCACTCCCTCTCTCTCTCTCTCTAGATTTCAAATTTGTTATCTCAATCAAAAATGGGAATCTGTGTGTCGTTTCGTCGGGAAGATTCAAATTCTTCACCGACGGTGAAGATCGTGACGGTTAACGGCGATCTCCGTGAATACAATGTTCCGGTGATAGCATCTCAAGTTTTGGAAGCTGAATCAGCG
1	7366030	7366530	7366160	AT1G21050	upstream 3k of TSS	2.6899	2.68294	TTTTTTAATTGTGAGAAATTCTTATGATATATCCTTAATAGAGATGGTTTTAGTGTGGTTTGATTGGCTATTTTGATGTTAGTAGAGAAGTTTATAAATCATAATTCGATTTATAAATGATAACAGTGAAAAATGGATGGAAGTGTCAAGTTGGTGTGGGACTTCACAATTGGGCTGACGCACGCGCACCATTCGCTTCCTTCCAAACACATCGATTGGATATTACATTAACAAAATGGATCCCACTCGTTTTTATAACATAACACGTGGATCCCACTTCTGCTCCTTCCTCCACAACTTTTGTTTCGTCTTCGCTCAAGCCTCCTTTGAGTCCTTTCATTTAGTTCTGATGTTATTTAGAAATTTTCTCTGAATTTTGATTTCTAACTTTAGGTTTAAA
1	7369656	7370156	7370025	AT1G21060	upstream 3k of TSS	2.31003	1.16505	TTGGTCCAGCACGGCTAACCATTTGCTTTGTCCTATTTGCCGGCTCTAAATTATTTTAAAATATATCCATCTTACATGATACTTACAAAACCACACATTTGCTTCTCATAGACATAGTCAAAGTCTCAAAACGAAAATGAAGTCAAATAAAGAATCTGATAAATATCAAGAAACCAAATGAAATGCAATCCGATTTATGGTCGGAGACTCGGAGTGTAACCTAATCAGATACTTTGTTAAGAAAGTTATTAAAAATTTTTTGTTCAAAGAAGAAAGTTATTACATTTTCCAAGTAAACAAAACGTTAGCAGAGTAGAAAATTTAGTACAGTGACTGACGCGATAGAAAGCCCATTTTTAGAATGGGCCTATTTCAGAGCTGAGGCAGTGAGGCCCGGTTT
1	7382156	7382906	7382410	AT1G21080	upstream 3k of TSS	2.62402	2.44661	CCGTAGCGGTGGGGCTAACGCCGAGGACATCGTAAAACTCCGTCTCCTTCACCATAATTATCAAATCAATCCGATCACGATCTACGATTCTTCTAGCTTGTCAGACAGATCACACAAACGAGAAAGAGAACCTCAAAATATTTGTCTTAGTGAGGAGGAGGAGGAGGAGGAGGGACACGAAAACACTCCACGCGCGTTACGTTGACGAGTACGCGCCAGCAAATTTCAACTCAACCGCTCCTTTTTCTTCTTCCTCTTTTTTTATTTTATTATTATTTTTCCCTTTTAATTGACGCTTCATTTGAAATATCCAGTCGTACATTATTATTCGCCACGCGTTTTTTCGTCAGCATCTCTCTGCTTGGATTCCTTTTCTCTCAAACAAAAAAAAATTCAGTCT
1	7382156	7382906	7382410	AT1G21090	upstream 3k of TSS	2.62402	2.44661	CCGTAGCGGTGGGGCTAACGCCGAGGACATCGTAAAACTCCGTCTCCTTCACCATAATTATCAAATCAATCCGATCACGATCTACGATTCTTCTAGCTTGTCAGACAGATCACACAAACGAGAAAGAGAACCTCAAAATATTTGTCTTAGTGAGGAGGAGGAGGAGGAGGAGGGACACGAAAACACTCCACGCGCGTTACGTTGACGAGTACGCGCCAGCAAATTTCAACTCAACCGCTCCTTTTTCTTCTTCCTCTTTTTTTATTTTATTATTATTTTTCCCTTTTAATTGACGCTTCATTTGAAATATCCAGTCGTACATTATTATTCGCCACGCGTTTTTTCGTCAGCATCTCTCTGCTTGGATTCCTTTTCTCTCAAACAAAAAAAAATTCAGTCT
1	7388527	7390030	7388906	AT1G21100	upstream 3k of TSS	3.23515	10.5173	TCGCAGTTTAATATCATTAGAAAAATGGTATCACGCGAATTGTCTGTTTATTTATATACTCTTTTTTTGGCGGCAGTTTTCATTTGTTTTGTTTTCTCGTCAATTTTATCGACGTGATATTATAATAAGTTTATACATACATACAGCGACACGTATATTAGGACGAATGAGTTTAAAGAAACAGGGCAAGAAATATCAAATATGCTTTAAACTTATACTACTTGATAAATATCAAATACGCTTTAAACGTTTCATATTTTAATTTGGACCCAACGTCACAATTGTCCTTAGTGTGCCCCATCTTGAATTTTCCTTCCAGGAAGGTCACAAATTTTTGGAGTCAAACTTCATTAACTGGACTCAATCAGTATATACTATAGGGTTAATTAGTCCTATAATT
1	7391530	7392156	7391780	AT1G21110	upstream 3k of TSS	3.21131	4.50803	GCTTTGATATTTCTCTTTATTTTATAATATTTTCATATAAATTATTGTTGGCTTGCCGGTCCACCTCGGGGGCTGACTGAGTTAGTAGTCTCTGTGTAGAAAAAGGGTAAGAGCTATTTTTGACGGCTGAAATAGCTCAAACTTGCCTCACGTTAGTGGATATACCAAAAGTCAATGTTCAAAGGAGAGATTCACTAATATTTCATCACTATTACTCTATTAGTCTGACCAAGTGTCTAAATTAGTATATCTTTTTGTCGCAGCTTGAAGAGCATTTATATTTATTACTTAATTAACCAATAAAATCTTCTAAGGGTGCCATTCACAGGGACGTGGATCCGCCACTGGCCACTCAGAGTCACGCATAGGTATCACTTGATACGACGATCACGTCGACCAG
1	7396780	7398280	7397030	AT1G21120	upstream 3k of TSS	3.24927	10.4171	TTTTAAAATTATTTTCACGTATATATTATTGTTGGCTTGCCGGTCCATCTCGGGGGCTGACTGAGTCGTCTCTGTTTAGAAAGGTAAGAGCTATTTTTTGCGGCTGAAACAGCTCAAACTTGTTTCACGTTAGTGGATATACCAAAAAGTCAATGTTCAACGGAGAGATTCACTAATATTTCATCACTATTACTCTATTAGTCTGACCAAGTATCTAAATTAGTATATCTTTTTGTCTCAGTTTGATAGATAACTAAACTATCCAATAAAATCGAAATTTTATGTATTTTAAATGTTTTTGTCTTTCTTGATAGATATGAAGATTAATTTCTTATAAGGGTGCCACTCAGAGTCACGCATTGGTATCACTTGATACGACGACCAAGGACTGGGCCAAGGA
1	7400780	7401530	7401288	AT1G21130	upstream 3k of TSS	2.80789	3.19244	CAAAAACATTTTTTGGTTTTGAGCCTCTCAAAGACTTTCCGGAATAAACAATTTCTATCGACATAGAGAGTCCGAAATCTCTTTACATAAATGATTTGGTAATTATATTCATACAAAGATATTAGTAGGTGTGGATATTAATTCTGGTGTGTCCATCTTGACTGCGCAAGTGTCTCGGCCAAGAGTGAAGACAGCTCCAAGACGACAAAGACCTGTCTATTTCAGATTGGAGAAGCATTGTCCCATGCCAAGGCAAACTCTTCATAAAGATTCAGTTCCACGAAGACACGAACTTATTTTGGATCAGAACGGACAATGAACACCTGTCCACTTATCTATCTCTACTTATTTTTATATTTCCAAAAGATATGCGACCATAATTATACCACACCGCAAACGG
1	7400780	7401530	7401288	AT1G21140	upstream 3k of TSS	2.80789	3.19244	CAAAAACATTTTTTGGTTTTGAGCCTCTCAAAGACTTTCCGGAATAAACAATTTCTATCGACATAGAGAGTCCGAAATCTCTTTACATAAATGATTTGGTAATTATATTCATACAAAGATATTAGTAGGTGTGGATATTAATTCTGGTGTGTCCATCTTGACTGCGCAAGTGTCTCGGCCAAGAGTGAAGACAGCTCCAAGACGACAAAGACCTGTCTATTTCAGATTGGAGAAGCATTGTCCCATGCCAAGGCAAACTCTTCATAAAGATTCAGTTCCACGAAGACACGAACTTATTTTGGATCAGAACGGACAATGAACACCTGTCCACTTATCTATCTCTACTTATTTTTATATTTCCAAAAGATATGCGACCATAATTATACCACACCGCAAACGG
1	7455156	7455780	7455656	AT1G21310	upstream 3k of TSS	2.1893	0.816731	TTTCCGGTAAAGAAGATATATATGGCCTCTAAGTTAAAAGGGGAAACATGAGAAAATCATTTCTGACTACGTTAAATGTAAAACATGACTCTAAACACACAAGATTAATACTTTACTTTTTCTTTCAAATTTAGAAATAACAAAACCATATCAGAAATTATGTACACAGCCGTATATAGGTTTGTGGTTATAGATTAGATGTTTGTCGATATTTGATCCATTAATATGTGTAAGTCGAACTATAACCAGCGAATGTAATGTCATAACATGGTCCAAATTATTAATTTGGAATTTATTTATCTTATATTTTACTTAACAAAGTTACTAAATTTTAGTCCGCTTTTATCTTTCTATTTTTGGTTACATGCATCTTTTCATTTTGTGTTAAAGTACATACATC
1	7480030	7481906	7480906	AT1G21350	upstream 3k of TSS	2.97913	10.3653	TTGAGAGAAGATTCCTTTTATTTCATCCTTGCATGCCTTATGATCAGCCAGCACATCTAAACGGAACCCTAAACCCATTAATCAATATTATTAGTGTTTTCAACAGTTAGTTTAATCGTTGATATCAACCATTCTATTTTATTTAAATAATTGGATCGATTAGAACCATAAAACAAAAAAATTGAGGTCAAAAAGTGGGTCACCATCATCATAATCTAAGGAATCTAAAGCGATTAGTCGATTACTATTTTCATGCCATACCCATATATTATATGAATATATGCATAACATATATATGAGTTATACCCTCTTTGCTGTTGGAGTTTACTTGTCTCCGCTTCTAACCCAAAACTATATTATTATTATATATTTTTGGTTTAAGCCAAAACTATTTTATTAC
1	7480030	7481906	7480906	AT1G21360	upstream 3k of TSS	2.97913	10.3653	TTGAGAGAAGATTCCTTTTATTTCATCCTTGCATGCCTTATGATCAGCCAGCACATCTAAACGGAACCCTAAACCCATTAATCAATATTATTAGTGTTTTCAACAGTTAGTTTAATCGTTGATATCAACCATTCTATTTTATTTAAATAATTGGATCGATTAGAACCATAAAACAAAAAAATTGAGGTCAAAAAGTGGGTCACCATCATCATAATCTAAGGAATCTAAAGCGATTAGTCGATTACTATTTTCATGCCATACCCATATATTATATGAATATATGCATAACATATATATGAGTTATACCCTCTTTGCTGTTGGAGTTTACTTGTCTCCGCTTCTAACCCAAAACTATATTATTATTATATATTTTTGGTTTAAGCCAAAACTATTTTATTAC
1	7480030	7481906	7480906	AT1G21370	upstream 3k of TSS	2.97913	10.3653	TTGAGAGAAGATTCCTTTTATTTCATCCTTGCATGCCTTATGATCAGCCAGCACATCTAAACGGAACCCTAAACCCATTAATCAATATTATTAGTGTTTTCAACAGTTAGTTTAATCGTTGATATCAACCATTCTATTTTATTTAAATAATTGGATCGATTAGAACCATAAAACAAAAAAATTGAGGTCAAAAAGTGGGTCACCATCATCATAATCTAAGGAATCTAAAGCGATTAGTCGATTACTATTTTCATGCCATACCCATATATTATATGAATATATGCATAACATATATATGAGTTATACCCTCTTTGCTGTTGGAGTTTACTTGTCTCCGCTTCTAACCCAAAACTATATTATTATTATATATTTTTGGTTTAAGCCAAAACTATTTTATTAC
1	7488660	7489156	7488780	AT1G21380	upstream 3k of TSS	2.81091	2.79198	GAAAAATCTAAACTTGTAATCGAACACGATCGGAGTTTTGTGTCAGGTCATCATCAGCCTTAGCCGTCCATAAAATCAACTGCGACTTCTTTGTTCTATTATTTTTGCAAGACAATGCAAAAGTTTTGTGCTTTGGCTTTTGTCTCTCTATATGATAAAGTAACAGTCGGTGACGCAAATTAAAATAAGAATCTTAATTATTCTTTTCGTTAACATTAGTGGAATATAATAAGTTTAGGTCGTAAGTAATGATCATTAGCCAATAGCAACTGTATACCAAGAAATTTCCCAAATCGCTTTCATTGTTGACTTTTCTTATCGCAAACCACGGTAAACGCGTTTCCCAAACGCAGGAAATGAAGACGCGCGTTTGGATGGAACAACAACTCCAAAACAAATA
1	7490780	7491656	7491282	AT1G21390	upstream 3k of TSS	3.60204	8.77411	GTAAACTTTCAGGAGCGTTGTTGGCCTTTGTAATGTTTTGAGTCTTTTAATGTTTGTGAAAAGCATAATCGACGATTAAGCGTGTTTTAGACTTTTAGTACTAGAAGATGCGTGTTTCATTACTTTATTCCGTTGCAGATTTCAAGGGAATCTGATATACTAATCATTCAACGTGCTCCTCGTTTATGGCCGTCTATAGTTGTGAAAGAAATAGAGAATTGACTTTGGGATGTTGTTCCAAAATAATGTTATGAAATTTAGTAGCGAGAGGCCCAATAAAATCTTAGAAAGGCCCAAAAAAAAATGGGTTAGATCCACTCGAAAGTGGAGAGCCTTAAGGTCAGGACCCGAAGGTCAACCCCGTCTCTGTCAGAGGAGATGCCAACCATCTCTCCTTTCT
1	7490780	7491656	7491282	AT1G21395	upstream 3k of TSS	3.60204	8.77411	GTAAACTTTCAGGAGCGTTGTTGGCCTTTGTAATGTTTTGAGTCTTTTAATGTTTGTGAAAAGCATAATCGACGATTAAGCGTGTTTTAGACTTTTAGTACTAGAAGATGCGTGTTTCATTACTTTATTCCGTTGCAGATTTCAAGGGAATCTGATATACTAATCATTCAACGTGCTCCTCGTTTATGGCCGTCTATAGTTGTGAAAGAAATAGAGAATTGACTTTGGGATGTTGTTCCAAAATAATGTTATGAAATTTAGTAGCGAGAGGCCCAATAAAATCTTAGAAAGGCCCAAAAAAAAATGGGTTAGATCCACTCGAAAGTGGAGAGCCTTAAGGTCAGGACCCGAAGGTCAACCCCGTCTCTGTCAGAGGAGATGCCAACCATCTCTCCTTTCT
1	7490780	7491656	7491282	AT1G21400	upstream 3k of TSS	3.60204	8.77411	GTAAACTTTCAGGAGCGTTGTTGGCCTTTGTAATGTTTTGAGTCTTTTAATGTTTGTGAAAAGCATAATCGACGATTAAGCGTGTTTTAGACTTTTAGTACTAGAAGATGCGTGTTTCATTACTTTATTCCGTTGCAGATTTCAAGGGAATCTGATATACTAATCATTCAACGTGCTCCTCGTTTATGGCCGTCTATAGTTGTGAAAGAAATAGAGAATTGACTTTGGGATGTTGTTCCAAAATAATGTTATGAAATTTAGTAGCGAGAGGCCCAATAAAATCTTAGAAAGGCCCAAAAAAAAATGGGTTAGATCCACTCGAAAGTGGAGAGCCTTAAGGTCAGGACCCGAAGGTCAACCCCGTCTCTGTCAGAGGAGATGCCAACCATCTCTCCTTTCT
1	7494030	7494784	7494524	AT1G21410	upstream 3k of TSS	4.10696	7.77581	AAAAAACAGACACTAAATTTCACTATGATCCCTGTAATTATTAAACTTTCATATATGCTCCCAATATGATTAGTTCTTAACACATTAAACCTAATTGAAAATTTTCCAGGAACTGGATTTCCCAGGAGGCAAAGTCGGTTACACATCGGAGATGAAATTCATACCGGAATCATCTTCAAGGAGGATTCCATGTTACCGGGTTCTTGACGAAGACGGACGAATCATCCCCGATAGCGATTTTATTCCGGTACAGAAATTTCGAGAATGTATATCAAAATTGATATGAGTTTGGTTTAGTTCTAACCGATAATAATTTATGACTGGGAAGGTGAGTGAGAAACTCGCTGTTAGAATGTACGAACAAATGGCGACGCTACAAGTAATGGATCACATCTTCTAC
1	7500030	7500530	7500281	AT1G21420	upstream 3k of TSS	2.58072	1.60622	GATGTCTTATTGAAATTGATGCTATCTGAGATTCTGAGCAATAACTGTAATTCATAAATGGGGTTTATATTATGGGCCTACATTTTGTCTTGCCCTCAAAATTAAAGTGTAGTGTGATGAGAAGTGACGTTATGCTGAAAACATCATAAACGGTATTTACGCGGCTCCAATTTGAAGTTTTAGGTCGAAATGAAGGAATAGTTGTTGAGATGATTCACCTAATATAGTTTCTTAACACTTCACAGCTTCGTTTGTCAGTCTCAGATTTCTAATTTCGGACACAAACACAAAACGACATTGAAGCAATATTATGCCTTGTATTAATCATATCCCTACGACCCTACCATATCTATGTGACTATGTCGTGCTTCATTTTTTCTTCCGTACTCGTATATACTCG
1	7500030	7500530	7500281	AT1G21430	upstream 3k of TSS	2.58072	1.60622	GATGTCTTATTGAAATTGATGCTATCTGAGATTCTGAGCAATAACTGTAATTCATAAATGGGGTTTATATTATGGGCCTACATTTTGTCTTGCCCTCAAAATTAAAGTGTAGTGTGATGAGAAGTGACGTTATGCTGAAAACATCATAAACGGTATTTACGCGGCTCCAATTTGAAGTTTTAGGTCGAAATGAAGGAATAGTTGTTGAGATGATTCACCTAATATAGTTTCTTAACACTTCACAGCTTCGTTTGTCAGTCTCAGATTTCTAATTTCGGACACAAACACAAAACGACATTGAAGCAATATTATGCCTTGTATTAATCATATCCCTACGACCCTACCATATCTATGTGACTATGTCGTGCTTCATTTTTTCTTCCGTACTCGTATATACTCG
1	7507406	7508780	7508402	AT1G21450	upstream 3k of TSS	2.68091	6.23494	TTCTCAAGTTTTTTTTTTTTTTTTGTTGATAAATTATACTTTCTCAAGTTGACAAAGTAGCTTTGAATATTTCATAAGAATCAACACGTTAAGCTGCACTAACAGCATGAAATCGTGAATATTTATTTAGACCAAATGTCAATTAGTGCGTACTGTCGTAGGCACCTTCGTCACCCCACGATCGCTTCCGTCATATAATTTTCAGGAATATCCAACGGTTTGTGTTTTTCCTCTTATTAACGGTTTGTGTTTTTCCTCTTATTACTCCAAAATAAATATCATAAGACAAATATTACTTTGCACTAACAAAACAAAAAAAAAAAAAACAATAAATCAATACTACCAAAAAAAAACCGAGTAACAATTTAATTGGTCAACAGAAATTGATCAAAACCAAATC
1	7533156	7534030	7533656	AT1G21500	upstream 3k of TSS	2.57795	2.75253	TACTTTGTCAATTACATGTTTCGACTAATATATATTAATTGTTTTTATCTTTCGTTTTCAAAGAATCTTTAATTCACATATACATTCAAGACAAGACATAAATTGTACGCTGCTTCTTTAAAATAAAGTTGTAAGGAAGTGTTGTTGACAAAAATATATTTGTAATGGGGTTTCCCAAAACACAGTATATATAGAGGAAAATAGTTACTCTTTTTTTTTTTTGTCATAGGAAAACAATTACTCTTGTTTTCGTATATTTGTGTTTTTGGATGCGAAATATATAGAAGAAAACATTGTTTTATTTCCGATACTTTGGTCAATATATATTTATCTGTTAACATCCAATAATTTCAATATATTTCAAACTCTTAACTTACTGACAATTCCACCAAGTCCACAT
1	7533156	7534030	7533656	AT1G21510	upstream 3k of TSS	2.57795	2.75253	TACTTTGTCAATTACATGTTTCGACTAATATATATTAATTGTTTTTATCTTTCGTTTTCAAAGAATCTTTAATTCACATATACATTCAAGACAAGACATAAATTGTACGCTGCTTCTTTAAAATAAAGTTGTAAGGAAGTGTTGTTGACAAAAATATATTTGTAATGGGGTTTCCCAAAACACAGTATATATAGAGGAAAATAGTTACTCTTTTTTTTTTTTGTCATAGGAAAACAATTACTCTTGTTTTCGTATATTTGTGTTTTTGGATGCGAAATATATAGAAGAAAACATTGTTTTATTTCCGATACTTTGGTCAATATATATTTATCTGTTAACATCCAATAATTTCAATATATTTCAAACTCTTAACTTACTGACAATTCCACCAAGTCCACAT
1	7533156	7534030	7533656	AT1G21520	TSS to down 0.5k of TTS	2.57795	2.75253	TACTTTGTCAATTACATGTTTCGACTAATATATATTAATTGTTTTTATCTTTCGTTTTCAAAGAATCTTTAATTCACATATACATTCAAGACAAGACATAAATTGTACGCTGCTTCTTTAAAATAAAGTTGTAAGGAAGTGTTGTTGACAAAAATATATTTGTAATGGGGTTTCCCAAAACACAGTATATATAGAGGAAAATAGTTACTCTTTTTTTTTTTTGTCATAGGAAAACAATTACTCTTGTTTTCGTATATTTGTGTTTTTGGATGCGAAATATATAGAAGAAAACATTGTTTTATTTCCGATACTTTGGTCAATATATATTTATCTGTTAACATCCAATAATTTCAATATATTTCAAACTCTTAACTTACTGACAATTCCACCAAGTCCACAT
1	7565780	7566280	7565906	AT1G21580	upstream 3k of TSS	2.94516	3.70626	TCTTATTCTTCGTCTTCTGATGAAAACGCACGCAACACGAAAACGGCGATAAAAATAGTATAATACACACGAATCAATTTAGTTCTCGAATCGTTCCGATTTTCGGTAACCGGTTTTTATATCTTCTTCGTAACTCTCTCTTTTCCCTAATCTTATTGGGCCACTGCATTTATTATGGGCCGTATTGTATAAGTTTCCGTTCTTCAGCTAAAATCTGTGTCAATTGTCTAGATTCAAATCTACCAAATACACATGTTGCTGACACAAAAAAAAAATGTGGGTACATTATCAAAGAATTAGTTATCAGAAAAATTATTACATCCGGTCATGTTTCTTTCAAACTCAATCAAAGTTTGAATAGGACAAGAAAAAAATACTTATGTCATCTCTTACCACATAT
1	7570030	7571280	7570156	AT1G21590	upstream 3k of TSS	3.1956	8.86639	AGTACACTCTCTCATTAATTATCAACCTAACAAATAACAAATTATAAAAAATATATATAGATATATCTTTTCTTTTTTTTGCTCATTTTAATTAATTTAAAAATATTTCAGATACATTCATGAAATTAACTTTATTTATTCCCTATTGTAGATTATTTTATACAAAAAAAAAATATATGCAACACAAACATTTTCTTTTATCTGAATTTATGTTACATAATTAACTTAAGAGATTGGTACCATACCAAACAGTAGAAGAAGAAATCTACGTATTAAATACGGGGAATATGGTCCACCGTTATCGATTAATAGAATGTTGTGCCATGTATAAAAGTACCATAAATGAGGTTCCGGCAATGAGATAACAAATTATCATAATTATGTGATTTTATTCCTTTGT
1	7570030	7571280	7570156	AT1G21600	TSS to down 0.5k of TTS	3.1956	8.86639	AGTACACTCTCTCATTAATTATCAACCTAACAAATAACAAATTATAAAAAATATATATAGATATATCTTTTCTTTTTTTTGCTCATTTTAATTAATTTAAAAATATTTCAGATACATTCATGAAATTAACTTTATTTATTCCCTATTGTAGATTATTTTATACAAAAAAAAAATATATGCAACACAAACATTTTCTTTTATCTGAATTTATGTTACATAATTAACTTAAGAGATTGGTACCATACCAAACAGTAGAAGAAGAAATCTACGTATTAAATACGGGGAATATGGTCCACCGTTATCGATTAATAGAATGTTGTGCCATGTATAAAAGTACCATAAATGAGGTTCCGGCAATGAGATAACAAATTATCATAATTATGTGATTTTATTCCTTTGT
1	7570030	7571280	7570156	AT1G21610	upstream 3k of TSS	3.1956	8.86639	AGTACACTCTCTCATTAATTATCAACCTAACAAATAACAAATTATAAAAAATATATATAGATATATCTTTTCTTTTTTTTGCTCATTTTAATTAATTTAAAAATATTTCAGATACATTCATGAAATTAACTTTATTTATTCCCTATTGTAGATTATTTTATACAAAAAAAAAATATATGCAACACAAACATTTTCTTTTATCTGAATTTATGTTACATAATTAACTTAAGAGATTGGTACCATACCAAACAGTAGAAGAAGAAATCTACGTATTAAATACGGGGAATATGGTCCACCGTTATCGATTAATAGAATGTTGTGCCATGTATAAAAGTACCATAAATGAGGTTCCGGCAATGAGATAACAAATTATCATAATTATGTGATTTTATTCCTTTGT
1	7609156	7610280	7609406	AT1G21660	TSS to down 0.5k of TTS	3.09734	5.59772	ACTTTAATAATATCGACTTCGTTAATATATACAAATGAAAATAGTCTTATAGATGCGAGAGCAAATGTTTGAGGGTAGGTTAAAGGAATCTTGAGATATGGATAAACGACACTAAGTTGTGTCGTAGCGAGACAGATCCAAACTACGACAAGTAGTAAACGGAGATAATAATATCCAAACCATAAGAATCCATGAAAGCAAGTAGACAACTGCGACTTTGCCTCACCAGTCACCATACTAATAATTGGAGAGGTGGATCTCTTAGGAATATTTACTTTTATAAAAGATCAGAGGCTAGTCAGAACTCAGGGACTAAATTTTATTTTCAGTAGTGACATCTTTAAAAGACAACAGAGATTTATAAAACTCCACGTGTACAGAAGTGAAACAGTCTGACATG
1	7609156	7610280	7609406	AT1G21670	upstream 3k of TSS	3.09734	5.59772	ACTTTAATAATATCGACTTCGTTAATATATACAAATGAAAATAGTCTTATAGATGCGAGAGCAAATGTTTGAGGGTAGGTTAAAGGAATCTTGAGATATGGATAAACGACACTAAGTTGTGTCGTAGCGAGACAGATCCAAACTACGACAAGTAGTAAACGGAGATAATAATATCCAAACCATAAGAATCCATGAAAGCAAGTAGACAACTGCGACTTTGCCTCACCAGTCACCATACTAATAATTGGAGAGGTGGATCTCTTAGGAATATTTACTTTTATAAAAGATCAGAGGCTAGTCAGAACTCAGGGACTAAATTTTATTTTCAGTAGTGACATCTTTAAAAGACAACAGAGATTTATAAAACTCCACGTGTACAGAAGTGAAACAGTCTGACATG
1	7609156	7610280	7609406	AT1G21680	upstream 3k of TSS	3.09734	5.59772	ACTTTAATAATATCGACTTCGTTAATATATACAAATGAAAATAGTCTTATAGATGCGAGAGCAAATGTTTGAGGGTAGGTTAAAGGAATCTTGAGATATGGATAAACGACACTAAGTTGTGTCGTAGCGAGACAGATCCAAACTACGACAAGTAGTAAACGGAGATAATAATATCCAAACCATAAGAATCCATGAAAGCAAGTAGACAACTGCGACTTTGCCTCACCAGTCACCATACTAATAATTGGAGAGGTGGATCTCTTAGGAATATTTACTTTTATAAAAGATCAGAGGCTAGTCAGAACTCAGGGACTAAATTTTATTTTCAGTAGTGACATCTTTAAAAGACAACAGAGATTTATAAAACTCCACGTGTACAGAAGTGAAACAGTCTGACATG
1	7659406	7659906	7659530	AT1G21810	upstream 3k of TSS	3.00586	2.85816	TGAAAAAAGAAAAATACAAATACAAAATGAAAGCCGAACTATGATCAATAATATTAAATTTTTACAAATAATTACCATTAAAATGCAATATATTGTGATGGGTGTTGTTGCTATGTAAGTAACAAAGCAGCGCTAAGTGGATAAATATTGATACAAACTGTAATGAATTAAGTATCGTCTAATAAACTTTTGGAAATGTTGTAAGTTGATAATAGTTCCAAGTATACGTCATTTTCTTTAGTTCAAGACTTTGAAATTTGAATCTCACATGTTGTTGTCACTCATGAATCACGACCTACGTTTATACATATAGACCATACATTATCATTTAATATCAAATTATTGTCGTAAAATCTCATATTTTGTACATATATATACTATAATGTTTTAAATATAATCC
1	7663156	7663656	7663406	AT1G21830	upstream 3k of TSS	2.69822	3.00139	TGATCGCTTGTGGATCCGTGGCATGTGTAATAGATATTATTTAAAACTAGTAATCAGATTTTAAAAAAAATACTGTGAACAGAGAATCTATATTTGTTTGTTAAGAAAAAATCAAATTAGTTTTTGGACGTGTTGGCCGAGAAACATCCACTTGTAGCATTCGTAATTAAAAAGAGAATGTATCCGAATATAAGGGACCCATTAATACAAGTCATCTTCCTTTGGTATGTATGTGTGAGTGAGTGATTTTGGAGGTCTCTCTCCATATTCGACAATATATTCAATTCTATCTCCTCACTTTCACTTCAAGTTTATTTCTTTCTAACAACTTGATCGAAATTTCGGCGTATAGTTGTTTACATTTAGAAACAATTGTCAAAATATTTAAATCAAATCCTCA
1	7663156	7663656	7663406	AT1G21835	upstream 3k of TSS	2.69822	3.00139	TGATCGCTTGTGGATCCGTGGCATGTGTAATAGATATTATTTAAAACTAGTAATCAGATTTTAAAAAAAATACTGTGAACAGAGAATCTATATTTGTTTGTTAAGAAAAAATCAAATTAGTTTTTGGACGTGTTGGCCGAGAAACATCCACTTGTAGCATTCGTAATTAAAAAGAGAATGTATCCGAATATAAGGGACCCATTAATACAAGTCATCTTCCTTTGGTATGTATGTGTGAGTGAGTGATTTTGGAGGTCTCTCTCCATATTCGACAATATATTCAATTCTATCTCCTCACTTTCACTTCAAGTTTATTTCTTTCTAACAACTTGATCGAAATTTCGGCGTATAGTTGTTTACATTTAGAAACAATTGTCAAAATATTTAAATCAAATCCTCA
1	7663156	7663656	7663406	AT1G21840	upstream 3k of TSS	2.69822	3.00139	TGATCGCTTGTGGATCCGTGGCATGTGTAATAGATATTATTTAAAACTAGTAATCAGATTTTAAAAAAAATACTGTGAACAGAGAATCTATATTTGTTTGTTAAGAAAAAATCAAATTAGTTTTTGGACGTGTTGGCCGAGAAACATCCACTTGTAGCATTCGTAATTAAAAAGAGAATGTATCCGAATATAAGGGACCCATTAATACAAGTCATCTTCCTTTGGTATGTATGTGTGAGTGAGTGATTTTGGAGGTCTCTCTCCATATTCGACAATATATTCAATTCTATCTCCTCACTTTCACTTCAAGTTTATTTCTTTCTAACAACTTGATCGAAATTTCGGCGTATAGTTGTTTACATTTAGAAACAATTGTCAAAATATTTAAATCAAATCCTCA
1	7694156	7695780	7694408	AT1G21900	upstream 3k of TSS	2.51145	3.38222	TGGAAAGCTGACAAAATCCGCCCATATTCTTTCTCGCTCTCTTTATCGAACTGACATCTTGGAGAGTTTTGCTTAAGACCAAAGTGTGAAATCTAAAGACGAAGACAACAAATTAAAGTACCATATCCCATGATTAATCTTAAGCTTTGTGAGAAAGTCAAGGCTGTCCACAAAGAACATGTCATCTCCCATCTTTTCTTACATACGATCATGTGCTCGTTGCGTGTCCTAAAGTTTTATATGCTTTATTTATTTATTTTTATATTTTCCCCCTTTTTCAATTGTTTATACTTTATATCAATCTTTAGCATATGTTCGTATAAATTATGTTGGTATATATTAAAGTTACGTAAGACAAAATTTATTAGAATTCGAAATCCTAACTCGACAAAACGAGTTA
1	7694156	7695780	7694408	AT1G21910	upstream 3k of TSS	2.51145	3.38222	TGGAAAGCTGACAAAATCCGCCCATATTCTTTCTCGCTCTCTTTATCGAACTGACATCTTGGAGAGTTTTGCTTAAGACCAAAGTGTGAAATCTAAAGACGAAGACAACAAATTAAAGTACCATATCCCATGATTAATCTTAAGCTTTGTGAGAAAGTCAAGGCTGTCCACAAAGAACATGTCATCTCCCATCTTTTCTTACATACGATCATGTGCTCGTTGCGTGTCCTAAAGTTTTATATGCTTTATTTATTTATTTTTATATTTTCCCCCTTTTTCAATTGTTTATACTTTATATCAATCTTTAGCATATGTTCGTATAAATTATGTTGGTATATATTAAAGTTACGTAAGACAAAATTTATTAGAATTCGAAATCCTAACTCGACAAAACGAGTTA
1	7707405	7708406	7707902	AT1G21920	upstream 3k of TSS	3.07658	4.83373	TTTCCACTTGATAATTTTTAATTAGAGACTACTTTATTGCTAACAACGTTGGATTATAAAATGGATTAAAAGGGTATTATCATCTAAGCAAACATCTCTTTCAATGAGATCTAAAGTCAAAGTCTGTTTCATTCACATCCATTTAACTTTCGGCTTTTGATAAGGCTGGCTAATGGTAACAGAGTCATGCGTGGGCATTTTAGTCGTTACCTTCGAAATTATCACACATCCGAAAAGTCATTTCTTTAATTAACTTGTCAAATTGTAATCTATTAAATATACAACAAATGATTTTTCTTTTTACTATATAGTCTATAGTACATAACATTGATAGAAAAGGTAAAAATCAAACTAACTGATAATTTGAAGTAGAAAGAACCTATGAGACTCAACACTTTTC
1	7732156	7734655	7734156	AT1G21970	upstream 3k of TSS	3.31896	15.7687	AATCAAAGTACACGAACCTATAGCCTATAGGATGATGTATGTCTATTTATGCGAAACCAAACTATAAAAAATCTCGATTATTTATCAAATAAAATATTAGACCTAATTTACAAATGGCGGACAAAAACTCAACTTTAAAATGTAAACCTTTGGCACTATCAATATCAACATAAAAACGTTAAAAAAATAACGCAACTTTAGAATTTCATATACTACTTGCATCAACCATCTTCTGTATCTATCACTATCCGTATGGGAATATAAGTATCCTTTAAATTAATAAATCATCGCAAGTAGGAAGAGAATCAATACTCGAAAAGATATAAAAAAAACCCACCAAGACAACGATCATCTAATCACAGAAGAGAACAAAATTCTTAGAATCATAAAAGTAATTAAT
1	7732156	7734655	7734156	AT1G21975	TSS to down 0.5k of TTS	3.31896	15.7687	AATCAAAGTACACGAACCTATAGCCTATAGGATGATGTATGTCTATTTATGCGAAACCAAACTATAAAAAATCTCGATTATTTATCAAATAAAATATTAGACCTAATTTACAAATGGCGGACAAAAACTCAACTTTAAAATGTAAACCTTTGGCACTATCAATATCAACATAAAAACGTTAAAAAAATAACGCAACTTTAGAATTTCATATACTACTTGCATCAACCATCTTCTGTATCTATCACTATCCGTATGGGAATATAAGTATCCTTTAAATTAATAAATCATCGCAAGTAGGAAGAGAATCAATACTCGAAAAGATATAAAAAAAACCCACCAAGACAACGATCATCTAATCACAGAAGAGAACAAAATTCTTAGAATCATAAAAGTAATTAAT
1	7732156	7734655	7734156	AT1G21980	upstream 3k of TSS	3.31896	15.7687	AATCAAAGTACACGAACCTATAGCCTATAGGATGATGTATGTCTATTTATGCGAAACCAAACTATAAAAAATCTCGATTATTTATCAAATAAAATATTAGACCTAATTTACAAATGGCGGACAAAAACTCAACTTTAAAATGTAAACCTTTGGCACTATCAATATCAACATAAAAACGTTAAAAAAATAACGCAACTTTAGAATTTCATATACTACTTGCATCAACCATCTTCTGTATCTATCACTATCCGTATGGGAATATAAGTATCCTTTAAATTAATAAATCATCGCAAGTAGGAAGAGAATCAATACTCGAAAAGATATAAAAAAAACCCACCAAGACAACGATCATCTAATCACAGAAGAGAACAAAATTCTTAGAATCATAAAAGTAATTAAT
1	7739156	7740280	7740030	AT1G21990	TSS to down 0.5k of TTS	2.76056	4.60898	AAAAGCCACCAAATGTGCCCATTCGTGTATTTTTTTTTAACACCCCAACATAATGTCCCACCATGAAGGGGACATCTCCCCTTAGCTATCCCTTTCTCATTATTCTTGTATTTCTATAATTCTTTCGTTTGTTACAAACAATTGTTATAAGAGGTATAATTTGTAGAAAGATATATCAAAAGTAATCACTAAATAAGTAAGAATCGTAGACGCATTATCCTTATACTAATGATGTTGTCTTCACTTCCTCGAGAAACCTCGTGACTCATGACACTATTTTAATATACATGCAAATTGCAAGACATTGGATGTTGCGTAGGTGGTCATTCTTGTATAATAATAATATAATCATGAAAGAAAACACTAATTAAGGAAATATCCATTCTTAAGTTTTTCATAT
1	7771156	7771656	7771280	AT1G22050	upstream 3k of TSS	2.50587	1.91727	TGTAATTAAACACAATCTTTAATTAGTTAAAGTAGTTAGGCTTATATAGTTGGTGGCTGCCATTTTCTAACACATTCGAAATTACAATATGTTTCTTTGTGTGTTTATGCTAATCCTAAATTCCAGAAATGCCCCTCTTACCATATAATTTTGGCATATATGCCAACATATTAAAACAAGAATCCTATAAAATAATAGAGGAATCCAAAACACAAGAAATAAATTTCTTTAATTAAAAGAAATTAATGGTTGTTAAAGAGTTCAATATCAAAAGGGAAAGTATCAATACCCACTTAATAGGAATCAAAATTATTGAAATCCACTTGTTCAATATTGATATTGTACAACATGGCCAGAGTTTTTGACTAATACAATATCACTATCGAACAATCTAAAGTTA
1	7788280	7789531	7789406	AT1G22070	upstream 3k of TSS	2.87078	7.03831	GACGATGAAGAATCCAGGTCATCAAAAGGTGTAGTTTAGAAACAGAGGCGCACGATAAGGTCAACTTTTGGAATAGAGGAAAAGACTCAACCTTTTTTATCATCTCTCTCGATTTGTTTTTCTCCCGGTGGTGATGCTTTTGTCGTTTCATCGTTCGTTTACTTCAACTTGCTTATTATTCTACGCTCATGGACTAATCAAAGCCATGAGGAAAAAAAAAAAAGCAACAACACAAAATATATGTATAAAAAAATAAATATCTCTGCTTTTTTTTTTCAATGATGGGTACGCTTCACCTCTAAGTTTTGACCAAAGTTTTTCTTCATTTCTCTCTTCTCTCTTGTGGTCACCGTTTGATCGGAATATTCCTTTTAGAATGCCAAGATTCATTCTTCATCTC
1	7812156	7812780	7812406	AT1G22120	upstream 3k of TSS	3.16323	4.37107	TGCTTTTCGCCCATAAAACTATAAAATGGTGTTGCCAAAAAGAATAGTATACAAAAATAACACGACTCTTCATCGTCTTCTCATGGCAAAAAAAAGTTCACTTTTTTATGGGTTGTTGGAAAAAAATATGAATAAATTTTTAAAAATGGTATACATAAATAAATAATACATTATTGGCTACTGAGTTGAGGAACCTTTGTTTCATAGTCGGAGACTTCATGATCAACTTGTGTCTCCGCCGTCACTCCCGGAATATCACTCTGCTGAGCTGGCATCATCTCTTCTATACTGGGACCCACACCTTCATGCTGGCACATTGACCAAAAAAGTCAACATTTTTAACTTAAGTTATTAAAGACAAAAAAAAAGACCAAAAAAAACCTGTTGCTGCATAGAAGCG
1	7812156	7812780	7812406	AT1G22130	TSS to down 0.5k of TTS	3.16323	4.37107	TGCTTTTCGCCCATAAAACTATAAAATGGTGTTGCCAAAAAGAATAGTATACAAAAATAACACGACTCTTCATCGTCTTCTCATGGCAAAAAAAAGTTCACTTTTTTATGGGTTGTTGGAAAAAAATATGAATAAATTTTTAAAAATGGTATACATAAATAAATAATACATTATTGGCTACTGAGTTGAGGAACCTTTGTTTCATAGTCGGAGACTTCATGATCAACTTGTGTCTCCGCCGTCACTCCCGGAATATCACTCTGCTGAGCTGGCATCATCTCTTCTATACTGGGACCCACACCTTCATGCTGGCACATTGACCAAAAAAGTCAACATTTTTAACTTAAGTTATTAAAGACAAAAAAAAAGACCAAAAAAAACCTGTTGCTGCATAGAAGCG
1	7821406	7822280	7821656	AT1G22150	TSS to down 0.5k of TTS	2.85013	4.88019	CGTAGAGGTCAAGTGTAAAAGTTGACCTATATAGAGCTTTTTTTAGAGTCGTGATAAGCTTGGATTTACTGGATTAGTTTTCGTTATTGTTTTCAATAACTTTGAACTATAGAGATTATATAATAAGTTATAATATATAAACGAATAAAATCGGAACCCAAACATTAACATCTGATCAACGTAATGCAACGAGCGACTTTATTGCTACTATTATTGGTGGGGAAACCTTGACAAAACGTTTTGTGTTCAAGATTCGAACATTGAAAAAAAAAACAATGAAAACATTTCTCCGTAAATAATTATGTGTGGACCAGAAGTTGAAACCCACTTGTGTACACAATAAACTAGATTAAGACCTTTGTTTATTTAAAATAATAATGGCTTAGACGTCTAAGCGTTA
1	7821406	7822280	7821656	AT1G22160	upstream 3k of TSS	2.85013	4.88019	CGTAGAGGTCAAGTGTAAAAGTTGACCTATATAGAGCTTTTTTTAGAGTCGTGATAAGCTTGGATTTACTGGATTAGTTTTCGTTATTGTTTTCAATAACTTTGAACTATAGAGATTATATAATAAGTTATAATATATAAACGAATAAAATCGGAACCCAAACATTAACATCTGATCAACGTAATGCAACGAGCGACTTTATTGCTACTATTATTGGTGGGGAAACCTTGACAAAACGTTTTGTGTTCAAGATTCGAACATTGAAAAAAAAAACAATGAAAACATTTCTCCGTAAATAATTATGTGTGGACCAGAAGTTGAAACCCACTTGTGTACACAATAAACTAGATTAAGACCTTTGTTTATTTAAAATAATAATGGCTTAGACGTCTAAGCGTTA
1	7825026	7826030	7825406	AT1G22170	upstream 3k of TSS	3.13911	5.60705	CTATTATAGCACCTCTGATTCATTAGACATATGTCATCTTTTTGCCAATTGTCAAATTGAATCAGCAAATTTTAGTAGATGTCATGCAAAATGATGTTAGAATATCTCATCTAATTGGACCAAAAAAGCATATCTCATCTAATTATATTATTTCACATTATATTATAAAAATTTCTTTATTTGATCAGTTATTTATTTATAAATTATAACTATATTATGATTGTTCAAACAAGTCCGGTTTGAGAAAATACTAATCTATCTCATCTCTCTCTAAAGAGTATAGATCATATGTTATTAGTTATTATGTAAAGTTGTAGTATCATTTTCTATTAAGCTTTAATAGGTTTTATGATATGATAATCATTTTCCTCAAACCGAACCATCTAGACCAAGAAGAAAA
1	7832530	7833156	7832774	AT1G22180	upstream 3k of TSS	3.00525	4.26276	TTAATATAAATTAAAATTAGGTGAGTATATTTCTCATTTTACGTATTAGTGTTAATTAAATTAGGTGAGAAAATACAATTGTAAACTAGTAAGATCATTCAAAGTCAAGAGGTCAAAAAGACACGTGGAGTTTAATAAGCCTTTTAAGGTGAGCTAGTCAGATAAACAGTACAAAATGGACCTTTGAGGGTGAACACGTGGCAGATTCGCAACGGTTGTTTGACTTCGACAGATAAAACGGACGCGTTTGACGGAAACCGCGTTATGAGCATTAAATTGCAAAAGTTCATACCAAAAGCAAAAATCCAATCAGATCCACCTTCTTTTCTTTTCTTTTCTTTTCGACCAAATTAGTCACAAATCGGATCTACCTTTTTTCTTTACGATTTACAAATATTTC
1	7834156	7836156	7835656	AT1G22190	upstream 3k of TSS	3.5439	18.5409	CCGGTGTGAATGTAATATAATGAAATGATTCTCCATCAAACTATGATTGTAAAATTAAAACGCTTCGATTATAGAATAAACTTGTAGAAACATTTTAACTTGTAAAAATTAACCATTCTAAAACAAAACTTGTTAAAACTCAACTTACAAACAATGTTTGATTGAAATTGAATATATATTATTTGGAGTACGTAAACATGGATGATCTTATCTGAAATAGTACATAAAATAACAAAAGAAAAAATTAATTAAACATATAAATTTGAGAAATATGAGGAGGATGGAAAAAAGAAGTCACGCCACGCCTCCTATATAAACAAGAGCCAAGCTAATGAGATAAGTGTATCGGTGAGGCTGAGAGTTATTCACTTACAAAAAAAAAAAAAAACTTGAGTGTAAC
1	7844406	7846656	7844906	AT1G22210	TSS to down 0.5k of TTS	3.16088	13.4138	TCTGGTAAACACTATATAAAACTAGTATCCGGCCGTGCGTTTCCAACAAAATATGAATCATTAAAACTATAAAAATTTATACTCAATAAGCTAATGATTAAAATCGTCTTAATCTATAGTTTAGTCGTTTTCAAGCGTGAGTTGTACCGGAACTAAATTAGTATAATTCCTATCCACTTCCTATAAATTACACATATTGCAATTAAAAATGTTCGAGTTGGTATTATATATTGAGTATTAAAACTAATAATTTAAATTTCAAGACCTATAAATTATTTTTATTTCCTGAATAGCTCAGGGAATCAAAAATTAAAATGATGTCGACAGAATGTATTATTTTTCCTACTAAAGCATATTCTATCGTTTAAACCAATCAGATAACAAGAATTCAACGAACCAC
1	7844406	7846656	7844906	AT1G22220	upstream 3k of TSS	3.16088	13.4138	TCTGGTAAACACTATATAAAACTAGTATCCGGCCGTGCGTTTCCAACAAAATATGAATCATTAAAACTATAAAAATTTATACTCAATAAGCTAATGATTAAAATCGTCTTAATCTATAGTTTAGTCGTTTTCAAGCGTGAGTTGTACCGGAACTAAATTAGTATAATTCCTATCCACTTCCTATAAATTACACATATTGCAATTAAAAATGTTCGAGTTGGTATTATATATTGAGTATTAAAACTAATAATTTAAATTTCAAGACCTATAAATTATTTTTATTTCCTGAATAGCTCAGGGAATCAAAAATTAAAATGATGTCGACAGAATGTATTATTTTTCCTACTAAAGCATATTCTATCGTTTAAACCAATCAGATAACAAGAATTCAACGAACCAC
1	7847405	7849780	7847535	AT1G22230	upstream 3k of TSS	2.99851	8.15079	TAAGAAATACGGAGGCGCGTGTGGAAGACGAGGAGCGCGTGGTAAAAAATAAGAGGAGTGTTGTCCCGAGCGTGAGGATGAGTATGAGACACGCGCCGTCTCTTAAACTTAAGAGTGGTATCTGTTTAGAATCTGCTACGCTTGTGATTGTTCGACCGAGCGGAGCGGATTTTGAAGTTGGAGATGATGCTGAGTTGGCGACGGAGGCTTTCGTCGGAGATTGTATGTACGGTGAAGCGGTCGTCGCTTTGTTAAAGTGCAAGAAGAACGCTTTAGAGATGAATTCGTTTTAAGTTTTTGTTGGGTCTCGTAATGGGCCTTGTGGGCTTTTTTGTATTTTTTCATTTGTAAAAATGATCTTTTTTTTTAACGTGTGTATTTTTATACTATTACACTGTAC
1	7851156	7851656	7851280	AT1G22240	upstream 3k of TSS	3.16864	5.07706	TATAATAATACTATTGTGAAAATTTGAGACTGATTGGTTTTCGTGTAACAAACAAATACGATTGCTTAATGGGCCAATTATACAAACAGTAAGTGGAAAAGACATGCACATGATATGCTTCAAGCCCGAGTATATATTGACCCAAATACAAAATCTGATTACTTAAGAACAAGACTACTAATCGACGCAAGTATAAGCTTTAGTGCTTGACGTTGACACAGAATCAACTGATGATGCTTTGGATGGTGACGCGAAGAGAGGAAATTGCGAGGAAGTAACTAAGGAAAGTCATAATAAGCAACTACCTGGCTAAAAAGTGAGTAGCTTGTGTCAGAAGCTATCGTTTTCGTGGTCTTTCCTAATTTAGAAACCAAATTAATGATATTCCTAGTCATGCTTA
1	7872906	7873780	7873280	AT1G22275	TSS to down 0.5k of TTS	2.82715	4.76249	CTTTTAGTTGTATAAAGAAAATGTAAAAATTACCGCAATCGTTATGCCATCAAATCCAAAATGGATATGTTTTTCTACGAAACTGCTAATTTCATGCATTAATTTGTGTGAAAACGAAACATTCATTTACTTTTTACTTACTCATAATAATCTCTCTAAGCAAAAATGTTTTATATTTTGTAATATTAAATAAAACTCTTGCGGAATACGTCCTAATAAATATCAAAAACCAAAGGATTGTGTTTTATTTTTCTGGATATTTGTATATCAGGAATAAAATATATATGAATTTTCTAAATAGTTTCGCACATTTTTTCATGTCTGAATAGTAAAAACGCATATAAAAAAATAAAATAGGGATTGTTAAGGAGATGACATAAATGTAAAGGAAGAGGAAGTC
1	7872906	7873780	7873280	AT1G22280	upstream 3k of TSS	2.82715	4.76249	CTTTTAGTTGTATAAAGAAAATGTAAAAATTACCGCAATCGTTATGCCATCAAATCCAAAATGGATATGTTTTTCTACGAAACTGCTAATTTCATGCATTAATTTGTGTGAAAACGAAACATTCATTTACTTTTTACTTACTCATAATAATCTCTCTAAGCAAAAATGTTTTATATTTTGTAATATTAAATAAAACTCTTGCGGAATACGTCCTAATAAATATCAAAAACCAAAGGATTGTGTTTTATTTTTCTGGATATTTGTATATCAGGAATAAAATATATATGAATTTTCTAAATAGTTTCGCACATTTTTTCATGTCTGAATAGTAAAAACGCATATAAAAAAATAAAATAGGGATTGTTAAGGAGATGACATAAATGTAAAGGAAGAGGAAGTC
1	7885656	7886156	7885780	AT1G22310	upstream 3k of TSS	2.86209	2.27854	TATAAAACTCTCAATTTAATTTTACGCTTGGTACTAATAAAAACAATTGGATATGGATTTATATTAATATTTTATAGCTACTCATAGTCATATGTATATATCTATATATTGCCGTCTTTTTTAGTCTAATATTAAATAGTCAATTTTCTAAATGGGGGATGAGAAATCTCTACAGGGATCGATATATATATACTCAAACTACAAAACTATCTTTTCACCAGTTATGTACTTTTTATGGCTTTGGTGGATATAACAATGGAATTCCACTAAAATCACAAAAGGAATTTGAAATCTGATTAGCATAAACATCATTACTAGTATTATCTAATTCTTATCTTTGATTCACATTACATACTTACTTTACATTTGGCTACGAATTATTAAGAAAATTTAGTTAATA
1	7885656	7886156	7885780	AT1G22320	upstream 3k of TSS	2.86209	2.27854	TATAAAACTCTCAATTTAATTTTACGCTTGGTACTAATAAAAACAATTGGATATGGATTTATATTAATATTTTATAGCTACTCATAGTCATATGTATATATCTATATATTGCCGTCTTTTTTAGTCTAATATTAAATAGTCAATTTTCTAAATGGGGGATGAGAAATCTCTACAGGGATCGATATATATATACTCAAACTACAAAACTATCTTTTCACCAGTTATGTACTTTTTATGGCTTTGGTGGATATAACAATGGAATTCCACTAAAATCACAAAAGGAATTTGAAATCTGATTAGCATAAACATCATTACTAGTATTATCTAATTCTTATCTTTGATTCACATTACATACTTACTTTACATTTGGCTACGAATTATTAAGAAAATTTAGTTAATA
1	7885656	7886156	7885780	AT1G22330	upstream 3k of TSS	2.86209	2.27854	TATAAAACTCTCAATTTAATTTTACGCTTGGTACTAATAAAAACAATTGGATATGGATTTATATTAATATTTTATAGCTACTCATAGTCATATGTATATATCTATATATTGCCGTCTTTTTTAGTCTAATATTAAATAGTCAATTTTCTAAATGGGGGATGAGAAATCTCTACAGGGATCGATATATATATACTCAAACTACAAAACTATCTTTTCACCAGTTATGTACTTTTTATGGCTTTGGTGGATATAACAATGGAATTCCACTAAAATCACAAAAGGAATTTGAAATCTGATTAGCATAAACATCATTACTAGTATTATCTAATTCTTATCTTTGATTCACATTACATACTTACTTTACATTTGGCTACGAATTATTAAGAAAATTTAGTTAATA
1	7897530	7898030	7897780	AT1G22360	upstream 3k of TSS	2.60452	2.25811	TGATTCCTTTACGCTTATAGGACTCCGTTTTATAGAAATTATTAACAATGTGTTGGCTCGACCTTATGATCAGATTTTCCCACGTGGGAACTGTCGAAAGATCTGCCTCGCATGTGAAGATTTCCAAGTGGGCGATCTCGAGGCCGAATTTGTGTATTTATTATGTATAAAGCCTAACAAAATGATAATATTTTTTATTCAAAAGATGAGATGTTATTGAGGTGTAGGTGAAATAAAAGTCAAAACTAGTGGCATATTTCAACACTCAAGCCAAAACATAAAATAAGGCCAACGATTTATAAGACTGTGAAATAAAATTGAAATTTTGATATAAGTGATGTTGTTTCGTTATTATTGAATTCAAGTATGCATAATCTTTACTGTTGAAACAAAACAACAC
1	7897530	7898030	7897780	AT1G22370	TSS to down 0.5k of TTS	2.60452	2.25811	TGATTCCTTTACGCTTATAGGACTCCGTTTTATAGAAATTATTAACAATGTGTTGGCTCGACCTTATGATCAGATTTTCCCACGTGGGAACTGTCGAAAGATCTGCCTCGCATGTGAAGATTTCCAAGTGGGCGATCTCGAGGCCGAATTTGTGTATTTATTATGTATAAAGCCTAACAAAATGATAATATTTTTTATTCAAAAGATGAGATGTTATTGAGGTGTAGGTGAAATAAAAGTCAAAACTAGTGGCATATTTCAACACTCAAGCCAAAACATAAAATAAGGCCAACGATTTATAAGACTGTGAAATAAAATTGAAATTTTGATATAAGTGATGTTGTTTCGTTATTATTGAATTCAAGTATGCATAATCTTTACTGTTGAAACAAAACAACAC
1	7906904	7907530	7907280	AT1G22400	upstream 3k of TSS	2.34477	1.20631	AACAGATTTCAAATTTTCGCCTTTAAATGAAAGATATAAGCATACTTAGAAAGTTATACTAGTCCAAGGAGATTTAATAAGGAGGTAAATTATGTCGAAAAGAGCAATAAGTTGACTATCGACGTGGGAGTGGACCACTTGCTTTATTTTCCTTTAAAGTTAACCTCTACGGATACCTTTGGTTGTTTCTAACTTTCTGTGAAATTTAATAATTTTGGAACTATTAAGGTTTTGTCCTTGTTCGGGAAATTTAAGTGTTTTTGTCCTTTTATTTTTTTTCCACTATTCCATATGTCAAATTAAAGGAACTTCACCAAAGAAAGAAAACCACAAAAAGTGCAAAACCCACGCCTAAATACACCGTGACAAAGAAGAAAGATACGTTCCGTGACAAACAAAA
1	7910406	7912156	7911030	AT1G22403	upstream 3k of TSS	3.00618	8.19034	TTCAGTCTTCAGTCTACAAATATAGAACTAATAATCGTTAATAACACACACGAATGCATTATACCACGGATTGGATGAGATTTAAACAACTCTTACAAATCAATACTAATATAACAAACCAACAAAAAAAGTTTGGTAATAAATAATATGTAGAAATCGAATAGACTTTGAAACCATAAACAATTACAAATGAACAATAAATAAGATTATAACAAATGTGGGAGTTGGCGAAATTAGAAAGGTGGGGTTCCGTCATTTACGACGGGTGTTAGGTGAGATAAGCTAGCTTTACTCAGTCTCATTTAATCTCGATCGGTTATTAACTTATTCTTATCAATCAATCTACTTATAAGTGTAATTAATTTATTACTATTTCAAATATGTACAAATTAATACACCC
1	7910406	7912156	7911030	AT1G22410	upstream 3k of TSS	3.00618	8.19034	TTCAGTCTTCAGTCTACAAATATAGAACTAATAATCGTTAATAACACACACGAATGCATTATACCACGGATTGGATGAGATTTAAACAACTCTTACAAATCAATACTAATATAACAAACCAACAAAAAAAGTTTGGTAATAAATAATATGTAGAAATCGAATAGACTTTGAAACCATAAACAATTACAAATGAACAATAAATAAGATTATAACAAATGTGGGAGTTGGCGAAATTAGAAAGGTGGGGTTCCGTCATTTACGACGGGTGTTAGGTGAGATAAGCTAGCTTTACTCAGTCTCATTTAATCTCGATCGGTTATTAACTTATTCTTATCAATCAATCTACTTATAAGTGTAATTAATTTATTACTATTTCAAATATGTACAAATTAATACACCC
1	7920156	7920906	7920780	AT1G22420	upstream 3k of TSS	2.28282	1.33056	ATTATATGTGGTGTAGACTGTATTTAATGTTGATTTGACAAGTGTAATCGTCCATCTGTTTTTGGTCAAAACAGCCAAATGTAGTAGTTATTAATTTCATGAATACACACATAAATCAAAAATAGTTTCAATATATTATAAGTTTTTAAAATAGAGAAACAAATCATACTTTTGCTTTGATAAATATAAAATTCATATATAAACCTATAATAACCTATAATTATTTATATTGATCAGGTAAGAAATTTGGTTTTACGGATTTCATCAATCCGACCTTATGCGGAGAAAAGAAGATTAGTGAGGTATGTTATCAAATATCTTACACCACTTCATATATCTTACGTCAGATGGAGTTAAATAAACGTTACAACAACTTATTAATACATTGACAAGAACAAAT
1	7920156	7920906	7920780	AT1G22430	TSS to down 0.5k of TTS	2.28282	1.33056	ATTATATGTGGTGTAGACTGTATTTAATGTTGATTTGACAAGTGTAATCGTCCATCTGTTTTTGGTCAAAACAGCCAAATGTAGTAGTTATTAATTTCATGAATACACACATAAATCAAAAATAGTTTCAATATATTATAAGTTTTTAAAATAGAGAAACAAATCATACTTTTGCTTTGATAAATATAAAATTCATATATAAACCTATAATAACCTATAATTATTTATATTGATCAGGTAAGAAATTTGGTTTTACGGATTTCATCAATCCGACCTTATGCGGAGAAAAGAAGATTAGTGAGGTATGTTATCAAATATCTTACACCACTTCATATATCTTACGTCAGATGGAGTTAAATAAACGTTACAACAACTTATTAATACATTGACAAGAACAAAT
1	7922156	7922780	7922524	AT1G22440	upstream 3k of TSS	2.42438	1.11097	ATAGAATAAAAAATAAAGATACGTCCTCCCCAACCCCTTTCTCATTATAGAGAAAACTTTAAAAATAGACTAGAGACGTGCTTAATTATTCAGCTACTAAAGTAAGGGATTTTGTTAGAAAAATGAGCTATTGACAAAAACAAGAGAATCTTTTTGGGGAGATAATATAAGAAGAGCAAGTGACTCTCACTCTCTCTCTCTCAGATCCCTCCATCATTGTTCACCATGGACAAGGCTTCAATCACTGAAGGAAAGCCGATTCGATGCAAAGCAGCAATCTTAAGAAAAGCAGGAGAACCATTGGTGATAGAAGAGATCCAAGTTGATCCACCTCAAGCTTACGAAGTCAGAATCAAAATTTTATGCACTTCTCTATGTCACACGGATGTTACTTTCTGGA
[truncated: 8,490 more rows]
