# Supplementary material for: Deciphering the molecular logic of WOX5 function in the root stem cell organizer
Source: EMBO J. 2024 Nov 18;44(1):281–303. doi: 10.1038/s44318-024-00302-2 (PMC11696986; doi:10.1038/s44318-024-00302-2)
Supplement: Supplementary file 17 — Dataset EV8 [file 44318_2024_302_MOESM17_ESM.xlsx]

## Sheet: Description
Dataset EV8.Histone modifications and chromatin accessibility in wox5-1 QC and wild-type QC.
Sheet 1.	H3K9ac differential histone modifications, comparing wox5-1 QC to wild-type QC.
Sheet 2.	H3K9ac normalized counts for wox5-1 QC and wild-type QC.
Sheet 3.	H3K4me3 differential histone modifications, comparing wox5-1 QC to wild-type QC.
Sheet 4.	H3K4me3 normalized counts for wox5-1 QC and wild-type QC.
Sheet 5.	H3K27me3 differential histone modifications, comparing wox5-1 QC to wild-type QC.
Sheet 6.	H3K27me3 normalized counts for wox5-1 QC and wild-type QC.
Sheet 7.	ATAC differential chromatin accessibility, comparing wox5-1 QC to wild-type QC.
Sheet 8.	ATAC normalized counts for wox5-1 QC and wild-type QC.

## Sheet: Sheet 1
Sheet 1. H3K9ac differential histone modifications, comparing wox5-1 QC to wild-type QC. "Chrom": chromosome name. "Start": start position of peak. "End": end position of peak. "Assigned Gene": differential histone modification assigned gene, and NA means no assigned gene. "Feature": upstream 3k of TSS means the bound region is within or overlaps with the upstream 3k of TSS, TSS to down 0.5 of TT…
Chrom	Start	End	Assigned Gene	Feature	log2(FC)	AveExpr	P-value	P-adj
1	58640	59155	AT1G01120	TSS to down 0.5k of TTS	-0.633893	3.93566	0.00355351	0.0281289
1	74088	76471	AT1G01150	upstream 3k of TSS	-0.536017	6.09342	3.36e-09	1.88e-07
1	74088	76471	AT1G01160	TSS to down 0.5k of TTS	-0.536017	6.09342	3.36e-09	1.88e-07
1	74088	76471	AT1G01170	upstream 3k of TSS	-0.536017	6.09342	3.36e-09	1.88e-07
1	74088	76471	AT1G01180	upstream 3k of TSS	-0.536017	6.09342	3.36e-09	1.88e-07
1	77715	80228	AT1G01183	TSS to down 0.5k of TTS	0.242106	6.71124	0.00103719	0.0105383
1	96904	98858	AT1G01225	TSS to down 0.5k of TTS	0.22641	6.37003	0.00604075	0.0424467
1	96904	98858	AT1G01230	upstream 3k of TSS	0.22641	6.37003	0.00604075	0.0424467
1	99739	101053	AT1G01240	upstream 3k of TSS	-0.430401	5.85643	1.1e-05	0.000244479
1	129389	130555	AT1G01320	TSS to down 0.5k of TTS	-0.528235	5.26447	1.39e-05	0.000296496
1	129389	130555	AT1G01335	upstream 3k of TSS	-0.528235	5.26447	1.39e-05	0.000296496
1	154550	156317	AT1G01400	upstream 3k of TSS	-0.789617	5.51507	1.95e-12	2.33e-10
1	154550	156317	AT1G01410	TSS to down 0.5k of TTS	-0.789617	5.51507	1.95e-12	2.33e-10
1	154550	156317	AT1G01420	upstream 3k of TSS	-0.789617	5.51507	1.95e-12	2.33e-10
1	154550	156317	AT1G01430	TSS to down 0.5k of TTS	-0.789617	5.51507	1.95e-12	2.33e-10
1	161654	164302	AT1G01440	upstream 3k of TSS	-0.169081	7.20223	0.00723681	0.04869
1	161654	164302	AT1G01448	upstream 3k of TSS	-0.169081	7.20223	0.00723681	0.04869
1	161654	164302	AT1G01450	TSS to down 0.5k of TTS	-0.169081	7.20223	0.00723681	0.04869
1	195523	198891	AT1G01530	upstream 3k of TSS	-0.216648	6.97257	0.00138446	0.0131617
1	195523	198891	AT1G01540	TSS to down 0.5k of TTS	-0.216648	6.97257	0.00138446	0.0131617
1	195523	198891	AT1G01550	upstream 3k of TSS	-0.216648	6.97257	0.00138446	0.0131617
1	225433	230162	AT1G01610	upstream 3k of TSS	-0.137142	7.91552	0.00641509	0.0444529
1	225433	230162	AT1G01620	TSS to down 0.5k of TTS	-0.137142	7.91552	0.00641509	0.0444529
1	225433	230162	AT1G01630	upstream 3k of TSS	-0.137142	7.91552	0.00641509	0.0444529
1	270986	271754	AT1G01725	upstream 3k of TSS	0.407729	5.05424	0.00202809	0.0178277
1	270986	271754	AT1G01730	TSS to down 0.5k of TTS	0.407729	5.05424	0.00202809	0.0178277
1	270986	271754	AT1G01740	TSS to down 0.5k of TTS	0.407729	5.05424	0.00202809	0.0178277
1	297238	299363	AT1G01820	upstream 3k of TSS	-0.267079	6.59188	0.000494141	0.00583455
1	297238	299363	AT1G01830	TSS to down 0.5k of TTS	-0.267079	6.59188	0.000494141	0.00583455
1	458391	460559	AT1G02305	TSS to down 0.5k of TTS	-0.495198	5.82306	6.03e-07	1.88e-05
1	458391	460559	AT1G02310	TSS to down 0.5k of TTS	-0.495198	5.82306	6.03e-07	1.88e-05
1	458391	460559	AT1G02320	upstream 3k of TSS	-0.495198	5.82306	6.03e-07	1.88e-05
1	466303	469110	AT1G02330	upstream 3k of TSS	-0.183654	7.33663	0.00234991	0.0201653
1	466303	469110	AT1G02335	upstream 3k of TSS	-0.183654	7.33663	0.00234991	0.0201653
1	466303	469110	AT1G02340	upstream 3k of TSS	-0.183654	7.33663	0.00234991	0.0201653
1	466303	469110	AT1G02350	upstream 3k of TSS	-0.183654	7.33663	0.00234991	0.0201653
1	474333	479582	AT1G02360	upstream 3k of TSS	-0.352562	7.53121	5.91e-10	3.97e-08
1	474333	479582	AT1G02370	TSS to down 0.5k of TTS	-0.352562	7.53121	5.91e-10	3.97e-08
1	474333	479582	AT1G02380	TSS to down 0.5k of TTS	-0.352562	7.53121	5.91e-10	3.97e-08
1	474333	479582	AT1G02390	upstream 3k of TSS	-0.352562	7.53121	5.91e-10	3.97e-08
1	514010	515344	AT1G02470	upstream 3k of TSS	-0.38497	5.4844	0.000549603	0.00640172
1	514010	515344	AT1G02475	TSS to down 0.5k of TTS	-0.38497	5.4844	0.000549603	0.00640172
1	514010	515344	AT1G02480	upstream 3k of TSS	-0.38497	5.4844	0.000549603	0.00640172
1	514010	515344	AT1G02490	upstream 3k of TSS	-0.38497	5.4844	0.000549603	0.00640172
1	514010	515344	AT1G02500	upstream 3k of TSS	-0.38497	5.4844	0.000549603	0.00640172
1	554473	556002	AT1G02590	upstream 3k of TSS	-0.313401	5.96401	0.000878981	0.0093088
1	554473	556002	AT1G02610	TSS to down 0.5k of TTS	-0.313401	5.96401	0.000878981	0.0093088
1	554473	556002	AT1G02620	upstream 3k of TSS	-0.313401	5.96401	0.000878981	0.0093088
1	616942	619338	AT1G02800	upstream 3k of TSS	-0.270851	6.25993	0.00150967	0.0140929
1	616942	619338	AT1G02810	upstream 3k of TSS	-0.270851	6.25993	0.00150967	0.0140929
1	616942	619338	AT1G02813	upstream 3k of TSS	-0.270851	6.25993	0.00150967	0.0140929
1	616942	619338	AT1G02816	upstream 3k of TSS	-0.270851	6.25993	0.00150967	0.0140929
1	635397	636283	AT1G02860	TSS to down 0.5k of TTS	-0.439489	5.00576	0.00104536	0.0105936
1	643128	645091	AT1G02880	upstream 3k of TSS	-0.304454	6.73323	3.27e-05	0.000616681
1	643128	645091	AT1G02890	TSS to down 0.5k of TTS	-0.304454	6.73323	3.27e-05	0.000616681
1	653629	654382	AT1G02900	TSS to down 0.5k of TTS	-0.726392	4.79595	1.07e-06	3.13e-05
1	661491	662274	AT1G02920	upstream 3k of TSS	-0.725001	4.28324	0.000110934	0.00171771
1	661491	662274	AT1G02930	TSS to down 0.5k of TTS	-0.725001	4.28324	0.000110934	0.00171771
1	932377	934978	AT1G03730	upstream 3k of TSS	-0.195962	6.78514	0.00649229	0.0449077
1	932377	934978	AT1G03740	upstream 3k of TSS	-0.195962	6.78514	0.00649229	0.0449077
1	932377	934978	AT1G03750	upstream 3k of TSS	-0.195962	6.78514	0.00649229	0.0449077
1	980509	984197	AT1G03850	upstream 3k of TSS	0.224796	7.47029	0.000105867	0.00165673
1	980509	984197	AT1G03860	upstream 3k of TSS	0.224796	7.47029	0.000105867	0.00165673
1	980509	984197	AT1G03870	TSS to down 0.5k of TTS	0.224796	7.47029	0.000105867	0.00165673
1	980509	984197	AT1G03880	upstream 3k of TSS	0.224796	7.47029	0.000105867	0.00165673
1	74088	76471	AT1G04007	upstream 3k of TSS	-0.536017	6.09342	3.36e-09	1.88e-07
1	74088	76471	AT1G04013	TSS to down 0.5k of TTS	-0.536017	6.09342	3.36e-09	1.88e-07
1	270986	271754	AT1G04043	upstream 3k of TSS	0.407729	5.05424	0.00202809	0.0178277
1	270986	271754	AT1G04047	TSS to down 0.5k of TTS	0.407729	5.05424	0.00202809	0.0178277
1	458391	460559	AT1G04097	upstream 3k of TSS	-0.495198	5.82306	6.03e-07	1.88e-05
1	458391	460559	AT1G04103	upstream 3k of TSS	-0.495198	5.82306	6.03e-07	1.88e-05
1	554473	556002	AT1G04127	upstream 3k of TSS	-0.313401	5.96401	0.000878981	0.0093088
1	635397	636283	AT1G04147	TSS to down 0.5k of TTS	-0.439489	5.00576	0.00104536	0.0105936
1	635397	636283	AT1G04153	upstream 3k of TSS	-0.439489	5.00576	0.00104536	0.0105936
1	1107908	1108959	AT1G04190	upstream 3k of TSS	0.276233	5.84382	0.00492084	0.0360978
1	1107908	1108959	AT1G04200	upstream 3k of TSS	0.276233	5.84382	0.00492084	0.0360978
1	1128247	1129819	AT1G04230	TSS to down 0.5k of TTS	-0.280879	5.69854	0.00638772	0.0443226
1	1128247	1129819	AT1G04240	upstream 3k of TSS	-0.280879	5.69854	0.00638772	0.0443226
1	1135724	1138650	AT1G04250	upstream 3k of TSS	-0.236105	7.09924	0.000285015	0.00368501
1	1129929	1134440	AT1G04253	TSS to down 0.5k of TTS	-0.260805	7.1294	5.23e-05	0.000920716
1	1145296	1146941	AT1G04270	upstream 3k of TSS	-0.403274	6.37288	1e-06	2.94e-05
1	1145296	1146941	AT1G04280	TSS to down 0.5k of TTS	-0.403274	6.37288	1e-06	2.94e-05
1	1145296	1146941	AT1G04290	TSS to down 0.5k of TTS	-0.403274	6.37288	1e-06	2.94e-05
1	1145296	1146941	AT1G04295	upstream 3k of TSS	-0.403274	6.37288	1e-06	2.94e-05
1	1546138	1546993	AT1G04377	upstream 3k of TSS	-0.426598	5.0353	0.00129643	0.01254
1	1714384	1717172	AT1G04407	upstream 3k of TSS	-0.418127	7.2552	1.7e-11	1.58e-09
1	1714384	1717172	AT1G04413	upstream 3k of TSS	-0.418127	7.2552	1.7e-11	1.58e-09
1	1762457	1762936	AT1G04433	upstream 3k of TSS	0.636802	4.12329	0.00160599	0.0147963
1	1762457	1762936	AT1G04437	upstream 3k of TSS	0.636802	4.12329	0.00160599	0.0147963
1	2086732	2087958	AT1G04513	upstream 3k of TSS	0.323567	5.67974	0.00185984	0.0166122
1	2104597	2106993	AT1G04517	TSS to down 0.5k of TTS	0.298261	6.80818	3.14e-05	0.000594487
1	2154875	2156103	AT1G04537	TSS to down 0.5k of TTS	0.251621	6.0122	0.00668107	0.0459518
1	2154875	2156103	AT1G04547	TSS to down 0.5k of TTS	0.251621	6.0122	0.00668107	0.0459518
1	2187376	2189085	AT1G04563	TSS to down 0.5k of TTS	-0.260104	6.09956	0.00385349	0.0299383
1	2241427	2242453	AT1G04573	TSS to down 0.5k of TTS	0.65073	4.85795	8.46e-06	0.00019293
1	2332189	2334703	AT1G04597	TSS to down 0.5k of TTS	-0.257186	6.9272	0.000184606	0.00258033
1	2620022	2623325	AT1G04647	TSS to down 0.5k of TTS	-0.279882	7.07621	1.97e-05	0.000401967
1	2623895	2629995	AT1G04653	upstream 3k of TSS	-0.776697	7.81666	1.98e-49	1.02e-45
1	3422319	3425204	AT1G04793	TSS to down 0.5k of TTS	-0.386557	6.66871	2.48e-07	8.76e-06
1	3575552	3577676	AT1G04817	TSS to down 0.5k of TTS	0.301772	6.22781	0.000486493	0.00576619
1	1357501	1358428	AT1G04820	TSS to down 0.5k of TTS	0.296622	5.54636	0.00648233	0.0448588
1	1357501	1358428	AT1G04830	TSS to down 0.5k of TTS	0.296622	5.54636	0.00648233	0.0448588
1	3935864	3939656	AT1G04863	TSS to down 0.5k of TTS	0.171603	7.65005	0.00173583	0.0157401
1	4013433	4015689	AT1G04913	upstream 3k of TSS	0.196999	6.87057	0.00496645	0.0363979
1	4013433	4015689	AT1G04917	TSS to down 0.5k of TTS	0.196999	6.87057	0.00496645	0.0363979
1	4339651	4340758	AT1G04967	upstream 3k of TSS	-0.455826	5.16268	0.000297813	0.00381865
1	1424818	1427824	AT1G04990	upstream 3k of TSS	-0.499084	6.69669	1.99e-11	1.8e-09
1	1424818	1427824	AT1G05000	upstream 3k of TSS	-0.499084	6.69669	1.99e-11	1.8e-09
1	4532506	4544799	AT1G05003	upstream 3k of TSS	0.39345	9.37128	6.92e-39	1.53e-35
1	1424818	1427824	AT1G05005	upstream 3k of TSS	-0.499084	6.69669	1.99e-11	1.8e-09
1	4611512	4616887	AT1G05013	TSS to down 0.5k of TTS	-0.173342	7.98704	0.000423519	0.00512951
1	4693231	4696507	AT1G05017	TSS to down 0.5k of TTS	-0.318044	7.13311	8e-07	2.41e-05
1	4693231	4696507	AT1G05023	TSS to down 0.5k of TTS	-0.318044	7.13311	8e-07	2.41e-05
1	1452131	1452706	AT1G05055	upstream 3k of TSS	-0.50085	4.4434	0.00365257	0.0287372
1	1452131	1452706	AT1G05060	TSS to down 0.5k of TTS	-0.50085	4.4434	0.00365257	0.0287372
1	1457713	1458835	AT1G05065	upstream 3k of TSS	0.292603	5.60888	0.00602045	0.0424001
1	1457713	1458835	AT1G05070	upstream 3k of TSS	0.292603	5.60888	0.00602045	0.0424001
1	4915656	4916432	AT1G05077	TSS to down 0.5k of TTS	-0.511141	5.36237	1.25e-05	0.00027115
1	1457713	1458835	AT1G05080	upstream 3k of TSS	0.292603	5.60888	0.00602045	0.0424001
1	1457713	1458835	AT1G05085	upstream 3k of TSS	0.292603	5.60888	0.00602045	0.0424001
1	5127819	5131671	AT1G05127	upstream 3k of TSS	-0.31589	7.12126	1.04e-06	3.06e-05
1	5181740	5182792	AT1G05143	upstream 3k of TSS	-0.353916	5.2584	0.00343872	0.027418
1	5181740	5182792	AT1G05147	TSS to down 0.5k of TTS	-0.353916	5.2584	0.00343872	0.027418
1	5298040	5300693	AT1G05163	upstream 3k of TSS	0.172134	7.26501	0.00534456	0.0386038
1	5647149	5648485	AT1G05237	TSS to down 0.5k of TTS	-0.368761	5.72941	0.000301897	0.00386145
1	5772407	5776769	AT1G05277	upstream 3k of TSS	-0.274489	7.4252	3.02e-06	7.89e-05
1	5827163	5830526	AT1G05283	TSS to down 0.5k of TTS	-0.194129	7.43409	0.000919234	0.00965339
1	5840393	5845348	AT1G05287	upstream 3k of TSS	-0.212965	7.6018	0.000127791	0.0019046
1	5857664	5858630	AT1G05293	upstream 3k of TSS	-0.426384	5.02818	0.00133827	0.012843
1	5857664	5858630	AT1G05297	TSS to down 0.5k of TTS	-0.426384	5.02818	0.00133827	0.012843
1	1546138	1546993	AT1G05300	TSS to down 0.5k of TTS	-0.426598	5.0353	0.00129643	0.01254
1	6508849	6509705	AT1G05447	upstream 3k of TSS	-0.57966	5.01677	1.65e-05	0.000341299
1	6524592	6526330	AT1G05453	TSS to down 0.5k of TTS	-0.27612	6.14604	0.00184184	0.0164985
1	6621703	6626362	AT1G05473	upstream 3k of TSS	-0.299817	7.99672	1e-09	6.38e-08
1	6811329	6813000	AT1G05507	upstream 3k of TSS	-0.276338	6.02008	0.00278905	0.0231154
1	6938948	6942711	AT1G05517	TSS to down 0.5k of TTS	0.227537	7.96924	4.35e-06	0.000106802
1	7095609	7097307	AT1G05553	upstream 3k of TSS	0.295781	6.0301	0.00134964	0.0129177
1	7095609	7097307	AT1G05557	upstream 3k of TSS	0.295781	6.0301	0.00134964	0.0129177
1	7246555	7251238	AT1G05607	TSS to down 0.5k of TTS	0.212193	7.63955	0.00011411	0.00175115
1	1679139	1679933	AT1G05615	upstream 3k of TSS	0.339213	5.4649	0.0025303	0.0214063
1	1679139	1679933	AT1G05620	TSS to down 0.5k of TTS	0.339213	5.4649	0.0025303	0.0214063
1	7366750	7368288	AT1G05623	upstream 3k of TSS	-0.334698	5.57235	0.00189004	0.0168335
1	1679139	1679933	AT1G05630	upstream 3k of TSS	0.339213	5.4649	0.0025303	0.0214063
1	7397837	7398927	AT1G05633	upstream 3k of TSS	-0.490223	5.0083	0.00026635	0.00348727
1	7454917	7461025	AT1G05647	TSS to down 0.5k of TTS	-0.123552	8.18353	0.00735383	0.0493062
1	7487680	7491186	AT1G05663	upstream 3k of TSS	-0.376007	7.48453	7.63e-11	6.07e-09
1	7487680	7491186	AT1G05667	TSS to down 0.5k of TTS	-0.376007	7.48453	7.63e-11	6.07e-09
1	7487680	7491186	AT1G05673	TSS to down 0.5k of TTS	-0.376007	7.48453	7.63e-11	6.07e-09
1	1714384	1717172	AT1G05710	upstream 3k of TSS	-0.418127	7.2552	1.7e-11	1.58e-09
1	1714384	1717172	AT1G05720	TSS to down 0.5k of TTS	-0.418127	7.2552	1.7e-11	1.58e-09
1	7829338	7830611	AT1G05723	upstream 3k of TSS	-0.34578	6.00437	0.000200034	0.0027538
1	7829338	7830611	AT1G05727	TSS to down 0.5k of TTS	-0.34578	6.00437	0.000200034	0.0027538
1	1714384	1717172	AT1G05730	upstream 3k of TSS	-0.418127	7.2552	1.7e-11	1.58e-09
1	7949537	7951055	AT1G05753	upstream 3k of TSS	-0.56452	5.47057	5.34e-07	1.7e-05
1	7949537	7951055	AT1G05757	upstream 3k of TSS	-0.56452	5.47057	5.34e-07	1.7e-05
1	8198483	8199574	AT1G05787	TSS to down 0.5k of TTS	-0.741192	5.5038	4.08e-11	3.46e-09
1	8296386	8302968	AT1G05797	TSS to down 0.5k of TTS	0.126322	8.56952	0.00178101	0.0160119
1	1744790	1747308	AT1G05805	TSS to down 0.5k of TTS	0.32131	6.93083	3.14e-06	8.12e-05
1	8296386	8302968	AT1G05807	upstream 3k of TSS	0.126322	8.56952	0.00178101	0.0160119
1	1744790	1747308	AT1G05810	upstream 3k of TSS	0.32131	6.93083	3.14e-06	8.12e-05
1	1744790	1747308	AT1G05820	upstream 3k of TSS	0.32131	6.93083	3.14e-06	8.12e-05
1	1762457	1762936	AT1G05835	TSS to down 0.5k of TTS	0.636802	4.12329	0.00160599	0.0147963
1	1762457	1762936	AT1G05840	TSS to down 0.5k of TTS	0.636802	4.12329	0.00160599	0.0147963
1	9878500	9879388	AT1G06133	upstream 3k of TSS	-0.606507	4.94903	1.21e-05	0.000265344
1	9934211	9936454	AT1G06147	upstream 3k of TSS	0.256796	6.87451	0.000248362	0.00328503
1	10125678	10126483	AT1G06203	upstream 3k of TSS	-0.521119	4.58359	0.00128929	0.0124787
1	1919111	1919785	AT1G06265	upstream 3k of TSS	0.369769	5.12695	0.00388756	0.0300975
1	1919111	1919785	AT1G06270	upstream 3k of TSS	0.369769	5.12695	0.00388756	0.0300975
1	1919111	1919785	AT1G06290	upstream 3k of TSS	0.369769	5.12695	0.00388756	0.0300975
1	10952347	10956435	AT1G06373	TSS to down 0.5k of TTS	0.274399	7.74402	2.58e-07	9e-06
1	1963859	1965428	AT1G06430	upstream 3k of TSS	0.267189	6.073	0.00330427	0.0265901
1	1963859	1965428	AT1G06440	upstream 3k of TSS	0.267189	6.073	0.00330427	0.0265901
1	1963859	1965428	AT1G06450	upstream 3k of TSS	0.267189	6.073	0.00330427	0.0265901
1	11469193	11472662	AT1G06473	TSS to down 0.5k of TTS	0.238124	7.64068	1.49e-05	0.000312838
1	11473019	11477793	AT1G06483	TSS to down 0.5k of TTS	0.276241	8.08549	7.12e-09	3.65e-07
1	11473019	11477793	AT1G06487	upstream 3k of TSS	0.276241	8.08549	7.12e-09	3.65e-07
1	11826976	11831066	AT1G06607	TSS to down 0.5k of TTS	0.18	7.78174	0.000617252	0.00699026
1	12359653	12361220	AT1G06723	upstream 3k of TSS	0.204376	6.86855	0.00358804	0.0283176
1	12550023	12551405	AT1G06753	TSS to down 0.5k of TTS	-0.242519	6.48555	0.00221972	0.0192827
1	2086732	2087958	AT1G06780	TSS to down 0.5k of TTS	0.323567	5.67974	0.00185984	0.0166122
1	2086732	2087958	AT1G06790	upstream 3k of TSS	0.323567	5.67974	0.00185984	0.0166122
1	12890498	12891526	AT1G06823	upstream 3k of TSS	-0.341624	5.73921	0.000778419	0.00841028
1	2104597	2106993	AT1G06840	upstream 3k of TSS	0.298261	6.80818	3.14e-05	0.000594487
1	2104597	2106993	AT1G06850	TSS to down 0.5k of TTS	0.298261	6.80818	3.14e-05	0.000594487
1	2104597	2106993	AT1G06860	TSS to down 0.5k of TTS	0.298261	6.80818	3.14e-05	0.000594487
1	2104597	2106993	AT1G06870	upstream 3k of TSS	0.298261	6.80818	3.14e-05	0.000594487
1	2154875	2156103	AT1G07000	upstream 3k of TSS	0.251621	6.0122	0.00668107	0.0459518
1	2154875	2156103	AT1G07010	TSS to down 0.5k of TTS	0.251621	6.0122	0.00668107	0.0459518
1	2154875	2156103	AT1G07020	TSS to down 0.5k of TTS	0.251621	6.0122	0.00668107	0.0459518
1	2171673	2177683	AT1G07080	TSS to down 0.5k of TTS	-0.329622	7.90921	6.67e-11	5.39e-09
1	2171673	2177683	AT1G07090	TSS to down 0.5k of TTS	-0.329622	7.90921	6.67e-11	5.39e-09
1	2171673	2177683	AT1G07100	upstream 3k of TSS	-0.329622	7.90921	6.67e-11	5.39e-09
1	2171673	2177683	AT1G07110	TSS to down 0.5k of TTS	-0.329622	7.90921	6.67e-11	5.39e-09
1	2187376	2189085	AT1G07119	TSS to down 0.5k of TTS	-0.260104	6.09956	0.00385349	0.0299383
1	2187376	2189085	AT1G07120	upstream 3k of TSS	-0.260104	6.09956	0.00385349	0.0299383
1	2187376	2189085	AT1G07128	TSS to down 0.5k of TTS	-0.260104	6.09956	0.00385349	0.0299383
1	2187376	2189085	AT1G07130	TSS to down 0.5k of TTS	-0.260104	6.09956	0.00385349	0.0299383
1	2200029	2201242	AT1G07160	upstream 3k of TSS	-0.39657	5.96815	2.56e-05	0.000502554
1	2200029	2201242	AT1G07170	TSS to down 0.5k of TTS	-0.39657	5.96815	2.56e-05	0.000502554
1	2200029	2201242	AT1G07175	upstream 3k of TSS	-0.39657	5.96815	2.56e-05	0.000502554
1	2200029	2201242	AT1G07180	upstream 3k of TSS	-0.39657	5.96815	2.56e-05	0.000502554
1	16765579	16767556	AT1G07243	TSS to down 0.5k of TTS	-0.634835	6.41501	8.92e-15	1.63e-12
1	2239523	2241037	AT1G07280	TSS to down 0.5k of TTS	0.613426	5.37003	2.02e-07	7.32e-06
1	2244172	2245174	AT1G07290	upstream 3k of TSS	0.318342	5.37927	0.00603956	0.0424467
1	17295563	17297008	AT1G07323	TSS to down 0.5k of TTS	0.205455	6.69325	0.00563249	0.040271
1	2270359	2271193	AT1G07380	upstream 3k of TSS	0.492906	4.94957	0.00038008	0.00469502
1	2270359	2271193	AT1G07390	TSS to down 0.5k of TTS	0.492906	4.94957	0.00038008	0.00469502
1	17482860	17485230	AT1G07393	TSS to down 0.5k of TTS	0.230803	7.39691	0.000100355	0.00159841
1	2275757	2278784	AT1G07400	TSS to down 0.5k of TTS	0.205383	7.09558	0.00164767	0.0150907
1	2275757	2278784	AT1G07410	TSS to down 0.5k of TTS	0.205383	7.09558	0.00164767	0.0150907
1	2275757	2278784	AT1G07420	upstream 3k of TSS	0.205383	7.09558	0.00164767	0.0150907
1	2325874	2326334	AT1G07550	TSS to down 0.5k of TTS	-0.647917	3.77577	0.00545425	0.0392317
1	2325874	2326334	AT1G07560	upstream 3k of TSS	-0.647917	3.77577	0.00545425	0.0392317
1	2332189	2334703	AT1G07570	upstream 3k of TSS	-0.257186	6.9272	0.000184606	0.00258033
1	2332189	2334703	AT1G07580	upstream 3k of TSS	-0.257186	6.9272	0.000184606	0.00258033
1	2373906	2376002	AT1G07670	upstream 3k of TSS	0.218581	6.4927	0.00579676	0.0411798
1	2373906	2376002	AT1G07680	upstream 3k of TSS	0.218581	6.4927	0.00579676	0.0411798
1	2373906	2376002	AT1G07690	upstream 3k of TSS	0.218581	6.4927	0.00579676	0.0411798
1	19305394	19306577	AT1G07773	upstream 3k of TSS	-0.367774	5.91748	0.000123206	0.00185587
1	19490635	19492726	AT1G07803	TSS to down 0.5k of TTS	-0.461237	6.32851	3.64e-08	1.56e-06
1	2430969	2432078	AT1G07860	upstream 3k of TSS	-0.354042	5.5565	0.00109322	0.0109924
1	2430969	2432078	AT1G07870	TSS to down 0.5k of TTS	-0.354042	5.5565	0.00109322	0.0109924
1	19962551	19964693	AT1G07883	upstream 3k of TSS	0.933719	6.535	2.19e-31	3.4e-28
1	19962551	19964693	AT1G07887	TSS to down 0.5k of TTS	0.933719	6.535	2.19e-31	3.4e-28
1	19962551	19964693	AT1G07893	upstream 3k of TSS	0.933719	6.535	2.19e-31	3.4e-28
1	19981248	19983096	AT1G07897	TSS to down 0.5k of TTS	0.250021	6.6968	0.000749458	0.00812
1	19981248	19983096	AT1G07903	TSS to down 0.5k of TTS	0.250021	6.6968	0.000749458	0.00812
1	19981248	19983096	AT1G07907	TSS to down 0.5k of TTS	0.250021	6.6968	0.000749458	0.00812
1	20006244	20009319	AT1G07913	TSS to down 0.5k of TTS	-0.615792	6.48004	1.51e-14	2.69e-12
1	20010683	20012289	AT1G07917	upstream 3k of TSS	-0.450982	5.68123	1.47e-05	0.000311065
1	20017476	20018526	AT1G07923	TSS to down 0.5k of TTS	-0.547046	5.54039	6.08e-07	1.89e-05
1	20017476	20018526	AT1G07927	upstream 3k of TSS	-0.547046	5.54039	6.08e-07	1.89e-05
1	20948449	20949411	AT1G08087	TSS to down 0.5k of TTS	-0.638733	5.1736	4.7e-07	1.53e-05
1	21047993	21053220	AT1G08093	TSS to down 0.5k of TTS	0.246832	8.21967	6.34e-08	2.59e-06
1	21047993	21053220	AT1G08097	TSS to down 0.5k of TTS	0.246832	8.21967	6.34e-08	2.59e-06
1	21047993	21053220	AT1G08103	TSS to down 0.5k of TTS	0.246832	8.21967	6.34e-08	2.59e-06
1	21047993	21053220	AT1G08107	TSS to down 0.5k of TTS	0.246832	8.21967	6.34e-08	2.59e-06
1	21047993	21053220	AT1G08113	TSS to down 0.5k of TTS	0.246832	8.21967	6.34e-08	2.59e-06
1	21047993	21053220	AT1G08117	TSS to down 0.5k of TTS	0.246832	8.21967	6.34e-08	2.59e-06
1	21047993	21053220	AT1G08123	TSS to down 0.5k of TTS	0.246832	8.21967	6.34e-08	2.59e-06
1	21316724	21317057	AT1G08153	upstream 3k of TSS	-0.73634	3.76198	0.00175307	0.0158409
1	2564098	2565694	AT1G08165	upstream 3k of TSS	-0.236682	6.42376	0.00342521	0.0273506
1	2564098	2565694	AT1G08170	upstream 3k of TSS	-0.236682	6.42376	0.00342521	0.0273506
1	2564098	2565694	AT1G08180	TSS to down 0.5k of TTS	-0.236682	6.42376	0.00342521	0.0273506
1	2564098	2565694	AT1G08190	upstream 3k of TSS	-0.236682	6.42376	0.00342521	0.0273506
1	21616278	21617261	AT1G08213	TSS to down 0.5k of TTS	-0.24902	6.39733	0.00227098	0.0196291
1	21616278	21617261	AT1G08217	TSS to down 0.5k of TTS	-0.24902	6.39733	0.00227098	0.0196291
1	2585442	2586650	AT1G08220	upstream 3k of TSS	-0.423855	5.36439	0.000275061	0.00357418
1	21616278	21617261	AT1G08227	upstream 3k of TSS	-0.24902	6.39733	0.00227098	0.0196291
1	2585442	2586650	AT1G08230	TSS to down 0.5k of TTS	-0.423855	5.36439	0.000275061	0.00357418
1	2585442	2586650	AT1G08240	upstream 3k of TSS	-0.423855	5.36439	0.000275061	0.00357418
1	2585442	2586650	AT1G08260	upstream 3k of TSS	-0.423855	5.36439	0.000275061	0.00357418
1	22086688	22088499	AT1G08287	upstream 3k of TSS	0.345195	7.14969	7.98e-08	3.16e-06
1	22086688	22088499	AT1G08293	TSS to down 0.5k of TTS	0.345195	7.14969	7.98e-08	3.16e-06
1	2618594	2619812	AT1G08300	TSS to down 0.5k of TTS	-0.349039	5.15141	0.005674	0.0405214
1	2618594	2619812	AT1G08310	upstream 3k of TSS	-0.349039	5.15141	0.005674	0.0405214
1	2620022	2623325	AT1G08315	TSS to down 0.5k of TTS	-0.279882	7.07621	1.97e-05	0.000401967
1	2623895	2629995	AT1G08320	upstream 3k of TSS	-0.776697	7.81666	1.98e-49	1.02e-45
1	2623895	2629995	AT1G08340	upstream 3k of TSS	-0.776697	7.81666	1.98e-49	1.02e-45
1	22581479	22582572	AT1G08363	upstream 3k of TSS	0.264032	6.24091	0.0021539	0.0187846
1	22835394	22837122	AT1G08433	upstream 3k of TSS	-0.604198	6.18251	7.53e-12	7.59e-10
1	22835394	22837122	AT1G08437	upstream 3k of TSS	-0.604198	6.18251	7.53e-12	7.59e-10
1	22976669	22977976	AT1G08477	TSS to down 0.5k of TTS	0.354909	5.78332	0.000409955	0.00498468
1	2700829	2702089	AT1G08520	TSS to down 0.5k of TTS	0.267464	5.82995	0.00671643	0.0461086
1	2700829	2702089	AT1G08530	upstream 3k of TSS	0.267464	5.82995	0.00671643	0.0461086
1	2700829	2702089	AT1G08540	upstream 3k of TSS	0.267464	5.82995	0.00671643	0.0461086
1	23256012	23258071	AT1G08563	upstream 3k of TSS	-0.261185	7.07133	6.97e-05	0.00117902
1	23636220	23637592	AT1G08623	upstream 3k of TSS	-0.298352	6.04392	0.00114135	0.0113659
1	23684968	23695587	AT1G08637	TSS to down 0.5k of TTS	0.234623	9.18378	3.85e-13	5.07e-11
1	2752131	2753736	AT1G08640	upstream 3k of TSS	0.267295	6.29101	0.00159398	0.0147119
1	2752131	2753736	AT1G08645	upstream 3k of TSS	0.267295	6.29101	0.00159398	0.0147119
1	2752131	2753736	AT1G08650	TSS to down 0.5k of TTS	0.267295	6.29101	0.00159398	0.0147119
1	2758819	2759898	AT1G08660	upstream 3k of TSS	0.344901	6.01428	0.000204727	0.00280844
1	2758819	2759898	AT1G08670	TSS to down 0.5k of TTS	0.344901	6.01428	0.000204727	0.00280844
1	23897716	23898742	AT1G08673	upstream 3k of TSS	-0.622264	5.16246	9.82e-07	2.9e-05
1	2758819	2759898	AT1G08680	upstream 3k of TSS	0.344901	6.01428	0.000204727	0.00280844
1	24557588	24561471	AT1G08797	upstream 3k of TSS	-0.275443	7.61532	6.59e-07	2.03e-05
1	24557588	24561471	AT1G08803	TSS to down 0.5k of TTS	-0.275443	7.61532	6.59e-07	2.03e-05
1	24677176	24677557	AT1G08817	upstream 3k of TSS	-0.695461	3.92113	0.00151805	0.0141573
1	24706807	24711358	AT1G08827	upstream 3k of TSS	-0.318817	7.57744	1.3e-08	6.39e-07
1	24747820	24749588	AT1G08843	upstream 3k of TSS	-0.243597	6.54339	0.00175066	0.0158409
1	24952440	24955572	AT1G08857	upstream 3k of TSS	-0.272774	7.01627	4.49e-05	0.000806012
1	25120717	25121666	AT1G08903	upstream 3k of TSS	-0.361165	5.2685	0.00275989	0.0229234
1	25137005	25137737	AT1G08907	upstream 3k of TSS	-0.575824	4.92409	3.69e-05	0.000681416
1	2886488	2887949	AT1G08980	TSS to down 0.5k of TTS	-0.38529	5.57839	0.000345374	0.00432135
1	2886488	2887949	AT1G08985	TSS to down 0.5k of TTS	-0.38529	5.57839	0.000345374	0.00432135
1	2888601	2891660	AT1G08990	TSS to down 0.5k of TTS	-0.608661	6.38367	1.76e-13	2.38e-11
1	2888601	2891660	AT1G09000	upstream 3k of TSS	-0.608661	6.38367	1.76e-13	2.38e-11
1	25952316	25956376	AT1G09033	TSS to down 0.5k of TTS	0.23088	7.3202	0.000145529	0.0021161
1	25952316	25956376	AT1G09037	TSS to down 0.5k of TTS	0.23088	7.3202	0.000145529	0.0021161
1	26109426	26110386	AT1G09057	upstream 3k of TSS	-0.316112	5.85227	0.00122971	0.01206
1	2932391	2933578	AT1G09080	upstream 3k of TSS	-0.423758	5.38492	0.000247541	0.00327697
1	2932391	2933578	AT1G09090	upstream 3k of TSS	-0.423758	5.38492	0.000247541	0.00327697
1	26277498	26281022	AT1G09117	upstream 3k of TSS	-0.195829	7.24815	0.00160397	0.0147953
1	26424772	26425384	AT1G09137	TSS to down 0.5k of TTS	-0.707777	4.47215	4.15e-05	0.000755109
1	2949937	2950630	AT1G09155	TSS to down 0.5k of TTS	-1.0364	4.58376	8.99e-10	5.81e-08
1	26539762	26540813	AT1G09177	upstream 3k of TSS	-0.447053	5.33219	0.000152859	0.00220614
1	26771248	26775727	AT1G09207	TSS to down 0.5k of TTS	0.196085	7.67621	0.000309341	0.00393396
1	26771248	26775727	AT1G09213	TSS to down 0.5k of TTS	0.196085	7.67621	0.000309341	0.00393396
1	2992145	2995644	AT1G09260	TSS to down 0.5k of TTS	0.239406	7.0712	0.000274592	0.00357108
1	2992145	2995644	AT1G09270	upstream 3k of TSS	0.239406	7.0712	0.000274592	0.00357108
1	3000503	3001486	AT1G09280	upstream 3k of TSS	0.363978	5.95037	0.000125957	0.00188631
1	3000503	3001486	AT1G09290	TSS to down 0.5k of TTS	0.363978	5.95037	0.000125957	0.00188631
1	27118732	27119927	AT1G09297	TSS to down 0.5k of TTS	-0.358841	5.4084	0.00171307	0.015561
1	3000503	3001486	AT1G09300	upstream 3k of TSS	0.363978	5.95037	0.000125957	0.00188631
1	27118732	27119927	AT1G09303	upstream 3k of TSS	-0.358841	5.4084	0.00171307	0.015561
1	27274851	27277529	AT1G09307	TSS to down 0.5k of TTS	-0.40837	6.56747	1.33e-07	5.03e-06
1	27576172	27577566	AT1G09377	upstream 3k of TSS	-0.329822	6.09737	0.000253888	0.00334955
1	27953774	27954856	AT1G09437	TSS to down 0.5k of TTS	-0.342728	5.15224	0.00658447	0.0454642
1	3051894	3055273	AT1G09450	TSS to down 0.5k of TTS	0.399559	7.00298	3.2e-09	1.8e-07
1	27975211	27977829	AT1G09457	TSS to down 0.5k of TTS	-0.341364	6.13484	0.00012693	0.00189357
1	3051894	3055273	AT1G09460	upstream 3k of TSS	0.399559	7.00298	3.2e-09	1.8e-07
1	27975211	27977829	AT1G09463	upstream 3k of TSS	-0.341364	6.13484	0.00012693	0.00189357
1	3051894	3055273	AT1G09470	TSS to down 0.5k of TTS	0.399559	7.00298	3.2e-09	1.8e-07
1	3051894	3055273	AT1G09480	upstream 3k of TSS	0.399559	7.00298	3.2e-09	1.8e-07
1	28019477	28021103	AT1G09487	upstream 3k of TSS	0.244177	6.09929	0.00672503	0.0461442
1	28046202	28048765	AT1G09493	TSS to down 0.5k of TTS	-0.162558	7.58798	0.00358829	0.0283176
1	28046202	28048765	AT1G09497	TSS to down 0.5k of TTS	-0.162558	7.58798	0.00358829	0.0283176
1	28137727	28138929	AT1G09517	upstream 3k of TSS	0.300181	5.7489	0.00310382	0.0252257
1	28216064	28221696	AT1G09537	upstream 3k of TSS	0.171448	8.15207	0.000236141	0.00314483
1	28216064	28221696	AT1G09543	TSS to down 0.5k of TTS	0.171448	8.15207	0.000236141	0.00314483
1	28313541	28315312	AT1G09553	TSS to down 0.5k of TTS	-0.488077	6.24534	1.45e-08	7.03e-07
1	28313541	28315312	AT1G09557	upstream 3k of TSS	-0.488077	6.24534	1.45e-08	7.03e-07
1	28341719	28343111	AT1G09567	upstream 3k of TSS	0.558726	5.37019	2.01e-06	5.49e-05
1	3099049	3105475	AT1G09570	upstream 3k of TSS	0.116092	8.42431	0.00633525	0.0440176
1	3099049	3105475	AT1G09575	TSS to down 0.5k of TTS	0.116092	8.42431	0.00633525	0.0440176
1	3106277	3108763	AT1G09580	TSS to down 0.5k of TTS	0.280968	6.65879	0.000184099	0.00257763
1	3106277	3108763	AT1G09590	TSS to down 0.5k of TTS	0.280968	6.65879	0.000184099	0.00257763
1	3106277	3108763	AT1G09600	upstream 3k of TSS	0.280968	6.65879	0.000184099	0.00257763
1	3106277	3108763	AT1G09610	upstream 3k of TSS	0.280968	6.65879	0.000184099	0.00257763
1	28645184	28646737	AT1G09623	TSS to down 0.5k of TTS	-0.47951	5.63729	5.8e-06	0.000136884
1	28739466	28741530	AT1G09633	TSS to down 0.5k of TTS	-0.336804	6.2686	7.76e-05	0.00128483
1	28784893	28785245	AT1G09647	TSS to down 0.5k of TTS	-0.702726	3.95014	0.00121174	0.0119139
1	28812497	28812979	AT1G09657	upstream 3k of TSS	-0.433768	4.78979	0.00323496	0.0260865
1	28812497	28812979	AT1G09663	TSS to down 0.5k of TTS	-0.433768	4.78979	0.00323496	0.0260865
1	28812497	28812979	AT1G09667	upstream 3k of TSS	-0.433768	4.78979	0.00323496	0.0260865
1	28924407	28927362	AT1G09697	upstream 3k of TSS	-0.280109	6.79231	9.75e-05	0.00156145
1	29206674	29208028	AT1G09753	upstream 3k of TSS	0.36819	5.91229	0.0001292	0.00192374
1	29460640	29465849	AT1G09803	upstream 3k of TSS	-0.156783	8.33917	0.000338997	0.00425185
1	29460640	29465849	AT1G09807	upstream 3k of TSS	-0.156783	8.33917	0.000338997	0.00425185
1	29735373	29737430	AT1G09843	upstream 3k of TSS	-0.592243	6.04584	1.37e-10	1.03e-08
1	30274376	30276376	AT1G09977	TSS to down 0.5k of TTS	0.254552	6.03526	0.00570813	0.0406806
1	3295475	3296212	AT1G10090	upstream 3k of TSS	-0.485792	5.21414	8.62e-05	0.00140714
1	3295475	3296212	AT1G10095	TSS to down 0.5k of TTS	-0.485792	5.21414	8.62e-05	0.00140714
1	3350729	3351645	AT1G10200	upstream 3k of TSS	-0.434932	4.83614	0.00255856	0.0215639
1	3350729	3351645	AT1G10210	TSS to down 0.5k of TTS	-0.434932	4.83614	0.00255856	0.0215639
1	3350729	3351645	AT1G10220	upstream 3k of TSS	-0.434932	4.83614	0.00255856	0.0215639
1	3350729	3351645	AT1G10225	upstream 3k of TSS	-0.434932	4.83614	0.00255856	0.0215639
1	3377772	3378460	AT1G10290	TSS to down 0.5k of TTS	0.360224	5.12176	0.00498736	0.0365194
1	3377772	3378460	AT1G10300	upstream 3k of TSS	0.360224	5.12176	0.00498736	0.0365194
1	3395514	3396880	AT1G10340	upstream 3k of TSS	-0.423651	5.19153	0.00066384	0.00737785
1	3395514	3396880	AT1G10350	upstream 3k of TSS	-0.423651	5.19153	0.00066384	0.00737785
1	3395514	3396880	AT1G10360	TSS to down 0.5k of TTS	-0.423651	5.19153	0.00066384	0.00737785
1	3395514	3396880	AT1G10370	TSS to down 0.5k of TTS	-0.423651	5.19153	0.00066384	0.00737785
1	3422319	3425204	AT1G10410	upstream 3k of TSS	-0.386557	6.66871	2.48e-07	8.76e-06
1	3422319	3425204	AT1G10417	TSS to down 0.5k of TTS	-0.386557	6.66871	2.48e-07	8.76e-06
1	3440950	3444289	AT1G10460	upstream 3k of TSS	-0.197438	7.38814	0.000890899	0.00942215
1	3440950	3444289	AT1G10470	TSS to down 0.5k of TTS	-0.197438	7.38814	0.000890899	0.00942215
1	3525191	3527206	AT1G10650	upstream 3k of TSS	-0.365455	6.60703	1.72e-06	4.79e-05
1	3575552	3577676	AT1G10750	TSS to down 0.5k of TTS	0.301772	6.22781	0.000486493	0.00576619
1	3720181	3721087	AT1G11125	TSS to down 0.5k of TTS	0.396363	5.14856	0.00183638	0.0164691
1	3720181	3721087	AT1G11130	upstream 3k of TSS	0.396363	5.14856	0.00183638	0.0164691
1	3772324	3772782	AT1G11240	upstream 3k of TSS	-0.53312	4.13995	0.00709496	0.0480063
1	3776625	3778833	AT1G11260	upstream 3k of TSS	-0.32332	6.08021	0.000362538	0.00450342
1	3788795	3791202	AT1G11270	upstream 3k of TSS	0.235164	7.05007	0.000384787	0.00473432
1	3788795	3791202	AT1G11280	upstream 3k of TSS	0.235164	7.05007	0.000384787	0.00473432
1	3788795	3791202	AT1G11290	TSS to down 0.5k of TTS	0.235164	7.05007	0.000384787	0.00473432
1	3886186	3890252	AT1G11580	upstream 3k of TSS	0.275042	7.66191	4.85e-07	1.57e-05
1	3886186	3890252	AT1G11590	upstream 3k of TSS	0.275042	7.66191	4.85e-07	1.57e-05
1	3923576	3925699	AT1G11660	TSS to down 0.5k of TTS	0.227773	6.52021	0.00372765	0.0291946
1	3935864	3939656	AT1G11680	upstream 3k of TSS	0.171603	7.65005	0.00173583	0.0157401
1	3935864	3939656	AT1G11690	upstream 3k of TSS	0.171603	7.65005	0.00173583	0.0157401
1	4013433	4015689	AT1G11880	upstream 3k of TSS	0.196999	6.87057	0.00496645	0.0363979
1	4013433	4015689	AT1G11890	TSS to down 0.5k of TTS	0.196999	6.87057	0.00496645	0.0363979
1	4013433	4015689	AT1G11900	upstream 3k of TSS	0.196999	6.87057	0.00496645	0.0363979
1	4013433	4015689	AT1G11905	upstream 3k of TSS	0.196999	6.87057	0.00496645	0.0363979
1	4058020	4059468	AT1G12010	TSS to down 0.5k of TTS	0.304484	6.42568	0.000173414	0.00245261
1	4058020	4059468	AT1G12013	TSS to down 0.5k of TTS	0.304484	6.42568	0.000173414	0.00245261
1	4058020	4059468	AT1G12015	TSS to down 0.5k of TTS	0.304484	6.42568	0.000173414	0.00245261
1	4086891	4093459	AT1G12090	TSS to down 0.5k of TTS	0.319324	8.26683	1.25e-12	1.54e-10
1	4094228	4096452	AT1G12100	TSS to down 0.5k of TTS	0.257277	6.99491	0.000136616	0.00201674
1	4105122	4108081	AT1G12110	upstream 3k of TSS	-0.483166	6.56302	4.93e-10	3.32e-08
1	4144581	4145315	AT1G12211	upstream 3k of TSS	-0.454398	5.01133	0.000695941	0.00764697
1	4144581	4145315	AT1G12220	TSS to down 0.5k of TTS	-0.454398	5.01133	0.000695941	0.00764697
1	4147697	4149063	AT1G12230	upstream 3k of TSS	0.309961	5.7865	0.00198459	0.0174948
1	4263364	4266042	AT1G12500	upstream 3k of TSS	0.193727	7.09855	0.00295244	0.024288
1	4296359	4297166	AT1G12615	upstream 3k of TSS	0.378983	5.76382	0.000180413	0.00253542
1	4296359	4297166	AT1G12620	TSS to down 0.5k of TTS	0.378983	5.76382	0.000180413	0.00253542
1	4296359	4297166	AT1G12630	upstream 3k of TSS	0.378983	5.76382	0.000180413	0.00253542
1	4334612	4335336	AT1G12730	TSS to down 0.5k of TTS	-0.404878	4.79539	0.00576827	0.041015
1	4339651	4340758	AT1G12740	upstream 3k of TSS	-0.455826	5.16268	0.000297813	0.00381865
1	4462191	4462739	AT1G13090	TSS to down 0.5k of TTS	-0.916506	3.85193	6.33e-05	0.00108268
1	4463944	4465132	AT1G13100	TSS to down 0.5k of TTS	-0.719302	5.01819	1.18e-07	4.53e-06
1	4463944	4465132	AT1G13110	upstream 3k of TSS	-0.719302	5.01819	1.18e-07	4.53e-06
1	4532506	4544799	AT1G13250	upstream 3k of TSS	0.39345	9.37128	6.92e-39	1.53e-35
1	4532506	4544799	AT1G13260	TSS to down 0.5k of TTS	0.39345	9.37128	6.92e-39	1.53e-35
1	4532506	4544799	AT1G13270	upstream 3k of TSS	0.39345	9.37128	6.92e-39	1.53e-35
1	4532506	4544799	AT1G13280	upstream 3k of TSS	0.39345	9.37128	6.92e-39	1.53e-35
1	4555705	4561499	AT1G13300	TSS to down 0.5k of TTS	0.168316	8.48302	5.4e-05	0.000945242
1	4555705	4561499	AT1G13310	TSS to down 0.5k of TTS	0.168316	8.48302	5.4e-05	0.000945242
1	4611512	4616887	AT1G13440	upstream 3k of TSS	-0.173342	7.98704	0.000423519	0.00512951
1	4611512	4616887	AT1G13448	TSS to down 0.5k of TTS	-0.173342	7.98704	0.000423519	0.00512951
1	4611512	4616887	AT1G13450	TSS to down 0.5k of TTS	-0.173342	7.98704	0.000423519	0.00512951
1	4611512	4616887	AT1G13460	upstream 3k of TSS	-0.173342	7.98704	0.000423519	0.00512951
1	4637911	4638260	AT1G13530	upstream 3k of TSS	-0.631554	3.78781	0.00636915	0.0442334
1	4637911	4638260	AT1G13540	upstream 3k of TSS	-0.631554	3.78781	0.00636915	0.0442334
1	4637911	4638260	AT1G13550	TSS to down 0.5k of TTS	-0.631554	3.78781	0.00636915	0.0442334
1	4637911	4638260	AT1G13560	TSS to down 0.5k of TTS	-0.631554	3.78781	0.00636915	0.0442334
1	4647945	4649097	AT1G13580	upstream 3k of TSS	-0.363004	5.26134	0.00267801	0.0223263
1	4647945	4649097	AT1G13590	TSS to down 0.5k of TTS	-0.363004	5.26134	0.00267801	0.0223263
1	4693231	4696507	AT1G13680	TSS to down 0.5k of TTS	-0.318044	7.13311	8e-07	2.41e-05
1	4693231	4696507	AT1G13690	TSS to down 0.5k of TTS	-0.318044	7.13311	8e-07	2.41e-05
1	4693231	4696507	AT1G13700	TSS to down 0.5k of TTS	-0.318044	7.13311	8e-07	2.41e-05
1	4739646	4740962	AT1G13825	upstream 3k of TSS	-0.896448	5.40633	2.64e-14	4.46e-12
1	4739646	4740962	AT1G13830	TSS to down 0.5k of TTS	-0.896448	5.40633	2.64e-14	4.46e-12
1	4739646	4740962	AT1G13840	upstream 3k of TSS	-0.896448	5.40633	2.64e-14	4.46e-12
1	4739646	4740962	AT1G13850	upstream 3k of TSS	-0.896448	5.40633	2.64e-14	4.46e-12
1	4781342	4783439	AT1G13970	upstream 3k of TSS	-0.453684	6.19406	2.17e-07	7.81e-06
1	4810462	4811628	AT1G14030	upstream 3k of TSS	-0.527048	5.08996	5.19e-05	0.000916072
1	4810462	4811628	AT1G14040	TSS to down 0.5k of TTS	-0.527048	5.08996	5.19e-05	0.000916072
1	4822385	4823052	AT1G14071	upstream 3k of TSS	-0.424002	4.7093	0.00538379	0.0387968
1	4822385	4823052	AT1G14080	upstream 3k of TSS	-0.424002	4.7093	0.00538379	0.0387968
1	4845121	4845836	AT1G14170	TSS to down 0.5k of TTS	-0.389348	5.01613	0.00348323	0.0277282
1	4848945	4851123	AT1G14180	TSS to down 0.5k of TTS	-0.650185	6.28195	2.83e-14	4.67e-12
1	4848945	4851123	AT1G14185	upstream 3k of TSS	-0.650185	6.28195	2.83e-14	4.67e-12
1	4848945	4851123	AT1G14190	upstream 3k of TSS	-0.650185	6.28195	2.83e-14	4.67e-12
1	4862853	4864791	AT1G14230	TSS to down 0.5k of TTS	-0.267519	6.05217	0.00344027	0.027418
1	4862853	4864791	AT1G14240	upstream 3k of TSS	-0.267519	6.05217	0.00344027	0.027418
1	4876830	4878353	AT1G14270	upstream 3k of TSS	-0.270798	6.00854	0.00351033	0.0278868
1	4876830	4878353	AT1G14280	upstream 3k of TSS	-0.270798	6.00854	0.00351033	0.0278868
1	4878730	4885847	AT1G14290	TSS to down 0.5k of TTS	0.175096	8.25142	0.000104013	0.00164167
1	4878730	4885847	AT1G14300	TSS to down 0.5k of TTS	0.175096	8.25142	0.000104013	0.00164167
1	4878730	4885847	AT1G14310	upstream 3k of TSS	0.175096	8.25142	0.000104013	0.00164167
1	4878730	4885847	AT1G14320	upstream 3k of TSS	0.175096	8.25142	0.000104013	0.00164167
1	4907465	4909807	AT1G14350	upstream 3k of TSS	0.250699	6.52698	0.00138181	0.0131527
1	4912056	4913905	AT1G14360	upstream 3k of TSS	0.232694	6.37196	0.00474984	0.0351284
1	4915656	4916432	AT1G14370	TSS to down 0.5k of TTS	-0.511141	5.36237	1.25e-05	0.00027115
1	4941584	4942904	AT1G14440	upstream 3k of TSS	-0.466386	5.47134	3.28e-05	0.000616915
1	4989702	4992371	AT1G14580	TSS to down 0.5k of TTS	-0.311639	6.48972	8.43e-05	0.00138285
1	5002608	5003823	AT1G14590	upstream 3k of TSS	-0.5421	5.33401	4.77e-06	0.000115722
1	5002608	5003823	AT1G14600	upstream 3k of TSS	-0.5421	5.33401	4.77e-06	0.000115722
1	5060966	5062178	AT1G14700	TSS to down 0.5k of TTS	-0.65787	5.50337	4.03e-09	2.19e-07
1	5060966	5062178	AT1G14710	TSS to down 0.5k of TTS	-0.65787	5.50337	4.03e-09	2.19e-07
1	5090962	5091506	AT1G14770	upstream 3k of TSS	-0.756098	4.14104	0.000158502	0.00227279
1	5090962	5091506	AT1G14780	TSS to down 0.5k of TTS	-0.756098	4.14104	0.000158502	0.00227279
1	5110699	5112182	AT1G14830	upstream 3k of TSS	0.276979	5.88714	0.00422026	0.0319844
1	5110699	5112182	AT1G14840	TSS to down 0.5k of TTS	0.276979	5.88714	0.00422026	0.0319844
1	5127819	5131671	AT1G14870	TSS to down 0.5k of TTS	-0.31589	7.12126	1.04e-06	3.06e-05
1	5159780	5160848	AT1G14950	upstream 3k of TSS	-0.542323	5.07279	3.54e-05	0.000659047
1	5159780	5160848	AT1G14960	upstream 3k of TSS	-0.542323	5.07279	3.54e-05	0.000659047
1	5181740	5182792	AT1G15040	upstream 3k of TSS	-0.353916	5.2584	0.00343872	0.027418
1	5181740	5182792	AT1G15050	TSS to down 0.5k of TTS	-0.353916	5.2584	0.00343872	0.027418
1	5181740	5182792	AT1G15060	TSS to down 0.5k of TTS	-0.353916	5.2584	0.00343872	0.027418
1	5234708	5239005	AT1G15210	upstream 3k of TSS	0.160142	7.75257	0.00253445	0.0214172
1	5234708	5239005	AT1G15215	upstream 3k of TSS	0.160142	7.75257	0.00253445	0.0214172
1	5289037	5291758	AT1G15370	TSS to down 0.5k of TTS	0.229328	6.77121	0.0015353	0.0142806
1	5289037	5291758	AT1G15380	upstream 3k of TSS	0.229328	6.77121	0.0015353	0.0142806
1	5289037	5291758	AT1G15390	upstream 3k of TSS	0.229328	6.77121	0.0015353	0.0142806
1	5298040	5300693	AT1G15400	upstream 3k of TSS	0.172134	7.26501	0.00534456	0.0386038
1	5298040	5300693	AT1G15405	upstream 3k of TSS	0.172134	7.26501	0.00534456	0.0386038
1	5298040	5300693	AT1G15410	upstream 3k of TSS	0.172134	7.26501	0.00534456	0.0386038
1	5298040	5300693	AT1G15415	TSS to down 0.5k of TTS	0.172134	7.26501	0.00534456	0.0386038
1	5313653	5314060	AT1G15460	TSS to down 0.5k of TTS	-0.543708	4.20351	0.00482522	0.0355983
1	5313653	5314060	AT1G15470	upstream 3k of TSS	-0.543708	4.20351	0.00482522	0.0355983
1	5349218	5350659	AT1G15550	upstream 3k of TSS	0.580203	5.85827	4.19e-09	2.26e-07
1	5361104	5363305	AT1G15570	upstream 3k of TSS	0.281261	6.57246	0.000272014	0.00355244
1	5379104	5379874	AT1G15640	TSS to down 0.5k of TTS	-0.454685	4.75371	0.00236885	0.0202606
1	5379104	5379874	AT1G15650	upstream 3k of TSS	-0.454685	4.75371	0.00236885	0.0202606
1	5379104	5379874	AT1G15660	upstream 3k of TSS	-0.454685	4.75371	0.00236885	0.0202606
1	5494502	5495442	AT1G15990	upstream 3k of TSS	0.40271	5.22243	0.00111903	0.0112084
1	5494502	5495442	AT1G16000	TSS to down 0.5k of TTS	0.40271	5.22243	0.00111903	0.0112084
1	5494502	5495442	AT1G16010	TSS to down 0.5k of TTS	0.40271	5.22243	0.00111903	0.0112084
1	5494502	5495442	AT1G16020	upstream 3k of TSS	0.40271	5.22243	0.00111903	0.0112084
1	5518346	5518673	AT1G16100	upstream 3k of TSS	-0.777229	3.68375	0.00142689	0.0134989
1	5518346	5518673	AT1G16110	TSS to down 0.5k of TTS	-0.777229	3.68375	0.00142689	0.0134989
1	5647149	5648485	AT1G16510	upstream 3k of TSS	-0.368761	5.72941	0.000301897	0.00386145
1	5647149	5648485	AT1G16515	TSS to down 0.5k of TTS	-0.368761	5.72941	0.000301897	0.00386145
1	5647149	5648485	AT1G16520	upstream 3k of TSS	-0.368761	5.72941	0.000301897	0.00386145
1	5727682	5728332	AT1G16730	upstream 3k of TSS	0.418761	5.50649	0.000161728	0.00231263
1	5727682	5728332	AT1G16740	TSS to down 0.5k of TTS	0.418761	5.50649	0.000161728	0.00231263
1	5766654	5768200	AT1G16840	upstream 3k of TSS	0.330405	6.12731	0.000222141	0.00298918
1	5766654	5768200	AT1G16850	upstream 3k of TSS	0.330405	6.12731	0.000222141	0.00298918
1	5766654	5768200	AT1G16860	upstream 3k of TSS	0.330405	6.12731	0.000222141	0.00298918
1	5772407	5776769	AT1G16870	upstream 3k of TSS	-0.274489	7.4252	3.02e-06	7.89e-05
1	5772407	5776769	AT1G16880	TSS to down 0.5k of TTS	-0.274489	7.4252	3.02e-06	7.89e-05
1	5772407	5776769	AT1G16890	TSS to down 0.5k of TTS	-0.274489	7.4252	3.02e-06	7.89e-05
1	5827163	5830526	AT1G17040	TSS to down 0.5k of TTS	-0.194129	7.43409	0.000919234	0.00965339
1	5827163	5830526	AT1G17050	upstream 3k of TSS	-0.194129	7.43409	0.000919234	0.00965339
1	5827163	5830526	AT1G17065	upstream 3k of TSS	-0.194129	7.43409	0.000919234	0.00965339
1	5840393	5845348	AT1G17070	TSS to down 0.5k of TTS	-0.212965	7.6018	0.000127791	0.0019046
1	5840393	5845348	AT1G17080	upstream 3k of TSS	-0.212965	7.6018	0.000127791	0.0019046
1	5840393	5845348	AT1G17090	TSS to down 0.5k of TTS	-0.212965	7.6018	0.000127791	0.0019046
1	5840393	5845348	AT1G17100	upstream 3k of TSS	-0.212965	7.6018	0.000127791	0.0019046
1	5840393	5845348	AT1G17110	TSS to down 0.5k of TTS	-0.212965	7.6018	0.000127791	0.0019046
1	5857664	5858630	AT1G17140	upstream 3k of TSS	-0.426384	5.02818	0.00133827	0.012843
1	5867488	5872644	AT1G17150	TSS to down 0.5k of TTS	-0.200442	8.03666	3.45e-05	0.000644631
1	5867488	5872644	AT1G17160	TSS to down 0.5k of TTS	-0.200442	8.03666	3.45e-05	0.000644631
1	5867488	5872644	AT1G17170	TSS to down 0.5k of TTS	-0.200442	8.03666	3.45e-05	0.000644631
1	5867488	5872644	AT1G17180	upstream 3k of TSS	-0.200442	8.03666	3.45e-05	0.000644631
1	5867488	5872644	AT1G17190	upstream 3k of TSS	-0.200442	8.03666	3.45e-05	0.000644631
1	5929810	5931447	AT1G17310	upstream 3k of TSS	-0.476848	6.30484	1.64e-08	7.83e-07
1	5929810	5931447	AT1G17330	upstream 3k of TSS	-0.476848	6.30484	1.64e-08	7.83e-07
1	5929810	5931447	AT1G17340	upstream 3k of TSS	-0.476848	6.30484	1.64e-08	7.83e-07
1	5982186	5985276	AT1G17430	TSS to down 0.5k of TTS	0.208761	7.16329	0.0010772	0.0108665
1	5982186	5985276	AT1G17440	TSS to down 0.5k of TTS	0.208761	7.16329	0.0010772	0.0108665
1	6087613	6088399	AT1G17690	upstream 3k of TSS	0.339996	5.42663	0.00284994	0.0235823
1	6087613	6088399	AT1G17700	upstream 3k of TSS	0.339996	5.42663	0.00284994	0.0235823
1	6242934	6243706	AT1G18140	upstream 3k of TSS	-0.547698	4.89639	0.00010467	0.00164868
1	6326082	6326746	AT1G18370	upstream 3k of TSS	-0.727733	4.37517	5.37e-05	0.000942651
1	6326082	6326746	AT1G18382	upstream 3k of TSS	-0.727733	4.37517	5.37e-05	0.000942651
1	6327075	6327726	AT1G18390	TSS to down 0.5k of TTS	-0.52382	4.24437	0.00562265	0.0402192
1	6344442	6346493	AT1G18410	upstream 3k of TSS	0.221011	6.54538	0.00453821	0.0338674
1	6344442	6346493	AT1G18415	upstream 3k of TSS	0.221011	6.54538	0.00453821	0.0338674
1	6344442	6346493	AT1G18420	TSS to down 0.5k of TTS	0.221011	6.54538	0.00453821	0.0338674
1	6344442	6346493	AT1G18430	TSS to down 0.5k of TTS	0.221011	6.54538	0.00453821	0.0338674
1	6344442	6346493	AT1G18440	upstream 3k of TSS	0.221011	6.54538	0.00453821	0.0338674
1	6351233	6353787	AT1G18450	TSS to down 0.5k of TTS	-0.224535	7.02595	0.000748071	0.00811563
1	6351233	6353787	AT1G18460	upstream 3k of TSS	-0.224535	7.02595	0.000748071	0.00811563
1	6359182	6360543	AT1G18470	upstream 3k of TSS	-0.302147	5.92089	0.00156667	0.0145132
1	6359182	6360543	AT1G18480	upstream 3k of TSS	-0.302147	5.92089	0.00156667	0.0145132
1	6359182	6360543	AT1G18485	upstream 3k of TSS	-0.302147	5.92089	0.00156667	0.0145132
1	6417954	6422127	AT1G18640	upstream 3k of TSS	0.22314	7.52027	9.29e-05	0.00150183
1	6417954	6422127	AT1G18650	TSS to down 0.5k of TTS	0.22314	7.52027	9.29e-05	0.00150183
1	6417954	6422127	AT1G18660	upstream 3k of TSS	0.22314	7.52027	9.29e-05	0.00150183
1	6458549	6460032	AT1G18720	TSS to down 0.5k of TTS	-0.212722	6.50437	0.00693164	0.0473294
1	6458549	6460032	AT1G18730	upstream 3k of TSS	-0.212722	6.50437	0.00693164	0.0473294
1	6503229	6504704	AT1G18840	upstream 3k of TSS	0.25364	6.29458	0.00270745	0.0225475
1	6503229	6504704	AT1G18850	TSS to down 0.5k of TTS	0.25364	6.29458	0.00270745	0.0225475
1	6508849	6509705	AT1G18860	TSS to down 0.5k of TTS	-0.57966	5.01677	1.65e-05	0.000341299
1	6524592	6526330	AT1G18890	upstream 3k of TSS	-0.27612	6.14604	0.00184184	0.0164985
1	6524592	6526330	AT1G18900	upstream 3k of TSS	-0.27612	6.14604	0.00184184	0.0164985
1	6558144	6559601	AT1G18970	upstream 3k of TSS	-0.474855	5.54848	1.34e-05	0.000287138
1	6558144	6559601	AT1G18975	TSS to down 0.5k of TTS	-0.474855	5.54848	1.34e-05	0.000287138
1	6558144	6559601	AT1G18980	upstream 3k of TSS	-0.474855	5.54848	1.34e-05	0.000287138
1	6558144	6559601	AT1G18990	TSS to down 0.5k of TTS	-0.474855	5.54848	1.34e-05	0.000287138
1	6568106	6569560	AT1G19010	TSS to down 0.5k of TTS	-0.334552	6.15738	0.00015413	0.00222242
1	6568106	6569560	AT1G19020	TSS to down 0.5k of TTS	-0.334552	6.15738	0.00015413	0.00222242
1	6568106	6569560	AT1G19025	upstream 3k of TSS	-0.334552	6.15738	0.00015413	0.00222242
1	6621703	6626362	AT1G19180	TSS to down 0.5k of TTS	-0.299817	7.99672	1e-09	6.38e-08
1	6621703	6626362	AT1G19190	TSS to down 0.5k of TTS	-0.299817	7.99672	1e-09	6.38e-08
1	6621703	6626362	AT1G19200	TSS to down 0.5k of TTS	-0.299817	7.99672	1e-09	6.38e-08
1	6621703	6626362	AT1G19210	TSS to down 0.5k of TTS	-0.299817	7.99672	1e-09	6.38e-08
1	6696748	6698553	AT1G19370	upstream 3k of TSS	0.209814	6.81079	0.00332906	0.0267341
1	6696748	6698553	AT1G19371	upstream 3k of TSS	0.209814	6.81079	0.00332906	0.0267341
1	6696748	6698553	AT1G19373	TSS to down 0.5k of TTS	0.209814	6.81079	0.00332906	0.0267341
1	6696748	6698553	AT1G19376	TSS to down 0.5k of TTS	0.209814	6.81079	0.00332906	0.0267341
1	6696748	6698553	AT1G19380	upstream 3k of TSS	0.209814	6.81079	0.00332906	0.0267341
1	6777858	6778162	AT1G19580	TSS to down 0.5k of TTS	0.646736	3.83991	0.00455926	0.0339515
1	6777858	6778162	AT1G19600	upstream 3k of TSS	0.646736	3.83991	0.00455926	0.0339515
1	6811329	6813000	AT1G19690	upstream 3k of TSS	-0.276338	6.02008	0.00278905	0.0231154
1	6811329	6813000	AT1G19700	TSS to down 0.5k of TTS	-0.276338	6.02008	0.00278905	0.0231154
1	6811329	6813000	AT1G19710	upstream 3k of TSS	-0.276338	6.02008	0.00278905	0.0231154
1	6858839	6865659	AT1G19835	upstream 3k of TSS	0.186655	8.16713	5.77e-05	0.00100001
1	6924242	6925106	AT1G19940	upstream 3k of TSS	0.345008	5.20838	0.00536451	0.0387256
1	6924242	6925106	AT1G19950	TSS to down 0.5k of TTS	0.345008	5.20838	0.00536451	0.0387256
1	6924242	6925106	AT1G19960	upstream 3k of TSS	0.345008	5.20838	0.00536451	0.0387256
1	6938948	6942711	AT1G20000	upstream 3k of TSS	0.227537	7.96924	4.35e-06	0.000106802
1	6938948	6942711	AT1G20010	upstream 3k of TSS	0.227537	7.96924	4.35e-06	0.000106802
1	6938948	6942711	AT1G20015	TSS to down 0.5k of TTS	0.227537	7.96924	4.35e-06	0.000106802
1	6938948	6942711	AT1G20020	upstream 3k of TSS	0.227537	7.96924	4.35e-06	0.000106802
1	6938948	6942711	AT1G20030	upstream 3k of TSS	0.227537	7.96924	4.35e-06	0.000106802
1	6971456	6972970	AT1G20100	upstream 3k of TSS	0.272617	6.15203	0.00209626	0.0183645
1	6971456	6972970	AT1G20110	TSS to down 0.5k of TTS	0.272617	6.15203	0.00209626	0.0183645
1	6971456	6972970	AT1G20120	upstream 3k of TSS	0.272617	6.15203	0.00209626	0.0183645
1	6999551	7001340	AT1G20190	upstream 3k of TSS	0.497199	5.79784	7.42e-07	2.26e-05
1	7003373	7004403	AT1G20200	TSS to down 0.5k of TTS	0.290195	6.23344	0.000772666	0.00835977
1	7003373	7004403	AT1G20210	upstream 3k of TSS	0.290195	6.23344	0.000772666	0.00835977
1	7003373	7004403	AT1G20220	TSS to down 0.5k of TTS	0.290195	6.23344	0.000772666	0.00835977
1	7037308	7041757	AT1G20320	upstream 3k of TSS	0.209952	7.98408	2.04e-05	0.00041526
1	7037308	7041757	AT1G20330	TSS to down 0.5k of TTS	0.209952	7.98408	2.04e-05	0.00041526
1	7037308	7041757	AT1G20340	TSS to down 0.5k of TTS	0.209952	7.98408	2.04e-05	0.00041526
1	7037308	7041757	AT1G20350	upstream 3k of TSS	0.209952	7.98408	2.04e-05	0.00041526
1	7087530	7089556	AT1G20440	upstream 3k of TSS	-0.475505	6.11299	1.25e-07	4.76e-06
1	7087530	7089556	AT1G20450	TSS to down 0.5k of TTS	-0.475505	6.11299	1.25e-07	4.76e-06
1	7087530	7089556	AT1G20460	upstream 3k of TSS	-0.475505	6.11299	1.25e-07	4.76e-06
1	7095609	7097307	AT1G20480	upstream 3k of TSS	0.295781	6.0301	0.00134964	0.0129177
1	7095609	7097307	AT1G20490	TSS to down 0.5k of TTS	0.295781	6.0301	0.00134964	0.0129177
1	7246555	7251238	AT1G20840	upstream 3k of TSS	0.212193	7.63955	0.00011411	0.00175115
1	7246555	7251238	AT1G20850	upstream 3k of TSS	0.212193	7.63955	0.00011411	0.00175115
1	7266325	7275064	AT1G20880	upstream 3k of TSS	0.230554	8.74528	1.34e-09	8.41e-08
1	7266325	7275064	AT1G20890	upstream 3k of TSS	0.230554	8.74528	1.34e-09	8.41e-08
1	7266325	7275064	AT1G20900	TSS to down 0.5k of TTS	0.230554	8.74528	1.34e-09	8.41e-08
1	7366750	7368288	AT1G21050	TSS to down 0.5k of TTS	-0.334698	5.57235	0.00189004	0.0168335
1	7389249	7390585	AT1G21100	upstream 3k of TSS	-0.820332	5.38476	3.64e-12	4.03e-10
1	7389249	7390585	AT1G21110	TSS to down 0.5k of TTS	-0.820332	5.38476	3.64e-12	4.03e-10
1	7397837	7398927	AT1G21120	upstream 3k of TSS	-0.490223	5.0083	0.00026635	0.00348727
1	7397837	7398927	AT1G21130	TSS to down 0.5k of TTS	-0.490223	5.0083	0.00026635	0.00348727
1	7452697	7453800	AT1G21310	TSS to down 0.5k of TTS	-0.613004	5.39735	1.28e-07	4.87e-06
1	7452697	7453800	AT1G21313	upstream 3k of TSS	-0.613004	5.39735	1.28e-07	4.87e-06
1	7481364	7481990	AT1G21350	upstream 3k of TSS	-0.538053	4.46844	0.0016384	0.0150324
1	7481364	7481990	AT1G21360	TSS to down 0.5k of TTS	-0.538053	4.46844	0.0016384	0.0150324
1	7481364	7481990	AT1G21370	upstream 3k of TSS	-0.538053	4.46844	0.0016384	0.0150324
1	7487680	7491186	AT1G21380	upstream 3k of TSS	-0.376007	7.48453	7.63e-11	6.07e-09
1	7487680	7491186	AT1G21390	TSS to down 0.5k of TTS	-0.376007	7.48453	7.63e-11	6.07e-09
1	7487680	7491186	AT1G21395	upstream 3k of TSS	-0.376007	7.48453	7.63e-11	6.07e-09
1	7487680	7491186	AT1G21400	upstream 3k of TSS	-0.376007	7.48453	7.63e-11	6.07e-09
1	7508296	7509971	AT1G21450	upstream 3k of TSS	-0.285635	6.95977	2.72e-05	0.000529692
1	7638456	7643795	AT1G21738	TSS to down 0.5k of TTS	0.20009	7.75919	0.000157769	0.00226437
1	7638456	7643795	AT1G21740	upstream 3k of TSS	0.20009	7.75919	0.000157769	0.00226437
1	7638456	7643795	AT1G21750	upstream 3k of TSS	0.20009	7.75919	0.000157769	0.00226437
1	7661160	7664785	AT1G21810	upstream 3k of TSS	0.212672	7.44561	0.000273032	0.00355927
1	7661160	7664785	AT1G21830	upstream 3k of TSS	0.212672	7.44561	0.000273032	0.00355927
1	7666051	7667589	AT1G21835	TSS to down 0.5k of TTS	0.24882	6.91388	0.000324042	0.00409073
1	7666051	7667589	AT1G21840	upstream 3k of TSS	0.24882	6.91388	0.000324042	0.00409073
1	7666051	7667589	AT1G21850	TSS to down 0.5k of TTS	0.24882	6.91388	0.000324042	0.00409073
1	7823318	7824265	AT1G22160	TSS to down 0.5k of TTS	-0.748757	5.00552	4.38e-08	1.83e-06
1	7823318	7824265	AT1G22170	upstream 3k of TSS	-0.748757	5.00552	4.38e-08	1.83e-06
1	7829338	7830611	AT1G22180	upstream 3k of TSS	-0.34578	6.00437	0.000200034	0.0027538
1	7833872	7838181	AT1G22190	TSS to down 0.5k of TTS	-0.240529	7.87094	2.48e-06	6.6e-05
1	7833872	7838181	AT1G22200	TSS to down 0.5k of TTS	-0.240529	7.87094	2.48e-06	6.6e-05
1	7879567	7884176	AT1G22290	upstream 3k of TSS	0.137232	7.9748	0.00546754	0.039309
1	7879567	7884176	AT1G22300	upstream 3k of TSS	0.137232	7.9748	0.00546754	0.039309
1	7879567	7884176	AT1G22310	TSS to down 0.5k of TTS	0.137232	7.9748	0.00546754	0.039309
1	7879567	7884176	AT1G22320	TSS to down 0.5k of TTS	0.137232	7.9748	0.00546754	0.039309
1	7884919	7890571	AT1G22330	TSS to down 0.5k of TTS	0.282385	7.72627	1.35e-07	5.07e-06
1	7891192	7892581	AT1G22340	upstream 3k of TSS	0.302171	5.87472	0.00190002	0.0168762
1	7905131	7907256	AT1G22380	upstream 3k of TSS	0.254428	6.67103	0.000670067	0.00743108
1	7905131	7907256	AT1G22400	upstream 3k of TSS	0.254428	6.67103	0.000670067	0.00743108
1	7907813	7909901	AT1G22403	TSS to down 0.5k of TTS	0.278451	6.69223	0.000178565	0.00251401
1	7911296	7914982	AT1G22410	upstream 3k of TSS	-0.184182	7.31297	0.00246095	0.02091
1	7919045	7920051	AT1G22420	upstream 3k of TSS	-0.412579	5.4241	0.000292177	0.00376505
1	7919045	7920051	AT1G22430	upstream 3k of TSS	-0.412579	5.4241	0.000292177	0.00376505
1	7919045	7920051	AT1G22440	upstream 3k of TSS	-0.412579	5.4241	0.000292177	0.00376505
1	7942481	7944927	AT1G22490	upstream 3k of TSS	0.303889	6.51838	0.000112098	0.0017254
1	7949537	7951055	AT1G22500	TSS to down 0.5k of TTS	-0.56452	5.47057	5.34e-07	1.7e-05
1	7949537	7951055	AT1G22510	TSS to down 0.5k of TTS	-0.56452	5.47057	5.34e-07	1.7e-05
1	7957316	7957778	AT1G22520	upstream 3k of TSS	-0.718447	4.10354	0.000407135	0.00496206
1	7957316	7957778	AT1G22530	TSS to down 0.5k of TTS	-0.718447	4.10354	0.000407135	0.00496206
1	7963169	7966734	AT1G22540	TSS to down 0.5k of TTS	-0.398039	7.0392	2.14e-09	1.26e-07
1	7966787	7969139	AT1G22550	upstream 3k of TSS	-0.342501	6.50895	1.38e-05	0.000293578
1	8047923	8050338	AT1G22720	upstream 3k of TSS	-0.268511	6.45697	0.000794565	0.00854309
1	8047923	8050338	AT1G22730	TSS to down 0.5k of TTS	-0.268511	6.45697	0.000794565	0.00854309
1	8047923	8050338	AT1G22740	upstream 3k of TSS	-0.268511	6.45697	0.000794565	0.00854309
1	8047923	8050338	AT1G22750	upstream 3k of TSS	-0.268511	6.45697	0.000794565	0.00854309
1	8105328	8107768	AT1G22900	upstream 3k of TSS	0.278786	6.75316	0.000130177	0.00193457
1	8105328	8107768	AT1G22910	TSS to down 0.5k of TTS	0.278786	6.75316	0.000130177	0.00193457
1	8151970	8155234	AT1G23020	upstream 3k of TSS	-0.201799	7.23263	0.00121564	0.0119372
1	8151970	8155234	AT1G23030	upstream 3k of TSS	-0.201799	7.23263	0.00121564	0.0119372
1	8164758	8166993	AT1G23040	TSS to down 0.5k of TTS	-0.417468	6.56874	6.95e-08	2.82e-06
1	8168312	8169694	AT1G23050	TSS to down 0.5k of TTS	-0.285455	5.97232	0.00236523	0.020252
1	8168312	8169694	AT1G23052	TSS to down 0.5k of TTS	-0.285455	5.97232	0.00236523	0.020252
1	8170387	8170991	AT1G23060	TSS to down 0.5k of TTS	-0.508408	4.622	0.00138698	0.0131776
1	8198483	8199574	AT1G23110	upstream 3k of TSS	-0.741192	5.5038	4.08e-11	3.46e-09
1	8198483	8199574	AT1G23120	upstream 3k of TSS	-0.741192	5.5038	4.08e-11	3.46e-09
1	8198483	8199574	AT1G23130	upstream 3k of TSS	-0.741192	5.5038	4.08e-11	3.46e-09
1	8202748	8203468	AT1G23140	upstream 3k of TSS	-0.503346	4.59643	0.00175231	0.0158409
1	8202748	8203468	AT1G23145	upstream 3k of TSS	-0.503346	4.59643	0.00175231	0.0158409
1	8202748	8203468	AT1G23147	upstream 3k of TSS	-0.503346	4.59643	0.00175231	0.0158409
1	8242390	8243393	AT1G23210	TSS to down 0.5k of TTS	0.336998	5.68091	0.0011962	0.0118135
1	8242390	8243393	AT1G23220	TSS to down 0.5k of TTS	0.336998	5.68091	0.0011962	0.0118135
1	8242390	8243393	AT1G23230	upstream 3k of TSS	0.336998	5.68091	0.0011962	0.0118135
1	8296386	8302968	AT1G23350	upstream 3k of TSS	0.126322	8.56952	0.00178101	0.0160119
1	8296386	8302968	AT1G23360	upstream 3k of TSS	0.126322	8.56952	0.00178101	0.0160119
1	8296386	8302968	AT1G23380	TSS to down 0.5k of TTS	0.126322	8.56952	0.00178101	0.0160119
1	8327208	8327647	AT1G23460	TSS to down 0.5k of TTS	-0.582828	4.09023	0.00407469	0.0312326
1	8327208	8327647	AT1G23465	upstream 3k of TSS	-0.582828	4.09023	0.00407469	0.0312326
1	8385050	8386390	AT1G23700	upstream 3k of TSS	-0.279952	5.84981	0.00422404	0.0319844
1	8385050	8386390	AT1G23710	upstream 3k of TSS	-0.279952	5.84981	0.00422404	0.0319844
1	8385050	8386390	AT1G23720	upstream 3k of TSS	-0.279952	5.84981	0.00422404	0.0319844
1	8661719	8663824	AT1G24430	upstream 3k of TSS	-0.313859	6.70525	2.2e-05	0.000441281
1	8661719	8663824	AT1G24440	upstream 3k of TSS	-0.313859	6.70525	2.2e-05	0.000441281
1	8661719	8663824	AT1G24450	upstream 3k of TSS	-0.313859	6.70525	2.2e-05	0.000441281
1	8661719	8663824	AT1G24460	upstream 3k of TSS	-0.313859	6.70525	2.2e-05	0.000441281
1	8762496	8763596	AT1G24764	upstream 3k of TSS	0.309081	5.69316	0.00282168	0.0233734
1	8907915	8909725	AT1G25390	upstream 3k of TSS	-0.36594	6.33487	1.15e-05	0.000252012
1	8911366	8911983	AT1G25400	TSS to down 0.5k of TTS	-0.82855	4.21013	2.14e-05	0.000432542
1	8934606	8935538	AT1G25440	TSS to down 0.5k of TTS	-0.535367	4.46869	0.00169234	0.015436
1	8967178	8967707	AT1G25530	upstream 3k of TSS	-0.605231	3.91129	0.00583863	0.0414147
1	9086691	9088168	AT1G26255	upstream 3k of TSS	0.303697	6.08196	0.000816742	0.00873914
1	9086691	9088168	AT1G26260	upstream 3k of TSS	0.303697	6.08196	0.000816742	0.00873914
1	9091309	9092588	AT1G26270	upstream 3k of TSS	0.354607	6.08085	9.52e-05	0.00153254
1	9125122	9125574	AT1G26370	TSS to down 0.5k of TTS	0.422979	5.00706	0.00170974	0.0155399
1	9145202	9146205	AT1G26420	upstream 3k of TSS	-0.360643	5.94881	0.000142021	0.00207677
1	9145202	9146205	AT1G26440	upstream 3k of TSS	-0.360643	5.94881	0.000142021	0.00207677
1	9151674	9152543	AT1G26450	upstream 3k of TSS	0.52326	5.28847	1.54e-05	0.000320187
1	9151674	9152543	AT1G26460	TSS to down 0.5k of TTS	0.52326	5.28847	1.54e-05	0.000320187
1	9151674	9152543	AT1G26470	upstream 3k of TSS	0.52326	5.28847	1.54e-05	0.000320187
1	9285208	9286290	AT1G26800	TSS to down 0.5k of TTS	-0.37864	5.80337	0.000142609	0.00208145
1	9285208	9286290	AT1G26810	TSS to down 0.5k of TTS	-0.37864	5.80337	0.000142609	0.00208145
1	9335879	9343649	AT1G26930	TSS to down 0.5k of TTS	0.117992	8.70653	0.00218288	0.019016
1	9335879	9343649	AT1G26940	upstream 3k of TSS	0.117992	8.70653	0.00218288	0.019016
1	9351991	9353573	AT1G26945	TSS to down 0.5k of TTS	0.296176	5.65816	0.00469607	0.0347778
1	9351991	9353573	AT1G26960	upstream 3k of TSS	0.296176	5.65816	0.00469607	0.0347778
1	9381537	9383996	AT1G27030	TSS to down 0.5k of TTS	-0.296698	7.08595	5.71e-06	0.000135049
1	9385044	9386950	AT1G27040	TSS to down 0.5k of TTS	-0.337417	6.19332	0.000112844	0.00173515
1	9407694	9411221	AT1G27090	upstream 3k of TSS	-0.166213	7.27362	0.00693527	0.0473294
1	9407694	9411221	AT1G27100	TSS to down 0.5k of TTS	-0.166213	7.27362	0.00693527	0.0473294
1	9421157	9422503	AT1G27120	TSS to down 0.5k of TTS	0.262058	6.06145	0.00409537	0.0313158
1	9421157	9422503	AT1G27130	upstream 3k of TSS	0.262058	6.06145	0.00409537	0.0313158
1	9636376	9637295	AT1G27690	upstream 3k of TSS	0.3352	5.23986	0.00614879	0.0429723
1	9636376	9637295	AT1G27695	upstream 3k of TSS	0.3352	5.23986	0.00614879	0.0429723
1	9647977	9648481	AT1G27720	upstream 3k of TSS	-0.571378	4.23378	0.00265727	0.0221773
1	9647977	9648481	AT1G27730	TSS to down 0.5k of TTS	-0.571378	4.23378	0.00265727	0.0221773
1	9698368	9699346	AT1G27840	upstream 3k of TSS	-0.362087	5.80569	0.000271402	0.00355042
1	9698368	9699346	AT1G27850	TSS to down 0.5k of TTS	-0.362087	5.80569	0.000271402	0.00355042
1	9824911	9827529	AT1G28130	upstream 3k of TSS	-0.380147	6.66	4.19e-07	1.38e-05
1	9824911	9827529	AT1G28135	upstream 3k of TSS	-0.380147	6.66	4.19e-07	1.38e-05
1	9878500	9879388	AT1G28260	TSS to down 0.5k of TTS	-0.606507	4.94903	1.21e-05	0.000265344
1	9878500	9879388	AT1G28265	TSS to down 0.5k of TTS	-0.606507	4.94903	1.21e-05	0.000265344
1	9891798	9892558	AT1G28290	upstream 3k of TSS	0.644187	4.66399	5.37e-05	0.000942651
1	9916813	9918783	AT1G28310	upstream 3k of TSS	0.588721	6.0681	1.53e-10	1.12e-08
1	9923508	9924657	AT1G28320	upstream 3k of TSS	0.279929	5.99268	0.00273341	0.0227271
1	9934211	9936454	AT1G28330	upstream 3k of TSS	0.256796	6.87451	0.000248362	0.00328503
1	9934211	9936454	AT1G28335	upstream 3k of TSS	0.256796	6.87451	0.000248362	0.00328503
1	10045225	10046484	AT1G28570	upstream 3k of TSS	-0.583263	5.92943	1.21e-09	7.66e-08
1	10045225	10046484	AT1G28580	TSS to down 0.5k of TTS	-0.583263	5.92943	1.21e-09	7.66e-08
1	10072411	10073341	AT1G28650	upstream 3k of TSS	-0.890313	4.97845	2.02e-10	1.45e-08
1	10072411	10073341	AT1G28660	TSS to down 0.5k of TTS	-0.890313	4.97845	2.02e-10	1.45e-08
1	10074688	10079394	AT1G28670	upstream 3k of TSS	-0.303934	7.41757	2.51e-07	8.83e-06
1	10074688	10079394	AT1G28680	upstream 3k of TSS	-0.303934	7.41757	2.51e-07	8.83e-06
1	10074688	10079394	AT1G28685	TSS to down 0.5k of TTS	-0.303934	7.41757	2.51e-07	8.83e-06
1	10125678	10126483	AT1G29020	upstream 3k of TSS	-0.521119	4.58359	0.00128929	0.0124787
1	10125678	10126483	AT1G29025	TSS to down 0.5k of TTS	-0.521119	4.58359	0.00128929	0.0124787
1	10198358	10199724	AT1G29179	upstream 3k of TSS	-0.643337	5.80561	1.38e-10	1.03e-08
1	10198358	10199724	AT1G29180	upstream 3k of TSS	-0.643337	5.80561	1.38e-10	1.03e-08
1	10330464	10331081	AT1G29535	upstream 3k of TSS	0.490872	4.75932	0.00111259	0.01117
1	10330464	10331081	AT1G29550	TSS to down 0.5k of TTS	0.490872	4.75932	0.00111259	0.01117
1	10330464	10331081	AT1G29560	upstream 3k of TSS	0.490872	4.75932	0.00111259	0.01117
1	10462192	10464275	AT1G29880	upstream 3k of TSS	0.215881	6.62557	0.00443026	0.0332216
1	10462192	10464275	AT1G29890	upstream 3k of TSS	0.215881	6.62557	0.00443026	0.0332216
1	10502093	10503031	AT1G29965	upstream 3k of TSS	0.336011	5.67865	0.00125091	0.0122216
1	10502093	10503031	AT1G29970	upstream 3k of TSS	0.336011	5.67865	0.00125091	0.0122216
1	10502093	10503031	AT1G29980	TSS to down 0.5k of TTS	0.336011	5.67865	0.00125091	0.0122216
1	10582078	10583344	AT1G30110	TSS to down 0.5k of TTS	-0.388554	5.81923	8.74e-05	0.00142347
1	10585247	10589004	AT1G30120	upstream 3k of TSS	0.202314	7.57282	0.000314751	0.00399294
1	10585247	10589004	AT1G30130	upstream 3k of TSS	0.202314	7.57282	0.000314751	0.00399294
1	10651179	10651976	AT1G30260	TSS to down 0.5k of TTS	-0.427226	4.65656	0.00617932	0.0431161
1	10654689	10656643	AT1G30270	upstream 3k of TSS	-0.220325	6.8911	0.00154162	0.0143223
1	10714337	10717113	AT1G30350	upstream 3k of TSS	-0.290028	6.83677	4.27e-05	0.000772829
1	10714337	10717113	AT1G30360	upstream 3k of TSS	-0.290028	6.83677	4.27e-05	0.000772829
1	10722024	10723291	AT1G30370	upstream 3k of TSS	-0.430268	6.12913	1.48e-06	4.17e-05
1	10722024	10723291	AT1G30380	TSS to down 0.5k of TTS	-0.430268	6.12913	1.48e-06	4.17e-05
1	10727259	10729029	AT1G30400	upstream 3k of TSS	-0.364492	6.75382	5.69e-07	1.79e-05
1	10868017	10869979	AT1G30650	upstream 3k of TSS	-0.530929	6.10608	4.07e-09	2.2e-07
1	10887376	10888378	AT1G30690	upstream 3k of TSS	-0.349782	5.69854	0.000692661	0.00762172
1	10892711	10893765	AT1G30700	TSS to down 0.5k of TTS	-0.771934	4.83612	1.53e-07	5.66e-06
1	10892711	10893765	AT1G30710	upstream 3k of TSS	-0.771934	4.83612	1.53e-07	5.66e-06
1	10908177	10909706	AT1G30750	upstream 3k of TSS	-0.351249	6.2568	4.06e-05	0.000741134
1	10908177	10909706	AT1G30755	TSS to down 0.5k of TTS	-0.351249	6.2568	4.06e-05	0.000741134
1	10908177	10909706	AT1G30757	upstream 3k of TSS	-0.351249	6.2568	4.06e-05	0.000741134
1	10940930	10942245	AT1G30810	TSS to down 0.5k of TTS	-0.208329	7.0357	0.00169874	0.015458
1	10940930	10942245	AT1G30814	TSS to down 0.5k of TTS	-0.208329	7.0357	0.00169874	0.015458
1	10952347	10956435	AT1G30820	upstream 3k of TSS	0.274399	7.74402	2.58e-07	9e-06
1	10956679	10962017	AT1G30825	upstream 3k of TSS	0.277141	8.38493	1.38e-10	1.03e-08
1	11109316	11109749	AT1G31120	upstream 3k of TSS	-0.509079	4.29293	0.00584514	0.0414287
1	11133506	11134959	AT1G31170	TSS to down 0.5k of TTS	-0.339482	6.15304	0.000125939	0.00188631
1	11133506	11134959	AT1G31173	upstream 3k of TSS	-0.339482	6.15304	0.000125939	0.00188631
1	11193355	11194570	AT1G31300	upstream 3k of TSS	0.233209	6.37414	0.00463301	0.0343765
1	11209562	11210028	AT1G31320	upstream 3k of TSS	-0.4856	4.38969	0.00596919	0.0421155
1	11248818	11250256	AT1G31400	upstream 3k of TSS	-0.257638	6.29144	0.00228822	0.0197416
1	11248818	11250256	AT1G31410	upstream 3k of TSS	-0.257638	6.29144	0.00228822	0.0197416
1	11248818	11250256	AT1G31420	upstream 3k of TSS	-0.257638	6.29144	0.00228822	0.0197416
1	11352853	11355155	AT1G31710	TSS to down 0.5k of TTS	-0.655985	6.35687	3.82e-15	7.41e-13
1	11352853	11355155	AT1G31720	upstream 3k of TSS	-0.655985	6.35687	3.82e-15	7.41e-13
1	11379289	11385936	AT1G31770	upstream 3k of TSS	0.391693	7.97859	2.56e-15	5.15e-13
1	11379289	11385936	AT1G31772	TSS to down 0.5k of TTS	0.391693	7.97859	2.56e-15	5.15e-13
1	11387084	11389129	AT1G31780	upstream 3k of TSS	0.361003	5.89701	0.000188573	0.00262632
1	11469193	11472662	AT1G31930	TSS to down 0.5k of TTS	0.238124	7.64068	1.49e-05	0.000312838
1	11469193	11472662	AT1G31935	TSS to down 0.5k of TTS	0.238124	7.64068	1.49e-05	0.000312838
1	11469193	11472662	AT1G31940	TSS to down 0.5k of TTS	0.238124	7.64068	1.49e-05	0.000312838
1	11473019	11477793	AT1G31950	upstream 3k of TSS	0.276241	8.08549	7.12e-09	3.65e-07
1	11473019	11477793	AT1G31970	upstream 3k of TSS	0.276241	8.08549	7.12e-09	3.65e-07
1	11568341	11570501	AT1G32150	TSS to down 0.5k of TTS	-0.235613	6.38962	0.00396079	0.030534
1	11568341	11570501	AT1G32160	TSS to down 0.5k of TTS	-0.235613	6.38962	0.00396079	0.030534
1	11574619	11576392	AT1G32170	upstream 3k of TSS	-0.429907	6.22941	6.7e-07	2.06e-05
1	11574619	11576392	AT1G32172	upstream 3k of TSS	-0.429907	6.22941	6.7e-07	2.06e-05
1	11808734	11810332	AT1G32650	TSS to down 0.5k of TTS	0.328868	5.96148	0.000502291	0.00591727
1	11808734	11810332	AT1G32660	upstream 3k of TSS	0.328868	5.96148	0.000502291	0.00591727
1	11826976	11831066	AT1G32700	TSS to down 0.5k of TTS	0.18	7.78174	0.000617252	0.00699026
1	11826976	11831066	AT1G32710	upstream 3k of TSS	0.18	7.78174	0.000617252	0.00699026
1	11874950	11877793	AT1G32780	upstream 3k of TSS	-0.243684	7.13914	0.000149539	0.00216629
1	11874950	11877793	AT1G32790	upstream 3k of TSS	-0.243684	7.13914	0.000149539	0.00216629
1	11971396	11972798	AT1G33050	upstream 3k of TSS	-0.456828	5.5938	2.07e-05	0.000419355
1	11971396	11972798	AT1G33055	upstream 3k of TSS	-0.456828	5.5938	2.07e-05	0.000419355
1	12001920	12007356	AT1G33100	TSS to down 0.5k of TTS	0.147097	8.13596	0.00169754	0.0154562
1	12001920	12007356	AT1G33102	TSS to down 0.5k of TTS	0.147097	8.13596	0.00169754	0.0154562
1	12001920	12007356	AT1G33110	upstream 3k of TSS	0.147097	8.13596	0.00169754	0.0154562
1	12050287	12054846	AT1G33230	TSS to down 0.5k of TTS	0.239566	7.59757	1.73e-05	0.000354291
1	12050287	12054846	AT1G33240	TSS to down 0.5k of TTS	0.239566	7.59757	1.73e-05	0.000354291
1	12055437	12059563	AT1G33250	TSS to down 0.5k of TTS	0.170448	7.44426	0.00353032	0.0279597
1	12118360	12119957	AT1G33410	upstream 3k of TSS	-0.2636	6.04389	0.00403892	0.030991
1	12118360	12119957	AT1G33415	upstream 3k of TSS	-0.2636	6.04389	0.00403892	0.030991
1	12144469	12145648	AT1G33470	TSS to down 0.5k of TTS	0.372362	6.17869	2.34e-05	0.000462685
1	12168586	12169879	AT1G33560	upstream 3k of TSS	-0.405157	5.57801	0.000167968	0.00239057
1	12177779	12178579	AT1G33590	TSS to down 0.5k of TTS	-0.492929	4.40253	0.00498773	0.0365194
1	12177779	12178579	AT1G33600	upstream 3k of TSS	-0.492929	4.40253	0.00498773	0.0365194
1	12359653	12361220	AT1G34000	upstream 3k of TSS	0.204376	6.86855	0.00358804	0.0283176
1	12359653	12361220	AT1G34010	TSS to down 0.5k of TTS	0.204376	6.86855	0.00358804	0.0283176
1	12359653	12361220	AT1G34015	upstream 3k of TSS	0.204376	6.86855	0.00358804	0.0283176
1	12374345	12376121	AT1G34030	upstream 3k of TSS	-0.557728	6.45101	4.84e-12	5.18e-10
1	12374345	12376121	AT1G34040	TSS to down 0.5k of TTS	-0.557728	6.45101	4.84e-12	5.18e-10
1	12400374	12401035	AT1G34060	upstream 3k of TSS	0.454524	4.95266	0.0010116	0.0103665
1	12400374	12401035	AT1G34065	TSS to down 0.5k of TTS	0.454524	4.95266	0.0010116	0.0103665
1	12400374	12401035	AT1G34070	upstream 3k of TSS	0.454524	4.95266	0.0010116	0.0103665
1	12550023	12551405	AT1G34370	upstream 3k of TSS	-0.242519	6.48555	0.00221972	0.0192827
1	12583864	12584318	AT1G34420	upstream 3k of TSS	-0.798607	4.2527	2.96e-05	0.000565413
1	12737371	12738045	AT1G34750	TSS to down 0.5k of TTS	-0.643959	5.14055	5.25e-07	1.68e-05
1	12890498	12891526	AT1G35190	TSS to down 0.5k of TTS	-0.341624	5.73921	0.000778419	0.00841028
1	12933924	12935033	AT1G35250	upstream 3k of TSS	-0.504807	5.12953	8.23e-05	0.00135457
1	12935626	12937897	AT1G35255	TSS to down 0.5k of TTS	-0.542296	6.32004	1.17e-10	9.01e-09
1	12935626	12937897	AT1G35260	TSS to down 0.5k of TTS	-0.542296	6.32004	1.17e-10	9.01e-09
1	12962279	12965283	AT1G35320	upstream 3k of TSS	-0.628564	6.59962	4e-16	9.27e-14
1	12962279	12965283	AT1G35330	upstream 3k of TSS	-0.628564	6.59962	4e-16	9.27e-14
1	13140400	13143242	AT1G35610	TSS to down 0.5k of TTS	0.199493	6.80908	0.00527006	0.0381901
1	14161206	14164211	AT1G37130	TSS to down 0.5k of TTS	0.479212	7.17189	7.55e-14	1.12e-11
1	15606493	15608698	AT1G41830	upstream 3k of TSS	-0.330609	6.1898	0.000156328	0.00224993
1	16478259	16479178	AT1G43690	TSS to down 0.5k of TTS	0.335047	5.93155	0.000451283	0.00541505
1	16537502	16538015	AT1G43765	upstream 3k of TSS	0.431026	5.12954	0.000793861	0.00854144
1	16765579	16767556	AT1G44100	TSS to down 0.5k of TTS	-0.634835	6.41501	8.92e-15	1.63e-12
1	16836889	16838240	AT1G44350	TSS to down 0.5k of TTS	-0.309352	5.74244	0.00230801	0.0198607
1	16874622	16876482	AT1G44608	TSS to down 0.5k of TTS	-0.542159	6.08614	2.43e-09	1.41e-07
1	17021472	17022646	AT1G45015	upstream 3k of TSS	-0.746323	5.53187	1.92e-11	1.75e-09
1	17065027	17066773	AT1G45130	upstream 3k of TSS	0.319332	6.76738	1.09e-05	0.000242525
1	17170390	17171398	AT1G45230	TSS to down 0.5k of TTS	-0.320065	5.3051	0.00703013	0.0477133
1	17170390	17171398	AT1G45249	upstream 3k of TSS	-0.320065	5.3051	0.00703013	0.0477133
1	17189061	17193787	AT1G45616	upstream 3k of TSS	-0.18924	7.78332	0.000312325	0.00396541
1	17189061	17193787	AT1G45688	TSS to down 0.5k of TTS	-0.18924	7.78332	0.000312325	0.00396541
1	17220145	17226761	AT1G46264	TSS to down 0.5k of TTS	0.107491	8.59934	0.00720249	0.0485222
1	17265554	17266509	AT1G46696	upstream 3k of TSS	-0.474415	5.60667	9.01e-06	0.000204902
1	17265554	17266509	AT1G46768	TSS to down 0.5k of TTS	-0.474415	5.60667	9.01e-06	0.000204902
1	17284526	17285723	AT1G47128	TSS to down 0.5k of TTS	-0.344673	5.77941	0.000588818	0.00674705
1	17417435	17418812	AT1G47470	upstream 3k of TSS	-0.503237	6.08603	3.02e-08	1.32e-06
1	17417435	17418812	AT1G47480	upstream 3k of TSS	-0.503237	6.08603	3.02e-08	1.32e-06
1	17437990	17439201	AT1G47510	upstream 3k of TSS	-0.429432	5.58086	6.67e-05	0.00113338
1	17482860	17485230	AT1G47570	TSS to down 0.5k of TTS	0.230803	7.39691	0.000100355	0.00159841
1	17482860	17485230	AT1G47578	upstream 3k of TSS	0.230803	7.39691	0.000100355	0.00159841
1	17482860	17485230	AT1G47580	upstream 3k of TSS	0.230803	7.39691	0.000100355	0.00159841
1	17628498	17631846	AT1G47870	upstream 3k of TSS	0.412822	7.47822	1.14e-12	1.41e-10
1	18000264	18001869	AT1G48660	upstream 3k of TSS	-0.32014	6.14987	0.000302549	0.0038666
1	18000264	18001869	AT1G48670	upstream 3k of TSS	-0.32014	6.14987	0.000302549	0.0038666
1	18008063	18010110	AT1G48690	TSS to down 0.5k of TTS	-0.772323	6.28715	2.2e-19	7.59e-17
1	18010469	18012402	AT1G48698	upstream 3k of TSS	-0.739922	5.88401	4.22e-14	6.35e-12
1	18010469	18012402	AT1G48700	TSS to down 0.5k of TTS	-0.739922	5.88401	4.22e-14	6.35e-12
1	18030855	18031377	AT1G48745	TSS to down 0.5k of TTS	-0.677536	4.61826	2.57e-05	0.000502644
1	18123652	18124072	AT1G49000	TSS to down 0.5k of TTS	-0.850369	3.5548	0.000929504	0.00972029
1	18237142	18238778	AT1G49300	TSS to down 0.5k of TTS	-0.369023	5.95355	9.65e-05	0.00154857
1	18237142	18238778	AT1G49310	TSS to down 0.5k of TTS	-0.369023	5.95355	9.65e-05	0.00154857
1	18245490	18246921	AT1G49320	upstream 3k of TSS	-0.304583	5.73884	0.00271794	0.0226227
1	18245490	18246921	AT1G49330	upstream 3k of TSS	-0.304583	5.73884	0.00271794	0.0226227
1	18279850	18280190	AT1G49380	TSS to down 0.5k of TTS	-0.813561	3.89545	0.000263597	0.00345415
1	18279850	18280190	AT1G49390	TSS to down 0.5k of TTS	-0.813561	3.89545	0.000263597	0.00345415
1	18279850	18280190	AT1G49400	upstream 3k of TSS	-0.813561	3.89545	0.000263597	0.00345415
1	18513568	18514182	AT1G49980	TSS to down 0.5k of TTS	0.492591	4.61533	0.00219155	0.0190807
1	18513568	18514182	AT1G49990	upstream 3k of TSS	0.492591	4.61533	0.00219155	0.0190807
1	18559282	18560516	AT1G50090	upstream 3k of TSS	0.31557	5.86884	0.0012074	0.011889
1	18559282	18560516	AT1G50110	upstream 3k of TSS	0.31557	5.86884	0.0012074	0.011889
1	18559282	18560516	AT1G50120	upstream 3k of TSS	0.31557	5.86884	0.0012074	0.011889
1	18627668	18628798	AT1G50280	upstream 3k of TSS	-0.289297	5.57435	0.00715124	0.0482818
1	18627668	18628798	AT1G50290	upstream 3k of TSS	-0.289297	5.57435	0.00715124	0.0482818
1	18627668	18628798	AT1G50300	TSS to down 0.5k of TTS	-0.289297	5.57435	0.00715124	0.0482818
1	19104227	19104907	AT1G51500	upstream 3k of TSS	0.390624	4.87414	0.00608076	0.0425911
1	19104227	19104907	AT1G51510	TSS to down 0.5k of TTS	0.390624	4.87414	0.00608076	0.0425911
1	19104227	19104907	AT1G51520	upstream 3k of TSS	0.390624	4.87414	0.00608076	0.0425911
1	19214154	19215035	AT1G51790	upstream 3k of TSS	-0.821372	4.8487	2.53e-08	1.13e-06
1	19214154	19215035	AT1G51800	TSS to down 0.5k of TTS	-0.821372	4.8487	2.53e-08	1.13e-06
1	19251228	19251885	AT1G51840	upstream 3k of TSS	-0.751135	4.40026	2.51e-05	0.000493896
1	19305394	19306577	AT1G51950	TSS to down 0.5k of TTS	-0.367774	5.91748	0.000123206	0.00185587
1	19442120	19443606	AT1G52191	upstream 3k of TSS	-0.728455	5.9478	3.03e-14	4.85e-12
1	19442120	19443606	AT1G52200	TSS to down 0.5k of TTS	-0.728455	5.9478	3.03e-14	4.85e-12
1	19458005	19461600	AT1G52240	upstream 3k of TSS	0.221994	7.80464	2.12e-05	0.000429764
1	19458005	19461600	AT1G52245	TSS to down 0.5k of TTS	0.221994	7.80464	2.12e-05	0.000429764
1	19458005	19461600	AT1G52260	upstream 3k of TSS	0.221994	7.80464	2.12e-05	0.000429764
1	19490635	19492726	AT1G52325	upstream 3k of TSS	-0.461237	6.32851	3.64e-08	1.56e-06
1	19490635	19492726	AT1G52340	upstream 3k of TSS	-0.461237	6.32851	3.64e-08	1.56e-06
1	19490635	19492726	AT1G52342	TSS to down 0.5k of TTS	-0.461237	6.32851	3.64e-08	1.56e-06
1	19494305	19494823	AT1G52343	TSS to down 0.5k of TTS	-0.478385	4.45175	0.00525228	0.0381147
1	19495840	19497215	AT1G52347	upstream 3k of TSS	-0.341284	5.82397	0.000552409	0.00642476
1	19495840	19497215	AT1G52360	upstream 3k of TSS	-0.341284	5.82397	0.000552409	0.00642476
1	19575620	19576039	AT1G52550	upstream 3k of TSS	-0.549771	4.13785	0.00556557	0.0398661
1	19575620	19576039	AT1G52560	upstream 3k of TSS	-0.549771	4.13785	0.00556557	0.0398661
1	19634394	19634883	AT1G52700	upstream 3k of TSS	0.413758	4.70202	0.00708055	0.0479506
1	19646883	19649996	AT1G52740	TSS to down 0.5k of TTS	0.286862	7.16481	7.17e-06	0.000166744
1	19646883	19649996	AT1G52750	upstream 3k of TSS	0.286862	7.16481	7.17e-06	0.000166744
1	19650245	19652997	AT1G52760	TSS to down 0.5k of TTS	0.26603	7.52525	3.1e-06	8.05e-05
1	19650245	19652997	AT1G52770	upstream 3k of TSS	0.26603	7.52525	3.1e-06	8.05e-05
1	19689090	19689481	AT1G52880	TSS to down 0.5k of TTS	-0.560343	4.18475	0.00392306	0.0303001
1	19962551	19964693	AT1G53480	TSS to down 0.5k of TTS	0.933719	6.535	2.19e-31	3.4e-28
1	19962551	19964693	AT1G53490	upstream 3k of TSS	0.933719	6.535	2.19e-31	3.4e-28
1	19976445	19979265	AT1G53510	upstream 3k of TSS	0.193004	6.92433	0.00510464	0.0372699
1	19976445	19979265	AT1G53520	upstream 3k of TSS	0.193004	6.92433	0.00510464	0.0372699
1	19976445	19979265	AT1G53530	upstream 3k of TSS	0.193004	6.92433	0.00510464	0.0372699
1	19981248	19983096	AT1G53540	TSS to down 0.5k of TTS	0.250021	6.6968	0.000749458	0.00812
1	19981248	19983096	AT1G53541	TSS to down 0.5k of TTS	0.250021	6.6968	0.000749458	0.00812
1	19981248	19983096	AT1G53542	TSS to down 0.5k of TTS	0.250021	6.6968	0.000749458	0.00812
1	19981248	19983096	AT1G53550	upstream 3k of TSS	0.250021	6.6968	0.000749458	0.00812
1	19984757	19988563	AT1G53560	upstream 3k of TSS	-0.180598	7.56545	0.00131576	0.0126901
1	19984757	19988563	AT1G53570	upstream 3k of TSS	-0.180598	7.56545	0.00131576	0.0126901
1	19991009	19993514	AT1G53580	TSS to down 0.5k of TTS	-0.21379	6.70366	0.00382752	0.0297813
1	19991009	19993514	AT1G53590	upstream 3k of TSS	-0.21379	6.70366	0.00382752	0.0297813
1	20006244	20009319	AT1G53610	TSS to down 0.5k of TTS	-0.615792	6.48004	1.51e-14	2.69e-12
1	20010683	20012289	AT1G53620	TSS to down 0.5k of TTS	-0.450982	5.68123	1.47e-05	0.000311065
1	20013984	20015316	AT1G53625	TSS to down 0.5k of TTS	-0.37748	5.66036	0.000306317	0.00390831
1	20017476	20018526	AT1G53633	upstream 3k of TSS	-0.547046	5.54039	6.08e-07	1.89e-05
1	20148881	20149886	AT1G53945	upstream 3k of TSS	-0.561374	4.86772	8.72e-05	0.00142032
1	20148881	20149886	AT1G53950	upstream 3k of TSS	-0.561374	4.86772	8.72e-05	0.00142032
1	20148881	20149886	AT1G53970	TSS to down 0.5k of TTS	-0.561374	4.86772	8.72e-05	0.00142032
1	20148881	20149886	AT1G53980	TSS to down 0.5k of TTS	-0.561374	4.86772	8.72e-05	0.00142032
1	20148881	20149886	AT1G53990	upstream 3k of TSS	-0.561374	4.86772	8.72e-05	0.00142032
1	20296465	20297491	AT1G54370	upstream 3k of TSS	0.275326	5.70985	0.00742758	0.0496719
1	20296465	20297491	AT1G54380	TSS to down 0.5k of TTS	0.275326	5.70985	0.00742758	0.0496719
1	20302611	20304964	AT1G54385	upstream 3k of TSS	0.223078	6.75083	0.00220073	0.0191392
1	20302611	20304964	AT1G54390	TSS to down 0.5k of TTS	0.223078	6.75083	0.00220073	0.0191392
1	20302611	20304964	AT1G54400	upstream 3k of TSS	0.223078	6.75083	0.00220073	0.0191392
1	20357066	20358061	AT1G54490	TSS to down 0.5k of TTS	-0.349633	5.22525	0.00434549	0.0327442
1	20357066	20358061	AT1G54500	upstream 3k of TSS	-0.349633	5.22525	0.00434549	0.0327442
1	20361888	20362768	AT1G54510	upstream 3k of TSS	0.273566	5.94372	0.00396917	0.0305616
1	20361888	20362768	AT1G54520	upstream 3k of TSS	0.273566	5.94372	0.00396917	0.0305616
1	20499930	20500526	AT1G54960	TSS to down 0.5k of TTS	0.567776	4.71942	0.000227327	0.00305102
1	20665934	20672963	AT1G55350	upstream 3k of TSS	0.123001	8.73389	0.00125757	0.0122548
1	20665934	20672963	AT1G55360	TSS to down 0.5k of TTS	0.123001	8.73389	0.00125757	0.0122548
1	20673142	20674420	AT1G55365	TSS to down 0.5k of TTS	-0.455165	5.32961	0.000116832	0.00178235
1	20673142	20674420	AT1G55370	upstream 3k of TSS	-0.455165	5.32961	0.000116832	0.00178235
1	20693318	20694824	AT1G55420	upstream 3k of TSS	-0.564435	5.55581	2.33e-07	8.3e-06
1	20706476	20708044	AT1G55450	upstream 3k of TSS	-0.391393	5.96122	3.38e-05	0.000633269
1	20706476	20708044	AT1G55460	upstream 3k of TSS	-0.391393	5.96122	3.38e-05	0.000633269
1	20911630	20913455	AT1G55917	upstream 3k of TSS	-0.240498	6.30882	0.00417398	0.0317279
1	20911630	20913455	AT1G55920	upstream 3k of TSS	-0.240498	6.30882	0.00417398	0.0317279
1	20947271	20948137	AT1G56010	TSS to down 0.5k of TTS	-0.828442	5.14309	1.75e-10	1.27e-08
1	20948449	20949411	AT1G56020	upstream 3k of TSS	-0.638733	5.1736	4.7e-07	1.53e-05
1	21047993	21053220	AT1G56225	upstream 3k of TSS	0.246832	8.21967	6.34e-08	2.59e-06
1	21047993	21053220	AT1G56230	upstream 3k of TSS	0.246832	8.21967	6.34e-08	2.59e-06
1	21047993	21053220	AT1G56233	TSS to down 0.5k of TTS	0.246832	8.21967	6.34e-08	2.59e-06
1	21074016	21075930	AT1G56270	upstream 3k of TSS	0.197802	6.97209	0.0035684	0.0281948
1	21074016	21075930	AT1G56280	upstream 3k of TSS	0.197802	6.97209	0.0035684	0.0281948
1	21074016	21075930	AT1G56290	upstream 3k of TSS	0.197802	6.97209	0.0035684	0.0281948
1	21187365	21187809	AT1G56550	TSS to down 0.5k of TTS	-0.828823	4.05836	6.94e-05	0.00117516
1	21187365	21187809	AT1G56553	upstream 3k of TSS	-0.828823	4.05836	6.94e-05	0.00117516
1	21250413	21252074	AT1G56680	upstream 3k of TSS	-0.28421	5.74684	0.00502723	0.0367393
1	21250413	21252074	AT1G56690	upstream 3k of TSS	-0.28421	5.74684	0.00502723	0.0367393
1	21316724	21317057	AT1G57560	upstream 3k of TSS	-0.73634	3.76198	0.00175307	0.0158409
1	21316724	21317057	AT1G57565	upstream 3k of TSS	-0.73634	3.76198	0.00175307	0.0158409
1	21467103	21469487	AT1G58030	upstream 3k of TSS	-0.418565	6.6672	2.39e-08	1.07e-06
1	21538401	21542001	AT1G58180	upstream 3k of TSS	-0.288988	7.57366	2.62e-07	9.13e-06
1	21538401	21542001	AT1G58190	upstream 3k of TSS	-0.288988	7.57366	2.62e-07	9.13e-06
1	21553675	21554027	AT1G58200	upstream 3k of TSS	0.49614	4.60525	0.0021424	0.0187053
1	21553675	21554027	AT1G58210	TSS to down 0.5k of TTS	0.49614	4.60525	0.0021424	0.0187053
1	21553675	21554027	AT1G58215	upstream 3k of TSS	0.49614	4.60525	0.0021424	0.0187053
1	21613160	21613925	AT1G58270	TSS to down 0.5k of TTS	-0.755445	4.98576	4.33e-08	1.81e-06
1	21653065	21654270	AT1G58340	TSS to down 0.5k of TTS	-0.315492	5.67293	0.00240532	0.020516
1	21676129	21679579	AT1G58360	upstream 3k of TSS	-0.353195	7.21353	1.93e-08	9e-07
1	21704093	21705052	AT1G58410	upstream 3k of TSS	-0.311557	6.00088	0.000814168	0.00871761
1	21704093	21705052	AT1G58420	upstream 3k of TSS	-0.311557	6.00088	0.000814168	0.00871761
1	21887821	21889593	AT1G59590	TSS to down 0.5k of TTS	-0.494006	6.03927	8.55e-08	3.35e-06
1	21887821	21889593	AT1G59600	TSS to down 0.5k of TTS	-0.494006	6.03927	8.55e-08	3.35e-06
1	21998367	21999779	AT1G59780	upstream 3k of TSS	0.40503	6.08852	8.18e-06	0.00018751
1	21998367	21999779	AT1G59790	upstream 3k of TSS	0.40503	6.08852	8.18e-06	0.00018751
1	22034453	22035677	AT1G59865	upstream 3k of TSS	-0.325613	5.41317	0.00431566	0.032551
1	22034453	22035677	AT1G59870	TSS to down 0.5k of TTS	-0.325613	5.41317	0.00431566	0.032551
1	22086688	22088499	AT1G59980	TSS to down 0.5k of TTS	0.345195	7.14969	7.98e-08	3.16e-06
1	22159754	22160196	AT1G60095	TSS to down 0.5k of TTS	-1.02355	3.91583	4.84e-06	0.000116859
1	22198910	22200094	AT1G60190	TSS to down 0.5k of TTS	-0.546368	4.87696	0.000123337	0.00185604
1	22307530	22308140	AT1G60550	TSS to down 0.5k of TTS	-0.399629	4.97952	0.00321792	0.0259761
1	22307530	22308140	AT1G60560	TSS to down 0.5k of TTS	-0.399629	4.97952	0.00321792	0.0259761
1	22390239	22391111	AT1G60800	upstream 3k of TSS	0.406823	5.37437	0.000476429	0.0056729
1	22390239	22391111	AT1G60810	TSS to down 0.5k of TTS	0.406823	5.37437	0.000476429	0.0056729
1	22390239	22391111	AT1G60815	upstream 3k of TSS	0.406823	5.37437	0.000476429	0.0056729
1	22485530	22486236	AT1G61040	TSS to down 0.5k of TTS	-0.608279	4.67129	0.000103082	0.0016353
1	22486691	22487372	AT1G61050	TSS to down 0.5k of TTS	-0.825532	4.63055	3.47e-07	1.18e-05
1	22575597	22576681	AT1G61215	TSS to down 0.5k of TTS	0.275984	5.90858	0.00408046	0.0312326
1	22575597	22576681	AT1G61224	upstream 3k of TSS	0.275984	5.90858	0.00408046	0.0312326
1	22575597	22576681	AT1G61226	upstream 3k of TSS	0.275984	5.90858	0.00408046	0.0312326
1	22575597	22576681	AT1G61230	upstream 3k of TSS	0.275984	5.90858	0.00408046	0.0312326
1	22581479	22582572	AT1G61240	TSS to down 0.5k of TTS	0.264032	6.24091	0.0021539	0.0187846
1	22689002	22690451	AT1G61490	upstream 3k of TSS	0.27481	5.9719	0.0034938	0.0277972
1	22689002	22690451	AT1G61500	TSS to down 0.5k of TTS	0.27481	5.9719	0.0034938	0.0277972
1	22711810	22712162	AT1G61560	TSS to down 0.5k of TTS	-0.829133	3.8419	0.000279566	0.00362058
1	22711810	22712162	AT1G61565	upstream 3k of TSS	-0.829133	3.8419	0.000279566	0.00362058
1	22767625	22768876	AT1G61667	TSS to down 0.5k of TTS	-0.347387	5.47088	0.00187346	0.016705
1	22767625	22768876	AT1G61670	upstream 3k of TSS	-0.347387	5.47088	0.00187346	0.016705
1	22829998	22832016	AT1G61810	TSS to down 0.5k of TTS	-0.444143	6.06732	1.14e-06	3.3e-05
1	22835394	22837122	AT1G61820	TSS to down 0.5k of TTS	-0.604198	6.18251	7.53e-12	7.59e-10
1	22976669	22977976	AT1G62180	upstream 3k of TSS	0.354909	5.78332	0.000409955	0.00498468
1	22976669	22977976	AT1G62190	upstream 3k of TSS	0.354909	5.78332	0.000409955	0.00498468
1	23123369	23131542	AT1G62480	TSS to down 0.5k of TTS	0.342991	8.80935	3.26e-20	1.37e-17
1	23123369	23131542	AT1G62490	TSS to down 0.5k of TTS	0.342991	8.80935	3.26e-20	1.37e-17
1	23123369	23131542	AT1G62500	upstream 3k of TSS	0.342991	8.80935	3.26e-20	1.37e-17
1	23256012	23258071	AT1G62800	upstream 3k of TSS	-0.261185	7.07133	6.97e-05	0.00117902
1	23256012	23258071	AT1G62810	TSS to down 0.5k of TTS	-0.261185	7.07133	6.97e-05	0.00117902
1	23325463	23330538	AT1G62970	TSS to down 0.5k of TTS	-0.221861	7.87821	1.33e-05	0.000285373
1	23325463	23330538	AT1G62975	upstream 3k of TSS	-0.221861	7.87821	1.33e-05	0.000285373
1	23325463	23330538	AT1G62980	upstream 3k of TSS	-0.221861	7.87821	1.33e-05	0.000285373
1	23337708	23338797	AT1G62990	TSS to down 0.5k of TTS	-0.595144	5.70133	1e-08	4.98e-07
1	23351121	23352954	AT1G63010	upstream 3k of TSS	-0.29044	6.285	0.000605251	0.00689462
1	23460004	23460849	AT1G63240	upstream 3k of TSS	-0.500521	5.05351	0.000148128	0.00214987
1	23460004	23460849	AT1G63245	TSS to down 0.5k of TTS	-0.500521	5.05351	0.000148128	0.00214987
1	23538106	23539607	AT1G63470	upstream 3k of TSS	0.235265	6.22341	0.00654345	0.0452011
1	23538106	23539607	AT1G63480	TSS to down 0.5k of TTS	0.235265	6.22341	0.00654345	0.0452011
1	23606255	23608406	AT1G63660	upstream 3k of TSS	0.231775	6.62058	0.00229318	0.0197659
1	23606255	23608406	AT1G63670	TSS to down 0.5k of TTS	0.231775	6.62058	0.00229318	0.0197659
1	23636220	23637592	AT1G63710	upstream 3k of TSS	-0.298352	6.04392	0.00114135	0.0113659
1	23636220	23637592	AT1G63720	upstream 3k of TSS	-0.298352	6.04392	0.00114135	0.0113659
1	23684968	23695587	AT1G63820	upstream 3k of TSS	0.234623	9.18378	3.85e-13	5.07e-11
1	23684968	23695587	AT1G63830	TSS to down 0.5k of TTS	0.234623	9.18378	3.85e-13	5.07e-11
1	23684968	23695587	AT1G63840	TSS to down 0.5k of TTS	0.234623	9.18378	3.85e-13	5.07e-11
1	23684968	23695587	AT1G63850	upstream 3k of TSS	0.234623	9.18378	3.85e-13	5.07e-11
1	23769645	23773995	AT1G64060	upstream 3k of TSS	-0.2009	7.68905	0.000203656	0.00279846
1	23889775	23892527	AT1G64370	TSS to down 0.5k of TTS	-0.390755	6.29782	3.72e-06	9.39e-05
1	23889775	23892527	AT1G64380	TSS to down 0.5k of TTS	-0.390755	6.29782	3.72e-06	9.39e-05
1	23897716	23898742	AT1G64385	upstream 3k of TSS	-0.622264	5.16246	9.82e-07	2.9e-05
1	23923665	23924912	AT1G64405	TSS to down 0.5k of TTS	-0.59599	5.30002	7.08e-07	2.17e-05
1	23988107	23990451	AT1G64580	upstream 3k of TSS	-0.314997	6.36744	0.000133334	0.00197681
1	23988107	23990451	AT1G64583	upstream 3k of TSS	-0.314997	6.36744	0.000133334	0.00197681
1	23988107	23990451	AT1G64584	TSS to down 0.5k of TTS	-0.314997	6.36744	0.000133334	0.00197681
1	23988107	23990451	AT1G64585	TSS to down 0.5k of TTS	-0.314997	6.36744	0.000133334	0.00197681
1	23993807	23994461	AT1G64590	TSS to down 0.5k of TTS	-0.567756	4.49862	0.000773308	0.00836089
1	23994793	23995205	AT1G64600	upstream 3k of TSS	-0.959986	3.5338	0.000227942	0.00305662
1	24213080	24214053	AT1G65180	upstream 3k of TSS	0.300101	5.54602	0.00590912	0.0418439
1	24359437	24360039	AT1G65510	TSS to down 0.5k of TTS	-0.917453	4.621	2.13e-08	9.83e-07
1	24361218	24362273	AT1G65520	upstream 3k of TSS	-0.237007	6.38935	0.00375297	0.0293403
1	24361218	24362273	AT1G65540	TSS to down 0.5k of TTS	-0.237007	6.38935	0.00375297	0.0293403
1	24431984	24432382	AT1G65690	TSS to down 0.5k of TTS	-0.630514	3.88421	0.00453427	0.0338543
1	24485078	24486415	AT1G65820	TSS to down 0.5k of TTS	-0.308328	6.26476	0.000299417	0.00383604
1	24489846	24491126	AT1G65830	upstream 3k of TSS	-0.299092	5.71568	0.00349548	0.0277972
1	24489846	24491126	AT1G65840	TSS to down 0.5k of TTS	-0.299092	5.71568	0.00349548	0.0277972
1	24494006	24495710	AT1G65845	upstream 3k of TSS	-0.756082	6.06763	2.33e-16	5.48e-14
1	24494006	24495710	AT1G65850	upstream 3k of TSS	-0.756082	6.06763	2.33e-16	5.48e-14
1	24557588	24561471	AT1G65960	TSS to down 0.5k of TTS	-0.275443	7.61532	6.59e-07	2.03e-05
1	24557588	24561471	AT1G65970	upstream 3k of TSS	-0.275443	7.61532	6.59e-07	2.03e-05
1	24557588	24561471	AT1G65980	TSS to down 0.5k of TTS	-0.275443	7.61532	6.59e-07	2.03e-05
1	24567034	24570020	AT1G65985	upstream 3k of TSS	-0.348736	7.27727	1.52e-08	7.28e-07
1	24637170	24637528	AT1G66160	upstream 3k of TSS	-0.933485	3.33679	0.000885394	0.00937032
1	24656752	24657376	AT1G66190	upstream 3k of TSS	-0.851587	4.5911	2.71e-07	9.4e-06
1	24656752	24657376	AT1G66200	TSS to down 0.5k of TTS	-0.851587	4.5911	2.71e-07	9.4e-06
1	24677176	24677557	AT1G66230	TSS to down 0.5k of TTS	-0.695461	3.92113	0.00151805	0.0141573
1	24701415	24704674	AT1G66260	upstream 3k of TSS	-0.402989	6.50637	3.32e-07	1.13e-05
1	24701415	24704674	AT1G66270	upstream 3k of TSS	-0.402989	6.50637	3.32e-07	1.13e-05
1	24706807	24711358	AT1G66280	upstream 3k of TSS	-0.318817	7.57744	1.3e-08	6.39e-07
1	24747820	24749588	AT1G66350	upstream 3k of TSS	-0.243597	6.54339	0.00175066	0.0158409
1	24747820	24749588	AT1G66360	upstream 3k of TSS	-0.243597	6.54339	0.00175066	0.0158409
1	24778314	24779401	AT1G66410	upstream 3k of TSS	0.289716	5.77007	0.00404657	0.0310343
1	24778314	24779401	AT1G66420	TSS to down 0.5k of TTS	0.289716	5.77007	0.00404657	0.0310343
1	24778314	24779401	AT1G66430	TSS to down 0.5k of TTS	0.289716	5.77007	0.00404657	0.0310343
1	24781368	24783121	AT1G66440	upstream 3k of TSS	-0.726109	5.95025	3.45e-14	5.47e-12
1	24784658	24785190	AT1G66450	upstream 3k of TSS	-0.617187	4.27034	0.000993026	0.0102235
1	24872366	24873143	AT1G66690	upstream 3k of TSS	-0.566532	4.67595	0.000275567	0.00357476
1	24872366	24873143	AT1G66700	TSS to down 0.5k of TTS	-0.566532	4.67595	0.000275567	0.00357476
1	24924771	24925150	AT1G66800	upstream 3k of TSS	-0.799645	3.86789	0.000389643	0.00478647
1	24952440	24955572	AT1G66880	TSS to down 0.5k of TTS	-0.272774	7.01627	4.49e-05	0.000806012
1	24952440	24955572	AT1G66890	upstream 3k of TSS	-0.272774	7.01627	4.49e-05	0.000806012
1	25120717	25121666	AT1G67148	upstream 3k of TSS	-0.361165	5.2685	0.00275989	0.0229234
1	25120717	25121666	AT1G67150	upstream 3k of TSS	-0.361165	5.2685	0.00275989	0.0229234
1	25137005	25137737	AT1G67195	TSS to down 0.5k of TTS	-0.575824	4.92409	3.69e-05	0.000681416
1	25214064	25214949	AT1G67325	upstream 3k of TSS	-0.477577	5.13425	0.00018368	0.00257435
1	25214064	25214949	AT1G67328	TSS to down 0.5k of TTS	-0.477577	5.13425	0.00018368	0.00257435
1	25214064	25214949	AT1G67330	TSS to down 0.5k of TTS	-0.477577	5.13425	0.00018368	0.00257435
1	25226892	25227579	AT1G67340	upstream 3k of TSS	-0.764101	4.28086	5.14e-05	0.000909789
1	25255330	25256085	AT1G67410	upstream 3k of TSS	0.355083	5.07353	0.0066525	0.045832
1	25255330	25256085	AT1G67420	TSS to down 0.5k of TTS	0.355083	5.07353	0.0066525	0.045832
1	25305513	25306147	AT1G67520	TSS to down 0.5k of TTS	-0.869519	4.28124	4.51e-06	0.00011035
1	25307558	25308740	AT1G67530	upstream 3k of TSS	0.25565	5.95719	0.006825	0.0466887
1	25333082	25335055	AT1G67580	upstream 3k of TSS	0.216816	6.94122	0.00156778	0.0145132
1	25333082	25335055	AT1G67590	upstream 3k of TSS	0.216816	6.94122	0.00156778	0.0145132
1	25401884	25403939	AT1G67750	TSS to down 0.5k of TTS	0.305948	6.13238	0.000609372	0.00691112
1	25422597	25424410	AT1G67790	upstream 3k of TSS	-0.284617	6.41367	0.000455293	0.00545472
1	25422597	25424410	AT1G67800	upstream 3k of TSS	-0.284617	6.41367	0.000455293	0.00545472
1	25422597	25424410	AT1G67810	upstream 3k of TSS	-0.284617	6.41367	0.000455293	0.00545472
1	25466960	25468434	AT1G67900	TSS to down 0.5k of TTS	-0.273447	6.03697	0.00292131	0.0240958
1	25470571	25471360	AT1G67910	TSS to down 0.5k of TTS	-0.57649	4.78938	0.000105604	0.001655
1	25472723	25474545	AT1G67920	TSS to down 0.5k of TTS	-0.433869	6.05816	2.14e-06	5.79e-05
1	25472723	25474545	AT1G67930	TSS to down 0.5k of TTS	-0.433869	6.05816	2.14e-06	5.79e-05
1	25526630	25527611	AT1G68110	TSS to down 0.5k of TTS	0.338283	5.87914	0.000501102	0.00590775
1	25526630	25527611	AT1G68120	upstream 3k of TSS	0.338283	5.87914	0.000501102	0.00590775
1	25531681	25533494	AT1G68130	upstream 3k of TSS	0.728333	5.96796	2.75e-14	4.58e-12
1	25587120	25587538	AT1G68260	TSS to down 0.5k of TTS	0.535889	4.41838	0.0023702	0.0202606
1	25757195	25758215	AT1G68585	TSS to down 0.5k of TTS	-0.432259	5.17089	0.000567521	0.00657309
1	25757195	25758215	AT1G68590	TSS to down 0.5k of TTS	-0.432259	5.17089	0.000567521	0.00657309
1	25757195	25758215	AT1G68600	upstream 3k of TSS	-0.432259	5.17089	0.000567521	0.00657309
1	25766225	25767183	AT1G68620	TSS to down 0.5k of TTS	-0.4431	4.90136	0.00157926	0.0145934
1	25766225	25767183	AT1G68630	upstream 3k of TSS	-0.4431	4.90136	0.00157926	0.0145934
1	25810273	25811528	AT1G68723	upstream 3k of TSS	-0.239722	6.17756	0.0062682	0.04363
1	25810273	25811528	AT1G68725	TSS to down 0.5k of TTS	-0.239722	6.17756	0.0062682	0.04363
1	25810273	25811528	AT1G68730	TSS to down 0.5k of TTS	-0.239722	6.17756	0.0062682	0.04363
1	25828554	25830103	AT1G68750	upstream 3k of TSS	-0.363309	6.07995	6.26e-05	0.00107368
1	25828554	25830103	AT1G68760	TSS to down 0.5k of TTS	-0.363309	6.07995	6.26e-05	0.00107368
1	25828554	25830103	AT1G68765	TSS to down 0.5k of TTS	-0.363309	6.07995	6.26e-05	0.00107368
1	25828554	25830103	AT1G68770	TSS to down 0.5k of TTS	-0.363309	6.07995	6.26e-05	0.00107368
1	25840558	25841851	AT1G68790	upstream 3k of TSS	-0.386896	5.73722	0.000145011	0.00211055
1	25840558	25841851	AT1G68795	TSS to down 0.5k of TTS	-0.386896	5.73722	0.000145011	0.00211055
1	25865500	25866781	AT1G68820	TSS to down 0.5k of TTS	-0.305383	5.88174	0.00160934	0.0148184
1	25947910	25952027	AT1G69020	upstream 3k of TSS	0.255069	7.48148	1.02e-05	0.000229025
1	25947910	25952027	AT1G69030	upstream 3k of TSS	0.255069	7.48148	1.02e-05	0.000229025
1	25956549	25965160	AT1G69040	TSS to down 0.5k of TTS	0.178574	8.88481	7.67e-07	2.32e-05
1	25956549	25965160	AT1G69050	TSS to down 0.5k of TTS	0.178574	8.88481	7.67e-07	2.32e-05
1	25956549	25965160	AT1G69060	upstream 3k of TSS	0.178574	8.88481	7.67e-07	2.32e-05
1	26109426	26110386	AT1G69450	upstream 3k of TSS	-0.316112	5.85227	0.00122971	0.01206
1	26219731	26221641	AT1G69700	upstream 3k of TSS	0.325005	6.85568	4.16e-06	0.000103352
1	26219731	26221641	AT1G69710	upstream 3k of TSS	0.325005	6.85568	4.16e-06	0.000103352
1	26238345	26250109	AT1G69750	TSS to down 0.5k of TTS	0.253766	9.58276	5.15e-20	2.04e-17
1	26238345	26250109	AT1G69760	TSS to down 0.5k of TTS	0.253766	9.58276	5.15e-20	2.04e-17
1	26238345	26250109	AT1G69770	TSS to down 0.5k of TTS	0.253766	9.58276	5.15e-20	2.04e-17
1	26258952	26260240	AT1G69780	TSS to down 0.5k of TTS	-0.459559	5.66468	1.12e-05	0.000247475
1	26266782	26267205	AT1G69790	TSS to down 0.5k of TTS	-0.585021	4.25629	0.00191275	0.0169579
1	26277498	26281022	AT1G69800	upstream 3k of TSS	-0.195829	7.24815	0.00160397	0.0147953
1	26277498	26281022	AT1G69810	upstream 3k of TSS	-0.195829	7.24815	0.00160397	0.0147953
1	26277498	26281022	AT1G69818	upstream 3k of TSS	-0.195829	7.24815	0.00160397	0.0147953
1	26295354	26295903	AT1G69830	upstream 3k of TSS	0.534709	4.69562	0.000574641	0.00662374
1	26295354	26295903	AT1G69840	TSS to down 0.5k of TTS	0.534709	4.69562	0.000574641	0.00662374
1	26422798	26423611	AT1G70160	TSS to down 0.5k of TTS	-0.515898	4.61569	0.00123358	0.0120844
1	26424772	26425384	AT1G70170	TSS to down 0.5k of TTS	-0.707777	4.47215	4.15e-05	0.000755109
1	26424772	26425384	AT1G70175	TSS to down 0.5k of TTS	-0.707777	4.47215	4.15e-05	0.000755109
1	26424772	26425384	AT1G70180	upstream 3k of TSS	-0.707777	4.47215	4.15e-05	0.000755109
1	26466889	26470546	AT1G70280	upstream 3k of TSS	0.183122	7.80137	0.000456182	0.00546014
1	26473167	26477789	AT1G70290	upstream 3k of TSS	0.181547	8.33301	3.53e-05	0.000658285
1	26473167	26477789	AT1G70300	TSS to down 0.5k of TTS	0.181547	8.33301	3.53e-05	0.000658285
1	26534174	26537159	AT1G70400	upstream 3k of TSS	-0.374111	6.87812	9.06e-08	3.53e-06
1	26534174	26537159	AT1G70410	TSS to down 0.5k of TTS	-0.374111	6.87812	9.06e-08	3.53e-06
1	26539762	26540813	AT1G70420	TSS to down 0.5k of TTS	-0.447053	5.33219	0.000152859	0.00220614
1	26579383	26580363	AT1G70510	TSS to down 0.5k of TTS	0.470586	4.98613	0.0005648	0.00654923
1	26585849	26588022	AT1G70520	upstream 3k of TSS	-0.362753	6.05107	7.49e-05	0.00124372
1	26589942	26592074	AT1G70530	upstream 3k of TSS	-0.280197	6.40937	0.000568798	0.00657309
1	26589942	26592074	AT1G70540	upstream 3k of TSS	-0.280197	6.40937	0.000568798	0.00657309
1	26649031	26650684	AT1G70680	TSS to down 0.5k of TTS	-0.457981	5.79454	4.74e-06	0.000115224
1	26651678	26653701	AT1G70690	TSS to down 0.5k of TTS	-0.697778	5.99368	1.32e-13	1.85e-11
1	26651678	26653701	AT1G70700	upstream 3k of TSS	-0.697778	5.99368	1.32e-13	1.85e-11
1	26659228	26664028	AT1G70710	upstream 3k of TSS	0.189239	7.88394	0.000199945	0.0027538
1	26659228	26664028	AT1G70720	upstream 3k of TSS	0.189239	7.88394	0.000199945	0.0027538
1	26716266	26719638	AT1G70840	upstream 3k of TSS	-0.598917	6.76545	2.31e-16	5.48e-14
1	26716266	26719638	AT1G70850	upstream 3k of TSS	-0.598917	6.76545	2.31e-16	5.48e-14
1	26716266	26719638	AT1G70860	TSS to down 0.5k of TTS	-0.598917	6.76545	2.31e-16	5.48e-14
1	26724379	26726045	AT1G70870	upstream 3k of TSS	-0.546974	5.60439	3.34e-07	1.14e-05
1	26724379	26726045	AT1G70880	upstream 3k of TSS	-0.546974	5.60439	3.34e-07	1.14e-05
1	26724379	26726045	AT1G70890	TSS to down 0.5k of TTS	-0.546974	5.60439	3.34e-07	1.14e-05
1	26727962	26729523	AT1G70895	TSS to down 0.5k of TTS	-0.356434	6.02845	0.000112038	0.0017254
1	26727962	26729523	AT1G70900	upstream 3k of TSS	-0.356434	6.02845	0.000112038	0.0017254
1	26742657	26746284	AT1G70940	upstream 3k of TSS	0.285353	6.73517	9.9e-05	0.00158162
1	26765945	26768576	AT1G70985	upstream 3k of TSS	-0.506962	6.4737	2.33e-10	1.65e-08
1	26765945	26768576	AT1G70990	TSS to down 0.5k of TTS	-0.506962	6.4737	2.33e-10	1.65e-08
1	26765945	26768576	AT1G71000	TSS to down 0.5k of TTS	-0.506962	6.4737	2.33e-10	1.65e-08
1	26771248	26775727	AT1G71002	TSS to down 0.5k of TTS	0.196085	7.67621	0.000309341	0.00393396
1	26808011	26809861	AT1G71060	upstream 3k of TSS	0.192354	6.82282	0.00690837	0.0471966
1	26808011	26809861	AT1G71070	upstream 3k of TSS	0.192354	6.82282	0.00690837	0.0471966
1	26808011	26809861	AT1G71080	TSS to down 0.5k of TTS	0.192354	6.82282	0.00690837	0.0471966
1	26808011	26809861	AT1G71090	upstream 3k of TSS	0.192354	6.82282	0.00690837	0.0471966
1	26969125	26972737	AT1G71696	TSS to down 0.5k of TTS	-0.463202	6.9742	9.62e-12	9.51e-10
1	26969125	26972737	AT1G71697	upstream 3k of TSS	-0.463202	6.9742	9.62e-12	9.51e-10
1	26969125	26972737	AT1G71700	upstream 3k of TSS	-0.463202	6.9742	9.62e-12	9.51e-10
1	27018073	27019503	AT1G71828	upstream 3k of TSS	0.419681	6.02349	6.14e-06	0.000144557
1	27018073	27019503	AT1G71830	upstream 3k of TSS	0.419681	6.02349	6.14e-06	0.000144557
1	27018073	27019503	AT1G71840	upstream 3k of TSS	0.419681	6.02349	6.14e-06	0.000144557
1	27063463	27065181	AT1G71900	TSS to down 0.5k of TTS	-0.521884	5.6502	7.3e-07	2.23e-05
1	27063463	27065181	AT1G71910	upstream 3k of TSS	-0.521884	5.6502	7.3e-07	2.23e-05
1	27063463	27065181	AT1G71920	upstream 3k of TSS	-0.521884	5.6502	7.3e-07	2.23e-05
1	27099669	27101270	AT1G71980	TSS to down 0.5k of TTS	0.249345	6.45579	0.00188719	0.0168178
1	27099669	27101270	AT1G71990	upstream 3k of TSS	0.249345	6.45579	0.00188719	0.0168178
1	27099669	27101270	AT1G72000	upstream 3k of TSS	0.249345	6.45579	0.00188719	0.0168178
1	27118732	27119927	AT1G72060	TSS to down 0.5k of TTS	-0.358841	5.4084	0.00171307	0.015561
1	27118732	27119927	AT1G72070	upstream 3k of TSS	-0.358841	5.4084	0.00171307	0.015561
1	27118732	27119927	AT1G72080	TSS to down 0.5k of TTS	-0.358841	5.4084	0.00171307	0.015561
1	27134178	27134957	AT1G72110	upstream 3k of TSS	-0.430647	4.63599	0.00629319	0.0437646
1	27134178	27134957	AT1G72120	TSS to down 0.5k of TTS	-0.430647	4.63599	0.00629319	0.0437646
1	27134178	27134957	AT1G72125	TSS to down 0.5k of TTS	-0.430647	4.63599	0.00629319	0.0437646
1	27139827	27140455	AT1G72130	TSS to down 0.5k of TTS	-0.479279	4.55179	0.0035691	0.0281948
1	27139827	27140455	AT1G72140	upstream 3k of TSS	-0.479279	4.55179	0.0035691	0.0281948
1	27169070	27171149	AT1G72190	upstream 3k of TSS	-0.30885	6.41141	0.000144323	0.00210251
1	27169070	27171149	AT1G72200	TSS to down 0.5k of TTS	-0.30885	6.41141	0.000144323	0.00210251
1	27172295	27178045	AT1G72210	upstream 3k of TSS	0.208147	7.7497	8.91e-05	0.00144546
1	27184894	27185829	AT1G72220	TSS to down 0.5k of TTS	-0.517238	4.97279	0.000150955	0.00218273
1	27184894	27185829	AT1G72230	upstream 3k of TSS	-0.517238	4.97279	0.000150955	0.00218273
1	27220408	27221201	AT1G72300	TSS to down 0.5k of TTS	-0.607112	5.15718	1.8e-06	4.96e-05
1	27225586	27229139	AT1G72310	TSS to down 0.5k of TTS	0.251074	7.69441	3.45e-06	8.78e-05
1	27232074	27234156	AT1G72320	upstream 3k of TSS	0.278404	6.22356	0.00130231	0.012589
1	27232074	27234156	AT1G72330	upstream 3k of TSS	0.278404	6.22356	0.00130231	0.012589
1	27232074	27234156	AT1G72340	upstream 3k of TSS	0.278404	6.22356	0.00130231	0.012589
1	27259157	27260464	AT1G72410	upstream 3k of TSS	-0.273123	5.89717	0.00454699	0.0339003
1	27259157	27260464	AT1G72416	TSS to down 0.5k of TTS	-0.273123	5.89717	0.00454699	0.0339003
1	27274851	27277529	AT1G72440	upstream 3k of TSS	-0.40837	6.56747	1.33e-07	5.03e-06
1	27274851	27277529	AT1G72450	upstream 3k of TSS	-0.40837	6.56747	1.33e-07	5.03e-06
1	27274851	27277529	AT1G72460	upstream 3k of TSS	-0.40837	6.56747	1.33e-07	5.03e-06
1	27302892	27304862	AT1G72510	upstream 3k of TSS	-0.210322	6.64976	0.00517084	0.0376469
1	27364418	27367246	AT1G72700	upstream 3k of TSS	-0.399631	7.06556	1.35e-09	8.45e-08
1	27399020	27399891	AT1G72810	TSS to down 0.5k of TTS	0.533133	5.09264	4.79e-05	0.000850828
1	27401948	27404644	AT1G72820	upstream 3k of TSS	0.254338	6.77145	0.000445476	0.0053578
1	27411897	27417609	AT1G72840	upstream 3k of TSS	0.146995	8.23542	0.00118728	0.0117479
1	27411897	27417609	AT1G72850	TSS to down 0.5k of TTS	0.146995	8.23542	0.00118728	0.0117479
1	27411897	27417609	AT1G72852	TSS to down 0.5k of TTS	0.146995	8.23542	0.00118728	0.0117479
1	27411897	27417609	AT1G72855	upstream 3k of TSS	0.146995	8.23542	0.00118728	0.0117479
1	27411897	27417609	AT1G72860	TSS to down 0.5k of TTS	0.146995	8.23542	0.00118728	0.0117479
1	27430140	27431597	AT1G72890	TSS to down 0.5k of TTS	-0.377559	5.25674	0.00184192	0.0164985
1	27430140	27431597	AT1G72900	upstream 3k of TSS	-0.377559	5.25674	0.00184192	0.0164985
1	27547641	27548082	AT1G73240	upstream 3k of TSS	-0.847109	4.03604	5.74e-05	0.000995854
1	27547641	27548082	AT1G73250	upstream 3k of TSS	-0.847109	4.03604	5.74e-05	0.000995854
1	27547641	27548082	AT1G73260	TSS to down 0.5k of TTS	-0.847109	4.03604	5.74e-05	0.000995854
1	27551563	27552212	AT1G73270	TSS to down 0.5k of TTS	-0.461434	4.45134	0.00705422	0.047814
1	27553921	27555819	AT1G73280	upstream 3k of TSS	-0.353856	6.01646	0.000133529	0.00197681
1	27553921	27555819	AT1G73290	TSS to down 0.5k of TTS	-0.353856	6.01646	0.000133529	0.00197681
1	27568791	27572292	AT1G73320	upstream 3k of TSS	-0.669285	6.67802	5.83e-19	1.81e-16
1	27568791	27572292	AT1G73325	upstream 3k of TSS	-0.669285	6.67802	5.83e-19	1.81e-16
1	27568791	27572292	AT1G73330	upstream 3k of TSS	-0.669285	6.67802	5.83e-19	1.81e-16
1	27568791	27572292	AT1G73340	upstream 3k of TSS	-0.669285	6.67802	5.83e-19	1.81e-16
1	27576172	27577566	AT1G73350	upstream 3k of TSS	-0.329822	6.09737	0.000253888	0.00334955
1	27689204	27690531	AT1G73650	upstream 3k of TSS	-0.289504	5.75398	0.0041812	0.031753
1	27689204	27690531	AT1G73655	TSS to down 0.5k of TTS	-0.289504	5.75398	0.0041812	0.031753
1	27695491	27698902	AT1G73660	upstream 3k of TSS	-0.321392	7.15693	5.06e-07	1.63e-05
1	27695491	27698902	AT1G73670	upstream 3k of TSS	-0.321392	7.15693	5.06e-07	1.63e-05
1	27739392	27741432	AT1G73750	TSS to down 0.5k of TTS	-0.211948	6.81269	0.00297601	0.0244671
1	27739392	27741432	AT1G73760	TSS to down 0.5k of TTS	-0.211948	6.81269	0.00297601	0.0244671
1	27739392	27741432	AT1G73770	upstream 3k of TSS	-0.211948	6.81269	0.00297601	0.0244671
1	27739392	27741432	AT1G73780	upstream 3k of TSS	-0.211948	6.81269	0.00297601	0.0244671
1	27786239	27787394	AT1G73880	TSS to down 0.5k of TTS	-0.419685	5.02135	0.00164538	0.0150786
1	27786239	27787394	AT1G73885	upstream 3k of TSS	-0.419685	5.02135	0.00164538	0.0150786
1	27786239	27787394	AT1G73900	upstream 3k of TSS	-0.419685	5.02135	0.00164538	0.0150786
1	27786239	27787394	AT1G73910	upstream 3k of TSS	-0.419685	5.02135	0.00164538	0.0150786
1	27835527	27837337	AT1G74010	upstream 3k of TSS	-0.246916	6.34445	0.00292631	0.0241113
1	27835527	27837337	AT1G74020	TSS to down 0.5k of TTS	-0.246916	6.34445	0.00292631	0.0241113
1	27841152	27843163	AT1G74030	upstream 3k of TSS	0.293066	6.33496	0.000449945	0.00540318
1	27835527	27837337	AT1G74035	upstream 3k of TSS	-0.246916	6.34445	0.00292631	0.0241113
1	27841152	27843163	AT1G74040	upstream 3k of TSS	0.293066	6.33496	0.000449945	0.00540318
1	27841152	27843163	AT1G74045	upstream 3k of TSS	0.293066	6.33496	0.000449945	0.00540318
1	27953774	27954856	AT1G74340	upstream 3k of TSS	-0.342728	5.15224	0.00658447	0.0454642
1	27953774	27954856	AT1G74350	upstream 3k of TSS	-0.342728	5.15224	0.00658447	0.0454642
1	27953774	27954856	AT1G74360	upstream 3k of TSS	-0.342728	5.15224	0.00658447	0.0454642
1	27975211	27977829	AT1G74430	TSS to down 0.5k of TTS	-0.341364	6.13484	0.00012693	0.00189357
1	27975211	27977829	AT1G74440	TSS to down 0.5k of TTS	-0.341364	6.13484	0.00012693	0.00189357
1	28019477	28021103	AT1G74560	upstream 3k of TSS	0.244177	6.09929	0.00672503	0.0461442
1	28019477	28021103	AT1G74570	TSS to down 0.5k of TTS	0.244177	6.09929	0.00672503	0.0461442
1	28019477	28021103	AT1G74580	upstream 3k of TSS	0.244177	6.09929	0.00672503	0.0461442
1	28040927	28042190	AT1G74650	upstream 3k of TSS	-0.348923	5.53036	0.00142366	0.0134802
1	28046202	28048765	AT1G74660	upstream 3k of TSS	-0.162558	7.58798	0.00358829	0.0283176
1	28094254	28094775	AT1G74770	TSS to down 0.5k of TTS	-0.57209	4.16917	0.00351857	0.0279236
1	28095805	28099720	AT1G74780	TSS to down 0.5k of TTS	-0.268414	7.30474	1.09e-05	0.000242525
1	28095805	28099720	AT1G74790	upstream 3k of TSS	-0.268414	7.30474	1.09e-05	0.000242525
1	28137727	28138929	AT1G74910	TSS to down 0.5k of TTS	0.300181	5.7489	0.00310382	0.0252257
1	28137727	28138929	AT1G74920	TSS to down 0.5k of TTS	0.300181	5.7489	0.00310382	0.0252257
1	28155429	28156584	AT1G74960	upstream 3k of TSS	0.291353	5.74346	0.0041692	0.0317186
1	28216064	28221696	AT1G75170	TSS to down 0.5k of TTS	0.171448	8.15207	0.000236141	0.00314483
1	28216064	28221696	AT1G75180	upstream 3k of TSS	0.171448	8.15207	0.000236141	0.00314483
1	28216064	28221696	AT1G75190	TSS to down 0.5k of TTS	0.171448	8.15207	0.000236141	0.00314483
1	28216064	28221696	AT1G75200	TSS to down 0.5k of TTS	0.171448	8.15207	0.000236141	0.00314483
1	28216064	28221696	AT1G75210	upstream 3k of TSS	0.171448	8.15207	0.000236141	0.00314483
1	28301627	28302667	AT1G75410	TSS to down 0.5k of TTS	-0.600193	5.50135	7.3e-08	2.94e-06
1	28301627	28302667	AT1G75420	upstream 3k of TSS	-0.600193	5.50135	7.3e-08	2.94e-06
1	28313541	28315312	AT1G75440	TSS to down 0.5k of TTS	-0.488077	6.24534	1.45e-08	7.03e-07
1	28313541	28315312	AT1G75450	TSS to down 0.5k of TTS	-0.488077	6.24534	1.45e-08	7.03e-07
1	28341719	28343111	AT1G75500	upstream 3k of TSS	0.558726	5.37019	2.01e-06	5.49e-05
1	28370081	28370704	AT1G75550	upstream 3k of TSS	0.418301	4.6964	0.00673567	0.0461669
1	28370081	28370704	AT1G75560	TSS to down 0.5k of TTS	0.418301	4.6964	0.00673567	0.0461669
1	28404286	28407003	AT1G75640	TSS to down 0.5k of TTS	0.282058	6.86326	6.13e-05	0.00105333
1	28404286	28407003	AT1G75650	upstream 3k of TSS	0.282058	6.86326	6.13e-05	0.00105333
1	28404286	28407003	AT1G75660	upstream 3k of TSS	0.282058	6.86326	6.13e-05	0.00105333
1	28449945	28451110	AT1G75760	upstream 3k of TSS	-0.312426	5.67434	0.0026455	0.022091
1	28449945	28451110	AT1G75770	TSS to down 0.5k of TTS	-0.312426	5.67434	0.0026455	0.022091
1	28451969	28453799	AT1G75780	TSS to down 0.5k of TTS	0.297474	6.14842	0.000804949	0.00863081
1	28449945	28451110	AT1G75785	upstream 3k of TSS	-0.312426	5.67434	0.0026455	0.022091
1	28461770	28462682	AT1G75810	TSS to down 0.5k of TTS	-0.432424	5.16639	0.000579573	0.00665587
1	28542929	28545734	AT1G76050	TSS to down 0.5k of TTS	0.188285	7.16966	0.00311999	0.0253173
1	28542929	28545734	AT1G76060	TSS to down 0.5k of TTS	0.188285	7.16966	0.00311999	0.0253173
1	28542929	28545734	AT1G76062	TSS to down 0.5k of TTS	0.188285	7.16966	0.00311999	0.0253173
1	28542929	28545734	AT1G76065	TSS to down 0.5k of TTS	0.188285	7.16966	0.00311999	0.0253173
1	28542929	28545734	AT1G76070	upstream 3k of TSS	0.188285	7.16966	0.00311999	0.0253173
1	28549452	28554187	AT1G76080	upstream 3k of TSS	0.228068	8.13691	1.16e-06	3.34e-05
1	28549452	28554187	AT1G76090	TSS to down 0.5k of TTS	0.228068	8.13691	1.16e-06	3.34e-05
1	28554514	28555954	AT1G76100	upstream 3k of TSS	0.305632	5.83429	0.00193991	0.0171481
1	28554514	28555954	AT1G76110	TSS to down 0.5k of TTS	0.305632	5.83429	0.00193991	0.0171481
1	28558640	28559141	AT1G76120	TSS to down 0.5k of TTS	0.637585	3.76962	0.00669636	0.0460115
1	28558640	28559141	AT1G76130	upstream 3k of TSS	0.637585	3.76962	0.00669636	0.0460115
1	28635987	28638712	AT1G76340	upstream 3k of TSS	0.166641	7.37761	0.00521292	0.0379177
1	28635987	28638712	AT1G76350	upstream 3k of TSS	0.166641	7.37761	0.00521292	0.0379177
1	28645184	28646737	AT1G76360	upstream 3k of TSS	-0.47951	5.63729	5.8e-06	0.000136884
1	28687440	28689502	AT1G76460	upstream 3k of TSS	0.19224	6.83728	0.0066739	0.0459386
1	28687440	28689502	AT1G76465	TSS to down 0.5k of TTS	0.19224	6.83728	0.0066739	0.0459386
1	28690771	28694354	AT1G76470	upstream 3k of TSS	0.237418	7.24437	0.000137068	0.00202149
1	28690771	28694354	AT1G76480	TSS to down 0.5k of TTS	0.237418	7.24437	0.000137068	0.00202149
1	28690771	28694354	AT1G76490	upstream 3k of TSS	0.237418	7.24437	0.000137068	0.00202149
1	28714735	28716585	AT1G76510	upstream 3k of TSS	-0.518576	6.24929	1.7e-09	1.03e-07
1	28714735	28716585	AT1G76520	upstream 3k of TSS	-0.518576	6.24929	1.7e-09	1.03e-07
1	28714735	28716585	AT1G76530	upstream 3k of TSS	-0.518576	6.24929	1.7e-09	1.03e-07
1	28738529	28739171	AT1G76580	TSS to down 0.5k of TTS	-0.652365	4.01648	0.00189852	0.0168762
1	28739466	28741530	AT1G76590	upstream 3k of TSS	-0.336804	6.2686	7.76e-05	0.00128483
1	28765207	28766235	AT1G76630	TSS to down 0.5k of TTS	0.439869	4.88728	0.00196729	0.0173621
1	28765207	28766235	AT1G76640	TSS to down 0.5k of TTS	0.439869	4.88728	0.00196729	0.0173621
1	28784893	28785245	AT1G76700	upstream 3k of TSS	-0.702726	3.95014	0.00121174	0.0119139
1	28784893	28785245	AT1G76705	upstream 3k of TSS	-0.702726	3.95014	0.00121174	0.0119139
1	28802536	28803338	AT1G76720	upstream 3k of TSS	-0.575735	4.53808	0.000521774	0.00610968
1	28802536	28803338	AT1G76728	TSS to down 0.5k of TTS	-0.575735	4.53808	0.000521774	0.00610968
1	28802536	28803338	AT1G76730	TSS to down 0.5k of TTS	-0.575735	4.53808	0.000521774	0.00610968
1	28802536	28803338	AT1G76740	upstream 3k of TSS	-0.575735	4.53808	0.000521774	0.00610968
1	28812497	28812979	AT1G76760	TSS to down 0.5k of TTS	-0.433768	4.78979	0.00323496	0.0260865
1	28812497	28812979	AT1G76770	upstream 3k of TSS	-0.433768	4.78979	0.00323496	0.0260865
1	28812497	28812979	AT1G76780	upstream 3k of TSS	-0.433768	4.78979	0.00323496	0.0260865
1	28874149	28878728	AT1G76890	upstream 3k of TSS	-0.251864	7.69284	3.16e-06	8.15e-05
1	28874149	28878728	AT1G76892	TSS to down 0.5k of TTS	-0.251864	7.69284	3.16e-06	8.15e-05
1	28874149	28878728	AT1G76900	upstream 3k of TSS	-0.251864	7.69284	3.16e-06	8.15e-05
1	28896999	28898449	AT1G76930	upstream 3k of TSS	-0.570844	5.23667	3.53e-06	8.97e-05
1	28901596	28901978	AT1G76940	TSS to down 0.5k of TTS	-0.666726	3.67433	0.0061001	0.0426897
1	28924407	28927362	AT1G76965	upstream 3k of TSS	-0.280109	6.79231	9.75e-05	0.00156145
1	28924407	28927362	AT1G76970	upstream 3k of TSS	-0.280109	6.79231	9.75e-05	0.00156145
1	28924407	28927362	AT1G76980	TSS to down 0.5k of TTS	-0.280109	6.79231	9.75e-05	0.00156145
1	28931872	28933959	AT1G76990	upstream 3k of TSS	-0.187359	7.09011	0.00407972	0.0312326
1	29096223	29097359	AT1G77410	upstream 3k of TSS	0.290575	5.8636	0.00290852	0.024003
1	29096223	29097359	AT1G77440	TSS to down 0.5k of TTS	0.290575	5.8636	0.00290852	0.024003
1	29096223	29097359	AT1G77450	upstream 3k of TSS	0.290575	5.8636	0.00290852	0.024003
1	29146602	29148231	AT1G77580	upstream 3k of TSS	0.283602	6.2592	0.000921194	0.00966241
1	29146602	29148231	AT1G77590	TSS to down 0.5k of TTS	0.283602	6.2592	0.000921194	0.00966241
1	29200756	29202879	AT1G77690	TSS to down 0.5k of TTS	0.371505	6.09099	4.12e-05	0.000750838
1	29206674	29208028	AT1G77700	TSS to down 0.5k of TTS	0.36819	5.91229	0.0001292	0.00192374
1	29206674	29208028	AT1G77710	TSS to down 0.5k of TTS	0.36819	5.91229	0.0001292	0.00192374
1	29206674	29208028	AT1G77720	upstream 3k of TSS	0.36819	5.91229	0.0001292	0.00192374
1	29219871	29224707	AT1G77740	TSS to down 0.5k of TTS	-0.138084	7.88321	0.0066046	0.0455627
1	29320600	29323969	AT1G77990	upstream 3k of TSS	-0.442812	6.91835	1.56e-10	1.14e-08
1	29320600	29323969	AT1G77992	TSS to down 0.5k of TTS	-0.442812	6.91835	1.56e-10	1.14e-08
1	29329743	29330949	AT1G78000	TSS to down 0.5k of TTS	-0.611742	5.13428	1.93e-06	5.29e-05
1	29329743	29330949	AT1G78010	upstream 3k of TSS	-0.611742	5.13428	1.93e-06	5.29e-05
1	29355233	29355853	AT1G78060	upstream 3k of TSS	-0.606004	4.63017	0.000141789	0.00207677
1	29355233	29355853	AT1G78070	TSS to down 0.5k of TTS	-0.606004	4.63017	0.000141789	0.00207677
1	29434508	29436994	AT1G78240	upstream 3k of TSS	-0.180974	7.22499	0.00379293	0.0296013
1	29444663	29445043	AT1G78250	upstream 3k of TSS	-0.660966	4.07636	0.00125547	0.0122507
1	29444663	29445043	AT1G78260	upstream 3k of TSS	-0.660966	4.07636	0.00125547	0.0122507
1	29460640	29465849	AT1G78290	upstream 3k of TSS	-0.156783	8.33917	0.000338997	0.00425185
1	29460640	29465849	AT1G78300	TSS to down 0.5k of TTS	-0.156783	8.33917	0.000338997	0.00425185
1	29460640	29465849	AT1G78310	TSS to down 0.5k of TTS	-0.156783	8.33917	0.000338997	0.00425185
1	29473038	29473681	AT1G78340	TSS to down 0.5k of TTS	-0.488111	4.51101	0.00344955	0.0274742
1	29540850	29541222	AT1G78520	upstream 3k of TSS	-0.807353	3.71843	0.000793684	0.00854144
1	29540850	29541222	AT1G78530	upstream 3k of TSS	-0.807353	3.71843	0.000793684	0.00854144
1	29540850	29541222	AT1G78540	TSS to down 0.5k of TTS	-0.807353	3.71843	0.000793684	0.00854144
1	29584980	29587362	AT1G78640	upstream 3k of TSS	-0.467345	6.28165	3.95e-08	1.68e-06
1	29584980	29587362	AT1G78650	TSS to down 0.5k of TTS	-0.467345	6.28165	3.95e-08	1.68e-06
1	29584980	29587362	AT1G78660	upstream 3k of TSS	-0.467345	6.28165	3.95e-08	1.68e-06
1	29590957	29595238	AT1G78670	TSS to down 0.5k of TTS	-0.347623	7.25128	2.2e-08	1e-06
1	29590957	29595238	AT1G78680	upstream 3k of TSS	-0.347623	7.25128	2.2e-08	1e-06
1	29590957	29595238	AT1G78690	upstream 3k of TSS	-0.347623	7.25128	2.2e-08	1e-06
1	29701749	29702934	AT1G78960	TSS to down 0.5k of TTS	-0.483197	5.11501	0.000175175	0.00246853
1	29701749	29702934	AT1G78970	upstream 3k of TSS	-0.483197	5.11501	0.000175175	0.00246853
1	29735373	29737430	AT1G79030	upstream 3k of TSS	-0.592243	6.04584	1.37e-10	1.03e-08
1	29735373	29737430	AT1G79040	TSS to down 0.5k of TTS	-0.592243	6.04584	1.37e-10	1.03e-08
1	29735373	29737430	AT1G79050	TSS to down 0.5k of TTS	-0.592243	6.04584	1.37e-10	1.03e-08
1	29794175	29795031	AT1G79190	TSS to down 0.5k of TTS	0.318369	5.3831	0.00594613	0.0420304
1	29794175	29795031	AT1G79200	upstream 3k of TSS	0.318369	5.3831	0.00594613	0.0420304
1	29813157	29814401	AT1G79250	upstream 3k of TSS	0.363099	6.06707	7.02e-05	0.00118576
1	29813157	29814401	AT1G79260	TSS to down 0.5k of TTS	0.363099	6.06707	7.02e-05	0.00118576
1	29814655	29817521	AT1G79270	upstream 3k of TSS	-0.307754	7.18262	1.22e-06	3.52e-05
1	29860617	29861525	AT1G79370	TSS to down 0.5k of TTS	-0.360537	5.51743	0.0010444	0.0105936
1	29860617	29861525	AT1G79380	TSS to down 0.5k of TTS	-0.360537	5.51743	0.0010444	0.0105936
1	29956662	29957224	AT1G79610	upstream 3k of TSS	-0.530477	4.30673	0.00389146	0.0301127
1	29956662	29957224	AT1G79620	TSS to down 0.5k of TTS	-0.530477	4.30673	0.00389146	0.0301127
1	30156028	30157610	AT1G80170	upstream 3k of TSS	-0.529118	5.96835	2.19e-08	1e-06
1	30156028	30157610	AT1G80180	TSS to down 0.5k of TTS	-0.529118	5.96835	2.19e-08	1e-06
1	30158865	30159952	AT1G80190	upstream 3k of TSS	-0.421176	5.42549	0.000215579	0.00292881
1	30158865	30159952	AT1G80200	upstream 3k of TSS	-0.421176	5.42549	0.000215579	0.00292881
1	30244140	30244531	AT1G80450	TSS to down 0.5k of TTS	-0.914917	3.81433	8.08e-05	0.00133106
1	30274376	30276376	AT1G80510	TSS to down 0.5k of TTS	0.254552	6.03526	0.00570813	0.0406806
1	30274376	30276376	AT1G80520	upstream 3k of TSS	0.254552	6.03526	0.00570813	0.0406806
1	30274376	30276376	AT1G80525	upstream 3k of TSS	0.254552	6.03526	0.00570813	0.0406806
1	30290366	30290791	AT1G80560	TSS to down 0.5k of TTS	-0.686232	4.27836	0.000250093	0.00330229
1	30290366	30290791	AT1G80570	TSS to down 0.5k of TTS	-0.686232	4.27836	0.000250093	0.00330229
1	30290366	30290791	AT1G80580	upstream 3k of TSS	-0.686232	4.27836	0.000250093	0.00330229
1	30370584	30371555	AT1G80820	TSS to down 0.5k of TTS	-0.640617	4.84748	9.91e-06	0.000222889
2	99190	101951	AT2G01140	upstream 3k of TSS	-0.210862	7.08447	0.00125521	0.0122507
2	99190	101951	AT2G01150	TSS to down 0.5k of TTS	-0.210862	7.08447	0.00125521	0.0122507
2	99190	101951	AT2G01160	upstream 3k of TSS	-0.210862	7.08447	0.00125521	0.0122507
2	99190	101951	AT2G01170	TSS to down 0.5k of TTS	-0.210862	7.08447	0.00125521	0.0122507
2	107870	109009	AT2G01175	upstream 3k of TSS	-0.354896	6.00344	0.000136349	0.00201471
2	107870	109009	AT2G01180	upstream 3k of TSS	-0.354896	6.00344	0.000136349	0.00201471
2	188218	190340	AT2G01430	TSS to down 0.5k of TTS	-0.758568	6.30359	5.62e-19	1.78e-16
2	202963	203569	AT2G01450	upstream 3k of TSS	-0.500351	4.37855	0.00488078	0.0358718
2	202963	203569	AT2G01460	upstream 3k of TSS	-0.500351	4.37855	0.00488078	0.0358718
2	227409	231747	AT2G01500	upstream 3k of TSS	-0.274032	7.69191	4.02e-07	1.33e-05
2	227409	231747	AT2G01505	TSS to down 0.5k of TTS	-0.274032	7.69191	4.02e-07	1.33e-05
2	227409	231747	AT2G01510	TSS to down 0.5k of TTS	-0.274032	7.69191	4.02e-07	1.33e-05
2	239330	240849	AT2G01530	TSS to down 0.5k of TTS	-0.807288	5.24778	9.32e-11	7.19e-09
2	242433	243483	AT2G01540	TSS to down 0.5k of TTS	-0.594628	5.43936	1.86e-07	6.79e-06
2	252241	264493	AT2G01560	upstream 3k of TSS	0.130427	9.6484	1.25e-06	3.58e-05
2	252241	264493	AT2G01570	TSS to down 0.5k of TTS	0.130427	9.6484	1.25e-06	3.58e-05
2	252241	264493	AT2G01590	upstream 3k of TSS	0.130427	9.6484	1.25e-06	3.58e-05
2	295617	298171	AT2G01660	upstream 3k of TSS	-0.228276	7.02736	0.000606664	0.00689552
2	295617	298171	AT2G01667	TSS to down 0.5k of TTS	-0.228276	7.02736	0.000606664	0.00689552
2	295617	298171	AT2G01670	TSS to down 0.5k of TTS	-0.228276	7.02736	0.000606664	0.00689552
2	366425	368146	AT2G01830	TSS to down 0.5k of TTS	-0.282504	6.75439	0.000103679	0.00164012
2	383973	389109	AT2G01850	TSS to down 0.5k of TTS	-0.134571	8.69711	0.000491766	0.00581536
2	383973	389109	AT2G01860	upstream 3k of TSS	-0.134571	8.69711	0.000491766	0.00581536
2	383973	389109	AT2G01870	TSS to down 0.5k of TTS	-0.134571	8.69711	0.000491766	0.00581536
2	393354	394266	AT2G01880	upstream 3k of TSS	-0.559711	5.33218	2.35e-06	6.31e-05
2	397111	399334	AT2G01890	TSS to down 0.5k of TTS	-0.586651	6.50909	1.34e-13	1.85e-11
2	405379	409368	AT2G01900	TSS to down 0.5k of TTS	-0.622396	7.21976	6.52e-23	3.49e-20
2	405379	409368	AT2G01905	upstream 3k of TSS	-0.622396	7.21976	6.52e-23	3.49e-20
2	416598	418792	AT2G01910	TSS to down 0.5k of TTS	-0.283961	6.92884	3.64e-05	0.000674605
2	495685	496889	AT2G02060	TSS to down 0.5k of TTS	-0.794657	5.14074	9.16e-10	5.89e-08
2	495685	496889	AT2G02061	upstream 3k of TSS	-0.794657	5.14074	9.16e-10	5.89e-08
2	502421	517373	AT2G02070	TSS to down 0.5k of TTS	0.270679	9.83829	1.17e-25	9.06e-23
2	710090	710829	AT2G02610	upstream 3k of TSS	-0.507888	4.55785	0.00189188	0.0168402
2	722576	723762	AT2G02630	upstream 3k of TSS	-0.506789	5.27715	2.76e-05	0.000535373
2	863374	866105	AT2G02960	upstream 3k of TSS	-0.353807	6.60518	3.67e-06	9.29e-05
2	863374	866105	AT2G02970	TSS to down 0.5k of TTS	-0.353807	6.60518	3.67e-06	9.29e-05
2	863374	866105	AT2G02980	upstream 3k of TSS	-0.353807	6.60518	3.67e-06	9.29e-05
2	1023749	1024250	AT2G03350	upstream 3k of TSS	-0.923437	4.17933	3.32e-06	8.5e-05
2	1023749	1024250	AT2G03360	TSS to down 0.5k of TTS	-0.923437	4.17933	3.32e-06	8.5e-05
2	1026239	1027346	AT2G03370	upstream 3k of TSS	-0.537128	5.24342	1.15e-05	0.000253601
2	1026239	1027346	AT2G03380	upstream 3k of TSS	-0.537128	5.24342	1.15e-05	0.000253601
2	1050767	1051950	AT2G03480	TSS to down 0.5k of TTS	0.325938	6.21655	0.000175114	0.00246853
2	1106260	1106830	AT2G03620	upstream 3k of TSS	0.304703	5.71837	0.00297822	0.0244671
2	1106260	1106830	AT2G03640	TSS to down 0.5k of TTS	0.304703	5.71837	0.00297822	0.0244671
2	1137467	1140270	AT2G03730	TSS to down 0.5k of TTS	-0.302936	6.98319	7.38e-06	0.000170724
2	1148732	1152348	AT2G03750	upstream 3k of TSS	-0.209204	7.66087	0.000126302	0.00188966
2	1148732	1152348	AT2G03760	TSS to down 0.5k of TTS	-0.209204	7.66087	0.000126302	0.00188966
2	1148732	1152348	AT2G03770	TSS to down 0.5k of TTS	-0.209204	7.66087	0.000126302	0.00188966
2	1148732	1152348	AT2G03780	TSS to down 0.5k of TTS	-0.209204	7.66087	0.000126302	0.00188966
2	1148732	1152348	AT2G03790	upstream 3k of TSS	-0.209204	7.66087	0.000126302	0.00188966
2	1160851	1162247	AT2G03810	upstream 3k of TSS	-0.38406	6.32921	4.33e-06	0.00010658
2	1171001	1172538	AT2G03821	upstream 3k of TSS	-0.256358	6.62833	0.000715859	0.00781602
2	1171001	1172538	AT2G03830	TSS to down 0.5k of TTS	-0.256358	6.62833	0.000715859	0.00781602
2	1171001	1172538	AT2G03840	upstream 3k of TSS	-0.256358	6.62833	0.000715859	0.00781602
2	1181363	1186444	AT2G03870	TSS to down 0.5k of TTS	0.16219	7.70646	0.00258405	0.0216828
2	1181363	1186444	AT2G03880	TSS to down 0.5k of TTS	0.16219	7.70646	0.00258405	0.0216828
2	1181363	1186444	AT2G03890	upstream 3k of TSS	0.16219	7.70646	0.00258405	0.0216828
2	188218	190340	AT2G03995	upstream 3k of TSS	-0.758568	6.30359	5.62e-19	1.78e-16
2	239330	240849	AT2G04005	upstream 3k of TSS	-0.807288	5.24778	9.32e-11	7.19e-09
2	252241	264493	AT2G04015	TSS to down 0.5k of TTS	0.130427	9.6484	1.25e-06	3.58e-05
2	1364285	1364965	AT2G04090	upstream 3k of TSS	-0.850192	4.51531	6.55e-07	2.02e-05
2	1378602	1379145	AT2G04100	upstream 3k of TSS	-0.522123	4.71435	0.000630356	0.00708893
2	1382726	1383512	AT2G04115	upstream 3k of TSS	-0.596971	5.22815	1.33e-06	3.78e-05
2	383973	389109	AT2G04125	TSS to down 0.5k of TTS	-0.134571	8.69711	0.000491766	0.00581536
2	383973	389109	AT2G04145	upstream 3k of TSS	-0.134571	8.69711	0.000491766	0.00581536
2	1418931	1419739	AT2G04170	upstream 3k of TSS	-0.466995	4.49261	0.00554661	0.039767
2	720864	721381	AT2G04255	upstream 3k of TSS	-0.604995	4.66388	0.000117513	0.00178746
2	1565918	1570134	AT2G04500	upstream 3k of TSS	0.158852	7.7751	0.00255875	0.0215639
2	1374540	1375228	AT2G04715	TSS to down 0.5k of TTS	-0.712417	4.22221	0.000215409	0.00292881
2	1418931	1419739	AT2G04735	upstream 3k of TSS	-0.466995	4.49261	0.00554661	0.039767
2	1674528	1676664	AT2G04780	upstream 3k of TSS	-0.326372	5.9147	0.000657933	0.00733396
2	1603316	1605064	AT2G04785	upstream 3k of TSS	-0.847672	6.06795	5.16e-20	2.04e-17
2	1679174	1680394	AT2G04790	upstream 3k of TSS	-0.276409	5.73794	0.00651026	0.0450021
2	1679174	1680394	AT2G04795	upstream 3k of TSS	-0.276409	5.73794	0.00651026	0.0450021
2	1687005	1687775	AT2G04800	TSS to down 0.5k of TTS	0.389209	5.35573	0.000907068	0.00955408
2	1603316	1605064	AT2G04805	TSS to down 0.5k of TTS	-0.847672	6.06795	5.16e-20	2.04e-17
2	1687005	1687775	AT2G04810	upstream 3k of TSS	0.389209	5.35573	0.000907068	0.00955408
2	2022992	2024118	AT2G05518	TSS to down 0.5k of TTS	-0.305699	6.0653	0.000790936	0.00852178
2	2022992	2024118	AT2G05520	upstream 3k of TSS	-0.305699	6.0653	0.000790936	0.00852178
2	2067109	2067904	AT2G05590	TSS to down 0.5k of TTS	0.357059	5.53294	0.00113819	0.011349
2	2198624	2201329	AT2G05786	upstream 3k of TSS	0.193119	7.32295	0.00146436	0.0137945
2	2198624	2201329	AT2G05790	upstream 3k of TSS	0.193119	7.32295	0.00146436	0.0137945
2	2287948	2289473	AT2G05940	TSS to down 0.5k of TTS	-0.554774	6.48196	3.79e-12	4.14e-10
2	6904791	6905278	AT2G06495	TSS to down 0.5k of TTS	-0.675816	3.96426	0.00169026	0.015436
2	7121697	7122883	AT2G06625	upstream 3k of TSS	-0.243247	6.07308	0.00737388	0.0493766
2	7125011	7126184	AT2G06635	TSS to down 0.5k of TTS	-0.503414	5.54967	4e-06	0.000100003
2	7271832	7272911	AT2G06765	upstream 3k of TSS	-0.821769	5.38819	3.02e-12	3.37e-10
2	7519913	7523416	AT2G06835	TSS to down 0.5k of TTS	0.24383	7.46703	2.68e-05	0.00052126
2	7519913	7523416	AT2G06855	TSS to down 0.5k of TTS	0.24383	7.46703	2.68e-05	0.00052126
2	7519913	7523416	AT2G06865	TSS to down 0.5k of TTS	0.24383	7.46703	2.68e-05	0.00052126
2	7519913	7523416	AT2G06905	upstream 3k of TSS	0.24383	7.46703	2.68e-05	0.00052126
2	7604098	7605917	AT2G06945	TSS to down 0.5k of TTS	-0.368461	5.59804	0.000561695	0.00652062
2	7604098	7605917	AT2G06955	TSS to down 0.5k of TTS	-0.368461	5.59804	0.000561695	0.00652062
2	8097580	8097879	AT2G07085	upstream 3k of TSS	-0.897401	3.62875	0.000334603	0.00420353
2	8278630	8282588	AT2G07115	TSS to down 0.5k of TTS	-0.265168	7.33676	1.14e-05	0.000251744
2	8620676	8622687	AT2G07255	upstream 3k of TSS	-0.392486	6.56115	4.16e-07	1.37e-05
2	8729699	8730795	AT2G07275	TSS to down 0.5k of TTS	0.462072	5.42369	5.59e-05	0.000977239
2	8729699	8730795	AT2G07285	upstream 3k of TSS	0.462072	5.42369	5.59e-05	0.000977239
2	9213407	9213917	AT2G07425	TSS to down 0.5k of TTS	-0.704114	4.16697	0.00035856	0.00446474
2	9727315	9730233	AT2G07850	upstream 3k of TSS	0.221796	7.26412	0.000336327	0.00422178
2	9816812	9817950	AT2G07870	upstream 3k of TSS	-0.413345	5.44212	0.000258851	0.00340057
2	10050792	10051258	AT2G07935	upstream 3k of TSS	-0.579716	4.23128	0.00234509	0.0201351
2	11941729	11943650	AT2G08215	TSS to down 0.5k of TTS	0.250475	6.36235	0.00245807	0.020897
2	12023789	12025742	AT2G08245	upstream 3k of TSS	-0.308667	6.16242	0.000466314	0.00557385
2	12042037	12044525	AT2G08255	TSS to down 0.5k of TTS	-0.281472	6.94568	3.85e-05	0.000709451
2	12455270	12455578	AT2G08310	upstream 3k of TSS	-0.841054	3.27978	0.0033182	0.0266746
2	12516437	12525442	AT2G08320	TSS to down 0.5k of TTS	0.374077	9.01265	2.9e-27	2.82e-24
2	13174007	13174972	AT2G08425	upstream 3k of TSS	0.320326	5.5703	0.00305953	0.024976
2	13436575	13440946	AT2G08440	TSS to down 0.5k of TTS	-0.5256	7.19109	1.32e-16	3.2e-14
2	13700884	13706175	AT2G08505	TSS to down 0.5k of TTS	-0.388623	7.51382	1.16e-11	1.11e-09
2	13700884	13706175	AT2G08515	upstream 3k of TSS	-0.388623	7.51382	1.16e-11	1.11e-09
2	14098613	14100020	AT2G08555	upstream 3k of TSS	-0.307757	6.08896	0.000660252	0.00734323
2	14425794	14429468	AT2G08655	upstream 3k of TSS	0.249055	7.64869	5.64e-06	0.000133876
2	15256225	15258772	AT2G08790	upstream 3k of TSS	-0.302164	6.67661	5.17e-05	0.000915018
2	15441835	15444193	AT2G08830	TSS to down 0.5k of TTS	-0.287978	6.16666	0.00107804	0.0108679
2	15441835	15444193	AT2G08835	upstream 3k of TSS	-0.287978	6.16666	0.00107804	0.0108679
2	15565347	15566456	AT2G08850	upstream 3k of TSS	0.354559	5.1421	0.0052752	0.0382021
2	15612173	15616056	AT2G08855	TSS to down 0.5k of TTS	-0.180327	7.22144	0.00396164	0.030534
2	15686511	15689762	AT2G08870	upstream 3k of TSS	0.237044	7.10266	0.000272956	0.00355927
2	15994744	15995843	AT2G08940	TSS to down 0.5k of TTS	0.347193	5.0912	0.00748908	0.0499755
2	16108433	16109135	AT2G08965	TSS to down 0.5k of TTS	-0.75182	4.85346	2.42e-07	8.58e-06
2	16157643	16158644	AT2G08975	upstream 3k of TSS	-0.528329	5.16836	2.85e-05	0.000548089
2	16324854	16331543	AT2G09000	upstream 3k of TSS	0.255701	8.17112	3.54e-08	1.52e-06
2	16324854	16331543	AT2G09005	TSS to down 0.5k of TTS	0.255701	8.17112	3.54e-08	1.52e-06
2	16337313	16343925	AT2G09010	TSS to down 0.5k of TTS	0.199843	8.56049	8.51e-07	2.55e-05
2	16460307	16462808	AT2G09045	TSS to down 0.5k of TTS	-0.408534	6.71522	3.14e-08	1.36e-06
2	16547899	16549398	AT2G09065	upstream 3k of TSS	0.337881	5.6728	0.00119836	0.0118273
2	16551645	16552970	AT2G09070	TSS to down 0.5k of TTS	0.314558	5.82534	0.00148206	0.0139274
2	16551645	16552970	AT2G09075	upstream 3k of TSS	0.314558	5.82534	0.00148206	0.0139274
2	16652011	16653009	AT2G09085	TSS to down 0.5k of TTS	-0.598413	4.958	1.49e-05	0.000312651
2	17005320	17005845	AT2G09185	upstream 3k of TSS	-0.578141	4.32965	0.0015193	0.0141573
2	17035322	17036215	AT2G09200	TSS to down 0.5k of TTS	0.321683	5.601	0.00262859	0.0219971
2	17056619	17057697	AT2G09205	upstream 3k of TSS	-0.367799	5.16542	0.00339942	0.0271866
2	17217299	17224407	AT2G09245	TSS to down 0.5k of TTS	-0.216642	8.53082	1.24e-07	4.73e-06
2	17225887	17227591	AT2G09250	upstream 3k of TSS	-0.362764	5.88963	0.000174556	0.00246652
2	17834849	17837655	AT2G09405	TSS to down 0.5k of TTS	0.307714	6.58802	6.31e-05	0.00108097
2	18016803	18019132	AT2G09460	TSS to down 0.5k of TTS	0.202537	7.03303	0.00234205	0.0201201
2	18016803	18019132	AT2G09465	TSS to down 0.5k of TTS	0.202537	7.03303	0.00234205	0.0201201
2	18368970	18377970	AT2G09530	upstream 3k of TSS	-0.153409	8.78148	4.22e-05	0.000764927
2	18704949	18706320	AT2G09615	upstream 3k of TSS	-0.762527	5.58572	2.74e-12	3.13e-10
2	18721206	18730167	AT2G09620	TSS to down 0.5k of TTS	0.157549	9.25357	5.31e-07	1.69e-05
2	18721206	18730167	AT2G09625	TSS to down 0.5k of TTS	0.157549	9.25357	5.31e-07	1.69e-05
2	18721206	18730167	AT2G09630	TSS to down 0.5k of TTS	0.157549	9.25357	5.31e-07	1.69e-05
2	18721206	18730167	AT2G09635	TSS to down 0.5k of TTS	0.157549	9.25357	5.31e-07	1.69e-05
2	18813227	18815465	AT2G09655	TSS to down 0.5k of TTS	-0.288672	6.41007	0.000382737	0.00471283
2	18829724	18835108	AT2G09660	TSS to down 0.5k of TTS	-0.142941	7.95885	0.0039666	0.030557
2	18917521	18920641	AT2G09675	TSS to down 0.5k of TTS	-0.198553	7.53148	0.000475817	0.00566997
2	18973393	18974265	AT2G09680	TSS to down 0.5k of TTS	0.264164	6.16819	0.00272886	0.0227015
2	18973393	18974265	AT2G09685	TSS to down 0.5k of TTS	0.264164	6.16819	0.00272886	0.0227015
2	18973393	18974265	AT2G09690	TSS to down 0.5k of TTS	0.264164	6.16819	0.00272886	0.0227015
2	18973393	18974265	AT2G09695	TSS to down 0.5k of TTS	0.264164	6.16819	0.00272886	0.0227015
2	18973393	18974265	AT2G09700	TSS to down 0.5k of TTS	0.264164	6.16819	0.00272886	0.0227015
2	18973393	18974265	AT2G09705	upstream 3k of TSS	0.264164	6.16819	0.00272886	0.0227015
2	19015454	19023356	AT2G09715	upstream 3k of TSS	0.178636	8.73894	2.73e-06	7.2e-05
2	19165234	19166948	AT2G09745	upstream 3k of TSS	-0.348158	6.21711	5.93e-05	0.00102562
2	19286783	19287923	AT2G09765	upstream 3k of TSS	-0.424055	5.22343	0.000560964	0.00651937
2	19313331	19316181	AT2G09775	TSS to down 0.5k of TTS	-0.409368	7.52079	7.99e-13	1.01e-10
2	19313331	19316181	AT2G09780	upstream 3k of TSS	-0.409368	7.52079	7.99e-13	1.01e-10
2	19483797	19488594	AT2G09905	TSS to down 0.5k of TTS	-0.147018	7.65356	0.00717002	0.0483664
2	19483797	19488594	AT2G09915	upstream 3k of TSS	-0.147018	7.65356	0.00717002	0.0483664
2	4457950	4458433	AT2G11205	TSS to down 0.5k of TTS	-0.855583	4.25915	7.97e-06	0.000183267
2	5692243	5692889	AT2G13650	upstream 3k of TSS	-0.420921	4.78548	0.00421461	0.0319598
2	5692243	5692889	AT2G13660	TSS to down 0.5k of TTS	-0.420921	4.78548	0.00421461	0.0319598
2	5692243	5692889	AT2G13665	TSS to down 0.5k of TTS	-0.420921	4.78548	0.00421461	0.0319598
2	5692243	5692889	AT2G13680	upstream 3k of TSS	-0.420921	4.78548	0.00421461	0.0319598
2	5837693	5838286	AT2G13905	upstream 3k of TSS	-1.09883	3.78632	3.62e-06	9.18e-05
2	6356946	6359399	AT2G14800	TSS to down 0.5k of TTS	0.20142	7.2993	0.000988102	0.0101863
2	6356946	6359399	AT2G14810	TSS to down 0.5k of TTS	0.20142	7.2993	0.000988102	0.0101863
2	6356946	6359399	AT2G14820	upstream 3k of TSS	0.20142	7.2993	0.000988102	0.0101863
2	6381635	6382665	AT2G14846	upstream 3k of TSS	-0.492173	4.93623	0.000388515	0.0047764
2	6404284	6405123	AT2G14900	TSS to down 0.5k of TTS	0.452263	4.97293	0.000959749	0.00998023
2	6639896	6640874	AT2G15270	TSS to down 0.5k of TTS	0.257742	6.14875	0.00366272	0.0287878
2	6639896	6640874	AT2G15280	upstream 3k of TSS	0.257742	6.14875	0.00366272	0.0287878
2	6699312	6699907	AT2G15370	upstream 3k of TSS	-0.891155	4.60473	6.2e-08	2.55e-06
2	6710195	6711187	AT2G15390	upstream 3k of TSS	-0.430768	5.58659	6.06e-05	0.00104447
2	6710195	6711187	AT2G15400	upstream 3k of TSS	-0.430768	5.58659	6.06e-05	0.00104447
2	6758580	6760572	AT2G15480	TSS to down 0.5k of TTS	-0.477914	6.0785	1.51e-07	5.59e-06
2	6758580	6760572	AT2G15490	upstream 3k of TSS	-0.477914	6.0785	1.51e-07	5.59e-06
2	6797128	6798778	AT2G15580	TSS to down 0.5k of TTS	-0.246789	6.23094	0.00417585	0.0317279
2	6849418	6850654	AT2G15730	upstream 3k of TSS	0.645983	6.80112	5.19e-19	1.71e-16
2	6904791	6905278	AT2G15860	TSS to down 0.5k of TTS	-0.675816	3.96426	0.00169026	0.015436
2	7121697	7122883	AT2G16430	TSS to down 0.5k of TTS	-0.243247	6.07308	0.00737388	0.0493766
2	7125011	7126184	AT2G16440	TSS to down 0.5k of TTS	-0.503414	5.54967	4e-06	0.000100003
2	7184181	7187689	AT2G16570	upstream 3k of TSS	0.185118	7.63983	0.000759177	0.00821956
2	7184181	7187689	AT2G16575	TSS to down 0.5k of TTS	0.185118	7.63983	0.000759177	0.00821956
2	7184181	7187689	AT2G16580	TSS to down 0.5k of TTS	0.185118	7.63983	0.000759177	0.00821956
2	7259712	7260827	AT2G16720	upstream 3k of TSS	-0.553692	5.29471	4.07e-06	0.000101498
2	7271832	7272911	AT2G16750	TSS to down 0.5k of TTS	-0.821769	5.38819	3.02e-12	3.37e-10
2	7271832	7272911	AT2G16760	upstream 3k of TSS	-0.821769	5.38819	3.02e-12	3.37e-10
2	7284395	7286440	AT2G16780	upstream 3k of TSS	-0.250967	6.86462	0.000348746	0.00435301
2	7284395	7286440	AT2G16790	upstream 3k of TSS	-0.250967	6.86462	0.000348746	0.00435301
2	7284395	7286440	AT2G16800	upstream 3k of TSS	-0.250967	6.86462	0.000348746	0.00435301
2	7324792	7326212	AT2G16900	TSS to down 0.5k of TTS	-0.239423	6.27795	0.0047617	0.0351966
2	7369313	7371193	AT2G16960	TSS to down 0.5k of TTS	-0.526822	5.99455	1.86e-08	8.75e-07
2	7369313	7371193	AT2G16970	upstream 3k of TSS	-0.526822	5.99455	1.86e-08	8.75e-07
2	7375278	7377448	AT2G16980	upstream 3k of TSS	-0.535729	6.32793	1.77e-10	1.28e-08
2	7489361	7490344	AT2G17210	upstream 3k of TSS	-0.551055	5.29243	4.79e-06	0.000115987
2	7489361	7490344	AT2G17220	upstream 3k of TSS	-0.551055	5.29243	4.79e-06	0.000115987
2	7519913	7523416	AT2G17290	TSS to down 0.5k of TTS	0.24383	7.46703	2.68e-05	0.00052126
2	7519913	7523416	AT2G17295	TSS to down 0.5k of TTS	0.24383	7.46703	2.68e-05	0.00052126
2	7519913	7523416	AT2G17300	TSS to down 0.5k of TTS	0.24383	7.46703	2.68e-05	0.00052126
2	7549913	7551212	AT2G17370	TSS to down 0.5k of TTS	0.312558	5.73075	0.0022228	0.0192987
2	7553016	7553737	AT2G17380	TSS to down 0.5k of TTS	0.372499	5.53606	0.000684243	0.00755052
2	7553016	7553737	AT2G17390	upstream 3k of TSS	0.372499	5.53606	0.000684243	0.00755052
2	7575230	7581333	AT2G17442	upstream 3k of TSS	0.179685	8.5648	9.22e-06	0.000208557
2	7575230	7581333	AT2G17450	TSS to down 0.5k of TTS	0.179685	8.5648	9.22e-06	0.000208557
2	7593208	7594453	AT2G17480	upstream 3k of TSS	-0.409946	5.90786	2.02e-05	0.000411954
2	7606705	7608095	AT2G17500	upstream 3k of TSS	-0.782567	5.58679	7.97e-13	1.01e-10
2	7924281	7926331	AT2G18196	upstream 3k of TSS	-0.530091	5.96211	2.25e-08	1.02e-06
2	7924281	7926331	AT2G18200	upstream 3k of TSS	-0.530091	5.96211	2.25e-08	1.02e-06
2	7924281	7926331	AT2G18210	TSS to down 0.5k of TTS	-0.530091	5.96211	2.25e-08	1.02e-06
2	7924281	7926331	AT2G18220	upstream 3k of TSS	-0.530091	5.96211	2.25e-08	1.02e-06
2	7944946	7946819	AT2G18270	TSS to down 0.5k of TTS	-0.380344	6.36232	4.23e-06	0.000104557
2	7944946	7946819	AT2G18280	upstream 3k of TSS	-0.380344	6.36232	4.23e-06	0.000104557
2	8058880	8060145	AT2G18560	upstream 3k of TSS	-0.654388	5.12444	4.17e-07	1.37e-05
2	8058880	8060145	AT2G18570	upstream 3k of TSS	-0.654388	5.12444	4.17e-07	1.37e-05
2	8092777	8094495	AT2G18660	upstream 3k of TSS	0.261458	6.41544	0.00130352	0.0125929
2	8092777	8094495	AT2G18670	upstream 3k of TSS	0.261458	6.41544	0.00130352	0.0125929
2	8092777	8094495	AT2G18680	upstream 3k of TSS	0.261458	6.41544	0.00130352	0.0125929
2	8092777	8094495	AT2G18685	TSS to down 0.5k of TTS	0.261458	6.41544	0.00130352	0.0125929
2	8097580	8097879	AT2G18690	TSS to down 0.5k of TTS	-0.897401	3.62875	0.000334603	0.00420353
2	8183936	8186297	AT2G18890	TSS to down 0.5k of TTS	-0.401685	6.49248	4.08e-07	1.35e-05
2	8278630	8282588	AT2G19110	upstream 3k of TSS	-0.265168	7.33676	1.14e-05	0.000251744
2	8317758	8318645	AT2G19170	upstream 3k of TSS	0.291734	5.66831	0.00518018	0.0376972
2	8369742	8370393	AT2G19290	upstream 3k of TSS	-0.436793	4.67594	0.00469001	0.0347661
2	8369742	8370393	AT2G19300	upstream 3k of TSS	-0.436793	4.67594	0.00469001	0.0347661
2	8369742	8370393	AT2G19310	TSS to down 0.5k of TTS	-0.436793	4.67594	0.00469001	0.0347661
2	8369742	8370393	AT2G19320	TSS to down 0.5k of TTS	-0.436793	4.67594	0.00469001	0.0347661
2	8369742	8370393	AT2G19330	upstream 3k of TSS	-0.436793	4.67594	0.00469001	0.0347661
2	8383825	8384424	AT2G19360	TSS to down 0.5k of TTS	0.424087	4.92059	0.00242435	0.0206556
2	8383825	8384424	AT2G19365	upstream 3k of TSS	0.424087	4.92059	0.00242435	0.0206556
2	8383825	8384424	AT2G19380	TSS to down 0.5k of TTS	0.424087	4.92059	0.00242435	0.0206556
2	8383825	8384424	AT2G19385	upstream 3k of TSS	0.424087	4.92059	0.00242435	0.0206556
2	8459825	8460688	AT2G19520	TSS to down 0.5k of TTS	0.378209	5.48776	0.000700656	0.00768789
2	8459825	8460688	AT2G19530	upstream 3k of TSS	0.378209	5.48776	0.000700656	0.00768789
2	8459825	8460688	AT2G19540	upstream 3k of TSS	0.378209	5.48776	0.000700656	0.00768789
2	8471795	8473055	AT2G19560	upstream 3k of TSS	-0.30875	5.70853	0.00264322	0.0220838
2	8471795	8473055	AT2G19570	upstream 3k of TSS	-0.30875	5.70853	0.00264322	0.0220838
2	8471795	8473055	AT2G19572	TSS to down 0.5k of TTS	-0.30875	5.70853	0.00264322	0.0220838
2	8471795	8473055	AT2G19580	TSS to down 0.5k of TTS	-0.30875	5.70853	0.00264322	0.0220838
2	8471795	8473055	AT2G19582	upstream 3k of TSS	-0.30875	5.70853	0.00264322	0.0220838
2	8497753	8502211	AT2G19650	upstream 3k of TSS	0.257793	7.84318	5.87e-07	1.84e-05
2	8497753	8502211	AT2G19660	upstream 3k of TSS	0.257793	7.84318	5.87e-07	1.84e-05
2	8497753	8502211	AT2G19670	TSS to down 0.5k of TTS	0.257793	7.84318	5.87e-07	1.84e-05
2	8503212	8503895	AT2G19680	TSS to down 0.5k of TTS	0.384221	5.10441	0.00299046	0.0245227
2	8503212	8503895	AT2G19690	upstream 3k of TSS	0.384221	5.10441	0.00299046	0.0245227
2	8503212	8503895	AT2G19710	upstream 3k of TSS	0.384221	5.10441	0.00299046	0.0245227
2	8530251	8536468	AT2G19796	upstream 3k of TSS	0.189631	8.60408	2.09e-06	5.68e-05
2	8530251	8536468	AT2G19800	TSS to down 0.5k of TTS	0.189631	8.60408	2.09e-06	5.68e-05
2	8539394	8540898	AT2G19802	upstream 3k of TSS	0.341621	5.74863	0.000780938	0.00842577
2	8558688	8560210	AT2G19830	upstream 3k of TSS	-0.226532	6.43645	0.00491198	0.0360669
2	8570573	8572005	AT2G19860	upstream 3k of TSS	-0.235731	6.24129	0.00604474	0.0424555
2	8620676	8622687	AT2G19950	upstream 3k of TSS	-0.392486	6.56115	4.16e-07	1.37e-05
2	8620676	8622687	AT2G19960	upstream 3k of TSS	-0.392486	6.56115	4.16e-07	1.37e-05
2	8656757	8657480	AT2G20050	upstream 3k of TSS	-0.654094	4.35604	0.000297259	0.00381786
2	8656757	8657480	AT2G20060	upstream 3k of TSS	-0.654094	4.35604	0.000297259	0.00381786
2	8663291	8665083	AT2G20080	upstream 3k of TSS	-0.735772	6.57083	4.47e-21	2.04e-18
2	8729699	8730795	AT2G20240	upstream 3k of TSS	0.462072	5.42369	5.59e-05	0.000977239
2	8898673	8899871	AT2G20625	upstream 3k of TSS	-0.626902	6.29165	1.86e-13	2.49e-11
2	8898673	8899871	AT2G20630	TSS to down 0.5k of TTS	-0.626902	6.29165	1.86e-13	2.49e-11
2	8898673	8899871	AT2G20635	upstream 3k of TSS	-0.626902	6.29165	1.86e-13	2.49e-11
2	8941586	8946153	AT2G20750	TSS to down 0.5k of TTS	0.181088	7.58256	0.00121276	0.0119163
2	8941586	8946153	AT2G20760	TSS to down 0.5k of TTS	0.181088	7.58256	0.00121276	0.0119163
2	8941586	8946153	AT2G20770	upstream 3k of TSS	0.181088	7.58256	0.00121276	0.0119163
2	9006255	9007407	AT2G20950	TSS to down 0.5k of TTS	-0.421717	5.69674	4.5e-05	0.000806585
2	9006255	9007407	AT2G20960	upstream 3k of TSS	-0.421717	5.69674	4.5e-05	0.000806585
2	9006255	9007407	AT2G20970	upstream 3k of TSS	-0.421717	5.69674	4.5e-05	0.000806585
2	9023714	9024164	AT2G21030	TSS to down 0.5k of TTS	-0.643037	3.98393	0.00255813	0.0215639
2	9027487	9029204	AT2G21040	TSS to down 0.5k of TTS	-0.404823	5.71989	7.9e-05	0.00130467
2	9027487	9029204	AT2G21045	TSS to down 0.5k of TTS	-0.404823	5.71989	7.9e-05	0.00130467
2	9036416	9037891	AT2G21050	TSS to down 0.5k of TTS	0.277904	5.95167	0.00334829	0.0268608
2	9036416	9037891	AT2G21060	TSS to down 0.5k of TTS	0.277904	5.95167	0.00334829	0.0268608
2	9036416	9037891	AT2G21070	upstream 3k of TSS	0.277904	5.95167	0.00334829	0.0268608
2	9076590	9077892	AT2G21170	upstream 3k of TSS	-0.78058	5.30345	1.31e-10	9.94e-09
2	9076590	9077892	AT2G21180	upstream 3k of TSS	-0.78058	5.30345	1.31e-10	9.94e-09
2	9076590	9077892	AT2G21185	upstream 3k of TSS	-0.78058	5.30345	1.31e-10	9.94e-09
2	9076590	9077892	AT2G21187	TSS to down 0.5k of TTS	-0.78058	5.30345	1.31e-10	9.94e-09
2	9078198	9079520	AT2G21188	TSS to down 0.5k of TTS	-0.655743	5.38517	1.99e-08	9.28e-07
2	9078198	9079520	AT2G21190	upstream 3k of TSS	-0.655743	5.38517	1.99e-08	9.28e-07
2	9141590	9142790	AT2G21370	upstream 3k of TSS	0.344825	5.64858	0.00104692	0.0106014
2	9141590	9142790	AT2G21380	TSS to down 0.5k of TTS	0.344825	5.64858	0.00104692	0.0106014
2	9213407	9213917	AT2G21510	upstream 3k of TSS	-0.704114	4.16697	0.00035856	0.00446474
2	9213407	9213917	AT2G21520	upstream 3k of TSS	-0.704114	4.16697	0.00035856	0.00446474
2	9226934	9227491	AT2G21540	upstream 3k of TSS	-0.691818	4.56244	2.84e-05	0.000546698
2	9226934	9227491	AT2G21550	TSS to down 0.5k of TTS	-0.691818	4.56244	2.84e-05	0.000546698
2	9302924	9303265	AT2G21810	TSS to down 0.5k of TTS	-0.732439	3.87587	0.00109015	0.0109686
2	9302924	9303265	AT2G21820	TSS to down 0.5k of TTS	-0.732439	3.87587	0.00109015	0.0109686
2	9302924	9303265	AT2G21830	upstream 3k of TSS	-0.732439	3.87587	0.00109015	0.0109686
2	9489714	9491088	AT2G22330	TSS to down 0.5k of TTS	-0.626756	5.36095	1e-07	3.87e-06
2	9525963	9528109	AT2G22430	TSS to down 0.5k of TTS	-0.195084	6.86776	0.00537788	0.0387722
2	9525963	9528109	AT2G22440	upstream 3k of TSS	-0.195084	6.86776	0.00537788	0.0387722
2	9525963	9528109	AT2G22450	upstream 3k of TSS	-0.195084	6.86776	0.00537788	0.0387722
2	9554788	9556320	AT2G22490	upstream 3k of TSS	0.235315	6.4914	0.00299482	0.0245455
2	9563301	9564774	AT2G22500	TSS to down 0.5k of TTS	-0.410821	5.60819	0.000117199	0.00178595
2	9671739	9672948	AT2G22750	TSS to down 0.5k of TTS	-0.599513	5.19674	1.69e-06	4.71e-05
2	9677728	9678884	AT2G22760	upstream 3k of TSS	-0.708113	4.86751	9.5e-07	2.82e-05
2	9683518	9688833	AT2G22770	TSS to down 0.5k of TTS	-0.259871	7.52695	5.01e-06	0.000120517
2	9689164	9692027	AT2G22780	TSS to down 0.5k of TTS	-0.297209	6.83465	2.78e-05	0.000537344
2	9695147	9698200	AT2G22790	TSS to down 0.5k of TTS	-0.31036	6.62763	4.27e-05	0.000772672
2	9695147	9698200	AT2G22795	TSS to down 0.5k of TTS	-0.31036	6.62763	4.27e-05	0.000772672
2	9704885	9706236	AT2G22800	upstream 3k of TSS	-0.691512	5.6436	8.46e-11	6.62e-09
2	9727315	9730233	AT2G22830	upstream 3k of TSS	0.221796	7.26412	0.000336327	0.00422178
2	9727315	9730233	AT2G22840	upstream 3k of TSS	0.221796	7.26412	0.000336327	0.00422178
2	9748407	9749219	AT2G22900	upstream 3k of TSS	0.385672	5.03892	0.00367471	0.0288528
2	9748407	9749219	AT2G22905	upstream 3k of TSS	0.385672	5.03892	0.00367471	0.0288528
2	9748407	9749219	AT2G22910	upstream 3k of TSS	0.385672	5.03892	0.00367471	0.0288528
2	9752684	9761397	AT2G22920	TSS to down 0.5k of TTS	-0.152532	8.74901	5.73e-05	0.000995093
2	9752684	9761397	AT2G22930	TSS to down 0.5k of TTS	-0.152532	8.74901	5.73e-05	0.000995093
2	9752684	9761397	AT2G22940	TSS to down 0.5k of TTS	-0.152532	8.74901	5.73e-05	0.000995093
2	9752684	9761397	AT2G22941	upstream 3k of TSS	-0.152532	8.74901	5.73e-05	0.000995093
2	9774194	9777004	AT2G22955	upstream 3k of TSS	-0.230251	7.03916	0.000517007	0.00606429
2	9774194	9777004	AT2G22970	upstream 3k of TSS	-0.230251	7.03916	0.000517007	0.00606429
2	9782123	9784534	AT2G22980	TSS to down 0.5k of TTS	-0.680267	5.85299	6.08e-12	6.25e-10
2	9784554	9787246	AT2G22990	upstream 3k of TSS	-0.612882	6.10603	1.27e-11	1.19e-09
2	9805966	9807345	AT2G23020	upstream 3k of TSS	-0.587232	5.74983	8.62e-09	4.34e-07
2	9805966	9807345	AT2G23030	upstream 3k of TSS	-0.587232	5.74983	8.62e-09	4.34e-07
2	9808738	9812547	AT2G23040	upstream 3k of TSS	0.171965	7.7214	0.00132668	0.0127831
2	9808738	9812547	AT2G23050	upstream 3k of TSS	0.171965	7.7214	0.00132668	0.0127831
2	9808738	9812547	AT2G23060	TSS to down 0.5k of TTS	0.171965	7.7214	0.00132668	0.0127831
2	9839394	9840378	AT2G23100	upstream 3k of TSS	-0.494503	5.27356	4.39e-05	0.000791864
2	9839394	9840378	AT2G23110	upstream 3k of TSS	-0.494503	5.27356	4.39e-05	0.000791864
2	9839394	9840378	AT2G23120	upstream 3k of TSS	-0.494503	5.27356	4.39e-05	0.000791864
2	9977162	9978207	AT2G23430	upstream 3k of TSS	-0.605011	5.50685	5.47e-08	2.26e-06
2	9977162	9978207	AT2G23440	upstream 3k of TSS	-0.605011	5.50685	5.47e-08	2.26e-06
2	9989730	9992247	AT2G23450	upstream 3k of TSS	-0.303639	6.68136	4.61e-05	0.000825845
2	10016496	10017328	AT2G23510	upstream 3k of TSS	0.283662	5.88949	0.0033649	0.026962
2	10016496	10017328	AT2G23520	TSS to down 0.5k of TTS	0.283662	5.88949	0.0033649	0.026962
2	10045870	10046832	AT2G23600	upstream 3k of TSS	-0.534721	5.23933	1.32e-05	0.000283694
2	10045870	10046832	AT2G23610	TSS to down 0.5k of TTS	-0.534721	5.23933	1.32e-05	0.000283694
2	10047252	10049680	AT2G23620	TSS to down 0.5k of TTS	-0.527043	6.15448	2.95e-09	1.67e-07
2	10066151	10069296	AT2G23670	upstream 3k of TSS	-0.216081	6.76181	0.00290043	0.0239618
2	10066151	10069296	AT2G23680	TSS to down 0.5k of TTS	-0.216081	6.76181	0.00290043	0.0239618
2	10066151	10069296	AT2G23690	upstream 3k of TSS	-0.216081	6.76181	0.00290043	0.0239618
2	10121615	10122189	AT2G23770	TSS to down 0.5k of TTS	-0.526041	4.51556	0.00164972	0.0151006
2	10121615	10122189	AT2G23780	TSS to down 0.5k of TTS	-0.526041	4.51556	0.00164972	0.0151006
2	10135924	10137761	AT2G23810	upstream 3k of TSS	-0.441972	6.80539	7.29e-10	4.79e-08
2	10135924	10137761	AT2G23820	upstream 3k of TSS	-0.441972	6.80539	7.29e-10	4.79e-08
2	10440510	10446814	AT2G24570	upstream 3k of TSS	-0.189185	8.05191	8.54e-05	0.00139573
2	10440510	10446814	AT2G24580	TSS to down 0.5k of TTS	-0.189185	8.05191	8.54e-05	0.00139573
2	10440510	10446814	AT2G24590	upstream 3k of TSS	-0.189185	8.05191	8.54e-05	0.00139573
2	10627523	10628759	AT2G24990	TSS to down 0.5k of TTS	-0.613064	5.31809	2.85e-07	9.86e-06
2	10629645	10630604	AT2G25000	upstream 3k of TSS	-0.423358	5.46012	0.00016611	0.00237311
2	10629645	10630604	AT2G25010	upstream 3k of TSS	-0.423358	5.46012	0.00016611	0.00237311
2	10704447	10708829	AT2G25140	upstream 3k of TSS	-0.269991	7.46365	3.35e-06	8.56e-05
2	10704447	10708829	AT2G25150	upstream 3k of TSS	-0.269991	7.46365	3.35e-06	8.56e-05
2	10704447	10708829	AT2G25160	TSS to down 0.5k of TTS	-0.269991	7.46365	3.35e-06	8.56e-05
2	10744842	10745440	AT2G25215	upstream 3k of TSS	-0.487124	4.4562	0.00442762	0.0332179
2	10744842	10745440	AT2G25220	TSS to down 0.5k of TTS	-0.487124	4.4562	0.00442762	0.0332179
2	10845849	10848592	AT2G25480	TSS to down 0.5k of TTS	-0.306227	6.97594	6.17e-06	0.000145086
2	10845849	10848592	AT2G25482	upstream 3k of TSS	-0.306227	6.97594	6.17e-06	0.000145086
2	10849327	10850982	AT2G25490	upstream 3k of TSS	-0.254396	6.70881	0.000569399	0.00657309
2	10906360	10907120	AT2G25620	upstream 3k of TSS	-0.620892	4.8246	2.24e-05	0.000447444
2	10906360	10907120	AT2G25625	TSS to down 0.5k of TTS	-0.620892	4.8246	2.24e-05	0.000447444
2	10906360	10907120	AT2G25630	upstream 3k of TSS	-0.620892	4.8246	2.24e-05	0.000447444
2	11112293	11112586	AT2G26080	TSS to down 0.5k of TTS	0.853418	3.54451	0.00103682	0.0105383
2	11116056	11116425	AT2G26090	upstream 3k of TSS	0.694525	3.59797	0.00595069	0.0420304
2	11116056	11116425	AT2G26100	TSS to down 0.5k of TTS	0.694525	3.59797	0.00595069	0.0420304
2	11167346	11168512	AT2G26230	TSS to down 0.5k of TTS	-0.331914	5.73374	0.00111867	0.0112084
2	11167346	11168512	AT2G26240	TSS to down 0.5k of TTS	-0.331914	5.73374	0.00111867	0.0112084
2	11192665	11194809	AT2G26280	upstream 3k of TSS	-0.745676	6.01639	1.88e-15	3.93e-13
2	11192665	11194809	AT2G26290	upstream 3k of TSS	-0.745676	6.01639	1.88e-15	3.93e-13
2	11192665	11194809	AT2G26300	upstream 3k of TSS	-0.745676	6.01639	1.88e-15	3.93e-13
2	11263610	11264201	AT2G26470	upstream 3k of TSS	-0.523702	4.38471	0.00316437	0.0256052
2	11263610	11264201	AT2G26480	upstream 3k of TSS	-0.523702	4.38471	0.00316437	0.0256052
2	11282783	11284320	AT2G26530	upstream 3k of TSS	-0.354092	5.48836	0.00144218	0.0136021
2	11335553	11336544	AT2G26650	TSS to down 0.5k of TTS	-0.277133	5.87706	0.00424192	0.0321041
2	11335553	11336544	AT2G26660	upstream 3k of TSS	-0.277133	5.87706	0.00424192	0.0321041
2	11368702	11369737	AT2G26700	TSS to down 0.5k of TTS	0.43551	5.07366	0.000910004	0.00957851
2	11388452	11390414	AT2G26730	TSS to down 0.5k of TTS	0.388135	6.39025	2.33e-06	6.26e-05
2	11684195	11685512	AT2G27300	upstream 3k of TSS	-0.412712	5.85828	2.44e-05	0.00048052
2	11684195	11685512	AT2G27310	upstream 3k of TSS	-0.412712	5.85828	2.44e-05	0.00048052
2	11705585	11707919	AT2G27350	upstream 3k of TSS	-0.548581	6.39907	2.31e-11	2.05e-09
2	11705585	11707919	AT2G27360	upstream 3k of TSS	-0.548581	6.39907	2.31e-11	2.05e-09
2	11740599	11741274	AT2G27450	upstream 3k of TSS	0.351636	5.39729	0.00228909	0.0197416
2	11740599	11741274	AT2G27460	TSS to down 0.5k of TTS	0.351636	5.39729	0.00228909	0.0197416
2	11750797	11754601	AT2G27490	upstream 3k of TSS	-0.159682	7.91686	0.00149907	0.0140296
2	11750797	11754601	AT2G27500	TSS to down 0.5k of TTS	-0.159682	7.91686	0.00149907	0.0140296
2	11750797	11754601	AT2G27505	upstream 3k of TSS	-0.159682	7.91686	0.00149907	0.0140296
2	11773179	11774103	AT2G27550	upstream 3k of TSS	0.380828	5.0097	0.00454596	0.0339003
2	11773179	11774103	AT2G27570	upstream 3k of TSS	0.380828	5.0097	0.00454596	0.0339003
2	11800316	11800785	AT2G27650	upstream 3k of TSS	-0.857909	3.91938	0.000104983	0.00165026
2	11800316	11800785	AT2G27660	TSS to down 0.5k of TTS	-0.857909	3.91938	0.000104983	0.00165026
2	11818150	11819532	AT2G27700	upstream 3k of TSS	0.294417	6.12672	0.000988841	0.0101872
2	11818150	11819532	AT2G27710	TSS to down 0.5k of TTS	0.294417	6.12672	0.000988841	0.0101872
2	11818150	11819532	AT2G27720	upstream 3k of TSS	0.294417	6.12672	0.000988841	0.0101872
2	11818150	11819532	AT2G27730	TSS to down 0.5k of TTS	0.294417	6.12672	0.000988841	0.0101872
2	11818150	11819532	AT2G27740	upstream 3k of TSS	0.294417	6.12672	0.000988841	0.0101872
2	11860569	11862827	AT2G27830	TSS to down 0.5k of TTS	-0.376037	6.70453	3.82e-07	1.29e-05
2	11860569	11862827	AT2G27840	upstream 3k of TSS	-0.376037	6.70453	3.82e-07	1.29e-05
2	11887949	11889083	AT2G27920	TSS to down 0.5k of TTS	-0.696288	5.24373	1.76e-08	8.34e-07
2	11887949	11889083	AT2G27930	upstream 3k of TSS	-0.696288	5.24373	1.76e-08	8.34e-07
2	11941729	11943650	AT2G28050	upstream 3k of TSS	0.250475	6.36235	0.00245807	0.020897
2	11941729	11943650	AT2G28056	TSS to down 0.5k of TTS	0.250475	6.36235	0.00245807	0.020897
2	11978238	11980043	AT2G28105	TSS to down 0.5k of TTS	-0.75452	6.12704	7.13e-17	1.78e-14
2	11978238	11980043	AT2G28110	upstream 3k of TSS	-0.75452	6.12704	7.13e-17	1.78e-14
2	11984901	11987411	AT2G28120	upstream 3k of TSS	-0.213598	6.48989	0.00696378	0.0474523
2	11984901	11987411	AT2G28130	upstream 3k of TSS	-0.213598	6.48989	0.00696378	0.0474523
2	12004130	12006217	AT2G28160	upstream 3k of TSS	-0.569125	5.72741	3.05e-08	1.33e-06
2	12004130	12006217	AT2G28170	TSS to down 0.5k of TTS	-0.569125	5.72741	3.05e-08	1.33e-06
2	12023789	12025742	AT2G28200	TSS to down 0.5k of TTS	-0.308667	6.16242	0.000466314	0.00557385
2	12042037	12044525	AT2G28230	upstream 3k of TSS	-0.281472	6.94568	3.85e-05	0.000709451
2	12042037	12044525	AT2G28240	TSS to down 0.5k of TTS	-0.281472	6.94568	3.85e-05	0.000709451
2	12042037	12044525	AT2G28250	upstream 3k of TSS	-0.281472	6.94568	3.85e-05	0.000709451
2	12166365	12167152	AT2G28450	upstream 3k of TSS	-0.481787	5.07292	0.000231145	0.00309156
2	12166365	12167152	AT2G28460	upstream 3k of TSS	-0.481787	5.07292	0.000231145	0.00309156
2	12199030	12201041	AT2G28510	TSS to down 0.5k of TTS	0.228194	6.44653	0.00455233	0.0339238
2	12209889	12210780	AT2G28520	TSS to down 0.5k of TTS	0.312318	5.59933	0.00351541	0.0279128
2	12222819	12224814	AT2G28540	TSS to down 0.5k of TTS	0.248929	6.5389	0.00143489	0.0135575
2	12225188	12225716	AT2G28550	TSS to down 0.5k of TTS	0.585922	4.59046	0.000347322	0.00433873
2	12301707	12302549	AT2G28670	upstream 3k of TSS	0.311222	5.81894	0.00169651	0.0154558
2	12301707	12302549	AT2G28671	TSS to down 0.5k of TTS	0.311222	5.81894	0.00169651	0.0154558
2	12301707	12302549	AT2G28680	TSS to down 0.5k of TTS	0.311222	5.81894	0.00169651	0.0154558
2	12307190	12307758	AT2G28690	TSS to down 0.5k of TTS	-0.905326	3.62483	0.00032073	0.00405223
2	12317896	12318193	AT2G28700	TSS to down 0.5k of TTS	-0.952803	3.3008	0.000857339	0.00911694
2	12323025	12323545	AT2G28710	TSS to down 0.5k of TTS	-0.800813	4.0252	0.000151346	0.00218634
2	12326294	12327878	AT2G28720	TSS to down 0.5k of TTS	-0.41374	5.87318	2.14e-05	0.000432035
2	12326294	12327878	AT2G28725	upstream 3k of TSS	-0.41374	5.87318	2.14e-05	0.000432035
2	12326294	12327878	AT2G28730	upstream 3k of TSS	-0.41374	5.87318	2.14e-05	0.000432035
2	12333256	12333778	AT2G28755	TSS to down 0.5k of TTS	-0.734909	4.54131	1.09e-05	0.000242814
2	12378118	12380035	AT2G28840	upstream 3k of TSS	0.177332	7.1568	0.00555177	0.0397856
2	12455270	12455578	AT2G28990	TSS to down 0.5k of TTS	-0.841054	3.27978	0.0033182	0.0266746
2	12516437	12525442	AT2G29120	upstream 3k of TSS	0.374077	9.01265	2.9e-27	2.82e-24
2	12516437	12525442	AT2G29125	TSS to down 0.5k of TTS	0.374077	9.01265	2.9e-27	2.82e-24
2	12516437	12525442	AT2G29130	TSS to down 0.5k of TTS	0.374077	9.01265	2.9e-27	2.82e-24
2	12612026	12612897	AT2G29390	TSS to down 0.5k of TTS	0.376791	5.42707	0.000954351	0.00993742
2	12612026	12612897	AT2G29400	TSS to down 0.5k of TTS	0.376791	5.42707	0.000954351	0.00993742
2	12678778	12680835	AT2G29650	upstream 3k of TSS	0.247935	6.57028	0.00133372	0.0128287
2	12678778	12680835	AT2G29654	upstream 3k of TSS	0.247935	6.57028	0.00133372	0.0128287
2	12678778	12680835	AT2G29660	TSS to down 0.5k of TTS	0.247935	6.57028	0.00133372	0.0128287
2	12682739	12685214	AT2G29670	upstream 3k of TSS	0.246438	6.35201	0.00298933	0.0245227
2	12697477	12698503	AT2G29690	TSS to down 0.5k of TTS	-0.27647	5.70184	0.00719708	0.0485222
2	12697477	12698503	AT2G29700	TSS to down 0.5k of TTS	-0.27647	5.70184	0.00719708	0.0485222
2	12697477	12698503	AT2G29710	upstream 3k of TSS	-0.27647	5.70184	0.00719708	0.0485222
2	12702771	12704490	AT2G29720	upstream 3k of TSS	-0.240666	6.12357	0.00702421	0.0477133
2	12702771	12704490	AT2G29730	upstream 3k of TSS	-0.240666	6.12357	0.00702421	0.0477133
2	12702771	12704490	AT2G29740	upstream 3k of TSS	-0.240666	6.12357	0.00702421	0.0477133
2	12709218	12711330	AT2G29750	upstream 3k of TSS	-0.294843	6.10915	0.00102081	0.0104334
2	12709218	12711330	AT2G29760	upstream 3k of TSS	-0.294843	6.10915	0.00102081	0.0104334
2	12781891	12785268	AT2G29980	upstream 3k of TSS	0.346492	7.94393	4.34e-12	4.71e-10
2	12872146	12873109	AT2G30140	TSS to down 0.5k of TTS	-0.392247	5.24465	0.00127539	0.0123827
2	12872146	12873109	AT2G30150	upstream 3k of TSS	-0.392247	5.24465	0.00127539	0.0123827
2	12904496	12905389	AT2G30240	upstream 3k of TSS	-0.740721	4.93862	1.34e-07	5.04e-06
2	12904496	12905389	AT2G30250	upstream 3k of TSS	-0.740721	4.93862	1.34e-07	5.04e-06
2	12904496	12905389	AT2G30260	TSS to down 0.5k of TTS	-0.740721	4.93862	1.34e-07	5.04e-06
2	12972633	12974101	AT2G30432	upstream 3k of TSS	-0.279559	6.2193	0.00123814	0.012112
2	12972633	12974101	AT2G30440	upstream 3k of TSS	-0.279559	6.2193	0.00123814	0.012112
2	13136137	13137035	AT2G30830	upstream 3k of TSS	-0.74249	4.82213	5.1e-07	1.64e-05
2	13136137	13137035	AT2G30840	upstream 3k of TSS	-0.74249	4.82213	5.1e-07	1.64e-05
2	13136137	13137035	AT2G30850	TSS to down 0.5k of TTS	-0.74249	4.82213	5.1e-07	1.64e-05
2	13136137	13137035	AT2G30860	upstream 3k of TSS	-0.74249	4.82213	5.1e-07	1.64e-05
2	13162024	13163498	AT2G30920	upstream 3k of TSS	-0.516699	5.80841	2.25e-07	8.05e-06
2	13162024	13163498	AT2G30925	TSS to down 0.5k of TTS	-0.516699	5.80841	2.25e-07	8.05e-06
2	13162024	13163498	AT2G30930	TSS to down 0.5k of TTS	-0.516699	5.80841	2.25e-07	8.05e-06
2	13162024	13163498	AT2G30933	TSS to down 0.5k of TTS	-0.516699	5.80841	2.25e-07	8.05e-06
2	13174007	13174972	AT2G30945	TSS to down 0.5k of TTS	0.320326	5.5703	0.00305953	0.024976
2	13174007	13174972	AT2G30950	upstream 3k of TSS	0.320326	5.5703	0.00305953	0.024976
2	13201445	13202675	AT2G31018	upstream 3k of TSS	-0.594432	5.33092	5.67e-07	1.79e-05
2	13201445	13202675	AT2G31020	TSS to down 0.5k of TTS	-0.594432	5.33092	5.67e-07	1.79e-05
2	13249687	13250119	AT2G31083	upstream 3k of TSS	0.815964	4.04769	0.000105406	0.001655
2	13261158	13262230	AT2G31100	upstream 3k of TSS	-0.355375	5.17913	0.00438983	0.0329981
2	13261158	13262230	AT2G31110	TSS to down 0.5k of TTS	-0.355375	5.17913	0.00438983	0.0329981
2	13277804	13278732	AT2G31160	TSS to down 0.5k of TTS	-0.543224	5.03154	4.71e-05	0.000839648
2	13375520	13378169	AT2G31360	upstream 3k of TSS	0.450636	6.68661	1.64e-09	1.01e-07
2	13375520	13378169	AT2G31370	upstream 3k of TSS	0.450636	6.68661	1.64e-09	1.01e-07
2	13436575	13440946	AT2G31550	upstream 3k of TSS	-0.5256	7.19109	1.32e-16	3.2e-14
2	13436575	13440946	AT2G31560	TSS to down 0.5k of TTS	-0.5256	7.19109	1.32e-16	3.2e-14
2	13436575	13440946	AT2G31570	TSS to down 0.5k of TTS	-0.5256	7.19109	1.32e-16	3.2e-14
2	13445172	13446727	AT2G31580	upstream 3k of TSS	-0.224932	6.47474	0.00468811	0.0347661
2	13445172	13446727	AT2G31585	upstream 3k of TSS	-0.224932	6.47474	0.00468811	0.0347661
2	13445172	13446727	AT2G31590	TSS to down 0.5k of TTS	-0.224932	6.47474	0.00468811	0.0347661
2	13486488	13489913	AT2G31720	upstream 3k of TSS	-0.272347	7.0625	3.54e-05	0.000659047
2	13486488	13489913	AT2G31725	upstream 3k of TSS	-0.272347	7.0625	3.54e-05	0.000659047
2	13486488	13489913	AT2G31730	TSS to down 0.5k of TTS	-0.272347	7.0625	3.54e-05	0.000659047
2	13581792	13582254	AT2G31945	TSS to down 0.5k of TTS	-0.613877	4.43901	0.000404626	0.00493924
2	13581792	13582254	AT2G31953	upstream 3k of TSS	-0.613877	4.43901	0.000404626	0.00493924
2	13610671	13611410	AT2G31980	upstream 3k of TSS	-0.933288	4.45152	1.32e-07	4.98e-06
2	13612901	13614331	AT2G31985	TSS to down 0.5k of TTS	-0.954591	5.38226	1.27e-15	2.73e-13
2	13612197	13612520	AT2G31990	TSS to down 0.5k of TTS	-0.961299	3.37712	0.000538938	0.0062964
2	13631313	13633593	AT2G32020	upstream 3k of TSS	-0.383887	6.21878	9.48e-06	0.000213843
2	13631313	13633593	AT2G32030	TSS to down 0.5k of TTS	-0.383887	6.21878	9.48e-06	0.000213843
2	13631313	13633593	AT2G32040	upstream 3k of TSS	-0.383887	6.21878	9.48e-06	0.000213843
2	13656557	13657663	AT2G32120	upstream 3k of TSS	-0.60434	5.33659	3.53e-07	1.19e-05
2	13656557	13657663	AT2G32130	upstream 3k of TSS	-0.60434	5.33659	3.53e-07	1.19e-05
2	13656557	13657663	AT2G32140	upstream 3k of TSS	-0.60434	5.33659	3.53e-07	1.19e-05
2	13656557	13657663	AT2G32150	upstream 3k of TSS	-0.60434	5.33659	3.53e-07	1.19e-05
2	13700884	13706175	AT2G32260	TSS to down 0.5k of TTS	-0.388623	7.51382	1.16e-11	1.11e-09
2	13700884	13706175	AT2G32270	upstream 3k of TSS	-0.388623	7.51382	1.16e-11	1.11e-09
2	13809057	13810386	AT2G32520	upstream 3k of TSS	-0.892629	5.50277	3.65e-15	7.17e-13
2	13809057	13810386	AT2G32530	TSS to down 0.5k of TTS	-0.892629	5.50277	3.65e-15	7.17e-13
2	13814325	13815271	AT2G32540	upstream 3k of TSS	-0.63564	4.69256	4.2e-05	0.000762656
2	14044208	14046077	AT2G33110	upstream 3k of TSS	-0.280727	7.00941	2.78e-05	0.000537552
2	14044208	14046077	AT2G33120	upstream 3k of TSS	-0.280727	7.00941	2.78e-05	0.000537552
2	14044208	14046077	AT2G33130	TSS to down 0.5k of TTS	-0.280727	7.00941	2.78e-05	0.000537552
2	14063757	14066788	AT2G33170	upstream 3k of TSS	0.201663	7.5054	0.000436672	0.00527645
2	14063757	14066788	AT2G33175	upstream 3k of TSS	0.201663	7.5054	0.000436672	0.00527645
2	14063757	14066788	AT2G33180	upstream 3k of TSS	0.201663	7.5054	0.000436672	0.00527645
2	14063757	14066788	AT2G33190	upstream 3k of TSS	0.201663	7.5054	0.000436672	0.00527645
2	14063757	14066788	AT2G33200	upstream 3k of TSS	0.201663	7.5054	0.000436672	0.00527645
2	14098613	14100020	AT2G33240	upstream 3k of TSS	-0.307757	6.08896	0.000660252	0.00734323
2	14098613	14100020	AT2G33250	TSS to down 0.5k of TTS	-0.307757	6.08896	0.000660252	0.00734323
2	14098613	14100020	AT2G33255	upstream 3k of TSS	-0.307757	6.08896	0.000660252	0.00734323
2	14114773	14116598	AT2G33310	upstream 3k of TSS	-0.404776	6.45025	4.79e-07	1.55e-05
2	14180987	14184191	AT2G33470	upstream 3k of TSS	-0.276852	6.89336	6.88e-05	0.00116618
2	14180987	14184191	AT2G33480	TSS to down 0.5k of TTS	-0.276852	6.89336	6.88e-05	0.00116618
2	14180987	14184191	AT2G33490	upstream 3k of TSS	-0.276852	6.89336	6.88e-05	0.00116618
2	14259871	14261384	AT2G33710	upstream 3k of TSS	-0.435337	6.22305	5.09e-07	1.64e-05
2	14259871	14261384	AT2G33720	upstream 3k of TSS	-0.435337	6.22305	5.09e-07	1.64e-05
2	14364058	14365865	AT2G33990	upstream 3k of TSS	-0.588749	6.19452	2.03e-11	1.83e-09
2	14364058	14365865	AT2G34000	TSS to down 0.5k of TTS	-0.588749	6.19452	2.03e-11	1.83e-09
2	14364058	14365865	AT2G34010	upstream 3k of TSS	-0.588749	6.19452	2.03e-11	1.83e-09
2	14371716	14374266	AT2G34020	upstream 3k of TSS	0.25208	6.99564	0.000184983	0.00258094
2	14425794	14429468	AT2G34150	upstream 3k of TSS	0.249055	7.64869	5.64e-06	0.000133876
2	14425794	14429468	AT2G34160	TSS to down 0.5k of TTS	0.249055	7.64869	5.64e-06	0.000133876
2	14425794	14429468	AT2G34170	upstream 3k of TSS	0.249055	7.64869	5.64e-06	0.000133876
2	14493351	14494167	AT2G34350	TSS to down 0.5k of TTS	-0.436579	4.90273	0.00185147	0.0165661
2	14493351	14494167	AT2G34355	upstream 3k of TSS	-0.436579	4.90273	0.00185147	0.0165661
2	14540339	14540859	AT2G34490	upstream 3k of TSS	-0.708681	3.52739	0.00608327	0.0425911
2	14540339	14540859	AT2G34500	TSS to down 0.5k of TTS	-0.708681	3.52739	0.00608327	0.0425911
2	14573211	14573808	AT2G34590	upstream 3k of TSS	-0.538298	4.61813	0.000731086	0.00794314
2	14573211	14573808	AT2G34600	TSS to down 0.5k of TTS	-0.538298	4.61813	0.000731086	0.00794314
2	14573211	14573808	AT2G34610	upstream 3k of TSS	-0.538298	4.61813	0.000731086	0.00794314
2	14748777	14749961	AT2G34960	upstream 3k of TSS	0.290735	5.70009	0.00484017	0.0356703
2	14748777	14749961	AT2G34970	TSS to down 0.5k of TTS	0.290735	5.70009	0.00484017	0.0356703
2	14748777	14749961	AT2G34980	TSS to down 0.5k of TTS	0.290735	5.70009	0.00484017	0.0356703
2	14748777	14749961	AT2G34985	upstream 3k of TSS	0.290735	5.70009	0.00484017	0.0356703
2	14748777	14749961	AT2G34990	TSS to down 0.5k of TTS	0.290735	5.70009	0.00484017	0.0356703
2	14751464	14753779	AT2G35000	TSS to down 0.5k of TTS	-0.5375	6.08394	3.46e-09	1.92e-07
2	14751464	14753779	AT2G35010	upstream 3k of TSS	-0.5375	6.08394	3.46e-09	1.92e-07
2	14751464	14753779	AT2G35020	upstream 3k of TSS	-0.5375	6.08394	3.46e-09	1.92e-07
2	14777563	14779352	AT2G35060	upstream 3k of TSS	-0.20975	6.88757	0.00259282	0.021733
2	14806467	14807554	AT2G35110	upstream 3k of TSS	0.38047	5.85626	0.000104556	0.00164856
2	14806467	14807554	AT2G35120	upstream 3k of TSS	0.38047	5.85626	0.000104556	0.00164856
2	14806467	14807554	AT2G35130	TSS to down 0.5k of TTS	0.38047	5.85626	0.000104556	0.00164856
2	14936554	14937681	AT2G35580	upstream 3k of TSS	-0.813713	5.65206	2.41e-14	4.1e-12
2	14936554	14937681	AT2G35585	upstream 3k of TSS	-0.813713	5.65206	2.41e-14	4.1e-12
2	15012370	15014558	AT2G35710	upstream 3k of TSS	-0.403196	6.66518	7.73e-08	3.08e-06
2	15012370	15014558	AT2G35720	upstream 3k of TSS	-0.403196	6.66518	7.73e-08	3.08e-06
2	15041907	15044885	AT2G35780	upstream 3k of TSS	0.191927	7.20282	0.00233046	0.0200427
2	15041907	15044885	AT2G35790	TSS to down 0.5k of TTS	0.191927	7.20282	0.00233046	0.0200427
2	15041907	15044885	AT2G35795	TSS to down 0.5k of TTS	0.191927	7.20282	0.00233046	0.0200427
2	15041907	15044885	AT2G35800	upstream 3k of TSS	0.191927	7.20282	0.00233046	0.0200427
2	15059616	15061638	AT2G35859	upstream 3k of TSS	-0.224397	6.52511	0.00414441	0.0315973
2	15059616	15061638	AT2G35860	upstream 3k of TSS	-0.224397	6.52511	0.00414441	0.0315973
2	15079675	15081601	AT2G35920	TSS to down 0.5k of TTS	-0.753866	5.61972	2.74e-12	3.13e-10
2	15083112	15084670	AT2G35930	upstream 3k of TSS	-0.516189	5.62315	1.23e-06	3.52e-05
2	15083112	15084670	AT2G35935	TSS to down 0.5k of TTS	-0.516189	5.62315	1.23e-06	3.52e-05
2	15090090	15093289	AT2G35940	upstream 3k of TSS	-0.38134	6.89883	4.16e-08	1.75e-06
2	15090090	15093289	AT2G35945	TSS to down 0.5k of TTS	-0.38134	6.89883	4.16e-08	1.75e-06
2	15100968	15101918	AT2G35950	upstream 3k of TSS	-0.541307	4.71475	0.000397244	0.0048606
2	15135765	15136849	AT2G36050	TSS to down 0.5k of TTS	-0.365385	5.25507	0.00257523	0.0216322
2	15185831	15186590	AT2G36200	upstream 3k of TSS	-0.673685	4.58567	3.59e-05	0.000667184
2	15185831	15186590	AT2G36210	TSS to down 0.5k of TTS	-0.673685	4.58567	3.59e-05	0.000667184
2	15216731	15217334	AT2G36300	upstream 3k of TSS	-0.469034	4.62128	0.00312334	0.0253312
2	15216731	15217334	AT2G36305	TSS to down 0.5k of TTS	-0.469034	4.62128	0.00312334	0.0253312
2	15256225	15258772	AT2G36380	upstream 3k of TSS	-0.302164	6.67661	5.17e-05	0.000915018
2	15274703	15276097	AT2G36400	upstream 3k of TSS	0.437767	5.79708	1.25e-05	0.00027115
2	15274703	15276097	AT2G36410	upstream 3k of TSS	0.437767	5.79708	1.25e-05	0.00027115
2	15285943	15287899	AT2G36420	upstream 3k of TSS	-0.465044	6.65212	7.07e-10	4.67e-08
2	15289044	15291608	AT2G36430	upstream 3k of TSS	-0.683872	6.13238	2.89e-14	4.72e-12
2	15289044	15291608	AT2G36440	upstream 3k of TSS	-0.683872	6.13238	2.89e-14	4.72e-12
2	15317962	15318440	AT2G36500	TSS to down 0.5k of TTS	-0.61234	4.26416	0.00112532	0.011262
2	15317962	15318440	AT2G36510	upstream 3k of TSS	-0.61234	4.26416	0.00112532	0.011262
2	15372041	15377247	AT2G36680	upstream 3k of TSS	-0.203251	7.70249	0.000160795	0.00230142
2	15372041	15377247	AT2G36690	upstream 3k of TSS	-0.203251	7.70249	0.000160795	0.00230142
2	15441835	15444193	AT2G36810	upstream 3k of TSS	-0.287978	6.16666	0.00107804	0.0108679
2	15445304	15447474	AT2G36830	TSS to down 0.5k of TTS	-0.250269	6.05968	0.00606436	0.0425355
2	15485265	15490443	AT2G36885	upstream 3k of TSS	-0.349542	7.89136	5.94e-12	6.19e-10
2	15485265	15490443	AT2G36890	TSS to down 0.5k of TTS	-0.349542	7.89136	5.94e-12	6.19e-10
2	15485265	15490443	AT2G36895	TSS to down 0.5k of TTS	-0.349542	7.89136	5.94e-12	6.19e-10
2	15485265	15490443	AT2G36900	TSS to down 0.5k of TTS	-0.349542	7.89136	5.94e-12	6.19e-10
2	15565347	15566456	AT2G37050	upstream 3k of TSS	0.354559	5.1421	0.0052752	0.0382021
2	15598637	15600626	AT2G37125	upstream 3k of TSS	-0.505738	5.87184	2.22e-07	7.96e-06
2	15598637	15600626	AT2G37130	upstream 3k of TSS	-0.505738	5.87184	2.22e-07	7.96e-06
2	15601106	15602226	AT2G37140	upstream 3k of TSS	-0.451175	5.18931	0.000295458	0.00380103
2	15612173	15616056	AT2G37160	TSS to down 0.5k of TTS	-0.180327	7.22144	0.00396164	0.030534
2	15612173	15616056	AT2G37170	TSS to down 0.5k of TTS	-0.180327	7.22144	0.00396164	0.030534
2	15612173	15616056	AT2G37180	upstream 3k of TSS	-0.180327	7.22144	0.00396164	0.030534
2	15686511	15689762	AT2G37380	TSS to down 0.5k of TTS	0.237044	7.10266	0.000272956	0.00355927
2	15693553	15696021	AT2G37390	TSS to down 0.5k of TTS	0.229169	6.42996	0.00460311	0.0342286
2	15693553	15696021	AT2G37400	TSS to down 0.5k of TTS	0.229169	6.42996	0.00460311	0.0342286
2	15718158	15719996	AT2G37440	TSS to down 0.5k of TTS	-0.375143	5.52853	0.000619011	0.00700507
2	15762532	15763389	AT2G37570	TSS to down 0.5k of TTS	-0.339035	5.72684	0.000898421	0.00948876
2	15762532	15763389	AT2G37580	upstream 3k of TSS	-0.339035	5.72684	0.000898421	0.00948876
2	15762532	15763389	AT2G37585	upstream 3k of TSS	-0.339035	5.72684	0.000898421	0.00948876
2	15801167	15806309	AT2G37670	upstream 3k of TSS	0.143071	8.4078	0.000822546	0.00879518
2	15801167	15806309	AT2G37678	TSS to down 0.5k of TTS	0.143071	8.4078	0.000822546	0.00879518
2	15801167	15806309	AT2G37680	TSS to down 0.5k of TTS	0.143071	8.4078	0.000822546	0.00879518
2	15801167	15806309	AT2G37690	upstream 3k of TSS	0.143071	8.4078	0.000822546	0.00879518
2	15828221	15828662	AT2G37740	TSS to down 0.5k of TTS	-0.640886	4.08881	0.00164438	0.0150784
2	15831041	15833137	AT2G37750	TSS to down 0.5k of TTS	-0.344043	6.79873	1.65e-06	4.61e-05
2	15831041	15833137	AT2G37760	upstream 3k of TSS	-0.344043	6.79873	1.65e-06	4.61e-05
2	15831041	15833137	AT2G37770	upstream 3k of TSS	-0.344043	6.79873	1.65e-06	4.61e-05
2	15973004	15975059	AT2G38120	TSS to down 0.5k of TTS	-0.274424	6.32772	0.00101353	0.0103795
2	15994744	15995843	AT2G38170	upstream 3k of TSS	0.347193	5.0912	0.00748908	0.0499755
2	15994744	15995843	AT2G38180	upstream 3k of TSS	0.347193	5.0912	0.00748908	0.0499755
2	16043245	16046285	AT2G38290	upstream 3k of TSS	0.174654	7.53024	0.00213606	0.0186604
2	16043245	16046285	AT2G38300	TSS to down 0.5k of TTS	0.174654	7.53024	0.00213606	0.0186604
2	16108433	16109135	AT2G38465	upstream 3k of TSS	-0.75182	4.85346	2.42e-07	8.58e-06
2	16108433	16109135	AT2G38470	TSS to down 0.5k of TTS	-0.75182	4.85346	2.42e-07	8.58e-06
2	16157643	16158644	AT2G38630	upstream 3k of TSS	-0.528329	5.16836	2.85e-05	0.000548089
2	16157643	16158644	AT2G38640	TSS to down 0.5k of TTS	-0.528329	5.16836	2.85e-05	0.000548089
2	16157643	16158644	AT2G38646	upstream 3k of TSS	-0.528329	5.16836	2.85e-05	0.000548089
2	16195199	16196121	AT2G38730	upstream 3k of TSS	-0.571304	5.25481	2.93e-06	7.7e-05
2	16195199	16196121	AT2G38740	TSS to down 0.5k of TTS	-0.571304	5.25481	2.93e-06	7.7e-05
2	16197394	16199279	AT2G38750	upstream 3k of TSS	-0.843149	5.83558	4.01e-17	1.04e-14
2	16200534	16201977	AT2G38760	upstream 3k of TSS	-0.709197	5.72988	6.67e-12	6.81e-10
2	16215890	16217523	AT2G38780	TSS to down 0.5k of TTS	-0.501365	5.77885	6.46e-07	2e-05
2	16215890	16217523	AT2G38790	upstream 3k of TSS	-0.501365	5.77885	6.46e-07	2e-05
2	16215890	16217523	AT2G38800	upstream 3k of TSS	-0.501365	5.77885	6.46e-07	2e-05
2	16224087	16224410	AT2G38820	TSS to down 0.5k of TTS	-0.818701	3.45173	0.00224287	0.0194294
2	16224087	16224410	AT2G38823	TSS to down 0.5k of TTS	-0.818701	3.45173	0.00224287	0.0194294
2	16224087	16224410	AT2G38830	upstream 3k of TSS	-0.818701	3.45173	0.00224287	0.0194294
2	16224087	16224410	AT2G38840	upstream 3k of TSS	-0.818701	3.45173	0.00224287	0.0194294
2	16234743	16236433	AT2G38860	upstream 3k of TSS	-0.358768	5.61839	0.000721475	0.00787179
2	16234743	16236433	AT2G38870	TSS to down 0.5k of TTS	-0.358768	5.61839	0.000721475	0.00787179
2	16234743	16236433	AT2G38880	upstream 3k of TSS	-0.358768	5.61839	0.000721475	0.00787179
2	16251512	16251819	AT2G38920	upstream 3k of TSS	-1.0009	3.45028	0.000220187	0.00297578
2	16257355	16257827	AT2G38940	TSS to down 0.5k of TTS	-0.788728	4.17081	6.61e-05	0.00112675
2	16257355	16257827	AT2G38950	upstream 3k of TSS	-0.788728	4.17081	6.61e-05	0.00112675
2	16303281	16304025	AT2G39040	upstream 3k of TSS	-0.590858	4.80564	6.09e-05	0.00104711
2	16303281	16304025	AT2G39050	upstream 3k of TSS	-0.590858	4.80564	6.09e-05	0.00104711
2	16324854	16331543	AT2G39130	upstream 3k of TSS	0.255701	8.17112	3.54e-08	1.52e-06
2	16324854	16331543	AT2G39140	upstream 3k of TSS	0.255701	8.17112	3.54e-08	1.52e-06
2	16337313	16343925	AT2G39170	upstream 3k of TSS	0.199843	8.56049	8.51e-07	2.55e-05
2	16337313	16343925	AT2G39175	TSS to down 0.5k of TTS	0.199843	8.56049	8.51e-07	2.55e-05
2	16337313	16343925	AT2G39180	TSS to down 0.5k of TTS	0.199843	8.56049	8.51e-07	2.55e-05
2	16357724	16359976	AT2G39200	upstream 3k of TSS	-0.541549	6.36374	6.77e-11	5.44e-09
2	16448916	16449738	AT2G39375	TSS to down 0.5k of TTS	-0.524734	4.57141	0.00128845	0.0124783
2	16448916	16449738	AT2G39380	upstream 3k of TSS	-0.524734	4.57141	0.00128845	0.0124783
2	16450477	16452033	AT2G39390	TSS to down 0.5k of TTS	-0.202061	6.7959	0.00485762	0.0357354
2	16450477	16452033	AT2G39400	upstream 3k of TSS	-0.202061	6.7959	0.00485762	0.0357354
2	16455696	16456189	AT2G39410	TSS to down 0.5k of TTS	-0.630376	4.11018	0.00178653	0.0160499
2	16460307	16462808	AT2G39415	upstream 3k of TSS	-0.408534	6.71522	3.14e-08	1.36e-06
2	16460307	16462808	AT2G39420	TSS to down 0.5k of TTS	-0.408534	6.71522	3.14e-08	1.36e-06
2	16460307	16462808	AT2G39430	upstream 3k of TSS	-0.408534	6.71522	3.14e-08	1.36e-06
2	16465776	16466993	AT2G39435	TSS to down 0.5k of TTS	-0.355443	5.46798	0.00149894	0.0140296
2	16496093	16497086	AT2G39510	upstream 3k of TSS	-0.911397	5.00419	4.96e-11	4.11e-09
2	16496093	16497086	AT2G39518	TSS to down 0.5k of TTS	-0.911397	5.00419	4.96e-11	4.11e-09
2	16496093	16497086	AT2G39520	upstream 3k of TSS	-0.911397	5.00419	4.96e-11	4.11e-09
2	16528606	16529464	AT2G39640	upstream 3k of TSS	-0.35265	5.19977	0.00435804	0.0328228
2	16528606	16529464	AT2G39650	TSS to down 0.5k of TTS	-0.35265	5.19977	0.00435804	0.0328228
2	16531465	16532855	AT2G39660	upstream 3k of TSS	-0.423265	5.68263	4.63e-05	0.000827661
2	16531465	16532855	AT2G39670	upstream 3k of TSS	-0.423265	5.68263	4.63e-05	0.000827661
2	16547899	16549398	AT2G39700	upstream 3k of TSS	0.337881	5.6728	0.00119836	0.0118273
2	16553566	16559524	AT2G39705	TSS to down 0.5k of TTS	0.279581	8.15914	1.96e-09	1.17e-07
2	16572505	16573564	AT2G39730	TSS to down 0.5k of TTS	-0.644171	5.06065	1.2e-06	3.45e-05
2	16572505	16573564	AT2G39740	upstream 3k of TSS	-0.644171	5.06065	1.2e-06	3.45e-05
2	16603927	16604947	AT2G39800	upstream 3k of TSS	0.309803	5.46165	0.00583071	0.0413831
2	16607088	16613327	AT2G39805	TSS to down 0.5k of TTS	0.218381	7.9392	1.26e-05	0.000272645
2	16607088	16613327	AT2G39810	upstream 3k of TSS	0.218381	7.9392	1.26e-05	0.000272645
2	16643083	16647682	AT2G39865	upstream 3k of TSS	0.224245	7.35791	0.000188769	0.00262668
2	16643083	16647682	AT2G39870	TSS to down 0.5k of TTS	0.224245	7.35791	0.000188769	0.00262668
[truncated: 3,133 more rows]

## Sheet: Sheet 2
Sheet 2. H3K9ac normalized counts for wox5-1 QC and wild-type QC. "Chrom": chromosome name. "Start": start position of peak. "End": end position of peak. # Columns D to F are normalized counts for wild-type QC samples. # Columns G to I are normalized counts for mutant wox5-1 QC samples.
Chrom	Start	End	WT-1	WT-2	WT-3	wox5-1	wox5-2	wox5-3
1	2758	3137	3.32962	4.03176	3.47779	3.89386	3.61616	3.60441
1	3657	4286	4.47207	4.62157	4.9649	4.61862	3.91923	4.22956
1	7632	8848	5.946	5.96082	5.86446	6.0621	6.01826	5.96494
1	11701	14583	7.16204	7.41223	7.43122	7.31977	7.31082	7.45478
1	23072	23867	5.67316	5.53683	5.76137	5.56718	5.61146	5.10547
1	32187	33372	5.89172	5.93768	5.96912	5.96425	5.84523	5.8562
1	36737	37781	5.26704	5.03903	5.3736	5.21275	5.21356	5.05269
1	40927	41336	4.31595	4.0889	3.85083	4.14418	3.53919	3.69905
1	45118	45917	4.96802	5.00973	4.80444	4.94606	5.11092	4.75519
1	47314	47799	4.47207	4.41363	4.20526	4.03825	4.29188	4.37998
1	48352	53885	8.41949	8.27354	8.31109	8.41213	8.40804	8.25218
1	56943	58005	5.45345	5.1903	5.03087	5.01749	4.97142	4.84071
1	58640	59155	4.1095	4.14387	4.48957	3.47375	3.65315	3.74414
1	62359	64583	6.59888	6.72658	6.72447	6.75655	6.9097	6.85363
1	72310	73367	5.91912	5.91415	5.85539	6.007	5.81289	5.80392
1	74088	76471	6.43775	6.34784	6.28514	5.65939	5.88465	5.94577
1	77715	80228	6.59322	6.50306	6.69426	6.92948	6.85121	6.69618
1	80902	81418	4.54422	4.24789	4.66599	4.75863	4.73307	4.40827
1	86598	88250	6.00684	6.0354	6.0588	6.23988	6.06705	5.99323
1	88610	89619	5.53834	5.53683	5.57496	5.63234	5.58299	5.41526
1	91028	92398	5.53834	5.80754	5.81851	5.68595	5.75451	5.87659
1	94993	96859	5.84488	5.85773	6.05088	6.007	6.21665	6.11837
1	96904	98858	6.12134	6.29418	6.35762	6.60709	6.40736	6.43258
1	99739	101053	6.2347	5.91415	6.06669	5.5861	5.62083	5.71612
1	108777	110322	6.46279	6.4658	6.54987	6.58375	6.43948	6.64361
1	114199	115743	6.21273	6.04986	6.01873	6.15373	6.04634	6.18529
1	116419	118679	6.36657	6.52393	6.47483	6.5743	6.53672	6.63765
1	127834	128194	4.25991	4.17058	4.20526	4.09219	4.11755	4.48995
1	129389	130555	5.38961	5.73779	5.47186	5.1249	5.04286	4.8198
1	135564	136891	5.946	6.0924	5.78067	5.98578	5.81289	5.99323
1	141804	143909	6.83292	6.69472	6.72944	6.55042	6.55149	6.57664
1	147163	147545	4.39612	3.81179	3.77587	3.98222	3.97873	3.27636
1	154550	156317	5.85437	6.07129	5.81851	5.24882	5.13727	4.96017
1	157452	159016	5.8638	6.0854	5.74181	5.91272	5.96776	6.02098
1	159234	160763	5.49045	5.64557	5.83707	5.55762	5.53425	5.62264
1	161654	164302	7.11148	7.3925	7.34633	7.14578	7.07559	7.14173
1	178667	179276	4.49652	4.64081	4.58047	4.67273	4.6981	4.37998
1	179455	183272	8.2803	8.26891	8.23092	8.22713	8.13809	8.16575
1	183549	184453	4.69973	4.96464	5.10929	5.0451	5.13727	5.10547
1	185134	185898	4.72064	4.83703	4.72696	4.54317	4.46831	4.97916
1	186163	188278	6.09756	6.00603	6.20883	5.99289	6.17909	6.06607
1	195523	198891	7.03006	7.10457	7.10738	6.87667	6.8631	6.85363
1	199154	201224	7.65291	7.55342	7.66469	7.49268	7.51553	7.43085
1	220405	221097	4.49652	4.71528	4.64508	4.46356	4.54904	4.97916
1	225433	230162	7.94711	8.03267	7.96385	7.89101	7.75558	7.90292
1	236692	237751	5.78658	5.76434	5.76137	5.79568	5.63939	5.56097
1	245486	245902	4.82087	4.69702	4.62387	4.58139	4.16955	4.54195
1	262909	263614	4.72064	5.1235	4.36723	4.82385	4.64399	5.18937
1	266494	268064	6.03216	6.04265	5.92643	5.94971	6.02533	5.93609
1	270986	271754	4.76157	4.75113	5.0469	5.20052	5.34372	5.22162
1	274335	274628	4.04465	3.77744	4.34147	3.92392	3.85716	3.65251
1	277636	278739	5.71544	5.4631	5.56386	5.56718	5.61146	5.71612
1	281894	282211	3.09356	3.23529	3.32841	3.47375	3.23201	4.26093
1	284511	285310	4.65699	4.64081	4.78546	5.01749	4.89626	4.733
1	293102	294973	6.39936	6.39958	6.25786	6.55042	6.61381	6.44628
1	295193	295763	4.31595	4.39109	4.44187	4.24287	4.03587	4.29162
1	297238	299363	6.70761	6.72207	6.74917	6.53102	6.40194	6.43945
1	300222	300523	3.66779	3.74225	3.37994	3.34637	3.0218	3.00717
1	300583	302768	6.65427	6.88016	6.59962	6.70987	6.62317	6.67887
1	305695	306257	4.74125	4.58231	4.55828	4.93133	4.66225	5.0705
1	315107	316927	6.19789	6.27584	6.43275	6.4194	6.41277	6.33279
1	322204	323724	5.93709	5.96082	6.0588	6.08888	6.08746	5.97443
1	325326	326096	5.17913	5.08188	4.78546	5.01749	4.94183	4.88164
1	337195	339023	6.21273	6.0924	6.32513	6.15373	6.10759	6.16885
1	343837	344958	4.98541	5.30327	5.42357	5.39547	5.16315	5.37282
1	345454	348687	7.34822	7.37538	7.30027	7.29985	7.38142	7.41351
1	354278	354951	4.78161	4.43582	4.99826	4.63689	4.6981	4.61659
1	362364	363134	4.82087	5.15059	5.15438	5.20052	5.25024	4.90168
1	388644	390587	6.44405	6.48189	6.32513	6.28111	6.56126	6.5259
1	392877	393877	5.13308	5.29114	4.85993	5.29555	5.12416	4.97916
1	395690	396366	4.87783	4.87001	5.15438	4.65492	4.68029	4.54195
1	401336	401923	5.19416	5.37394	5.3086	5.43775	5.32091	5.38711
1	403763	405535	6.41227	6.3653	6.34471	6.6255	6.5218	6.42567
1	408716	409169	4.39612	4.06061	4.31523	4.26652	4.54904	4.32168
1	410613	412415	6.27059	6.30628	6.45694	6.56479	6.54659	6.45309
1	442200	443220	5.62961	5.95315	5.66079	5.61402	5.77143	5.67014
1	444912	446455	5.946	6.0924	6.08233	6.02791	6.01115	5.86643
1	449987	450388	4.23106	4.11665	4.14696	3.8318	3.97873	4.1975
1	452264	453650	5.88247	5.79042	5.82782	5.55762	5.47349	5.82506
1	455569	456660	5.52652	5.57733	5.84626	5.50888	5.63939	5.38711
1	462465	463743	5.87317	6.23212	6.05088	6.19128	6.01115	6.09246
1	466303	469110	7.37484	7.41503	7.49396	7.17106	7.31371	7.2512
1	469478	471532	6.53539	6.42199	6.50995	6.44554	6.51679	6.39773
1	474333	479582	7.64746	7.70046	7.78426	7.45457	7.33379	7.26673
1	490941	491963	5.64062	5.60697	5.90899	5.56718	5.63939	5.77162
1	493164	494477	5.60733	5.73779	5.74181	5.54801	5.56369	5.48332
1	514010	515344	5.74636	5.49516	5.81851	5.21275	5.49403	5.13962
1	517145	517479	4.31595	4.0889	3.65558	3.86316	3.94928	4.16471
1	517939	519000	5.8638	6.02811	5.86446	5.89765	5.77982	5.94577
1	522322	523077	4.31595	4.64081	4.46591	4.19437	4.21973	4.56726
1	523209	524468	5.73613	5.84948	5.53004	5.53832	5.36618	5.44287
1	537869	538583	5.42825	5.37394	5.28176	5.0451	5.56369	5.1564
1	544441	544912	4.52057	4.19682	3.95644	3.79974	3.97873	3.91159
1	554473	556002	6.17535	6.07129	6.1207	5.84364	5.77982	5.79323
1	564082	565062	5.00258	4.97983	4.93075	5.43775	5.12416	4.94094
1	569349	570101	4.87783	4.62157	4.85993	4.74186	4.91161	4.77705
1	580615	581353	5.13308	5.31529	5.36083	5.21275	5.51428	5.28401
1	592095	593421	5.92813	6.07836	5.79972	5.98578	6.17909	5.95539
1	601642	603203	5.79646	5.82447	6.0588	5.89765	5.82105	5.83551
1	608653	609767	5.91004	5.89024	5.82782	5.84364	5.78816	5.64658
1	616942	619338	6.36657	6.43857	6.37042	6.007	6.19172	6.18529
1	621326	623110	6.47515	6.39958	6.48663	6.22185	6.41277	6.39773
1	626529	627592	5.61851	5.58728	5.74181	5.85148	5.71131	5.56097
1	628996	631759	6.62129	6.66684	6.54987	6.53102	6.56126	6.74691
1	635397	636283	5.20903	5.32721	5.09395	4.70771	4.64399	5.05269
1	637840	638913	5.60733	5.47386	5.43579	5.20052	5.44213	5.56097
1	641505	642285	4.93262	5.02445	5.15438	5.24882	4.73307	4.92144
1	643128	645091	6.80872	6.90821	6.93722	6.54075	6.62782	6.57664
1	650893	651920	5.59606	5.45225	5.5969	5.35191	5.47349	5.49656
1	653629	654382	4.98541	5.32721	5.10929	4.21882	4.4474	4.68755
1	657129	658392	5.61851	5.6645	5.5969	5.53832	5.23811	5.23747
1	661491	662274	4.54422	4.90225	4.48957	3.8318	4.14379	3.78786
1	669187	669866	5.64062	5.3624	5.24054	5.45843	5.23811	5.44287
1	686570	687279	5.61851	5.70161	5.66079	5.57667	5.56369	5.80392
1	691862	692540	4.74125	4.65979	5.01466	4.85539	4.9268	5.01639
1	701332	702523	5.80627	5.49516	5.79022	5.71202	5.61146	5.52267
1	704461	706835	6.45657	6.49251	6.58322	6.34914	6.41277	6.61355
1	726534	727340	5.4026	5.41921	5.07843	5.3847	5.43152	5.63466
1	737074	738075	5.80627	5.92204	5.9002	6.0621	5.62083	5.96494
1	739652	740720	5.3499	5.37394	5.33495	5.41676	5.60204	5.34382
1	745889	746894	5.65155	5.49516	5.74181	5.74607	5.72006	5.71612
1	749224	749941	4.49652	4.83703	4.91337	5.0722	4.6981	4.96017
1	755654	757053	5.96365	5.77309	6.03489	5.85928	5.93057	6.10115
1	760911	762217	5.38961	5.69242	5.44792	5.62321	5.54413	5.46996
1	773396	773931	4.52057	4.45768	4.36723	4.77521	4.52928	4.46324
1	775497	776083	4.63513	4.50043	4.60233	4.8397	4.66225	4.77705
1	782574	783844	5.78658	5.79901	5.63981	5.92019	5.82915	5.72739
1	785165	789050	7.21088	7.31379	7.34957	7.21122	7.26972	7.00948
1	790065	791408	5.71544	5.69242	5.49542	5.62321	5.8532	5.83551
1	794348	795532	5.91004	5.80754	5.6292	5.85148	5.98237	5.97443
1	797881	798564	4.87783	4.60207	4.78546	4.65492	4.94183	4.75519
1	799110	799469	3.90548	3.70618	4.05485	3.69904	3.75876	3.65251
1	802734	803778	5.95485	6.07836	5.93507	5.85928	5.73739	5.92634
1	807372	808032	5.1174	4.87001	5.01466	4.52368	4.9268	4.79858
1	818580	819876	6.2347	6.20653	6.33821	6.16005	6.39103	6.33279
1	823432	824856	5.50257	5.71981	5.65034	5.79568	5.64858	5.74968
1	826667	827067	4.36989	4.22258	3.81384	4.46356	4.26823	4.02555
1	830677	831136	4.52057	3.70618	4.31523	4.28979	4.03587	4.51619
1	835778	836361	5.08552	4.97983	4.85993	4.88625	4.98599	4.84071
1	843680	844033	4.17156	3.37968	3.65558	3.51383	3.23201	3.33648
1	846356	849076	7.29693	7.22098	7.29356	7.31694	7.37312	7.23154
1	852189	853838	6.33302	6.31229	6.35118	6.16635	6.26525	6.07492
1	862918	864659	6.10553	6.39392	6.1873	6.10208	6.07388	6.21762
1	867150	867535	4.36989	4.29722	4.58047	4.56241	4.06362	3.83029
1	870451	871486	5.01956	5.47386	5.44792	5.307	5.23811	5.01639
1	875489	876072	5.38961	5.35077	5.47186	5.56718	5.49403	5.17298
1	876791	877270	4.61293	4.60207	4.60233	4.94606	4.94183	4.86132
1	879057	880121	5.46589	5.80754	5.74181	5.70338	5.63014	5.77162
1	883097	883981	5.25275	5.40803	5.1691	5.0722	5.27418	5.31423
1	891633	892453	5.22375	5.37394	5.6292	5.45843	5.16315	5.37282
1	895002	898049	7.83172	7.78502	7.86785	7.91926	7.98871	7.93244
1	899609	900132	4.36989	4.17058	4.44187	4.50391	4.66225	4.37998
1	900735	902270	6.64883	6.62881	6.72944	6.47629	6.47607	6.47999
1	903045	904022	4.89632	5.02445	5.09395	5.01749	4.97142	4.71045
1	910836	911169	4.36989	3.55215	4.17641	3.95336	3.97873	3.69905
1	917441	919128	6.03216	6.20006	6.00238	6.08888	6.03937	6.03918
1	930704	932084	6.45033	6.24475	6.51572	6.30414	6.25926	6.37641
1	932377	934978	6.91232	6.91613	6.8255	6.78548	6.62782	6.64361
1	935825	938615	7.21457	7.28351	7.25268	7.30557	7.33094	7.35658
1	942841	943360	4.52057	4.52134	4.44187	4.69033	4.50924	4.59213
1	952473	952799	4.2882	4.03176	3.52433	3.59079	3.72441	3.07932
1	957199	957912	4.87783	4.54195	4.36723	5.0451	4.89626	4.88164
1	966097	967191	5.29519	5.1903	5.53004	5.46866	5.43152	5.34382
1	967827	970602	7.2617	7.34638	7.37836	7.22939	7.22742	7.07271
1	971107	973705	6.63237	6.64795	6.85311	6.63915	6.59016	6.63166
1	973943	974509	4.42188	3.94156	3.98999	4.52368	4.58777	4.35113
1	976024	978032	6.29867	6.47654	6.23705	6.2869	6.20424	6.07492
1	978920	979886	5.16395	4.56227	4.6866	5.00348	5.28601	4.90168
1	980509	984197	7.37154	7.38397	7.32348	7.58021	7.63824	7.52429
1	991139	992401	6.09756	6.04265	5.88244	6.07555	5.99683	5.79323
1	993374	994058	4.78161	4.62157	4.76622	4.77521	4.9567	4.733
1	996037	996758	5.19416	5.32721	5.09395	5.49893	5.13727	5.56097
1	1004519	1006013	6.40583	6.58975	6.62119	6.4194	6.51679	6.41874
1	1008196	1009496	6.05703	6.07836	6.17276	6.08223	5.93057	6.03918
1	1012895	1014214	5.3499	5.37394	5.75162	5.48891	5.47349	5.54832
1	1017744	1019507	6.38634	6.22577	5.93507	6.33802	6.22281	6.28782
1	1021570	1022048	4.56749	4.27277	4.34147	4.60013	4.50924	4.22956
1	1027249	1028822	6.58184	6.53426	6.62654	6.60709	6.48636	6.60135
1	258829	259144	4.17156	4.11665	3.98999	4.14418	4.24419	3.69905
1	269547	270098	4.98541	4.9493	5.13951	5.00348	5.11092	4.84071
1	1048929	1049862	5.41548	5.31529	5.51859	5.22487	5.34372	5.26866
1	303620	304079	4.07744	4.36818	4.23355	4.74186	4.48892	4.40827
1	1050604	1051817	6.24916	6.16062	6.20169	6.26358	6.03236	5.98386
1	1057308	1057785	4.52057	4.75113	4.55828	4.82385	4.62549	4.56726
1	458391	460559	5.83532	6.24475	6.13577	5.92019	5.33236	5.46996
1	1073275	1073927	5.3228	5.35077	5.33495	5.37385	5.49403	5.38711
1	1079810	1080872	5.73613	5.71981	5.94366	5.957	5.75451	5.93609
1	1086310	1086731	4.52057	4.32126	4.34147	4.31269	4.14379	4.32168
1	1096586	1097896	6.07338	5.93768	6.0978	6.06884	6.19172	5.91653
1	767470	767875	3.79153	4.54195	4.08621	4.03825	3.49912	3.83029
1	1107908	1108959	5.65155	5.60697	5.85539	5.92019	5.98961	6.03918
1	1109471	1110289	5.30906	5.13711	5.03087	5.20052	5.34372	5.1564
1	1113678	1115129	5.87317	5.9836	5.73193	5.96425	5.8047	5.70476
1	1125493	1126909	5.84488	5.77309	6.01057	5.75446	5.82105	5.90664
1	1128247	1129819	5.85437	6.02079	5.63981	5.63234	5.53425	5.50967
1	1129929	1134440	7.13503	7.22417	7.41896	6.98043	7.01293	7.00486
1	1135724	1138650	7.21088	7.20168	7.22829	6.93687	6.93621	7.08152
1	1134962	1135363	4.01109	4.19682	3.81384	3.92392	4.19486	3.55466
1	1138864	1139803	5.1174	5.05345	5.03087	5.36292	4.83319	5.05269
1	1140254	1143206	7.06727	7.14555	7.09587	7.14578	7.1159	7.05044
1	1215801	1217292	6.16776	6.02079	6.14324	6.34359	6.14703	6.23352
1	1145296	1146941	6.46898	6.60941	6.64245	6.10864	6.24722	6.16056
1	1147182	1148693	6.62129	6.34198	6.53289	6.34359	6.43948	6.36923
1	1153747	1155240	6.01533	6.23212	6.18005	6.07555	6.08069	6.14383
1	1156703	1157769	5.89172	5.70161	5.63981	5.78753	5.63939	5.67014
1	1163303	1164873	6.81359	6.6527	6.7926	6.75655	6.84722	6.63765
1	1509402	1511181	6.57612	6.80967	6.65296	6.86122	6.69144	6.69044
1	1523689	1524155	4.23106	3.87813	4.23355	4.26652	4.24419	3.87152
1	1166694	1170056	6.97021	7.11836	7.04889	7.20817	7.23354	7.15848
1	1183031	1183763	5.22375	5.38539	5.10929	5.32963	5.07047	5.13962
1	1658284	1662390	7.59464	7.7807	7.69043	7.71525	7.61499	7.70334
1	1187322	1188862	6.54128	6.58975	6.64771	6.49142	6.66452	6.51943
1	1190460	1192257	6.59888	6.29418	6.49834	6.61633	6.60911	6.58286
1	1726443	1727497	5.8257	5.79042	5.69171	5.65939	5.96776	5.82506
1	1197176	1199435	6.95705	7.00045	6.88913	7.07722	7.02356	6.98151
1	1762457	1762936	4.07744	3.51093	3.81384	4.33523	4.33805	4.66428
1	1200313	1203849	7.52206	7.63722	7.76985	7.67384	7.65201	7.57508
1	1988987	1990291	6.22009	6.14049	6.19451	6.21579	6.31804	6.33279
1	1991302	1993182	6.77413	6.83911	6.61583	6.79365	6.83117	6.80658
1	2011780	2012141	3.94155	3.51093	3.56942	3.86316	3.68922	3.65251
1	2036051	2036451	4.14086	3.94156	3.81384	3.30128	3.45789	3.44969
1	1219061	1220130	4.91459	4.71528	4.85993	4.75863	4.94183	5.34382
1	2076508	2077303	5.26704	4.97983	5.22653	4.97506	4.86507	4.64063
1	1226550	1227371	5.52652	5.59716	5.73193	5.60477	5.44213	5.71612
1	1230159	1230479	4.54422	3.97226	3.85083	4.28979	4.11755	4.35113
1	1231285	1236548	7.97566	8.04716	7.9931	8.10946	8.09336	8.07381
1	2107455	2110160	6.87083	6.80541	6.80679	6.63007	6.73954	6.73579
1	2154875	2156103	5.99831	5.94543	5.72198	6.17263	6.15994	6.07492
1	1237882	1239054	5.89172	5.77309	5.58597	5.92019	5.78816	5.95539
1	1240144	1241366	5.80627	5.64557	5.58597	5.69469	5.61146	5.80392
1	1242375	1243162	6.34654	6.20653	6.09008	6.04168	6.07388	6.16056
1	2218485	2219885	5.68385	5.6645	5.66079	5.9052	5.64858	5.52267
1	1248288	1248809	4.74125	4.06061	4.44187	4.42204	4.3606	4.48995
1	2239523	2241037	5.05291	5.03903	5.09395	5.7628	5.54413	5.72739
1	2241427	2242453	4.63513	4.43582	4.51283	5.24882	4.9567	5.35839
1	1260813	1261633	5.64062	5.16395	5.55268	5.21275	5.37728	5.2992
1	2332189	2334703	7.10751	6.95891	7.10738	6.88434	6.70912	6.79591
1	1280469	1280903	4.36989	4.29722	3.77587	3.79974	3.61616	3.65251
1	1290571	1292729	6.70236	6.96273	6.76864	6.85733	6.89047	6.82243
1	2620022	2623325	7.18479	7.28351	7.16727	6.98756	6.81085	7.02327
1	2623895	2629995	8.18196	8.25805	8.17367	7.38605	7.4902	7.41002
1	2735616	2737778	7.04672	7.20492	7.00853	7.07387	6.90204	7.05044
1	2860390	2861414	4.93262	5.17719	5.07843	5.32963	5.16315	5.38711
1	2861630	2862292	4.44719	3.87813	4.44187	4.58139	4.33805	4.54195
1	1304434	1305500	5.6624	5.15059	5.32184	5.43775	5.38829	5.40125
1	1305866	1307909	6.59888	6.53426	6.63716	6.78138	6.72658	6.79055
1	1313203	1314829	6.54128	6.35369	6.56664	6.5743	6.54659	6.81188
1	3125298	3126106	5.33641	5.15059	5.10929	5.11191	5.11092	5.31423
1	3201828	3202695	5.05291	5.25415	4.70692	5.16321	5.00042	5.44287
1	1332224	1333540	5.68385	5.94543	6.04291	6.06884	6.02533	5.97443
1	3246767	3247565	4.74125	4.69702	5.01466	4.61862	4.4474	4.51619
1	3247679	3248057	3.75145	4.00231	3.6968	3.86316	3.72441	3.69905
1	3248500	3249048	4.1095	4.58231	4.02278	4.06547	3.85716	4.09681
1	3249485	3250180	4.59039	5.03903	4.84167	4.94606	4.64399	4.90168
1	1336308	1338197	6.33302	6.41642	6.53289	6.3874	6.57096	6.36923
1	3303841	3307655	7.39774	7.46714	7.55688	7.56837	7.60558	7.52105
1	1342522	1343902	5.946	6.0924	6.10547	6.16635	6.134	6.02098
1	3361335	3361705	3.86849	4.00231	3.95644	4.0105	4.54904	4.51619
1	1345015	1345609	5.37649	5.16395	5.10929	5.17575	5.45266	5.25315
1	3422319	3425204	6.71805	6.93962	6.93291	6.51136	6.52679	6.38355
1	3470121	3470543	4.59039	4.11665	4.28852	4.54317	4.56854	4.59213
1	3513920	3515043	5.42825	5.70161	5.6292	5.91272	5.5243	5.90664
1	1350130	1350806	5.08552	5.31529	4.6866	5.1249	5.15027	5.18937
1	3575552	3577676	5.96365	6.13372	6.1131	6.41412	6.22281	6.51943
1	1357501	1358428	5.59606	5.35077	5.25441	5.7628	5.62083	5.69331
1	3611050	3613562	6.62684	6.91218	6.45694	6.68814	6.73091	6.92389
1	1361202	1362815	5.5617	5.86592	5.76137	5.89006	5.77982	5.80392
1	1368018	1368819	5.1174	5.2416	5.36083	5.41676	5.25024	5.26866
1	3874506	3874814	4.25991	3.9102	4.41742	3.47375	3.85716	3.95059
1	1372496	1373379	5.49045	5.4631	5.66079	5.44812	5.27418	5.56097
1	3935864	3939656	7.56604	7.61793	7.51139	7.76176	7.75132	7.69188
1	1375242	1375713	4.56749	4.56227	4.58047	4.69033	4.56854	4.37998
1	3951374	3952094	4.84011	5.05345	4.84167	5.23689	5.09756	4.86132
1	3967330	3968306	5.79646	5.84948	5.63981	5.71202	5.763	5.61051
1	1383780	1384513	5.05291	4.97983	5.09395	5.24882	5.35499	5.45648
1	1390391	1391155	5.3499	5.00973	4.9649	5.32963	5.28601	5.0705
1	4009421	4011641	6.67584	6.73108	6.58871	6.79365	6.82308	6.80658
1	1398321	1399813	5.72582	5.75555	5.78067	6.11517	5.65771	5.84589
1	1400841	1401866	5.38961	5.25415	5.44792	5.72061	5.42083	5.35839
1	1406866	1407529	4.78161	4.9181	5.03087	5.11191	5.00042	5.01639
1	1409949	1411798	6.80872	6.68549	6.63716	6.77727	6.74811	6.93366
1	4339651	4340758	5.53834	5.35077	5.26815	4.93133	4.81698	5.0705
1	1415064	1416362	5.65155	5.54706	5.48369	5.63234	5.54413	5.58596
1	1417627	1419660	6.5116	6.50831	6.66339	6.55042	6.69588	6.70191
1	1420936	1421937	5.10155	5.1235	5.06275	5.26064	5.26226	5.40125
1	1424818	1427824	6.8755	6.90821	7.06078	6.49142	6.43948	6.40476
1	4576088	4581890	8.61921	8.73164	8.61112	8.61229	8.58359	8.58982
1	4583507	4585175	6.64336	6.71755	6.57772	6.56002	6.45528	6.39773
1	1431991	1432856	5.03633	4.9493	4.93075	5.0451	4.9567	5.20559
1	4611512	4616887	7.9908	8.09676	8.13483	7.84855	7.98871	7.8626
1	4693231	4696507	7.30041	7.31079	7.25613	6.88051	7.00937	7.04144
1	1440700	1441370	4.84011	4.69702	4.72696	5.03136	4.9567	5.03465
1	4800605	4802241	5.60733	5.89826	5.88244	5.77933	5.98237	5.90664
1	1450107	1451164	5.76661	5.82447	5.94366	5.99996	5.91542	5.88668
1	1452131	1452706	4.61293	4.76872	4.6866	4.11842	4.24419	4.22956
1	1454032	1455325	5.74636	5.95315	6.02683	5.82783	5.8047	5.52267
1	4900601	4901963	5.1486	5.59716	5.51859	5.43775	5.50419	5.53555
1	1457713	1458835	5.52652	5.51614	5.36083	5.94239	5.68476	5.62264
1	4915656	4916432	5.53834	5.6264	5.69171	5.05871	5.18857	5.0705
1	1462574	1462981	4.20162	4.14387	3.8869	3.76695	3.41546	3.65251
1	4951765	4952996	5.36325	5.05345	5.01466	5.46866	5.20112	5.38711
1	4953009	4953300	2.24556	2.89425	3.21948	3.34637	2.96408	3.39419
1	1469690	1470620	4.80137	5.05345	5.01466	4.58139	4.68029	4.86132
1	4996972	4997706	4.78161	4.62157	4.36723	5.05871	4.784	4.79858
1	1475384	1476326	5.74636	5.72883	5.50705	5.6683	5.57337	5.63466
1	5127819	5131671	7.36159	7.20492	7.28007	7.01225	6.93996	6.92878
1	5145910	5146213	4.01109	3.55215	3.65558	4.14418	3.8251	3.95059
1	5164258	5170796	8.37731	8.26891	8.23967	8.34845	8.3416	8.36833
1	1482644	1483140	4.36989	4.50043	4.55828	4.33523	4.26823	4.56726
1	1485872	1487244	6.21273	6.30628	6.20883	6.05532	6.25926	6.36201
1	1489669	1491235	5.91912	5.78178	5.9002	6.10208	6.07388	6.09246
1	5298040	5300693	7.28294	7.16561	7.08427	7.30842	7.34231	7.40652
1	1492234	1494523	6.93932	6.83494	6.83937	7.00172	6.90204	6.91406
1	5351114	5351704	4.36989	4.34492	4.2613	4.82385	4.66225	4.46324
1	5358354	5358845	4.36989	4.43582	4.17641	4.31269	4.19486	3.44969
1	1501031	1502076	5.52652	5.55722	5.69171	5.54801	5.6758	5.78247
1	1503100	1503841	4.96802	4.99486	4.98168	5.0451	5.20112	5.1564
1	5410683	5411679	5.64062	5.50569	5.5969	5.23689	5.26226	5.58596
1	5419656	5421574	7.22924	7.16229	7.08038	7.06716	7.09252	7.21562
1	5422229	5422904	4.52057	4.82025	4.6866	4.97506	4.9567	4.75519
1	1505041	1505927	5.50257	5.16395	5.51859	5.32963	5.22589	4.99789
1	5441214	5446097	7.42984	7.43169	7.43122	7.51259	7.48764	7.47499
1	5446863	5448064	5.16395	5.49516	5.25441	5.48891	5.21356	5.64658
1	5478063	5482518	7.67182	7.78286	7.63849	7.61748	7.65657	7.62414
1	1511854	1512514	4.82087	4.76872	4.94793	4.79161	4.71569	4.94094
1	5628697	5630081	6.51758	6.69472	6.46293	6.45586	6.51679	6.75794
1	5668380	5669010	4.96802	5.02445	5.10929	5.01749	5.30937	4.88164
1	5685144	5687139	6.38634	6.38254	6.48663	6.40349	6.36896	6.41177
1	5723056	5723746	4.89632	4.9493	4.87797	5.03136	4.97142	4.97916
1	5757372	5758661	4.98541	5.21618	5.24054	5.28401	5.51428	5.54832
1	1533032	1534572	6.1829	6.0354	6.1207	6.08223	5.87685	6.12691
1	1536600	1537778	5.5617	5.57733	5.57496	5.88242	5.41007	5.58596
1	5827163	5830526	7.47053	7.53554	7.59554	7.39144	7.3564	7.2551
1	5837562	5838249	5.06931	5.1903	5.3736	5.20052	5.28601	5.28401
1	5857664	5858630	5.26704	5.09589	5.36083	4.90143	4.66225	4.88164
1	1546138	1546993	5.28118	5.1235	5.36083	4.74186	4.97142	4.733
1	1547369	1547847	3.97674	4.41363	4.05485	3.62778	3.45789	3.65251
1	1548892	1550233	5.59606	5.41921	5.65034	5.36292	5.37728	5.56097
1	5946617	5947433	5.28118	5.39675	5.48369	5.45843	5.27418	5.58596
1	6103309	6104244	4.98541	5.17719	5.07843	4.69033	4.89626	4.8198
1	6106407	6107217	4.91459	4.90225	4.74672	4.96063	4.83319	5.20559
1	6134500	6135354	5.25275	5.22895	5.1981	5.15055	5.26226	5.31423
1	1563393	1565308	6.20533	6.4978	6.41433	6.60709	6.36896	6.57664
1	6165223	6165839	5.03633	5.02445	4.84167	5.20052	5.17592	5.0705
1	1569325	1570158	5.19416	5.00973	5.21239	5.0722	5.08408	4.94094
1	6219544	6222693	7.74509	7.76982	7.8009	7.85831	7.82206	7.70903
1	1576873	1577580	5.01956	4.83703	4.85993	4.58139	4.81698	5.0705
1	6227281	6227630	3.75145	3.77744	3.95644	3.92392	3.68922	3.74414
1	1582947	1584336	5.41548	5.68317	5.69171	5.45843	5.4838	5.74968
1	6271996	6272337	4.07744	4.22258	3.98999	4.11842	4.11755	4.09681
1	1587018	1587740	5.25275	5.32721	5.1981	5.09879	5.44213	5.08809
1	6463729	6467384	7.88363	7.89526	7.86333	7.91926	7.92017	7.96375
1	1590212	1590765	4.1095	4.22258	4.05485	4.24287	4.14379	4.29162
1	1594836	1595917	5.99831	6.14723	5.99413	6.014	5.81289	5.91653
1	6508849	6509705	5.28118	5.38539	5.25441	4.72488	4.76722	4.68755
1	6524592	6526330	6.27059	6.31828	6.25095	5.89765	6.04634	6.09246
1	1608169	1608546	3.97674	4.22258	3.77587	4.09219	3.75876	3.83029
1	6607975	6609305	6.13698	6.26349	6.1131	6.3874	6.11424	6.5064
1	6609564	6610943	6.00684	5.99859	6.12825	6.04168	5.96776	6.03918
1	1614958	1615741	5.00258	4.62157	4.9649	5.18819	5.25024	5.10547
1	6619888	6620943	5.98108	5.71074	5.80915	5.78753	5.75451	5.90664
1	6670824	6671144	4.14086	3.77744	3.65558	3.98222	3.45789	4.16471
1	1624375	1625864	6.04049	6.24475	5.93507	6.02097	6.00401	6.01179
1	6938948	6942711	7.86262	7.87102	7.83592	8.04937	8.14946	8.04707
1	1634836	1636018	5.97239	5.84119	5.83707	5.73763	5.6758	6.03918
1	6959807	6960813	5.50257	5.51614	5.28176	5.32963	5.38829	5.59829
1	6961440	6961750	3.43459	4.0889	3.56942	3.47375	3.41546	3.74414
1	1647550	1647857	4.25991	3.9102	3.56942	3.69904	3.72441	3.60441
1	7175553	7178584	7.43933	7.48322	7.52862	7.452	7.21201	7.33464
1	1669299	1670577	5.93709	6.00603	6.0588	6.02791	6.17909	6.19344
1	1671928	1672481	4.93262	4.82025	5.10929	4.91646	5.17592	4.71045
1	7246555	7251238	7.47668	7.55848	7.56803	7.7023	7.83419	7.69762
1	1679139	1679933	5.29519	5.30327	5.3086	5.81986	5.59254	5.46996
1	1688902	1690004	5.59606	5.67386	5.5414	5.70338	5.83721	6.00254
1	7454917	7461025	8.1649	8.36602	8.199	8.14817	8.11009	8.11301
1	1692575	1692903	3.75145	3.42477	4.2613	3.34637	2.96408	3.14803
1	1697706	1698110	4.2882	4.00231	4.44187	3.73339	4.14379	4.06162
1	7487680	7491186	7.65563	7.74559	7.6064	7.26211	7.28454	7.35295
1	1700434	1700835	4.14086	3.94156	3.73688	3.95336	4.14379	4.16471
1	1704050	1705003	5.00258	5.09589	4.99826	5.03136	5.00042	4.48995
1	1707023	1707303	4.07744	4.17058	4.20526	3.69904	3.72441	3.65251
1	7738852	7739169	4.07744	3.55215	3.98999	3.86316	3.68922	4.22956
1	7780544	7781799	5.91004	5.92988	5.84626	6.007	5.87685	6.10115
1	1714384	1717172	7.39124	7.44543	7.55408	7.01575	7.06533	7.05939
1	1717839	1719535	6.74891	6.70846	6.85766	6.69251	6.83117	6.81188
1	7825941	7827656	6.80872	6.69011	6.74917	6.67935	6.58538	6.68467
1	7829338	7830611	6.16012	6.27584	6.07453	5.74607	5.8047	5.96494
1	1721533	1721833	2.8871	3.77744	3.85083	4.11842	3.57819	3.98856
1	7949537	7951055	5.70499	5.80754	5.73193	5.21275	5.09756	5.26866
1	7952005	7952828	5.36325	5.22895	5.21239	5.11191	5.13727	5.05269
1	8029165	8029991	6.06523	5.99859	5.87348	5.99289	6.06705	5.92634
1	8071736	8072853	5.98108	5.89024	6.06669	6.08223	6.134	6.06607
1	8079198	8080274	5.93709	5.92204	5.90899	6.02791	5.98961	6.01179
1	1729896	1731426	6.04049	6.04986	6.29859	6.04168	6.10759	5.81453
1	1732848	1733292	4.42188	4.45768	4.28852	4.42204	4.48892	4.54195
1	1744790	1747308	6.87083	6.77091	6.67376	7.00875	7.2058	7.05492
1	1753945	1755047	5.67316	5.30327	5.55268	5.57667	5.69367	5.37282
1	1765469	1766487	5.52652	5.4631	5.53004	5.5861	5.50419	5.45648
1	1767516	1769767	6.93486	6.8842	6.7638	6.75236	6.78608	6.74136
1	1771930	1773777	6.04879	5.96082	6.17276	6.2339	6.14703	6.12691
1	1779020	1780069	5.71544	5.59716	5.74181	5.77933	5.66678	5.48332
1	1786859	1787636	5.64062	5.50569	5.50705	5.61402	5.763	5.67014
1	8755168	8756650	6.76912	6.76215	6.57772	6.67935	6.80264	6.64361
1	8840977	8844417	6.88942	6.85978	7.07648	7.06716	7.08239	7.15431
1	1814637	1816200	5.71544	5.80754	5.9775	5.77933	5.98961	5.77162
1	1816598	1817474	5.45345	5.61672	5.26815	5.52857	5.41007	5.74968
1	9020372	9024346	7.40422	7.42338	7.38783	7.48009	7.5576	7.41351
1	9075581	9077057	6.92588	6.90821	6.88021	6.97685	7.03412	7.07712
1	1820098	1823534	7.28995	7.36385	7.15992	7.26211	7.31082	7.27059
1	9315599	9316903	6.2917	6.29418	6.28514	6.30985	6.30647	6.53875
1	9322926	9324652	5.77663	5.81603	6.07453	5.98578	5.98237	5.89669
1	9325483	9328560	7.05085	7.05166	7.01669	7.03997	7.04807	7.18325
1	1828269	1833763	8.33557	8.39038	8.35521	8.34429	8.42418	8.48747
1	9459167	9459935	4.56749	5.05345	5.06275	4.8709	4.75025	4.79858
1	1836716	1838090	6.19789	6.22577	6.25786	6.21579	6.12745	6.12691
1	9480343	9484431	8.0332	7.9464	8.04789	7.85246	8.00669	7.90292
1	9514036	9515969	6.75905	6.6762	6.91556	6.92948	6.81901	6.81717
1	1854221	1855426	6.19789	6.09937	6.20169	5.957	5.93808	5.84589
1	9800690	9802290	6.20533	6.12008	6.26473	6.36018	6.43948	6.40476
1	1859915	1861047	6.19042	6.18048	6.03489	6.09549	5.87685	6.16056
1	1868292	1868857	4.96802	4.90225	4.85993	4.93133	4.97142	4.68755
1	1873181	1873604	4.1095	4.58231	4.60233	4.42204	4.33805	4.32168
1	9966811	9968004	5.52652	5.39675	5.55268	5.1249	5.74597	5.54832
1	9989370	9989784	4.1095	4.34492	3.95644	4.06547	3.88853	4.29162
1	9991357	9992148	4.54422	5.05345	5.12448	4.58139	4.784	4.94094
1	1888892	1891738	7.33472	7.46175	7.40659	7.50267	7.54536	7.46155
1	1892305	1892637	4.07744	4.17058	3.85083	4.21882	4.09084	4.48995
1	1893403	1894208	5.08552	5.38539	5.48369	5.49893	5.11092	5.38711
1	1896273	1897960	6.62129	6.62881	6.54987	6.65716	6.46051	6.69618
1	10133451	10135324	6.48129	6.67153	6.58322	6.67935	6.62782	6.81188
1	1899987	1900549	5.3228	5.27892	5.1981	5.36292	5.25024	5.34382
1	10299348	10302536	7.45813	7.4372	7.51716	7.51506	7.5105	7.44799
1	1906990	1907822	5.19416	5.27892	5.49542	5.64142	5.50419	5.35839
1	1911130	1911656	4.42188	4.27277	4.41742	4.09219	4.29188	4.29162
1	10308507	10309513	5.52652	5.71074	5.61851	5.68595	5.72875	5.68177
1	1919111	1919785	4.80137	4.99486	5.03087	5.26064	5.42083	5.25315
1	10328235	10329075	5.10155	4.87001	4.80444	5.18819	5.33236	5.17298
1	1922423	1923332	5.08552	5.06774	4.9649	5.35191	4.97142	5.17298
1	10677378	10678758	6.29867	6.51354	6.65819	6.47629	6.22895	6.43945
1	10789397	10791228	6.61013	6.52393	6.52147	6.65716	6.59967	6.57039
1	10952347	10956435	7.58327	7.66332	7.5791	7.92299	7.90492	7.81056
1	1944231	1946395	6.48129	6.42199	6.46889	6.60245	6.45003	6.5259
1	11018390	11019044	5.16395	4.9181	4.89578	4.77521	4.81698	4.99789
1	1946595	1947877	6.05703	5.91415	6.0588	6.24584	6.17274	6.0482
1	1950971	1953652	7.00045	7.07659	7.13389	6.98043	7.14216	7.04595
1	1954274	1955703	6.39287	6.30628	6.4449	6.24584	6.47607	6.38355
1	1962502	1963374	5.20903	4.82025	5.1981	4.98934	5.39922	5.25315
1	1963859	1965428	6.08954	5.90623	5.81851	6.13458	6.21665	6.27252
1	1965732	1966019	3.75145	3.46849	3.42969	3.69904	3.28011	4.09681
1	11422559	11424123	6.46279	6.3595	6.49249	6.30985	6.5218	6.45986
1	11436010	11437482	6.59322	6.50831	6.52147	6.64818	6.36339	6.66721
1	1969712	1970350	4.98541	5.1903	4.93075	4.74186	5.28601	5.25315
1	11469193	11472662	7.71414	7.42338	7.44035	7.76176	7.79542	7.70903
1	1973941	1974342	4.20162	3.55215	4.44187	3.8318	4.16955	4.61659
1	11473019	11477793	7.9713	7.9732	7.89467	8.24956	8.17989	8.24435
1	11599500	11599789	4.23106	4.60207	4.11691	4.31269	4.21973	4.64063
1	2001340	2002102	4.82087	4.82025	5.06275	4.69033	4.76722	4.90168
1	11600737	11602279	6.06523	5.6645	6.0978	6.05532	6.00401	5.91653
1	11602565	11603016	4.59039	4.22258	4.31523	4.19437	4.40465	4.09681
1	11684040	11686066	6.59322	6.74002	6.77827	6.80983	6.81494	6.94818
1	2006169	2007490	5.5847	5.56731	5.51859	5.3847	5.47349	5.73858
1	2007736	2008108	3.75145	3.77744	4.17641	4.28979	4.29188	4.26093
1	2012258	2014612	6.32622	6.23845	6.20883	6.48135	6.41815	6.53234
1	11737350	11739391	7.21457	7.29266	7.18186	7.25622	7.31948	7.20357
1	2015097	2016238	5.5617	5.35077	5.74181	5.61402	5.83721	5.78247
1	2024187	2024573	4.07744	4.14387	4.02278	4.03825	4.42619	4.40827
1	11785443	11786830	6.35325	6.21938	6.27837	6.37657	6.31804	6.47999
1	11815056	11815385	4.1095	4.0889	3.92209	4.33523	3.88853	4.13116
1	11816216	11817249	5.08552	5.43031	5.33495	5.27237	5.20112	5.40125
1	11873966	11874593	5.17913	5.06774	5.09395	4.88625	4.86507	4.77705
1	2025645	2026327	4.59039	5.03903	5.03087	4.46356	4.66225	4.88164
1	2027357	2028430	5.55007	5.3624	5.5414	5.64142	5.47349	5.45648
1	2029888	2033286	7.05908	7.11836	7.08038	6.9982	6.92112	6.8942
1	12011514	12011989	4.17156	4.24789	4.39254	4.54317	4.16955	4.51619
1	12023878	12024539	4.67852	4.60207	4.41742	5.13778	4.76722	4.77705
1	2040439	2041073	4.72064	4.52134	4.87797	4.80782	4.84922	4.71045
1	12096079	12096721	4.69973	5.09589	5.12448	5.16321	4.9268	4.90168
1	2054376	2055354	5.78658	5.84948	5.51859	5.69469	5.56369	5.88668
1	2059661	2060555	5.23833	4.90225	4.78546	5.09879	5.15027	5.40125
1	12357712	12358982	6.24195	6.27584	6.21594	6.4194	6.07388	6.28782
1	2066847	2068600	5.99831	6.16062	6.08233	6.19128	6.04634	6.18529
1	2070299	2071081	4.95043	4.76872	4.94793	4.94606	4.80058	5.03465
1	12386202	12386482	3.66779	3.87813	4.23355	3.76695	3.65315	3.87152
1	12550023	12551405	6.54128	6.57483	6.69426	6.41412	6.22895	6.45986
1	2083248	2084212	5.5617	5.54706	5.60775	5.34081	5.43152	5.38711
1	2086732	2087958	5.46589	5.44132	5.67117	5.85928	5.98237	5.65841
1	2090026	2091473	5.98972	6.05704	5.79972	5.78753	5.77982	6.00254
1	2095567	2096568	6.04049	5.92988	6.01057	6.014	5.8532	5.90664
1	2102503	2103518	5.29519	5.49516	5.28176	5.32963	5.30937	5.48332
1	2104597	2106993	6.59322	6.69932	6.67891	7.00875	6.8827	6.98621
1	12940583	12941744	5.78658	5.99112	5.79022	5.84364	5.8047	5.80392
1	2113482	2114704	5.77663	5.94543	5.87348	5.84364	5.99683	6.10979
1	2119967	2122002	6.83292	6.6762	6.7044	6.76072	6.92869	6.80658
1	2128891	2129929	5.47822	5.43031	5.3086	5.41676	5.65771	5.41526
1	2134975	2136727	6.95705	6.75334	6.74427	6.95154	6.91352	6.87912
1	2142470	2143680	4.93262	5.32721	4.93075	5.08555	5.01471	5.05269
1	2151742	2152942	5.37649	5.6264	5.32184	5.31836	5.41007	5.35839
1	14148706	14151468	6.88942	7.07659	6.97122	6.99466	7.11258	6.87405
1	14153591	14154479	5.06931	5.03903	4.91337	4.90143	5.05673	5.08809
1	14156605	14157707	5.26704	5.30327	5.38625	5.42729	5.21356	5.2992
1	14284892	14286293	6.64883	6.59962	6.65819	6.56956	6.69588	6.67305
1	2159420	2160823	6.19789	6.14723	6.18005	6.22789	6.03937	6.00254
1	2161923	2163484	6.25634	6.09937	6.25786	6.12813	6.12745	6.15222
1	2168427	2169629	5.61851	5.40803	5.63981	5.46866	5.54413	5.70476
1	2169926	2171128	5.08552	5.44132	5.26815	5.21275	5.04286	5.08809
1	2171673	2177683	7.9315	8.18949	8.09684	7.78855	7.73415	7.71471
1	2177922	2178600	4.23106	4.80328	4.78546	4.14418	4.40465	4.26093
1	2183293	2184958	5.93709	5.86592	5.67117	5.63234	5.56369	5.64658
1	2187376	2189085	6.03216	6.41083	6.23005	5.84364	6.08746	5.99323
1	2191426	2191773	4.34317	4.22258	4.34147	4.40082	4.11755	4.13116
1	2192346	2195259	6.90776	6.98548	6.87573	6.94422	7.07218	7.09463
1	2200029	2201242	6.02377	6.0924	6.37677	5.79568	5.68476	5.83551
1	2210835	2212696	6.27766	6.27584	6.20883	6.39815	6.06705	6.45986
1	2215119	2216208	5.67316	5.81603	5.79022	5.87475	5.83721	5.74968
1	2221406	2223395	6.54128	6.54961	6.60504	6.52613	6.33521	6.41177
1	2223448	2224475	5.23833	5.02445	5.21239	4.90143	4.64399	4.97916
1	16765579	16767556	6.73869	6.78826	6.67891	6.12813	6.1535	6.00254
1	2225696	2228503	7.11543	7.15896	7.00443	6.94055	6.88659	7.04595
1	17012596	17013164	5.00258	4.50043	4.64508	4.21882	4.31515	4.54195
1	2244172	2245174	4.84011	5.39675	5.41124	5.55762	5.57337	5.49656
1	2248080	2249702	5.98972	6.01343	6.10547	6.2097	6.23507	6.00254
1	17295563	17297008	6.63237	6.55975	6.57772	6.82584	6.73091	6.8329
1	2259187	2260122	5.74636	5.38539	5.70187	5.57667	5.763	5.78247
1	2261978	2263127	5.47822	5.50569	5.56386	5.81184	5.34372	5.38711
1	2268525	2269025	4.56749	4.32126	4.53574	4.40082	4.42619	4.37998
1	2270359	2271193	4.52057	4.73332	4.85993	5.27237	5.18857	5.12265
1	17482860	17485230	7.44248	7.17883	7.22477	7.48261	7.4902	7.56255
1	2275757	2278784	6.93932	7.05525	6.97122	7.17106	7.15833	7.27828
1	2300869	2302371	5.83532	6.02079	6.09008	6.16005	6.22895	6.10115
1	17909636	17912106	6.67584	6.76654	6.74427	6.73975	6.77773	6.60747
1	2304566	2306586	6.37978	6.40522	6.35762	6.28111	6.24722	6.47331
1	18112477	18113476	5.8638	5.89826	6.06669	5.81184	5.763	5.92634
1	2311043	2312278	5.91912	6.04986	6.07453	5.89006	5.83721	5.79323
1	2313077	2314009	5.26704	5.22895	4.99826	5.3847	5.33236	5.26866
1	2314991	2316751	6.75399	6.78826	6.67376	6.82982	6.71788	6.67305
1	18264908	18265631	5.44091	5.56731	5.18368	5.39547	5.45266	5.56097
1	18268822	18269459	5.42825	5.59716	5.3988	5.22487	5.34372	5.38711
1	2325874	2326334	3.94155	3.97226	4.41742	3.76695	3.28011	3.27636
1	2337691	2339775	6.49349	6.52911	6.76864	6.33243	6.44477	6.43258
1	18549407	18550344	5.89172	5.88218	5.84626	6.08888	5.8047	5.87659
1	2343540	2344329	5.78658	5.39675	5.60775	5.62321	5.44213	5.45648
1	2349034	2350670	7.02587	6.61429	6.46889	6.53589	6.58059	6.53875
1	2363712	2366907	7.17724	7.36963	7.2902	7.38064	7.33947	7.31982
1	18727397	18728608	6.33302	6.37682	6.08233	6.20359	6.22895	6.36201
1	2368882	2370263	6.04879	6.33018	6.32513	6.25178	6.22281	6.05716
1	18781847	18782976	5.49045	5.54706	5.45994	5.52857	5.62083	5.68177
1	2373906	2376002	6.13698	6.44406	6.57219	6.63007	6.65998	6.51293
1	2379620	2380037	4.47207	4.27277	4.41742	4.50391	4.54904	4.56726
1	2381259	2382360	5.65155	5.79901	5.9002	6.02791	5.93057	5.80392
1	18879199	18880282	5.47822	5.95315	5.47186	5.97864	5.86112	5.53555
1	2395183	2396666	6.2917	6.27584	6.08233	6.10864	6.20424	6.16885
1	19052103	19052606	4.42188	4.34492	4.17641	4.09219	4.21973	4.02555
1	19052809	19053848	6.07338	6.00603	6.12825	6.30985	6.21046	6.21762
1	2402324	2403028	4.89632	4.80328	4.94793	4.67273	5.12416	5.25315
1	2405183	2406599	6.15245	5.9836	6.26473	5.99289	5.953	6.15222
1	2407621	2408007	4.04465	3.81179	3.56942	3.76695	3.57819	4.13116
1	2408021	2409238	5.1486	5.26659	5.21239	5.24882	5.16315	5.0705
1	2412904	2414044	5.74636	5.6645	5.69171	5.45843	5.56369	5.54832
1	19430636	19431474	5.50257	5.37394	4.91337	5.44812	5.13727	5.35839
1	2416177	2416721	4.59039	4.65979	4.53574	4.67273	4.31515	5.05269
1	2420636	2423067	6.57612	6.47654	6.43275	6.53102	6.39103	6.66135
1	2423940	2424578	5.08552	4.88622	4.94793	4.91646	4.9567	4.97916
1	2430969	2432078	5.49045	5.71074	6.01057	5.39547	5.46311	5.26866
1	19924512	19925868	6.27766	5.99859	6.09008	5.94971	5.8924	6.1771
1	2436484	2436844	3.71023	4.34492	4.20526	3.76695	3.45789	3.74414
1	19962551	19964693	5.97239	6.09937	6.13577	7.08722	6.96224	6.95299
1	2437322	2438513	5.42825	5.70161	5.61851	5.74607	5.62083	5.70476
1	19981248	19983096	6.52354	6.6527	6.53857	6.80983	6.87097	6.78516
1	2443727	2445109	6.33979	6.61915	6.54423	6.37657	6.46051	6.19344
1	2446012	2446824	4.98541	4.83703	5.29524	5.27237	5.26226	5.10547
1	20006244	20009319	6.6651	6.85155	6.8622	6.25769	6.24115	6.00254
1	20010683	20012289	5.90091	5.92988	5.91774	5.46866	5.64858	5.22162
1	2454861	2455446	5.17913	4.93378	4.80444	5.24882	4.54904	4.79858
1	2458282	2458903	4.82087	5.54706	5.1981	5.1249	5.01471	4.94094
1	20092648	20094499	6.34654	6.48721	6.52147	6.51136	6.52679	6.66135
1	2464873	2465580	5.36325	4.85361	4.99826	5.11191	4.97142	4.97916
1	2466268	2467643	6.12134	6.3653	6.15808	6.27529	6.17274	6.1771
1	20259437	20260744	6.12918	6.12008	5.95219	6.2097	6.01826	6.16885
1	2471939	2472602	5.20903	4.96464	4.99826	5.3847	5.27418	5.28401
1	2474140	2478113	7.58327	7.54578	7.44943	7.54196	7.61264	7.56255
1	20414397	20415276	5.06931	5.2416	4.89578	4.97506	4.84922	5.22162
1	20419996	20421156	5.72582	5.40803	5.71196	5.74607	5.65771	5.76069
1	2484257	2485566	5.90091	5.99859	5.93507	6.02097	6.15994	5.93609
1	2486980	2489113	6.7841	6.76654	6.83937	6.92206	7.00222	6.88416
1	2489650	2490549	5.37649	5.39675	5.28176	5.28401	5.42083	5.37282
1	2492464	2493338	5.45345	5.2416	5.18368	5.28401	5.34372	5.3291
1	20588113	20589254	5.91004	5.84948	5.80915	5.85928	5.98237	5.79323
1	2497828	2498808	6.10553	5.81603	6.0588	5.79568	5.87685	5.86643
1	20619291	20620596	5.946	5.85773	6.18005	5.85148	5.87685	5.68177
1	20947271	20948137	5.44091	5.69242	5.51859	4.96063	4.42619	4.8198
1	21047993	21053220	8.20254	8.03993	8.05385	8.42269	8.27641	8.32261
1	2535340	2536285	5.23833	5.3624	5.18368	5.21275	5.46311	5.45648
1	2538556	2538897	3.86849	4.0889	4.02278	4.09219	4.16955	3.87152
1	2541467	2542551	5.60733	5.78178	5.44792	5.74607	5.4838	5.52267
1	2564098	2565694	6.5116	6.56982	6.54423	6.40349	6.21046	6.30297
1	2566777	2568288	5.81602	5.75555	5.73193	5.62321	5.50419	5.56097
1	2575682	2576806	5.60733	5.60697	5.49542	5.72915	5.8532	5.59829
1	21616278	21617261	6.53539	6.50306	6.53857	6.32682	6.29481	6.18529
1	2582562	2583309	5.20903	5.17719	5.12448	5.18819	5.43152	5.3291
1	2585442	2586650	5.52652	5.61672	5.58597	5.0722	5.26226	5.12265
1	2588716	2590482	6.74381	6.52911	6.3831	6.52613	6.58059	6.21762
1	2607022	2608594	6.13698	6.16727	6.09008	6.2339	6.02533	6.20155
1	22086688	22088499	7.03424	7.00788	6.88913	7.34498	7.30211	7.31982
1	2614966	2615745	4.80137	4.87001	4.93075	5.44812	4.81698	4.84071
1	2618594	2619812	5.3499	5.08188	5.56386	4.90143	5.07047	4.94094
1	2635046	2636973	6.88015	6.74448	6.9068	7.09053	6.93996	7.03692
1	2637653	2639307	6.44405	6.2881	6.33821	6.30985	6.17274	6.24141
1	2641367	2642928	5.98972	6.07129	5.92643	5.74607	5.75451	5.73858
1	2645326	2647028	6.40583	6.34198	6.64771	6.45586	6.52679	6.57664
1	2649490	2650571	5.98108	5.77309	5.87348	5.77933	5.79645	5.84589
1	2671171	2672958	6.15245	6.09937	6.27837	6.09549	6.22281	6.14383
1	2682876	2685116	6.61013	6.81391	6.64771	6.78548	6.72224	6.77976
1	2687112	2694778	8.76724	8.74947	8.78127	8.72328	8.74008	8.78988
1	23023009	23024729	5.61851	5.93768	5.76137	5.89006	5.88465	5.97443
1	2695579	2697581	6.45033	6.50831	6.47483	6.42991	6.38004	6.47999
1	2700829	2702089	5.90091	5.67386	5.50705	5.97864	5.8532	6.06607
1	23175266	23175599	3.66779	3.84534	3.56942	4.03825	4.19486	4.26093
1	2703079	2703815	5.17913	5.32721	5.22653	5.42729	5.33236	5.12265
1	23178838	23180643	6.54715	6.47118	6.45694	6.67935	6.58538	6.72458
1	23251570	23255079	7.58327	7.53811	7.46144	7.56837	7.4722	7.35658
1	23255366	23255681	3.83052	4.06061	3.56942	3.73339	3.8251	3.83029
1	2712331	2717464	7.99724	7.89925	7.83361	7.84855	7.89915	7.89794
1	23260268	23264459	7.59181	7.66802	7.6464	7.79669	7.64514	7.80525
1	23314940	23316414	6.17535	6.13372	6.20169	6.45071	6.29481	6.09246
1	2718646	2720233	5.49045	5.70161	5.57496	5.36292	5.44213	5.54832
1	2720839	2722006	5.93709	5.49516	5.61851	5.89765	5.72875	5.83551
1	2723331	2724513	5.89172	5.71981	5.58597	5.93503	5.58299	5.90664
1	23684968	23695587	9.06982	9.06818	9.06324	9.29519	9.31984	9.2864
1	2750429	2751295	5.5617	5.48455	5.70187	5.64142	5.763	5.56097
1	23701713	23703208	6.43143	5.85773	6.1873	6.382	6.24722	6.40476
1	2752131	2753736	6.21273	6.02079	6.24402	6.48135	6.34089	6.44628
1	2753955	2754464	3.83052	4.0889	4.23355	4.67273	4.56854	4.37998
1	2756897	2757352	4.39612	3.81179	3.98999	4.35743	4.40465	4.1975
1	2758819	2759898	5.77663	5.80754	5.94366	6.16005	6.22895	6.16885
1	23854576	23855724	5.78658	5.78178	5.49542	5.77109	5.8532	5.70476
1	2762483	2763303	5.26704	5.13711	5.21239	5.307	5.34372	5.38711
1	2770899	2772185	5.76661	5.84948	5.56386	5.7628	5.83721	5.74968
1	2774024	2774635	5.03633	4.50043	4.44187	4.8397	4.60676	4.94094
1	24019474	24020157	5.08552	4.75113	5.43579	5.17575	4.86507	5.18937
1	2785752	2786653	5.1486	5.16395	4.9649	5.22487	5.12416	5.10547
1	24135046	24136147	5.78658	5.85773	5.60775	5.83576	5.58299	5.67014
1	2801039	2802085	5.96365	6.12008	5.91774	6.12167	5.86112	6.02098
1	24297720	24298792	6.19789	6.3595	6.0978	6.21579	6.20424	6.20155
1	2804500	2806145	6.19789	6.26968	6.35762	6.29267	6.20424	6.27252
1	2808227	2811199	7.18479	6.95507	6.8622	6.90332	6.92869	6.91899
1	24553003	24553523	4.1095	4.47922	4.14696	4.0105	3.97873	4.13116
1	2817050	2817998	5.47822	5.6264	5.57496	5.56718	5.66678	5.78247
1	24557588	24561471	7.78534	7.73444	7.7282	7.43383	7.41949	7.59059
1	2824411	2825379	5.77663	5.48455	5.41124	5.9052	5.763	5.63466
1	24712869	24713189	3.94155	3.42477	3.42969	3.20665	3.37174	3.60441
1	2826812	2828069	6.31938	6.38824	6.33169	6.2869	6.37451	6.34748
1	2838453	2839818	5.71544	6.1063	5.79022	5.94239	6.10759	6.11837
1	24952440	24955572	7.05085	7.20492	7.20348	6.89196	6.91352	6.8329
1	2846859	2848881	6.84726	6.6527	6.7344	6.73127	6.67355	6.97207
1	2849267	2850498	5.29519	5.55722	5.32184	5.34081	5.43152	5.61051
1	2852268	2852801	4.76157	4.7861	4.9649	4.77521	4.38279	4.51619
1	2854100	2854489	3.94155	4.41363	4.14696	3.8318	3.79231	4.1975
1	25119366	25120137	5.1486	5.30327	5.12448	4.91646	4.88075	4.68755
1	2855414	2857149	6.29867	6.09937	6.40192	6.25178	6.01115	6.2256
1	2866731	2868959	6.31938	6.59469	6.43883	6.44035	6.39649	6.29542
1	2869510	2870726	5.26704	5.47386	5.68148	5.65043	5.68476	5.78247
1	25217923	25218381	4.04465	3.70618	3.77587	4.06547	3.79231	3.55466
1	25218514	25218913	3.38306	3.55215	3.27497	3.62778	3.88853	3.69905
1	2872285	2878647	8.40664	8.40592	8.34552	8.39077	8.31732	8.21061
1	25261966	25263046	6.15245	6.14049	6.31192	6.16005	6.134	6.16885
1	25386092	25386958	4.95043	5.02445	5.26815	5.18819	5.15027	5.38711
1	2879460	2881138	6.67048	6.54961	6.56107	6.47121	6.6185	6.57664
1	25479534	25480603	6.04879	6.20006	6.00238	6.12167	6.14703	6.34748
1	2882070	2883391	6.40583	6.40522	6.41433	6.47121	6.34089	6.45309
1	2886488	2887949	5.67316	5.76434	5.88244	5.48891	5.33236	5.3291
1	25647182	25648853	6.30561	6.33018	6.25095	6.25769	6.08746	6.14383
1	2888601	2891660	6.67584	6.62881	6.7638	6.12813	6.03937	6.06607
1	25771305	25772433	5.60733	5.52652	5.45994	5.42729	5.37728	5.05269
1	2898613	2899542	5.46589	5.50569	5.66079	5.39547	5.37728	5.37282
1	2904105	2904906	5.62961	5.3624	5.3086	5.44812	5.60204	5.37282
1	25925182	25927317	6.83772	6.82657	6.83476	6.94422	6.89433	6.8329
1	25952316	25956376	7.25813	7.17224	7.18549	7.41544	7.44872	7.44116
1	2911484	2911780	3.75145	3.63122	3.95644	3.43253	3.41546	3.21362
1	2917386	2917755	4.01109	3.23529	2.83245	3.55282	3.53919	3.65251
1	26038723	26043119	7.91345	7.87102	7.82201	7.74922	7.7577	7.7316
1	2925305	2925819	5.79646	5.48455	5.68148	5.5861	5.59254	5.65841
1	26134726	26135114	3.94155	4.11665	3.81384	4.33523	4.00758	4.02555
1	26137008	26137616	4.63513	4.76872	4.64508	4.52368	4.71569	4.99789
1	26149158	26151295	6.93038	6.85567	6.71948	7.05362	7.02003	6.71329
1	2927671	2928536	5.22375	5.26659	5.26815	5.1249	5.09756	5.08809
1	26181651	26184756	6.95264	6.99299	7.06078	7.16163	7.10593	7.01409
1	26186482	26187244	5.3499	5.29114	5.34795	5.1249	5.11092	5.34382
1	26189587	26191017	6.68651	6.69932	6.71948	6.72275	6.66452	6.57039
1	2932391	2933578	5.5617	5.7467	5.48369	5.24882	5.16315	5.10547
1	2938703	2939301	5.08552	4.73332	4.85993	4.8709	4.86507	4.90168
1	2941703	2942474	5.05291	5.10976	5.09395	4.97506	4.76722	5.12265
1	2945128	2947065	6.36657	6.59469	6.48074	6.56002	6.50165	6.47999
1	26433374	26434411	5.4026	5.63602	5.5414	5.49893	5.47349	5.37282
1	2949937	2950630	5.23833	5.00973	5.10929	4.26652	4.09084	3.78786
1	2954891	2955925	5.37649	5.2033	5.63981	5.47882	5.36618	5.3291
1	26505720	26506472	4.74125	4.83703	4.58047	4.52368	4.784	4.64063
1	26542708	26543183	4.20162	4.27277	4.17641	4.11842	4.29188	3.87152
1	26543408	26544783	5.23833	5.53683	5.67117	5.21275	5.20112	5.45648
1	2970787	2971945	5.69446	5.83285	5.76137	5.9052	5.78816	5.89669
1	26771248	26775727	7.42666	7.75223	7.55408	7.81686	7.80983	7.69762
1	2976096	2976961	5.5617	5.61672	5.63981	5.48891	5.41007	5.42913
1	26792031	26795129	7.06318	7.09065	6.81618	6.81385	6.84722	6.91899
1	2978935	2979462	4.2882	4.41363	4.70692	4.35743	4.38279	4.86132
1	2981805	2982562	5.33641	5.1903	5.34795	5.24882	5.41007	5.2992
1	26920216	26921143	5.73613	5.84119	5.48369	5.69469	5.8047	5.87659
1	2989332	2991890	6.80383	6.81814	6.80208	6.95154	6.8631	6.89919
1	2992145	2995644	6.95264	7.01895	6.87573	7.09053	7.26972	7.21962
1	27029144	27029915	5.19416	5.31529	5.28176	5.47882	5.22589	5.12265
1	27044771	27046536	5.5617	5.84948	5.92643	6.14099	6.07388	6.01179
1	27047543	27048180	4.65699	4.75113	4.6866	4.60013	4.62549	4.64063
1	3000503	3001486	5.8257	5.56731	5.92643	6.12167	6.15994	6.10115
1	3003205	3004317	6.06523	5.77309	6.01057	5.96425	6.08069	6.03918
1	27118732	27119927	5.5617	5.68317	5.53004	5.26064	5.30937	5.10547
1	27274851	27277529	6.7841	6.84327	6.69426	6.5064	6.28895	6.28782
1	27277684	27277970	3.57898	3.28504	3.77587	3.39009	2.96408	3.44969
1	27329120	27330098	5.51459	5.6645	5.67117	5.37385	5.62083	5.86643
1	27337887	27339593	6.39287	6.09937	6.08233	6.16635	6.27121	6.27252
1	3014400	3016035	6.06523	6.14723	6.17276	5.96425	6.10759	6.06607
1	27444456	27445204	5.17913	4.97983	5.10929	4.72488	4.71569	4.88164
1	27472664	27474701	6.80872	6.77527	6.83937	6.76072	7.01293	6.96256
1	27490799	27491942	5.97239	6.0924	6.0588	6.08223	5.96039	6.0482
1	27610948	27612153	5.65155	5.6264	5.69171	5.56718	5.69367	5.68177
1	3030942	3031517	4.2882	4.00231	4.23355	4.67273	4.56854	4.61659
1	27657945	27658274	4.07744	3.9102	4.14696	3.51383	3.53919	3.87152
1	3041381	3042843	5.92813	6.00603	6.0978	6.15373	6.23507	6.09246
1	27901271	27902325	5.20903	5.47386	5.3736	5.37385	4.98599	5.18937
1	27935240	27935953	4.87783	5.27892	5.25441	4.98934	5.08408	4.97916
1	27953774	27954856	5.42825	5.33904	5.22653	4.88625	5.21356	4.8198
1	27975211	27977829	6.1829	6.26968	6.46889	6.06884	5.8924	5.92634
1	3051894	3055273	6.87083	6.79686	6.74917	7.21427	7.23659	7.15013
1	27978397	27978975	4.23106	4.64081	4.05485	4.37929	4.00758	4.54195
1	27979525	27980381	4.72064	4.99486	4.93075	4.8397	4.64399	4.64063
1	27981453	27985405	7.528	7.68896	7.69553	7.55882	7.71241	7.63615
1	3056514	3057485	5.41548	5.3624	5.45994	5.64142	5.26226	5.52267
1	3058526	3058851	3.83052	4.29722	4.05485	3.62778	4.33805	4.09681
1	3064130	3064772	4.96802	5.17719	4.93075	4.75863	4.91161	4.66428
1	28046202	28048765	7.65019	7.64676	7.71823	7.54921	7.51553	7.44799
1	3071380	3072212	5.1174	5.31529	5.22653	5.22487	5.30937	5.35839
1	28185092	28187086	6.74381	6.79257	6.58871	6.69687	6.67804	6.51293
1	3075850	3077490	6.17535	6.37682	6.1873	6.04168	6.07388	6.15222
1	28211885	28215234	7.66105	7.58851	7.64903	7.69578	7.71022	7.67742
1	28216064	28221696	8.06829	8.12264	8.00546	8.21806	8.26151	8.23648
1	28289201	28290119	4.85909	5.21618	4.94793	5.26064	5.13727	5.08809
1	28313541	28315312	6.41869	6.60452	6.43883	5.94971	6.06705	5.99323
1	3093456	3096287	7.47053	7.41223	7.45544	7.49268	7.54782	7.6716
1	28341719	28343111	5.1486	4.99486	5.13951	5.69469	5.62083	5.62264
1	28343154	28343567	4.07744	3.9102	3.77587	4.0105	4.21973	4.32168
1	3099049	3105475	8.50181	8.4213	8.17367	8.45779	8.49721	8.49408
1	3106277	3108763	6.63788	6.50831	6.40814	6.80983	6.76088	6.82768
1	28639212	28641203	7.03424	6.99673	7.01669	6.96966	7.03412	6.8942
1	28642749	28643122	4.1095	4.29722	4.14696	4.11842	4.62549	4.22956
1	3116054	3116759	4.91459	4.60207	4.78546	4.77521	4.6981	4.8198
1	28645184	28646737	5.73613	5.86592	6.04291	5.52857	5.36618	5.28401
1	3118483	3120720	7.04672	6.96655	6.88021	6.95881	7.09588	7.05044
1	28738529	28739171	4.01109	4.43582	4.55828	3.59079	3.75876	3.74414
1	28739466	28741530	6.38634	6.49251	6.45093	6.25769	6.10759	5.91653
1	28782379	28783191	5.25275	5.35077	4.78546	5.15055	5.20112	5.28401
1	3122246	3124423	7.13503	6.81391	6.85766	6.88051	6.98418	6.96256
1	28784893	28785245	4.36989	4.32126	4.2613	3.89386	3.57819	3.27636
1	3130201	3131243	5.37649	5.2033	5.43579	5.28401	5.53425	5.35839
1	28812497	28812979	4.98541	5.05345	5.03087	4.54317	4.89626	4.22956
1	3134874	3135429	4.07744	4.27277	4.36723	4.52368	4.76722	4.26093
1	28888673	28891228	7.49804	7.61063	7.5027	7.67384	7.57699	7.52429
1	3136415	3137580	5.70499	5.84948	5.78067	5.94971	5.953	5.92634
1	3139588	3140703	5.47822	4.96464	5.21239	5.17575	5.43152	5.18937
1	28978184	28978757	3.97674	4.22258	4.72696	4.50391	4.784	4.40827
1	3153582	3155977	6.72324	6.53939	6.50415	6.53589	6.59967	6.71329
1	29199367	29199921	4.2882	4.29722	4.31523	4.88625	4.56854	4.54195
1	3161075	3162488	6.43143	6.50831	6.45694	6.45586	6.3578	6.37641
1	3167294	3167919	4.85909	4.34492	4.58047	4.72488	4.4474	4.79858
1	29418200	29424607	8.28206	8.38468	8.44867	8.34012	8.31154	8.33187
1	3172128	3173340	5.23833	5.51614	5.1981	5.55762	5.18857	5.40125
1	3179830	3180180	4.20162	4.0889	3.65558	4.16949	4.54904	4.13116
1	3183658	3184211	4.74125	4.75113	4.98168	4.69033	4.62549	4.51619
1	3189339	3189885	4.84011	4.56227	5.07843	5.00348	4.94183	4.64063
1	3191802	3192514	5.08552	5.31529	5.42357	5.28401	5.47349	5.34382
1	29549747	29550395	4.36989	4.7861	4.53574	4.75863	4.66225	4.97916
1	3194487	3194936	4.34317	4.27277	4.60233	4.56241	4.3606	4.61659
1	29647870	29648397	3.71023	4.29722	3.8869	4.16949	3.91923	4.06162
1	3199310	3200557	6.22741	6.18048	6.0978	6.18509	6.27715	6.05716
1	29739433	29740799	5.74636	5.73779	5.96068	5.64142	5.763	5.59829
1	29910291	29912248	6.86145	6.96273	6.96701	6.96244	6.96224	6.92389
1	3205749	3206367	4.72064	4.45768	4.60233	4.88625	4.6981	4.56726
1	29921528	29923365	6.59888	6.3595	6.37677	6.36018	6.25325	6.44628
1	29974612	29976583	6.81359	6.83911	6.86672	6.79771	6.81901	6.94336
1	29978149	29979534	5.97239	6.27584	6.02683	5.83576	5.84523	6.06607
1	29989985	29993948	7.54275	7.57107	7.77226	7.56599	7.56247	7.52105
1	3223845	3224462	5.1174	4.52134	5.03087	5.01749	5.27418	5.17298
1	3226194	3227082	5.46589	5.6264	5.74181	5.39547	5.51428	5.56097
1	3238729	3239552	5.25275	5.21618	5.5414	5.13778	5.28601	5.25315
1	30083934	30086608	7.05085	6.98172	7.02885	7.22336	7.02003	7.10331
1	3244156	3245142	5.37649	5.33904	5.33495	5.0722	5.12416	5.08809
1	30239135	30240434	5.4026	5.83285	5.68148	5.46866	5.28601	5.28401
1	3251799	3257247	7.70368	7.67736	7.72073	7.61287	7.57216	7.50149
1	30274376	30276376	5.90091	5.84948	5.95219	5.99996	6.14703	6.36201
1	3260612	3261920	6.1829	6.0854	6.0978	6.26945	6.17274	6.29542
1	30386537	30389416	6.84249	7.06951	7.0449	6.92206	6.89819	7.01409
1	30395940	30397900	6.39936	6.25727	6.30527	6.31553	6.29481	6.24141
1	3262684	3264967	6.87083	6.65743	6.55548	6.68375	6.73091	6.7302
1	3270015	3272326	7.02587	6.924	7.01669	6.71847	7.03412	7.10331
1	3273591	3274836	6.16776	5.97605	6.07453	6.04852	6.02533	6.1354
1	3277859	3279694	6.15245	6.05704	6.01873	6.2339	6.1535	6.1354
1	3295475	3296212	5.29519	5.57733	5.50705	4.90143	5.16315	4.84071
1	3296699	3297011	3.75145	4.11665	4.05485	3.43253	3.57819	3.14803
1	3299400	3300687	5.8638	6.12691	5.91774	5.77109	5.72875	5.95539
1	3302726	3303336	4.69973	4.71528	4.89578	4.90143	4.48892	4.56726
1	3308093	3309421	5.3228	5.6264	5.43579	5.56718	5.60204	5.40125
1	3310841	3311725	5.25275	5.2033	5.56386	5.61402	5.56369	5.41526
1	3321614	3321945	3.53244	4.00231	3.32841	3.62778	3.07729	3.50313
1	3322094	3327595	7.8413	7.83181	7.91665	7.88529	7.93339	7.92267
1	3328247	3330169	6.57037	6.39392	6.37677	6.55042	6.50672	6.36923
1	3337620	3338216	5.08552	4.99486	4.85993	5.17575	5.02885	4.79858
1	3340957	3341718	5.03633	4.7861	4.80444	5.09879	5.11092	5.01639
1	3346262	3348461	6.62684	6.69011	6.71447	6.60709	6.79438	6.65546
1	3349157	3350069	5.59606	5.49516	5.5969	5.35191	5.25024	5.82506
1	3350729	3351645	5.03633	5.08188	5.0469	4.48387	4.80058	4.56726
1	3352051	3352743	4.87783	5.02445	4.98168	4.72488	4.81698	4.46324
1	3355201	3356454	5.60733	5.45225	5.67117	5.40615	5.63939	5.52267
1	3359107	3359828	5.50257	5.21618	5.1981	5.34081	5.32091	5.37282
1	3367669	3369215	6.15245	6.18048	6.1131	6.13458	6.18542	6.19344
1	3370384	3371377	5.23833	5.25415	4.93075	5.43775	5.21356	4.92144
1	3377772	3378460	5.1486	4.9493	4.72696	5.43775	5.12416	5.34382
1	3383516	3384300	5.01956	5.09589	4.99826	4.96063	4.91161	4.48995
1	3387884	3389308	6.16012	6.14723	6.24402	6.16005	6.134	6.30297
1	3393678	3395333	6.30561	6.17389	6.27156	6.25178	6.21046	6.36923
1	3395514	3396880	5.20903	5.48455	5.50705	5.08555	4.86507	4.99789
1	3412030	3412847	5.36325	5.13711	5.10929	5.52857	5.21356	5.35839
1	3415738	3419843	7.78037	7.64676	7.54282	7.62436	7.47478	7.60899
1	3429448	3430981	6.19789	6.05704	5.96068	6.2097	6.07388	6.27252
1	3431751	3432590	4.85909	5.02445	4.58047	5.05871	5.30937	4.48995
1	3439047	3440627	6.29867	6.40522	6.29188	5.97864	6.21046	6.27252
1	3440950	3444289	7.42666	7.50962	7.51716	7.25917	7.28158	7.33464
1	3445020	3446415	5.84488	5.72883	5.61851	5.5861	5.72875	5.62264
1	3453101	3453866	5.08552	5.53683	5.32184	5.37385	5.37728	5.77162
1	3460528	3462318	6.64883	6.67153	6.72447	6.6255	6.73954	6.91899
1	3484234	3486474	6.54715	6.55975	6.58322	6.65716	6.57578	6.57039
1	3487270	3488067	5.06931	5.1903	5.15438	5.20052	4.84922	4.75519
1	3493277	3493870	5.10155	4.52134	4.80444	4.80782	4.6981	4.56726
1	3502533	3504505	6.68651	6.85978	6.68916	7.00875	6.86704	6.85363
1	3517527	3517981	3.43459	3.51093	3.47779	3.47375	3.53919	4.37998
1	3524017	3524344	3.75145	3.70618	4.20526	3.47375	3.45789	3.33648
1	3525191	3527206	6.83772	6.68085	6.8622	6.44554	6.43948	6.37641
1	3527532	3527953	3.66779	4.00231	4.41742	3.86316	3.61616	3.65251
1	3532497	3533328	5.13308	5.29114	5.13951	4.97506	5.36618	5.22162
1	3535303	3536607	5.91912	6.15394	5.91774	6.12167	6.1535	6.07492
1	3544440	3545480	5.44091	5.35077	5.38625	5.27237	5.50419	5.50967
1	3549724	3550717	5.37649	5.65507	5.76137	5.50888	5.79645	5.61051
1	3554116	3554971	5.17913	5.38539	5.42357	5.29555	5.05673	5.40125
1	3562893	3564109	6.06523	5.91415	5.84626	6.02791	6.06705	6.00254
1	3565043	3565880	4.98541	4.58231	4.62387	4.77521	4.54904	4.90168
1	3569709	3570957	5.87317	5.88218	5.94366	6.18509	6.06018	6.01179
1	3589727	3590631	4.87783	5.33904	4.76622	5.16321	5.21356	4.92144
1	3594374	3595162	4.47207	4.7861	5.12448	5.20052	4.76722	5.22162
1	3604211	3604970	5.13308	5.32721	5.45994	5.3847	5.34372	5.46996
1	3606219	3607673	5.75652	5.75555	6.1873	5.65043	5.62083	5.69331
1	3609553	3610936	6.42507	6.53939	6.58322	6.53102	6.53672	6.41874
1	3615471	3616158	5.25275	5.55722	5.3086	5.41676	5.46311	5.34382
1	3623152	3624027	5.59606	5.3624	5.44792	5.44812	5.4838	5.46996
1	3627748	3628272	4.59039	4.29722	4.76622	4.70771	4.54904	4.66428
1	3636334	3637387	5.80627	5.67386	5.94366	5.85928	5.68476	5.50967
1	3639907	3640393	4.01109	4.62157	4.36723	4.69033	4.54904	4.32168
1	3647539	3648980	5.3499	5.69242	5.86446	5.44812	5.21356	5.44287
1	3655090	3655574	4.07744	4.0889	4.05485	4.56241	4.24419	4.59213
1	3657846	3659840	6.33979	6.43307	6.29188	6.31553	6.56612	6.39065
1	3664683	3665195	4.07744	4.11665	4.6866	4.11842	4.52928	3.98856
1	3666446	3667177	5.64062	5.77309	5.75162	5.80378	5.97508	5.69331
1	3670710	3671068	3.48435	3.94156	3.56942	3.66385	3.91923	3.95059
1	3671158	3671515	3.71023	3.46849	3.52433	2.87859	3.37174	3.21362
1	3675335	3676096	5.25275	5.1235	4.99826	5.24882	5.05673	5.1564
1	3676398	3677688	5.68385	5.71981	5.36083	5.83576	5.84523	5.38711
1	3681705	3682869	5.79646	5.56731	5.66079	5.69469	5.71131	5.78247
1	3684649	3685810	5.8638	5.71981	6.06669	6.02097	6.03937	5.96494
1	3702644	3703672	5.08552	5.05345	5.12448	5.00348	5.05673	5.20559
1	3715134	3716115	5.57325	5.59716	5.47186	5.47882	5.77143	5.63466
1	3718600	3719524	5.36325	5.39675	5.1691	5.27237	5.43152	5.40125
1	3720181	3721087	5.01956	5.08188	4.72696	5.307	5.28601	5.46996
1	3722803	3723745	5.53834	5.56731	5.36083	5.5861	5.61146	5.58596
1	3728664	3729317	4.89632	4.80328	5.06275	5.08555	5.01471	5.12265
1	3733198	3733946	5.22375	4.52134	4.99826	5.17575	4.76722	4.77705
1	3740780	3741411	4.93262	4.90225	4.41742	4.61862	4.42619	4.56726
1	3744521	3745486	5.42825	5.63602	5.61851	5.29555	5.38829	5.46996
1	3753273	3754146	5.67316	5.89826	5.79022	5.94239	5.72875	5.93609
1	3772324	3772782	4.2882	4.60207	4.31523	4.03825	3.72441	3.87152
1	3767564	3768366	5.36325	5.55722	5.79972	5.74607	5.49403	5.3291
1	3774379	3775538	6.06523	5.86592	6.06669	5.9052	5.93808	5.68177
1	3776625	3778833	6.04049	6.35369	6.33821	5.75446	6.22281	5.77162
1	3786176	3787028	5.37649	5.39675	5.1981	5.34081	5.49403	5.57352
1	3788795	3791202	6.93932	6.92007	6.94151	7.20817	7.14541	7.14594
1	3792964	3794536	6.05703	6.21938	6.3831	6.22789	6.3578	6.19344
1	3802888	3804601	6.67584	6.62399	6.63186	6.41412	6.49657	6.51293
1	3804682	3805174	3.86849	4.24789	3.98999	3.86316	4.03587	3.44969
1	3806914	3808278	6.03216	6.23845	6.09008	5.99996	6.12745	5.88668
1	3821722	3823129	5.99831	5.89024	6.23705	5.93503	5.86112	6.10115
1	3831646	3833906	7.00897	7.06951	6.93722	7.08389	6.91733	7.00022
1	3836730	3838537	6.71805	6.43857	6.45694	6.5978	6.55149	6.48664
1	3846399	3850334	7.39774	7.42892	7.37836	7.43644	7.41142	7.44116
1	3862427	3863248	5.45345	5.51614	5.50705	5.68595	5.45266	5.40125
1	3866286	3866972	5.17913	5.00973	5.22653	5.18819	5.4838	5.35839
1	3878510	3881330	6.85673	7.10457	6.80679	6.9982	7.07899	6.9909
1	3883751	3884228	4.89632	4.54195	4.51283	4.72488	4.50924	4.733
1	3884811	3885782	5.65155	5.47386	5.57496	5.91272	5.82105	5.61051
1	3886186	3890252	7.53981	7.507	7.52862	7.84855	7.75558	7.79189
1	3895309	3896968	6.05703	6.18704	6.20883	6.007	6.14053	5.99323
1	3913294	3915861	7.09155	7.08364	7.0449	7.12975	7.2058	7.05492
1	3917798	3919290	6.04879	5.80754	5.89135	6.10864	6.12086	5.80392
1	3920315	3921158	5.49045	5.58728	5.5414	5.70338	5.70252	5.57352
1	3923576	3925699	6.31251	6.49251	6.40814	6.66608	6.6044	6.63765
1	3926849	3932567	8.2803	8.29038	8.20972	8.27164	8.24646	8.23845
1	3934009	3934908	4.82087	5.29114	4.76622	4.8709	4.9567	4.8198
1	3940695	3941169	4.01109	4.39109	4.02278	4.19437	4.09084	4.29162
1	3945349	3946517	5.22375	5.27892	5.42357	5.11191	5.32091	5.2992
1	3962870	3964016	5.30906	5.3624	5.3086	5.50888	5.01471	4.86132
1	3971309	3971912	5.29519	5.30327	5.24054	5.49893	5.21356	5.18937
1	3972629	3973341	5.80627	5.70161	5.58597	5.64142	5.60204	5.59829
1	3978270	3979302	6.09756	5.99859	6.13577	6.17887	5.92302	5.80392
1	3981274	3982108	5.17913	5.1903	5.12448	5.41676	5.55394	5.31423
1	3986761	3987241	4.59039	4.22258	4.51283	4.40082	4.46831	3.69905
1	3992694	3993871	5.68385	5.56731	5.49542	5.78753	5.59254	5.53555
1	3995334	3996163	5.28118	5.27892	5.34795	4.8709	5.36618	5.50967
1	4000963	4002661	6.34654	6.52393	6.26473	6.48639	6.40736	6.58905
1	4003668	4004466	4.72064	5.31529	5.18368	5.13778	5.04286	5.20559
1	4013433	4015689	6.59322	6.90025	6.80679	6.96966	6.92112	7.03238
1	4020003	4021426	6.22741	6.39392	6.26473	6.14099	6.31804	6.1771
1	4028717	4029489	5.72582	5.65507	5.71196	5.7628	5.60204	5.50967
1	4033178	4034140	4.72064	4.73332	4.87797	4.93133	4.98599	4.77705
1	4038362	4039300	5.47822	5.52652	5.43579	5.45843	5.35499	5.53555
1	4042920	4044308	6.70236	6.56982	6.64245	6.54559	6.48123	6.42567
1	4053189	4053901	4.95043	4.67852	4.82317	4.98934	4.91161	4.79858
1	4058020	4059468	6.33979	6.30628	6.19451	6.75236	6.55638	6.40476
1	4060585	4061164	4.34317	4.65979	4.08621	4.88625	4.46831	4.64063
1	4061513	4063640	5.946	5.94543	6.21594	6.32682	6.24722	6.0482
1	4072577	4073583	5.62961	5.51614	5.79022	5.98578	5.69367	5.88668
1	4076108	4076954	5.28118	5.3624	5.34795	5.05871	5.17592	5.41526
1	4081894	4082387	4.23106	4.41363	4.72696	4.61862	4.31515	4.59213
1	4086891	4093459	8.13601	8.19112	7.99517	8.47057	8.41479	8.39331
1	4094228	4096452	6.93038	6.85567	6.81149	7.13939	7.08239	7.15013
1	4096652	4096952	3.62407	3.94156	3.37994	3.59079	3.79231	3.69905
1	4101631	4102386	4.74125	5.25415	5.10929	4.54317	4.24419	4.29162
1	4105122	4108081	6.73869	6.79686	6.88021	6.2869	6.38004	6.29542
1	4116365	4118059	7.11543	7.12179	7.06078	7.11679	7.15189	7.14594
1	4121316	4121717	4.47207	4.24789	3.8869	3.66385	3.97873	3.83029
1	4125795	4127448	6.44405	6.52911	6.52147	6.40349	6.48123	6.35476
1	4137316	4137920	4.17156	4.0889	4.05485	4.21882	4.80058	4.37998
1	4140251	4141229	5.36325	5.50569	5.51859	5.61402	5.54413	5.38711
1	4144581	4145315	5.1174	5.33904	5.25441	4.69033	4.91161	4.75519
1	4147697	4149063	5.49045	5.6264	5.78067	5.957	5.96776	5.89669
1	4150953	4155657	7.88826	8.00324	7.79379	7.85441	7.90492	7.78382
1	4157749	4159909	6.62129	6.61429	6.60504	6.5064	6.38004	6.70761
1	4172049	4172964	5.26704	5.31529	5.43579	5.31836	5.39922	5.22162
1	4181053	4182859	6.27059	6.26968	6.49249	6.33802	5.86112	6.30297
1	4185658	4188448	6.80872	6.77527	6.8622	7.08056	6.92112	6.9909
1	4194532	4196004	5.46589	5.52652	5.45994	5.50888	5.60204	5.69331
1	4198245	4199700	5.98972	6.02811	5.9002	6.19745	6.05327	5.92634
1	4200970	4201678	5.05291	4.9181	4.72696	4.97506	4.76722	5.05269
1	4208181	4208775	4.56749	4.60207	4.78546	4.90143	4.94183	4.733
1	4209905	4211352	5.75652	5.84948	5.82782	5.72915	5.77982	5.81453
1	4215678	4217250	5.88247	5.89024	6.10547	6.14737	5.90012	6.05716
1	4219853	4220837	6.09756	5.81603	5.90899	5.86704	5.98961	5.65841
1	4221658	4223840	6.83292	7.03721	7.02076	6.90709	6.96592	6.80125
1	4227440	4229127	5.76661	6.0924	5.86446	5.97864	6.1535	6.02098
1	4238145	4238526	4.1095	4.32126	3.81384	4.33523	4.40465	4.16471
1	4241267	4246252	7.62823	7.65151	7.59281	7.65156	7.61733	7.71471
1	4246291	4248389	6.06523	6.14723	6.05088	6.16635	6.30647	6.2648
1	4250664	4251775	5.81602	5.67386	5.82782	5.51876	5.63014	5.72739
1	4263364	4266042	6.95264	7.10457	6.95006	7.26798	7.187	7.12904
1	4268016	4269197	5.99831	5.82447	6.09008	5.85148	5.92302	6.20961
1	4269879	4271109	6.41869	6.19356	6.23705	6.13458	6.27715	6.30297
1	4282805	4283765	5.8638	5.76434	5.72198	5.54801	5.63939	5.81453
1	4296359	4297166	5.70499	5.71981	5.3086	6.03481	5.98961	5.82506
1	4305046	4306847	6.93486	6.88823	6.85311	6.92948	7.06876	6.95778
1	4322475	4323408	5.28118	5.26659	5.18368	5.32963	5.42083	5.38711
1	4325805	4326389	5.3228	5.21618	5.32184	5.307	4.97142	5.1564
1	4327489	4328772	5.96365	5.87408	6.04291	5.80378	5.83721	5.79323
1	4334612	4335336	4.93262	5.1235	4.9649	4.50391	4.89626	4.35113
1	4341790	4342628	4.85909	4.73332	5.03087	4.69033	4.60676	4.09681
1	4347233	4349419	6.45657	6.59962	6.62119	6.34914	6.39103	6.30297
1	4350840	4351641	5.20903	5.50569	5.22653	5.31836	5.33236	5.31423
1	4353551	4354346	5.26704	5.65507	5.56386	5.49893	5.5243	5.57352
1	4360671	4361236	5.13308	4.76872	4.98168	5.0451	5.07047	5.10547
1	4364590	4365509	5.44091	5.48455	5.69171	5.67715	5.49403	5.3291
1	4370162	4371632	6.01533	6.18048	5.9002	5.9052	5.96039	6.15222
1	4373929	4376245	6.86145	6.72207	6.69934	6.75655	6.73954	6.76343
1	4372496	4373290	4.69973	4.9493	4.66599	4.82385	4.68029	4.96017
1	4378803	4379367	4.23106	4.69702	4.20526	4.72488	4.58777	4.66428
1	4380378	4381625	5.73613	5.86592	5.92643	5.82783	5.8047	5.80392
1	4389904	4390569	4.67852	4.9181	4.74672	5.03136	4.91161	4.66428
1	4394789	4398410	7.26526	7.15227	7.07648	7.36155	7.22742	7.39949
1	4404752	4405526	5.05291	5.13711	5.03087	5.39547	5.37728	5.13962
1	4423443	4424426	5.83532	5.69242	5.99413	5.83576	5.72875	5.77162
1	4433653	4434799	5.30906	5.54706	5.47186	5.63234	5.49403	5.56097
1	4438436	4439567	5.97239	5.70161	6.01057	6.09549	6.11424	5.88668
1	4442770	4444128	6.07338	6.01343	5.98584	5.85148	5.8532	5.94577
1	4446768	4448060	5.77663	5.89826	6.05088	6.05532	6.01826	6.05716
1	4452093	4452895	5.38961	5.6645	5.38625	5.65043	5.63939	5.71612
1	4462191	4462739	4.1095	4.14387	4.72696	3.47375	3.57819	3.07932
1	4463944	4465132	5.52652	5.30327	5.32184	4.75863	4.60676	4.59213
1	4468379	4468758	4.07744	4.24789	3.95644	3.55282	3.68922	3.78786
1	4472384	4473348	5.87317	6.05704	5.88244	5.84364	5.68476	5.83551
1	4480893	4481439	4.44719	4.65979	4.89578	4.75863	4.91161	4.94094
1	4477941	4478792	5.95485	5.77309	5.86446	5.78753	5.92302	5.69331
1	4484586	4485195	4.80137	4.80328	4.66599	4.98934	4.80058	5.03465
1	4491721	4492907	5.5847	5.91415	5.77105	5.72061	5.54413	5.70476
1	4494597	4495941	6.00684	5.95315	5.63981	5.92763	5.86901	5.84589
1	4498565	4499819	6.63237	6.61429	6.69426	6.45071	6.53672	6.75244
1	4502587	4504111	6.52948	6.48721	6.31192	6.22185	6.32378	6.35476
1	4512465	4514452	6.852	6.95507	6.95006	7.05702	7.08915	7.11623
1	4514959	4516459	5.99831	6.0924	5.9775	6.17887	5.96776	6.10979
1	4529055	4529374	4.1095	3.42477	3.8869	3.8318	3.79231	4.06162
1	4530845	4531175	4.25991	4.45768	3.85083	4.09219	4.06362	3.74414
1	4532506	4544799	9.17488	9.25141	9.09924	9.58463	9.59284	9.52469
1	4545307	4545636	4.04465	4.17058	4.20526	3.89386	3.91923	4.16471
1	4547218	4548665	6.54128	6.69472	6.66858	6.70121	6.83922	6.69044
1	4553084	4553716	4.85909	5.00973	4.70692	4.46356	4.40465	4.48995
1	4554376	4555272	5.41548	5.40803	5.33495	5.26064	5.28601	5.22162
1	4555705	4561499	8.43696	8.42269	8.3374	8.54378	8.60026	8.55703
1	4567096	4568410	5.92813	5.79901	5.93507	5.79568	5.93057	5.99323
1	4585637	4586523	5.49045	5.72883	5.76137	5.71202	5.97508	5.56097
1	4589244	4594975	8.23923	8.31304	8.23967	8.29195	8.28232	8.35749
1	4608828	4611124	6.64883	6.77527	6.51572	6.57903	6.65543	6.77434
1	4634630	4635797	5.47822	5.61672	5.68148	5.50888	5.57337	5.42913
1	4637911	4638260	4.17156	4.03176	4.08621	3.20665	3.57819	3.65251
1	4641079	4642555	6.31938	6.48189	6.3894	6.40349	6.31804	6.30297
1	4643732	4644737	5.29519	5.45225	5.36083	5.52857	5.54413	5.77162
1	4645619	4647616	6.87083	7.11836	7.10356	6.84167	6.81085	6.9768
1	4647945	4649097	5.72582	5.50569	5.09395	5.16321	4.9567	5.12265
1	4675936	4676385	4.65699	4.50043	4.78546	4.60013	4.38279	4.29162
1	4678751	4680195	6.1829	6.14049	6.20883	5.94239	6.17909	6.29542
1	4709484	4710924	6.65969	6.26968	6.54423	6.49643	6.51679	6.3254
1	4713355	4714526	5.91004	5.88218	6.09008	5.77933	5.98961	5.81453
1	4717371	4718385	5.5847	5.6645	5.58597	5.52857	5.72875	5.77162
1	4721685	4722389	5.36325	5.52652	5.43579	5.28401	5.47349	5.23747
1	4733374	4734371	5.16395	5.38539	5.33495	5.307	5.61146	5.23747
1	4735569	4736307	5.16395	4.83703	4.9649	4.85539	4.73307	4.92144
1	4739646	4740962	5.87317	5.70161	5.99413	4.75863	5.15027	4.96017
1	4746009	4749970	7.9908	7.93281	7.9931	8.04596	7.92207	7.95659
1	4754193	4756239	6.45657	6.3653	6.34471	6.26358	6.38554	6.60747
1	4759255	4759834	4.80137	4.39109	4.20526	4.31269	3.97873	4.1975
1	4761476	4762272	4.91459	4.9493	4.89578	4.69033	4.68029	4.56726
1	4765622	4767007	6.5588	6.52393	6.91992	6.58375	6.50672	6.66721
1	4773812	4774418	4.14086	4.19682	4.62387	4.28979	4.11755	3.95059
1	4775985	4777723	6.34654	6.37682	6.37677	6.29267	6.30065	6.40476
1	4781342	4783439	6.35993	6.48189	6.40814	6.02097	5.84523	6.0482
1	4787309	4789333	6.02377	6.28198	6.13577	6.36566	6.03236	6.16056
1	4794296	4796604	6.4874	6.24475	6.25786	6.26945	6.31227	6.29542
1	4796749	4798409	6.33979	6.20006	6.39567	6.29842	6.29481	6.24141
1	4802799	4803788	5.51459	5.37394	5.33495	5.59547	5.59254	5.54832
1	4810462	4811628	5.33641	5.31529	5.41124	4.80782	4.84922	4.8198
1	4817202	4818927	5.8257	5.86592	6.23005	5.89006	5.86112	6.01179
1	4819364	4820920	6.27766	6.31828	6.29188	6.21579	6.22281	6.39065
1	4822385	4823052	4.98541	4.97983	4.80444	4.70771	4.31515	4.46324
1	4826781	4827494	5.33641	5.44132	5.38625	5.18819	5.25024	5.20559
1	4836735	4837773	5.72582	6.00603	6.12825	5.7628	5.8532	5.81453
1	4838782	4839753	6.02377	6.06418	5.94366	6.04852	6.04634	5.83551
1	4845121	4845836	5.29519	5.1235	5.1691	4.63689	4.71569	5.1564
1	4846897	4848253	6.35993	6.31828	6.31192	6.30414	6.31227	6.48664
1	4848945	4851123	6.58754	6.57982	6.63186	5.79568	5.953	6.14383
1	4854387	4858633	7.8245	7.80008	7.80562	7.93041	7.91257	7.90043
1	4861171	4862605	5.76661	5.89826	5.78067	5.7628	5.763	5.78247
1	4862853	4864791	6.20533	6.31828	6.05088	5.99289	6.01826	5.72739
1	4876830	4878353	6.05703	6.15394	6.22301	5.84364	5.93808	5.83551
1	4878730	4885847	8.18573	8.25649	8.04191	8.33733	8.31876	8.36833
1	4888063	4896497	8.65223	8.62701	8.60437	8.68869	8.66055	8.68827
1	4896628	4898028	5.61851	5.96082	6.05088	6.02097	5.90779	5.73858
1	4898568	4900111	5.95485	6.02811	6.1873	5.81184	5.99683	5.88668
1	4907465	4909807	6.46279	6.42754	6.31854	6.63915	6.70031	6.61355
1	4910059	4911257	5.1486	5.38539	5.1981	5.27237	5.58299	5.72739
1	4912056	4913905	6.35325	6.23845	6.1873	6.52122	6.52679	6.40476
1	4914292	4914657	4.01109	3.84534	4.41742	4.09219	4.14379	4.02555
1	4920801	4922171	5.62961	5.92204	5.70187	5.92019	5.92302	5.79323
1	4923607	4924957	5.75652	5.70161	5.65034	6.014	5.69367	5.73858
1	4927706	4928987	6.57612	6.49251	6.39567	6.52122	6.55149	6.47331
1	4930095	4930884	5.44091	5.17719	5.28176	5.31836	5.16315	5.2992
1	4934656	4935598	5.37649	4.90225	4.93075	5.03136	5.18857	5.2992
1	4941584	4942904	5.69446	5.6264	5.83707	5.35191	5.37728	4.94094
1	4946241	4948860	6.49349	6.63841	6.63186	6.54075	6.40194	6.43258
1	4958311	4958709	3.83052	3.9102	4.2613	3.89386	4.29188	3.74414
1	4960418	4961106	4.67852	4.69702	4.58047	4.72488	4.9268	5.03465
1	4963413	4964446	5.8638	6.13372	6.10547	6.22789	6.20424	5.81453
1	4970720	4971156	3.90548	3.33314	3.37994	3.51383	3.53919	3.39419
1	4971163	4971449	2.35659	3.01711	3.65558	3.15689	3.0218	3.60441
1	4972987	4973924	5.29519	5.00973	5.3988	5.37385	5.00042	5.28401
1	4977213	4977560	3.66779	4.17058	3.52433	4.11842	3.61616	3.33648
1	4980622	4981552	5.65155	5.35077	5.32184	5.51876	5.50419	5.31423
1	4983405	4984493	6.10553	6.02079	6.0588	6.0621	6.04634	5.81453
1	4989702	4992371	6.61572	6.61429	6.72447	6.33802	6.46051	6.18529
1	5000108	5000605	4.49652	4.47922	4.20526	4.44294	4.64399	4.32168
1	5002608	5003823	5.51459	5.64557	5.68148	4.98934	5.33236	4.84071
1	5007218	5007599	4.25991	4.06061	4.17641	3.66385	3.65315	3.95059
1	5013702	5014536	5.55007	5.49516	5.24054	5.32963	5.39922	5.12265
1	5015656	5016643	5.6624	5.41921	5.5414	5.54801	5.64858	5.38711
1	5023438	5023773	2.6461	3.81179	3.16176	3.51383	3.91923	3.33648
1	5027666	5028152	4.67852	4.90225	4.64508	4.72488	4.89626	4.46324
1	5037617	5038500	5.44091	5.30327	5.32184	5.74607	5.72006	5.40125
1	5042005	5044172	6.74381	6.72207	6.7044	6.78957	6.70031	6.74691
1	5054224	5055470	6.12134	6.14049	6.0978	6.10864	6.01115	6.0482
1	5060966	5062178	5.80627	5.92988	5.77105	5.31836	5.12416	5.0705
1	5063009	5063327	3.75145	3.84534	4.28852	3.8318	3.45789	3.83029
1	5064166	5065480	6.00684	5.78178	5.61851	5.92763	6.04634	6.15222
1	5066754	5069438	7.06727	7.09065	7.40659	7.13939	7.13237	7.00948
1	5075996	5077994	6.65969	6.58975	6.59962	6.46099	6.61381	6.66135
1	5088059	5089020	5.59606	5.37394	5.34795	5.43775	5.77982	5.50967
1	5090962	5091506	4.44719	4.54195	4.58047	3.76695	3.85716	3.65251
1	5103924	5104779	5.08552	5.00973	4.84167	5.31836	5.22589	5.08809
1	5106112	5107125	5.36325	5.55722	5.49542	5.59547	5.56369	5.35839
1	5110699	5112182	5.72582	5.77309	5.74181	6.02097	6.00401	6.05716
1	5114646	5116006	5.41548	5.86592	5.76137	5.87475	5.8532	5.86643
1	5122579	5127351	8.24285	8.196	8.22565	8.21199	8.14946	8.09355
1	5138082	5139744	6.15245	5.85773	6.02683	5.99996	5.92302	6.12691
1	5142690	5143819	5.96365	5.77309	5.66079	5.6683	5.84523	5.93609
1	5148701	5151793	7.47668	7.6033	7.61985	7.41279	7.41142	7.44458
1	5159780	5160848	5.17913	5.41921	5.41124	4.77521	4.75025	4.90168
1	5175166	5178788	7.09955	7.2957	7.24576	7.39681	7.41142	7.26287
1	5180866	5181221	3.43459	3.63122	4.23355	2.60941	3.45789	3.39419
1	5181740	5182792	5.28118	5.59716	5.41124	5.13778	5.00042	5.12265
1	5186351	5186916	4.52057	4.52134	4.36723	4.80782	4.81698	4.40827
1	5192094	5195357	7.42028	7.14891	7.16727	7.2324	7.28748	7.16678
1	5199004	5201542	6.7841	6.69011	6.67376	6.74817	6.91352	6.79055
1	5202504	5203790	6.34654	6.41083	6.22301	6.48135	6.43418	6.24925
1	5209487	5209933	4.98541	4.45768	4.60233	4.90143	4.784	4.61659
1	5210779	5212269	6.37319	6.26349	6.48074	6.3874	6.42885	6.39773
1	5219207	5221098	6.33302	6.2881	6.20883	6.2339	6.30065	6.40476
1	5230294	5231212	5.67316	5.45225	5.70187	5.80378	5.63939	5.70476
1	5234708	5239005	7.7063	7.6155	7.70313	7.88338	7.80983	7.79725
1	5240587	5241627	5.61851	5.63602	5.3736	5.73763	5.53425	5.63466
1	5242234	5244049	6.35993	6.14049	6.01057	6.19745	6.21665	6.2256
1	5248793	5249565	5.74636	5.52652	5.67117	5.3847	5.70252	5.48332
1	5251322	5252525	5.75652	5.71074	5.83707	5.77933	5.70252	5.76069
1	5263592	5264229	4.39612	4.19682	4.44187	4.80782	4.4474	4.94094
1	5264445	5265384	5.00258	4.58231	5.01466	4.93133	4.89626	4.90168
1	5267936	5268812	4.98541	4.69702	4.70692	5.01749	4.86507	4.92144
1	5269196	5269599	4.44719	4.03176	4.08621	4.31269	4.33805	4.1975
1	5271554	5271997	4.17156	3.84534	3.77587	3.79974	3.45789	3.91159
1	5276815	5277762	5.8638	5.7467	5.85539	5.9052	5.88465	5.92634
1	5278364	5280090	6.46898	6.20653	6.32513	6.2869	6.22895	6.25704
1	5286934	5288400	6.4874	6.45497	6.40192	6.53102	6.46571	6.41874
1	5289037	5291758	6.75905	6.59469	6.63716	6.95881	6.93621	6.74136
1	5294353	5297632	7.70892	7.63242	7.61985	7.47756	7.65885	7.55308
1	5302512	5303475	5.73613	5.71074	5.70187	5.73763	5.82915	5.57352
1	5304086	5304393	3.21641	4.00231	3.92209	3.86316	3.72441	3.95059
1	5308903	5309544	5.00258	4.87001	4.80444	5.13778	4.89626	4.66428
1	5313653	5314060	4.59039	4.50043	4.39254	4.09219	4.09084	3.55466
1	5314853	5316429	6.52354	6.44406	6.45093	6.64368	6.41815	6.43258
1	5318007	5318423	4.36989	4.52134	4.55828	4.82385	4.64399	4.1975
1	5322808	5324008	5.87317	5.65507	5.26815	5.55762	5.75451	5.58596
1	5325236	5327620	7.18479	7.08364	7.08815	7.01923	7.06876	7.06828
1	5332343	5332907	4.93262	5.05345	5.01466	5.23689	5.01471	4.96017
1	5340575	5342026	6.30561	6.15394	6.08233	6.29267	6.24115	6.51293
1	5345221	5346069	4.89632	5.10976	4.91337	5.23689	5.11092	5.22162
1	5347355	5348254	5.30906	5.09589	5.10929	5.31836	5.39922	5.2992
1	5349218	5350659	5.44091	5.70161	5.55268	6.07555	6.23507	6.14383
1	5361104	5363305	6.40583	6.40522	6.49834	6.80176	6.72224	6.60135
1	5374868	5375468	4.47207	4.65979	4.46591	4.19437	3.97873	4.48995
1	5379104	5379874	4.98541	4.82025	5.13951	4.42204	4.58777	4.56726
1	5381287	5382227	5.16395	5.00973	5.13951	5.22487	5.17592	5.2992
1	5383988	5391250	8.25544	8.30553	8.30277	8.20894	8.266	8.1616
1	5398066	5400026	6.2847	6.26349	6.30527	6.48135	6.32951	6.43258
1	5403072	5404947	6.09756	6.02811	6.01873	6.0621	6.10759	6.15222
1	5406052	5406865	5.08552	5.02445	4.91337	5.0451	5.29774	5.25315
1	5409558	5410203	4.74125	4.54195	4.78546	4.33523	4.80058	4.37998
1	5413707	5414847	5.57325	5.22895	5.21239	5.55762	5.59254	5.76069
1	5423616	5424314	4.78161	4.73332	4.87797	4.61862	4.50924	4.54195
1	5425713	5427524	5.97239	6.17389	6.18005	6.17263	6.08746	6.20155
1	5435967	5436620	5.59606	5.17719	5.29524	5.08555	5.13727	5.38711
1	5454537	5455615	5.55007	5.89024	5.53004	5.5861	5.32091	5.81453
1	5459584	5461822	6.36657	6.48189	6.33169	6.33243	6.26525	6.19344
1	5464338	5466157	6.29867	6.32424	6.21594	6.33802	6.11424	6.42567
1	5469266	5470283	5.87317	5.65507	5.61851	5.89765	5.8532	5.98386
1	5470973	5472412	6.33302	6.20006	6.04291	6.33243	6.31804	6.21762
1	5472501	5472884	3.15629	3.23529	3.21948	3.47375	2.96408	3.83029
1	5473381	5474268	5.00258	5.02445	5.22653	5.21275	4.84922	4.92144
1	5487809	5489537	5.96365	6.1063	6.02683	5.92763	6.12086	6.18529
1	5494502	5495442	4.82087	5.02445	5.1981	5.46866	5.27418	5.54832
1	5496868	5499135	6.86615	6.71755	6.7926	6.61633	6.78191	6.70191
1	5504124	5505948	6.35993	6.64319	6.54987	6.5064	6.37451	6.30297
1	5507254	5512024	7.95154	7.97699	8.1026	7.98845	7.87587	7.98504
1	5514218	5514990	4.76157	5.05345	5.25441	5.26064	5.08408	5.13962
1	5518346	5518673	3.83052	4.03176	4.39254	3.51383	3.32665	3.00717
1	5538819	5541206	6.68651	6.75775	6.69426	6.63915	6.58059	6.80125
1	5542650	5543880	5.28118	5.54706	5.55268	5.55762	5.64858	5.73858
1	5546288	5547603	6.00684	5.84948	6.1131	5.86704	5.74597	5.97443
1	5548326	5549495	5.51459	5.3624	5.56386	5.59547	5.42083	5.70476
1	5555954	5557601	6.61013	6.3595	6.56107	6.49643	6.53176	6.67887
1	5562929	5563793	5.8638	5.6264	5.78067	5.65939	5.65771	5.82506
1	5569881	5570570	5.10155	4.88622	4.89578	5.15055	5.02885	4.75519
1	5580732	5581908	5.61851	5.95315	5.83707	5.85148	5.81289	5.95539
1	5590170	5592079	6.43143	6.27584	6.42663	6.50142	6.63246	6.45986
1	5593382	5595762	6.1829	6.16062	6.19451	6.34914	6.03937	6.1354
1	5614485	5615249	5.33641	5.52652	5.5414	5.44812	5.58299	5.58596
1	5621805	5623880	6.82329	6.61429	6.73934	6.71417	6.79024	6.77434
1	5647149	5648485	5.91912	5.91415	5.88244	5.32963	5.59254	5.73858
1	5648699	5650033	6.00684	6.16727	6.06669	5.84364	5.90012	6.01179
1	5659439	5659997	4.56749	4.69702	4.74672	4.82385	5.05673	4.96017
1	5665302	5666293	5.10155	5.1235	4.76622	5.1249	5.23811	5.40125
1	5672918	5674130	5.85437	6.04265	5.95219	6.09549	6.0942	6.25704
1	5678075	5678765	5.25275	4.88622	5.06275	5.22487	5.07047	5.10547
1	5687907	5688509	4.74125	4.24789	4.34147	4.70771	4.89626	4.35113
1	5697261	5697972	5.44091	5.09589	5.0469	4.79161	5.17592	5.10547
1	5702124	5703087	5.77663	5.65507	5.77105	5.72061	5.71131	5.88668
1	5705685	5706723	6.03216	6.02811	6.3831	6.19745	6.30065	6.25704
1	5709602	5710543	5.97239	5.94543	5.96912	5.72915	5.75451	6.00254
1	5713960	5714562	5.01956	5.2416	4.82317	4.91646	4.9567	4.86132
1	5727682	5728332	5.3228	5.13711	5.43579	5.77109	5.61146	5.76069
1	5744124	5745272	5.3228	5.55722	5.68148	5.53832	5.53425	5.45648
1	5754927	5756290	6.25634	6.3653	6.25095	6.45586	6.28306	6.45986
1	5760485	5761247	4.82087	4.7861	4.66599	4.97506	4.91161	4.68755
1	5762815	5764326	6.31938	6.12008	6.24402	6.11517	6.134	6.31796
1	5764512	5765523	5.05291	4.96464	4.76622	5.17575	5.08408	4.88164
1	5766654	5768200	5.73613	6.1063	6.01057	6.15373	6.27715	6.47999
1	5772407	5776769	7.49197	7.65151	7.55127	7.37521	7.30211	7.17915
1	5777253	5778824	6.04879	6.23845	6.37042	6.17263	6.08746	6.30297
1	5781773	5782447	4.89632	4.54195	4.48957	5.03136	4.6981	4.09681
1	5786351	5787385	5.92813	5.89826	5.75162	5.9052	5.86112	5.62264
1	5788132	5790391	6.77912	6.61429	6.43275	6.73127	6.74811	6.76343
1	5805006	5805895	5.42825	5.59716	5.58597	5.52857	5.57337	5.10547
1	5824553	5826156	6.19042	6.25727	6.18005	6.23988	5.99683	6.12691
1	5834175	5835828	6.05703	6.23212	6.0978	5.89006	5.88465	5.88668
1	5840393	5845348	7.76283	7.72094	7.64113	7.50516	7.48251	7.4982
1	5849865	5853045	7.16585	7.02993	7.08427	7.28545	7.25476	7.21162
1	5854153	5854941	5.03633	5.2416	5.13951	5.08555	5.13727	5.0705
1	5861678	5862799	6.11346	6.07129	5.96068	5.92019	5.87685	5.93609
1	5863509	5865246	6.03216	6.19356	5.89135	5.99289	5.68476	5.8562
1	5867488	5872644	8.09856	8.16478	8.14603	7.93595	7.94463	7.93
1	5873396	5873755	3.90548	3.70618	4.20526	3.51383	3.53919	3.83029
1	5874575	5877332	6.92588	6.99299	6.88467	6.85343	6.79438	6.94818
1	5883929	5885436	5.91912	5.76434	5.93507	5.92763	5.83721	5.82506
1	5895434	5896667	5.91912	5.89024	5.84626	6.04168	6.134	6.06607
1	5898420	5898748	4.20162	4.32126	4.11691	4.14418	3.88853	3.87152
1	5901640	5902739	5.946	5.94543	5.67117	5.92763	5.99683	5.8562
1	5899961	5900483	4.47207	3.94156	4.58047	4.33523	4.16955	4.29162
1	5910852	5911637	5.10155	5.1903	5.03087	5.23689	5.32091	5.42913
1	5918589	5923939	8.2803	8.16146	8.0755	8.31198	8.25099	8.28497
1	5925266	5926901	5.80627	5.85773	5.65034	5.92019	6.07388	6.09246
1	5929810	5931447	6.48129	6.58975	6.56107	6.10208	6.07388	6.02098
1	5933858	5934554	4.95043	4.99486	4.99826	4.80782	5.11092	4.97916
1	5941454	5942649	5.91004	5.72883	5.86446	5.81184	5.74597	5.73858
1	5953877	5955131	6.04049	6.28198	6.25095	6.21579	6.33521	6.16056
1	5969116	5970038	5.5617	5.65507	5.71196	5.84364	5.41007	5.71612
1	5982186	5985276	7.04257	7.10111	7.0369	7.31977	7.26376	7.21562
1	5986560	5987825	5.69446	5.50569	5.79022	5.67715	5.59254	5.65841
1	5996369	5998377	6.62129	6.53426	6.78306	6.52613	6.60911	6.56412
1	6002663	6003706	5.70499	5.80754	5.84626	5.77109	5.8532	5.95539
1	6008318	6009411	6.15245	5.99859	5.91774	6.10208	6.34655	6.21762
1	6016645	6016999	3.83052	4.36818	3.73688	4.14418	4.11755	4.02555
1	6017765	6018933	6.10553	6.12008	5.82782	6.02791	6.10759	6.31048
1	6023622	6024477	5.23833	5.22895	4.9649	5.17575	5.32091	5.35839
1	6026748	6028657	6.74381	6.68549	6.59962	6.52613	6.81085	6.80125
1	6034037	6035237	5.91004	5.6645	5.63981	5.56718	5.84523	5.67014
1	6038164	6038671	4.47207	4.50043	4.64508	4.80782	4.9567	4.46324
1	6052053	6052611	4.95043	4.83703	4.98168	4.67273	4.62549	5.0705
1	6062045	6063540	6.53539	6.37682	6.33821	6.29267	6.45528	6.41177
1	6068572	6069376	5.22375	5.32721	5.10929	5.32963	5.17592	5.26866
1	6071651	6072211	4.1095	4.71528	4.46591	4.63689	4.64399	4.96017
1	6076040	6076802	5.03633	4.76872	5.29524	5.18819	4.89626	5.3291
1	6087613	6088399	5.41548	5.1235	5.24054	5.68595	5.4838	5.61051
1	6097395	6098519	6.12134	5.84119	5.88244	6.12813	5.98961	6.14383
1	6098821	6101452	6.77912	6.85155	6.59962	6.74396	6.67355	6.68467
1	6101674	6102036	4.17156	3.94156	4.05485	3.62778	4.3606	3.98856
1	6115924	6116616	5.37649	5.21618	5.24054	5.307	5.13727	5.26866
1	6123314	6127466	7.48282	7.57107	7.35279	7.51506	7.51553	7.70903
1	6138026	6138337	4.01109	4.14387	4.14696	3.8318	3.68922	3.69905
1	6148075	6149977	5.96365	6.11321	6.09008	5.86704	6.134	6.28019
1	6152443	6154420	6.59322	6.76654	6.71948	6.70121	6.75664	6.73579
1	6154950	6155970	5.91912	6.02811	5.9002	6.10208	6.16635	6.00254
1	6168174	6169222	5.8638	5.99112	6.09008	6.04852	6.08069	5.96494
1	6172207	6173751	6.10553	6.23845	6.12825	6.22185	6.0942	6.01179
1	6184622	6187536	7.18102	7.24318	7.10738	7.08056	7.15511	7.2355
1	6190649	6191697	5.42825	5.4631	5.48369	5.7628	5.66678	5.77162
1	6204326	6205129	5.46589	5.56731	5.47186	5.64142	5.27418	5.28401
1	6208544	6209441	4.96802	5.05345	4.78546	5.32963	5.16315	5.1564
1	6212624	6213321	5.10155	4.9493	5.03087	5.09879	5.25024	4.75519
1	6217513	6218555	5.5617	5.27892	5.33495	5.65939	5.78816	5.41526
1	6224442	6224975	4.39612	4.65979	4.11691	4.50391	4.50924	4.48995
1	6239319	6239628	3.86849	4.11665	3.81384	3.8318	4.11755	3.91159
1	6242934	6243706	5.08552	5.17719	5.22653	4.70771	4.42619	4.75519
1	6246853	6247781	5.74636	5.9836	5.80915	5.91272	5.74597	5.8562
1	6248533	6249707	5.87317	5.89024	5.84626	5.9052	5.87685	5.73858
1	6260814	6261455	4.61293	4.76872	4.66599	5.00348	4.64399	5.05269
1	6267566	6268947	6.53539	6.38824	6.48074	6.34914	6.68699	6.3254
1	6277013	6278264	5.76661	5.79901	5.47186	5.6683	5.41007	5.56097
1	6281034	6282362	5.8257	5.79042	5.80915	5.91272	5.68476	5.90664
1	6292913	6298703	7.74253	7.77853	7.73811	7.69578	7.73631	7.67451
1	6299727	6300638	5.38961	5.4631	5.58597	4.96063	5.46311	5.48332
1	6307267	6311742	7.64199	7.64914	7.52003	7.58962	7.74704	7.74552
1	6312940	6313935	5.50257	5.56731	5.76137	5.89765	5.59254	5.58596
1	6318707	6319344	4.61293	4.47922	4.74672	4.69033	4.71569	4.75519
1	6326082	6326746	4.65699	4.90225	4.66599	4.0105	4.14379	3.87152
1	6327075	6327726	4.80137	4.32126	4.44187	4.31269	3.75876	3.83029
1	6344442	6346493	6.52948	6.48189	6.29859	6.72702	6.62782	6.60747
1	6348116	6349024	5.73613	5.7467	5.82782	6.05532	5.96776	5.80392
1	6351233	6353787	7.10354	7.12521	7.18549	6.80176	7.03061	6.90912
1	6359182	6360543	6.12134	6.06418	6.03489	5.72915	5.83721	5.73858
1	6361287	6362557	5.5617	5.40803	5.61851	5.6683	5.6758	5.48332
1	6363161	6363692	4.36989	4.47922	3.8869	4.54317	4.50924	4.88164
1	6367020	6367850	5.57325	5.54706	5.5969	5.72061	5.57337	5.65841
1	6368731	6369970	5.45345	5.60697	5.49542	5.81184	5.54413	5.71612
1	6377649	6378696	6.09756	6.01343	6.15068	6.13458	6.10091	5.88668
1	6385079	6386004	5.57325	5.44132	5.58597	5.60477	5.6758	5.59829
1	6395771	6396782	5.91912	6.04986	6.00238	6.10208	5.77143	5.93609
1	6397964	6399093	5.42825	5.38539	5.3736	5.3847	5.42083	5.42913
1	6400193	6401430	5.95485	5.9836	6.00238	5.82783	5.91542	5.96494
1	6405669	6406119	4.17156	4.80328	4.36723	4.58139	4.3606	4.35113
1	6408464	6411178	6.94822	7.08012	7.07648	6.82982	6.96592	6.98151
1	6414332	6415489	6.09756	5.99112	6.01057	6.23988	6.27715	6.03918
1	6417954	6422127	7.40098	7.44269	7.37836	7.59196	7.65657	7.65103
1	6429865	6431385	5.74636	5.82447	5.43579	5.72915	5.88465	5.68177
1	6432115	6433798	6.50558	6.57483	6.69934	6.5743	6.70472	6.65546
1	6434918	6435975	5.25275	5.59716	5.57496	5.5861	5.71131	5.59829
1	6437231	6438248	5.41548	5.69242	5.66079	5.72915	5.56369	5.87659
1	6458549	6460032	6.61572	6.62399	6.58871	6.47629	6.28895	6.43258
1	6474829	6475318	4.78161	4.0889	4.39254	4.44294	4.48892	4.64063
1	6482806	6483902	5.17913	5.3624	5.48369	5.51876	5.29774	5.3291
1	6503229	6504704	6.16776	6.16062	6.15808	6.30414	6.41277	6.56412
1	6505845	6506448	4.98541	5.29114	4.85993	5.0722	4.9567	4.77705
1	6526823	6527284	4.42188	4.14387	4.2613	3.89386	4.09084	4.09681
1	6528832	6529464	4.89632	4.58231	4.78546	4.40082	4.68029	4.37998
1	6537287	6538130	5.44091	5.59716	5.60775	5.36292	5.23811	5.2992
1	6546176	6547032	5.13308	5.21618	4.9649	5.11191	5.20112	4.99789
1	6558144	6559601	5.59606	6.05704	5.69171	5.31836	5.34372	5.28401
1	6560060	6563357	7.54568	7.59839	7.5229	7.49768	7.44609	7.3493
1	6565498	6566693	6.31938	6.35369	6.4449	6.09549	6.22895	6.16056
1	6568106	6569560	6.38634	6.30025	6.29188	5.92019	6.08069	5.96494
1	6584235	6585138	5.1174	5.29114	5.15438	5.29555	5.56369	5.23747
1	6594844	6595435	4.39612	4.93378	5.1691	4.61862	4.29188	4.92144
1	6602162	6603430	5.81602	5.84948	5.69171	5.78753	5.70252	5.57352
1	6611666	6612513	5.16395	5.15059	4.98168	4.96063	5.30937	5.08809
1	6616251	6618194	6.22009	6.65743	6.19451	6.37657	6.37451	6.5064
1	6621703	6626362	8.11642	8.15311	8.17185	7.85246	7.86013	7.82637
1	6631635	6634482	7.11937	7.10803	7.11501	7.12329	7.04807	7.02783
1	6649650	6650491	5.8638	5.80754	5.89135	5.73763	5.86901	5.76069
1	6662294	6663917	6.47515	6.58975	6.53289	6.5978	6.59492	6.39065
1	6665828	6666716	4.80137	5.09589	4.89578	5.20052	5.11092	5.23747
1	6676486	6677822	6.24916	6.26349	6.21594	6.21579	6.27121	6.33279
1	6684445	6685827	6.25634	6.12008	5.9775	6.22185	6.134	6.18529
1	6686417	6686756	3.90548	3.84534	4.05485	3.69904	3.68922	3.27636
1	6688029	6689859	6.20533	6.37107	6.08233	6.23988	6.43418	6.43945
1	6691626	6693251	6.37319	6.30628	6.3831	6.39278	6.18542	6.38355
1	6694115	6695050	5.5847	5.59716	5.55268	5.7628	5.73739	5.79323
1	6696748	6698553	6.68651	6.59469	6.84397	6.88815	6.96224	6.88919
1	6709810	6710449	5.26704	5.3624	5.41124	5.16321	4.84922	5.13962
1	6713424	6714570	6.19042	6.23845	6.25095	6.45071	6.14703	6.14383
1	6726635	6728367	6.43143	6.42199	6.46293	6.32682	6.46051	6.54514
1	6728741	6735232	8.07845	8.10717	7.88356	8.15293	8.10342	8.15952
1	6740384	6741047	4.36989	4.67852	4.46591	4.94606	4.6981	4.71045
1	6744361	6745020	4.59039	5.1235	4.82317	5.0722	5.05673	5.0705
1	6746680	6747508	5.70499	5.59716	5.55268	5.62321	5.71131	5.41526
1	6753195	6754000	5.05291	5.10976	5.36083	5.40615	5.16315	4.97916
1	6759958	6761129	5.50257	5.47386	5.57496	5.65043	5.72006	5.88668
1	6774158	6775922	6.11346	6.37682	6.26473	6.18509	6.28306	6.07492
1	6776714	6777387	4.63513	4.69702	4.51283	5.15055	4.3606	4.37998
1	6777858	6778162	3.62407	3.18376	3.73688	3.95336	4.21973	4.32168
1	6778893	6779597	5.00258	5.05345	4.99826	5.16321	4.86507	4.86132
1	6805405	6806266	5.69446	5.58728	5.85539	5.77109	5.71131	5.61051
1	6808879	6809629	5.45345	5.33904	5.06275	5.34081	5.55394	5.72739
1	6811329	6813000	6.16012	6.14049	6.17276	5.81986	5.93057	5.89669
1	6814606	6815880	5.77663	5.90623	5.6292	5.63234	5.79645	5.76069
1	6823496	6825499	6.52948	6.48189	6.32513	6.37113	6.59016	6.45986
1	6832277	6833107	5.33641	5.32721	5.56386	5.39547	5.21356	5.46996
1	6846239	6847024	5.46589	5.49516	5.77105	5.73763	5.60204	5.73858
1	6858839	6865659	8.11247	8.07924	8.01974	8.21199	8.23278	8.34656
1	6871820	6873403	6.29867	5.92988	5.9775	6.014	5.93057	6.15222
1	6884431	6884725	3.71023	3.28504	3.52433	4.16949	3.07729	3.50313
1	6885102	6885806	4.82087	4.58231	4.48957	4.8397	4.68029	4.8198
1	6886594	6887954	5.96365	6.21297	6.07453	6.12813	6.05327	5.68177
1	6893902	6895176	6.5588	6.68549	6.69934	6.72275	6.70912	6.74691
1	6897525	6899069	6.61013	6.52911	6.4449	6.48135	6.66452	6.67305
1	6899728	6900014	3.43459	3.42477	3.65558	3.39009	3.79231	3.27636
1	6900137	6900961	4.74125	4.52134	4.82317	4.80782	4.76722	4.84071
1	6903269	6904573	5.49045	5.71981	5.51859	5.69469	5.68476	5.69331
1	6912594	6914725	6.70761	6.56982	6.7344	6.382	6.57096	6.49326
1	6915080	6915390	3.66779	3.59223	3.32841	3.15689	3.13073	3.55466
1	6915646	6916733	5.44091	5.60697	5.49542	5.65043	5.72875	5.82506
1	6924242	6925106	5.06931	4.97983	5.0469	5.46866	5.17592	5.50967
1	6928043	6928597	4.42188	4.67852	4.17641	4.37929	4.86507	4.37998
1	6932075	6933038	5.23833	5.41921	5.22653	5.47882	5.49403	5.42913
1	6935063	6936082	5.55007	5.53683	5.57496	5.9052	5.6758	5.71612
1	6949118	6950155	5.69446	5.7467	5.50705	5.91272	5.73739	5.86643
1	6956212	6957139	5.5617	5.1235	5.43579	5.40615	5.4838	5.28401
1	6965840	6966458	3.97674	4.22258	4.62387	4.56241	4.42619	4.51619
1	6966777	6968123	6.14473	6.01343	6.29859	5.98578	6.33521	6.03011
1	6969569	6971164	6.31251	6.09937	6.02683	5.85928	5.93057	5.93609
1	6971456	6972970	6.05703	6.04986	5.92643	6.2339	6.24722	6.39773
1	6986772	6987165	4.31595	4.14387	3.85083	4.14418	4.4474	4.09681
1	6998512	6998903	4.2882	4.19682	3.16176	3.76695	4.29188	4.54195
1	6999551	7001340	5.5617	5.47386	5.61851	5.97146	6.14053	6.02098
1	7003373	7004403	6.1829	5.90623	6.18005	6.29842	6.40736	6.42567
1	7006632	7007839	6.04879	5.92988	5.68148	5.89765	6.0942	5.97443
1	7008653	7009690	5.47822	5.48455	5.22653	5.61402	5.46311	5.52267
1	7016723	7017898	5.84488	5.79901	5.75162	5.77933	6.02533	6.35476
1	7022127	7023166	5.60733	5.64557	5.72198	5.55762	5.55394	5.62264
1	7029603	7030376	5.16395	5.29114	5.36083	5.37385	5.35499	5.17298
1	7032941	7033245	3.21641	3.97226	3.37994	3.05192	3.61616	3.69905
1	7037308	7041757	7.81966	8.01435	7.79853	8.08805	8.11673	8.06717
1	7041950	7043366	5.62961	5.38539	5.49542	5.42729	5.02885	5.50967
1	7052755	7053739	5.36325	5.31529	5.47186	5.5861	5.28601	5.2992
1	7062134	7062638	4.91459	5.16395	5.06275	5.307	5.16315	5.2992
1	7082900	7084285	5.61851	5.95315	5.68148	5.65043	5.72006	5.62264
1	7084545	7084949	4.31595	4.03176	3.77587	3.59079	3.68922	4.06162
1	7085336	7085682	3.97674	4.11665	3.61314	3.76695	3.57819	3.44969
1	7087530	7089556	6.21273	6.43307	6.41433	5.83576	6.03236	5.74968
1	7091097	7092475	6.50558	6.39392	6.30527	6.52122	6.56612	6.36923
1	7095609	7097307	5.85437	5.95315	5.85539	6.32682	6.17909	6.01179
1	7097999	7099056	5.42825	5.25415	5.25441	5.24882	5.22589	5.17298
1	7099386	7100233	5.00258	5.03903	4.82317	5.11191	5.07047	4.97916
1	7104314	7105944	6.13698	5.96845	6.03489	5.97864	6.07388	6.15222
1	7112455	7113419	5.44091	5.54706	5.85539	5.77933	5.82105	5.42913
1	7117217	7118919	6.24195	6.0854	6.25095	6.21579	6.23507	6.28019
1	7119233	7122546	7.27589	7.39817	7.19271	7.42072	7.39786	7.39596
1	7127979	7129638	6.33979	6.3653	6.31192	6.46099	6.42885	6.31796
1	7136759	7137765	4.91459	5.2033	4.91337	5.52857	5.27418	5.22162
1	7141708	7142302	4.14086	4.69702	4.14696	4.09219	4.76722	4.59213
1	7143035	7143408	3.57898	4.19682	3.85083	4.14418	3.75876	3.95059
1	7144006	7145371	5.8638	6.20006	6.1131	6.11517	6.10759	6.16885
1	7145676	7147227	5.79646	5.7467	5.73193	5.85148	5.84523	6.05716
1	7154240	7155992	6.6971	6.74448	6.53857	6.65716	6.48636	6.57039
1	7159331	7160773	6.02377	6.04265	5.9002	5.92763	5.79645	5.50967
1	7167009	7168050	5.91912	5.71981	5.55268	5.59547	5.96776	5.70476
1	7179241	7181629	7.03424	7.04084	6.96701	6.97326	7.05154	7.02327
1	7209360	7209964	4.98541	4.58231	4.82317	4.8709	4.6981	5.01639
1	7216089	7217503	6.05703	5.94543	5.87348	5.88242	5.91542	5.72739
1	7231901	7232594	5.29519	5.31529	5.53004	5.307	5.02885	4.99789
1	7233574	7235517	6.30561	6.4658	6.45093	6.2869	6.31804	6.20155
1	7242931	7243877	5.26704	5.33904	5.13951	5.37385	5.42083	5.42913
1	7264807	7265304	4.85909	4.60207	4.91337	4.65492	4.38279	4.35113
1	7266325	7275064	8.64268	8.58044	8.67311	8.86849	8.87342	8.83356
1	7280574	7281326	5.36325	5.22895	5.07843	5.20052	5.05673	5.53555
1	7300589	7301426	5.01956	5.08188	5.42357	5.34081	5.46311	5.22162
1	7309839	7310488	4.95043	4.97983	4.87797	5.0722	5.16315	5.17298
1	7312045	7312483	4.76157	4.32126	4.28852	4.67273	4.40465	4.26093
1	7313929	7315323	6.08954	6.0354	5.92643	6.02791	5.8924	6.10115
1	7324572	7325634	5.98972	5.89024	5.85539	6.06884	6.03236	6.09246
1	7337264	7341059	7.84607	7.87712	7.84282	7.89101	7.70802	7.83941
1	7345585	7347157	5.90091	6.01343	5.79022	5.65939	5.81289	5.41526
1	7349640	7350009	4.07744	4.43582	4.36723	3.66385	3.75876	3.07932
1	7366750	7368288	5.73613	5.67386	5.79972	5.307	5.42083	5.49656
1	7371382	7373048	6.2347	6.38254	6.08233	6.12813	6.29481	6.48664
1	7374033	7375553	5.95485	6.3595	5.95219	5.9052	6.01115	5.97443
1	7376981	7378594	5.89172	5.70161	5.6292	5.88242	5.97508	5.77162
1	7380899	7386491	8.00578	8.03812	8.17002	8.09301	8.02444	7.96137
1	7389249	7390585	5.69446	5.92988	5.76137	4.8709	5.15027	4.90168
1	7397837	7398927	5.25275	5.27892	5.24054	4.94606	4.64399	4.68755
1	7407375	7407926	4.69973	5.06774	4.60233	4.67273	4.6981	4.97916
1	7412154	7413544	6.61572	6.54451	6.66339	6.5064	6.45528	6.7302
1	7420128	7421845	6.35325	6.50306	6.45093	6.43514	6.47607	6.59521
1	7447621	7448102	4.01109	3.42477	4.02278	3.51383	3.91923	4.22956
1	7448106	7448403	3.09356	3.37968	3.10164	3.55282	3.07729	3.27636
1	7452697	7453800	5.68385	5.76434	5.68148	5.16321	5.15027	4.94094
1	7461564	7463341	6.13698	6.1063	6.06669	5.91272	6.05327	5.92634
1	7478065	7479064	5.79646	5.88218	5.87348	6.04168	5.953	6.08371
1	7481364	7481990	4.65699	4.71528	4.85993	4.56241	3.91923	4.09681
1	7483500	7485291	6.14473	6.06418	5.91774	6.02097	6.17274	6.16056
1	7497034	7498070	5.78658	5.43031	5.51859	5.28401	5.37728	5.49656
1	7503639	7503954	3.62407	4.00231	3.95644	3.55282	3.72441	4.13116
1	7507477	7507961	3.86849	4.62157	4.23355	3.86316	4.24419	3.95059
1	7508296	7509971	7.04672	7.09065	7.17823	6.86897	6.82713	6.74691
1	7518531	7518829	3.86849	4.29722	4.2613	3.51383	3.61616	3.65251
1	7520731	7521596	5.52652	5.21618	5.10929	5.40615	5.04286	5.54832
1	7554804	7555126	3.83052	4.14387	4.14696	4.06547	4.26823	3.98856
1	7569058	7570184	5.85437	5.78178	5.60775	5.72061	5.56369	5.53555
1	7573008	7574768	6.29867	6.42199	6.13577	6.3874	6.51679	6.36923
1	7581057	7581972	4.89632	5.25415	4.82317	5.17575	4.91161	5.28401
1	7588351	7589152	5.22375	5.1235	4.93075	4.8397	4.9268	5.08809
1	7605633	7606628	5.70499	5.69242	5.5969	5.79568	5.78816	5.74968
1	7608566	7609200	5.01956	5.03903	5.13951	4.8709	4.9268	4.79858
1	7609970	7610651	3.83052	4.52134	4.11691	4.03825	4.14379	4.1975
1	7610729	7611955	5.17913	5.49516	5.3086	5.09879	5.16315	5.40125
1	7613004	7613623	4.56749	4.65979	4.62387	4.26652	4.3606	4.40827
1	7615605	7616549	5.53834	5.52652	5.43579	5.42729	5.51428	5.62264
1	7618601	7619739	5.3499	5.37394	5.47186	5.44812	5.54413	5.40125
1	7623300	7625500	6.54715	6.50831	6.37677	6.5064	6.57578	6.53875
1	7626176	7627631	6.2917	6.07129	5.99413	6.25769	6.31227	6.2648
1	7629764	7631391	6.21273	6.41083	6.1131	6.54075	6.42351	6.35476
1	7638456	7643795	7.64473	7.75002	7.5846	7.8986	7.87195	7.80525
1	7645183	7647830	6.67048	6.7039	6.75894	6.82186	6.76088	6.84847
1	7648031	7648395	4.01109	4.06061	3.92209	4.16949	4.03587	4.40827
1	7648796	7650236	6.22009	6.14049	6.27837	6.03481	6.24115	6.1354
1	7650457	7653051	6.92588	6.80967	6.60504	6.87667	6.79438	6.81188
1	7661160	7664785	7.29693	7.38111	7.33005	7.50516	7.54536	7.61507
1	7666051	7667589	6.84249	6.80967	6.71948	6.98756	7.11921	7.00486
1	7680448	7681649	5.8257	5.96845	6.15068	5.9052	6.03937	6.01179
1	7690830	7692920	6.82811	6.7039	6.77346	6.8456	6.87097	6.90416
1	7696652	7697025	4.65699	4.19682	3.95644	4.40082	4.48892	3.95059
1	7697731	7698035	3.94155	4.39109	4.11691	4.11842	4.11755	3.95059
1	7700351	7706892	8.43063	8.50503	8.54635	8.50826	8.48956	8.41961
1	7712848	7713684	6.24195	6.25727	6.1131	6.17263	6.19799	6.16056
1	7734601	7736387	6.52354	6.48721	6.50995	6.58375	6.36896	6.60135
1	7736621	7736984	4.17156	3.70618	3.95644	3.69904	3.53919	3.74414
1	7754302	7755190	5.13308	5.17719	5.3736	5.31836	5.27418	5.20559
1	7767848	7768609	5.3499	5.43031	5.22653	5.23689	5.25024	5.41526
1	7771557	7772415	5.5847	5.58728	5.43579	5.45843	5.57337	5.46996
1	7789101	7790607	6.42507	6.49251	6.4449	6.37657	6.31227	6.47331
1	7814933	7815714	5.95485	5.9836	5.85539	5.94971	5.86901	5.81453
1	7823318	7824265	5.28118	5.55722	5.3086	4.70771	4.66225	4.51619
1	7831123	7833329	6.58754	6.37682	6.52147	6.50142	6.31227	6.34748
1	7833872	7838181	8.10055	7.95219	7.92535	7.74712	7.7577	7.74275
1	7839998	7840851	5.73613	5.84119	5.89135	5.86704	5.93057	5.84589
1	7846530	7847981	5.83532	5.78178	5.71196	5.7628	5.87685	5.67014
1	7848210	7848700	3.86849	4.19682	3.6968	4.33523	4.14379	4.09681
1	7848773	7849301	3.90548	4.64081	3.98999	4.54317	4.21973	4.40827
1	7849594	7851083	5.81602	5.83285	5.77105	6.10208	5.953	5.88668
1	7865520	7866304	5.1174	5.35077	5.56386	5.01749	4.86507	5.31423
1	7873708	7875188	6.68651	6.82657	6.84855	6.57903	6.68253	6.60747
1	7879567	7884176	7.88363	7.9464	7.87685	8.01836	7.99773	8.12585
1	7884919	7890571	7.65019	7.63242	7.47335	7.8872	7.86211	7.85234
1	7891192	7892581	5.68385	5.73779	5.72198	5.97864	5.87685	6.24925
1	7894735	7895241	4.20162	4.22258	4.05485	4.09219	4.73307	4.1975
1	7895606	7899240	7.84844	7.95026	7.86559	7.99023	8.01382	7.9944
1	7905131	7907256	6.60452	6.60452	6.42049	6.82186	6.77354	6.80125
1	7907813	7909901	6.64883	6.47118	6.55548	6.95881	6.77773	6.74136
1	7910692	7911111	4.31595	3.84534	3.27497	3.62778	3.88853	3.69905
1	7911296	7914982	7.41709	7.46714	7.34309	7.32541	7.23048	7.09463
1	7919045	7920051	5.5847	5.75555	5.5414	5.23689	5.18857	5.23747
1	7922040	7926260	7.87899	8.01987	7.96806	7.89101	7.99773	7.88542
1	7926844	7927244	3.53244	3.74225	3.77587	3.66385	3.61616	3.95059
1	7927295	7927721	3.90548	4.17058	3.65558	4.28979	3.97873	3.60441
1	7928234	7928664	4.31595	4.03176	3.85083	4.42204	3.85716	4.48995
1	7929090	7931869	6.84249	6.89626	6.8622	6.87667	6.95485	6.85876
1	7932244	7933980	6.42507	6.40522	6.29188	6.42467	6.69588	6.49326
1	7934598	7935194	5.03633	5.00973	5.13951	4.60013	4.94183	4.733
1	7939421	7940653	5.55007	5.57733	5.67117	5.96425	5.83721	5.64658
1	7941485	7941810	3.66779	3.9102	3.32841	3.76695	4.19486	3.87152
1	7942481	7944927	6.43775	6.43307	6.24402	6.68814	6.79438	6.51293
1	7945046	7946408	5.81602	5.64557	5.78067	5.94971	6.03937	5.8562
1	7953516	7954449	5.93709	6.04265	6.00238	6.014	5.93057	6.15222
1	7957316	7957778	4.54422	4.17058	4.70692	3.62778	3.91923	3.65251
1	7963169	7966734	7.33472	7.16229	7.21416	6.74396	6.87097	6.90912
1	7966787	7969139	6.83292	6.58975	6.59962	6.26945	6.21046	6.55149
1	7981706	7983992	5.91004	6.07129	5.90899	6.12813	6.17274	6.29542
1	7991313	7991645	4.23106	3.51093	3.27497	3.62778	3.41546	3.55466
1	7993705	7996814	7.28294	7.11148	7.14138	7.27091	7.32522	7.39949
1	8001736	8003747	6.60452	6.60941	6.58322	6.69687	6.70031	6.62565
1	8005637	8007622	6.44405	6.47118	6.34471	6.55042	6.49657	6.28782
1	8011282	8011792	4.42188	4.27277	4.66599	4.61862	4.54904	4.40827
1	8017333	8018169	5.20903	5.17719	5.3086	5.31836	5.29774	5.38711
1	8045934	8047680	6.89402	6.80541	6.88021	6.8651	6.85518	6.73579
1	8047923	8050338	6.5116	6.61915	6.64771	6.30985	6.39649	6.25704
1	8050561	8051934	5.83532	5.92204	5.74181	5.92763	5.82915	5.79323
1	8061357	8062813	6.07338	5.96845	5.81851	6.28111	6.27715	5.96494
1	8067276	8070602	7.50709	7.32573	7.35923	7.40748	7.56975	7.47833
1	8076560	8077115	4.74125	4.76872	4.48957	4.8397	4.75025	4.79858
1	8081981	8084057	6.58754	6.43307	6.29859	6.40349	6.44477	6.41874
1	8089354	8089976	4.80137	4.71528	4.74672	4.91646	4.91161	5.10547
1	8098098	8099721	6.73356	6.55469	6.46293	6.69251	6.51679	6.5064
1	8101507	8102188	5.01956	5.27892	4.84167	4.69033	4.58777	4.88164
1	8102831	8103198	4.14086	4.11665	4.08621	3.69904	3.41546	3.50313
1	8105328	8107768	6.69182	6.62881	6.53857	6.86897	7.055	6.73579
1	8110629	8112061	6.29867	6.14723	6.18005	6.35467	6.34655	6.30297
1	8117168	8118608	6.21273	6.27584	6.20883	6.15373	6.31804	6.09246
1	8122154	8123058	5.75652	5.4631	5.5414	5.54801	5.37728	5.49656
1	8126232	8127269	6.17535	5.91415	6.03489	6.14737	6.30065	6.37641
1	8129484	8130636	5.98972	5.69242	5.86446	5.94971	5.953	6.1354
1	8131434	8132605	5.71544	5.77309	5.86446	5.94239	6.01826	5.99323
1	8133976	8136019	6.31251	6.18048	6.0978	6.27529	6.17274	6.10115
1	8144204	8144878	5.25275	4.69702	4.51283	4.67273	4.76722	4.94094
1	8151970	8155234	7.25813	7.36095	7.38152	7.10372	7.18384	7.10763
1	8155436	8155766	4.17156	3.87813	3.61314	3.89386	3.94928	4.02555
1	8156084	8157634	6.24916	6.39392	6.1873	6.31553	6.28895	6.33279
1	8164758	8166993	6.88942	6.73556	6.71948	6.46611	6.30647	6.29542
1	8167234	8167737	4.59039	4.67852	4.80444	4.24287	4.33805	4.46324
1	8168312	8169694	6.1829	5.99859	6.15808	5.59547	5.98237	5.91653
1	8170387	8170991	4.87783	4.76872	4.98168	4.31269	4.38279	4.40827
1	8172299	8172947	4.95043	5.09589	5.22653	5.00348	4.94183	5.08809
1	8182017	8182733	4.76157	4.85361	4.70692	4.79161	5.11092	4.97916
1	8192649	8193072	3.71023	4.27277	4.08621	4.0105	4.11755	4.26093
1	8195800	8196248	4.2882	3.94156	3.65558	4.33523	4.56854	4.43601
1	8198483	8199574	5.91912	5.71074	5.99413	5.11191	5.09756	5.18937
1	8202748	8203468	4.96802	4.9181	4.66599	4.44294	4.29188	4.29162
1	8215850	8216545	5.19416	5.63602	5.56386	5.307	5.50419	5.40125
1	8219824	8220723	5.5617	5.6645	5.36083	5.71202	5.39922	5.53555
1	8230203	8230555	3.83052	3.97226	4.2613	3.79974	3.79231	3.87152
1	8232861	8233205	4.07744	4.22258	3.98999	3.98222	3.75876	4.02555
1	8242390	8243393	5.49045	5.55722	5.49542	5.79568	5.97508	5.77162
1	8244129	8245234	5.89172	5.92204	5.78067	5.97864	5.90012	5.92634
1	8257860	8258997	6.16776	5.99112	6.08233	6.12167	6.11424	6.2648
1	8261798	8263990	7.05085	7.07659	7.09587	7.02618	7.17114	7.17504
1	8270917	8271902	5.8638	5.68317	5.73193	5.49893	5.68476	5.72739
1	8281245	8282372	6.35325	6.21297	6.36403	6.26358	6.43948	6.36923
1	8296386	8302968	8.5228	8.55659	8.43807	8.59955	8.67524	8.6249
1	8310752	8311912	5.59606	5.57733	5.58597	5.32963	5.47349	5.08809
1	8313791	8315632	6.70761	6.51874	6.78306	6.64818	6.67804	6.4666
1	8321692	8322306	4.74125	5.25415	4.9649	5.13778	5.09756	4.97916
1	8324796	8325166	4.56749	4.41363	3.8869	4.67273	4.26823	4.26093
1	8327208	8327647	4.61293	4.47922	4.05485	3.95336	3.65315	3.78786
1	8329950	8330597	4.91459	4.99486	4.93075	5.34081	4.9268	5.13962
1	8331602	8332170	4.25991	4.17058	4.55828	3.51383	3.88853	4.26093
1	8333268	8334671	6.19042	6.0924	5.98584	6.14737	5.92302	6.03918
1	8336725	8337147	4.69973	4.65979	4.66599	4.77521	4.98599	4.71045
1	8385050	8386390	5.946	6.09937	5.95219	5.78753	5.88465	5.42913
1	8407854	8408597	5.00258	5.05345	5.15438	5.21275	5.22589	5.40125
1	8420017	8421492	5.93709	5.69242	5.96912	6.11517	6.12745	6.02098
1	8426573	8427144	4.34317	4.64081	4.64508	4.44294	4.71569	4.64063
1	8428045	8429792	6.37978	6.31828	6.34471	6.16005	6.29481	6.3254
1	8430247	8433258	7.54275	7.6252	7.5085	7.60361	7.75558	7.69475
1	8436132	8437168	5.68385	5.61672	5.53004	5.74607	5.74597	5.81453
1	8440332	8440636	4.1095	4.19682	3.98999	4.0105	3.72441	4.22956
1	8441036	8441351	4.07744	3.9102	3.92209	4.0105	3.94928	3.50313
1	8470853	8471418	5.38961	5.21618	5.21239	5.44812	5.07047	5.28401
1	8479517	8480631	6.24195	6.04265	6.31854	6.29267	6.25926	6.39773
1	8483337	8484170	5.72582	5.73779	5.57496	5.54801	5.60204	5.48332
1	8484674	8486402	6.7841	6.86797	6.7926	6.52122	6.67355	6.73579
1	8496084	8496499	4.01109	3.81179	4.44187	4.26652	4.38279	4.02555
1	8506085	8507965	6.70236	6.63362	6.58871	6.61172	6.65087	6.64955
1	8526408	8527340	5.13308	5.08188	5.33495	5.26064	5.41007	5.23747
1	8531061	8532783	6.46898	6.4658	6.46293	6.5978	6.57096	6.56412
1	8533588	8537099	6.90776	6.73556	6.89356	6.92577	6.90588	7.06384
1	8549206	8551056	6.64883	6.62881	6.8622	6.71417	6.70472	6.62565
1	8555477	8556688	6.41869	6.38254	6.53289	6.48639	6.5218	6.54514
1	8557001	8560319	7.21825	7.24946	7.23879	7.17731	7.12909	7.23944
1	8560865	8561435	4.98541	4.80328	4.62387	4.26652	4.62549	4.46324
1	8561828	8563780	6.41227	6.40522	6.37042	6.13458	6.16635	6.33279
1	8569629	8570741	6.13698	6.02079	6.01873	5.97864	5.91542	6.20155
1	8574611	8575403	5.57325	5.1235	5.49542	5.54801	5.51428	5.26866
1	8586350	8586903	5.22375	5.17719	4.85993	5.21275	5.23811	5.2992
1	8606900	8607428	4.65699	4.52134	4.34147	4.70771	4.9268	4.75519
1	8609314	8609848	4.65699	4.60207	4.62387	4.80782	5.02885	4.96017
1	8613516	8614391	5.53834	5.2416	5.57496	5.70338	5.53425	5.58596
1	8619965	8620638	5.03633	5.13711	5.18368	5.21275	5.29774	5.22162
1	8624061	8625078	5.49045	5.43031	5.36083	5.64142	5.70252	5.71612
1	8634896	8635888	5.19416	5.40803	5.3736	5.18819	5.16315	5.40125
1	8639530	8641432	6.59888	6.4658	6.73934	6.5978	6.62782	6.41874
1	8661719	8663824	6.82329	6.88016	6.87123	6.57903	6.43418	6.64361
1	8663866	8664925	5.44091	5.00973	4.9649	5.22487	5.28601	5.34382
1	8665525	8666430	5.26704	5.44132	5.73193	5.65043	5.51428	5.35839
1	8672322	8673296	5.01956	5.71074	5.24054	5.17575	5.07047	5.03465
1	8682247	8683013	5.1486	5.1903	4.98168	5.08555	5.26226	4.97916
1	8687619	8688154	4.91459	4.9181	4.9649	4.98934	5.00042	4.71045
1	8702362	8703198	5.26704	5.1903	5.1691	4.94606	5.04286	4.99789
1	8721667	8722710	5.19416	4.9493	5.3988	5.00348	5.33236	5.50967
1	8725642	8727782	7.03006	7.10111	7.06472	7.01923	6.81085	6.97207
1	8742103	8742594	4.65699	4.50043	4.66599	4.70771	4.60676	4.66428
1	8762496	8763596	5.67316	5.45225	5.49542	5.86704	5.8047	5.86643
1	8838771	8839721	5.38961	5.48455	5.51859	5.32963	5.39922	5.58596
1	8854503	8855872	6.03216	6.05704	6.16544	6.2097	6.22281	6.09246
1	8860763	8861041	4.04465	3.66919	3.95644	3.62778	3.72441	3.98856
1	8861456	8861836	3.90548	3.46849	4.14696	4.63689	4.11755	3.98856
1	8863678	8865116	6.81845	6.82657	6.76864	6.67052	6.59967	6.79055
1	8866802	8868129	5.93709	5.87408	6.0978	6.11517	6.17909	6.23352
1	8877823	8878908	5.75652	5.58728	5.44792	5.53832	5.98237	5.78247
1	8893574	8894621	5.98108	5.55722	5.44792	5.81986	6.04634	5.76069
1	8898175	8899109	5.19416	5.10976	4.87797	4.8397	4.86507	4.8198
1	8902461	8904580	6.55299	6.55469	6.46293	6.58845	6.64169	6.80125
1	8907915	8909725	6.41227	6.64795	6.48074	6.14737	6.12745	6.19344
1	8911366	8911983	4.56749	4.52134	4.78546	3.8318	3.72441	3.83029
1	8915710	8916900	5.95485	6.17389	6.15068	6.08888	6.15994	6.12691
1	8922706	8923780	5.3228	5.32721	5.21239	5.31836	5.32091	5.13962
1	8934606	8935538	4.78161	5.10976	4.28852	4.42204	3.94928	4.26093
1	8945676	8946661	5.72582	5.78178	5.57496	5.63234	5.70252	5.73858
1	8948260	8949361	5.53834	5.53683	5.3988	5.63234	5.8532	5.63466
1	8950880	8952085	5.70499	5.44132	5.48369	5.70338	5.61146	5.72739
1	8957254	8958014	5.1174	5.22895	5.13951	5.11191	5.01471	5.28401
1	8958801	8961373	6.5116	6.56982	6.4449	6.59313	6.42351	6.57039
1	8962134	8963218	5.99831	5.88218	5.92643	5.78753	5.77143	5.72739
1	8967178	8967707	4.47207	4.14387	4.02278	3.51383	3.61616	3.69905
1	8973718	8975371	6.22009	6.22577	6.24402	6.16005	6.01115	6.33279
1	8975410	8978619	7.8413	7.80435	7.86785	7.84855	7.86605	7.77026
1	8978740	8979919	5.69446	5.35077	5.43579	5.78753	5.61146	5.54832
1	8981542	8986065	7.40745	7.4372	7.39724	7.32541	7.37312	7.43773
1	8986508	8987546	5.62961	5.78178	5.87348	5.65043	5.27418	5.58596
1	8988850	8989206	4.04465	3.94156	4.60233	4.06547	4.19486	3.83029
1	8994387	8995466	5.67316	5.58728	5.44792	5.60477	5.78816	5.57352
1	8999133	9000076	5.46589	5.51614	5.76137	5.62321	5.62083	5.52267
1	9003892	9004695	6.00684	5.73779	5.78067	5.92019	5.96776	5.92634
1	9027240	9027810	4.91459	4.9181	5.26815	5.16321	4.9268	5.28401
1	9030462	9031599	6.02377	5.90623	6.01057	6.08888	6.08069	5.88668
1	9032989	9033779	5.16395	5.15059	5.22653	5.307	5.39922	5.17298
1	9042647	9043560	5.42825	5.94543	5.55268	5.77109	5.93808	5.72739
1	9046307	9047019	5.00258	5.1903	5.24054	5.01749	5.01471	5.28401
1	9054063	9055123	5.76661	5.59716	5.63981	5.48891	5.74597	5.87659
1	9060517	9061291	5.17913	5.33904	5.3988	5.28401	5.28601	5.03465
1	9071251	9072331	5.80627	5.52652	5.81851	5.71202	5.97508	5.95539
1	9086691	9088168	6.00684	5.93768	5.84626	6.17263	6.29481	6.23352
1	9091309	9092588	5.81602	5.81603	6.08233	6.36018	6.1535	6.25704
1	9093998	9094334	4.2882	3.87813	3.56942	4.11842	4.40465	4.06162
1	9094665	9095612	5.00258	5.2416	5.38625	5.0451	5.56369	5.20559
1	9098681	9099784	5.57325	5.59716	5.6292	5.64142	5.60204	5.78247
1	9113833	9114340	5.06931	4.69702	4.91337	5.0451	4.80058	4.8198
1	9125122	9125574	4.74125	4.73332	4.91337	5.11191	5.32091	5.22162
1	9145202	9146205	6.12918	6.07129	6.20883	5.82783	5.84523	5.61051
1	9151674	9152543	4.89632	5.08188	5.12448	5.65043	5.64858	5.3291
1	9155064	9155690	4.93262	4.88622	4.70692	5.34081	5.07047	4.96017
1	9164985	9166473	6.71284	6.54451	6.59962	6.8456	6.67355	6.87912
1	9171157	9171517	4.54422	4.82025	4.80444	4.82385	4.81698	4.75519
1	9184496	9185586	6.80383	6.73108	6.86672	6.67494	6.65998	6.64361
1	9198733	9199775	6.29867	6.45497	6.46889	6.63007	6.47607	6.36923
1	9205717	9206736	5.67316	5.68317	5.45994	5.68595	5.77143	5.64658
1	9208989	9210751	6.44405	6.41083	6.63186	6.60709	6.38004	6.61961
1	9211649	9212264	4.2882	5.06774	4.44187	4.21882	4.56854	4.54195
1	9214110	9215226	5.75652	5.69242	5.77105	5.94239	5.79645	5.93609
1	9215567	9216949	6.10553	6.18048	6.31854	6.31553	6.39103	6.12691
1	9224655	9225784	5.23833	5.59716	5.51859	5.34081	5.61146	5.52267
1	9241276	9241796	3.94155	4.36818	3.21948	3.98222	3.85716	4.26093
1	9245950	9247401	6.76912	6.59469	6.59962	6.67935	6.65543	6.55782
1	9258638	9258959	3.71023	3.77744	3.52433	3.86316	4.14379	4.35113
1	9285208	9286290	6.05703	5.89024	6.01873	5.43775	5.66678	5.74968
1	9289179	9290139	5.71544	5.91415	6.00238	5.94239	6.14703	6.00254
1	9295594	9296495	5.75652	5.58728	5.6292	5.65043	5.79645	5.64658
1	9298876	9299402	4.56749	4.69702	4.62387	5.01749	4.58777	4.71045
1	9302987	9304360	6.33979	6.12691	6.29188	6.21579	6.25926	6.45309
1	9320667	9322334	6.1829	6.19356	6.35762	6.2869	6.17274	6.2256
1	9328931	9334832	8.15149	8.21858	8.16084	8.22412	8.22358	8.31516
1	9335879	9343649	8.66846	8.6686	8.60707	8.75289	8.79594	8.74622
1	9349022	9349578	4.63513	4.29722	4.53574	4.82385	4.66225	5.12265
1	9351991	9353573	5.51459	5.55722	5.44792	5.68595	5.87685	5.86643
1	9355950	9357212	5.78658	5.44132	5.53004	5.43775	5.39922	5.82506
1	9359399	9360404	4.91459	4.93378	5.12448	4.8709	4.80058	4.64063
1	9373994	9374801	5.68385	5.67386	5.72198	5.86704	5.72875	5.77162
1	9381537	9383996	7.13113	7.31079	7.26644	6.87667	7.09252	6.83811
1	9385044	9386950	6.30561	6.38824	6.42049	6.0621	6.22281	5.76069
1	9393598	9395525	6.07338	6.02811	6.05088	6.13458	6.00401	6.15222
1	9398624	9399518	5.37649	5.49516	5.55268	5.61402	5.55394	5.73858
1	9405237	9406447	5.67316	5.49516	5.61851	5.77933	5.81289	5.83551
1	9407694	9411221	7.3381	7.37825	7.34633	7.19283	7.1389	7.24729
1	9415114	9416075	5.28118	5.39675	5.43579	5.45843	5.12416	5.31423
1	9421157	9422503	5.8638	5.84119	6.08233	6.12167	6.21046	6.24925
1	9425559	9426518	5.5847	5.58728	5.63981	5.74607	5.73739	5.81453
1	9428821	9429867	5.77663	5.63602	5.74181	5.64142	5.75451	5.61051
1	9441305	9441698	4.04465	3.84534	3.92209	4.40082	4.09084	4.06162
1	9447647	9449533	6.26348	6.59469	6.36403	6.31553	6.15994	6.20961
1	9450758	9451920	5.89172	5.68317	5.71196	5.67715	5.86901	5.61051
1	9454867	9458480	7.53392	7.56101	7.42816	7.49518	7.53052	7.46155
1	9478167	9479279	5.23833	5.00973	5.36083	5.35191	5.21356	5.41526
1	9484735	9486639	6.19042	6.23212	6.15808	6.2097	6.25926	6.35476
1	9486914	9488560	6.5588	6.4978	6.71948	6.49643	6.4709	6.45309
1	9492646	9494061	6.14473	6.25727	6.15808	6.37113	6.55149	6.16056
1	9495395	9496566	5.98108	5.92204	5.83707	5.92019	5.98237	6.0482
1	9498256	9499590	6.07338	5.99859	5.91774	6.12167	6.14703	6.03918
1	9500910	9501936	5.57325	5.81603	5.70187	5.65939	5.84523	5.91653
1	9507596	9508353	5.38961	5.41921	5.25441	5.27237	5.51428	5.58596
1	9526365	9527429	5.46589	5.56731	5.6292	5.6683	5.39922	5.69331
1	9528046	9528932	5.25275	5.37394	5.5969	5.63234	5.43152	5.64658
1	9531063	9531518	4.2882	4.39109	4.11691	4.11842	4.06362	4.1975
1	9531679	9533094	6.33302	6.25727	6.26473	6.2339	6.40194	6.37641
1	9534215	9535256	5.50257	5.56731	5.5414	5.37385	5.61146	5.69331
1	9553594	9554575	5.38961	5.3624	5.47186	5.22487	5.28601	5.46996
1	9557582	9559106	6.17535	6.31229	6.20169	6.2097	6.19799	6.16885
1	9563271	9563971	5.29519	4.97983	4.98168	5.09879	4.9567	4.99789
1	9567506	9567991	4.01109	4.0889	4.62387	4.70771	4.31515	4.46324
1	9592170	9592627	4.36989	4.52134	4.76622	4.94606	4.66225	4.68755
1	9605461	9606110	4.67852	4.27277	4.91337	4.56241	4.75025	4.8198
1	9611306	9611729	4.36989	4.45768	4.53574	4.40082	4.68029	4.75519
1	9613946	9615433	6.22741	6.14723	6.36403	6.26358	6.19172	6.55149
1	9631244	9631822	4.44719	4.56227	4.28852	4.44294	5.00042	4.99789
1	9636376	9637295	4.80137	5.1903	5.21239	5.49893	5.32091	5.41526
1	9639038	9639662	5.25275	5.39675	5.33495	5.29555	5.27418	5.52267
1	9640850	9641921	5.46589	5.27892	5.25441	5.72915	5.30937	5.73858
1	9647977	9648481	4.2882	4.76872	4.48957	3.89386	4.09084	3.87152
1	9657268	9657869	4.95043	5.06774	4.93075	5.307	5.04286	4.88164
1	9662106	9663053	5.5847	5.57733	5.83707	5.69469	5.69367	5.84589
1	9668349	9669269	5.53834	5.58728	5.67117	5.35191	5.44213	5.56097
1	9675401	9676185	5.49045	5.13711	5.26815	5.45843	5.47349	5.25315
1	9695676	9696356	5.45345	5.52652	5.56386	5.43775	5.23811	5.12265
1	9698368	9699346	6.08148	6.06418	5.80915	5.54801	5.68476	5.64658
1	9720129	9720583	4.72064	4.47922	4.72696	4.67273	4.73307	4.96017
1	9723664	9724770	6.01533	6.14723	5.89135	6.19128	6.10091	6.06607
1	9729004	9733059	7.9225	7.82552	7.84969	7.95972	7.95392	8.02669
1	9744919	9745749	5.50257	5.25415	5.29524	5.49893	5.51428	5.38711
1	9746737	9749722	7.37814	7.33757	7.31358	7.36976	7.25776	7.33464
1	9779000	9780526	6.17535	6.0354	5.86446	6.007	6.15994	6.10115
1	9782725	9783563	4.87783	5.31529	5.07843	5.18819	5.20112	5.05269
1	9795436	9796661	5.88247	5.90623	5.81851	6.02097	6.01826	5.86643
1	9805255	9807349	6.50558	6.43307	6.30527	6.58375	6.6185	6.47331
1	9809389	9809942	3.79153	4.43582	4.34147	4.46356	4.75025	4.66428
1	9810712	9811467	5.00258	5.05345	4.78546	5.307	5.01471	5.22162
1	9812611	9813864	5.06931	5.58728	5.3988	5.6683	5.37728	5.59829
1	9814701	9815531	5.1486	5.16395	4.99826	5.11191	5.27418	5.34382
1	9824911	9827529	6.88479	6.89225	6.77827	6.46611	6.52679	6.41177
1	9827962	9828478	4.47207	4.73332	4.53574	4.33523	4.40465	4.35113
1	9829724	9830118	4.44719	4.17058	4.05485	3.98222	3.79231	4.06162
1	9833409	9836099	7.24736	7.3925	7.28345	7.24436	7.31082	7.30861
1	9845270	9845900	4.14086	4.45768	4.78546	4.44294	4.86507	4.54195
1	9846089	9848427	6.63788	6.61915	6.62119	6.68814	6.75664	6.54514
1	9851164	9852359	5.72582	5.45225	5.49542	5.63234	5.72875	5.97443
1	9854525	9855188	4.84011	4.88622	5.13951	5.01749	5.02885	5.1564
1	9871183	9872778	6.33979	6.45497	6.18005	6.2339	6.37451	6.35476
1	9873100	9873493	3.48435	3.42477	3.56942	3.69904	4.03587	2.85105
1	9873516	9875528	6.64336	6.76654	6.74427	6.6255	6.52679	6.72458
1	9878500	9879388	5.06931	5.43031	5.25441	4.52368	4.84922	4.56726
1	9885209	9888066	7.39774	7.36095	7.35923	7.35053	7.2992	7.34565
1	9889116	9890182	5.53834	5.59716	5.63981	5.56718	5.4838	5.63466
1	9891798	9892558	4.42188	4.34492	4.20526	4.74186	4.91161	5.35839
1	9893178	9894250	5.3499	5.55722	5.3086	5.48891	5.25024	5.10547
1	9894822	9895123	3.79153	3.84534	3.52433	3.76695	4.03587	3.91159
1	9912562	9913336	4.34317	4.22258	4.76622	4.61862	5.01471	4.86132
1	9913771	9914136	4.1095	3.55215	3.65558	4.14418	4.09084	3.83029
1	9916813	9918783	5.74636	5.54706	6.02683	6.39278	6.22895	6.4666
1	9923508	9924657	5.97239	5.77309	5.81851	6.04852	6.21665	6.12691
1	9934211	9936454	6.63788	6.72658	6.88021	7.06041	6.99863	6.94336
1	9939860	9940884	6.00684	6.16727	6.02683	5.94971	6.04634	6.10979
1	9943689	9944772	5.96365	6.02079	5.96912	5.97864	6.07388	6.19344
1	9956398	9956896	3.75145	4.50043	4.28852	3.69904	3.79231	3.60441
1	9963469	9964199	4.69973	4.99486	5.24054	4.79161	4.83319	4.54195
1	9969478	9972192	6.77912	6.52911	6.67891	6.76902	6.70031	6.43258
1	9978233	9980958	7.32451	7.28962	7.22477	7.38875	7.39786	7.51781
1	9996834	9998666	6.86145	6.72658	6.7926	6.71417	6.70031	6.66135
1	10015852	10016717	6.32622	6.16062	6.32513	6.02097	6.25325	6.43258
1	10023877	10024772	5.57325	5.25415	5.3736	5.65939	5.55394	5.67014
1	10029196	10029764	5.00258	5.13711	5.0469	5.13778	5.01471	5.01639
1	10034934	10036390	6.26348	6.04265	6.33169	6.382	6.23507	6.36923
1	10041008	10041564	4.91459	4.82025	4.82317	4.85539	4.91161	5.05269
1	10045225	10046484	6.16776	6.15394	6.33821	5.60477	5.63014	5.68177
1	10057094	10057831	5.28118	5.41921	5.53004	5.01749	5.04286	5.46996
1	10072411	10073341	5.41548	5.51614	5.34795	4.42204	4.73307	4.43601
1	10074688	10079394	7.60029	7.56605	7.53715	7.28256	7.19956	7.31982
1	10081171	10081595	4.20162	4.52134	4.17641	4.11842	4.58777	4.29162
1	10102400	10103674	5.8257	5.63602	5.73193	6.02097	5.8532	5.99323
1	10110609	10111715	5.46589	5.83285	5.75162	5.81986	5.75451	5.64658
1	10125678	10126483	4.98541	4.9493	4.60233	4.19437	4.50924	4.26093
1	10143878	10144804	5.06931	4.88622	5.3086	4.88625	4.97142	4.79858
1	10147627	10148344	5.26704	5.41921	5.3736	5.01749	5.20112	5.03465
1	10149802	10150232	4.39612	4.34492	4.55828	4.77521	4.98599	4.54195
1	10174278	10174889	5.22375	5.2033	5.25441	5.11191	5.07047	5.05269
1	10180262	10181449	6.12134	5.79901	6.04291	5.93503	5.99683	5.96494
1	10193659	10195187	5.98108	6.12691	6.04291	6.18509	6.03236	5.80392
1	10198358	10199724	5.91004	6.19356	6.24402	5.32963	5.46311	5.69331
1	10202633	10203013	4.54422	3.9102	4.05485	3.62778	3.94928	3.83029
1	10211926	10212745	5.30906	5.26659	5.51859	5.72061	5.45266	5.05269
1	10218218	10219546	5.946	6.26349	6.08233	6.15373	6.06705	5.8562
1	10222444	10226430	7.75525	7.92105	7.95113	7.81285	7.89723	7.91529
1	10227249	10228744	6.12134	6.18704	6.15068	6.30414	6.43948	6.2648
1	10229991	10238391	8.69512	8.67911	8.73873	8.72328	8.69976	8.6825
1	10248047	10250447	6.52354	6.69011	6.66858	6.73975	6.64169	6.74691
1	10251802	10253160	5.93709	6.18048	6.06669	6.29842	6.24722	6.2256
1	10255282	10255991	5.29519	4.93378	5.28176	5.31836	5.13727	5.10547
1	10259949	10261307	5.84488	5.61672	5.87348	5.65043	5.78816	5.84589
1	10264040	10265491	6.36657	6.18048	6.16544	6.23988	6.28895	6.20155
1	10267358	10267867	4.36989	4.41363	4.51283	4.67273	4.83319	4.96017
1	10275026	10275974	5.5847	5.56731	5.5969	5.31836	5.53425	5.41526
1	10287170	10287729	4.20162	4.76872	4.39254	4.74186	4.86507	4.79858
1	10293191	10295707	7.13113	7.0624	6.97959	6.95518	6.88659	7.12904
1	10296675	10297166	4.17156	4.06061	4.02278	4.11842	4.16955	4.35113
1	10297311	10297602	3.38306	2.95699	3.32841	3.76695	3.65315	3.44969
1	10313228	10314290	6.12134	5.6264	5.51859	5.72061	5.79645	5.69331
1	10326123	10326893	5.42825	5.53683	5.49542	5.5861	5.5243	5.42913
1	10330464	10331081	4.69973	4.36818	4.48957	5.05871	4.94183	4.99789
1	10349594	10350133	4.65699	4.82025	4.78546	4.54317	5.12416	5.05269
1	10352588	10353642	5.84488	6.01343	5.95219	5.7628	5.96039	5.93609
1	10354384	10356565	6.5646	6.57982	6.49249	6.70121	6.5218	6.70191
1	10381222	10382117	5.5617	5.50569	5.61851	5.70338	5.84523	5.92634
1	10386855	10388241	6.42507	6.17389	6.20883	6.34359	6.31227	6.41874
1	10407175	10408356	6.11346	6.02079	6.22301	6.32682	6.12745	6.33279
1	10419808	10420684	5.64062	5.55722	5.6292	5.65043	5.63014	5.62264
1	10422271	10422962	5.03633	5.17719	5.09395	4.85539	4.98599	5.12265
1	10428362	10429222	5.37649	5.45225	5.15438	5.52857	5.47349	5.54832
1	10429560	10431630	6.61013	6.43857	6.53857	6.42991	6.48636	6.53875
1	10432450	10433299	5.50257	5.69242	5.90899	5.87475	5.77143	5.44287
1	10436727	10437993	6.39287	6.41642	6.39567	6.36566	6.41277	6.57039
1	10446789	10448398	7.02587	6.86797	6.82085	7.02271	7.05154	7.19548
1	10462192	10464275	6.61013	6.45497	6.49249	6.64818	6.82308	6.72458
1	10468094	10468774	4.85909	4.9493	4.89578	5.09879	4.9567	5.13962
1	10486105	10486784	5.05291	5.16395	5.15438	5.47882	5.07047	5.17298
1	10491497	10492441	5.69446	5.44132	5.87348	5.77109	5.75451	5.84589
1	10494613	10495434	5.67316	5.44132	5.51859	5.26064	5.38829	5.26866
1	10498822	10499431	4.80137	4.54195	4.55828	4.85539	4.9268	4.61659
1	10500816	10501425	4.91459	4.52134	4.6866	4.79161	4.9268	4.92144
1	10502093	10503031	5.57325	5.51614	5.43579	5.77109	5.86901	5.90664
1	10504928	10506091	5.946	5.90623	5.79022	5.87475	5.763	5.76069
1	10507762	10508253	4.87783	4.64081	4.6866	4.75863	4.89626	5.01639
1	10511769	10512469	5.52652	5.59716	5.50705	5.64142	5.66678	5.49656
1	10513190	10513728	4.84011	4.50043	4.80444	4.58139	5.00042	5.03465
1	10547470	10548209	5.53834	5.43031	5.33495	5.3847	5.47349	5.45648
1	10560901	10561525	5.17913	5.21618	5.15438	5.13778	5.27418	5.2992
1	10582078	10583344	5.95485	6.02811	6.05088	5.67715	5.53425	5.67014
1	10585247	10589004	7.47668	7.46714	7.45844	7.58021	7.66791	7.78651
1	10596466	10596983	4.20162	4.43582	3.8869	4.63689	4.40465	4.48995
1	10625012	10627611	6.67584	6.64319	6.58871	6.68375	6.56612	6.83811
1	10638634	10639677	6.16012	6.12008	5.9002	5.96425	6.1535	6.34748
1	10645034	10645941	5.47822	5.6264	5.61851	5.63234	5.66678	5.17298
1	10651179	10651976	5.06931	4.67852	4.87797	4.28979	4.58777	4.43601
1	10654689	10656643	7.03424	6.9435	7.05286	6.88815	6.85121	6.57664
1	10671997	10673751	6.81359	6.56479	6.50415	6.64368	6.66904	6.71895
1	10679692	10681216	6.22741	6.40522	6.51572	6.50142	6.23507	6.21762
1	10685366	10685685	4.2882	3.77744	3.98999	4.09219	4.06362	3.83029
1	10689283	10690992	6.67584	6.84327	6.75894	6.68375	6.80264	6.74691
1	10714337	10717113	6.95264	6.96655	7.04889	6.76487	6.79438	6.49326
1	10722024	10723291	6.31251	6.48721	6.23705	5.9052	6.01826	5.81453
1	10727259	10729029	6.91232	6.96273	6.94151	6.63915	6.58059	6.48664
1	10738671	10739869	6.2917	6.13372	6.25786	6.04852	6.28306	6.25704
1	10748025	10748774	5.26704	5.32721	5.21239	5.28401	5.46311	5.59829
1	10758294	10760304	7.00897	6.95891	6.75406	6.97685	7.0446	6.8942
1	10762791	10763447	4.54422	4.65979	4.76622	4.63689	4.83319	5.01639
1	10774776	10775538	4.65699	4.75113	4.82317	4.8397	5.02885	5.01639
1	10779132	10779887	5.47822	5.55722	5.51859	5.57667	5.58299	5.58596
1	10800066	10800881	5.1486	5.08188	5.03087	5.27237	5.05673	5.22162
1	10805892	10806278	4.14086	4.24789	4.39254	3.8318	3.65315	3.87152
1	10808190	10809198	6.2347	6.17389	5.96912	6.22789	6.22895	6.37641
1	10818779	10819265	4.36989	4.27277	4.46591	4.50391	4.66225	4.43601
1	10821171	10822186	5.57325	5.71074	5.77105	5.91272	5.79645	5.76069
1	10822732	10823653	5.946	5.50569	5.36083	5.71202	5.46311	5.10547
1	10828154	10829183	6.06523	5.83285	6.05088	5.89765	6.02533	6.03011
1	10834821	10836002	5.98972	5.73779	5.94366	5.9052	6.03236	6.01179
1	10838994	10840991	6.25634	6.45497	6.3894	6.58845	6.56612	6.34748
1	10843986	10845304	5.84488	6.05704	5.68148	5.80378	6.05327	5.87659
1	10846293	10847137	5.49045	5.25415	5.49542	5.41676	5.58299	5.40125
1	10855183	10856819	6.1829	5.85773	5.89135	6.04852	6.11424	6.00254
1	10857657	10858170	4.69973	4.11665	4.36723	4.19437	4.64399	4.64063
1	10858616	10858944	4.20162	3.63122	3.73688	3.73339	3.97873	3.50313
1	10859322	10861410	6.58754	6.43857	6.56107	6.23988	6.53176	6.35476
1	10868017	10869979	6.19789	6.44406	6.46889	5.79568	5.91542	5.81453
1	10881560	10882111	4.84011	4.52134	4.84167	5.05871	5.05673	4.75519
1	10885759	10886236	4.65699	4.71528	4.31523	4.31269	4.4474	4.66428
1	10887376	10888378	5.76661	5.87408	5.96068	5.47882	5.45266	5.65841
1	10890418	10890706	3.83052	3.66919	4.11691	2.75027	3.32665	2.93122
1	10892711	10893765	4.96802	5.17719	5.49542	4.37929	4.40465	4.59213
1	10905683	10905992	4.36989	3.81179	3.77587	3.25474	3.65315	3.91159
1	10908177	10909706	6.47515	6.38254	6.46293	6.12813	6.18542	5.90664
1	10940930	10942245	7.05085	7.23054	7.12637	6.92206	6.89819	6.98621
1	10945860	10946149	3.32962	3.74225	4.08621	3.39009	3.53919	3.55466
1	10946665	10949721	7.76283	7.78934	7.80326	7.87186	7.79128	7.70619
1	10950606	10951652	5.50257	5.1235	5.1691	5.32963	5.51428	5.50967
1	10956679	10962017	8.15725	8.38611	8.19181	8.57252	8.51113	8.49078
1	10966877	10968720	6.58754	6.64319	6.47483	6.65268	6.7135	6.73579
1	10979249	10980241	5.41548	5.52652	5.42357	5.73763	5.44213	5.68177
1	10993292	10995235	6.65969	6.78826	6.60504	6.75655	6.80264	6.86897
1	11000719	11001605	5.46589	5.6645	5.5969	5.83576	5.87685	5.41526
1	11039370	11040033	4.84011	5.1235	4.87797	4.98934	5.11092	5.13962
1	11042914	11043825	6.16012	6.0854	6.17276	6.02791	6.26525	6.25704
1	11056192	11057970	6.65969	6.66684	6.65819	6.5743	6.65087	6.68467
1	11067741	11072817	7.67182	7.82762	7.65427	7.73446	7.73846	7.54991
1	11073673	11074044	4.23106	4.36818	4.36723	4.56241	4.46831	4.35113
1	11084869	11086011	5.81602	5.71074	5.50705	5.65043	5.61146	5.80392
1	11106941	11108610	7.21088	7.19844	7.35279	7.17106	7.17433	7.05492
1	11109316	11109749	4.52057	4.67852	4.44187	4.09219	4.03587	3.98856
1	11114756	11116439	6.54128	6.53939	6.66339	6.46099	6.50165	6.5259
1	11119748	11120594	5.72582	5.39675	5.24054	5.45843	5.74597	5.67014
1	11123327	11124155	5.89172	5.68317	5.65034	5.85928	5.79645	5.69331
1	11133506	11134959	6.45033	6.24475	6.27837	6.02097	5.93057	5.99323
1	11140367	11141354	5.60733	5.86592	5.80915	5.57667	5.61146	5.68177
1	11143659	11145488	6.41869	6.31828	6.45093	6.55522	6.60911	6.55782
1	11156725	11157662	5.19416	5.30327	5.32184	5.39547	5.30937	5.41526
1	11162617	11163507	5.37649	5.52652	5.44792	5.40615	5.68476	5.77162
1	11163697	11164937	5.5617	5.41921	5.28176	5.41676	5.38829	5.56097
1	11170697	11171556	4.63513	5.16395	5.10929	5.23689	4.84922	4.96017
1	11181612	11182623	5.23833	5.45225	5.56386	5.18819	5.33236	5.40125
1	11193355	11194570	6.32622	6.26349	6.1873	6.58845	6.41277	6.4666
1	11205431	11205769	3.57898	4.58231	3.95644	4.14418	3.68922	3.55466
1	11209562	11210028	4.61293	4.7861	4.51283	4.24287	4.19486	3.98856
1	11213005	11213989	5.6624	5.58728	5.43579	5.44812	5.28601	5.63466
1	11218725	11219663	5.78658	5.96082	5.92643	6.14099	6.01826	6.03918
1	11221621	11222675	5.5847	5.45225	5.29524	5.35191	5.17592	5.50967
1	11222768	11223269	3.90548	4.17058	4.11691	4.40082	4.24419	4.35113
1	11229486	11230089	4.47207	4.50043	4.46591	4.16949	3.94928	4.16471
1	11231978	11233008	6.1829	6.39392	6.3831	6.33802	6.3578	6.16056
1	11248818	11250256	6.46279	6.37682	6.42049	6.0621	6.24115	6.18529
1	11257856	11258816	6.16776	6.12008	6.28514	6.17887	6.06018	6.15222
1	11264291	11265026	5.46589	5.47386	5.43579	5.13778	5.21356	5.41526
1	11265848	11266406	5.00258	4.71528	4.98168	4.96063	4.73307	5.0705
1	11275941	11276710	5.83532	5.95315	5.88244	5.87475	5.92302	5.83551
1	11316079	11316526	4.65699	4.41363	4.55828	4.94606	4.75025	4.66428
1	11327771	11328929	5.59606	5.47386	5.41124	5.81184	5.68476	5.69331
1	11329328	11331558	6.48129	6.50831	6.75406	6.68814	6.73523	6.53234
1	11332578	11333528	5.41548	5.6264	5.41124	5.71202	5.65771	5.12265
1	11350585	11351320	5.01956	5.09589	5.29524	4.52368	4.31515	4.22956
1	11352853	11355155	6.44405	6.82236	6.76864	6.014	5.98237	6.10979
1	11359576	11360753	5.6624	5.57733	5.55268	5.60477	5.763	6.02098
1	11372805	11374569	6.5116	6.44952	6.63186	6.69687	6.7135	6.61355
1	11377294	11378910	5.64062	5.58728	5.69171	5.93503	5.98237	5.71612
1	11379289	11385936	7.78037	7.73667	7.83822	8.21958	8.16235	8.13434
1	11386236	11386974	4.04465	4.52134	4.48957	4.91646	4.62549	4.96017
1	11387084	11389129	5.70499	5.54706	5.89135	6.16005	5.86901	6.20961
1	11390937	11392196	5.91004	5.95315	5.95219	6.04852	5.93808	5.92634
1	11405665	11406161	4.63513	4.83703	4.55828	4.94606	4.98599	4.92144
1	11411080	11414828	7.47053	7.51744	7.37519	7.42072	7.43285	7.36743
1	11415945	11416450	4.25991	4.62157	4.64508	4.16949	4.60676	4.06162
1	11419749	11421429	6.00684	5.92988	6.15068	6.16005	6.01115	5.96494
1	11429699	11431573	6.98325	7.01527	6.88913	7.01575	6.90204	7.11194
1	11453476	11454618	6.36657	6.18704	6.25786	6.32682	6.27715	6.33279
1	11456952	11458085	5.46589	5.70161	5.57496	5.68595	5.73739	5.81453
1	11458261	11458563	3.43459	3.77744	2.50125	3.30128	3.49912	3.14803
1	11464250	11466036	6.93038	6.75775	6.95006	6.82982	6.8788	6.76889
1	11479907	11480775	5.45345	5.26659	5.18368	5.32963	5.34372	5.26866
1	11528432	11529198	5.30906	5.2416	5.13951	5.36292	5.30937	5.38711
1	11535500	11536313	5.50257	5.38539	5.44792	5.67715	5.30937	5.94577
1	11543023	11544568	6.17535	6.11321	6.00238	6.03481	6.11424	6.36923
1	11549141	11549554	4.25991	4.0889	3.73688	4.42204	4.46831	4.64063
1	11556343	11558355	7.05497	7.19844	6.97541	7.07052	7.09924	6.93366
1	11561061	11561906	5.60733	5.56731	5.58597	5.69469	5.86112	5.84589
1	11565449	11566481	5.76661	5.84948	5.81851	5.65939	5.81289	5.79323
1	11568341	11570501	6.55299	6.43857	6.53857	6.22185	6.35219	6.23352
1	11570564	11571314	4.31595	4.82025	4.76622	4.44294	4.62549	4.13116
1	11574619	11576392	6.70761	6.33609	6.31192	6.08888	6.02533	5.90664
1	11593740	11597991	7.79276	7.72771	7.59826	7.66051	7.66791	7.65103
1	11606725	11608715	6.48129	6.73556	6.45093	6.6255	6.73523	6.87912
1	11611827	11613178	6.26348	6.51874	6.0588	6.22185	6.22281	6.20155
1	11629460	11629963	4.61293	4.06061	3.77587	3.86316	4.00758	3.21362
1	11641261	11641871	4.91459	5.05345	5.25441	5.16321	4.84922	5.31423
1	11653495	11654223	5.47822	5.71074	5.9002	5.62321	5.65771	5.76069
1	11659645	11660500	5.88247	5.72883	5.90899	5.67715	6.01826	6.01179
1	11665579	11666035	3.66779	3.9102	4.20526	3.98222	4.03587	4.1975
1	11672738	11674281	6.36657	6.29418	6.22301	6.15373	6.31227	6.31796
1	11676756	11677768	5.5617	5.67386	5.74181	5.65043	5.81289	5.8562
1	11681862	11682603	4.96802	4.67852	4.64508	5.1249	4.9268	5.13962
1	11690741	11691326	4.78161	4.67852	4.76622	4.61862	4.86507	4.77705
1	11693813	11694480	5.19416	5.17719	5.10929	5.00348	5.07047	5.35839
1	11695410	11696172	5.44091	5.17719	5.50705	5.68595	5.34372	5.49656
1	11712027	11712757	5.60733	5.67386	5.5969	5.45843	5.73739	5.65841
1	11749155	11749986	5.74636	5.72883	5.9002	5.7628	5.91542	6.01179
1	11751148	11752045	5.25275	5.05345	4.93075	4.94606	5.25024	5.38711
1	11762283	11762685	4.01109	4.27277	4.53574	4.28979	3.61616	4.35113
1	11773471	11774146	4.69973	4.67852	4.94793	5.18819	4.97142	5.0705
[truncated: 13,517 more rows]

## Sheet: Sheet 3
Sheet 3. H3K4me3 differential histone modifications, comparing wox5-1 QC to wild-type QC. "Chrom": chromosome name. "Start": start position of peak. "End": end position of peak. "Assigned Gene": differential histone modification assigned gene, and NA means no assigned gene. "Feature": upstream 3k of TSS means the bound region is within or overlaps with the upstream 3k of TSS, TSS to down 0.5 of T…
Chrom	Start	End	Assigned Gene	Feature	log2(FC)	AveExpr	P-value	P-adj
1	3197	4551	AT1G01010	upstream 3k of TSS	-0.252747	5.82814	0.000133779	0.00116318
1	36364	38153	AT1G01060	upstream 3k of TSS	-0.24267	6.60691	2.51e-06	3.43e-05
1	36364	38153	AT1G01070	TSS to down 0.5k of TTS	-0.24267	6.60691	2.51e-06	3.43e-05
1	44934	49787	AT1G01080	TSS to down 0.5k of TTS	0.120547	7.61148	0.00148348	0.00927994
1	44934	49787	AT1G01090	TSS to down 0.5k of TTS	0.120547	7.61148	0.00148348	0.00927994
1	50129	53645	AT1G01100	upstream 3k of TSS	0.152589	7.54496	9.55e-05	0.000865643
1	50129	53645	AT1G01110	upstream 3k of TSS	0.152589	7.54496	9.55e-05	0.000865643
1	57363	59092	AT1G01120	TSS to down 0.5k of TTS	-0.721753	5.35189	7.07e-18	6.97e-16
1	66866	67583	AT1G01140	TSS to down 0.5k of TTS	-0.590257	4.26889	2.38e-06	3.27e-05
1	75376	76501	AT1G01170	upstream 3k of TSS	-0.447137	5.07425	5.43e-07	8.64e-06
1	75376	76501	AT1G01180	upstream 3k of TSS	-0.447137	5.07425	5.43e-07	8.64e-06
1	78019	79219	AT1G01183	TSS to down 0.5k of TTS	0.407795	5.4659	8.91e-08	1.67e-06
1	99626	100899	AT1G01230	TSS to down 0.5k of TTS	-0.170567	6.05899	0.00510994	0.0256348
1	99626	100899	AT1G01240	upstream 3k of TSS	-0.170567	6.05899	0.00510994	0.0256348
1	129729	130963	AT1G01320	upstream 3k of TSS	-0.342531	5.14144	7.43e-05	0.000697041
1	129729	130963	AT1G01335	TSS to down 0.5k of TTS	-0.342531	5.14144	7.43e-05	0.000697041
1	135270	136873	AT1G01340	upstream 3k of TSS	-0.209698	6.26349	0.000240347	0.00195549
1	135270	136873	AT1G01350	upstream 3k of TSS	-0.209698	6.26349	0.000240347	0.00195549
1	135270	136873	AT1G01355	upstream 3k of TSS	-0.209698	6.26349	0.000240347	0.00195549
1	154740	155906	AT1G01400	upstream 3k of TSS	-0.873986	4.73976	5.19e-16	3.98e-14
1	154740	155906	AT1G01420	TSS to down 0.5k of TTS	-0.873986	4.73976	5.19e-16	3.98e-14
1	172257	172800	AT1G01470	TSS to down 0.5k of TTS	-0.737279	3.91172	3.97e-07	6.52e-06
1	172257	172800	AT1G01480	upstream 3k of TSS	-0.737279	3.91172	3.97e-07	6.52e-06
1	180355	182798	AT1G01490	upstream 3k of TSS	-0.187701	7.41152	3.04e-06	4.06e-05
1	180355	182798	AT1G01500	upstream 3k of TSS	-0.187701	7.41152	3.04e-06	4.06e-05
1	199404	200975	AT1G01550	upstream 3k of TSS	-0.16751	6.8893	0.000372938	0.00287307
1	199404	200975	AT1G01560	upstream 3k of TSS	-0.16751	6.8893	0.000372938	0.00287307
1	245335	246565	AT1G01660	upstream 3k of TSS	-0.470651	5.44763	1.55e-09	4.03e-08
1	245335	246565	AT1G01670	upstream 3k of TSS	-0.470651	5.44763	1.55e-09	4.03e-08
1	245335	246565	AT1G01680	TSS to down 0.5k of TTS	-0.470651	5.44763	1.55e-09	4.03e-08
1	245335	246565	AT1G01690	upstream 3k of TSS	-0.470651	5.44763	1.55e-09	4.03e-08
1	266465	267155	AT1G01710	TSS to down 0.5k of TTS	0.252883	4.8653	0.00836213	0.0380499
1	266465	267155	AT1G01715	TSS to down 0.5k of TTS	0.252883	4.8653	0.00836213	0.0380499
1	266465	267155	AT1G01720	upstream 3k of TSS	0.252883	4.8653	0.00836213	0.0380499
1	297314	299866	AT1G01820	upstream 3k of TSS	-0.173278	6.83294	0.000296223	0.00234909
1	297314	299866	AT1G01830	TSS to down 0.5k of TTS	-0.173278	6.83294	0.000296223	0.00234909
1	345054	348696	AT1G01990	upstream 3k of TSS	0.117302	7.5339	0.0023082	0.0133153
1	345054	348696	AT1G02000	TSS to down 0.5k of TTS	0.117302	7.5339	0.0023082	0.0133153
1	345054	348696	AT1G02010	upstream 3k of TSS	0.117302	7.5339	0.0023082	0.0133153
1	353564	355509	AT1G02020	upstream 3k of TSS	-0.205472	6.40744	0.000170115	0.0014488
1	353564	355509	AT1G02030	TSS to down 0.5k of TTS	-0.205472	6.40744	0.000170115	0.0014488
1	445249	446503	AT1G02260	upstream 3k of TSS	-0.22903	5.92857	0.000319672	0.00250962
1	445249	446503	AT1G02270	upstream 3k of TSS	-0.22903	5.92857	0.000319672	0.00250962
1	452083	453867	AT1G02280	upstream 3k of TSS	-0.17612	6.27129	0.00196191	0.0116734
1	452083	453867	AT1G02290	upstream 3k of TSS	-0.17612	6.27129	0.00196191	0.0116734
1	452083	453867	AT1G02300	upstream 3k of TSS	-0.17612	6.27129	0.00196191	0.0116734
1	455480	456555	AT1G02305	upstream 3k of TSS	-0.24143	5.67965	0.000565961	0.00406983
1	459947	460616	AT1G02310	TSS to down 0.5k of TTS	-1.02389	3.99096	1.91e-12	8.04e-11
1	459947	460616	AT1G02320	upstream 3k of TSS	-1.02389	3.99096	1.91e-12	8.04e-11
1	466309	467926	AT1G02330	upstream 3k of TSS	-0.51525	6.36325	5.1e-19	6.15e-17
1	466309	467926	AT1G02335	upstream 3k of TSS	-0.51525	6.36325	5.1e-19	6.15e-17
1	466309	467926	AT1G02340	upstream 3k of TSS	-0.51525	6.36325	5.1e-19	6.15e-17
1	469504	471703	AT1G02350	TSS to down 0.5k of TTS	-0.130233	6.96528	0.00461786	0.0236125
1	472439	473132	AT1G02360	TSS to down 0.5k of TTS	-0.892569	3.95279	9.26e-10	2.51e-08
1	476010	478737	AT1G02370	TSS to down 0.5k of TTS	-0.456331	6.42768	4.38e-16	3.38e-14
1	476010	478737	AT1G02380	upstream 3k of TSS	-0.456331	6.42768	4.38e-16	3.38e-14
1	476010	478737	AT1G02390	upstream 3k of TSS	-0.456331	6.42768	4.38e-16	3.38e-14
1	486873	488070	AT1G02400	TSS to down 0.5k of TTS	-0.732679	5.17323	2.04e-16	1.69e-14
1	486873	488070	AT1G02410	upstream 3k of TSS	-0.732679	5.17323	2.04e-16	1.69e-14
1	554788	555974	AT1G02590	upstream 3k of TSS	-0.609429	5.40456	2.99e-14	1.74e-12
1	554788	555974	AT1G02610	TSS to down 0.5k of TTS	-0.609429	5.40456	2.99e-14	1.74e-12
1	554788	555974	AT1G02620	upstream 3k of TSS	-0.609429	5.40456	2.99e-14	1.74e-12
1	564178	564701	AT1G02630	upstream 3k of TSS	0.383406	3.93995	0.00648375	0.0310356
1	564178	564701	AT1G02640	TSS to down 0.5k of TTS	0.383406	3.93995	0.00648375	0.0310356
1	568472	570102	AT1G02650	upstream 3k of TSS	-0.18199	6.24997	0.00194338	0.0115819
1	573742	574993	AT1G02660	TSS to down 0.5k of TTS	-0.198486	5.90147	0.00198914	0.0117962
1	573742	574993	AT1G02670	upstream 3k of TSS	-0.198486	5.90147	0.00198914	0.0117962
1	601254	603375	AT1G02730	upstream 3k of TSS	-0.125593	7.02739	0.00529248	0.0263855
1	601254	603375	AT1G02740	upstream 3k of TSS	-0.125593	7.02739	0.00529248	0.0263855
1	601254	603375	AT1G02750	upstream 3k of TSS	-0.125593	7.02739	0.00529248	0.0263855
1	601254	603375	AT1G02760	upstream 3k of TSS	-0.125593	7.02739	0.00529248	0.0263855
1	608214	609685	AT1G02770	upstream 3k of TSS	0.189095	6.07314	0.00181436	0.0109632
1	608214	609685	AT1G02780	upstream 3k of TSS	0.189095	6.07314	0.00181436	0.0109632
1	617980	619540	AT1G02800	upstream 3k of TSS	-0.277559	5.75603	4.17e-05	0.000415381
1	617980	619540	AT1G02810	upstream 3k of TSS	-0.277559	5.75603	4.17e-05	0.000415381
1	617980	619540	AT1G02813	upstream 3k of TSS	-0.277559	5.75603	4.17e-05	0.000415381
1	617980	619540	AT1G02816	upstream 3k of TSS	-0.277559	5.75603	4.17e-05	0.000415381
1	634961	636393	AT1G02860	upstream 3k of TSS	-0.435712	5.85786	5.73e-11	1.9e-09
1	643057	644853	AT1G02880	TSS to down 0.5k of TTS	-0.250356	6.82075	2.44e-07	4.23e-06
1	643057	644853	AT1G02890	TSS to down 0.5k of TTS	-0.250356	6.82075	2.44e-07	4.23e-06
1	653799	654372	AT1G02900	TSS to down 0.5k of TTS	-0.74758	4.29957	2.82e-09	7.03e-08
1	661210	662191	AT1G02910	upstream 3k of TSS	-0.555884	4.81005	3.37e-08	6.86e-07
1	661210	662191	AT1G02920	upstream 3k of TSS	-0.555884	4.81005	3.37e-08	6.86e-07
1	661210	662191	AT1G02930	TSS to down 0.5k of TTS	-0.555884	4.81005	3.37e-08	6.86e-07
1	737121	738140	AT1G03080	TSS to down 0.5k of TTS	-0.311162	5.95027	1.06e-06	1.61e-05
1	739402	741253	AT1G03090	upstream 3k of TSS	-0.2185	6.53264	3.96e-05	0.000395772
1	745891	746811	AT1G03100	upstream 3k of TSS	0.300868	5.43495	8.31e-05	0.000766487
1	745891	746811	AT1G03103	upstream 3k of TSS	0.300868	5.43495	8.31e-05	0.000766487
1	745891	746811	AT1G03110	upstream 3k of TSS	0.300868	5.43495	8.31e-05	0.000766487
1	797744	799907	AT1G03250	upstream 3k of TSS	0.139971	6.7386	0.00442796	0.0228277
1	797744	799907	AT1G03260	upstream 3k of TSS	0.139971	6.7386	0.00442796	0.0228277
1	797744	799907	AT1G03270	upstream 3k of TSS	0.139971	6.7386	0.00442796	0.0228277
1	807214	808258	AT1G03280	TSS to down 0.5k of TTS	-0.184002	5.92316	0.00386777	0.0204169
1	807214	808258	AT1G03290	upstream 3k of TSS	-0.184002	5.92316	0.00386777	0.0204169
1	812569	814001	AT1G03300	upstream 3k of TSS	0.161728	6.26185	0.00464431	0.023709
1	812569	814001	AT1G03310	upstream 3k of TSS	0.161728	6.26185	0.00464431	0.023709
1	812569	814001	AT1G03320	upstream 3k of TSS	0.161728	6.26185	0.00464431	0.023709
1	843675	844143	AT1G03390	upstream 3k of TSS	-0.554919	3.5565	0.000676597	0.00474774
1	843675	844143	AT1G03400	TSS to down 0.5k of TTS	-0.554919	3.5565	0.000676597	0.00474774
1	843675	844143	AT1G03410	TSS to down 0.5k of TTS	-0.554919	3.5565	0.000676597	0.00474774
1	933129	934631	AT1G03730	upstream 3k of TSS	-0.225799	6.1067	0.000174899	0.0014855
1	933129	934631	AT1G03740	upstream 3k of TSS	-0.225799	6.1067	0.000174899	0.0014855
1	936410	938741	AT1G03743	TSS to down 0.5k of TTS	0.211236	7.00495	3.84e-06	4.97e-05
1	936410	938741	AT1G03746	TSS to down 0.5k of TTS	0.211236	7.00495	3.84e-06	4.97e-05
1	936410	938741	AT1G03750	upstream 3k of TSS	0.211236	7.00495	3.84e-06	4.97e-05
1	976062	977965	AT1G03850	upstream 3k of TSS	-0.619734	6.1822	3.63e-23	1.01e-20
1	1011122	1012279	AT1G03940	upstream 3k of TSS	0.382136	5.38838	1.12e-06	1.69e-05
1	1011122	1012279	AT1G03950	TSS to down 0.5k of TTS	0.382136	5.38838	1.12e-06	1.69e-05
1	1011122	1012279	AT1G03960	upstream 3k of TSS	0.382136	5.38838	1.12e-06	1.69e-05
1	44934	49787	AT1G04003	upstream 3k of TSS	0.120547	7.61148	0.00148348	0.00927994
1	75376	76501	AT1G04007	upstream 3k of TSS	-0.447137	5.07425	5.43e-07	8.64e-06
1	1035393	1039024	AT1G04010	upstream 3k of TSS	0.238379	7.30011	1.71e-08	3.64e-07
1	1035393	1039024	AT1G04020	upstream 3k of TSS	0.238379	7.30011	1.71e-08	3.64e-07
1	1035393	1039024	AT1G04030	upstream 3k of TSS	0.238379	7.30011	1.71e-08	3.64e-07
1	266465	267155	AT1G04047	upstream 3k of TSS	0.252883	4.8653	0.00836213	0.0380499
1	455480	456555	AT1G04097	TSS to down 0.5k of TTS	-0.24143	5.67965	0.000565961	0.00406983
1	459947	460616	AT1G04103	TSS to down 0.5k of TTS	-1.02389	3.99096	1.91e-12	8.04e-11
1	634961	636393	AT1G04147	TSS to down 0.5k of TTS	-0.435712	5.85786	5.73e-11	1.9e-09
1	634961	636393	AT1G04153	upstream 3k of TSS	-0.435712	5.85786	5.73e-11	1.9e-09
1	745891	746811	AT1G04163	TSS to down 0.5k of TTS	0.300868	5.43495	8.31e-05	0.000766487
1	843675	844143	AT1G04183	upstream 3k of TSS	-0.554919	3.5565	0.000676597	0.00474774
1	936410	938741	AT1G04213	TSS to down 0.5k of TTS	0.211236	7.00495	3.84e-06	4.97e-05
1	1128662	1129513	AT1G04230	TSS to down 0.5k of TTS	-0.491597	4.61021	5.47e-06	6.82e-05
1	1128662	1129513	AT1G04240	TSS to down 0.5k of TTS	-0.491597	4.61021	5.47e-06	6.82e-05
1	1136065	1137824	AT1G04250	upstream 3k of TSS	-0.414383	6.23324	1.99e-12	8.26e-11
1	1136065	1137824	AT1G04253	upstream 3k of TSS	-0.414383	6.23324	1.99e-12	8.26e-11
1	1215844	1217255	AT1G04263	upstream 3k of TSS	0.155136	6.42037	0.00423316	0.0219972
1	1215844	1217255	AT1G04267	TSS to down 0.5k of TTS	0.155136	6.42037	0.00423316	0.0219972
1	1145433	1146869	AT1G04270	upstream 3k of TSS	-0.541939	5.65403	8.03e-14	4.36e-12
1	1215844	1217255	AT1G04273	TSS to down 0.5k of TTS	0.155136	6.42037	0.00423316	0.0219972
1	1215844	1217255	AT1G04277	TSS to down 0.5k of TTS	0.155136	6.42037	0.00423316	0.0219972
1	1145433	1146869	AT1G04280	TSS to down 0.5k of TTS	-0.541939	5.65403	8.03e-14	4.36e-12
1	1145433	1146869	AT1G04290	TSS to down 0.5k of TTS	-0.541939	5.65403	8.03e-14	4.36e-12
1	1383753	1384543	AT1G04293	upstream 3k of TSS	0.202214	5.56163	0.00518886	0.0259642
1	1145433	1146869	AT1G04295	upstream 3k of TSS	-0.541939	5.65403	8.03e-14	4.36e-12
1	1431355	1432822	AT1G04307	upstream 3k of TSS	-0.22393	5.98471	0.00034152	0.00266379
1	1492232	1494380	AT1G04337	upstream 3k of TSS	0.114706	7.00352	0.0116243	0.0495264
1	1546048	1547983	AT1G04377	upstream 3k of TSS	-0.667942	5.79256	5.63e-21	1.01e-18
1	1661428	1662374	AT1G04397	TSS to down 0.5k of TTS	-0.276822	5.37881	0.000375428	0.00288941
1	1714737	1716935	AT1G04407	upstream 3k of TSS	-0.394361	6.68258	1.79e-14	1.07e-12
1	1718231	1719645	AT1G04413	TSS to down 0.5k of TTS	0.136086	6.61451	0.00795912	0.0365666
1	1718231	1719645	AT1G04417	TSS to down 0.5k of TTS	0.136086	6.61451	0.00795912	0.0365666
1	1201986	1203542	AT1G04430	TSS to down 0.5k of TTS	-0.142138	6.75015	0.00380055	0.0201763
1	1201986	1203542	AT1G04440	upstream 3k of TSS	-0.142138	6.75015	0.00380055	0.0201763
1	1215844	1217255	AT1G04470	upstream 3k of TSS	0.155136	6.42037	0.00423316	0.0219972
1	1215844	1217255	AT1G04480	upstream 3k of TSS	0.155136	6.42037	0.00423316	0.0219972
1	2035524	2036595	AT1G04487	TSS to down 0.5k of TTS	-0.410977	4.95357	1.11e-05	0.000128871
1	1215844	1217255	AT1G04490	TSS to down 0.5k of TTS	0.155136	6.42037	0.00423316	0.0219972
1	2090015	2091496	AT1G04507	upstream 3k of TSS	-0.156745	6.15648	0.00784072	0.0361712
1	1231413	1233759	AT1G04510	TSS to down 0.5k of TTS	0.128476	7.04301	0.00412883	0.0215409
1	2090015	2091496	AT1G04513	TSS to down 0.5k of TTS	-0.156745	6.15648	0.00784072	0.0361712
1	1231413	1233759	AT1G04520	upstream 3k of TSS	0.128476	7.04301	0.00412883	0.0215409
1	1231413	1233759	AT1G04530	TSS to down 0.5k of TTS	0.128476	7.04301	0.00412883	0.0215409
1	2128972	2129981	AT1G04533	upstream 3k of TSS	0.255604	5.10294	0.0033069	0.0179961
1	2151493	2153618	AT1G04537	upstream 3k of TSS	-0.206532	6.56328	8.23e-05	0.000760132
1	1231413	1233759	AT1G04540	upstream 3k of TSS	0.128476	7.04301	0.00412883	0.0215409
1	1247823	1248998	AT1G04570	upstream 3k of TSS	0.194311	5.74851	0.00410086	0.0214306
1	1251276	1251628	AT1G04580	TSS to down 0.5k of TTS	-0.503394	3.0815	0.00858056	0.038807
1	2341595	2342092	AT1G04603	TSS to down 0.5k of TTS	-0.699742	4.24729	4.56e-08	9.06e-07
1	1279360	1280931	AT1G04610	TSS to down 0.5k of TTS	-0.542904	5.60114	2.3e-13	1.14e-11
1	2625435	2627946	AT1G04653	upstream 3k of TSS	-0.925471	6.23121	2.65e-45	6.92e-42
1	2867273	2868787	AT1G04677	upstream 3k of TSS	-0.357918	5.91114	3.43e-08	6.97e-07
1	1306169	1308011	AT1G04680	upstream 3k of TSS	0.323867	6.36835	7.61e-09	1.75e-07
1	2867273	2868787	AT1G04683	upstream 3k of TSS	-0.357918	5.91114	3.43e-08	6.97e-07
1	3134953	3137709	AT1G04717	upstream 3k of TSS	0.181011	6.89407	0.000119982	0.00105988
1	3201423	3202673	AT1G04737	TSS to down 0.5k of TTS	-0.192419	5.89535	0.00289588	0.0160878
1	3201423	3202673	AT1G04743	upstream 3k of TSS	-0.192419	5.89535	0.00289588	0.0160878
1	1336479	1338157	AT1G04750	upstream 3k of TSS	-0.252659	6.85281	1.44e-07	2.62e-06
1	1336479	1338157	AT1G04760	TSS to down 0.5k of TTS	-0.252659	6.85281	1.44e-07	2.62e-06
1	3304533	3307362	AT1G04763	upstream 3k of TSS	0.132281	7.24883	0.00169252	0.0103669
1	3304533	3307362	AT1G04767	upstream 3k of TSS	0.132281	7.24883	0.00169252	0.0103669
1	1336479	1338157	AT1G04770	upstream 3k of TSS	-0.252659	6.85281	1.44e-07	2.62e-06
1	3304533	3307362	AT1G04773	TSS to down 0.5k of TTS	0.132281	7.24883	0.00169252	0.0103669
1	1336479	1338157	AT1G04778	upstream 3k of TSS	-0.252659	6.85281	1.44e-07	2.62e-06
1	3874488	3874825	AT1G04853	TSS to down 0.5k of TTS	-0.754732	3.45599	1.03e-05	0.000120725
1	1374726	1375919	AT1G04860	upstream 3k of TSS	0.187548	5.7503	0.00576035	0.0282789
1	3938199	3939627	AT1G04863	upstream 3k of TSS	0.156623	6.35564	0.00467575	0.0237949
1	1374726	1375919	AT1G04870	upstream 3k of TSS	0.187548	5.7503	0.00576035	0.0282789
1	1374726	1375919	AT1G04880	TSS to down 0.5k of TTS	0.187548	5.7503	0.00576035	0.0282789
1	1383753	1384543	AT1G04890	upstream 3k of TSS	0.202214	5.56163	0.00518886	0.0259642
1	1383753	1384543	AT1G04895	upstream 3k of TSS	0.202214	5.56163	0.00518886	0.0259642
1	1383753	1384543	AT1G04900	upstream 3k of TSS	0.202214	5.56163	0.00518886	0.0259642
1	4121316	4122153	AT1G04927	TSS to down 0.5k of TTS	-0.24972	5.42575	0.00110079	0.00716269
1	4121316	4122153	AT1G04933	upstream 3k of TSS	-0.24972	5.42575	0.00110079	0.00716269
1	4172049	4173208	AT1G04937	upstream 3k of TSS	0.213391	5.99828	0.000646749	0.00456896
1	4342102	4344401	AT1G04967	upstream 3k of TSS	-0.594147	5.67008	3.77e-16	2.98e-14
1	1415124	1416447	AT1G04980	upstream 3k of TSS	0.259596	5.94306	4.55e-05	0.000448426
1	1415124	1416447	AT1G04985	TSS to down 0.5k of TTS	0.259596	5.94306	4.55e-05	0.000448426
1	4459167	4460933	AT1G04987	upstream 3k of TSS	-0.880702	5.58444	1.19e-28	6.43e-26
1	1420664	1421951	AT1G04990	upstream 3k of TSS	-0.175086	5.84239	0.00741537	0.0346375
1	4525618	4526070	AT1G04993	upstream 3k of TSS	-0.425898	4.33716	0.000420239	0.00317807
1	1425344	1427328	AT1G05000	upstream 3k of TSS	-0.38433	6.55919	3e-12	1.22e-10
1	1425344	1427328	AT1G05005	upstream 3k of TSS	-0.38433	6.55919	3e-12	1.22e-10
1	1431355	1432822	AT1G05010	TSS to down 0.5k of TTS	-0.22393	5.98471	0.00034152	0.00266379
1	4695082	4696076	AT1G05017	upstream 3k of TSS	-0.82989	4.93835	4.51e-17	4.08e-15
1	1436785	1437518	AT1G05020	TSS to down 0.5k of TTS	-0.310274	4.83186	0.00147936	0.00926791
1	4695082	4696076	AT1G05023	TSS to down 0.5k of TTS	-0.82989	4.93835	4.51e-17	4.08e-15
1	4773560	4774259	AT1G05037	upstream 3k of TSS	-0.324276	4.50572	0.00380157	0.0201763
1	1453820	1455379	AT1G05055	upstream 3k of TSS	-0.266365	6.25963	3.87e-06	5e-05
1	1453820	1455379	AT1G05060	upstream 3k of TSS	-0.266365	6.25963	3.87e-06	5e-05
1	1453820	1455379	AT1G05065	TSS to down 0.5k of TTS	-0.266365	6.25963	3.87e-06	5e-05
1	4915597	4916511	AT1G05077	TSS to down 0.5k of TTS	-0.599613	5.44261	3.64e-14	2.09e-12
1	4953694	4954814	AT1G05093	TSS to down 0.5k of TTS	0.183733	5.65892	0.00850993	0.0385656
1	5103794	5104899	AT1G05123	TSS to down 0.5k of TTS	0.192949	5.84235	0.00330681	0.0179961
1	5128515	5129527	AT1G05127	upstream 3k of TSS	-0.844498	5.1796	1.46e-20	2.3e-18
1	5179945	5181540	AT1G05143	upstream 3k of TSS	-0.875325	5.11625	4.33e-21	8.07e-19
1	5179945	5181540	AT1G05147	TSS to down 0.5k of TTS	-0.875325	5.11625	4.33e-21	8.07e-19
1	5192108	5194577	AT1G05153	TSS to down 0.5k of TTS	-0.137218	6.87291	0.0036666	0.0195527
1	1490143	1491053	AT1G05160	upstream 3k of TSS	0.214598	5.20555	0.00995668	0.0438284
1	5298206	5300010	AT1G05163	upstream 3k of TSS	0.150008	6.74378	0.0023095	0.0133179
1	1492232	1494380	AT1G05170	upstream 3k of TSS	0.114706	7.00352	0.0116243	0.0495264
1	5398731	5401638	AT1G05177	upstream 3k of TSS	0.117742	7.37864	0.00355139	0.0190682
1	5398731	5401638	AT1G05183	upstream 3k of TSS	0.117742	7.37864	0.00355139	0.0190682
1	1505009	1506099	AT1G05190	upstream 3k of TSS	-0.419613	5.53195	1.85e-08	3.91e-07
1	5410634	5411774	AT1G05193	upstream 3k of TSS	-0.184401	5.86475	0.004496	0.0231025
1	1505009	1506099	AT1G05200	TSS to down 0.5k of TTS	-0.419613	5.53195	1.85e-08	3.91e-07
1	5522614	5523365	AT1G05217	upstream 3k of TSS	-0.460567	4.4685	5.73e-05	0.000552382
1	5644770	5645263	AT1G05237	upstream 3k of TSS	-0.480847	4.16927	0.000202235	0.00168568
1	5683076	5688590	AT1G05247	TSS to down 0.5k of TTS	0.138318	7.60383	0.000235141	0.00192312
1	5722844	5723988	AT1G05253	TSS to down 0.5k of TTS	-0.164691	5.98578	0.00812422	0.0371834
1	5726957	5728414	AT1G05257	TSS to down 0.5k of TTS	-0.154959	6.2726	0.00628682	0.030306
1	5828899	5830185	AT1G05283	upstream 3k of TSS	-0.163897	6.43631	0.00248459	0.0141659
1	5840639	5843366	AT1G05287	upstream 3k of TSS	-0.263925	6.73297	1.32e-07	2.41e-06
1	1546048	1547983	AT1G05300	upstream 3k of TSS	-0.667942	5.79256	5.63e-21	1.01e-18
1	5977389	5977919	AT1G05313	upstream 3k of TSS	-0.502768	3.96709	0.000339617	0.00265291
1	6147968	6150436	AT1G05347	TSS to down 0.5k of TTS	-0.258098	6.75131	1.89e-07	3.35e-06
1	6147968	6150436	AT1G05353	upstream 3k of TSS	-0.258098	6.75131	1.89e-07	3.35e-06
1	6219712	6225175	AT1G05373	TSS to down 0.5k of TTS	0.159651	7.87985	3.74e-06	4.87e-05
1	6219712	6225175	AT1G05377	upstream 3k of TSS	0.159651	7.87985	3.74e-06	4.87e-05
1	1610518	1611758	AT1G05470	TSS to down 0.5k of TTS	0.349091	5.89005	8.75e-08	1.65e-06
1	6622084	6626276	AT1G05473	upstream 3k of TSS	-0.167623	7.90954	9.96e-07	1.51e-05
1	6643839	6645079	AT1G05483	upstream 3k of TSS	-0.460263	5.41356	4.09e-09	1e-07
1	6643839	6645079	AT1G05487	TSS to down 0.5k of TTS	-0.460263	5.41356	4.09e-09	1e-07
1	6671423	6672608	AT1G05493	upstream 3k of TSS	-0.243076	5.33546	0.00264935	0.0149528
1	6810669	6812817	AT1G05507	upstream 3k of TSS	-0.301489	6.51089	2.18e-08	4.54e-07
1	6939160	6943514	AT1G05517	TSS to down 0.5k of TTS	0.241856	7.69433	8.35e-11	2.72e-09
1	6957890	6959017	AT1G05523	upstream 3k of TSS	-0.350639	5.12551	5.76e-05	0.000554798
1	6957890	6959017	AT1G05527	upstream 3k of TSS	-0.350639	5.12551	5.76e-05	0.000554798
1	6957890	6959017	AT1G05533	upstream 3k of TSS	-0.350639	5.12551	5.76e-05	0.000554798
1	1645790	1647246	AT1G05550	upstream 3k of TSS	-0.371702	5.4254	1.44e-06	2.1e-05
1	1645790	1647246	AT1G05560	TSS to down 0.5k of TTS	-0.371702	5.4254	1.44e-06	2.1e-05
1	1645790	1647246	AT1G05562	TSS to down 0.5k of TTS	-0.371702	5.4254	1.44e-06	2.1e-05
1	1658201	1659597	AT1G05570	TSS to down 0.5k of TTS	-0.318089	6.20112	6.57e-08	1.28e-06
1	1661428	1662374	AT1G05575	TSS to down 0.5k of TTS	-0.276822	5.37881	0.000375428	0.00288941
1	1661428	1662374	AT1G05577	TSS to down 0.5k of TTS	-0.276822	5.37881	0.000375428	0.00288941
1	1669244	1670423	AT1G05580	upstream 3k of TSS	0.163595	6.13953	0.00621907	0.0300256
1	1669244	1670423	AT1G05590	upstream 3k of TSS	0.163595	6.13953	0.00621907	0.0300256
1	1669244	1670423	AT1G05600	upstream 3k of TSS	0.163595	6.13953	0.00621907	0.0300256
1	7487881	7490888	AT1G05663	upstream 3k of TSS	-0.259398	7.26766	1.11e-09	2.97e-08
1	7487881	7490888	AT1G05667	TSS to down 0.5k of TTS	-0.259398	7.26766	1.11e-09	2.97e-08
1	7487881	7490888	AT1G05673	TSS to down 0.5k of TTS	-0.259398	7.26766	1.11e-09	2.97e-08
1	7680360	7681687	AT1G05687	TSS to down 0.5k of TTS	0.223869	6.42754	3.84e-05	0.000385632
1	7771517	7772600	AT1G05703	TSS to down 0.5k of TTS	-0.184567	5.96345	0.00332877	0.0180837
1	1714737	1716935	AT1G05710	upstream 3k of TSS	-0.394361	6.68258	1.79e-14	1.07e-12
1	1718231	1719645	AT1G05720	upstream 3k of TSS	0.136086	6.61451	0.00795912	0.0365666
1	7829371	7830512	AT1G05723	upstream 3k of TSS	-0.28748	5.72719	2.83e-05	0.000297299
1	7829371	7830512	AT1G05727	TSS to down 0.5k of TTS	-0.28748	5.72719	2.83e-05	0.000297299
1	1718231	1719645	AT1G05730	upstream 3k of TSS	0.136086	6.61451	0.00795912	0.0365666
1	1718231	1719645	AT1G05740	upstream 3k of TSS	0.136086	6.61451	0.00795912	0.0365666
1	1718231	1719645	AT1G05750	upstream 3k of TSS	0.136086	6.61451	0.00795912	0.0365666
1	7949556	7950733	AT1G05753	upstream 3k of TSS	-0.685526	4.67909	1.82e-10	5.56e-09
1	7949556	7950733	AT1G05757	upstream 3k of TSS	-0.685526	4.67909	1.82e-10	5.56e-09
1	8067619	8070269	AT1G05767	upstream 3k of TSS	0.183433	7.21425	1.77e-05	0.000196574
1	8079127	8080539	AT1G05773	TSS to down 0.5k of TTS	0.162519	6.12713	0.00637865	0.0306449
1	8079127	8080539	AT1G05777	upstream 3k of TSS	0.162519	6.12713	0.00637865	0.0306449
1	8198405	8199386	AT1G05787	TSS to down 0.5k of TTS	-0.538871	5.03472	5.15e-09	1.23e-07
1	1749625	1750190	AT1G05810	TSS to down 0.5k of TTS	0.547843	4.16989	2.46e-05	0.000262755
1	1749625	1750190	AT1G05820	TSS to down 0.5k of TTS	0.547843	4.16989	2.46e-05	0.000262755
1	8420225	8421314	AT1G05833	TSS to down 0.5k of TTS	0.183059	5.89642	0.00469665	0.023875
1	8423307	8424171	AT1G05837	TSS to down 0.5k of TTS	-0.737754	4.70193	4.79e-12	1.86e-10
1	8613433	8614300	AT1G05867	upstream 3k of TSS	0.333416	5.20813	6.86e-05	0.000650556
1	8613433	8614300	AT1G05873	TSS to down 0.5k of TTS	0.333416	5.20813	6.86e-05	0.000650556
1	8841121	8842444	AT1G05937	upstream 3k of TSS	-0.280768	5.41395	0.000296087	0.00234909
1	9023168	9024249	AT1G05973	upstream 3k of TSS	0.170102	5.91197	0.0081031	0.0371192
1	9023168	9024249	AT1G05977	TSS to down 0.5k of TTS	0.170102	5.91197	0.0081031	0.0371192
1	9481087	9483917	AT1G06083	TSS to down 0.5k of TTS	-0.141008	7.19846	0.00100647	0.00664836
1	9513937	9517963	AT1G06087	TSS to down 0.5k of TTS	0.171854	7.72825	2.27e-06	3.14e-05
1	9846755	9848004	AT1G06127	upstream 3k of TSS	-0.190259	6.01272	0.0022123	0.0128803
1	9878427	9879395	AT1G06133	upstream 3k of TSS	-0.388067	5.09928	1.01e-05	0.000118863
1	9966841	9968293	AT1G06153	TSS to down 0.5k of TTS	-0.221287	6.07651	0.000264493	0.00212981
1	1889200	1891327	AT1G06170	upstream 3k of TSS	0.248528	6.86481	2.07e-07	3.63e-06
1	1889200	1891327	AT1G06180	TSS to down 0.5k of TTS	0.248528	6.86481	2.07e-07	3.63e-06
1	10125688	10126853	AT1G06203	upstream 3k of TSS	-0.60784	5.23092	1.2e-12	5.19e-11
1	10138580	10139171	AT1G06213	upstream 3k of TSS	-0.613698	3.85374	4.8e-05	0.000470443
1	10138580	10139171	AT1G06217	TSS to down 0.5k of TTS	-0.613698	3.85374	4.8e-05	0.000470443
1	10299360	10302657	AT1G06227	TSS to down 0.5k of TTS	0.258914	7.31135	5.99e-10	1.68e-08
1	1911083	1912129	AT1G06230	TSS to down 0.5k of TTS	0.263723	5.50665	0.000383581	0.00294348
1	10299360	10302657	AT1G06233	TSS to down 0.5k of TTS	0.258914	7.31135	5.99e-10	1.68e-08
1	10299360	10302657	AT1G06237	TSS to down 0.5k of TTS	0.258914	7.31135	5.99e-10	1.68e-08
1	1911083	1912129	AT1G06240	upstream 3k of TSS	0.263723	5.50665	0.000383581	0.00294348
1	10299360	10302657	AT1G06243	TSS to down 0.5k of TTS	0.258914	7.31135	5.99e-10	1.68e-08
1	10299360	10302657	AT1G06247	TSS to down 0.5k of TTS	0.258914	7.31135	5.99e-10	1.68e-08
1	10299360	10302657	AT1G06253	TSS to down 0.5k of TTS	0.258914	7.31135	5.99e-10	1.68e-08
1	10299360	10302657	AT1G06257	TSS to down 0.5k of TTS	0.258914	7.31135	5.99e-10	1.68e-08
1	10308409	10309542	AT1G06263	TSS to down 0.5k of TTS	0.181479	5.99671	0.0034919	0.0188068
1	10308409	10309542	AT1G06267	TSS to down 0.5k of TTS	0.181479	5.99671	0.0034919	0.0188068
1	10308409	10309542	AT1G06273	TSS to down 0.5k of TTS	0.181479	5.99671	0.0034919	0.0188068
1	10308409	10309542	AT1G06277	TSS to down 0.5k of TTS	0.181479	5.99671	0.0034919	0.0188068
1	10308409	10309542	AT1G06283	TSS to down 0.5k of TTS	0.181479	5.99671	0.0034919	0.0188068
1	10328352	10329186	AT1G06287	TSS to down 0.5k of TTS	0.214861	5.46043	0.00422918	0.0219839
1	10491549	10492648	AT1G06297	upstream 3k of TSS	0.206704	5.77199	0.0023291	0.0134062
1	10485892	10486820	AT1G06303	upstream 3k of TSS	0.187362	5.76132	0.00533134	0.0265341
1	1944212	1947725	AT1G06380	TSS to down 0.5k of TTS	0.106359	7.37648	0.00849877	0.0385373
1	1944212	1947725	AT1G06390	upstream 3k of TSS	0.106359	7.37648	0.00849877	0.0385373
1	11435359	11437296	AT1G06457	TSS to down 0.5k of TTS	0.140798	7.06628	0.00158953	0.00982838
1	11435359	11437296	AT1G06463	TSS to down 0.5k of TTS	0.140798	7.06628	0.00158953	0.00982838
1	11435359	11437296	AT1G06467	TSS to down 0.5k of TTS	0.140798	7.06628	0.00158953	0.00982838
1	1973941	1974379	AT1G06470	TSS to down 0.5k of TTS	0.352117	4.29058	0.0040409	0.021188
1	11469265	11473350	AT1G06473	TSS to down 0.5k of TTS	0.219865	7.40548	5.39e-08	1.06e-06
1	1973941	1974379	AT1G06475	TSS to down 0.5k of TTS	0.352117	4.29058	0.0040409	0.021188
1	1978213	1979327	AT1G06480	TSS to down 0.5k of TTS	0.198744	5.85715	0.00226759	0.0131489
1	11469265	11473350	AT1G06483	TSS to down 0.5k of TTS	0.219865	7.40548	5.39e-08	1.06e-06
1	11475056	11477780	AT1G06487	upstream 3k of TSS	0.165367	7.10891	0.000239966	0.0019534
1	1978213	1979327	AT1G06490	upstream 3k of TSS	0.198744	5.85715	0.00226759	0.0131489
1	11594277	11596014	AT1G06527	upstream 3k of TSS	0.171018	6.74979	0.000509712	0.00373016
1	11684382	11685897	AT1G06547	TSS to down 0.5k of TTS	0.32614	6.2245	2.62e-08	5.41e-07
1	11684382	11685897	AT1G06553	TSS to down 0.5k of TTS	0.32614	6.2245	2.62e-08	5.41e-07
1	11684382	11685897	AT1G06557	upstream 3k of TSS	0.32614	6.2245	2.62e-08	5.41e-07
1	11776748	11777620	AT1G06587	upstream 3k of TSS	0.289658	4.84837	0.00279358	0.0156149
1	11785599	11786478	AT1G06597	TSS to down 0.5k of TTS	0.341428	5.35203	1.65e-05	0.000184208
1	12011467	12012185	AT1G06643	upstream 3k of TSS	0.306248	4.66607	0.00345099	0.0186506
1	2035524	2036595	AT1G06645	TSS to down 0.5k of TTS	-0.410977	4.95357	1.11e-05	0.000128871
1	12023874	12024464	AT1G06647	upstream 3k of TSS	0.40442	4.37871	0.000620098	0.00440453
1	2035524	2036595	AT1G06650	upstream 3k of TSS	-0.410977	4.95357	1.11e-05	0.000128871
1	2047786	2048518	AT1G06670	TSS to down 0.5k of TTS	-0.886093	4.07555	1.33e-10	4.13e-09
1	2047786	2048518	AT1G06680	TSS to down 0.5k of TTS	-0.886093	4.07555	1.33e-10	4.13e-09
1	2087035	2087884	AT1G06780	TSS to down 0.5k of TTS	0.253241	5.55962	0.000490137	0.00361078
1	2087035	2087884	AT1G06790	upstream 3k of TSS	0.253241	5.55962	0.000490137	0.00361078
1	2090015	2091496	AT1G06800	TSS to down 0.5k of TTS	-0.156745	6.15648	0.00784072	0.0361712
1	2090015	2091496	AT1G06810	TSS to down 0.5k of TTS	-0.156745	6.15648	0.00784072	0.0361712
1	2104601	2106745	AT1G06840	upstream 3k of TSS	0.144416	6.84404	0.00246545	0.0140619
1	2104601	2106745	AT1G06850	upstream 3k of TSS	0.144416	6.84404	0.00246545	0.0140619
1	12940501	12941745	AT1G06853	upstream 3k of TSS	0.19969	6.09945	0.000973213	0.00644774
1	2104601	2106745	AT1G06870	upstream 3k of TSS	0.144416	6.84404	0.00246545	0.0140619
1	2128972	2129981	AT1G06925	upstream 3k of TSS	0.255604	5.10294	0.0033069	0.0179961
1	2128972	2129981	AT1G06930	TSS to down 0.5k of TTS	0.255604	5.10294	0.0033069	0.0179961
1	2134674	2136512	AT1G06950	upstream 3k of TSS	0.115533	7.08744	0.00930553	0.0415697
1	2134674	2136512	AT1G06960	upstream 3k of TSS	0.115533	7.08744	0.00930553	0.0415697
1	2134674	2136512	AT1G06970	upstream 3k of TSS	0.115533	7.08744	0.00930553	0.0415697
1	2151493	2153618	AT1G07000	upstream 3k of TSS	-0.206532	6.56328	8.23e-05	0.000760132
1	2151493	2153618	AT1G07010	upstream 3k of TSS	-0.206532	6.56328	8.23e-05	0.000760132
1	14158498	14161115	AT1G07013	upstream 3k of TSS	-0.145744	6.50806	0.00588212	0.0287354
1	2173407	2175170	AT1G07090	TSS to down 0.5k of TTS	-0.450174	6.14585	1.38e-13	7.15e-12
1	2173407	2175170	AT1G07100	upstream 3k of TSS	-0.450174	6.14585	1.38e-13	7.15e-12
1	2225524	2229243	AT1G07230	upstream 3k of TSS	-0.105006	7.49649	0.00697565	0.0329649
1	2225524	2229243	AT1G07240	TSS to down 0.5k of TTS	-0.105006	7.49649	0.00697565	0.0329649
1	2225524	2229243	AT1G07250	TSS to down 0.5k of TTS	-0.105006	7.49649	0.00697565	0.0329649
1	2225524	2229243	AT1G07260	TSS to down 0.5k of TTS	-0.105006	7.49649	0.00697565	0.0329649
1	2225524	2229243	AT1G07270	TSS to down 0.5k of TTS	-0.105006	7.49649	0.00697565	0.0329649
1	2258934	2260280	AT1G07350	upstream 3k of TSS	0.28907	6.36024	2.37e-07	4.11e-06
1	2258934	2260280	AT1G07360	TSS to down 0.5k of TTS	0.28907	6.36024	2.37e-07	4.11e-06
1	2258934	2260280	AT1G07370	upstream 3k of TSS	0.28907	6.36024	2.37e-07	4.11e-06
1	17483338	17485241	AT1G07393	TSS to down 0.5k of TTS	0.18857	6.82698	8.63e-05	0.000791821
1	17909479	17912234	AT1G07487	TSS to down 0.5k of TTS	0.111534	7.09325	0.0117558	0.0499647
1	2337632	2339409	AT1G07590	upstream 3k of TSS	-0.27588	6.13893	3.79e-06	4.92e-05
1	2337632	2339409	AT1G07600	TSS to down 0.5k of TTS	-0.27588	6.13893	3.79e-06	4.92e-05
1	2341595	2342092	AT1G07610	TSS to down 0.5k of TTS	-0.699742	4.24729	4.56e-08	9.06e-07
1	2341595	2342092	AT1G07615	TSS to down 0.5k of TTS	-0.699742	4.24729	4.56e-08	9.06e-07
1	2364011	2364789	AT1G07650	TSS to down 0.5k of TTS	0.264125	5.4194	0.000583586	0.00417548
1	2365573	2366645	AT1G07660	upstream 3k of TSS	-0.379638	5.61695	1.24e-07	2.27e-06
1	18869173	18871262	AT1G07693	upstream 3k of TSS	0.229206	6.99627	6.1e-07	9.61e-06
1	19488926	19489848	AT1G07803	upstream 3k of TSS	-0.27531	5.27579	0.000713567	0.0049737
1	19710422	19712063	AT1G07847	upstream 3k of TSS	0.145277	6.48369	0.00641585	0.0307768
1	19799248	19800579	AT1G07857	upstream 3k of TSS	0.272003	5.4464	0.000352984	0.00273279
1	2436916	2439446	AT1G07880	upstream 3k of TSS	-0.132363	6.91522	0.00461349	0.0236026
1	19958142	19960451	AT1G07883	TSS to down 0.5k of TTS	0.174936	6.66965	0.000536387	0.0038893
1	2436916	2439446	AT1G07885	upstream 3k of TSS	-0.132363	6.91522	0.00461349	0.0236026
1	19962806	19964944	AT1G07887	TSS to down 0.5k of TTS	0.906762	6.67865	1.33e-55	6.93e-52
1	2436916	2439446	AT1G07890	upstream 3k of TSS	-0.132363	6.91522	0.00461349	0.0236026
1	19962806	19964944	AT1G07893	upstream 3k of TSS	0.906762	6.67865	1.33e-55	6.93e-52
1	19980273	19982711	AT1G07897	TSS to down 0.5k of TTS	0.219922	6.79431	6.44e-06	7.91e-05
1	19980273	19982711	AT1G07903	TSS to down 0.5k of TTS	0.219922	6.79431	6.44e-06	7.91e-05
1	19980273	19982711	AT1G07907	TSS to down 0.5k of TTS	0.219922	6.79431	6.44e-06	7.91e-05
1	20017479	20017922	AT1G07927	upstream 3k of TSS	-0.592723	3.93622	3.85e-05	0.000386129
1	20093196	20094373	AT1G07937	TSS to down 0.5k of TTS	0.322989	5.6949	3.93e-06	5.07e-05
1	20273577	20274503	AT1G07963	upstream 3k of TSS	0.206997	5.32102	0.00954622	0.0423166
1	20413114	20415487	AT1G07983	TSS to down 0.5k of TTS	0.219747	6.97459	2.05e-06	2.86e-05
1	20453581	20455051	AT1G08003	upstream 3k of TSS	0.168451	6.46164	0.00168544	0.0103276
1	20591890	20592478	AT1G08037	upstream 3k of TSS	0.450455	4.35869	0.000164091	0.00140207
1	2500801	2501443	AT1G08040	upstream 3k of TSS	-0.342846	4.70642	0.000876499	0.0058892
1	20617315	20617817	AT1G08043	TSS to down 0.5k of TTS	-0.370147	3.8952	0.00978908	0.0432365
1	20617315	20617817	AT1G08047	upstream 3k of TSS	-0.370147	3.8952	0.00978908	0.0432365
1	2500801	2501443	AT1G08050	TSS to down 0.5k of TTS	-0.342846	4.70642	0.000876499	0.0058892
1	2500801	2501443	AT1G08060	TSS to down 0.5k of TTS	-0.342846	4.70642	0.000876499	0.0058892
1	20948548	20949278	AT1G08087	TSS to down 0.5k of TTS	-0.675042	4.49385	4.94e-09	1.19e-07
1	21052045	21053195	AT1G08093	upstream 3k of TSS	0.268291	6.15675	6.57e-06	8.03e-05
1	21052045	21053195	AT1G08097	TSS to down 0.5k of TTS	0.268291	6.15675	6.57e-06	8.03e-05
1	21052045	21053195	AT1G08103	TSS to down 0.5k of TTS	0.268291	6.15675	6.57e-06	8.03e-05
1	21052045	21053195	AT1G08107	TSS to down 0.5k of TTS	0.268291	6.15675	6.57e-06	8.03e-05
1	21052045	21053195	AT1G08113	TSS to down 0.5k of TTS	0.268291	6.15675	6.57e-06	8.03e-05
1	21052045	21053195	AT1G08117	TSS to down 0.5k of TTS	0.268291	6.15675	6.57e-06	8.03e-05
1	21052045	21053195	AT1G08123	TSS to down 0.5k of TTS	0.268291	6.15675	6.57e-06	8.03e-05
1	21316724	21317949	AT1G08153	upstream 3k of TSS	-0.679287	5.10053	7.59e-14	4.14e-12
1	2564032	2565548	AT1G08165	upstream 3k of TSS	-0.439988	5.95726	8.85e-12	3.28e-10
1	2564032	2565548	AT1G08170	upstream 3k of TSS	-0.439988	5.95726	8.85e-12	3.28e-10
1	21376165	21376611	AT1G08173	TSS to down 0.5k of TTS	-0.508352	3.67334	0.00123938	0.00795279
1	2564032	2565548	AT1G08180	TSS to down 0.5k of TTS	-0.439988	5.95726	8.85e-12	3.28e-10
1	2564032	2565548	AT1G08190	upstream 3k of TSS	-0.439988	5.95726	8.85e-12	3.28e-10
1	21613058	21614079	AT1G08213	upstream 3k of TSS	-0.58638	5.26885	3.95e-12	1.56e-10
1	2586086	2586676	AT1G08220	upstream 3k of TSS	-0.441287	4.27228	0.000370649	0.00285684
1	2586086	2586676	AT1G08230	TSS to down 0.5k of TTS	-0.441287	4.27228	0.000370649	0.00285684
1	2586086	2586676	AT1G08240	upstream 3k of TSS	-0.441287	4.27228	0.000370649	0.00285684
1	21859484	21862171	AT1G08253	upstream 3k of TSS	0.190551	7.09083	1.75e-05	0.000194476
1	2606857	2608997	AT1G08260	TSS to down 0.5k of TTS	-0.144644	6.92952	0.0018602	0.0111927
1	2606857	2608997	AT1G08270	upstream 3k of TSS	-0.144644	6.92952	0.0018602	0.0111927
1	2606857	2608997	AT1G08280	upstream 3k of TSS	-0.144644	6.92952	0.0018602	0.0111927
1	22086908	22088251	AT1G08287	upstream 3k of TSS	0.580008	6.36861	2.76e-23	8.01e-21
1	22086908	22088251	AT1G08293	TSS to down 0.5k of TTS	0.580008	6.36861	2.76e-23	8.01e-21
1	22173980	22175320	AT1G08307	TSS to down 0.5k of TTS	-0.440768	4.87308	5.26e-06	6.6e-05
1	2625435	2627946	AT1G08320	TSS to down 0.5k of TTS	-0.925471	6.23121	2.65e-45	6.92e-42
1	2625435	2627946	AT1G08340	upstream 3k of TSS	-0.925471	6.23121	2.65e-45	6.92e-42
1	22581445	22582454	AT1G08363	upstream 3k of TSS	0.207561	6.11224	0.000534319	0.0038761
1	2641166	2642858	AT1G08380	upstream 3k of TSS	-0.250599	5.84626	0.000134461	0.00116672
1	2641166	2642858	AT1G08390	upstream 3k of TSS	-0.250599	5.84626	0.000134461	0.00116672
1	2645100	2647156	AT1G08400	upstream 3k of TSS	0.158846	7.02537	0.000470231	0.00348555
1	2645100	2647156	AT1G08410	upstream 3k of TSS	0.158846	7.02537	0.000470231	0.00348555
1	2645100	2647156	AT1G08420	upstream 3k of TSS	0.158846	7.02537	0.000470231	0.00348555
1	22835493	22836823	AT1G08433	upstream 3k of TSS	-0.840038	5.12838	3.32e-19	4.19e-17
1	22835493	22836823	AT1G08437	upstream 3k of TSS	-0.840038	5.12838	3.32e-19	4.19e-17
1	22864969	22866628	AT1G08443	upstream 3k of TSS	0.189004	6.33553	0.000730685	0.00507719
1	22911155	22911758	AT1G08447	upstream 3k of TSS	0.237838	4.94672	0.0102142	0.0447606
1	2718952	2722144	AT1G08580	upstream 3k of TSS	-0.155681	6.89685	0.000897135	0.00600723
1	23314869	23316075	AT1G08583	upstream 3k of TSS	0.148205	6.26069	0.0094202	0.0419026
1	2718952	2722144	AT1G08590	TSS to down 0.5k of TTS	-0.155681	6.89685	0.000897135	0.00600723
1	2718952	2722144	AT1G08592	upstream 3k of TSS	-0.155681	6.89685	0.000897135	0.00600723
1	2718952	2722144	AT1G08600	upstream 3k of TSS	-0.155681	6.89685	0.000897135	0.00600723
1	23696696	23698262	AT1G08643	upstream 3k of TSS	0.197682	6.15854	0.000841993	0.00568663
1	23823386	23827574	AT1G08657	TSS to down 0.5k of TTS	0.127548	7.38679	0.00159215	0.00983678
1	23951740	23954272	AT1G08677	upstream 3k of TSS	-0.171547	6.63625	0.000765853	0.00527707
1	24022404	24023327	AT1G08723	upstream 3k of TSS	0.182297	5.72855	0.00757631	0.0352338
1	24295063	24296034	AT1G08753	upstream 3k of TSS	0.177113	5.66764	0.010748	0.0466303
1	2810458	2811209	AT1G08780	TSS to down 0.5k of TTS	0.205671	5.44434	0.00660191	0.0314816
1	2810458	2811209	AT1G08790	upstream 3k of TSS	0.205671	5.44434	0.00660191	0.0314816
1	24552036	24552681	AT1G08793	upstream 3k of TSS	-0.474483	4.48215	3.01e-05	0.000313563
1	2817057	2818047	AT1G08800	TSS to down 0.5k of TTS	-0.217853	5.84194	0.000921661	0.00614519
1	2826979	2828297	AT1G08820	upstream 3k of TSS	-0.150793	6.46309	0.00514784	0.0257672
1	24707729	24709870	AT1G08827	upstream 3k of TSS	-0.731631	5.8567	6.06e-25	2.06e-22
1	2826979	2828297	AT1G08830	upstream 3k of TSS	-0.150793	6.46309	0.00514784	0.0257672
1	24952743	24955530	AT1G08857	upstream 3k of TSS	-0.275292	6.75445	2.8e-08	5.76e-07
1	2846573	2848999	AT1G08860	TSS to down 0.5k of TTS	-0.197551	7.1065	8.37e-06	0.000100322
1	2846573	2848999	AT1G08870	upstream 3k of TSS	-0.197551	7.1065	8.37e-06	0.000100322
1	25016243	25018993	AT1G08877	TSS to down 0.5k of TTS	-0.144174	7.25185	0.000656463	0.00462923
1	2846573	2848999	AT1G08880	TSS to down 0.5k of TTS	-0.197551	7.1065	8.37e-06	0.000100322
1	2852438	2852804	AT1G08890	TSS to down 0.5k of TTS	-0.709164	3.78371	3.01e-06	4.03e-05
1	2852438	2852804	AT1G08900	TSS to down 0.5k of TTS	-0.709164	3.78371	3.01e-06	4.03e-05
1	2867273	2868787	AT1G08920	TSS to down 0.5k of TTS	-0.357918	5.91114	3.43e-08	6.97e-07
1	2873482	2875653	AT1G08930	TSS to down 0.5k of TTS	-0.207	6.83485	1.83e-05	0.000201743
1	25262031	25263149	AT1G08937	TSS to down 0.5k of TTS	0.171211	6.02769	0.00543505	0.0269294
1	2873482	2875653	AT1G08940	upstream 3k of TSS	-0.207	6.83485	1.83e-05	0.000201743
1	25386141	25386985	AT1G08953	upstream 3k of TSS	0.251492	4.91744	0.00778056	0.0359361
1	25479718	25480603	AT1G08963	TSS to down 0.5k of TTS	0.235455	5.66808	0.000778685	0.00534668
1	2888633	2891719	AT1G08990	TSS to down 0.5k of TTS	-0.479324	6.46657	1.12e-16	9.5e-15
1	25752736	25754198	AT1G08997	upstream 3k of TSS	0.140865	6.66294	0.00511479	0.0256427
1	2888633	2891719	AT1G09000	upstream 3k of TSS	-0.479324	6.46657	1.12e-16	9.5e-15
1	25957535	25960279	AT1G09033	upstream 3k of TSS	0.223744	7.50179	3.37e-08	6.86e-07
1	25994327	25995155	AT1G09043	upstream 3k of TSS	-1.03129	4.31842	1.42e-15	1.03e-13
1	2927655	2928934	AT1G09060	upstream 3k of TSS	-0.217332	5.70759	0.00156264	0.00970359
1	2927655	2928934	AT1G09070	TSS to down 0.5k of TTS	-0.217332	5.70759	0.00156264	0.00970359
1	26189539	26191116	AT1G09077	upstream 3k of TSS	0.241698	6.57666	3.55e-06	4.65e-05
1	2927655	2928934	AT1G09080	TSS to down 0.5k of TTS	-0.217332	5.70759	0.00156264	0.00970359
1	26189539	26191116	AT1G09083	TSS to down 0.5k of TTS	0.241698	6.57666	3.55e-06	4.65e-05
1	26189539	26191116	AT1G09087	TSS to down 0.5k of TTS	0.241698	6.57666	3.55e-06	4.65e-05
1	2932380	2933727	AT1G09090	upstream 3k of TSS	-0.645521	5.21412	1.14e-13	6.04e-12
1	26277871	26279483	AT1G09117	upstream 3k of TSS	-0.400223	5.97986	9.85e-10	2.66e-08
1	26424031	26425339	AT1G09137	TSS to down 0.5k of TTS	-0.754832	4.90657	3.03e-14	1.75e-12
1	2950009	2950845	AT1G09155	TSS to down 0.5k of TTS	-0.61868	4.65719	9.95e-09	2.22e-07
1	26539756	26540837	AT1G09177	upstream 3k of TSS	-0.325471	5.71812	2.43e-06	3.33e-05
1	2974391	2977150	AT1G09195	upstream 3k of TSS	0.208287	7.0186	4.7e-06	5.94e-05
1	2974391	2977150	AT1G09200	upstream 3k of TSS	0.208287	7.0186	4.7e-06	5.94e-05
1	2974391	2977150	AT1G09210	upstream 3k of TSS	0.208287	7.0186	4.7e-06	5.94e-05
1	2978714	2979455	AT1G09220	TSS to down 0.5k of TTS	0.348817	4.61117	0.0012035	0.00775367
1	2978714	2979455	AT1G09230	TSS to down 0.5k of TTS	0.348817	4.61117	0.0012035	0.00775367
1	27118719	27119745	AT1G09297	TSS to down 0.5k of TTS	-0.271123	5.11172	0.00179885	0.0108778
1	27123491	27124281	AT1G09303	TSS to down 0.5k of TTS	0.279968	5.39489	0.000327696	0.00256618
1	27274935	27276345	AT1G09307	TSS to down 0.5k of TTS	-0.543953	5.83171	1.41e-15	1.02e-13
1	27439368	27440039	AT1G09343	upstream 3k of TSS	-0.581218	3.82371	8.85e-05	0.000810239
1	3019665	3020550	AT1G09350	TSS to down 0.5k of TTS	-0.921475	4.13424	1.07e-11	3.93e-10
1	3019665	3020550	AT1G09360	upstream 3k of TSS	-0.921475	4.13424	1.07e-11	3.93e-10
1	27613111	27614293	AT1G09383	upstream 3k of TSS	0.20043	5.8846	0.00191939	0.0114651
1	27659677	27662140	AT1G09397	upstream 3k of TSS	0.200703	6.73245	5.14e-05	0.00049996
1	27938376	27941338	AT1G09433	upstream 3k of TSS	0.137888	7.3472	0.000745038	0.00516072
1	27953965	27955147	AT1G09437	TSS to down 0.5k of TTS	-0.333322	5.45059	1.16e-05	0.000135413
1	27969416	27969946	AT1G09447	upstream 3k of TSS	0.419534	4.24924	0.000767636	0.00528703
1	27975274	27975927	AT1G09457	TSS to down 0.5k of TTS	-0.501106	3.83184	0.000687183	0.00481336
1	27979188	27980386	AT1G09463	TSS to down 0.5k of TTS	-0.245094	5.26023	0.0026829	0.0150878
1	27982212	27985552	AT1G09467	TSS to down 0.5k of TTS	0.117058	7.67488	0.00148073	0.00926904
1	3056326	3057510	AT1G09470	TSS to down 0.5k of TTS	0.309513	5.69673	1.07e-05	0.000124619
1	27982212	27985552	AT1G09473	upstream 3k of TSS	0.117058	7.67488	0.00148073	0.00926904
1	3056326	3057510	AT1G09480	upstream 3k of TSS	0.309513	5.69673	1.07e-05	0.000124619
1	28046668	28048324	AT1G09497	TSS to down 0.5k of TTS	-0.119586	6.89396	0.0112427	0.0482582
1	28081476	28082871	AT1G09513	upstream 3k of TSS	-0.24711	5.99138	8.05e-05	0.000746194
1	3086233	3087857	AT1G09540	TSS to down 0.5k of TTS	-0.428036	6.08136	9.88e-12	3.65e-10
1	28313514	28314498	AT1G09553	TSS to down 0.5k of TTS	-0.198534	5.5673	0.00593686	0.0289307
1	3106196	3109253	AT1G09575	upstream 3k of TSS	0.209378	7.2389	9.1e-07	1.39e-05
1	3106196	3109253	AT1G09580	TSS to down 0.5k of TTS	0.209378	7.2389	9.1e-07	1.39e-05
1	3106196	3109253	AT1G09590	TSS to down 0.5k of TTS	0.209378	7.2389	9.1e-07	1.39e-05
1	3106196	3109253	AT1G09600	upstream 3k of TSS	0.209378	7.2389	9.1e-07	1.39e-05
1	3106196	3109253	AT1G09610	upstream 3k of TSS	0.209378	7.2389	9.1e-07	1.39e-05
1	28645388	28646681	AT1G09623	TSS to down 0.5k of TTS	-0.408598	5.79172	1.7e-09	4.37e-08
1	28740612	28741932	AT1G09633	upstream 3k of TSS	-0.161973	6.08814	0.00714491	0.0335845
1	28776282	28780244	AT1G09637	upstream 3k of TSS	-0.226004	7.55018	5.05e-09	1.21e-07
1	28787795	28788404	AT1G09647	upstream 3k of TSS	-0.292678	4.75161	0.0036589	0.0195383
1	3130075	3131344	AT1G09660	upstream 3k of TSS	0.173284	6.02836	0.00484438	0.0245463
1	3130075	3131344	AT1G09665	upstream 3k of TSS	0.173284	6.02836	0.00484438	0.0245463
1	3134953	3137709	AT1G09680	upstream 3k of TSS	0.181011	6.89407	0.000119982	0.00105988
1	3134953	3137709	AT1G09690	TSS to down 0.5k of TTS	0.181011	6.89407	0.000119982	0.00105988
1	28892039	28893318	AT1G09693	upstream 3k of TSS	-0.159056	5.98413	0.0106171	0.0461902
1	28924646	28927416	AT1G09697	upstream 3k of TSS	-0.291045	6.97985	6.03e-10	1.69e-08
1	3134953	3137709	AT1G09700	TSS to down 0.5k of TTS	0.181011	6.89407	0.000119982	0.00105988
1	29099664	29101275	AT1G09733	upstream 3k of TSS	-0.142643	6.43493	0.00852336	0.0386152
1	29298398	29299400	AT1G09767	upstream 3k of TSS	-0.372904	5.87664	1.49e-08	3.2e-07
1	29350769	29353013	AT1G09777	TSS to down 0.5k of TTS	-0.379524	6.11027	4.5e-10	1.3e-08
1	3166387	3168183	AT1G09780	upstream 3k of TSS	0.14745	6.34557	0.00854984	0.0387128
1	29415439	29424469	AT1G09787	TSS to down 0.5k of TTS	0.109978	8.62978	3.39e-05	0.000347301
1	3166387	3168183	AT1G09790	TSS to down 0.5k of TTS	0.14745	6.34557	0.00854984	0.0387128
1	29430321	29430779	AT1G09793	upstream 3k of TSS	-0.673152	4.08725	6.3e-07	9.87e-06
1	29525711	29526309	AT1G09817	upstream 3k of TSS	-0.249863	4.81184	0.0114413	0.0489331
1	29547853	29552290	AT1G09823	TSS to down 0.5k of TTS	-0.11494	7.64617	0.00199471	0.0118203
1	3201423	3202673	AT1G09840	upstream 3k of TSS	-0.192419	5.89535	0.00289588	0.0160878
1	29735533	29736925	AT1G09843	upstream 3k of TSS	-0.342723	5.53632	3.38e-06	4.47e-05
1	3201423	3202673	AT1G09850	upstream 3k of TSS	-0.192419	5.89535	0.00289588	0.0160878
1	29771291	29771694	AT1G09853	upstream 3k of TSS	-0.672237	3.21338	0.000264364	0.00212981
1	29771291	29771694	AT1G09857	upstream 3k of TSS	-0.672237	3.21338	0.000264364	0.00212981
1	29908495	29909383	AT1G09863	TSS to down 0.5k of TTS	-0.42285	5.03357	3.14e-06	4.17e-05
1	3201423	3202673	AT1G09870	upstream 3k of TSS	-0.192419	5.89535	0.00289588	0.0160878
1	30026481	30027655	AT1G09923	TSS to down 0.5k of TTS	0.237305	6.09785	8.48e-05	0.000780189
1	30081854	30083137	AT1G09937	upstream 3k of TSS	-0.139157	6.36611	0.0115122	0.0491427
1	30083923	30085006	AT1G09947	upstream 3k of TSS	0.170692	5.86451	0.0109845	0.04742
1	30148299	30149507	AT1G09953	upstream 3k of TSS	0.167854	5.97786	0.00722521	0.0339009
1	30241632	30242582	AT1G09967	upstream 3k of TSS	-0.385859	4.91922	4.58e-05	0.000451062
1	3251820	3255152	AT1G09970	upstream 3k of TSS	-0.260817	7.28097	7.07e-10	1.96e-08
1	30275920	30277196	AT1G09977	upstream 3k of TSS	0.253586	5.45531	0.000801073	0.00547161
1	30383583	30384715	AT1G09987	upstream 3k of TSS	-0.315341	5.56735	1.43e-05	0.000163022
1	3295278	3296455	AT1G10090	upstream 3k of TSS	-0.277698	5.88192	1.88e-05	0.000206953
1	3295278	3296455	AT1G10095	TSS to down 0.5k of TTS	-0.277698	5.88192	1.88e-05	0.000206953
1	3304533	3307362	AT1G10120	upstream 3k of TSS	0.132281	7.24883	0.00169252	0.0103669
1	3322542	3323478	AT1G10130	TSS to down 0.5k of TTS	-0.32761	5.16664	0.000123722	0.00108862
1	3322542	3323478	AT1G10140	TSS to down 0.5k of TTS	-0.32761	5.16664	0.000123722	0.00108862
1	3322542	3323478	AT1G10150	upstream 3k of TSS	-0.32761	5.16664	0.000123722	0.00108862
1	3328464	3330617	AT1G10155	upstream 3k of TSS	0.13225	6.52702	0.0117148	0.0498308
1	3351850	3353195	AT1G10220	TSS to down 0.5k of TTS	-0.27315	5.79336	4.75e-05	0.000466386
1	3351850	3353195	AT1G10225	upstream 3k of TSS	-0.27315	5.79336	4.75e-05	0.000466386
1	3351850	3353195	AT1G10230	upstream 3k of TSS	-0.27315	5.79336	4.75e-05	0.000466386
1	3377778	3378666	AT1G10290	TSS to down 0.5k of TTS	0.506475	5.06241	2.01e-08	4.22e-07
1	3377778	3378666	AT1G10300	upstream 3k of TSS	0.506475	5.06241	2.01e-08	4.22e-07
1	3395924	3396963	AT1G10350	upstream 3k of TSS	-0.498338	4.26327	7.77e-05	0.000725633
1	3395924	3396963	AT1G10360	upstream 3k of TSS	-0.498338	4.26327	7.77e-05	0.000725633
1	3397102	3398373	AT1G10370	upstream 3k of TSS	-0.342162	4.9559	0.000232516	0.00190364
1	3397102	3398373	AT1G10380	upstream 3k of TSS	-0.342162	4.9559	0.000232516	0.00190364
1	3484442	3486726	AT1G10560	TSS to down 0.5k of TTS	-0.150158	7.05243	0.000798363	0.00545548
1	3484442	3486726	AT1G10570	upstream 3k of TSS	-0.150158	7.05243	0.000798363	0.00545548
1	3535321	3536285	AT1G10660	TSS to down 0.5k of TTS	0.236859	5.69723	0.000624258	0.00442604
1	3535321	3536285	AT1G10670	TSS to down 0.5k of TTS	0.236859	5.69723	0.000624258	0.00442604
1	3594078	3595195	AT1G10770	upstream 3k of TSS	0.213037	5.96546	0.000745342	0.00516072
1	3594078	3595195	AT1G10780	TSS to down 0.5k of TTS	0.213037	5.96546	0.000745342	0.00516072
1	3594078	3595195	AT1G10790	upstream 3k of TSS	0.213037	5.96546	0.000745342	0.00516072
1	3606468	3607647	AT1G10820	upstream 3k of TSS	-0.209664	5.83416	0.00140879	0.00888619
1	3606468	3607647	AT1G10830	upstream 3k of TSS	-0.209664	5.83416	0.00140879	0.00888619
1	3606468	3607647	AT1G10840	TSS to down 0.5k of TTS	-0.209664	5.83416	0.00140879	0.00888619
1	3647077	3648919	AT1G10920	upstream 3k of TSS	-0.389993	5.73576	1.73e-08	3.68e-07
1	3647077	3648919	AT1G10930	TSS to down 0.5k of TTS	-0.389993	5.73576	1.73e-08	3.68e-07
1	3714904	3716148	AT1G11112	upstream 3k of TSS	0.282394	5.94177	1.18e-05	0.000136684
1	3714904	3716148	AT1G11120	upstream 3k of TSS	0.282394	5.94177	1.18e-05	0.000136684
1	3714904	3716148	AT1G11125	upstream 3k of TSS	0.282394	5.94177	1.18e-05	0.000136684
1	3722736	3723631	AT1G11130	TSS to down 0.5k of TTS	0.429775	5.28141	1.6e-07	2.89e-06
1	3756446	3757129	AT1G11210	upstream 3k of TSS	-0.421221	4.50157	0.000224966	0.00185151
1	3777256	3779187	AT1G11260	TSS to down 0.5k of TTS	-0.561637	6.01373	4.97e-17	4.48e-15
1	3789399	3791590	AT1G11270	upstream 3k of TSS	0.179676	6.80478	0.00020873	0.00173521
1	3789399	3791590	AT1G11280	upstream 3k of TSS	0.179676	6.80478	0.00020873	0.00173521
1	3789399	3791590	AT1G11290	TSS to down 0.5k of TTS	0.179676	6.80478	0.00020873	0.00173521
1	3789399	3791590	AT1G11300	upstream 3k of TSS	0.179676	6.80478	0.00020873	0.00173521
1	3802622	3804426	AT1G11310	upstream 3k of TSS	-0.137806	6.91688	0.00311642	0.0170961
1	3802622	3804426	AT1G11320	upstream 3k of TSS	-0.137806	6.91688	0.00311642	0.0170961
1	3832464	3833656	AT1G11370	upstream 3k of TSS	-0.145992	6.36614	0.00831434	0.0378875
1	3832464	3833656	AT1G11380	upstream 3k of TSS	-0.145992	6.36614	0.00831434	0.0378875
1	3849089	3850014	AT1G11420	upstream 3k of TSS	-0.275924	4.90614	0.00351915	0.0189275
1	3849089	3850014	AT1G11430	TSS to down 0.5k of TTS	-0.275924	4.90614	0.00351915	0.0189275
1	3849089	3850014	AT1G11440	upstream 3k of TSS	-0.275924	4.90614	0.00351915	0.0189275
1	3874488	3874825	AT1G11510	upstream 3k of TSS	-0.754732	3.45599	1.03e-05	0.000120725
1	3874488	3874825	AT1G11530	TSS to down 0.5k of TTS	-0.754732	3.45599	1.03e-05	0.000120725
1	3888480	3890724	AT1G11580	upstream 3k of TSS	0.300735	6.9177	2.51e-10	7.52e-09
1	3888480	3890724	AT1G11590	upstream 3k of TSS	0.300735	6.9177	2.51e-10	7.52e-09
1	3929578	3931755	AT1G11670	upstream 3k of TSS	-0.126422	6.97737	0.00621254	0.0300063
1	3938199	3939627	AT1G11680	upstream 3k of TSS	0.156623	6.35564	0.00467575	0.0237949
1	3938199	3939627	AT1G11690	upstream 3k of TSS	0.156623	6.35564	0.00467575	0.0237949
1	3945632	3946446	AT1G11700	TSS to down 0.5k of TTS	-0.429727	4.74502	2.58e-05	0.00027425
1	3945632	3946446	AT1G11710	upstream 3k of TSS	-0.429727	4.74502	2.58e-05	0.00027425
1	4038166	4039097	AT1G11950	upstream 3k of TSS	0.214017	5.4486	0.00476318	0.0241662
1	4038166	4039097	AT1G11960	TSS to down 0.5k of TTS	0.214017	5.4486	0.00476318	0.0241662
1	4053083	4053951	AT1G12000	upstream 3k of TSS	0.196963	5.62965	0.00550152	0.0272328
1	4053083	4053951	AT1G12010	upstream 3k of TSS	0.196963	5.62965	0.00550152	0.0272328
1	4061539	4063385	AT1G12020	TSS to down 0.5k of TTS	0.23515	5.95429	0.00021478	0.00177984
1	4095286	4095897	AT1G12100	TSS to down 0.5k of TTS	0.518214	4.22747	4.25e-05	0.000422345
1	4105252	4108109	AT1G12110	TSS to down 0.5k of TTS	-0.740244	6.28756	4.68e-32	4.31e-29
1	4121316	4122153	AT1G12130	TSS to down 0.5k of TTS	-0.24972	5.42575	0.00110079	0.00716269
1	4121316	4122153	AT1G12140	TSS to down 0.5k of TTS	-0.24972	5.42575	0.00110079	0.00716269
1	4144390	4145534	AT1G12210	TSS to down 0.5k of TTS	-0.335685	5.20552	6.77e-05	0.000642291
1	4144390	4145534	AT1G12211	upstream 3k of TSS	-0.335685	5.20552	6.77e-05	0.000642291
1	4144390	4145534	AT1G12220	TSS to down 0.5k of TTS	-0.335685	5.20552	6.77e-05	0.000642291
1	4144390	4145534	AT1G12230	upstream 3k of TSS	-0.335685	5.20552	6.77e-05	0.000642291
1	4153497	4155596	AT1G12240	upstream 3k of TSS	-0.139551	6.9039	0.00307535	0.0169182
1	4153497	4155596	AT1G12244	upstream 3k of TSS	-0.139551	6.9039	0.00307535	0.0169182
1	4172049	4173208	AT1G12270	TSS to down 0.5k of TTS	0.213391	5.99828	0.000646749	0.00456896
1	4180991	4181425	AT1G12280	upstream 3k of TSS	-0.901835	3.52881	8.04e-08	1.53e-06
1	4180991	4181425	AT1G12290	TSS to down 0.5k of TTS	-0.901835	3.52881	8.04e-08	1.53e-06
1	4227256	4229100	AT1G12411	upstream 3k of TSS	0.169139	6.2653	0.00310415	0.0170527
1	4227256	4229100	AT1G12420	TSS to down 0.5k of TTS	0.169139	6.2653	0.00310415	0.0170527
1	4274577	4275308	AT1G12540	TSS to down 0.5k of TTS	-0.286088	4.66427	0.00620163	0.0299784
1	4274577	4275308	AT1G12550	TSS to down 0.5k of TTS	-0.286088	4.66427	0.00620163	0.0299784
1	4274577	4275308	AT1G12560	upstream 3k of TSS	-0.286088	4.66427	0.00620163	0.0299784
1	4342102	4344401	AT1G12740	upstream 3k of TSS	-0.594147	5.67008	3.77e-16	2.98e-14
1	4395140	4396803	AT1G12900	upstream 3k of TSS	0.169899	6.34176	0.00222499	0.0129353
1	4395140	4396803	AT1G12910	upstream 3k of TSS	0.169899	6.34176	0.00222499	0.0129353
1	4395140	4396803	AT1G12920	TSS to down 0.5k of TTS	0.169899	6.34176	0.00222499	0.0129353
1	4419820	4420396	AT1G12950	TSS to down 0.5k of TTS	-0.62495	4.10698	2.88e-06	3.88e-05
1	4442168	4444010	AT1G13000	upstream 3k of TSS	0.155008	6.47404	0.00386131	0.0204055
1	4442168	4444010	AT1G13020	upstream 3k of TSS	0.155008	6.47404	0.00386131	0.0204055
1	4442168	4444010	AT1G13030	TSS to down 0.5k of TTS	0.155008	6.47404	0.00386131	0.0204055
1	4459167	4460933	AT1G13080	TSS to down 0.5k of TTS	-0.880702	5.58444	1.19e-28	6.43e-26
1	4461846	4462646	AT1G13090	TSS to down 0.5k of TTS	-0.51415	4.51846	6.11e-06	7.54e-05
1	4463751	4465322	AT1G13100	upstream 3k of TSS	-0.837273	5.2152	8.85e-19	1.01e-16
1	4467195	4468873	AT1G13110	TSS to down 0.5k of TTS	-0.645677	5.65046	2.65e-18	2.83e-16
1	4467195	4468873	AT1G13120	TSS to down 0.5k of TTS	-0.645677	5.65046	2.65e-18	2.83e-16
1	4525618	4526070	AT1G13240	upstream 3k of TSS	-0.425898	4.33716	0.000420239	0.00317807
1	4525618	4526070	AT1G13245	TSS to down 0.5k of TTS	-0.425898	4.33716	0.000420239	0.00317807
1	4541838	4544081	AT1G13260	TSS to down 0.5k of TTS	-0.320076	6.6367	7.51e-10	2.07e-08
1	4541838	4544081	AT1G13270	upstream 3k of TSS	-0.320076	6.6367	7.51e-10	2.07e-08
1	4556893	4558909	AT1G13300	TSS to down 0.5k of TTS	-0.154038	6.84017	0.00125691	0.00804813
1	4601207	4601781	AT1G13410	upstream 3k of TSS	0.350607	4.80913	0.00039597	0.00302226
1	4601207	4601781	AT1G13420	upstream 3k of TSS	0.350607	4.80913	0.00039597	0.00302226
1	4630228	4630905	AT1G13500	upstream 3k of TSS	-0.792031	3.63515	1.65e-06	2.37e-05
1	4630228	4630905	AT1G13510	upstream 3k of TSS	-0.792031	3.63515	1.65e-06	2.37e-05
1	4634476	4636685	AT1G13520	upstream 3k of TSS	-0.220956	6.394	7.01e-05	0.000662513
1	4634476	4636685	AT1G13530	upstream 3k of TSS	-0.220956	6.394	7.01e-05	0.000662513
1	4634476	4636685	AT1G13540	TSS to down 0.5k of TTS	-0.220956	6.394	7.01e-05	0.000662513
1	4634476	4636685	AT1G13550	TSS to down 0.5k of TTS	-0.220956	6.394	7.01e-05	0.000662513
1	4695082	4696076	AT1G13700	upstream 3k of TSS	-0.82989	4.93835	4.51e-17	4.08e-15
1	4709755	4711263	AT1G13720	TSS to down 0.5k of TTS	0.308082	6.4059	2.37e-08	4.89e-07
1	4709755	4711263	AT1G13730	upstream 3k of TSS	0.308082	6.4059	2.37e-08	4.89e-07
1	4709755	4711263	AT1G13740	upstream 3k of TSS	0.308082	6.4059	2.37e-08	4.89e-07
1	4739897	4740895	AT1G13825	upstream 3k of TSS	-0.65326	5.20394	6.96e-14	3.81e-12
1	4739897	4740895	AT1G13830	TSS to down 0.5k of TTS	-0.65326	5.20394	6.96e-14	3.81e-12
1	4739897	4740895	AT1G13840	upstream 3k of TSS	-0.65326	5.20394	6.96e-14	3.81e-12
1	4739897	4740895	AT1G13850	upstream 3k of TSS	-0.65326	5.20394	6.96e-14	3.81e-12
1	4760757	4762417	AT1G13930	upstream 3k of TSS	-0.78469	5.52237	2.07e-22	5.14e-20
1	4760757	4762417	AT1G13940	TSS to down 0.5k of TTS	-0.78469	5.52237	2.07e-22	5.14e-20
1	4773560	4774259	AT1G13950	TSS to down 0.5k of TTS	-0.324276	4.50572	0.00380157	0.0201763
1	4773560	4774259	AT1G13960	upstream 3k of TSS	-0.324276	4.50572	0.00380157	0.0201763
1	4781461	4782656	AT1G13970	upstream 3k of TSS	-0.260497	5.80875	9.2e-05	0.00083753
1	4810321	4812670	AT1G14030	upstream 3k of TSS	-0.150831	6.4379	0.00528921	0.0263821
1	4810321	4812670	AT1G14040	TSS to down 0.5k of TTS	-0.150831	6.4379	0.00528921	0.0263821
1	4816957	4819345	AT1G14048	upstream 3k of TSS	-0.207086	6.51433	9.08e-05	0.000827611
1	4816957	4819345	AT1G14060	upstream 3k of TSS	-0.207086	6.51433	9.08e-05	0.000827611
1	4822355	4823773	AT1G14071	upstream 3k of TSS	-0.745728	5.33735	7.14e-19	8.4e-17
1	4822355	4823773	AT1G14080	upstream 3k of TSS	-0.745728	5.33735	7.14e-19	8.4e-17
1	4845121	4845943	AT1G14170	upstream 3k of TSS	-0.490811	4.90117	3.68e-07	6.09e-06
1	4849909	4851224	AT1G14180	TSS to down 0.5k of TTS	-0.780264	5.24689	9.06e-18	8.81e-16
1	4849909	4851224	AT1G14185	upstream 3k of TSS	-0.780264	5.24689	9.06e-18	8.81e-16
1	4849909	4851224	AT1G14190	upstream 3k of TSS	-0.780264	5.24689	9.06e-18	8.81e-16
1	4876423	4878739	AT1G14270	upstream 3k of TSS	-0.168782	6.5425	0.00140375	0.00885802
1	4876423	4878739	AT1G14280	upstream 3k of TSS	-0.168782	6.5425	0.00140375	0.00885802
1	4908028	4909899	AT1G14350	TSS to down 0.5k of TTS	0.224468	6.40297	4.54e-05	0.000448389
1	4915597	4916511	AT1G14360	upstream 3k of TSS	-0.599613	5.44261	3.64e-14	2.09e-12
1	4915597	4916511	AT1G14370	TSS to down 0.5k of TTS	-0.599613	5.44261	3.64e-14	2.09e-12
1	4923986	4925645	AT1G14380	upstream 3k of TSS	0.262804	5.98116	3.08e-05	0.000319938
1	4923986	4925645	AT1G14390	upstream 3k of TSS	0.262804	5.98116	3.08e-05	0.000319938
1	4953694	4954814	AT1G14460	upstream 3k of TSS	0.183733	5.65892	0.00850993	0.0385656
1	4953694	4954814	AT1G14470	upstream 3k of TSS	0.183733	5.65892	0.00850993	0.0385656
1	4953694	4954814	AT1G14480	upstream 3k of TSS	0.183733	5.65892	0.00850993	0.0385656
1	4989653	4992375	AT1G14580	TSS to down 0.5k of TTS	-0.410882	6.33224	6.82e-13	3.08e-11
1	5002696	5003669	AT1G14590	upstream 3k of TSS	-0.763923	4.61741	6.69e-12	2.54e-10
1	5002696	5003669	AT1G14600	upstream 3k of TSS	-0.763923	4.61741	6.69e-12	2.54e-10
1	5090892	5091645	AT1G14770	upstream 3k of TSS	-0.346043	5.00391	0.000156019	0.00133748
1	5090892	5091645	AT1G14780	TSS to down 0.5k of TTS	-0.346043	5.00391	0.000156019	0.00133748
1	5103794	5104899	AT1G14810	upstream 3k of TSS	0.192949	5.84235	0.00330681	0.0179961
1	5103794	5104899	AT1G14820	TSS to down 0.5k of TTS	0.192949	5.84235	0.00330681	0.0179961
1	5114744	5115714	AT1G14830	upstream 3k of TSS	0.260579	5.41903	0.000677986	0.00475319
1	5114744	5115714	AT1G14840	upstream 3k of TSS	0.260579	5.41903	0.000677986	0.00475319
1	5124431	5126443	AT1G14850	upstream 3k of TSS	-0.172081	7.08137	0.000109293	0.000975908
1	5124431	5126443	AT1G14860	TSS to down 0.5k of TTS	-0.172081	7.08137	0.000109293	0.000975908
1	5128515	5129527	AT1G14870	TSS to down 0.5k of TTS	-0.844498	5.1796	1.46e-20	2.3e-18
1	5159411	5160107	AT1G14950	upstream 3k of TSS	-0.840872	4.08164	1.04e-09	2.8e-08
1	5159411	5160107	AT1G14960	TSS to down 0.5k of TTS	-0.840872	4.08164	1.04e-09	2.8e-08
1	5179945	5181540	AT1G15030	TSS to down 0.5k of TTS	-0.875325	5.11625	4.33e-21	8.07e-19
1	5179945	5181540	AT1G15040	upstream 3k of TSS	-0.875325	5.11625	4.33e-21	8.07e-19
1	5181902	5182556	AT1G15050	TSS to down 0.5k of TTS	-0.722964	3.94327	4.34e-07	7.01e-06
1	5192108	5194577	AT1G15085	TSS to down 0.5k of TTS	-0.137218	6.87291	0.0036666	0.0195527
1	5192108	5194577	AT1G15090	upstream 3k of TSS	-0.137218	6.87291	0.0036666	0.0195527
1	5192108	5194577	AT1G15100	TSS to down 0.5k of TTS	-0.137218	6.87291	0.0036666	0.0195527
1	5223910	5224301	AT1G15175	upstream 3k of TSS	-0.537083	3.64419	0.000665371	0.00467941
1	5223910	5224301	AT1G15180	upstream 3k of TSS	-0.537083	3.64419	0.000665371	0.00467941
1	5223910	5224301	AT1G15190	upstream 3k of TSS	-0.537083	3.64419	0.000665371	0.00467941
1	5237626	5238834	AT1G15210	upstream 3k of TSS	0.198005	6.2573	0.000533413	0.00387132
1	5237626	5238834	AT1G15215	upstream 3k of TSS	0.198005	6.2573	0.000533413	0.00387132
1	5240533	5244459	AT1G15220	upstream 3k of TSS	0.115399	7.72268	0.00138695	0.00876612
1	5240533	5244459	AT1G15230	TSS to down 0.5k of TTS	0.115399	7.72268	0.00138695	0.00876612
1	5248826	5249740	AT1G15240	TSS to down 0.5k of TTS	0.253263	5.39792	0.00107713	0.0070391
1	5248826	5249740	AT1G15250	upstream 3k of TSS	0.253263	5.39792	0.00107713	0.0070391
1	5248826	5249740	AT1G15260	upstream 3k of TSS	0.253263	5.39792	0.00107713	0.0070391
1	5248826	5249740	AT1G15280	upstream 3k of TSS	0.253263	5.39792	0.00107713	0.0070391
1	5263218	5265309	AT1G15290	upstream 3k of TSS	0.253561	6.49763	2.23e-06	3.08e-05
1	5269177	5269916	AT1G15310	TSS to down 0.5k of TTS	0.419814	4.80347	2.74e-05	0.000288298
1	5298206	5300010	AT1G15400	upstream 3k of TSS	0.150008	6.74378	0.0023095	0.0133179
1	5298206	5300010	AT1G15405	upstream 3k of TSS	0.150008	6.74378	0.0023095	0.0133179
1	5298206	5300010	AT1G15410	upstream 3k of TSS	0.150008	6.74378	0.0023095	0.0133179
1	5312448	5314252	AT1G15440	upstream 3k of TSS	-0.727993	5.44922	2.78e-19	3.57e-17
1	5312448	5314252	AT1G15450	upstream 3k of TSS	-0.727993	5.44922	2.78e-19	3.57e-17
1	5312448	5314252	AT1G15460	upstream 3k of TSS	-0.727993	5.44922	2.78e-19	3.57e-17
1	5317856	5318990	AT1G15470	TSS to down 0.5k of TTS	0.288036	5.70593	3.65e-05	0.000368647
1	5317856	5318990	AT1G15480	upstream 3k of TSS	0.288036	5.70593	3.65e-05	0.000368647
1	5345019	5346157	AT1G15550	TSS to down 0.5k of TTS	0.283107	5.29971	0.000446511	0.00334605
1	5361887	5362936	AT1G15570	TSS to down 0.5k of TTS	0.258664	5.86827	7.49e-05	0.000702104
1	5374830	5375158	AT1G15620	TSS to down 0.5k of TTS	-0.563293	3.35167	0.00132515	0.00840944
1	5374830	5375158	AT1G15625	TSS to down 0.5k of TTS	-0.563293	3.35167	0.00132515	0.00840944
1	5374830	5375158	AT1G15630	upstream 3k of TSS	-0.563293	3.35167	0.00132515	0.00840944
1	5379001	5380113	AT1G15640	TSS to down 0.5k of TTS	-0.656911	5.12182	3.79e-13	1.81e-11
1	5379001	5380113	AT1G15650	upstream 3k of TSS	-0.656911	5.12182	3.79e-13	1.81e-11
1	5379001	5380113	AT1G15660	upstream 3k of TSS	-0.656911	5.12182	3.79e-13	1.81e-11
1	5389986	5391289	AT1G15670	TSS to down 0.5k of TTS	-0.281047	5.7733	3.07e-05	0.000319196
1	5389986	5391289	AT1G15680	upstream 3k of TSS	-0.281047	5.7733	3.07e-05	0.000319196
1	5398731	5401638	AT1G15690	upstream 3k of TSS	0.117742	7.37864	0.00355139	0.0190682
1	5398731	5401638	AT1G15710	upstream 3k of TSS	0.117742	7.37864	0.00355139	0.0190682
1	5410634	5411774	AT1G15730	upstream 3k of TSS	-0.184401	5.86475	0.004496	0.0231025
1	5410634	5411774	AT1G15740	upstream 3k of TSS	-0.184401	5.86475	0.004496	0.0231025
1	5425560	5427418	AT1G15757	upstream 3k of TSS	0.244575	6.2572	2.3e-05	0.000246951
1	5425560	5427418	AT1G15760	TSS to down 0.5k of TTS	0.244575	6.2572	2.3e-05	0.000246951
1	5425560	5427418	AT1G15770	TSS to down 0.5k of TTS	0.244575	6.2572	2.3e-05	0.000246951
1	5439467	5440107	AT1G15780	upstream 3k of TSS	0.273445	4.78153	0.00598996	0.0291441
1	5439467	5440107	AT1G15790	TSS to down 0.5k of TTS	0.273445	4.78153	0.00598996	0.0291441
1	5459517	5461962	AT1G15880	upstream 3k of TSS	-0.225992	6.88392	1.94e-06	2.73e-05
1	5459517	5461962	AT1G15885	TSS to down 0.5k of TTS	-0.225992	6.88392	1.94e-06	2.73e-05
1	5459517	5461962	AT1G15890	upstream 3k of TSS	-0.225992	6.88392	1.94e-06	2.73e-05
1	5464090	5466082	AT1G15900	TSS to down 0.5k of TTS	0.161304	6.96798	0.000445481	0.00333993
1	5464090	5466082	AT1G15910	upstream 3k of TSS	0.161304	6.96798	0.000445481	0.00333993
1	5494405	5495282	AT1G15990	upstream 3k of TSS	0.196102	5.38137	0.0115326	0.0492162
1	5494405	5495282	AT1G16000	upstream 3k of TSS	0.196102	5.38137	0.0115326	0.0492162
1	5494405	5495282	AT1G16010	TSS to down 0.5k of TTS	0.196102	5.38137	0.0115326	0.0492162
1	5494405	5495282	AT1G16020	upstream 3k of TSS	0.196102	5.38137	0.0115326	0.0492162
1	5508302	5511703	AT1G16060	upstream 3k of TSS	0.188989	6.90349	5.78e-05	0.000555738
1	5512456	5515056	AT1G16070	upstream 3k of TSS	0.147762	6.54568	0.00469095	0.0238599
1	5512456	5515056	AT1G16080	upstream 3k of TSS	0.147762	6.54568	0.00469095	0.0238599
1	5512456	5515056	AT1G16090	upstream 3k of TSS	0.147762	6.54568	0.00469095	0.0238599
1	5518402	5519255	AT1G16100	upstream 3k of TSS	-0.850037	4.31225	1.93e-11	6.92e-10
1	5518402	5519255	AT1G16110	TSS to down 0.5k of TTS	-0.850037	4.31225	1.93e-11	6.92e-10
1	5522614	5523365	AT1G16120	TSS to down 0.5k of TTS	-0.460567	4.4685	5.73e-05	0.000552382
1	5525671	5526111	AT1G16130	TSS to down 0.5k of TTS	-0.618563	3.50738	0.000204846	0.00170473
1	5561621	5562092	AT1G16260	TSS to down 0.5k of TTS	-0.548163	3.69955	0.000422539	0.00319238
1	5561621	5562092	AT1G16270	upstream 3k of TSS	-0.548163	3.69955	0.000422539	0.00319238
1	5596716	5597343	AT1G16360	upstream 3k of TSS	-0.381584	3.97249	0.00609247	0.0295785
1	5596716	5597343	AT1G16370	TSS to down 0.5k of TTS	-0.381584	3.97249	0.00609247	0.0295785
1	5644770	5645263	AT1G16510	TSS to down 0.5k of TTS	-0.480847	4.16927	0.000202235	0.00168568
1	5647488	5649678	AT1G16515	upstream 3k of TSS	-0.183632	6.40401	0.000851008	0.00573762
1	5647488	5649678	AT1G16520	upstream 3k of TSS	-0.183632	6.40401	0.000851008	0.00573762
1	5665448	5666406	AT1G16540	TSS to down 0.5k of TTS	0.298317	5.27064	0.000269797	0.00216807
1	5665448	5666406	AT1G16560	upstream 3k of TSS	0.298317	5.27064	0.000269797	0.00216807
1	5677846	5678765	AT1G16610	TSS to down 0.5k of TTS	0.196811	5.64928	0.00501483	0.0252629
1	5683076	5688590	AT1G16630	upstream 3k of TSS	0.138318	7.60383	0.000235141	0.00192312
1	5683076	5688590	AT1G16635	TSS to down 0.5k of TTS	0.138318	7.60383	0.000235141	0.00192312
1	5683076	5688590	AT1G16640	TSS to down 0.5k of TTS	0.138318	7.60383	0.000235141	0.00192312
1	5683076	5688590	AT1G16650	upstream 3k of TSS	0.138318	7.60383	0.000235141	0.00192312
1	5722844	5723988	AT1G16710	TSS to down 0.5k of TTS	-0.164691	5.98578	0.00812422	0.0371834
1	5722844	5723988	AT1G16720	upstream 3k of TSS	-0.164691	5.98578	0.00812422	0.0371834
1	5726957	5728414	AT1G16730	upstream 3k of TSS	-0.154959	6.2726	0.00628682	0.030306
1	5726957	5728414	AT1G16740	upstream 3k of TSS	-0.154959	6.2726	0.00628682	0.030306
1	5828899	5830185	AT1G17050	upstream 3k of TSS	-0.163897	6.43631	0.00248459	0.0141659
1	5834156	5835632	AT1G17060	upstream 3k of TSS	-0.630349	5.59581	3.76e-17	3.45e-15
1	5834156	5835632	AT1G17065	TSS to down 0.5k of TTS	-0.630349	5.59581	3.76e-17	3.45e-15
1	5840639	5843366	AT1G17070	TSS to down 0.5k of TTS	-0.263925	6.73297	1.32e-07	2.41e-06
1	5840639	5843366	AT1G17080	upstream 3k of TSS	-0.263925	6.73297	1.32e-07	2.41e-06
1	5840639	5843366	AT1G17090	TSS to down 0.5k of TTS	-0.263925	6.73297	1.32e-07	2.41e-06
1	5840639	5843366	AT1G17100	upstream 3k of TSS	-0.263925	6.73297	1.32e-07	2.41e-06
1	5861831	5862899	AT1G17145	upstream 3k of TSS	-0.262204	5.75416	0.000106334	0.000951658
1	5863460	5864196	AT1G17147	upstream 3k of TSS	-0.380391	4.85972	8.48e-05	0.000780189
1	5863460	5864196	AT1G17150	upstream 3k of TSS	-0.380391	4.85972	8.48e-05	0.000780189
1	5869439	5871209	AT1G17160	TSS to down 0.5k of TTS	-0.278564	6.5382	1.86e-07	3.3e-06
1	5869439	5871209	AT1G17170	TSS to down 0.5k of TTS	-0.278564	6.5382	1.86e-07	3.3e-06
1	5872005	5873098	AT1G17180	upstream 3k of TSS	-0.264335	5.1026	0.00255213	0.0144877
1	5872005	5873098	AT1G17190	upstream 3k of TSS	-0.264335	5.1026	0.00255213	0.0144877
1	5883898	5886050	AT1G17210	upstream 3k of TSS	-0.135972	7.10205	0.00220202	0.0128304
1	5883898	5886050	AT1G17220	upstream 3k of TSS	-0.135972	7.10205	0.00220202	0.0128304
1	5890868	5891908	AT1G17230	TSS to down 0.5k of TTS	-0.414065	5.39468	1.31e-07	2.4e-06
1	5890868	5891908	AT1G17232	TSS to down 0.5k of TTS	-0.414065	5.39468	1.31e-07	2.4e-06
1	5895180	5896951	AT1G17235	TSS to down 0.5k of TTS	0.299472	6.46093	5.03e-08	9.95e-07
1	5897742	5898801	AT1G17240	TSS to down 0.5k of TTS	-0.497597	5.23182	3.91e-09	9.61e-08
1	5897742	5898801	AT1G17255	upstream 3k of TSS	-0.497597	5.23182	3.91e-09	9.61e-08
1	5919308	5923831	AT1G17280	upstream 3k of TSS	0.143353	7.88275	3.15e-05	0.000325852
1	5919308	5923831	AT1G17285	TSS to down 0.5k of TTS	0.143353	7.88275	3.15e-05	0.000325852
1	5919308	5923831	AT1G17290	upstream 3k of TSS	0.143353	7.88275	3.15e-05	0.000325852
1	5919308	5923831	AT1G17300	upstream 3k of TSS	0.143353	7.88275	3.15e-05	0.000325852
1	5977389	5977919	AT1G17420	TSS to down 0.5k of TTS	-0.502768	3.96709	0.000339617	0.00265291
1	6147968	6150436	AT1G17850	upstream 3k of TSS	-0.258098	6.75131	1.89e-07	3.35e-06
1	6147968	6150436	AT1G17860	TSS to down 0.5k of TTS	-0.258098	6.75131	1.89e-07	3.35e-06
1	6147968	6150436	AT1G17870	TSS to down 0.5k of TTS	-0.258098	6.75131	1.89e-07	3.35e-06
1	6219712	6225175	AT1G18070	upstream 3k of TSS	0.159651	7.87985	3.74e-06	4.87e-05
1	6219712	6225175	AT1G18075	TSS to down 0.5k of TTS	0.159651	7.87985	3.74e-06	4.87e-05
1	6219712	6225175	AT1G18080	TSS to down 0.5k of TTS	0.159651	7.87985	3.74e-06	4.87e-05
1	6219712	6225175	AT1G18090	upstream 3k of TSS	0.159651	7.87985	3.74e-06	4.87e-05
1	6238776	6240401	AT1G18130	TSS to down 0.5k of TTS	-0.186869	6.11528	0.00174715	0.010635
1	6238776	6240401	AT1G18140	TSS to down 0.5k of TTS	-0.186869	6.11528	0.00174715	0.010635
1	6246752	6247965	AT1G18150	upstream 3k of TSS	-0.159615	5.98387	0.0110683	0.0477028
1	6246752	6247965	AT1G18160	upstream 3k of TSS	-0.159615	5.98387	0.0110683	0.0477028
1	6266434	6266731	AT1G18197	upstream 3k of TSS	-0.741725	3.13198	0.000101835	0.00091558
1	6266434	6266731	AT1G18200	TSS to down 0.5k of TTS	-0.741725	3.13198	0.000101835	0.00091558
1	6266434	6266731	AT1G18210	TSS to down 0.5k of TTS	-0.741725	3.13198	0.000101835	0.00091558
1	6292759	6294721	AT1G18270	upstream 3k of TSS	-0.156609	6.61535	0.00230357	0.0133082
1	6292759	6294721	AT1G18280	upstream 3k of TSS	-0.156609	6.61535	0.00230357	0.0133082
1	6297182	6298433	AT1G18290	TSS to down 0.5k of TTS	-0.372574	5.64507	1.57e-07	2.83e-06
1	6297182	6298433	AT1G18300	upstream 3k of TSS	-0.372574	5.64507	1.57e-07	2.83e-06
1	6325899	6327710	AT1G18370	upstream 3k of TSS	-0.522903	5.61573	1.07e-12	4.7e-11
1	6325899	6327710	AT1G18382	upstream 3k of TSS	-0.522903	5.61573	1.07e-12	4.7e-11
1	6325899	6327710	AT1G18390	TSS to down 0.5k of TTS	-0.522903	5.61573	1.07e-12	4.7e-11
1	6352182	6353508	AT1G18450	TSS to down 0.5k of TTS	-0.187366	6.58354	0.000288277	0.00230051
1	6352182	6353508	AT1G18460	upstream 3k of TSS	-0.187366	6.58354	0.000288277	0.00230051
1	6363086	6363689	AT1G18470	upstream 3k of TSS	0.351495	4.57271	0.001265	0.00809
1	6363086	6363689	AT1G18480	TSS to down 0.5k of TTS	0.351495	4.57271	0.001265	0.00809
1	6363086	6363689	AT1G18485	TSS to down 0.5k of TTS	0.351495	4.57271	0.001265	0.00809
1	6363086	6363689	AT1G18486	upstream 3k of TSS	0.351495	4.57271	0.001265	0.00809
1	6363086	6363689	AT1G18490	upstream 3k of TSS	0.351495	4.57271	0.001265	0.00809
1	6377364	6378763	AT1G18530	TSS to down 0.5k of TTS	0.164656	6.12996	0.00568746	0.0279765
1	6377364	6378763	AT1G18540	upstream 3k of TSS	0.164656	6.12996	0.00568746	0.0279765
1	6383503	6384666	AT1G18550	upstream 3k of TSS	0.227137	5.58507	0.00157019	0.00973181
1	6383503	6384666	AT1G18560	upstream 3k of TSS	0.227137	5.58507	0.00157019	0.00973181
1	6389433	6390588	AT1G18570	TSS to down 0.5k of TTS	-0.840613	4.99751	5.78e-18	5.76e-16
1	6405575	6406473	AT1G18610	upstream 3k of TSS	-0.176242	5.78363	0.00828041	0.0377658
1	6503479	6504658	AT1G18840	upstream 3k of TSS	0.200696	5.87026	0.00199188	0.0118081
1	6503479	6504658	AT1G18850	TSS to down 0.5k of TTS	0.200696	5.87026	0.00199188	0.0118081
1	6557058	6558178	AT1G18970	upstream 3k of TSS	-0.53738	5.21532	4.39e-10	1.27e-08
1	6557058	6558178	AT1G18975	TSS to down 0.5k of TTS	-0.53738	5.21532	4.39e-10	1.27e-08
1	6557058	6558178	AT1G18980	TSS to down 0.5k of TTS	-0.53738	5.21532	4.39e-10	1.27e-08
1	6557058	6558178	AT1G18990	TSS to down 0.5k of TTS	-0.53738	5.21532	4.39e-10	1.27e-08
1	6578439	6579223	AT1G19050	TSS to down 0.5k of TTS	-0.329866	4.73428	0.00121478	0.0078135
1	6622084	6626276	AT1G19180	TSS to down 0.5k of TTS	-0.167623	7.90954	9.96e-07	1.51e-05
1	6622084	6626276	AT1G19190	TSS to down 0.5k of TTS	-0.167623	7.90954	9.96e-07	1.51e-05
1	6622084	6626276	AT1G19200	TSS to down 0.5k of TTS	-0.167623	7.90954	9.96e-07	1.51e-05
1	6643839	6645079	AT1G19230	upstream 3k of TSS	-0.460263	5.41356	4.09e-09	1e-07
1	6651630	6652946	AT1G19240	upstream 3k of TSS	-0.885851	4.91644	1.01e-17	9.71e-16
1	6651630	6652946	AT1G19250	TSS to down 0.5k of TTS	-0.885851	4.91644	1.01e-17	9.71e-16
1	6671423	6672608	AT1G19300	TSS to down 0.5k of TTS	-0.243076	5.33546	0.00264935	0.0149528
1	6709759	6710438	AT1G19394	upstream 3k of TSS	-0.288142	5.36367	0.000239523	0.00195081
1	6709759	6710438	AT1G19396	upstream 3k of TSS	-0.288142	5.36367	0.000239523	0.00195081
1	6709759	6710438	AT1G19397	upstream 3k of TSS	-0.288142	5.36367	0.000239523	0.00195081
1	6732396	6735358	AT1G19450	upstream 3k of TSS	-0.111427	7.27854	0.00745044	0.0347841
1	6740375	6741086	AT1G19464	TSS to down 0.5k of TTS	0.344862	4.56097	0.00165848	0.0101863
1	6740375	6741086	AT1G19470	upstream 3k of TSS	0.344862	4.56097	0.00165848	0.0101863
1	6808846	6809684	AT1G19690	upstream 3k of TSS	0.39316	5.29577	1.38e-06	2.03e-05
1	6810669	6812817	AT1G19700	TSS to down 0.5k of TTS	-0.301489	6.51089	2.18e-08	4.54e-07
1	6810669	6812817	AT1G19710	upstream 3k of TSS	-0.301489	6.51089	2.18e-08	4.54e-07
1	6858848	6860525	AT1G19835	TSS to down 0.5k of TTS	-0.142471	6.69648	0.00435821	0.0225052
1	6907180	6907779	AT1G19900	TSS to down 0.5k of TTS	-0.757893	3.61716	2.84e-06	3.82e-05
1	6935083	6936131	AT1G19970	upstream 3k of TSS	0.219463	5.79556	0.000982176	0.00650437
1	6935083	6936131	AT1G19980	TSS to down 0.5k of TTS	0.219463	5.79556	0.000982176	0.00650437
1	6935083	6936131	AT1G19990	upstream 3k of TSS	0.219463	5.79556	0.000982176	0.00650437
1	6939160	6943514	AT1G20000	upstream 3k of TSS	0.241856	7.69433	8.35e-11	2.72e-09
1	6939160	6943514	AT1G20010	upstream 3k of TSS	0.241856	7.69433	8.35e-11	2.72e-09
1	6939160	6943514	AT1G20015	TSS to down 0.5k of TTS	0.241856	7.69433	8.35e-11	2.72e-09
1	6939160	6943514	AT1G20020	upstream 3k of TSS	0.241856	7.69433	8.35e-11	2.72e-09
1	6939160	6943514	AT1G20030	upstream 3k of TSS	0.241856	7.69433	8.35e-11	2.72e-09
1	6957890	6959017	AT1G20060	upstream 3k of TSS	-0.350639	5.12551	5.76e-05	0.000554798
1	6957890	6959017	AT1G20065	TSS to down 0.5k of TTS	-0.350639	5.12551	5.76e-05	0.000554798
1	6957890	6959017	AT1G20070	TSS to down 0.5k of TTS	-0.350639	5.12551	5.76e-05	0.000554798
1	6978637	6978974	AT1G20130	TSS to down 0.5k of TTS	0.754398	3.29788	2.87e-05	0.00030044
1	6978637	6978974	AT1G20132	upstream 3k of TSS	0.754398	3.29788	2.87e-05	0.00030044
1	7042485	7043538	AT1G20330	upstream 3k of TSS	-0.400204	5.21666	1.85e-06	2.61e-05
1	7042485	7043538	AT1G20340	upstream 3k of TSS	-0.400204	5.21666	1.85e-06	2.61e-05
1	7042485	7043538	AT1G20350	upstream 3k of TSS	-0.400204	5.21666	1.85e-06	2.61e-05
1	7081792	7085855	AT1G20410	upstream 3k of TSS	-0.200992	7.32168	1.17e-06	1.75e-05
1	7081792	7085855	AT1G20420	TSS to down 0.5k of TTS	-0.200992	7.32168	1.17e-06	1.75e-05
1	7081792	7085855	AT1G20430	TSS to down 0.5k of TTS	-0.200992	7.32168	1.17e-06	1.75e-05
1	7081792	7085855	AT1G20440	TSS to down 0.5k of TTS	-0.200992	7.32168	1.17e-06	1.75e-05
1	7087801	7089440	AT1G20450	TSS to down 0.5k of TTS	-0.518695	5.65114	1.97e-12	8.22e-11
1	7087801	7089440	AT1G20460	upstream 3k of TSS	-0.518695	5.65114	1.97e-12	8.22e-11
1	7102152	7102744	AT1G20490	upstream 3k of TSS	-0.588875	3.73941	0.000117263	0.00103761
1	7102152	7102744	AT1G20500	TSS to down 0.5k of TTS	-0.588875	3.73941	0.000117263	0.00103761
1	7135836	7137890	AT1G20610	upstream 3k of TSS	0.275365	6.68851	5.38e-08	1.06e-06
1	7159371	7160645	AT1G20650	upstream 3k of TSS	-0.205395	5.98203	0.0010582	0.00693743
1	7264374	7265535	AT1G20870	upstream 3k of TSS	-0.360963	6.01726	1.43e-08	3.1e-07
1	7264374	7265535	AT1G20880	TSS to down 0.5k of TTS	-0.360963	6.01726	1.43e-08	3.1e-07
1	7264374	7265535	AT1G20890	TSS to down 0.5k of TTS	-0.360963	6.01726	1.43e-08	3.1e-07
1	7299992	7301480	AT1G20950	TSS to down 0.5k of TTS	0.291574	6.34489	2.45e-07	4.24e-06
1	7299992	7301480	AT1G20960	TSS to down 0.5k of TTS	0.291574	6.34489	2.45e-07	4.24e-06
1	7346048	7347097	AT1G21010	upstream 3k of TSS	-0.213677	5.35288	0.00676817	0.0321319
1	7389907	7390433	AT1G21100	upstream 3k of TSS	-1.17756	3.5501	6.2e-12	2.38e-10
1	7389907	7390433	AT1G21110	TSS to down 0.5k of TTS	-1.17756	3.5501	6.2e-12	2.38e-10
1	7452707	7453699	AT1G21310	TSS to down 0.5k of TTS	-0.551325	4.96629	5.2e-09	1.24e-07
1	7452707	7453699	AT1G21313	upstream 3k of TSS	-0.551325	4.96629	5.2e-09	1.24e-07
1	7481228	7482471	AT1G21350	upstream 3k of TSS	-0.945628	5.03835	5.91e-22	1.32e-19
1	7481228	7482471	AT1G21360	TSS to down 0.5k of TTS	-0.945628	5.03835	5.91e-22	1.32e-19
1	7481228	7482471	AT1G21370	upstream 3k of TSS	-0.945628	5.03835	5.91e-22	1.32e-19
1	7487881	7490888	AT1G21380	upstream 3k of TSS	-0.259398	7.26766	1.11e-09	2.97e-08
1	7487881	7490888	AT1G21390	TSS to down 0.5k of TTS	-0.259398	7.26766	1.11e-09	2.97e-08
1	7487881	7490888	AT1G21395	upstream 3k of TSS	-0.259398	7.26766	1.11e-09	2.97e-08
1	7487881	7490888	AT1G21400	upstream 3k of TSS	-0.259398	7.26766	1.11e-09	2.97e-08
1	7610194	7614110	AT1G21670	TSS to down 0.5k of TTS	-0.191178	7.27079	5.3e-06	6.64e-05
1	7610194	7614110	AT1G21680	upstream 3k of TSS	-0.191178	7.27079	5.3e-06	6.64e-05
1	7610194	7614110	AT1G21690	upstream 3k of TSS	-0.191178	7.27079	5.3e-06	6.64e-05
1	7641195	7643547	AT1G21738	upstream 3k of TSS	0.13116	7.12666	0.00288996	0.0160647
1	7641195	7643547	AT1G21740	TSS to down 0.5k of TTS	0.13116	7.12666	0.00288996	0.0160647
1	7645319	7648463	AT1G21750	upstream 3k of TSS	0.206042	7.11822	2.99e-06	4.01e-05
1	7645319	7648463	AT1G21760	upstream 3k of TSS	0.206042	7.11822	2.99e-06	4.01e-05
1	7661313	7662935	AT1G21810	upstream 3k of TSS	0.161175	6.26993	0.00472405	0.0239987
1	7661313	7662935	AT1G21830	upstream 3k of TSS	0.161175	6.26993	0.00472405	0.0239987
1	7661313	7662935	AT1G21835	upstream 3k of TSS	0.161175	6.26993	0.00472405	0.0239987
1	7680360	7681687	AT1G21880	upstream 3k of TSS	0.223869	6.42754	3.84e-05	0.000385632
1	7771517	7772600	AT1G22050	upstream 3k of TSS	-0.184567	5.96345	0.00332877	0.0180837
1	7771517	7772600	AT1G22060	TSS to down 0.5k of TTS	-0.184567	5.96345	0.00332877	0.0180837
1	7802045	7802433	AT1G22100	upstream 3k of TSS	-0.627494	3.20131	0.000697778	0.00488102
1	7802045	7802433	AT1G22110	TSS to down 0.5k of TTS	-0.627494	3.20131	0.000697778	0.00488102
1	7823187	7823900	AT1G22160	TSS to down 0.5k of TTS	-0.373203	4.88694	0.000100943	0.000908084
1	7823187	7823900	AT1G22170	upstream 3k of TSS	-0.373203	4.88694	0.000100943	0.000908084
1	7829371	7830512	AT1G22180	upstream 3k of TSS	-0.28748	5.72719	2.83e-05	0.000297299
1	7835656	7837789	AT1G22190	TSS to down 0.5k of TTS	-0.213734	6.75073	1.51e-05	0.000169642
1	7835656	7837789	AT1G22200	TSS to down 0.5k of TTS	-0.213734	6.75073	1.51e-05	0.000169642
1	7846533	7847874	AT1G22220	TSS to down 0.5k of TTS	-0.212471	5.95486	0.000837941	0.00566659
1	7846533	7847874	AT1G22230	upstream 3k of TSS	-0.212471	5.95486	0.000837941	0.00566659
1	7880088	7881465	AT1G22290	upstream 3k of TSS	0.150991	6.35251	0.00644865	0.0308959
1	7880088	7881465	AT1G22300	upstream 3k of TSS	0.150991	6.35251	0.00644865	0.0308959
1	7880088	7881465	AT1G22310	TSS to down 0.5k of TTS	0.150991	6.35251	0.00644865	0.0308959
1	7891192	7892447	AT1G22340	upstream 3k of TSS	0.237252	5.40252	0.00215615	0.0125912
1	7904996	7907162	AT1G22380	upstream 3k of TSS	0.183195	6.54675	0.00047934	0.00354124
1	7904996	7907162	AT1G22400	upstream 3k of TSS	0.183195	6.54675	0.00047934	0.00354124
1	7908284	7909866	AT1G22403	TSS to down 0.5k of TTS	0.167684	6.09776	0.00535382	0.026628
1	7908284	7909866	AT1G22410	upstream 3k of TSS	0.167684	6.09776	0.00535382	0.026628
1	7919222	7920049	AT1G22420	upstream 3k of TSS	-0.692907	4.7625	3.11e-11	1.08e-09
1	7919222	7920049	AT1G22430	TSS to down 0.5k of TTS	-0.692907	4.7625	3.11e-11	1.08e-09
1	7922343	7924414	AT1G22440	TSS to down 0.5k of TTS	-0.2485	7.04784	4.1e-08	8.2e-07
1	7922343	7924414	AT1G22450	upstream 3k of TSS	-0.2485	7.04784	4.1e-08	8.2e-07
1	7939295	7940633	AT1G22490	TSS to down 0.5k of TTS	0.214509	5.47848	0.00440175	0.022719
1	7949556	7950733	AT1G22500	TSS to down 0.5k of TTS	-0.685526	4.67909	1.82e-10	5.56e-09
1	7949556	7950733	AT1G22510	TSS to down 0.5k of TTS	-0.685526	4.67909	1.82e-10	5.56e-09
1	7956519	7958517	AT1G22520	upstream 3k of TSS	-0.335979	6.10534	3.22e-08	6.57e-07
1	7956519	7958517	AT1G22530	TSS to down 0.5k of TTS	-0.335979	6.10534	3.22e-08	6.57e-07
1	7967378	7968713	AT1G22550	upstream 3k of TSS	-0.442601	5.67947	4.18e-10	1.22e-08
1	8048170	8051773	AT1G22720	upstream 3k of TSS	-0.226099	7.03696	7.17e-07	1.11e-05
1	8048170	8051773	AT1G22730	TSS to down 0.5k of TTS	-0.226099	7.03696	7.17e-07	1.11e-05
1	8048170	8051773	AT1G22740	TSS to down 0.5k of TTS	-0.226099	7.03696	7.17e-07	1.11e-05
1	8048170	8051773	AT1G22750	upstream 3k of TSS	-0.226099	7.03696	7.17e-07	1.11e-05
1	8067619	8070269	AT1G22770	TSS to down 0.5k of TTS	0.183433	7.21425	1.77e-05	0.000196574
1	8067619	8070269	AT1G22780	TSS to down 0.5k of TTS	0.183433	7.21425	1.77e-05	0.000196574
1	8067619	8070269	AT1G22790	upstream 3k of TSS	0.183433	7.21425	1.77e-05	0.000196574
1	8067619	8070269	AT1G22800	upstream 3k of TSS	0.183433	7.21425	1.77e-05	0.000196574
1	8079127	8080539	AT1G22830	TSS to down 0.5k of TTS	0.162519	6.12713	0.00637865	0.0306449
1	8079127	8080539	AT1G22840	upstream 3k of TSS	0.162519	6.12713	0.00637865	0.0306449
1	8079127	8080539	AT1G22850	TSS to down 0.5k of TTS	0.162519	6.12713	0.00637865	0.0306449
1	8079127	8080539	AT1G22860	upstream 3k of TSS	0.162519	6.12713	0.00637865	0.0306449
1	8126365	8127257	AT1G22950	TSS to down 0.5k of TTS	0.260132	5.77609	0.000115265	0.00102282
1	8126365	8127257	AT1G22960	TSS to down 0.5k of TTS	0.260132	5.77609	0.000115265	0.00102282
1	8152452	8153699	AT1G23020	TSS to down 0.5k of TTS	-0.331238	5.44716	1.38e-05	0.000157241
1	8152452	8153699	AT1G23030	upstream 3k of TSS	-0.331238	5.44716	1.38e-05	0.000157241
1	8164878	8166159	AT1G23040	TSS to down 0.5k of TTS	-0.724849	5.06383	5.74e-15	3.78e-13
1	8168613	8169085	AT1G23050	TSS to down 0.5k of TTS	-0.482807	3.93418	0.0006532	0.00461037
1	8168613	8169085	AT1G23052	TSS to down 0.5k of TTS	-0.482807	3.93418	0.0006532	0.00461037
1	8181782	8183564	AT1G23080	TSS to down 0.5k of TTS	0.18129	6.35237	0.00107828	0.00703961
1	8198405	8199386	AT1G23110	upstream 3k of TSS	-0.538871	5.03472	5.15e-09	1.23e-07
1	8198405	8199386	AT1G23120	upstream 3k of TSS	-0.538871	5.03472	5.15e-09	1.23e-07
1	8198405	8199386	AT1G23130	upstream 3k of TSS	-0.538871	5.03472	5.15e-09	1.23e-07
1	8261998	8264125	AT1G23270	upstream 3k of TSS	0.138486	7.1826	0.00128185	0.00817442
1	8261998	8264125	AT1G23280	upstream 3k of TSS	0.138486	7.1826	0.00128185	0.00817442
1	8261998	8264125	AT1G23290	TSS to down 0.5k of TTS	0.138486	7.1826	0.00128185	0.00817442
1	8261998	8264125	AT1G23300	TSS to down 0.5k of TTS	0.138486	7.1826	0.00128185	0.00817442
1	8326361	8327351	AT1G23450	TSS to down 0.5k of TTS	-0.756746	4.64757	4.56e-12	1.78e-10
1	8326361	8327351	AT1G23460	upstream 3k of TSS	-0.756746	4.64757	4.56e-12	1.78e-10
1	8326361	8327351	AT1G23465	upstream 3k of TSS	-0.756746	4.64757	4.56e-12	1.78e-10
1	8349160	8350211	AT1G23540	upstream 3k of TSS	-0.374717	4.96032	5.49e-05	0.00053246
1	8350583	8352051	AT1G23550	upstream 3k of TSS	-0.192786	5.64589	0.00633254	0.0304795
1	8409936	8411308	AT1G23780	upstream 3k of TSS	0.187	5.82428	0.00451566	0.0231731
1	8409936	8411308	AT1G23790	upstream 3k of TSS	0.187	5.82428	0.00451566	0.0231731
1	8420225	8421314	AT1G23820	upstream 3k of TSS	0.183059	5.89642	0.00469665	0.023875
1	8423307	8424171	AT1G23830	upstream 3k of TSS	-0.737754	4.70193	4.79e-12	1.86e-10
1	8423307	8424171	AT1G23840	TSS to down 0.5k of TTS	-0.737754	4.70193	4.79e-12	1.86e-10
1	8432012	8433293	AT1G23860	upstream 3k of TSS	-0.157238	6.40317	0.00395636	0.0208074
1	8432012	8433293	AT1G23870	upstream 3k of TSS	-0.157238	6.40317	0.00395636	0.0208074
1	8432012	8433293	AT1G23880	upstream 3k of TSS	-0.157238	6.40317	0.00395636	0.0208074
1	8613433	8614300	AT1G24290	upstream 3k of TSS	0.333416	5.20813	6.86e-05	0.000650556
1	8613433	8614300	AT1G24300	TSS to down 0.5k of TTS	0.333416	5.20813	6.86e-05	0.000650556
1	8624052	8625114	AT1G24310	TSS to down 0.5k of TTS	0.188528	5.79217	0.00473606	0.0240442
1	8661806	8663040	AT1G24430	upstream 3k of TSS	-0.210592	6.20536	0.000309624	0.00243819
1	8661806	8663040	AT1G24440	upstream 3k of TSS	-0.210592	6.20536	0.000309624	0.00243819
1	8661806	8663040	AT1G24450	upstream 3k of TSS	-0.210592	6.20536	0.000309624	0.00243819
1	8661806	8663040	AT1G24460	upstream 3k of TSS	-0.210592	6.20536	0.000309624	0.00243819
1	8693133	8694111	AT1G24530	TSS to down 0.5k of TTS	-0.247425	4.83863	0.0106931	0.0464564
1	8841121	8842444	AT1G25220	upstream 3k of TSS	-0.280768	5.41395	0.000296087	0.00234909
1	8841121	8842444	AT1G25230	TSS to down 0.5k of TTS	-0.280768	5.41395	0.000296087	0.00234909
1	8841121	8842444	AT1G25240	upstream 3k of TSS	-0.280768	5.41395	0.000296087	0.00234909
1	8907726	8909310	AT1G25390	TSS to down 0.5k of TTS	-0.437506	6.29823	3.18e-13	1.53e-11
1	8911561	8912325	AT1G25400	TSS to down 0.5k of TTS	-0.425202	4.53974	0.000179933	0.00152083
1	8934111	8935538	AT1G25440	TSS to down 0.5k of TTS	-0.72221	5.22502	1.55e-16	1.31e-14
1	8951037	8952053	AT1G25480	TSS to down 0.5k of TTS	0.213602	5.7454	0.00166888	0.0102422
1	8951037	8952053	AT1G25490	upstream 3k of TSS	0.213602	5.7454	0.00166888	0.0102422
1	8976399	8978412	AT1G25540	upstream 3k of TSS	-0.154506	7.29613	0.000195719	0.00163835
1	8976399	8978412	AT1G25550	TSS to down 0.5k of TTS	-0.154506	7.29613	0.000195719	0.00163835
1	8981642	8983387	AT1G25560	upstream 3k of TSS	-0.267777	5.88273	3.58e-05	0.000363207
1	9023168	9024249	AT1G26090	TSS to down 0.5k of TTS	0.170102	5.91197	0.0081031	0.0371192
1	9023168	9024249	AT1G26100	upstream 3k of TSS	0.170102	5.91197	0.0081031	0.0371192
1	9023168	9024249	AT1G26110	TSS to down 0.5k of TTS	0.170102	5.91197	0.0081031	0.0371192
1	9042529	9043552	AT1G26140	upstream 3k of TSS	0.241037	5.71528	0.000443544	0.0033286
1	9042529	9043552	AT1G26150	TSS to down 0.5k of TTS	0.241037	5.71528	0.000443544	0.0033286
1	9151586	9152681	AT1G26450	upstream 3k of TSS	0.167127	5.9355	0.00839761	0.038178
1	9151586	9152681	AT1G26460	upstream 3k of TSS	0.167127	5.9355	0.00839761	0.038178
1	9154788	9156109	AT1G26470	upstream 3k of TSS	0.182002	6.10262	0.00299211	0.0165416
1	9154788	9156109	AT1G26480	TSS to down 0.5k of TTS	0.182002	6.10262	0.00299211	0.0165416
1	9154788	9156109	AT1G26490	upstream 3k of TSS	0.182002	6.10262	0.00299211	0.0165416
1	9154788	9156109	AT1G26500	upstream 3k of TSS	0.182002	6.10262	0.00299211	0.0165416
1	9164978	9166422	AT1G26515	upstream 3k of TSS	0.14403	6.69142	0.00393402	0.0207317
1	9164978	9166422	AT1G26520	upstream 3k of TSS	0.14403	6.69142	0.00393402	0.0207317
1	9164978	9166422	AT1G26530	upstream 3k of TSS	0.14403	6.69142	0.00393402	0.0207317
1	9298565	9299853	AT1G26830	TSS to down 0.5k of TTS	0.241813	6.06478	8.21e-05	0.000758553
1	9298565	9299853	AT1G26840	upstream 3k of TSS	0.241813	6.06478	8.21e-05	0.000758553
1	9410127	9411261	AT1G27100	TSS to down 0.5k of TTS	-0.449242	5.09697	3.98e-07	6.52e-06
1	9481087	9483917	AT1G27290	TSS to down 0.5k of TTS	-0.141008	7.19846	0.00100647	0.00664836
[truncated: 7,123 more rows]

## Sheet: Sheet 4
Sheet 4. H3K4me3 normalized counts for wox5-1 QC and wild-type QC. "Chrom": chromosome name. "Start": start position of peak. "End": end position of peak. # Columns D to F are normalized counts for wild-type QC samples. # Columns G to I are normalized counts for mutant wox5-1 QC samples.
[truncated: 15,663 more rows]

[truncated: 4 more sheets: Sheet 5, Sheet 6, Sheet 7, Sheet 8]
