# Supplementary material for: Deciphering the molecular logic of WOX5 function in the root stem cell organizer
Source: EMBO J. 2024 Nov 18;44(1):281–303. doi: 10.1038/s44318-024-00302-2 (PMC11696986; doi:10.1038/s44318-024-00302-2)
Supplement: Supplementary file 18 — Dataset EV9 [file 44318_2024_302_MOESM18_ESM.xlsx]

## Sheet: Description
Dataset EV9. Highlight GO terms and gene list of directly regulated WOX5 DEGs
Sheet 1.	Highlight GO terms and gene list of directly activated WOX5 DEGs.
Sheet 2.	Highlight GO terms and gene list of directly repressed WOX5 DEGs.

## Sheet: Sheet 1
Sheet 1. Highlight GO terms and gene list of directly activated WOX5 DEGs. "Total gene": The number of total annotated genes belongs to this GO term. "No. genes in overlap": Overlap genes between DEGs and total annotated gene belong to this GO term. "p-value": Fisher Test p-value. "FDR": Multi-test adjustment method Yekutieli (FDR under dependency).
GO terms	Total genes	GO ID	GO process	No. genes in overlap	p-value	FDR	Gene ID	Gene name
nitrate transport	207	GO:0015706	GOslim:biological_process	69	7.57e-46	1.68e-42	AT1G03850	GRXS13
nitrate transport	207	GO:0015706	GOslim:biological_process	69	7.57e-46	1.68e-42	AT1G07610	MT1C
nitrate transport	207	GO:0015706	GOslim:biological_process	69	7.57e-46	1.68e-42	AT1G08990	PGSIP5
nitrate transport	207	GO:0015706	GOslim:biological_process	69	7.57e-46	1.68e-42	AT1G09560	GLP5
nitrate transport	207	GO:0015706	GOslim:biological_process	69	7.57e-46	1.68e-42	AT1G12110	NRT1.1
nitrate transport	207	GO:0015706	GOslim:biological_process	69	7.57e-46	1.68e-42	AT1G12740	CYP87A2
nitrate transport	207	GO:0015706	GOslim:biological_process	69	7.57e-46	1.68e-42	AT1G13100	CYP71B29
nitrate transport	207	GO:0015706	GOslim:biological_process	69	7.57e-46	1.68e-42	AT1G29280	WRKY65
nitrate transport	207	GO:0015706	GOslim:biological_process	69	7.57e-46	1.68e-42	AT1G52200	AT1G52200
nitrate transport	207	GO:0015706	GOslim:biological_process	69	7.57e-46	1.68e-42	AT1G62660	AT1G62660
nitrate transport	207	GO:0015706	GOslim:biological_process	69	7.57e-46	1.68e-42	AT1G70410	BCA4
nitrate transport	207	GO:0015706	GOslim:biological_process	69	7.57e-46	1.68e-42	AT1G72200	AT1G72200
nitrate transport	207	GO:0015706	GOslim:biological_process	69	7.57e-46	1.68e-42	AT1G74020	SS2
nitrate transport	207	GO:0015706	GOslim:biological_process	69	7.57e-46	1.68e-42	AT1G74770	AT1G74770
nitrate transport	207	GO:0015706	GOslim:biological_process	69	7.57e-46	1.68e-42	AT1G78000	SULTR1;2
nitrate transport	207	GO:0015706	GOslim:biological_process	69	7.57e-46	1.68e-42	AT2G01530	MLP329
nitrate transport	207	GO:0015706	GOslim:biological_process	69	7.57e-46	1.68e-42	AT2G01890	PAP8
nitrate transport	207	GO:0015706	GOslim:biological_process	69	7.57e-46	1.68e-42	AT2G18980	AT2G18980
nitrate transport	207	GO:0015706	GOslim:biological_process	69	7.57e-46	1.68e-42	AT2G21045	AT2G21045
nitrate transport	207	GO:0015706	GOslim:biological_process	69	7.57e-46	1.68e-42	AT2G22470	AGP2
nitrate transport	207	GO:0015706	GOslim:biological_process	69	7.57e-46	1.68e-42	AT2G29750	UGT71C1
nitrate transport	207	GO:0015706	GOslim:biological_process	69	7.57e-46	1.68e-42	AT2G32270	ZIP3
nitrate transport	207	GO:0015706	GOslim:biological_process	69	7.57e-46	1.68e-42	AT2G39360	AT2G39360
nitrate transport	207	GO:0015706	GOslim:biological_process	69	7.57e-46	1.68e-42	AT2G43820	UGT74F2
nitrate transport	207	GO:0015706	GOslim:biological_process	69	7.57e-46	1.68e-42	AT2G44790	UCC2
nitrate transport	207	GO:0015706	GOslim:biological_process	69	7.57e-46	1.68e-42	AT3G01190	AT3G01190
nitrate transport	207	GO:0015706	GOslim:biological_process	69	7.57e-46	1.68e-42	AT3G01290	HIR2
nitrate transport	207	GO:0015706	GOslim:biological_process	69	7.57e-46	1.68e-42	AT3G01420	DOX1
nitrate transport	207	GO:0015706	GOslim:biological_process	69	7.57e-46	1.68e-42	AT3G01470	HB-1
nitrate transport	207	GO:0015706	GOslim:biological_process	69	7.57e-46	1.68e-42	AT3G08040	FRD3
nitrate transport	207	GO:0015706	GOslim:biological_process	69	7.57e-46	1.68e-42	AT3G09220	LAC7
nitrate transport	207	GO:0015706	GOslim:biological_process	69	7.57e-46	1.68e-42	AT3G11780	AT3G11780
nitrate transport	207	GO:0015706	GOslim:biological_process	69	7.57e-46	1.68e-42	AT3G14940	PPC3
nitrate transport	207	GO:0015706	GOslim:biological_process	69	7.57e-46	1.68e-42	AT3G16460	JAL34
nitrate transport	207	GO:0015706	GOslim:biological_process	69	7.57e-46	1.68e-42	AT3G21710	AT3G21710
nitrate transport	207	GO:0015706	GOslim:biological_process	69	7.57e-46	1.68e-42	AT3G23090	AT3G23090
nitrate transport	207	GO:0015706	GOslim:biological_process	69	7.57e-46	1.68e-42	AT3G24503	ALDH2C4
nitrate transport	207	GO:0015706	GOslim:biological_process	69	7.57e-46	1.68e-42	AT3G25930	AT3G25930
nitrate transport	207	GO:0015706	GOslim:biological_process	69	7.57e-46	1.68e-42	AT3G45710	AT3G45710
nitrate transport	207	GO:0015706	GOslim:biological_process	69	7.57e-46	1.68e-42	AT3G48990	AAE3
nitrate transport	207	GO:0015706	GOslim:biological_process	69	7.57e-46	1.68e-42	AT3G49940	LBD38
nitrate transport	207	GO:0015706	GOslim:biological_process	69	7.57e-46	1.68e-42	AT3G59220	PRN
nitrate transport	207	GO:0015706	GOslim:biological_process	69	7.57e-46	1.68e-42	AT3G62270	AT3G62270
nitrate transport	207	GO:0015706	GOslim:biological_process	69	7.57e-46	1.68e-42	AT4G01720	WRKY47
nitrate transport	207	GO:0015706	GOslim:biological_process	69	7.57e-46	1.68e-42	AT4G10380	NIP5;1
nitrate transport	207	GO:0015706	GOslim:biological_process	69	7.57e-46	1.68e-42	AT4G12330	CYP706A7
nitrate transport	207	GO:0015706	GOslim:biological_process	69	7.57e-46	1.68e-42	AT4G13660	PRR2
nitrate transport	207	GO:0015706	GOslim:biological_process	69	7.57e-46	1.68e-42	AT4G15610	AT4G15610
nitrate transport	207	GO:0015706	GOslim:biological_process	69	7.57e-46	1.68e-42	AT4G17340	TIP2;2
nitrate transport	207	GO:0015706	GOslim:biological_process	69	7.57e-46	1.68e-42	AT4G20860	AT4G20860
nitrate transport	207	GO:0015706	GOslim:biological_process	69	7.57e-46	1.68e-42	AT4G25090	AT4G25090
nitrate transport	207	GO:0015706	GOslim:biological_process	69	7.57e-46	1.68e-42	AT4G26970	ACO2
nitrate transport	207	GO:0015706	GOslim:biological_process	69	7.57e-46	1.68e-42	AT4G30170	AT4G30170
nitrate transport	207	GO:0015706	GOslim:biological_process	69	7.57e-46	1.68e-42	AT4G30190	HA2
nitrate transport	207	GO:0015706	GOslim:biological_process	69	7.57e-46	1.68e-42	AT4G30670	AT4G30670
nitrate transport	207	GO:0015706	GOslim:biological_process	69	7.57e-46	1.68e-42	AT4G32650	KAT3
nitrate transport	207	GO:0015706	GOslim:biological_process	69	7.57e-46	1.68e-42	AT5G05400	AT5G05400
nitrate transport	207	GO:0015706	GOslim:biological_process	69	7.57e-46	1.68e-42	AT5G06300	LOG7
nitrate transport	207	GO:0015706	GOslim:biological_process	69	7.57e-46	1.68e-42	AT5G17820	AT5G17820
nitrate transport	207	GO:0015706	GOslim:biological_process	69	7.57e-46	1.68e-42	AT5G19970	AT5G19970
nitrate transport	207	GO:0015706	GOslim:biological_process	69	7.57e-46	1.68e-42	AT5G20050	AT5G20050
nitrate transport	207	GO:0015706	GOslim:biological_process	69	7.57e-46	1.68e-42	AT5G24030	SLAH3
nitrate transport	207	GO:0015706	GOslim:biological_process	69	7.57e-46	1.68e-42	AT5G26010	AT5G26010
nitrate transport	207	GO:0015706	GOslim:biological_process	69	7.57e-46	1.68e-42	AT5G27350	SFP1
nitrate transport	207	GO:0015706	GOslim:biological_process	69	7.57e-46	1.68e-42	AT5G40890	CLC-A
nitrate transport	207	GO:0015706	GOslim:biological_process	69	7.57e-46	1.68e-42	AT5G44380	AT5G44380
nitrate transport	207	GO:0015706	GOslim:biological_process	69	7.57e-46	1.68e-42	AT5G50760	AT5G50760
nitrate transport	207	GO:0015706	GOslim:biological_process	69	7.57e-46	1.68e-42	AT5G59520	ZIP2
nitrate transport	207	GO:0015706	GOslim:biological_process	69	7.57e-46	1.68e-42	AT5G64100	AT5G64100
ion transport	1016	GO:0006811	GOslim:biological_process	141	7.43e-52	9.92e-48	AT1G01490	AT1G01490
ion transport	1016	GO:0006811	GOslim:biological_process	141	7.43e-52	9.92e-48	AT1G01620	PIP1C
ion transport	1016	GO:0006811	GOslim:biological_process	141	7.43e-52	9.92e-48	AT1G02860	NLA
ion transport	1016	GO:0006811	GOslim:biological_process	141	7.43e-52	9.92e-48	AT1G03850	GRXS13
ion transport	1016	GO:0006811	GOslim:biological_process	141	7.43e-52	9.92e-48	AT1G05300	ZIP5
ion transport	1016	GO:0006811	GOslim:biological_process	141	7.43e-52	9.92e-48	AT1G07610	MT1C
ion transport	1016	GO:0006811	GOslim:biological_process	141	7.43e-52	9.92e-48	AT1G08990	PGSIP5
ion transport	1016	GO:0006811	GOslim:biological_process	141	7.43e-52	9.92e-48	AT1G09560	GLP5
ion transport	1016	GO:0006811	GOslim:biological_process	141	7.43e-52	9.92e-48	AT1G12110	NRT1.1
ion transport	1016	GO:0006811	GOslim:biological_process	141	7.43e-52	9.92e-48	AT1G12740	CYP87A2
ion transport	1016	GO:0006811	GOslim:biological_process	141	7.43e-52	9.92e-48	AT1G13100	CYP71B29
ion transport	1016	GO:0006811	GOslim:biological_process	141	7.43e-52	9.92e-48	AT1G13970	AT1G13970
ion transport	1016	GO:0006811	GOslim:biological_process	141	7.43e-52	9.92e-48	AT1G23020	FRO3
ion transport	1016	GO:0006811	GOslim:biological_process	141	7.43e-52	9.92e-48	AT1G27320	HK3
ion transport	1016	GO:0006811	GOslim:biological_process	141	7.43e-52	9.92e-48	AT1G29280	WRKY65
ion transport	1016	GO:0006811	GOslim:biological_process	141	7.43e-52	9.92e-48	AT1G30270	CIPK23
ion transport	1016	GO:0006811	GOslim:biological_process	141	7.43e-52	9.92e-48	AT1G30380	PSAK
ion transport	1016	GO:0006811	GOslim:biological_process	141	7.43e-52	9.92e-48	AT1G30400	ABCC1
ion transport	1016	GO:0006811	GOslim:biological_process	141	7.43e-52	9.92e-48	AT1G31120	KUP10
ion transport	1016	GO:0006811	GOslim:biological_process	141	7.43e-52	9.92e-48	AT1G35350	AT1G35350
ion transport	1016	GO:0006811	GOslim:biological_process	141	7.43e-52	9.92e-48	AT1G35720	ANNAT1
ion transport	1016	GO:0006811	GOslim:biological_process	141	7.43e-52	9.92e-48	AT1G52200	AT1G52200
ion transport	1016	GO:0006811	GOslim:biological_process	141	7.43e-52	9.92e-48	AT1G60950	FED A
ion transport	1016	GO:0006811	GOslim:biological_process	141	7.43e-52	9.92e-48	AT1G62660	AT1G62660
ion transport	1016	GO:0006811	GOslim:biological_process	141	7.43e-52	9.92e-48	AT1G64200	VHA-E3
ion transport	1016	GO:0006811	GOslim:biological_process	141	7.43e-52	9.92e-48	AT1G68710	AT1G68710
ion transport	1016	GO:0006811	GOslim:biological_process	141	7.43e-52	9.92e-48	AT1G69810	WRKY36
ion transport	1016	GO:0006811	GOslim:biological_process	141	7.43e-52	9.92e-48	AT1G70410	BCA4
ion transport	1016	GO:0006811	GOslim:biological_process	141	7.43e-52	9.92e-48	AT1G70890	MLP43
ion transport	1016	GO:0006811	GOslim:biological_process	141	7.43e-52	9.92e-48	AT1G72200	AT1G72200
ion transport	1016	GO:0006811	GOslim:biological_process	141	7.43e-52	9.92e-48	AT1G74020	SS2
ion transport	1016	GO:0006811	GOslim:biological_process	141	7.43e-52	9.92e-48	AT1G74770	AT1G74770
ion transport	1016	GO:0006811	GOslim:biological_process	141	7.43e-52	9.92e-48	AT1G76490	HMG1
ion transport	1016	GO:0006811	GOslim:biological_process	141	7.43e-52	9.92e-48	AT1G77990	AST56
ion transport	1016	GO:0006811	GOslim:biological_process	141	7.43e-52	9.92e-48	AT1G78000	SULTR1;2
ion transport	1016	GO:0006811	GOslim:biological_process	141	7.43e-52	9.92e-48	AT1G79040	PSBR
ion transport	1016	GO:0006811	GOslim:biological_process	141	7.43e-52	9.92e-48	AT1G79380	RGLG4
ion transport	1016	GO:0006811	GOslim:biological_process	141	7.43e-52	9.92e-48	AT2G01530	MLP329
ion transport	1016	GO:0006811	GOslim:biological_process	141	7.43e-52	9.92e-48	AT2G01830	WOL
ion transport	1016	GO:0006811	GOslim:biological_process	141	7.43e-52	9.92e-48	AT2G01890	PAP8
ion transport	1016	GO:0006811	GOslim:biological_process	141	7.43e-52	9.92e-48	AT2G18980	AT2G18980
ion transport	1016	GO:0006811	GOslim:biological_process	141	7.43e-52	9.92e-48	AT2G19110	HMA4
ion transport	1016	GO:0006811	GOslim:biological_process	141	7.43e-52	9.92e-48	AT2G21045	AT2G21045
ion transport	1016	GO:0006811	GOslim:biological_process	141	7.43e-52	9.92e-48	AT2G22470	AGP2
ion transport	1016	GO:0006811	GOslim:biological_process	141	7.43e-52	9.92e-48	AT2G28160	FRU
ion transport	1016	GO:0006811	GOslim:biological_process	141	7.43e-52	9.92e-48	AT2G29750	UGT71C1
ion transport	1016	GO:0006811	GOslim:biological_process	141	7.43e-52	9.92e-48	AT2G30840	AT2G30840
ion transport	1016	GO:0006811	GOslim:biological_process	141	7.43e-52	9.92e-48	AT2G32270	ZIP3
ion transport	1016	GO:0006811	GOslim:biological_process	141	7.43e-52	9.92e-48	AT2G36830	GAMMA-TIP
ion transport	1016	GO:0006811	GOslim:biological_process	141	7.43e-52	9.92e-48	AT2G36950	AT2G36950
ion transport	1016	GO:0006811	GOslim:biological_process	141	7.43e-52	9.92e-48	AT2G38940	PHT1;4
ion transport	1016	GO:0006811	GOslim:biological_process	141	7.43e-52	9.92e-48	AT2G39360	AT2G39360
ion transport	1016	GO:0006811	GOslim:biological_process	141	7.43e-52	9.92e-48	AT2G41220	GLU2
ion transport	1016	GO:0006811	GOslim:biological_process	141	7.43e-52	9.92e-48	AT2G43820	UGT74F2
ion transport	1016	GO:0006811	GOslim:biological_process	141	7.43e-52	9.92e-48	AT2G44790	UCC2
ion transport	1016	GO:0006811	GOslim:biological_process	141	7.43e-52	9.92e-48	AT2G46430	CNGC3
ion transport	1016	GO:0006811	GOslim:biological_process	141	7.43e-52	9.92e-48	AT3G01190	AT3G01190
ion transport	1016	GO:0006811	GOslim:biological_process	141	7.43e-52	9.92e-48	AT3G01290	HIR2
ion transport	1016	GO:0006811	GOslim:biological_process	141	7.43e-52	9.92e-48	AT3G01420	DOX1
ion transport	1016	GO:0006811	GOslim:biological_process	141	7.43e-52	9.92e-48	AT3G01470	HB-1
ion transport	1016	GO:0006811	GOslim:biological_process	141	7.43e-52	9.92e-48	AT3G04570	AHL19
ion transport	1016	GO:0006811	GOslim:biological_process	141	7.43e-52	9.92e-48	AT3G05220	AT3G05220
ion transport	1016	GO:0006811	GOslim:biological_process	141	7.43e-52	9.92e-48	AT3G08040	FRD3
ion transport	1016	GO:0006811	GOslim:biological_process	141	7.43e-52	9.92e-48	AT3G09220	LAC7
ion transport	1016	GO:0006811	GOslim:biological_process	141	7.43e-52	9.92e-48	AT3G11780	AT3G11780
ion transport	1016	GO:0006811	GOslim:biological_process	141	7.43e-52	9.92e-48	AT3G12090	TET6
ion transport	1016	GO:0006811	GOslim:biological_process	141	7.43e-52	9.92e-48	AT3G14680	CYP72A14
ion transport	1016	GO:0006811	GOslim:biological_process	141	7.43e-52	9.92e-48	AT3G14940	PPC3
ion transport	1016	GO:0006811	GOslim:biological_process	141	7.43e-52	9.92e-48	AT3G16460	JAL34
ion transport	1016	GO:0006811	GOslim:biological_process	141	7.43e-52	9.92e-48	AT3G16470	JR1
ion transport	1016	GO:0006811	GOslim:biological_process	141	7.43e-52	9.92e-48	AT3G21510	AHP1
ion transport	1016	GO:0006811	GOslim:biological_process	141	7.43e-52	9.92e-48	AT3G21710	AT3G21710
ion transport	1016	GO:0006811	GOslim:biological_process	141	7.43e-52	9.92e-48	AT3G23090	AT3G23090
ion transport	1016	GO:0006811	GOslim:biological_process	141	7.43e-52	9.92e-48	AT3G24503	ALDH2C4
ion transport	1016	GO:0006811	GOslim:biological_process	141	7.43e-52	9.92e-48	AT3G25930	AT3G25930
ion transport	1016	GO:0006811	GOslim:biological_process	141	7.43e-52	9.92e-48	AT3G26470	AT3G26470
ion transport	1016	GO:0006811	GOslim:biological_process	141	7.43e-52	9.92e-48	AT3G45710	AT3G45710
ion transport	1016	GO:0006811	GOslim:biological_process	141	7.43e-52	9.92e-48	AT3G48990	AAE3
ion transport	1016	GO:0006811	GOslim:biological_process	141	7.43e-52	9.92e-48	AT3G49940	LBD38
ion transport	1016	GO:0006811	GOslim:biological_process	141	7.43e-52	9.92e-48	AT3G50820	PSBO2
ion transport	1016	GO:0006811	GOslim:biological_process	141	7.43e-52	9.92e-48	AT3G51860	CAX3
ion transport	1016	GO:0006811	GOslim:biological_process	141	7.43e-52	9.92e-48	AT3G53420	PIP2A
ion transport	1016	GO:0006811	GOslim:biological_process	141	7.43e-52	9.92e-48	AT3G53480	ABCG37
ion transport	1016	GO:0006811	GOslim:biological_process	141	7.43e-52	9.92e-48	AT3G56240	CCH
ion transport	1016	GO:0006811	GOslim:biological_process	141	7.43e-52	9.92e-48	AT3G59220	PRN
ion transport	1016	GO:0006811	GOslim:biological_process	141	7.43e-52	9.92e-48	AT3G61430	PIP1A
ion transport	1016	GO:0006811	GOslim:biological_process	141	7.43e-52	9.92e-48	AT3G62270	AT3G62270
ion transport	1016	GO:0006811	GOslim:biological_process	141	7.43e-52	9.92e-48	AT4G00430	PIP1;4
ion transport	1016	GO:0006811	GOslim:biological_process	141	7.43e-52	9.92e-48	AT4G00900	ECA2
ion transport	1016	GO:0006811	GOslim:biological_process	141	7.43e-52	9.92e-48	AT4G01480	PPa5
ion transport	1016	GO:0006811	GOslim:biological_process	141	7.43e-52	9.92e-48	AT4G01720	WRKY47
ion transport	1016	GO:0006811	GOslim:biological_process	141	7.43e-52	9.92e-48	AT4G10380	NIP5;1
ion transport	1016	GO:0006811	GOslim:biological_process	141	7.43e-52	9.92e-48	AT4G12330	CYP706A7
ion transport	1016	GO:0006811	GOslim:biological_process	141	7.43e-52	9.92e-48	AT4G13660	PRR2
ion transport	1016	GO:0006811	GOslim:biological_process	141	7.43e-52	9.92e-48	AT4G14880	OASA1
ion transport	1016	GO:0006811	GOslim:biological_process	141	7.43e-52	9.92e-48	AT4G15610	AT4G15610
ion transport	1016	GO:0006811	GOslim:biological_process	141	7.43e-52	9.92e-48	AT4G16380	AT4G16380
ion transport	1016	GO:0006811	GOslim:biological_process	141	7.43e-52	9.92e-48	AT4G17340	TIP2;2
ion transport	1016	GO:0006811	GOslim:biological_process	141	7.43e-52	9.92e-48	AT4G20260	PCAP1
ion transport	1016	GO:0006811	GOslim:biological_process	141	7.43e-52	9.92e-48	AT4G20860	AT4G20860
ion transport	1016	GO:0006811	GOslim:biological_process	141	7.43e-52	9.92e-48	AT4G25090	AT4G25090
ion transport	1016	GO:0006811	GOslim:biological_process	141	7.43e-52	9.92e-48	AT4G26970	ACO2
ion transport	1016	GO:0006811	GOslim:biological_process	141	7.43e-52	9.92e-48	AT4G28890	AT4G28890
ion transport	1016	GO:0006811	GOslim:biological_process	141	7.43e-52	9.92e-48	AT4G30170	AT4G30170
ion transport	1016	GO:0006811	GOslim:biological_process	141	7.43e-52	9.92e-48	AT4G30190	HA2
ion transport	1016	GO:0006811	GOslim:biological_process	141	7.43e-52	9.92e-48	AT4G30670	AT4G30670
ion transport	1016	GO:0006811	GOslim:biological_process	141	7.43e-52	9.92e-48	AT4G32150	VAMP711
ion transport	1016	GO:0006811	GOslim:biological_process	141	7.43e-52	9.92e-48	AT4G32410	CESA1
ion transport	1016	GO:0006811	GOslim:biological_process	141	7.43e-52	9.92e-48	AT4G32650	KAT3
ion transport	1016	GO:0006811	GOslim:biological_process	141	7.43e-52	9.92e-48	AT4G34600	AT4G34600
ion transport	1016	GO:0006811	GOslim:biological_process	141	7.43e-52	9.92e-48	AT4G35060	HIPP25
ion transport	1016	GO:0006811	GOslim:biological_process	141	7.43e-52	9.92e-48	AT4G35380	AT4G35380
ion transport	1016	GO:0006811	GOslim:biological_process	141	7.43e-52	9.92e-48	AT4G37410	CYP81F4
ion transport	1016	GO:0006811	GOslim:biological_process	141	7.43e-52	9.92e-48	AT5G01750	AT5G01750
ion transport	1016	GO:0006811	GOslim:biological_process	141	7.43e-52	9.92e-48	AT5G03380	AT5G03380
ion transport	1016	GO:0006811	GOslim:biological_process	141	7.43e-52	9.92e-48	AT5G03760	ATCSLA09
ion transport	1016	GO:0006811	GOslim:biological_process	141	7.43e-52	9.92e-48	AT5G04930	ALA1
ion transport	1016	GO:0006811	GOslim:biological_process	141	7.43e-52	9.92e-48	AT5G05400	AT5G05400
ion transport	1016	GO:0006811	GOslim:biological_process	141	7.43e-52	9.92e-48	AT5G06300	LOG7
ion transport	1016	GO:0006811	GOslim:biological_process	141	7.43e-52	9.92e-48	AT5G17820	AT5G17820
ion transport	1016	GO:0006811	GOslim:biological_process	141	7.43e-52	9.92e-48	AT5G19970	AT5G19970
ion transport	1016	GO:0006811	GOslim:biological_process	141	7.43e-52	9.92e-48	AT5G20050	AT5G20050
ion transport	1016	GO:0006811	GOslim:biological_process	141	7.43e-52	9.92e-48	AT5G24030	SLAH3
ion transport	1016	GO:0006811	GOslim:biological_process	141	7.43e-52	9.92e-48	AT5G26010	AT5G26010
ion transport	1016	GO:0006811	GOslim:biological_process	141	7.43e-52	9.92e-48	AT5G27350	SFP1
ion transport	1016	GO:0006811	GOslim:biological_process	141	7.43e-52	9.92e-48	AT5G40890	CLC-A
ion transport	1016	GO:0006811	GOslim:biological_process	141	7.43e-52	9.92e-48	AT5G43350	PHT1;1
ion transport	1016	GO:0006811	GOslim:biological_process	141	7.43e-52	9.92e-48	AT5G44020	AT5G44020
ion transport	1016	GO:0006811	GOslim:biological_process	141	7.43e-52	9.92e-48	AT5G44380	AT5G44380
ion transport	1016	GO:0006811	GOslim:biological_process	141	7.43e-52	9.92e-48	AT5G45070	PP2-A8
ion transport	1016	GO:0006811	GOslim:biological_process	141	7.43e-52	9.92e-48	AT5G47560	TDT
ion transport	1016	GO:0006811	GOslim:biological_process	141	7.43e-52	9.92e-48	AT5G48290	AT5G48290
ion transport	1016	GO:0006811	GOslim:biological_process	141	7.43e-52	9.92e-48	AT5G50760	AT5G50760
ion transport	1016	GO:0006811	GOslim:biological_process	141	7.43e-52	9.92e-48	AT5G51060	RHD2
ion transport	1016	GO:0006811	GOslim:biological_process	141	7.43e-52	9.92e-48	AT5G52060	BAG1
ion transport	1016	GO:0006811	GOslim:biological_process	141	7.43e-52	9.92e-48	AT5G59030	COPT1
ion transport	1016	GO:0006811	GOslim:biological_process	141	7.43e-52	9.92e-48	AT5G59520	ZIP2
ion transport	1016	GO:0006811	GOslim:biological_process	141	7.43e-52	9.92e-48	AT5G59530	AT5G59530
ion transport	1016	GO:0006811	GOslim:biological_process	141	7.43e-52	9.92e-48	AT5G60660	PIP2;4
ion transport	1016	GO:0006811	GOslim:biological_process	141	7.43e-52	9.92e-48	AT5G60920	COB
ion transport	1016	GO:0006811	GOslim:biological_process	141	7.43e-52	9.92e-48	AT5G64100	AT5G64100
auxin biosynthetic process	124	GO:0009851	GOslim:biological_process	13	0.000107	0.00696	AT1G17745	PGDH
auxin biosynthetic process	124	GO:0009851	GOslim:biological_process	13	0.000107	0.00696	AT1G49500	AT1G49500
auxin biosynthetic process	124	GO:0009851	GOslim:biological_process	13	0.000107	0.00696	AT1G52200	AT1G52200
auxin biosynthetic process	124	GO:0009851	GOslim:biological_process	13	0.000107	0.00696	AT1G75750	GASA1
auxin biosynthetic process	124	GO:0009851	GOslim:biological_process	13	0.000107	0.00696	AT2G20630	PIA1
auxin biosynthetic process	124	GO:0009851	GOslim:biological_process	13	0.000107	0.00696	AT2G20960	pEARLI4
auxin biosynthetic process	124	GO:0009851	GOslim:biological_process	13	0.000107	0.00696	AT3G23820	GAE6
auxin biosynthetic process	124	GO:0009851	GOslim:biological_process	13	0.000107	0.00696	AT4G14880	OASA1
auxin biosynthetic process	124	GO:0009851	GOslim:biological_process	13	0.000107	0.00696	AT4G28030	AT4G28030
auxin biosynthetic process	124	GO:0009851	GOslim:biological_process	13	0.000107	0.00696	AT4G39030	EDS5
auxin biosynthetic process	124	GO:0009851	GOslim:biological_process	13	0.000107	0.00696	AT5G01750	AT5G01750
auxin biosynthetic process	124	GO:0009851	GOslim:biological_process	13	0.000107	0.00696	AT5G19240	AT5G19240
auxin biosynthetic process	124	GO:0009851	GOslim:biological_process	13	0.000107	0.00696	AT5G44020	AT5G44020
developmental maturation	319	GO:0021700	GOslim:biological_process	32	3.73e-09	6.23e-07	AT1G12560	EXPA7
developmental maturation	319	GO:0021700	GOslim:biological_process	32	3.73e-09	6.23e-07	AT1G21310	EXT3
developmental maturation	319	GO:0021700	GOslim:biological_process	32	3.73e-09	6.23e-07	AT1G47480	AT1G47480
developmental maturation	319	GO:0021700	GOslim:biological_process	32	3.73e-09	6.23e-07	AT1G72150	PATL1
developmental maturation	319	GO:0021700	GOslim:biological_process	32	3.73e-09	6.23e-07	AT1G75750	GASA1
developmental maturation	319	GO:0021700	GOslim:biological_process	32	3.73e-09	6.23e-07	AT2G21045	AT2G21045
developmental maturation	319	GO:0021700	GOslim:biological_process	32	3.73e-09	6.23e-07	AT2G26290	ARSK1
developmental maturation	319	GO:0021700	GOslim:biological_process	32	3.73e-09	6.23e-07	AT2G28250	NCRK
developmental maturation	319	GO:0021700	GOslim:biological_process	32	3.73e-09	6.23e-07	AT2G29750	UGT71C1
developmental maturation	319	GO:0021700	GOslim:biological_process	32	3.73e-09	6.23e-07	AT2G32270	ZIP3
developmental maturation	319	GO:0021700	GOslim:biological_process	32	3.73e-09	6.23e-07	AT2G34680	AIR9
developmental maturation	319	GO:0021700	GOslim:biological_process	32	3.73e-09	6.23e-07	AT2G47000	ABCB4
developmental maturation	319	GO:0021700	GOslim:biological_process	32	3.73e-09	6.23e-07	AT3G01190	AT3G01190
developmental maturation	319	GO:0021700	GOslim:biological_process	32	3.73e-09	6.23e-07	AT3G02880	AT3G02880
developmental maturation	319	GO:0021700	GOslim:biological_process	32	3.73e-09	6.23e-07	AT3G07900	AT3G07900
developmental maturation	319	GO:0021700	GOslim:biological_process	32	3.73e-09	6.23e-07	AT3G14370	WAG2
developmental maturation	319	GO:0021700	GOslim:biological_process	32	3.73e-09	6.23e-07	AT3G17420	GPK1
developmental maturation	319	GO:0021700	GOslim:biological_process	32	3.73e-09	6.23e-07	AT3G53420	PIP2A
developmental maturation	319	GO:0021700	GOslim:biological_process	32	3.73e-09	6.23e-07	AT3G57410	VLN3
developmental maturation	319	GO:0021700	GOslim:biological_process	32	3.73e-09	6.23e-07	AT4G00150	HAM3
developmental maturation	319	GO:0021700	GOslim:biological_process	32	3.73e-09	6.23e-07	AT4G20260	PCAP1
developmental maturation	319	GO:0021700	GOslim:biological_process	32	3.73e-09	6.23e-07	AT4G28890	AT4G28890
developmental maturation	319	GO:0021700	GOslim:biological_process	32	3.73e-09	6.23e-07	AT4G32410	CESA1
developmental maturation	319	GO:0021700	GOslim:biological_process	32	3.73e-09	6.23e-07	AT4G39400	BRI1
developmental maturation	319	GO:0021700	GOslim:biological_process	32	3.73e-09	6.23e-07	AT5G17820	AT5G17820
developmental maturation	319	GO:0021700	GOslim:biological_process	32	3.73e-09	6.23e-07	AT5G42580	CYP705A12
developmental maturation	319	GO:0021700	GOslim:biological_process	32	3.73e-09	6.23e-07	AT5G48010	THAS1
developmental maturation	319	GO:0021700	GOslim:biological_process	32	3.73e-09	6.23e-07	AT5G51060	RHD2
developmental maturation	319	GO:0021700	GOslim:biological_process	32	3.73e-09	6.23e-07	AT5G52060	BAG1
developmental maturation	319	GO:0021700	GOslim:biological_process	32	3.73e-09	6.23e-07	AT5G60660	PIP2;4
developmental maturation	319	GO:0021700	GOslim:biological_process	32	3.73e-09	6.23e-07	AT5G60920	COB
developmental maturation	319	GO:0021700	GOslim:biological_process	32	3.73e-09	6.23e-07	AT5G64740	CESA6
cell communication	705	GO:0007154	GOslim:biological_process	69	9.15e-18	3.21e-15	AT1G01620	PIP1C
cell communication	705	GO:0007154	GOslim:biological_process	69	9.15e-18	3.21e-15	AT1G02860	NLA
cell communication	705	GO:0007154	GOslim:biological_process	69	9.15e-18	3.21e-15	AT1G05000	PFA-DSP1
cell communication	705	GO:0007154	GOslim:biological_process	69	9.15e-18	3.21e-15	AT1G08990	PGSIP5
cell communication	705	GO:0007154	GOslim:biological_process	69	9.15e-18	3.21e-15	AT1G12740	CYP87A2
cell communication	705	GO:0007154	GOslim:biological_process	69	9.15e-18	3.21e-15	AT1G23020	FRO3
cell communication	705	GO:0007154	GOslim:biological_process	69	9.15e-18	3.21e-15	AT1G27320	HK3
cell communication	705	GO:0007154	GOslim:biological_process	69	9.15e-18	3.21e-15	AT1G29280	WRKY65
cell communication	705	GO:0007154	GOslim:biological_process	69	9.15e-18	3.21e-15	AT1G30270	CIPK23
cell communication	705	GO:0007154	GOslim:biological_process	69	9.15e-18	3.21e-15	AT1G33240	GTL1
cell communication	705	GO:0007154	GOslim:biological_process	69	9.15e-18	3.21e-15	AT1G35350	AT1G35350
cell communication	705	GO:0007154	GOslim:biological_process	69	9.15e-18	3.21e-15	AT1G62660	AT1G62660
cell communication	705	GO:0007154	GOslim:biological_process	69	9.15e-18	3.21e-15	AT1G64060	RBOH F
cell communication	705	GO:0007154	GOslim:biological_process	69	9.15e-18	3.21e-15	AT1G72200	AT1G72200
cell communication	705	GO:0007154	GOslim:biological_process	69	9.15e-18	3.21e-15	AT1G74770	AT1G74770
cell communication	705	GO:0007154	GOslim:biological_process	69	9.15e-18	3.21e-15	AT1G78000	SULTR1;2
cell communication	705	GO:0007154	GOslim:biological_process	69	9.15e-18	3.21e-15	AT1G78380	GSTU19
cell communication	705	GO:0007154	GOslim:biological_process	69	9.15e-18	3.21e-15	AT2G01530	MLP329
cell communication	705	GO:0007154	GOslim:biological_process	69	9.15e-18	3.21e-15	AT2G01830	WOL
cell communication	705	GO:0007154	GOslim:biological_process	69	9.15e-18	3.21e-15	AT2G15970	COR413-PM1
cell communication	705	GO:0007154	GOslim:biological_process	69	9.15e-18	3.21e-15	AT2G18980	AT2G18980
cell communication	705	GO:0007154	GOslim:biological_process	69	9.15e-18	3.21e-15	AT2G21045	AT2G21045
cell communication	705	GO:0007154	GOslim:biological_process	69	9.15e-18	3.21e-15	AT2G29750	UGT71C1
cell communication	705	GO:0007154	GOslim:biological_process	69	9.15e-18	3.21e-15	AT2G32270	ZIP3
cell communication	705	GO:0007154	GOslim:biological_process	69	9.15e-18	3.21e-15	AT2G34500	CYP710A1
cell communication	705	GO:0007154	GOslim:biological_process	69	9.15e-18	3.21e-15	AT2G45170	ATG8E
cell communication	705	GO:0007154	GOslim:biological_process	69	9.15e-18	3.21e-15	AT3G01190	AT3G01190
cell communication	705	GO:0007154	GOslim:biological_process	69	9.15e-18	3.21e-15	AT3G01420	DOX1
cell communication	705	GO:0007154	GOslim:biological_process	69	9.15e-18	3.21e-15	AT3G04530	PPCK2
cell communication	705	GO:0007154	GOslim:biological_process	69	9.15e-18	3.21e-15	AT3G05630	PLDP2
cell communication	705	GO:0007154	GOslim:biological_process	69	9.15e-18	3.21e-15	AT3G07940	AT3G07940
cell communication	705	GO:0007154	GOslim:biological_process	69	9.15e-18	3.21e-15	AT3G08040	FRD3
cell communication	705	GO:0007154	GOslim:biological_process	69	9.15e-18	3.21e-15	AT3G09220	LAC7
cell communication	705	GO:0007154	GOslim:biological_process	69	9.15e-18	3.21e-15	AT3G14940	PPC3
cell communication	705	GO:0007154	GOslim:biological_process	69	9.15e-18	3.21e-15	AT3G17810	PYD1
cell communication	705	GO:0007154	GOslim:biological_process	69	9.15e-18	3.21e-15	AT3G21510	AHP1
cell communication	705	GO:0007154	GOslim:biological_process	69	9.15e-18	3.21e-15	AT3G21710	AT3G21710
cell communication	705	GO:0007154	GOslim:biological_process	69	9.15e-18	3.21e-15	AT3G23090	AT3G23090
cell communication	705	GO:0007154	GOslim:biological_process	69	9.15e-18	3.21e-15	AT3G25930	AT3G25930
cell communication	705	GO:0007154	GOslim:biological_process	69	9.15e-18	3.21e-15	AT3G45710	AT3G45710
cell communication	705	GO:0007154	GOslim:biological_process	69	9.15e-18	3.21e-15	AT3G53420	PIP2A
cell communication	705	GO:0007154	GOslim:biological_process	69	9.15e-18	3.21e-15	AT3G59220	PRN
cell communication	705	GO:0007154	GOslim:biological_process	69	9.15e-18	3.21e-15	AT3G62270	AT3G62270
cell communication	705	GO:0007154	GOslim:biological_process	69	9.15e-18	3.21e-15	AT4G00430	PIP1;4
cell communication	705	GO:0007154	GOslim:biological_process	69	9.15e-18	3.21e-15	AT4G08850	AT4G08850
cell communication	705	GO:0007154	GOslim:biological_process	69	9.15e-18	3.21e-15	AT4G10380	NIP5;1
cell communication	705	GO:0007154	GOslim:biological_process	69	9.15e-18	3.21e-15	AT4G12330	CYP706A7
cell communication	705	GO:0007154	GOslim:biological_process	69	9.15e-18	3.21e-15	AT4G13660	PRR2
cell communication	705	GO:0007154	GOslim:biological_process	69	9.15e-18	3.21e-15	AT4G15800	RALFL33
cell communication	705	GO:0007154	GOslim:biological_process	69	9.15e-18	3.21e-15	AT4G20260	PCAP1
cell communication	705	GO:0007154	GOslim:biological_process	69	9.15e-18	3.21e-15	AT4G23450	AIRP1
cell communication	705	GO:0007154	GOslim:biological_process	69	9.15e-18	3.21e-15	AT4G25090	AT4G25090
cell communication	705	GO:0007154	GOslim:biological_process	69	9.15e-18	3.21e-15	AT4G26080	ABI1
cell communication	705	GO:0007154	GOslim:biological_process	69	9.15e-18	3.21e-15	AT4G30170	AT4G30170
cell communication	705	GO:0007154	GOslim:biological_process	69	9.15e-18	3.21e-15	AT4G30490	AT4G30490
cell communication	705	GO:0007154	GOslim:biological_process	69	9.15e-18	3.21e-15	AT4G30670	AT4G30670
cell communication	705	GO:0007154	GOslim:biological_process	69	9.15e-18	3.21e-15	AT4G35380	AT4G35380
cell communication	705	GO:0007154	GOslim:biological_process	69	9.15e-18	3.21e-15	AT5G01750	AT5G01750
cell communication	705	GO:0007154	GOslim:biological_process	69	9.15e-18	3.21e-15	AT5G05400	AT5G05400
cell communication	705	GO:0007154	GOslim:biological_process	69	9.15e-18	3.21e-15	AT5G06300	LOG7
cell communication	705	GO:0007154	GOslim:biological_process	69	9.15e-18	3.21e-15	AT5G17820	AT5G17820
cell communication	705	GO:0007154	GOslim:biological_process	69	9.15e-18	3.21e-15	AT5G19970	AT5G19970
cell communication	705	GO:0007154	GOslim:biological_process	69	9.15e-18	3.21e-15	AT5G26010	AT5G26010
cell communication	705	GO:0007154	GOslim:biological_process	69	9.15e-18	3.21e-15	AT5G40890	CLC-A
cell communication	705	GO:0007154	GOslim:biological_process	69	9.15e-18	3.21e-15	AT5G43350	PHT1;1
cell communication	705	GO:0007154	GOslim:biological_process	69	9.15e-18	3.21e-15	AT5G45380	DUR3
cell communication	705	GO:0007154	GOslim:biological_process	69	9.15e-18	3.21e-15	AT5G58350	WNK4
cell communication	705	GO:0007154	GOslim:biological_process	69	9.15e-18	3.21e-15	AT5G59520	ZIP2
cell communication	705	GO:0007154	GOslim:biological_process	69	9.15e-18	3.21e-15	AT5G60660	PIP2;4
response to osmotic stress	834	GO:0006970	GOslim:biological_process	74	7.75e-17	2.59e-14	AT1G01060	LHY
response to osmotic stress	834	GO:0006970	GOslim:biological_process	74	7.75e-17	2.59e-14	AT1G01620	PIP1C
response to osmotic stress	834	GO:0006970	GOslim:biological_process	74	7.75e-17	2.59e-14	AT1G11840	GLX1
response to osmotic stress	834	GO:0006970	GOslim:biological_process	74	7.75e-17	2.59e-14	AT1G11910	APA1
response to osmotic stress	834	GO:0006970	GOslim:biological_process	74	7.75e-17	2.59e-14	AT1G13930	AT1G13930
response to osmotic stress	834	GO:0006970	GOslim:biological_process	74	7.75e-17	2.59e-14	AT1G20440	COR47
response to osmotic stress	834	GO:0006970	GOslim:biological_process	74	7.75e-17	2.59e-14	AT1G20450	ERD10
response to osmotic stress	834	GO:0006970	GOslim:biological_process	74	7.75e-17	2.59e-14	AT1G27320	HK3
response to osmotic stress	834	GO:0006970	GOslim:biological_process	74	7.75e-17	2.59e-14	AT1G35720	ANNAT1
response to osmotic stress	834	GO:0006970	GOslim:biological_process	74	7.75e-17	2.59e-14	AT1G43160	RAP2.6
response to osmotic stress	834	GO:0006970	GOslim:biological_process	74	7.75e-17	2.59e-14	AT1G47128	RD21A
response to osmotic stress	834	GO:0006970	GOslim:biological_process	74	7.75e-17	2.59e-14	AT1G60940	SNRK2.10
response to osmotic stress	834	GO:0006970	GOslim:biological_process	74	7.75e-17	2.59e-14	AT1G62660	AT1G62660
response to osmotic stress	834	GO:0006970	GOslim:biological_process	74	7.75e-17	2.59e-14	AT1G64060	RBOH F
response to osmotic stress	834	GO:0006970	GOslim:biological_process	74	7.75e-17	2.59e-14	AT1G66280	BGLU22
response to osmotic stress	834	GO:0006970	GOslim:biological_process	74	7.75e-17	2.59e-14	AT1G69310	WRKY57
response to osmotic stress	834	GO:0006970	GOslim:biological_process	74	7.75e-17	2.59e-14	AT1G72150	PATL1
response to osmotic stress	834	GO:0006970	GOslim:biological_process	74	7.75e-17	2.59e-14	AT1G73660	AT1G73660
response to osmotic stress	834	GO:0006970	GOslim:biological_process	74	7.75e-17	2.59e-14	AT1G76180	ERD14
response to osmotic stress	834	GO:0006970	GOslim:biological_process	74	7.75e-17	2.59e-14	AT1G76490	HMG1
response to osmotic stress	834	GO:0006970	GOslim:biological_process	74	7.75e-17	2.59e-14	AT1G78380	GSTU19
response to osmotic stress	834	GO:0006970	GOslim:biological_process	74	7.75e-17	2.59e-14	AT1G78680	GGH2
response to osmotic stress	834	GO:0006970	GOslim:biological_process	74	7.75e-17	2.59e-14	AT2G01830	WOL
response to osmotic stress	834	GO:0006970	GOslim:biological_process	74	7.75e-17	2.59e-14	AT2G15970	COR413-PM1
response to osmotic stress	834	GO:0006970	GOslim:biological_process	74	7.75e-17	2.59e-14	AT2G16720	MYB7
response to osmotic stress	834	GO:0006970	GOslim:biological_process	74	7.75e-17	2.59e-14	AT2G27310	AT2G27310
response to osmotic stress	834	GO:0006970	GOslim:biological_process	74	7.75e-17	2.59e-14	AT2G30250	WRKY25
response to osmotic stress	834	GO:0006970	GOslim:biological_process	74	7.75e-17	2.59e-14	AT2G34720	NF-YA4
response to osmotic stress	834	GO:0006970	GOslim:biological_process	74	7.75e-17	2.59e-14	AT2G35940	BLH1
response to osmotic stress	834	GO:0006970	GOslim:biological_process	74	7.75e-17	2.59e-14	AT2G36460	FBA6
response to osmotic stress	834	GO:0006970	GOslim:biological_process	74	7.75e-17	2.59e-14	AT2G36830	GAMMA-TIP
response to osmotic stress	834	GO:0006970	GOslim:biological_process	74	7.75e-17	2.59e-14	AT2G37170	PIP2B
response to osmotic stress	834	GO:0006970	GOslim:biological_process	74	7.75e-17	2.59e-14	AT2G37180	RD28
response to osmotic stress	834	GO:0006970	GOslim:biological_process	74	7.75e-17	2.59e-14	AT2G38750	ANNAT4
response to osmotic stress	834	GO:0006970	GOslim:biological_process	74	7.75e-17	2.59e-14	AT2G38760	ANNAT3
response to osmotic stress	834	GO:0006970	GOslim:biological_process	74	7.75e-17	2.59e-14	AT2G45960	PIP1B
response to osmotic stress	834	GO:0006970	GOslim:biological_process	74	7.75e-17	2.59e-14	AT2G47000	ABCB4
response to osmotic stress	834	GO:0006970	GOslim:biological_process	74	7.75e-17	2.59e-14	AT3G01470	HB-1
response to osmotic stress	834	GO:0006970	GOslim:biological_process	74	7.75e-17	2.59e-14	AT3G04730	IAA16
response to osmotic stress	834	GO:0006970	GOslim:biological_process	74	7.75e-17	2.59e-14	AT3G05880	RCI2A
response to osmotic stress	834	GO:0006970	GOslim:biological_process	74	7.75e-17	2.59e-14	AT3G09260	PYK10
response to osmotic stress	834	GO:0006970	GOslim:biological_process	74	7.75e-17	2.59e-14	AT3G12320	AT3G12320
response to osmotic stress	834	GO:0006970	GOslim:biological_process	74	7.75e-17	2.59e-14	AT3G15950	NAI2
response to osmotic stress	834	GO:0006970	GOslim:biological_process	74	7.75e-17	2.59e-14	AT3G16470	JR1
response to osmotic stress	834	GO:0006970	GOslim:biological_process	74	7.75e-17	2.59e-14	AT3G17510	CIPK1
response to osmotic stress	834	GO:0006970	GOslim:biological_process	74	7.75e-17	2.59e-14	AT3G53420	PIP2A
response to osmotic stress	834	GO:0006970	GOslim:biological_process	74	7.75e-17	2.59e-14	AT3G56240	CCH
response to osmotic stress	834	GO:0006970	GOslim:biological_process	74	7.75e-17	2.59e-14	AT3G58620	TTL4
response to osmotic stress	834	GO:0006970	GOslim:biological_process	74	7.75e-17	2.59e-14	AT3G61430	PIP1A
response to osmotic stress	834	GO:0006970	GOslim:biological_process	74	7.75e-17	2.59e-14	AT3G61890	HB-12
response to osmotic stress	834	GO:0006970	GOslim:biological_process	74	7.75e-17	2.59e-14	AT4G01070	GT72B1
response to osmotic stress	834	GO:0006970	GOslim:biological_process	74	7.75e-17	2.59e-14	AT4G01480	PPa5
response to osmotic stress	834	GO:0006970	GOslim:biological_process	74	7.75e-17	2.59e-14	AT4G05100	MYB74
response to osmotic stress	834	GO:0006970	GOslim:biological_process	74	7.75e-17	2.59e-14	AT4G14880	OASA1
response to osmotic stress	834	GO:0006970	GOslim:biological_process	74	7.75e-17	2.59e-14	AT4G17340	TIP2;2
response to osmotic stress	834	GO:0006970	GOslim:biological_process	74	7.75e-17	2.59e-14	AT4G18010	IP5PII
response to osmotic stress	834	GO:0006970	GOslim:biological_process	74	7.75e-17	2.59e-14	AT4G20260	PCAP1
response to osmotic stress	834	GO:0006970	GOslim:biological_process	74	7.75e-17	2.59e-14	AT4G23400	PIP1;5
response to osmotic stress	834	GO:0006970	GOslim:biological_process	74	7.75e-17	2.59e-14	AT4G26080	ABI1
response to osmotic stress	834	GO:0006970	GOslim:biological_process	74	7.75e-17	2.59e-14	AT4G27410	RD26
response to osmotic stress	834	GO:0006970	GOslim:biological_process	74	7.75e-17	2.59e-14	AT4G28030	AT4G28030
response to osmotic stress	834	GO:0006970	GOslim:biological_process	74	7.75e-17	2.59e-14	AT4G32150	VAMP711
response to osmotic stress	834	GO:0006970	GOslim:biological_process	74	7.75e-17	2.59e-14	AT4G32410	CESA1
response to osmotic stress	834	GO:0006970	GOslim:biological_process	74	7.75e-17	2.59e-14	AT4G36990	HSF4
response to osmotic stress	834	GO:0006970	GOslim:biological_process	74	7.75e-17	2.59e-14	AT4G37530	AT4G37530
response to osmotic stress	834	GO:0006970	GOslim:biological_process	74	7.75e-17	2.59e-14	AT4G40010	SNRK2.7
response to osmotic stress	834	GO:0006970	GOslim:biological_process	74	7.75e-17	2.59e-14	AT5G03760	ATCSLA09
response to osmotic stress	834	GO:0006970	GOslim:biological_process	74	7.75e-17	2.59e-14	AT5G13180	NAC083
response to osmotic stress	834	GO:0006970	GOslim:biological_process	74	7.75e-17	2.59e-14	AT5G52060	BAG1
response to osmotic stress	834	GO:0006970	GOslim:biological_process	74	7.75e-17	2.59e-14	AT5G52310	LTI78
response to osmotic stress	834	GO:0006970	GOslim:biological_process	74	7.75e-17	2.59e-14	AT5G53460	GLT1
response to osmotic stress	834	GO:0006970	GOslim:biological_process	74	7.75e-17	2.59e-14	AT5G59780	MYB59
response to osmotic stress	834	GO:0006970	GOslim:biological_process	74	7.75e-17	2.59e-14	AT5G59820	RHL41
response to osmotic stress	834	GO:0006970	GOslim:biological_process	74	7.75e-17	2.59e-14	AT5G60920	COB
cell wall organization or biogenesis	958	GO:0071554	GOslim:biological_process	50	4.71e-05	0.00338	AT1G09540	MYB61
cell wall organization or biogenesis	958	GO:0071554	GOslim:biological_process	50	4.71e-05	0.00338	AT1G12110	NRT1.1
cell wall organization or biogenesis	958	GO:0071554	GOslim:biological_process	50	4.71e-05	0.00338	AT1G12560	EXPA7
cell wall organization or biogenesis	958	GO:0071554	GOslim:biological_process	50	4.71e-05	0.00338	AT1G14240	AT1G14240
cell wall organization or biogenesis	958	GO:0071554	GOslim:biological_process	50	4.71e-05	0.00338	AT1G21310	EXT3
cell wall organization or biogenesis	958	GO:0071554	GOslim:biological_process	50	4.71e-05	0.00338	AT1G23760	JP630
cell wall organization or biogenesis	958	GO:0071554	GOslim:biological_process	50	4.71e-05	0.00338	AT1G30650	WRKY14
cell wall organization or biogenesis	958	GO:0071554	GOslim:biological_process	50	4.71e-05	0.00338	AT1G30690	AT1G30690
cell wall organization or biogenesis	958	GO:0071554	GOslim:biological_process	50	4.71e-05	0.00338	AT1G66180	AT1G66180
cell wall organization or biogenesis	958	GO:0071554	GOslim:biological_process	50	4.71e-05	0.00338	AT1G72200	AT1G72200
cell wall organization or biogenesis	958	GO:0071554	GOslim:biological_process	50	4.71e-05	0.00338	AT1G72220	AT1G72220
cell wall organization or biogenesis	958	GO:0071554	GOslim:biological_process	50	4.71e-05	0.00338	AT1G75750	GASA1
cell wall organization or biogenesis	958	GO:0071554	GOslim:biological_process	50	4.71e-05	0.00338	AT2G05920	AT2G05920
cell wall organization or biogenesis	958	GO:0071554	GOslim:biological_process	50	4.71e-05	0.00338	AT2G16980	AT2G16980
cell wall organization or biogenesis	958	GO:0071554	GOslim:biological_process	50	4.71e-05	0.00338	AT2G28110	FRA8
cell wall organization or biogenesis	958	GO:0071554	GOslim:biological_process	50	4.71e-05	0.00338	AT2G28250	NCRK
cell wall organization or biogenesis	958	GO:0071554	GOslim:biological_process	50	4.71e-05	0.00338	AT2G34680	AIR9
cell wall organization or biogenesis	958	GO:0071554	GOslim:biological_process	50	4.71e-05	0.00338	AT2G43050	ATPMEPCRD
cell wall organization or biogenesis	958	GO:0071554	GOslim:biological_process	50	4.71e-05	0.00338	AT2G43150	AT2G43150
cell wall organization or biogenesis	958	GO:0071554	GOslim:biological_process	50	4.71e-05	0.00338	AT2G45220	AT2G45220
cell wall organization or biogenesis	958	GO:0071554	GOslim:biological_process	50	4.71e-05	0.00338	AT2G45720	AT2G45720
cell wall organization or biogenesis	958	GO:0071554	GOslim:biological_process	50	4.71e-05	0.00338	AT3G01420	DOX1
cell wall organization or biogenesis	958	GO:0071554	GOslim:biological_process	50	4.71e-05	0.00338	AT3G02880	AT3G02880
cell wall organization or biogenesis	958	GO:0071554	GOslim:biological_process	50	4.71e-05	0.00338	AT3G08040	FRD3
cell wall organization or biogenesis	958	GO:0071554	GOslim:biological_process	50	4.71e-05	0.00338	AT3G10910	AT3G10910
cell wall organization or biogenesis	958	GO:0071554	GOslim:biological_process	50	4.71e-05	0.00338	AT3G21710	AT3G21710
cell wall organization or biogenesis	958	GO:0071554	GOslim:biological_process	50	4.71e-05	0.00338	AT3G23090	AT3G23090
cell wall organization or biogenesis	958	GO:0071554	GOslim:biological_process	50	4.71e-05	0.00338	AT3G45710	AT3G45710
cell wall organization or biogenesis	958	GO:0071554	GOslim:biological_process	50	4.71e-05	0.00338	AT3G56230	AT3G56230
cell wall organization or biogenesis	958	GO:0071554	GOslim:biological_process	50	4.71e-05	0.00338	AT3G57410	VLN3
cell wall organization or biogenesis	958	GO:0071554	GOslim:biological_process	50	4.71e-05	0.00338	AT3G62270	AT3G62270
cell wall organization or biogenesis	958	GO:0071554	GOslim:biological_process	50	4.71e-05	0.00338	AT4G18610	LSH9
cell wall organization or biogenesis	958	GO:0071554	GOslim:biological_process	50	4.71e-05	0.00338	AT4G30190	HA2
cell wall organization or biogenesis	958	GO:0071554	GOslim:biological_process	50	4.71e-05	0.00338	AT4G30270	XTH24
cell wall organization or biogenesis	958	GO:0071554	GOslim:biological_process	50	4.71e-05	0.00338	AT4G30280	XTH18
cell wall organization or biogenesis	958	GO:0071554	GOslim:biological_process	50	4.71e-05	0.00338	AT4G32410	CESA1
cell wall organization or biogenesis	958	GO:0071554	GOslim:biological_process	50	4.71e-05	0.00338	AT4G33330	PGSIP3
cell wall organization or biogenesis	958	GO:0071554	GOslim:biological_process	50	4.71e-05	0.00338	AT4G37940	AGL21
cell wall organization or biogenesis	958	GO:0071554	GOslim:biological_process	50	4.71e-05	0.00338	AT4G39350	CESA2
cell wall organization or biogenesis	958	GO:0071554	GOslim:biological_process	50	4.71e-05	0.00338	AT4G39400	BRI1
cell wall organization or biogenesis	958	GO:0071554	GOslim:biological_process	50	4.71e-05	0.00338	AT5G03760	ATCSLA09
cell wall organization or biogenesis	958	GO:0071554	GOslim:biological_process	50	4.71e-05	0.00338	AT5G09870	CESA5
cell wall organization or biogenesis	958	GO:0071554	GOslim:biological_process	50	4.71e-05	0.00338	AT5G16600	MYB43
cell wall organization or biogenesis	958	GO:0071554	GOslim:biological_process	50	4.71e-05	0.00338	AT5G25820	AT5G25820
cell wall organization or biogenesis	958	GO:0071554	GOslim:biological_process	50	4.71e-05	0.00338	AT5G38020	AT5G38020
cell wall organization or biogenesis	958	GO:0071554	GOslim:biological_process	50	4.71e-05	0.00338	AT5G40890	CLC-A
cell wall organization or biogenesis	958	GO:0071554	GOslim:biological_process	50	4.71e-05	0.00338	AT5G44670	GALS2
cell wall organization or biogenesis	958	GO:0071554	GOslim:biological_process	50	4.71e-05	0.00338	AT5G60660	PIP2;4
cell wall organization or biogenesis	958	GO:0071554	GOslim:biological_process	50	4.71e-05	0.00338	AT5G60920	COB
cell wall organization or biogenesis	958	GO:0071554	GOslim:biological_process	50	4.71e-05	0.00338	AT5G64740	CESA6
root development	581	GO:0048364	GOslim:biological_process	48	2.38e-10	4.67e-08	AT1G09540	MYB61
root development	581	GO:0048364	GOslim:biological_process	48	2.38e-10	4.67e-08	AT1G12560	EXPA7
root development	581	GO:0048364	GOslim:biological_process	48	2.38e-10	4.67e-08	AT1G21310	EXT3
root development	581	GO:0048364	GOslim:biological_process	48	2.38e-10	4.67e-08	AT1G47480	AT1G47480
root development	581	GO:0048364	GOslim:biological_process	48	2.38e-10	4.67e-08	AT1G56010	NAC1
root development	581	GO:0048364	GOslim:biological_process	48	2.38e-10	4.67e-08	AT1G60940	SNRK2.10
root development	581	GO:0048364	GOslim:biological_process	48	2.38e-10	4.67e-08	AT1G72150	PATL1
root development	581	GO:0048364	GOslim:biological_process	48	2.38e-10	4.67e-08	AT1G75750	GASA1
root development	581	GO:0048364	GOslim:biological_process	48	2.38e-10	4.67e-08	AT2G01830	WOL
root development	581	GO:0048364	GOslim:biological_process	48	2.38e-10	4.67e-08	AT2G21045	AT2G21045
root development	581	GO:0048364	GOslim:biological_process	48	2.38e-10	4.67e-08	AT2G23430	ICK1
root development	581	GO:0048364	GOslim:biological_process	48	2.38e-10	4.67e-08	AT2G26290	ARSK1
root development	581	GO:0048364	GOslim:biological_process	48	2.38e-10	4.67e-08	AT2G28250	NCRK
root development	581	GO:0048364	GOslim:biological_process	48	2.38e-10	4.67e-08	AT2G29750	UGT71C1
root development	581	GO:0048364	GOslim:biological_process	48	2.38e-10	4.67e-08	AT2G32270	ZIP3
root development	581	GO:0048364	GOslim:biological_process	48	2.38e-10	4.67e-08	AT2G34680	AIR9
root development	581	GO:0048364	GOslim:biological_process	48	2.38e-10	4.67e-08	AT2G47000	ABCB4
root development	581	GO:0048364	GOslim:biological_process	48	2.38e-10	4.67e-08	AT3G01190	AT3G01190
root development	581	GO:0048364	GOslim:biological_process	48	2.38e-10	4.67e-08	AT3G02880	AT3G02880
root development	581	GO:0048364	GOslim:biological_process	48	2.38e-10	4.67e-08	AT3G05630	PLDP2
root development	581	GO:0048364	GOslim:biological_process	48	2.38e-10	4.67e-08	AT3G07900	AT3G07900
root development	581	GO:0048364	GOslim:biological_process	48	2.38e-10	4.67e-08	AT3G14370	WAG2
root development	581	GO:0048364	GOslim:biological_process	48	2.38e-10	4.67e-08	AT3G16857	RR1
root development	581	GO:0048364	GOslim:biological_process	48	2.38e-10	4.67e-08	AT3G17420	GPK1
root development	581	GO:0048364	GOslim:biological_process	48	2.38e-10	4.67e-08	AT3G53420	PIP2A
root development	581	GO:0048364	GOslim:biological_process	48	2.38e-10	4.67e-08	AT3G53480	ABCG37
root development	581	GO:0048364	GOslim:biological_process	48	2.38e-10	4.67e-08	AT3G57410	VLN3
root development	581	GO:0048364	GOslim:biological_process	48	2.38e-10	4.67e-08	AT4G00150	HAM3
root development	581	GO:0048364	GOslim:biological_process	48	2.38e-10	4.67e-08	AT4G14550	IAA14
root development	581	GO:0048364	GOslim:biological_process	48	2.38e-10	4.67e-08	AT4G20260	PCAP1
root development	581	GO:0048364	GOslim:biological_process	48	2.38e-10	4.67e-08	AT4G28890	AT4G28890
root development	581	GO:0048364	GOslim:biological_process	48	2.38e-10	4.67e-08	AT4G30080	ARF16
root development	581	GO:0048364	GOslim:biological_process	48	2.38e-10	4.67e-08	AT4G30670	AT4G30670
root development	581	GO:0048364	GOslim:biological_process	48	2.38e-10	4.67e-08	AT4G31920	RR10
root development	581	GO:0048364	GOslim:biological_process	48	2.38e-10	4.67e-08	AT4G32410	CESA1
root development	581	GO:0048364	GOslim:biological_process	48	2.38e-10	4.67e-08	AT4G37070	PLP1
root development	581	GO:0048364	GOslim:biological_process	48	2.38e-10	4.67e-08	AT4G39400	BRI1
root development	581	GO:0048364	GOslim:biological_process	48	2.38e-10	4.67e-08	AT5G17820	AT5G17820
root development	581	GO:0048364	GOslim:biological_process	48	2.38e-10	4.67e-08	AT5G25890	IAA28
root development	581	GO:0048364	GOslim:biological_process	48	2.38e-10	4.67e-08	AT5G42580	CYP705A12
root development	581	GO:0048364	GOslim:biological_process	48	2.38e-10	4.67e-08	AT5G48010	THAS1
root development	581	GO:0048364	GOslim:biological_process	48	2.38e-10	4.67e-08	AT5G51060	RHD2
root development	581	GO:0048364	GOslim:biological_process	48	2.38e-10	4.67e-08	AT5G52060	BAG1
root development	581	GO:0048364	GOslim:biological_process	48	2.38e-10	4.67e-08	AT5G57740	XBAT32
root development	581	GO:0048364	GOslim:biological_process	48	2.38e-10	4.67e-08	AT5G59030	COPT1
root development	581	GO:0048364	GOslim:biological_process	48	2.38e-10	4.67e-08	AT5G60660	PIP2;4
root development	581	GO:0048364	GOslim:biological_process	48	2.38e-10	4.67e-08	AT5G60920	COB
root development	581	GO:0048364	GOslim:biological_process	48	2.38e-10	4.67e-08	AT5G64740	CESA6
epidermal cell differentiation	463	GO:0009913	GOslim:biological_process	36	1.72e-07	2.09e-05	AT1G12560	EXPA7
epidermal cell differentiation	463	GO:0009913	GOslim:biological_process	36	1.72e-07	2.09e-05	AT1G21310	EXT3
epidermal cell differentiation	463	GO:0009913	GOslim:biological_process	36	1.72e-07	2.09e-05	AT1G33240	GTL1
epidermal cell differentiation	463	GO:0009913	GOslim:biological_process	36	1.72e-07	2.09e-05	AT1G47480	AT1G47480
epidermal cell differentiation	463	GO:0009913	GOslim:biological_process	36	1.72e-07	2.09e-05	AT1G72150	PATL1
epidermal cell differentiation	463	GO:0009913	GOslim:biological_process	36	1.72e-07	2.09e-05	AT1G75750	GASA1
epidermal cell differentiation	463	GO:0009913	GOslim:biological_process	36	1.72e-07	2.09e-05	AT2G21045	AT2G21045
epidermal cell differentiation	463	GO:0009913	GOslim:biological_process	36	1.72e-07	2.09e-05	AT2G26290	ARSK1
epidermal cell differentiation	463	GO:0009913	GOslim:biological_process	36	1.72e-07	2.09e-05	AT2G28250	NCRK
epidermal cell differentiation	463	GO:0009913	GOslim:biological_process	36	1.72e-07	2.09e-05	AT2G29750	UGT71C1
epidermal cell differentiation	463	GO:0009913	GOslim:biological_process	36	1.72e-07	2.09e-05	AT2G32270	ZIP3
epidermal cell differentiation	463	GO:0009913	GOslim:biological_process	36	1.72e-07	2.09e-05	AT2G34680	AIR9
epidermal cell differentiation	463	GO:0009913	GOslim:biological_process	36	1.72e-07	2.09e-05	AT2G47000	ABCB4
epidermal cell differentiation	463	GO:0009913	GOslim:biological_process	36	1.72e-07	2.09e-05	AT3G01190	AT3G01190
epidermal cell differentiation	463	GO:0009913	GOslim:biological_process	36	1.72e-07	2.09e-05	AT3G02880	AT3G02880
epidermal cell differentiation	463	GO:0009913	GOslim:biological_process	36	1.72e-07	2.09e-05	AT3G07900	AT3G07900
epidermal cell differentiation	463	GO:0009913	GOslim:biological_process	36	1.72e-07	2.09e-05	AT3G14370	WAG2
epidermal cell differentiation	463	GO:0009913	GOslim:biological_process	36	1.72e-07	2.09e-05	AT3G17420	GPK1
epidermal cell differentiation	463	GO:0009913	GOslim:biological_process	36	1.72e-07	2.09e-05	AT3G53420	PIP2A
epidermal cell differentiation	463	GO:0009913	GOslim:biological_process	36	1.72e-07	2.09e-05	AT3G57410	VLN3
epidermal cell differentiation	463	GO:0009913	GOslim:biological_process	36	1.72e-07	2.09e-05	AT4G00150	HAM3
epidermal cell differentiation	463	GO:0009913	GOslim:biological_process	36	1.72e-07	2.09e-05	AT4G20260	PCAP1
epidermal cell differentiation	463	GO:0009913	GOslim:biological_process	36	1.72e-07	2.09e-05	AT4G28890	AT4G28890
epidermal cell differentiation	463	GO:0009913	GOslim:biological_process	36	1.72e-07	2.09e-05	AT4G30670	AT4G30670
epidermal cell differentiation	463	GO:0009913	GOslim:biological_process	36	1.72e-07	2.09e-05	AT4G32410	CESA1
epidermal cell differentiation	463	GO:0009913	GOslim:biological_process	36	1.72e-07	2.09e-05	AT4G39400	BRI1
epidermal cell differentiation	463	GO:0009913	GOslim:biological_process	36	1.72e-07	2.09e-05	AT5G04470	SIM
epidermal cell differentiation	463	GO:0009913	GOslim:biological_process	36	1.72e-07	2.09e-05	AT5G17820	AT5G17820
epidermal cell differentiation	463	GO:0009913	GOslim:biological_process	36	1.72e-07	2.09e-05	AT5G41315	GL3
epidermal cell differentiation	463	GO:0009913	GOslim:biological_process	36	1.72e-07	2.09e-05	AT5G42580	CYP705A12
epidermal cell differentiation	463	GO:0009913	GOslim:biological_process	36	1.72e-07	2.09e-05	AT5G48010	THAS1
epidermal cell differentiation	463	GO:0009913	GOslim:biological_process	36	1.72e-07	2.09e-05	AT5G51060	RHD2
epidermal cell differentiation	463	GO:0009913	GOslim:biological_process	36	1.72e-07	2.09e-05	AT5G52060	BAG1
epidermal cell differentiation	463	GO:0009913	GOslim:biological_process	36	1.72e-07	2.09e-05	AT5G60660	PIP2;4
epidermal cell differentiation	463	GO:0009913	GOslim:biological_process	36	1.72e-07	2.09e-05	AT5G60920	COB
epidermal cell differentiation	463	GO:0009913	GOslim:biological_process	36	1.72e-07	2.09e-05	AT5G64740	CESA6
auxin_biosynthetic_process	124	GO:0009851	GOslim:biological_process	13	0.000107	0.00696	AT1G17745	PGDH
auxin_biosynthetic_process	125	GO:0009851	GOslim:biological_process	13	0.000107	0.00696	AT1G49500	AT1G49500
auxin_biosynthetic_process	126	GO:0009851	GOslim:biological_process	13	0.000107	0.00696	AT1G52200	AT1G52200
auxin_biosynthetic_process	127	GO:0009851	GOslim:biological_process	13	0.000107	0.00696	AT1G75750	GASA1
auxin_biosynthetic_process	128	GO:0009851	GOslim:biological_process	13	0.000107	0.00696	AT2G20630	PIA1
auxin_biosynthetic_process	129	GO:0009851	GOslim:biological_process	13	0.000107	0.00696	AT2G20960	pEARLI4
auxin_biosynthetic_process	130	GO:0009851	GOslim:biological_process	13	0.000107	0.00696	AT3G23820	GAE6
auxin_biosynthetic_process	131	GO:0009851	GOslim:biological_process	13	0.000107	0.00696	AT4G14880	OASA1
auxin_biosynthetic_process	132	GO:0009851	GOslim:biological_process	13	0.000107	0.00696	AT4G28030	AT4G28030
auxin_biosynthetic_process	133	GO:0009851	GOslim:biological_process	13	0.000107	0.00696	AT4G39030	EDS5
auxin_biosynthetic_process	134	GO:0009851	GOslim:biological_process	13	0.000107	0.00696	AT5G01750	AT5G01750
auxin_biosynthetic_process	135	GO:0009851	GOslim:biological_process	13	0.000107	0.00696	AT5G19240	AT5G19240
auxin_biosynthetic_process	136	GO:0009851	GOslim:biological_process	13	0.000107	0.00696	AT5G44020	AT5G44020

## Sheet: Sheet 2
Sheet 2. Highlight GO terms and gene list of directly repressed WOX5 DEGs. "Total gene": The number of total annotated genes belongs to this GO term. "No. genes in overlap": Overlap genes between DEGs and total annotated gene belong to this GO term. "p-value": Fisher Test p-value. "FDR": Multi-test adjustment method Yekutieli (FDR under dependency).
GO terms	Total genes	GO ID	GO process	No. genes in overlap	p-value	FDR	Gene ID	Gene name
response to osmotic stress	834	GO:0006970	GOslim:biological_process	26	6.92e-08	6.8e-05	AT1G08930	ERD6
response to osmotic stress	834	GO:0006970	GOslim:biological_process	26	6.92e-08	6.8e-05	AT1G18570	MYB51
response to osmotic stress	834	GO:0006970	GOslim:biological_process	26	6.92e-08	6.8e-05	AT1G20840	TMT1
response to osmotic stress	834	GO:0006970	GOslim:biological_process	26	6.92e-08	6.8e-05	AT1G25220	ASB1
response to osmotic stress	834	GO:0006970	GOslim:biological_process	26	6.92e-08	6.8e-05	AT1G27450	APT1
response to osmotic stress	834	GO:0006970	GOslim:biological_process	26	6.92e-08	6.8e-05	AT1G62480	AT1G62480
response to osmotic stress	834	GO:0006970	GOslim:biological_process	26	6.92e-08	6.8e-05	AT1G65930	cICDH
response to osmotic stress	834	GO:0006970	GOslim:biological_process	26	6.92e-08	6.8e-05	AT1G74920	ALDH10A8
response to osmotic stress	834	GO:0006970	GOslim:biological_process	26	6.92e-08	6.8e-05	AT2G38470	WRKY33
response to osmotic stress	834	GO:0006970	GOslim:biological_process	26	6.92e-08	6.8e-05	AT2G41430	ERD15
response to osmotic stress	834	GO:0006970	GOslim:biological_process	26	6.92e-08	6.8e-05	AT2G43000	NAC042
response to osmotic stress	834	GO:0006970	GOslim:biological_process	26	6.92e-08	6.8e-05	AT3G07370	CHIP
response to osmotic stress	834	GO:0006970	GOslim:biological_process	26	6.92e-08	6.8e-05	AT3G09940	MDHAR
response to osmotic stress	834	GO:0006970	GOslim:biological_process	26	6.92e-08	6.8e-05	AT3G22890	APS1
response to osmotic stress	834	GO:0006970	GOslim:biological_process	26	6.92e-08	6.8e-05	AT3G45640	MPK3
response to osmotic stress	834	GO:0006970	GOslim:biological_process	26	6.92e-08	6.8e-05	AT3G47950	HA4
response to osmotic stress	834	GO:0006970	GOslim:biological_process	26	6.92e-08	6.8e-05	AT3G61440	CYSC1
response to osmotic stress	834	GO:0006970	GOslim:biological_process	26	6.92e-08	6.8e-05	AT4G01100	ADNT1
response to osmotic stress	834	GO:0006970	GOslim:biological_process	26	6.92e-08	6.8e-05	AT4G03560	TPC1
response to osmotic stress	834	GO:0006970	GOslim:biological_process	26	6.92e-08	6.8e-05	AT4G21960	PRXR1
response to osmotic stress	834	GO:0006970	GOslim:biological_process	26	6.92e-08	6.8e-05	AT4G39260	CCR1
response to osmotic stress	834	GO:0006970	GOslim:biological_process	26	6.92e-08	6.8e-05	AT5G03630	ATMDAR2
response to osmotic stress	834	GO:0006970	GOslim:biological_process	26	6.92e-08	6.8e-05	AT5G07440	GDH2
response to osmotic stress	834	GO:0006970	GOslim:biological_process	26	6.92e-08	6.8e-05	AT5G11670	NADP-ME2
response to osmotic stress	834	GO:0006970	GOslim:biological_process	26	6.92e-08	6.8e-05	AT5G46050	PTR3
response to osmotic stress	834	GO:0006970	GOslim:biological_process	26	6.92e-08	6.8e-05	AT5G62530	ALDH12A1
response to oxidative stress	586	GO:0006979	GOslim:biological_process	21	1.5e-07	0.000114	AT1G04400	CRY2
response to oxidative stress	586	GO:0006979	GOslim:biological_process	21	1.5e-07	0.000114	AT1G14540	PER4
response to oxidative stress	586	GO:0006979	GOslim:biological_process	21	1.5e-07	0.000114	AT2G24150	HHP3
response to oxidative stress	586	GO:0006979	GOslim:biological_process	21	1.5e-07	0.000114	AT2G26300	GP ALPHA 1
response to oxidative stress	586	GO:0006979	GOslim:biological_process	21	1.5e-07	0.000114	AT2G41430	ERD15
response to oxidative stress	586	GO:0006979	GOslim:biological_process	21	1.5e-07	0.000114	AT3G09940	MDHAR
response to oxidative stress	586	GO:0006979	GOslim:biological_process	21	1.5e-07	0.000114	AT3G25530	GLYR1
response to oxidative stress	586	GO:0006979	GOslim:biological_process	21	1.5e-07	0.000114	AT3G30775	ERD5
response to oxidative stress	586	GO:0006979	GOslim:biological_process	21	1.5e-07	0.000114	AT3G45640	MPK3
response to oxidative stress	586	GO:0006979	GOslim:biological_process	21	1.5e-07	0.000114	AT3G55460	SCL30
response to oxidative stress	586	GO:0006979	GOslim:biological_process	21	1.5e-07	0.000114	AT3G57520	SIP2
response to oxidative stress	586	GO:0006979	GOslim:biological_process	21	1.5e-07	0.000114	AT3G61440	CYSC1
response to oxidative stress	586	GO:0006979	GOslim:biological_process	21	1.5e-07	0.000114	AT4G11850	PLDGAMMA1
response to oxidative stress	586	GO:0006979	GOslim:biological_process	21	1.5e-07	0.000114	AT4G21960	PRXR1
response to oxidative stress	586	GO:0006979	GOslim:biological_process	21	1.5e-07	0.000114	AT4G35090	CAT2
response to oxidative stress	586	GO:0006979	GOslim:biological_process	21	1.5e-07	0.000114	AT5G03630	ATMDAR2
response to oxidative stress	586	GO:0006979	GOslim:biological_process	21	1.5e-07	0.000114	AT5G20250	DIN10
response to oxidative stress	586	GO:0006979	GOslim:biological_process	21	1.5e-07	0.000114	AT5G39580	AT5G39580
response to oxidative stress	586	GO:0006979	GOslim:biological_process	21	1.5e-07	0.000114	AT5G56550	OXS3
response to oxidative stress	586	GO:0006979	GOslim:biological_process	21	1.5e-07	0.000114	AT5G63160	BT1
response to oxidative stress	586	GO:0006979	GOslim:biological_process	21	1.5e-07	0.000114	AT5G64120	AT5G64120
acetyl-coa metabolic process	114	GO:0006084	GOslim:biological_process	7	0.00011	0.015	AT1G08560	SYP111
acetyl-coa metabolic process	114	GO:0006084	GOslim:biological_process	7	0.00011	0.015	AT1G10670	ACLA-1
acetyl-coa metabolic process	114	GO:0006084	GOslim:biological_process	7	0.00011	0.015	AT1G77350	AT1G77350
acetyl-coa metabolic process	114	GO:0006084	GOslim:biological_process	7	0.00011	0.015	AT1G77690	LAX3
acetyl-coa metabolic process	114	GO:0006084	GOslim:biological_process	7	0.00011	0.015	AT4G11820	HMGS
acetyl-coa metabolic process	114	GO:0006084	GOslim:biological_process	7	0.00011	0.015	AT5G50000	AT5G50000
acetyl-coa metabolic process	114	GO:0006084	GOslim:biological_process	7	0.00011	0.015	AT5G56040	AT5G56040
carbohydrate biosynthetic process	1069	GO:0016051	GOslim:biological_process	23	0.000134	0.0171	AT1G04430	AT1G04430
carbohydrate biosynthetic process	1069	GO:0016051	GOslim:biological_process	23	0.000134	0.0171	AT1G10670	ACLA-1
carbohydrate biosynthetic process	1069	GO:0016051	GOslim:biological_process	23	0.000134	0.0171	AT1G18570	MYB51
carbohydrate biosynthetic process	1069	GO:0016051	GOslim:biological_process	23	0.000134	0.0171	AT1G27450	APT1
carbohydrate biosynthetic process	1069	GO:0016051	GOslim:biological_process	23	0.000134	0.0171	AT1G55810	UKL3
carbohydrate biosynthetic process	1069	GO:0016051	GOslim:biological_process	23	0.000134	0.0171	AT1G65930	cICDH
carbohydrate biosynthetic process	1069	GO:0016051	GOslim:biological_process	23	0.000134	0.0171	AT1G68020	ATTPS6
carbohydrate biosynthetic process	1069	GO:0016051	GOslim:biological_process	23	0.000134	0.0171	AT1G77690	LAX3
carbohydrate biosynthetic process	1069	GO:0016051	GOslim:biological_process	23	0.000134	0.0171	AT2G24765	ARF3
carbohydrate biosynthetic process	1069	GO:0016051	GOslim:biological_process	23	0.000134	0.0171	AT2G31810	AT2G31810
carbohydrate biosynthetic process	1069	GO:0016051	GOslim:biological_process	23	0.000134	0.0171	AT2G37585	AT2G37585
carbohydrate biosynthetic process	1069	GO:0016051	GOslim:biological_process	23	0.000134	0.0171	AT2G38860	YLS5
carbohydrate biosynthetic process	1069	GO:0016051	GOslim:biological_process	23	0.000134	0.0171	AT2G43000	NAC042
carbohydrate biosynthetic process	1069	GO:0016051	GOslim:biological_process	23	0.000134	0.0171	AT2G45200	GOS12
carbohydrate biosynthetic process	1069	GO:0016051	GOslim:biological_process	23	0.000134	0.0171	AT3G22890	APS1
carbohydrate biosynthetic process	1069	GO:0016051	GOslim:biological_process	23	0.000134	0.0171	AT3G61440	CYSC1
carbohydrate biosynthetic process	1069	GO:0016051	GOslim:biological_process	23	0.000134	0.0171	AT4G21960	PRXR1
carbohydrate biosynthetic process	1069	GO:0016051	GOslim:biological_process	23	0.000134	0.0171	AT4G26510	UKL4
carbohydrate biosynthetic process	1069	GO:0016051	GOslim:biological_process	23	0.000134	0.0171	AT4G32330	AT4G32330
carbohydrate biosynthetic process	1069	GO:0016051	GOslim:biological_process	23	0.000134	0.0171	AT4G39800	MIPS1
carbohydrate biosynthetic process	1069	GO:0016051	GOslim:biological_process	23	0.000134	0.0171	AT5G11670	NADP-ME2
carbohydrate biosynthetic process	1069	GO:0016051	GOslim:biological_process	23	0.000134	0.0171	AT5G51820	PGM
carbohydrate biosynthetic process	1069	GO:0016051	GOslim:biological_process	23	0.000134	0.0171	AT5G65690	PCK2
