# Supplementary material for: Deciphering the molecular logic of WOX5 function in the root stem cell organizer
Source: EMBO J. 2024 Nov 18;44(1):281–303. doi: 10.1038/s44318-024-00302-2 (PMC11696986; doi:10.1038/s44318-024-00302-2)
Supplement: Supplementary file 19 — Source data Fig. 1 [file 44318_2024_302_MOESM19_ESM.zip]

Archive with 18 entries (11 files):
- Figure 1/
- Figure 1/1B/
- Figure 1/1B/CC.tiff
- Figure 1/1B/WT_QC.tiff
- Figure 1/1B/wox5-1_QC.tiff
- Figure 1/1C/
- Figure 1/1C/CC tdTomato.tiff
- Figure 1/1C/WT QC tdTomato.tiff
- Figure 1/1C/WT no fluorophore.tiff
- Figure 1/1C/wox5-1 QC tdTomato.tiff
- Figure 1/1D/
- Figure 1/1D/Figure 1D source data.xlsx
- Figure 1/1E/
- Figure 1/1E/Figure 1E source data.xlsx
- Figure 1/1F/
- Figure 1/1F/Figure 1F source data.xlsx
- Figure 1/1G/
- Figure 1/1G/Figure 1G source data.xlsx
