# Supplementary material for: Deciphering the molecular logic of WOX5 function in the root stem cell organizer
Source: EMBO J. 2024 Nov 18;44(1):281–303. doi: 10.1038/s44318-024-00302-2 (PMC11696986; doi:10.1038/s44318-024-00302-2)
Supplement: Supplementary file 19 — Source data Fig. 1 [file 44318_2024_302_MOESM19_ESM.zip › Figure 1/1D/Figure 1D source data.xlsx]

## Sheet: Count matrix
Source data assigned to Figure 1D. The PCA was generated with PCAExplorer, which requires the raw count matrix generated by FeatureCounts and the experimental metadata table as input files.
Geneid	CC_R1	CC_R2	CC_R3	CC_R4	QC_R1	QC_R2	QC_R3	QC_R4	wox5-1_R1	wox5-1_R2	wox5-1_R3	wox5-1_R4
AT1G01010	962	522	508	642	752	206	507	492	367	324	444	332
AT1G01020	5368	3751	5951	6944	9628	9128	8802	11134	10797	10321	13131	15774
AT1G01030	623	630	699	723	2828	1278	2375	2345	1805	2077	2043	2339
AT1G01040	2285	1199	1957	3070	3014	2748	2132	2988	2092	2411	2237	2457
AT1G01046	7	0	0	0	29	0	0	3	0	14	10	11
AT1G01050	7550	5579	5924	6760	4739	6041	4582	4437	6389	6541	6271	9327
AT1G01060	1360	838	490	1973	777	344	558	466	174	228	163	182
AT1G01070	658	783	330	674	462	274	270	124	184	718	110	342
AT1G01080	425	734	986	1158	1444	1792	1421	1407	1297	1487	1263	2258
AT1G01090	8608	6285	6652	7964	6406	7040	6108	6531	6888	7201	8493	9972
AT1G01100	9987	8981	10077	9110	10922	9063	9082	9571	10567	10522	10412	12245
AT1G01110	346	676	457	1994	2389	1566	1144	1887	1502	1997	2193	2856
AT1G01120	288	2333	813	1854	364	266	372	512	204	116	238	414
AT1G01130	120	244	230	131	241	269	174	306	309	149	273	186
AT1G01140	479	0	3	712	322	339	449	191	102	182	184	58
AT1G01150	0	0	0	0	0	0	0	0	0	0	0	0
AT1G01160	3288	2973	2995	2782	4487	4107	3826	4685	4099	4055	5853	6587
AT1G01170	11	0	0	23	41	10	71	29	19	50	47	18
AT1G01180	594	335	968	178	384	252	337	360	157	252	256	290
AT1G01183	74	0	0	70	224	65	139	240	110	197	164	187
AT1G01190	597	0	981	0	207	0	68	6	19	86	79	64
AT1G01200	426	260	205	169	384	0	38	60	159	215	198	138
AT1G01210	574	1463	1831	1378	1744	1370	600	1460	1185	1209	1684	1801
AT1G01220	3004	1282	1080	3787	3067	2110	2868	3575	2254	3190	3283	4021
AT1G01225	519	218	254	306	44	0	471	231	440	204	575	902
AT1G01230	1085	1745	1878	2000	1275	890	805	962	1154	1372	1451	1351
AT1G01240	2774	1710	418	3288	1315	1624	1632	1712	1405	1570	1532	2214
AT1G01250	0	0	0	0	0	0	0	0	0	0	0	0
AT1G01260	1854	2843	1885	4876	2212	1915	2178	3050	1640	2466	2608	2678
AT1G01270	0	0	0	0	0	0	0	0	0	0	0	0
AT1G01280	0	0	0	0	0	0	0	0	0	0	0	0
AT1G01290	2702	2632	2577	2480	3524	3048	4115	5041	4404	5786	6160	7899
AT1G01300	4279	4606	5787	1755	1248	1248	1900	2332	1330	890	1765	1836
AT1G01305	0	0	0	0	0	0	0	0	0	0	0	0
AT1G01310	6	75	240	228	0	164	4	0	14	52	14	42
AT1G01320	1897	1599	2172	3332	3783	3701	3770	5006	2825	2660	2497	3767
AT1G01335	0	0	0	0	0	0	0	0	0	0	0	0
AT1G01340	118	12	0	4	328	42	22	0	108	90	264	374
AT1G01350	1817	1026	726	662	1143	1149	764	1287	1124	1184	1695	1061
AT1G01355	0	0	0	0	0	0	0	0	0	0	0	0
AT1G01360	1927	2705	1741	1180	2156	865	1451	1255	1236	1477	1589	1716
AT1G01370	287	639	304	388	848	642	642	707	451	690	625	1526
AT1G01380	64	0	0	0	12	0	0	10	46	2	32	0
AT1G01390	0	0	0	0	0	0	0	0	0	0	0	0
AT1G01400	0	0	0	0	0	0	0	0	0	0	0	0
AT1G01410	0	0	0	0	0	0	0	0	0	0	0	0
AT1G01420	0	0	0	1	96	100	234	107	99	96	2	80
AT1G01430	1826	942	1513	3409	1888	1597	1506	1930	1029	1810	1263	1290
AT1G01440	1036	1585	702	1492	1006	1001	1244	1314	878	1299	1572	1196
AT1G01448	1230	1938	437	1379	2664	2084	2278	2304	2239	2369	2965	3519
AT1G01450	2	2	2	8	12	10	8	7	7	8	8	4
AT1G01453	0	0	28	304	38	14	0	88	8	4	52	268
AT1G01460	0	0	2	0	0	0	45	0	0	20	0	0
AT1G01470	2386	2925	2209	1116	900	544	396	319	368	409	256	246
AT1G01480	367	470	6	40	191	0	25	86	130	92	11	93
AT1G01490	5752	4283	4862	4569	6473	5876	5862	5078	4869	4541	4579	4932
AT1G01500	480	968	358	541	522	994	411	392	302	456	452	605
AT1G01510	4906	2423	1701	4744	4386	2765	3447	3808	3346	4791	4188	6958
AT1G01520	94	0	0	0	200	196	50	63	58	114	0	0
AT1G01530	0	0	0	0	0	0	0	0	0	0	0	0
AT1G01540	1565	4086	828	2701	2947	1071	2233	1920	3106	2028	4137	4534
AT1G01550	6208	4400	7360	8083	7448	5224	5779	5993	5202	5591	5442	6748
AT1G01560	0	0	1	0	0	0	0	27	0	0	44	8
AT1G01570	373	816	610	707	96	3	0	66	31	40	135	170
AT1G01580	1166	2130	3560	2918	254	462	370	488	325	468	344	695
AT1G01590	44	0	0	0	1	0	2	1	0	0	0	0
AT1G01600	0	0	12	0	42	118	128	66	30	56	112	65
AT1G01610	814	1143	1179	1587	438	191	384	391	122	222	160	300
AT1G01620	33013	36016	37849	43123	32178	27285	26480	28325	18101	22589	22695	25835
AT1G01630	4784	2761	2976	5980	1676	2780	2738	2855	2385	2209	3022	3283
AT1G01640	98	0	758	0	174	282	248	287	324	87	214	279
AT1G01650	2228	1711	2634	1745	2964	1485	2131	2030	2117	2474	2945	2365
AT1G01660	616	220	1428	1159	519	475	168	631	372	669	305	577
AT1G01670	267	608	10	702	161	68	569	426	216	410	229	208
AT1G01680	2	259	0	0	0	4	0	0	6	35	0	0
AT1G01690	1356	915	76	314	2080	1120	1622	2170	1521	2022	2382	2646
AT1G01695	0	0	2	0	72	0	0	2	0	16	94	80
AT1G01700	2	225	4	608	504	114	246	410	173	206	485	576
AT1G01710	1280	2095	1932	821	2347	3071	2390	2155	2533	1751	1956	3458
AT1G01715	475	238	564	381	492	1134	559	691	495	461	994	954
AT1G01720	4809	4606	5401	5124	5594	4138	3718	4856	4972	3889	5901	6941
AT1G01725	114	33	64	16	226	79	48	62	105	170	67	85
AT1G01730	2538	2013	1129	1757	2688	2140	1334	2579	2857	2838	3137	4139
AT1G01740	922	835	226	168	753	397	664	784	522	1309	885	858
AT1G01750	387	338	383	519	573	462	427	266	260	259	188	373
AT1G01760	2163	318	727	708	2884	1883	2171	2815	3124	2806	3241	3729
AT1G01770	2082	1266	1966	1263	3641	2290	2272	2926	3365	3163	2930	4320
AT1G01780	2496	2244	1361	2857	1409	1512	1959	1948	1473	1500	2030	2402
AT1G01790	1240	1519	1561	3782	2520	3227	2623	1630	1992	1919	2395	3493
AT1G01800	3818	2865	3390	4766	2171	2449	2247	2209	2207	2293	2722	3802
AT1G01810	76	188	481	243	147	33	151	122	83	114	206	188
AT1G01820	2597	2592	1062	2182	3073	2068	1839	2336	2830	2944	2663	2666
AT1G01830	1839	2478	1289	4239	1585	2843	1339	1292	1881	3024	2623	3258
AT1G01840	0	16	0	3	0	22	4	0	13	14	5	18
AT1G01860	2	690	0	294	1318	313	454	1270	991	957	977	1705
AT1G01870	0	0	0	0	0	0	0	0	0	0	0	0
AT1G01880	0	0	0	273	258	262	190	50	104	212	146	238
AT1G01890	0	0	0	0	0	0	0	0	0	0	0	0
AT1G01900	139	698	314	236	0	0	18	51	1	46	0	0
AT1G01910	5860	4785	5367	3867	5423	4462	4385	7311	4951	5651	6382	8877
AT1G01920	5270	4054	6313	4507	7463	5503	7617	8012	8551	10194	11557	13813
AT1G01930	209	594	729	975	774	526	466	708	711	580	763	1298
AT1G01940	1047	1660	1198	1441	953	988	618	1060	955	678	692	961
AT1G01950	1242	1016	196	2515	1637	2969	1336	1668	1340	2019	2662	3639
AT1G01960	4398	4578	4121	5352	3069	1830	2101	3249	2756	2327	2968	3098
AT1G01970	212	0	0	0	214	246	198	168	394	234	319	485
AT1G01980	0	158	24	2	0	84	10	0	0	10	0	0
AT1G01990	1451	1527	1020	1476	2183	991	950	1529	1034	1210	1456	1754
AT1G02000	1779	1464	2647	1584	1524	1260	490	967	715	1366	1515	1327
AT1G02010	1265	1606	1190	2771	1837	770	1137	1112	1430	1763	2002	2472
AT1G02020	618	58	541	486	673	785	610	1180	809	815	1039	1579
AT1G02030	327	171	174	6	156	56	112	0	140	14	54	76
AT1G02040	0	0	4	0	4	0	2	0	16	4	0	0
AT1G02050	1147	900	263	357	966	266	644	868	1088	673	748	1165
AT1G02060	388	0	0	268	680	251	16	364	533	357	290	595
AT1G02065	0	2	0	14	1	2	0	0	0	0	0	0
AT1G02067	0	0	0	0	0	0	0	0	0	0	0	0
AT1G02070	0	0	4	0	0	0	0	0	0	0	0	0
AT1G02080	8426	7104	9267	12100	8055	6271	7213	8073	8596	8105	9028	7846
AT1G02090	2281	3073	1494	2790	2674	2328	1734	2181	2570	2993	2580	3494
AT1G02100	5976	4781	5542	4651	5296	5175	5377	4533	4765	5836	7299	7248
AT1G02110	955	1442	2081	1881	2520	3553	1969	2592	2665	2753	2882	3473
AT1G02120	5565	5723	7315	8638	7743	7807	8165	7822	8337	8940	10704	9833
AT1G02130	2047	2294	3063	2311	1932	2265	1155	1334	1750	1655	1469	2411
AT1G02140	7711	6348	4797	7303	5009	4063	4176	4904	4509	4929	5611	7447
AT1G02145	2684	3369	4945	5240	5421	3549	3233	4810	6458	6305	7530	7253
AT1G02150	708	1531	1000	1287	2009	1857	1282	2356	2030	2632	3041	3728
AT1G02160	1866	2133	2743	3068	1832	1383	1873	2483	2689	3195	2958	3646
AT1G02170	2588	3975	1454	1888	3250	3059	2047	2843	2039	3067	3176	3761
AT1G02180	181	444	0	209	168	125	32	101	106	209	98	87
AT1G02190	0	0	0	0	0	2	0	0	0	0	0	0
AT1G02205	82	0	0	1414	3	78	134	74	0	0	20	43
AT1G02210	0	0	0	0	0	0	0	0	0	0	0	0
AT1G02220	700	760	1098	509	1058	740	88	1427	1024	1738	1433	1550
AT1G02230	88	0	0	0	502	53	229	225	174	194	128	128
AT1G02250	4	0	0	0	103	0	0	0	53	22	72	1
AT1G02260	1546	2494	2007	2334	3616	3372	2644	2856	4967	5276	3603	4799
AT1G02270	858	1406	1545	990	654	369	518	883	1063	1508	1649	1298
AT1G02280	1082	1371	1396	358	875	648	572	1306	891	824	893	859
AT1G02290	188	512	1286	234	337	70	54	203	321	214	182	48
AT1G02300	768	1549	1261	2278	872	1028	954	591	507	1106	773	1069
AT1G02305	4926	7718	4164	4043	2211	3144	2583	2573	1804	2237	2667	2576
AT1G02310	229	397	294	437	302	217	78	255	130	29	77	20
AT1G02320	0	0	0	0	0	0	0	0	0	0	0	0
AT1G02330	9495	10021	12366	15044	2300	1524	1204	1818	2224	1888	2326	2768
AT1G02335	20374	26945	22312	33074	884	702	491	737	976	969	898	1032
AT1G02340	378	296	406	154	800	507	1009	1242	576	387	308	474
AT1G02350	223	0	133	77	375	226	489	189	264	284	231	426
AT1G02360	825	1921	918	904	541	29	558	414	373	458	438	390
AT1G02370	686	352	456	230	548	176	571	614	400	507	825	687
AT1G02380	0	0	0	0	84	12	0	433	4	78	88	82
AT1G02390	2	292	446	324	1	0	4	4	62	0	69	0
AT1G02400	990	404	751	443	271	182	804	329	218	266	82	89
AT1G02405	0	0	0	0	0	0	0	14	0	0	0	0
AT1G02410	946	1802	972	1306	2374	972	1014	1550	1618	1272	1996	1815
AT1G02420	26	158	47	0	96	263	104	40	27	38	127	220
AT1G02430	93	154	75	71	136	168	120	56	29	77	70	46
AT1G02440	219	3	146	0	90	204	53	77	106	62	55	132
AT1G02450	18	0	0	0	0	0	0	0	21	18	0	18
AT1G02460	258	274	1286	1200	239	4	254	24	10	42	6	209
AT1G02470	162	141	284	354	197	8	76	34	92	2	41	139
AT1G02475	698	245	0	448	530	520	406	683	330	604	624	505
AT1G02480	0	0	0	0	0	0	0	0	0	2	0	4
AT1G02490	0	0	0	0	0	0	0	0	0	16	0	0
AT1G02500	77461	78135	65402	77525	64152	44589	51358	58180	52908	61135	72060	97494
AT1G02510	0	0	0	0	0	4	0	0	2	0	0	0
AT1G02520	2694	2148	2074	3880	1193	1411	1481	1639	820	1179	1208	1370
AT1G02530	1	230	1	412	0	0	0	0	20	15	66	0
AT1G02540	0	0	0	0	0	0	0	0	0	0	0	0
AT1G02550	0	0	0	0	0	0	0	0	0	0	0	1
AT1G02560	1962	1955	828	2372	2531	2269	2109	2044	2145	1971	2234	3034
AT1G02570	108	120	1172	282	114	17	167	126	120	108	70	24
AT1G02575	479	0	479	496	120	8	92	116	138	74	238	52
AT1G02580	42	0	0	0	0	2	0	57	8	0	36	18
AT1G02590	0	0	0	0	0	0	0	0	0	0	0	0
AT1G02600	0	0	0	0	0	0	0	0	0	0	0	0
AT1G02610	547	969	1223	806	2693	1313	2278	1765	1243	1426	1069	845
AT1G02620	0	2	0	0	0	0	0	0	22	0	0	0
AT1G02630	0	0	0	0	0	0	2	1	0	0	0	0
AT1G02640	1213	554	342	325	517	192	240	74	164	674	847	386
AT1G02650	250	336	0	0	0	65	58	0	32	32	0	42
AT1G02660	274	219	6	167	71	19	92	81	74	130	338	22
AT1G02670	2299	746	394	1256	1392	820	1752	2277	2173	1264	1777	2404
AT1G02680	2005	1153	1462	2286	2848	1118	2635	2291	2519	2287	2312	3205
AT1G02690	2615	2331	1186	1682	2584	1938	2299	2638	1914	2857	2639	2958
AT1G02700	0	170	0	0	70	24	0	60	0	0	0	48
AT1G02705	19	62	12	36	0	0	0	8	1	0	8	1
AT1G02710	0	0	0	0	0	0	0	0	0	0	0	0
AT1G02720	1290	1158	1577	1968	1164	945	964	1101	1183	1446	910	1143
AT1G02730	1428	657	426	2652	518	507	1778	1576	974	980	1178	1177
AT1G02740	1135	308	390	1566	517	378	515	280	476	327	691	655
AT1G02750	382	1108	1328	104	708	558	607	438	432	607	666	535
AT1G02760	0	0	0	0	0	0	0	0	0	0	0	0
AT1G02770	5	70	0	0	0	0	0	0	2	0	0	0
AT1G02780	26347	29926	26248	20772	22065	18283	20420	18806	19567	21839	19075	25645
AT1G02790	72	200	1354	139	126	57	388	1	18	56	1	214
AT1G02800	0	0	29	0	58	0	0	0	0	0	0	0
AT1G02810	1823	1835	1795	1047	1621	1276	1347	939	1064	1098	750	1158
AT1G02813	0	0	0	0	0	0	0	0	0	0	0	0
AT1G02816	1521	694	2917	1401	1284	1035	1625	1312	922	1106	1434	1451
AT1G02820	0	0	0	0	0	0	24	0	2	0	0	0
AT1G02830	0	0	0	0	0	0	0	0	0	0	1	0
AT1G02840	18319	17816	23717	24817	22086	18551	22235	18159	14980	16858	19334	22058
AT1G02850	1504	1664	623	1636	10129	8799	6999	10638	12143	11103	14241	17383
AT1G02860	1890	590	2346	2367	2502	2115	3165	1944	1034	1373	1195	2170
AT1G02870	811	532	1110	931	608	356	470	886	518	1005	716	909
AT1G02880	3628	1745	2998	3221	1743	1666	1700	1917	1600	1736	2816	2943
AT1G02890	791	816	906	1174	1097	917	889	1151	927	682	632	1142
AT1G02900	4680	5132	3350	6098	3193	2461	2272	1916	2116	1813	1401	1841
AT1G02910	752	490	1758	1494	1369	1179	1724	1149	933	1186	1070	1117
AT1G02920	0	202	6	356	208	141	112	32	1256	1127	1506	1446
AT1G02930	136	64	0	76	153	250	262	94	1354	1422	1619	795
AT1G02940	0	0	0	0	0	0	0	0	0	0	0	0
AT1G02950	247	1001	463	1434	29	18	86	60	55	70	90	59
AT1G02952	0	24	0	52	0	0	0	0	0	0	0	0
AT1G02960	8026	6209	6132	9650	12652	9213	10516	11217	13479	15871	17358	21141
AT1G02965	0	0	0	0	0	0	0	0	25	59	20	0
AT1G02970	448	252	0	60	1218	548	256	598	995	1509	970	1419
AT1G02980	4	0	2	12	0	0	146	0	0	0	0	28
AT1G02990	3123	3711	2469	2290	2604	1966	2920	2930	2337	3132	2171	2796
AT1G03000	814	1418	368	617	1663	1146	579	495	1481	1111	2017	1461
AT1G03010	170	200	140	552	142	0	146	142	192	396	34	158
AT1G03020	0	0	0	0	0	0	0	0	0	0	0	0
AT1G03030	1042	1800	1052	636	1923	1457	1641	2369	2521	1783	2720	2615
AT1G03040	2421	1539	1474	3043	4614	2992	2706	3157	2767	2716	2866	3492
AT1G03050	92	11	425	1	33	65	27	4	9	55	5	3
AT1G03055	0	0	0	0	2	0	6	0	10	68	0	0
AT1G03060	3285	3157	5068	3847	3990	3179	2809	2867	2953	3225	3105	2841
AT1G03070	660	1226	1226	8	67	121	430	169	0	82	104	48
AT1G03080	14883	16961	18376	18434	15066	14254	12398	10354	7970	9660	10361	9654
AT1G03090	3225	2851	4904	5450	10214	8620	7729	9682	11831	14144	16140	17772
AT1G03100	102	128	0	162	386	417	293	44	202	155	235	182
AT1G03103	0	0	0	0	0	0	0	1	0	0	0	0
AT1G03106	138	0	276	0	0	0	102	0	0	0	0	0
AT1G03110	857	898	1330	1312	3265	3034	2096	2691	2610	3258	2786	3984
AT1G03120	0	0	0	0	16	15	12	18	24	87	1	100
AT1G03130	62	185	0	112	85	533	122	179	85	403	271	188
AT1G03140	1514	1672	880	1730	1190	1554	1926	1709	1574	2148	2470	2977
AT1G03150	1441	1312	1381	2206	1165	1054	802	1224	1505	1613	1322	1549
AT1G03160	742	972	752	532	810	1435	882	1638	1732	2315	2336	3315
AT1G03165	25	19	0	0	30	72	13	36	39	42	23	46
AT1G03170	0	30	0	0	2	4	254	49	52	94	20	16
AT1G03180	1424	601	475	425	1311	875	1135	1067	1306	1900	3034	3194
AT1G03190	1134	843	790	757	887	609	675	637	940	960	1533	1294
AT1G03200	524	520	399	542	136	70	188	77	99	99	114	71
AT1G03210	10480	8026	8752	13730	25152	17451	21246	23001	24107	27722	33384	40527
AT1G03220	16034	11088	13662	15053	8843	6560	9712	7809	6497	7055	9144	9040
AT1G03230	3208	3188	2245	1991	2611	1821	1156	2384	2004	1547	2179	1993
AT1G03240	105	132	4	2	366	218	110	245	420	182	367	158
AT1G03250	976	1708	526	937	870	956	1161	1423	905	774	1081	1046
AT1G03260	740	1024	2109	3162	1153	250	599	586	911	1164	1574	1378
AT1G03270	1012	976	4	2649	1895	1361	1656	1735	1899	1525	2564	2346
AT1G03280	1691	3248	4025	2956	3772	3455	2656	2729	3428	2666	4259	4417
AT1G03290	1351	1696	2025	2301	945	1462	657	1248	1126	1096	1314	1673
AT1G03300	0	0	0	0	0	0	0	0	0	0	0	0
AT1G03310	238	452	2034	716	832	136	168	637	452	448	802	863
AT1G03320	0	0	0	0	0	0	0	0	0	0	0	0
AT1G03325	0	0	0	0	0	0	0	0	0	0	0	0
AT1G03330	579	461	660	796	768	312	593	515	755	533	695	956
AT1G03340	168	60	0	0	160	304	0	66	278	142	156	108
AT1G03350	2454	2315	3868	2011	1094	1178	1179	1868	1360	1500	1747	1641
AT1G03360	1334	1030	1611	1937	1400	1131	1226	1609	2140	2881	2019	1944
AT1G03365	2050	1641	2648	2875	2826	2632	3452	2933	3770	3239	4268	4594
AT1G03370	1183	1490	1854	908	1473	1496	1202	1870	910	2046	1508	1630
AT1G03380	2209	1720	3744	709	1662	874	2398	1781	1550	1560	2041	1903
AT1G03390	0	0	0	0	0	11	12	0	0	6	0	0
AT1G03395	0	0	0	0	0	0	0	0	0	0	0	0
AT1G03400	0	14	0	12	66	297	0	180	108	62	102	132
AT1G03410	177	382	10	467	62	68	0	56	137	104	26	95
AT1G03430	1464	1059	1774	2037	2868	1485	2175	1696	3319	3291	3079	3506
AT1G03440	698	170	296	463	445	202	297	320	535	364	256	423
AT1G03445	78	0	330	401	188	4	0	16	0	34	14	42
AT1G03457	1879	1415	2994	940	1671	1556	1438	1195	1116	1427	1695	2122
AT1G03470	408	290	906	671	817	835	517	561	474	878	581	712
AT1G03475	1032	1448	386	1305	1094	1050	858	884	1150	1246	1368	2421
AT1G03490	0	2	0	0	0	0	0	0	0	0	0	0
AT1G03495	644	264	970	657	569	256	230	640	307	212	58	393
AT1G03502	14	8	0	1	6	7	2	9	6	1	1	0
AT1G03506	39	0	0	19	30	23	6	16	23	18	15	3
AT1G03510	0	2	281	0	156	34	0	234	28	226	110	108
AT1G03515	0	0	0	0	0	0	0	0	0	0	0	0
AT1G03520	2132	878	758	1618	1248	662	1578	1019	898	1050	1335	1186
AT1G03530	3128	2378	1284	2855	2725	3308	4043	4088	3827	2726	2723	2556
AT1G03540	77	325	8	2	292	8	146	168	109	427	477	416
AT1G03545	78	47	63	144	62	11	56	20	24	23	30	20
AT1G03550	1963	1878	1922	2476	976	727	1074	377	353	331	341	353
AT1G03560	766	486	452	1182	1352	1350	541	1290	954	884	1778	1124
AT1G03570	0	0	0	0	0	0	0	0	0	0	0	0
AT1G03590	2418	2136	1709	3073	3585	3749	4002	4979	4084	5106	5533	7105
AT1G03600	124	50	2	0	120	188	14	30	140	52	36	50
AT1G03610	3267	3953	3228	5061	1908	1351	1159	808	2061	2411	2217	2657
AT1G03620	128	8	78	552	88	112	88	90	31	124	244	140
AT1G03630	79	240	702	318	346	182	89	292	16	158	102	136
AT1G03640	0	0	0	0	0	0	0	0	0	0	0	0
AT1G03650	240	156	158	404	380	141	277	372	197	206	189	411
AT1G03660	247	62	64	0	1	74	223	128	57	130	90	179
AT1G03670	0	0	0	0	0	0	0	0	0	0	0	0
AT1G03680	497	2	380	4	241	241	223	212	273	228	350	471
AT1G03687	664	1262	858	1067	528	901	1781	404	1030	1133	1018	1627
AT1G03700	264	372	306	166	12	0	76	9	30	16	25	28
AT1G03710	0	0	0	0	0	0	0	0	0	2	0	2
AT1G03720	0	0	0	0	0	0	0	0	0	0	0	0
AT1G03730	1046	910	1741	1151	911	1402	1510	1150	1035	1158	780	1009
AT1G03740	2369	3245	1779	3074	2269	1010	1882	1722	1309	1462	1126	1462
AT1G03743	11	2	0	0	6	0	0	9	15	29	6	9
AT1G03746	41	4	12	10	22	8	16	15	18	13	29	13
AT1G03750	965	490	700	907	1504	1443	1147	894	1733	1170	1600	1181
AT1G03760	389	741	63	882	728	479	212	277	583	608	686	833
AT1G03770	923	688	1370	610	1099	1003	946	674	1193	1200	1184	1192
AT1G03780	1215	1072	1871	2107	2438	1191	1406	2569	3236	2783	2825	3692
AT1G03790	0	0	0	0	20	0	8	0	0	0	0	0
AT1G03800	0	1	0	54	22	0	0	3	24	70	98	62
AT1G03810	0	0	0	0	0	0	0	0	0	0	0	0
AT1G03820	120	79	0	260	0	6	0	78	46	138	94	38
AT1G03830	832	936	1649	2193	1164	1693	1296	2131	1604	1835	1653	2850
AT1G03840	346	633	1199	604	4270	3876	3955	5082	4237	4550	4983	4906
AT1G03850	2368	2198	2246	1761	6149	4426	4626	4462	2628	3709	2711	2639
AT1G03860	5313	5972	5915	6755	5724	4653	3862	5538	4854	6679	6462	7560
AT1G03870	5970	6152	4699	5629	2833	3395	2942	2492	2792	2970	3069	3160
AT1G03880	0	0	0	0	0	2	0	0	2	0	0	0
AT1G03890	0	0	0	0	0	0	0	0	0	0	0	0
AT1G03900	5173	4835	3990	4156	3995	5255	3769	3519	4591	4775	3879	4512
AT1G03905	1198	415	1098	1921	815	750	728	754	1328	1247	1845	1891
AT1G03910	4597	4279	3992	5978	5438	3310	4212	4597	5065	5015	4393	5490
AT1G03920	8988	6943	6088	9404	2263	1790	2435	1677	2622	3136	1422	2364
AT1G03930	2030	2861	404	4027	2063	1018	1978	2636	1109	2083	1743	2091
AT1G03935	49	86	0	55	33	23	5	47	4	4	51	7
AT1G03940	824	607	573	865	627	1012	1019	921	304	278	500	751
AT1G03950	1554	1106	570	762	694	280	710	455	402	602	245	436
AT1G03960	1366	1882	1723	1163	3510	1923	3084	3640	2307	3796	4654	5044
AT1G03970	538	351	129	566	656	552	594	829	517	429	513	608
AT1G03980	562	2	6	575	530	39	77	191	128	376	197	246
AT1G03982	0	0	0	0	0	0	0	0	0	44	0	0
AT1G03987	0	0	0	0	0	2	90	48	18	25	41	10
AT1G03990	0	493	1	260	562	488	624	363	591	193	298	563
AT1G03993	0	0	0	0	0	0	0	0	0	0	0	0
AT1G03997	0	25	0	2	4	0	0	0	3	0	13	17
AT1G04000	658	430	254	112	188	204	129	156	126	331	132	209
AT1G04003	0	0	0	0	0	0	0	0	0	0	0	0
AT1G04007	463	450	533	340	802	766	711	711	630	674	972	988
AT1G04010	1417	1611	1939	578	2443	1386	1239	2109	1650	1745	2076	2019
AT1G04013	0	0	0	0	14	22	12	5	0	5	13	4
AT1G04017	0	0	0	0	0	0	0	0	0	0	0	0
AT1G04020	484	48	1442	332	1109	1276	678	882	925	1311	1294	1732
AT1G04023	0	0	0	0	0	0	0	0	0	0	0	0
AT1G04027	0	6	4	0	103	27	77	71	77	61	111	47
AT1G04030	2261	792	3042	3079	1435	1072	1494	1689	1369	1521	2051	1767
AT1G04033	0	0	0	90	0	0	0	0	0	0	0	0
AT1G04037	0	0	0	54	30	0	25	30	22	51	32	60
AT1G04040	6501	8587	9286	6761	4365	3848	3963	3021	3993	5440	4158	5415
AT1G04043	0	0	0	0	0	0	0	0	0	0	0	0
AT1G04047	115	71	0	75	195	106	127	35	209	305	46	109
AT1G04050	1611	331	1245	1451	1439	1586	2532	2757	2467	1967	2263	3117
AT1G04053	4	2	0	2	2	4	4	4	0	6	4	0
AT1G04057	0	0	0	0	2	0	0	0	1	0	0	0
AT1G04063	2	0	0	0	0	0	0	0	0	0	0	0
AT1G04067	0	0	0	0	0	0	0	0	0	0	0	0
AT1G04070	242	180	73	192	114	360	102	278	255	116	148	138
AT1G04073	1	2	0	0	2	0	6	4	12	8	12	10
AT1G04077	0	0	0	0	0	0	0	0	0	0	0	0
AT1G04080	9753	8531	8615	9798	12773	8995	9357	14260	13518	14856	16968	22132
AT1G04083	94	63	123	0	95	40	51	151	74	80	184	110
AT1G04087	0	0	0	0	0	2	0	0	0	0	0	0
AT1G04090	48	0	0	0	26	0	0	100	32	200	24	96
AT1G04093	0	0	0	0	4	0	0	0	12	0	0	0
AT1G04097	0	110	0	43	16	23	14	0	0	35	32	11
AT1G04100	596	315	740	1279	0	8	219	87	0	189	39	163
AT1G04103	0	43	0	8	30	0	0	0	0	0	1	0
AT1G04105	13	2	0	0	0	0	0	0	0	0	2	1
AT1G04110	0	4	0	2	0	1	0	0	0	0	0	0
AT1G04117	8	12	10	14	10	6	4	0	0	4	0	0
AT1G04120	6501	5998	7250	3453	3362	2563	4098	3797	3282	3541	3407	4438
AT1G04123	0	4	0	2	0	2	0	0	0	2	0	0
AT1G04127	32	0	4	0	0	0	0	0	0	0	0	0
AT1G04130	796	744	938	1341	982	556	673	797	1017	522	623	942
AT1G04133	0	0	0	0	0	0	0	0	0	0	0	0
AT1G04137	0	0	0	0	0	2	0	0	16	24	0	0
AT1G04140	7574	5006	5464	6264	4551	2814	4795	7930	4922	5562	5736	5517
AT1G04143	0	0	0	0	0	0	0	0	0	0	0	0
AT1G04147	98	40	63	225	155	46	182	99	84	56	74	89
AT1G04150	18	0	0	0	54	2	0	372	28	112	0	78
AT1G04153	0	0	0	0	64	0	0	19	4	12	0	16
AT1G04157	0	0	0	0	19	9	5	14	34	22	21	28
AT1G04160	3091	772	1794	2640	1090	1233	716	650	788	896	572	1126
AT1G04163	0	0	0	0	0	0	0	0	0	0	0	0
AT1G04167	0	0	0	0	5	1	0	0	0	0	0	0
AT1G04170	3702	3059	3186	4199	3293	2108	3312	2727	2813	2640	3301	3475
AT1G04173	24	8	0	0	4	75	9	18	8	12	16	47
AT1G04177	0	10	0	0	3	2	6	0	4	21	2	1
AT1G04180	1116	1945	374	2055	10	0	0	58	48	2	80	0
AT1G04183	0	0	23	0	7	6	0	0	11	2	3	8
AT1G04187	78	10	0	93	20	6	18	17	14	12	3	4
AT1G04190	1710	2642	4671	2758	3536	2262	2454	2940	2711	2732	4441	6123
AT1G04193	25	18	0	31	6	13	16	9	9	9	0	6
AT1G04197	84	0	0	135	73	42	43	44	23	56	15	15
AT1G04200	3711	3814	1436	4340	5010	5040	2628	4485	5314	6414	8003	8060
AT1G04203	0	0	0	0	0	4	0	0	0	0	2	0
AT1G04207	0	0	0	0	0	0	0	0	0	0	0	0
AT1G04210	3094	1301	873	3190	3239	1970	2103	2731	2085	3739	2696	3830
AT1G04213	0	0	0	0	0	0	0	0	0	0	0	0
AT1G04217	102	140	0	66	49	0	19	24	12	10	39	15
AT1G04220	1768	2176	2645	2245	839	780	835	738	291	478	228	152
AT1G04223	47	89	22	47	23	31	15	37	8	0	16	4
AT1G04227	0	0	0	0	0	0	0	0	0	0	0	0
AT1G04230	916	764	1110	760	1204	780	353	695	598	809	1033	800
AT1G04233	0	0	0	0	0	0	0	0	0	0	0	0
AT1G04237	70	120	103	66	45	90	104	55	39	58	11	13
AT1G04240	559	466	370	0	140	159	80	188	178	240	287	326
AT1G04243	0	0	0	0	0	0	0	11	2	0	0	0
AT1G04247	1078	676	1167	1367	639	355	315	663	101	334	104	185
AT1G04250	15122	16969	22692	23187	3808	2671	3243	2487	1729	2120	2322	2551
AT1G04253	0	0	0	0	0	0	0	0	0	0	0	0
AT1G04257	0	0	0	0	0	0	0	0	0	0	0	0
AT1G04260	1292	628	1535	1046	590	632	769	904	579	815	1216	1158
AT1G04263	0	0	0	0	0	0	2	0	0	0	0	0
AT1G04267	27	10	53	32	38	78	41	130	141	106	146	196
AT1G04270	8946	10862	9610	8709	6763	4613	6372	5365	5912	7098	6571	7195
AT1G04273	67	84	49	103	95	178	106	204	343	239	241	362
AT1G04277	143	166	86	264	195	246	215	382	512	442	432	563
AT1G04280	1947	2747	1778	1170	2693	1089	2419	1875	1383	893	960	1078
AT1G04283	0	0	1	0	0	0	0	0	11	0	36	0
AT1G04287	0	0	0	0	1	0	0	0	0	0	0	0
AT1G04290	248	203	230	213	146	300	130	82	113	210	85	81
AT1G04293	0	0	0	0	0	0	0	0	0	0	0	0
AT1G04295	0	0	0	0	0	0	0	0	0	0	0	0
AT1G04297	148	1	362	0	124	156	75	168	121	216	215	137
AT1G04300	6328	6792	5401	8173	10108	8585	6958	8694	7818	8567	7622	9148
AT1G04303	40	0	103	0	69	66	51	83	81	173	43	140
AT1G04307	0	0	0	0	0	0	0	0	0	0	0	0
AT1G04310	524	164	276	578	506	104	430	27	652	362	425	1083
AT1G04313	0	0	0	0	0	0	0	0	0	0	0	0
AT1G04320	0	0	0	0	0	0	0	0	0	0	0	0
AT1G04323	0	0	0	0	0	0	0	0	0	0	0	0
AT1G04327	0	0	0	0	0	0	0	0	0	0	0	0
AT1G04330	544	601	424	911	110	0	24	22	64	2	54	0
AT1G04333	0	0	0	0	0	0	1	0	0	0	0	0
AT1G04337	2	0	0	0	0	0	0	0	0	0	0	0
AT1G04340	2621	2383	1749	3170	1394	1931	1924	1601	1628	1796	1651	2442
AT1G04343	0	0	0	0	0	0	0	0	0	0	0	0
AT1G04347	268	203	107	148	289	617	370	500	381	392	587	569
AT1G04350	302	344	38	678	167	217	182	58	128	334	436	308
AT1G04353	18	8	6	24	12	8	18	2	12	8	0	4
AT1G04357	31	0	100	27	93	26	111	83	125	95	102	139
AT1G04360	328	0	0	410	312	1240	270	466	1012	516	984	788
AT1G04363	0	0	0	0	0	0	0	0	0	0	0	0
AT1G04367	2	0	76	0	0	0	0	2	44	12	9	8
AT1G04370	0	0	0	0	2	0	0	0	0	0	0	0
AT1G04373	0	0	0	0	0	0	0	0	0	0	0	0
AT1G04377	0	0	0	0	0	0	0	0	0	0	0	0
AT1G04380	0	0	0	0	98	70	0	8	16	52	0	162
AT1G04383	0	0	0	0	0	0	0	0	0	0	0	0
AT1G04387	0	0	0	0	0	0	0	0	0	0	2	0
AT1G04390	716	1004	768	1772	1071	1814	1780	1046	1286	813	1833	2067
AT1G04393	0	3	0	0	5	37	6	0	0	10	0	2
AT1G04397	0	0	0	0	0	0	0	3	2	0	3	0
AT1G04400	2687	2523	2916	4584	3187	1997	2839	2917	3454	4616	4353	5119
AT1G04403	0	0	0	0	0	0	26	0	0	0	0	0
AT1G04407	0	0	0	0	0	0	0	0	0	0	0	0
AT1G04410	20819	25625	23646	25797	14765	14329	12365	13803	12091	13937	13253	16090
AT1G04413	0	77	0	0	16	0	5	36	0	133	39	40
AT1G04417	0	133	0	0	18	96	30	116	38	8	46	136
AT1G04420	551	97	230	363	1135	685	621	446	730	972	1455	772
AT1G04423	186	0	78	71	72	0	48	123	37	26	48	12
AT1G04425	282	127	224	628	435	281	666	791	1236	1036	975	990
AT1G04427	0	0	0	0	0	0	0	0	0	12	0	0
AT1G04430	4216	6539	6183	8360	4065	3786	2874	4178	5210	4877	5192	7156
AT1G04433	0	0	0	2	0	2	0	0	0	0	0	0
AT1G04437	0	0	0	23	32	0	0	21	0	0	0	16
AT1G04440	8378	7814	11374	8779	11279	8697	11241	10473	10552	12403	15090	16473
AT1G04443	0	0	0	0	2	0	0	0	0	0	0	0
AT1G04445	0	0	0	0	167	50	105	26	139	24	17	69
AT1G04447	0	0	0	0	0	0	0	0	0	0	0	0
AT1G04450	7	0	0	2	0	6	0	0	1	2	1	0
AT1G04453	0	0	1	0	0	0	0	0	0	0	0	0
AT1G04455	0	0	0	0	0	0	0	0	0	0	0	0
AT1G04463	0	0	0	0	0	0	0	0	0	0	0	0
AT1G04467	0	0	0	40	0	31	34	64	2	4	20	1
AT1G04470	58	0	4	0	0	0	0	0	0	0	0	44
AT1G04473	47	0	76	138	192	0	91	106	129	143	142	149
AT1G04477	307	138	333	452	579	670	684	728	813	726	1097	1021
AT1G04480	5506	4406	5912	4267	4758	3691	3408	4657	5344	4604	4535	5143
AT1G04483	0	0	0	0	0	32	0	0	6	12	8	11
AT1G04487	0	0	0	0	0	0	0	0	0	0	0	0
AT1G04490	1114	2260	1001	572	6	1	128	62	0	22	14	0
AT1G04493	0	0	0	0	0	0	0	0	0	0	0	0
AT1G04497	0	0	0	0	0	0	0	0	0	0	0	0
AT1G04500	0	0	0	0	12	0	0	0	2	12	0	0
AT1G04503	0	0	0	0	0	0	0	0	0	0	0	0
AT1G04507	0	0	0	0	0	0	0	0	0	0	0	0
AT1G04510	2086	1477	2046	1864	2996	2451	1688	1618	2008	1566	2857	3318
AT1G04513	0	4	0	0	0	0	2	0	0	4	0	0
AT1G04517	52	36	43	27	23	26	3	21	4	27	6	4
AT1G04520	1406	1895	1562	1316	2037	1457	1096	1874	1667	1599	1950	1926
AT1G04523	25	19	0	0	55	8	27	19	0	36	6	34
AT1G04527	0	0	0	0	0	0	0	0	0	0	0	0
AT1G04530	1145	2774	1998	2341	1250	775	1020	691	968	674	1045	1074
AT1G04533	0	25	0	0	0	0	0	0	0	0	0	0
AT1G04537	0	0	0	0	0	0	0	0	0	0	0	0
AT1G04540	15	498	719	203	765	347	364	474	894	663	492	425
AT1G04547	13	0	0	0	0	0	0	0	0	2	19	0
AT1G04550	512	1042	1910	1510	792	713	300	270	696	452	574	791
AT1G04555	523	549	314	886	213	359	325	506	299	544	471	473
AT1G04557	0	0	0	0	0	0	0	0	0	1	0	0
AT1G04560	0	1	0	0	6	0	0	0	0	0	0	0
AT1G04563	73	35	0	80	103	50	42	147	63	110	85	79
AT1G04567	0	0	0	0	20	3	2	44	6	10	46	11
AT1G04570	1123	536	0	1341	0	3	0	8	32	0	178	227
AT1G04573	0	0	0	0	0	0	0	0	0	0	0	0
AT1G04577	0	0	0	0	19	10	0	0	13	18	8	0
AT1G04580	5	4	0	7	2	0	1	2	5	4	43	1
AT1G04583	0	0	0	0	0	0	0	0	0	0	0	0
AT1G04587	72	99	6	52	114	83	22	14	72	70	113	156
AT1G04590	1844	646	970	2353	1422	1609	766	1267	1627	1654	1079	1619
AT1G04593	0	0	0	0	0	0	4	0	0	0	0	0
AT1G04597	0	0	64	0	0	0	0	0	0	0	0	0
AT1G04600	1817	907	774	729	367	696	269	65	575	312	481	388
AT1G04603	0	0	0	0	0	0	0	0	0	0	0	0
AT1G04607	0	0	0	0	0	0	0	0	0	0	0	0
AT1G04610	21241	20966	21868	25509	3581	3620	3424	3692	1866	2409	1637	2657
AT1G04620	4	513	1	232	376	101	310	171	603	434	552	702
AT1G04623	0	0	0	0	0	0	0	0	0	0	0	0
AT1G04625	4	4	12	36	0	10	2	0	10	6	1	2
AT1G04630	1678	1588	1729	1816	1663	876	1014	1478	1618	1526	1540	1816
AT1G04635	0	0	442	0	0	96	146	42	58	108	50	84
AT1G04640	326	0	0	218	192	205	434	305	254	270	267	246
AT1G04643	0	0	0	0	0	0	0	0	0	0	0	0
AT1G04645	0	0	0	0	0	0	0	0	0	0	0	0
AT1G04647	1	0	0	0	2	0	0	0	0	0	0	0
AT1G04650	0	233	0	489	177	401	593	277	111	262	327	72
AT1G04653	0	0	0	0	0	13	0	0	3	0	0	0
AT1G04657	0	0	0	0	0	0	0	0	0	0	0	0
AT1G04660	0	0	0	1	0	0	0	0	0	0	0	0
AT1G04667	0	2	0	38	0	0	0	0	0	0	0	0
AT1G04670	0	0	0	0	0	0	0	0	0	0	0	0
AT1G04673	3	0	0	1	0	0	0	0	0	0	0	0
AT1G04677	124	0	440	364	0	0	0	0	0	0	0	0
AT1G04680	4488	6861	4609	4807	1804	2425	2233	2897	3119	2819	3079	4231
AT1G04683	196	196	283	332	2	64	0	0	0	2	0	18
AT1G04687	0	0	0	0	0	0	0	0	0	0	0	0
AT1G04690	5149	3811	2159	4621	3211	2505	3193	3222	3401	3160	2439	4927
AT1G04693	0	0	0	0	0	0	0	0	0	0	0	0
AT1G04697	0	0	17	2	0	0	0	0	16	12	0	6
AT1G04700	504	598	2078	733	20	212	276	324	94	228	24	374
AT1G04703	0	0	0	0	0	0	0	6	0	0	0	0
AT1G04707	0	0	0	0	0	0	0	0	0	0	0	0
AT1G04710	500	880	401	986	1073	974	1148	1322	1422	932	1806	1973
AT1G04713	0	0	0	0	0	0	0	0	0	0	0	0
AT1G04717	0	0	0	0	0	0	0	0	0	0	0	0
AT1G04720	0	0	0	0	0	0	0	0	0	0	0	0
AT1G04723	2	0	0	0	0	0	0	0	2	0	0	0
AT1G04730	586	1835	438	999	2406	2040	2022	2037	1736	2347	2883	2923
AT1G04733	0	0	0	0	0	0	0	0	0	0	0	0
AT1G04737	0	31	0	0	21	10	0	0	0	16	13	55
AT1G04743	0	0	0	0	0	0	0	0	0	0	0	0
AT1G04747	0	0	0	0	0	0	0	0	0	0	0	0
AT1G04750	4506	3839	5297	5394	2212	2562	2134	3511	3011	2921	3397	4736
AT1G04753	0	0	0	0	0	0	0	0	0	8	0	0
AT1G04760	110	132	178	203	257	178	330	404	569	316	649	620
AT1G04763	0	0	0	0	0	0	0	0	0	0	0	0
AT1G04767	0	0	0	0	0	0	0	0	0	0	0	0
AT1G04770	1457	2256	599	2698	1250	916	949	938	384	532	772	769
AT1G04773	0	0	0	0	0	0	0	0	0	0	0	0
AT1G04778	20	4	0	156	34	55	60	6	31	40	0	87
AT1G04780	5057	3919	2756	4272	5314	4702	4197	4635	3373	4048	4518	5204
AT1G04783	0	0	0	31	0	0	0	0	0	0	14	0
AT1G04787	0	0	0	0	1	0	0	0	0	0	0	0
AT1G04790	2101	1334	1042	318	1629	997	1382	1226	1734	1676	2001	2401
AT1G04793	0	69	0	0	0	0	0	0	14	10	9	0
AT1G04797	8	0	70	187	82	92	0	47	22	50	125	38
AT1G04800	0	0	49	0	0	18	0	0	0	10	0	1
AT1G04803	68	66	37	56	0	0	0	0	0	0	0	0
AT1G04807	0	0	0	2	0	0	0	0	0	0	0	0
AT1G04810	3358	2237	2173	2818	1874	1514	2494	2139	2395	2086	2281	2327
AT1G04813	0	0	0	0	0	0	0	0	0	0	0	0
AT1G04817	0	0	0	0	0	20	0	0	14	9	0	17
AT1G04820	26385	30590	27555	31254	19509	12078	13481	17240	13814	15411	16981	22504
AT1G04823	0	0	0	0	0	0	0	0	0	0	0	0
AT1G04827	190	191	28	349	63	278	216	98	246	88	119	230
AT1G04830	1892	1682	1802	1815	1635	2112	2050	1990	1801	2208	3246	3023
AT1G04833	0	0	0	0	0	0	0	0	0	0	0	0
AT1G04837	7	8	0	2	2	0	3	0	0	0	0	0
AT1G04840	387	526	186	1	872	110	339	379	526	80	518	216
AT1G04847	0	0	0	0	0	0	0	0	0	0	0	0
AT1G04850	9696	12899	8156	9714	7840	6645	6425	7721	7149	7626	9159	10985
AT1G04853	58	0	0	0	72	0	0	16	26	21	14	13
AT1G04857	0	2	0	0	0	2	0	0	0	2	2	0
AT1G04860	819	702	1535	547	1125	1419	1487	2379	1862	1769	2038	2447
AT1G04863	2	0	0	0	0	0	0	0	18	0	0	0
AT1G04867	0	0	0	0	0	0	0	0	0	0	0	0
AT1G04870	2147	3911	4586	2421	3197	3641	2363	3324	3790	5063	4847	6461
AT1G04873	0	0	0	0	0	0	0	0	0	0	0	0
AT1G04877	16	0	0	0	48	28	26	0	0	32	2	45
AT1G04880	124	3	0	163	1	38	0	0	0	24	18	24
AT1G04883	0	17	0	0	0	0	17	0	5	2	8	20
AT1G04887	0	0	0	0	0	0	0	0	0	0	0	0
AT1G04890	0	0	0	0	2	0	0	0	0	0	0	0
AT1G04893	167	0	0	0	43	66	13	39	98	50	82	28
AT1G04895	0	0	0	1	0	0	0	0	0	0	0	0
AT1G04897	0	0	0	0	0	0	0	0	0	0	0	0
AT1G04900	1160	339	2213	2072	1876	1791	1165	2245	2176	2104	2298	1672
AT1G04907	30	0	0	76	0	0	10	14	0	0	0	27
AT1G04910	2742	2794	3105	2426	2847	3373	2242	3638	2993	3785	2854	4492
AT1G04913	9	0	0	0	46	58	35	0	14	48	34	154
AT1G04917	0	0	0	0	0	0	0	0	0	0	0	0
AT1G04920	92	0	853	1	246	0	53	0	88	81	0	133
AT1G04923	0	0	220	0	0	0	0	31	0	0	0	0
AT1G04927	53	88	0	117	0	0	0	19	0	0	0	0
AT1G04930	597	478	640	490	292	239	416	206	362	332	188	346
AT1G04933	0	11	0	0	0	0	0	0	0	0	0	0
AT1G04937	0	0	0	0	0	0	0	0	0	0	0	0
AT1G04940	155	96	149	299	205	94	138	100	129	182	114	107
AT1G04943	0	0	0	0	0	0	0	0	0	0	0	0
AT1G04945	115	76	249	602	579	607	633	470	327	310	148	497
AT1G04947	0	0	0	0	0	0	0	0	0	0	0	0
AT1G04950	4992	1878	2006	1142	3043	3294	1657	4166	2833	3566	5204	6081
AT1G04953	0	0	0	0	0	0	0	0	0	0	0	0
AT1G04957	0	0	0	0	0	0	0	0	0	0	0	0
AT1G04960	3470	2764	3332	3784	3100	3003	3011	3698	3287	2690	3231	3936
AT1G04963	0	0	0	0	0	0	0	0	0	0	0	0
AT1G04967	0	0	0	0	0	0	0	0	0	1	0	0
AT1G04970	4050	2817	6258	4361	3277	2660	2512	1494	1726	2797	2436	2885
AT1G04973	143	0	223	53	237	37	137	219	204	292	292	464
AT1G04977	0	0	0	0	0	0	0	0	0	0	0	0
AT1G04980	6642	7046	5145	7559	5094	2978	2882	6186	3104	3959	4356	5747
AT1G04983	0	0	0	0	0	0	0	0	0	8	0	0
AT1G04985	4238	3069	5832	5966	2509	2004	4149	2810	2745	2719	3792	3607
AT1G04987	0	0	0	0	0	0	0	0	0	0	0	0
AT1G04990	4882	5773	3486	7666	2880	2302	2153	3406	3127	3434	3624	4652
AT1G04993	0	0	0	0	0	0	0	0	0	0	0	0
AT1G04997	0	50	110	0	76	2	34	46	18	47	4	22
AT1G05000	629	853	1173	1139	1048	616	370	714	182	166	452	270
AT1G05003	0	0	0	0	0	0	0	0	0	0	0	0
AT1G05005	0	0	0	0	0	0	0	0	0	0	0	0
AT1G05007	0	0	0	0	0	0	0	0	0	0	0	0
AT1G05010	1915	2444	1812	1780	36	18	277	112	52	113	100	305
AT1G05013	0	0	0	0	0	0	0	27	0	0	0	0
AT1G05017	29	37	0	0	14	0	10	10	1	0	0	1
AT1G05020	0	512	164	0	1	123	0	54	0	0	0	0
AT1G05023	72	2	0	0	34	2	2	38	2	9	4	20
AT1G05027	0	0	0	0	0	0	0	0	0	0	0	0
AT1G05030	594	1001	732	1447	882	548	698	1318	715	702	968	1234
AT1G05033	12	12	13	25	0	10	17	1	0	6	5	2
AT1G05035	53	0	0	0	0	0	0	0	0	0	0	0
AT1G05037	0	0	0	0	0	0	0	0	0	0	0	0
AT1G05040	0	0	0	0	0	0	0	4	0	0	0	0
AT1G05043	76	296	193	128	84	6	0	222	180	34	130	127
AT1G05047	0	0	0	0	0	0	2	0	0	0	0	0
AT1G05053	0	0	0	0	0	0	0	0	0	0	0	0
AT1G05055	380	1751	1136	617	584	152	538	814	451	671	563	1144
AT1G05057	0	0	0	0	0	0	0	0	0	0	0	0
AT1G05060	686	440	238	448	84	214	357	116	220	318	142	488
AT1G05065	64	0	0	220	2	2	0	0	0	42	0	33
AT1G05067	0	0	0	0	0	0	0	0	0	0	0	0
AT1G05070	1336	2373	1099	2371	2345	2218	1691	2120	2031	2478	3077	3298
AT1G05073	0	0	0	0	0	0	0	0	0	0	0	0
AT1G05077	28	0	0	26	0	15	15	21	18	12	23	17
AT1G05080	0	0	0	1	0	0	0	0	1	0	1	0
AT1G05083	0	0	0	0	25	0	0	5	0	9	0	9
AT1G05085	0	0	0	0	0	0	0	0	0	0	0	0
AT1G05087	288	87	0	29	79	264	192	182	224	170	297	327
AT1G05090	162	195	50	110	157	165	164	270	205	149	203	300
AT1G05093	0	0	0	0	0	0	0	0	0	0	0	0
AT1G05097	0	0	0	0	0	0	0	0	0	0	0	0
AT1G05100	461	4	74	311	72	197	202	205	93	124	146	116
AT1G05103	0	0	0	0	0	2	0	0	0	0	0	0
AT1G05107	6	0	0	0	0	0	0	0	4	0	0	0
AT1G05113	0	0	0	0	0	0	0	0	0	0	0	0
AT1G05117	0	0	0	0	0	0	2	0	0	0	0	0
AT1G05120	3683	1930	3366	3218	2746	2847	1864	1884	1673	2578	3079	2670
AT1G05123	0	31	0	23	0	0	0	0	0	1	4	0
AT1G05127	0	0	0	0	0	0	0	0	0	0	0	0
AT1G05133	0	0	0	0	0	0	0	0	0	0	36	0
AT1G05136	0	0	0	0	0	0	0	0	0	0	0	0
AT1G05137	0	0	0	0	0	0	0	0	0	0	0	0
AT1G05140	1	332	209	21	155	5	227	62	66	345	202	236
AT1G05143	40	0	98	35	41	98	46	33	63	115	48	36
AT1G05147	0	0	0	0	0	0	0	0	0	0	0	0
AT1G05150	2506	2672	2228	2251	2263	799	1107	1442	1272	1800	2143	2094
AT1G05153	100	44	30	0	54	6	42	18	42	21	14	33
AT1G05160	1366	485	668	404	2281	1818	1616	2729	1736	2203	3209	3336
AT1G05163	7	0	0	0	3	14	1	5	3	2	1	10
AT1G05170	2714	4341	3329	5912	3577	2749	4017	3695	2281	3929	2771	2960
AT1G05173	0	0	0	0	0	31	0	0	0	0	0	0
AT1G05177	0	0	0	1	0	0	0	0	0	0	0	0
AT1G05180	3078	1738	3086	1409	2382	1335	2059	2495	1550	2130	2742	3307
AT1G05183	0	0	0	0	2	0	0	0	0	1	0	0
AT1G05187	0	0	0	0	0	0	0	0	0	0	0	0
AT1G05190	51	1044	1548	120	259	452	721	684	703	702	575	808
AT1G05193	0	0	0	0	0	0	0	0	0	0	0	0
AT1G05197	0	0	0	0	0	0	0	0	0	0	0	0
AT1G05200	100	4	0	171	628	227	507	178	246	124	516	410
AT1G05203	0	0	4	23	22	10	26	25	26	49	19	34
AT1G05205	1364	1102	1392	1782	893	1138	878	886	791	825	996	1074
AT1G05207	60	0	0	13	37	96	17	46	28	27	23	31
AT1G05210	544	848	1046	988	896	438	921	651	589	1048	770	1276
AT1G05213	430	33	405	477	369	304	223	339	312	230	155	90
AT1G05217	0	0	0	0	0	0	0	0	0	0	0	0
AT1G05220	967	439	440	423	915	1128	376	638	815	880	957	936
AT1G05223	5	0	0	10	0	0	0	7	0	7	0	0
AT1G05227	7	62	17	0	0	0	0	0	0	2	0	2
AT1G05230	71	85	7	3	66	121	67	53	128	59	136	41
AT1G05233	0	0	0	0	0	0	0	0	0	0	0	0
AT1G05237	0	0	0	0	8	0	0	0	0	0	0	0
AT1G05240	301	117	449	325	755	460	961	565	698	636	420	632
AT1G05243	0	0	0	0	0	0	0	0	0	0	0	0
AT1G05247	0	0	0	0	0	0	0	0	0	0	0	0
AT1G05250	14	26	14	10	8	7	8	26	10	12	14	8
AT1G05253	0	0	0	0	0	0	0	0	0	0	0	0
AT1G05257	0	0	0	0	0	0	0	0	0	0	0	0
AT1G05260	9962	7242	10283	8231	2811	4216	2251	3119	2430	3283	2351	3175
AT1G05263	0	0	0	0	0	0	0	0	0	0	0	0
AT1G05267	0	0	0	0	0	0	0	0	0	0	0	0
AT1G05270	3000	2222	3604	2107	2385	1206	1928	1911	1507	1701	1779	1880
AT1G05273	0	0	0	0	0	0	0	0	0	0	0	0
AT1G05277	677	602	396	762	693	642	557	732	535	878	830	823
AT1G05280	4305	2175	1748	3028	214	593	170	382	222	377	259	182
AT1G05283	0	0	0	0	0	0	0	0	0	0	0	0
AT1G05287	0	0	0	0	0	8	0	0	0	2	0	0
AT1G05290	0	0	0	0	60	0	0	8	0	20	1	0
AT1G05291	0	0	1	0	0	0	0	0	0	0	0	0
AT1G05293	0	0	0	50	20	0	0	22	28	12	4	33
AT1G05297	0	0	50	0	10	0	2	19	22	30	9	35
AT1G05300	1046	602	724	661	1105	1257	1158	1031	479	703	771	689
AT1G05303	0	0	0	0	0	0	0	0	0	0	0	0
AT1G05307	0	0	0	0	0	0	0	0	0	0	0	0
AT1G05310	1454	3175	882	3654	0	2	0	0	56	2	0	147
AT1G05313	0	0	0	0	0	0	0	0	0	0	0	0
AT1G05317	89	141	108	294	110	172	91	139	93	50	42	46
AT1G05320	3542	4860	8243	4105	1826	634	1653	833	621	741	493	452
AT1G05323	0	0	0	0	0	0	0	0	0	0	0	0
AT1G05327	0	0	0	0	0	0	0	0	0	0	0	0
AT1G05330	0	0	69	0	0	0	0	0	0	2	0	0
AT1G05333	0	0	0	0	0	0	0	0	0	0	0	0
AT1G05337	0	0	0	0	0	0	0	0	0	0	0	0
AT1G05340	1016	2030	1802	1506	422	228	441	324	226	326	235	147
AT1G05343	0	0	0	13	5	0	12	5	5	11	4	14
AT1G05347	0	0	0	0	0	0	0	0	0	0	0	0
AT1G05350	2772	3974	3044	2666	3204	3594	2940	4021	4585	4599	5138	5977
AT1G05353	0	0	0	0	0	0	0	0	0	0	0	0
AT1G05357	0	0	0	0	0	0	0	0	0	0	0	0
AT1G05360	3871	1562	3624	5548	4557	2602	2792	5200	4792	5079	6326	6778
AT1G05363	0	0	0	0	1	10	0	0	2	0	0	6
AT1G05367	0	0	0	0	0	0	0	19	0	0	0	0
AT1G05370	106	0	1	0	225	0	72	150	40	4	42	51
AT1G05373	0	0	0	0	0	0	0	0	0	0	0	0
AT1G05377	0	0	0	0	0	0	0	2	0	0	3	0
AT1G05380	6451	5129	4391	3376	6951	5867	6209	6346	6895	6659	6674	6516
AT1G05383	0	0	0	0	58	0	0	0	0	0	0	0
AT1G05385	548	775	698	163	819	601	549	1100	728	643	550	817
AT1G05387	0	0	0	0	0	0	0	0	0	0	0	0
AT1G05390	0	0	0	0	0	0	0	0	0	0	0	0
AT1G05397	125	0	43	215	93	0	1	95	12	80	83	105
AT1G05400	285	261	0	465	146	2	163	237	121	90	0	141
AT1G05407	0	0	0	0	0	0	0	0	0	0	0	0
AT1G05410	768	732	890	746	1574	524	1124	973	1847	1972	2239	2513
AT1G05413	0	0	0	0	0	0	0	0	0	0	0	0
AT1G05417	0	0	0	0	0	0	0	0	0	0	0	0
AT1G05420	0	8	0	330	191	330	156	216	60	158	108	163
AT1G05423	0	0	0	0	0	0	0	0	0	0	0	0
AT1G05427	0	0	0	0	0	0	0	0	0	0	0	0
AT1G05430	838	40	353	1062	784	622	357	999	652	1120	690	1152
AT1G05433	0	0	0	0	0	0	0	0	0	0	0	0
AT1G05440	190	0	430	178	335	1072	599	1047	999	473	647	893
AT1G05443	0	0	0	0	0	0	6	0	0	0	0	0
AT1G05447	0	0	0	0	0	0	0	0	0	0	0	0
AT1G05450	0	0	0	0	0	0	0	0	0	0	0	19
AT1G05453	0	0	0	0	0	0	0	0	0	0	0	0
AT1G05460	708	120	812	51	653	600	580	1315	572	831	478	377
AT1G05463	300	386	249	435	43	13	12	37	43	72	31	32
AT1G05467	901	1062	927	1175	2298	1316	1291	2109	2378	2697	3299	3691
AT1G05470	466	893	2017	1300	234	620	278	984	450	378	304	304
AT1G05473	0	0	0	0	0	0	0	0	0	0	0	0
AT1G05477	0	0	0	0	1	0	0	0	0	0	0	0
AT1G05483	0	31	0	0	0	0	0	0	0	0	0	0
AT1G05487	0	5	0	0	0	0	0	0	0	0	0	0
AT1G05490	132	0	444	2	2	0	0	50	98	80	100	43
AT1G05493	0	0	0	0	0	0	0	0	8	0	0	7
AT1G05497	0	0	0	0	0	0	0	11	0	0	0	0
AT1G05500	3770	3680	2583	2963	2820	990	1766	2084	1827	2040	1897	2619
AT1G05507	0	0	0	0	0	0	0	0	0	0	0	0
AT1G05510	0	0	0	2	1	0	0	0	0	0	0	0
AT1G05517	322	0	0	30	289	371	299	161	196	140	148	261
AT1G05520	1805	1330	3035	4595	2097	1949	2426	3067	2065	2090	2095	3002
AT1G05523	0	0	0	0	0	0	0	0	0	0	0	0
AT1G05527	22	0	1	0	0	0	0	0	0	0	10	0
AT1G05530	88	440	52	969	113	122	81	44	14	305	28	133
AT1G05533	0	67	0	0	0	0	0	0	0	0	0	0
AT1G05537	0	0	0	0	0	0	0	0	0	0	0	0
AT1G05540	196	239	0	402	0	0	2	0	52	2	32	56
AT1G05543	0	0	0	0	0	0	0	0	0	0	0	0
AT1G05547	0	0	0	0	0	0	0	0	0	0	0	0
AT1G05550	57	13	0	0	0	2	0	0	0	0	0	0
AT1G05553	0	0	0	5	0	0	2	0	4	0	0	0
AT1G05557	106	154	147	45	225	259	255	124	389	349	306	312
AT1G05560	0	0	0	0	0	0	0	0	0	0	0	0
AT1G05562	0	0	0	0	0	0	0	0	0	0	0	0
AT1G05563	0	0	0	0	0	0	0	0	0	0	0	0
AT1G05567	0	0	2	0	0	0	0	0	0	0	0	0
AT1G05570	5971	6209	7035	6080	12810	12135	11532	10176	10742	9695	10794	11379
AT1G05575	144	72	2	283	347	348	548	131	102	321	225	293
AT1G05577	84	0	0	389	512	559	129	269	162	348	91	105
AT1G05580	0	164	0	164	35	235	0	0	0	0	10	0
AT1G05583	0	0	0	0	0	0	0	0	0	0	0	0
AT1G05587	0	0	0	0	0	0	0	0	0	0	0	0
AT1G05590	708	238	332	1657	739	758	1143	1296	1100	1060	1431	1244
AT1G05593	0	0	0	0	0	0	0	0	0	0	0	0
AT1G05597	0	0	0	0	0	0	0	0	0	0	0	0
AT1G05600	53	0	6	369	390	0	398	426	238	266	118	366
AT1G05603	0	0	0	0	0	0	0	0	0	0	0	0
AT1G05607	0	0	16	0	0	0	0	0	0	0	0	0
AT1G05610	213	295	326	1244	1	1	70	2	70	172	53	26
AT1G05613	0	0	1	2	2	1	1	0	0	0	0	0
AT1G05615	0	0	0	0	0	0	1	0	0	0	0	0
AT1G05617	0	0	0	2	0	0	0	0	0	0	0	0
AT1G05620	2921	5831	3702	1996	3115	2781	2485	2760	3584	3413	4167	5393
AT1G05623	0	0	0	0	0	0	0	0	0	0	0	0
AT1G05627	0	0	0	0	0	0	0	0	0	0	0	0
AT1G05630	314	246	234	1548	1619	1242	927	594	787	1562	1337	1555
AT1G05633	0	0	0	0	0	0	0	6	0	0	0	0
AT1G05637	0	0	0	0	0	0	0	0	0	0	0	0
AT1G05640	481	1059	240	975	1387	397	170	386	436	852	605	831
AT1G05643	0	0	0	0	0	0	0	0	0	4	0	0
AT1G05647	0	0	0	0	0	0	0	0	0	0	0	0
AT1G05650	2611	2411	1690	1114	370	951	751	1110	214	190	56	385
AT1G05653	0	0	4	0	0	0	0	0	0	0	0	0
AT1G05657	0	0	0	0	0	0	0	0	0	0	0	0
AT1G05660	1948	2501	1847	1904	682	905	560	355	511	384	423	332
AT1G05663	0	0	0	0	0	0	0	0	0	0	0	0
AT1G05667	0	0	0	0	0	0	0	0	0	0	0	0
AT1G05670	288	1010	1789	838	1034	1286	1332	1701	2195	1378	1976	1774
AT1G05673	0	0	0	0	0	0	0	0	0	0	0	0
AT1G05675	4	0	0	0	5	1	1	0	141	1	31	156
AT1G05680	1816	1515	1076	758	4898	3433	4137	5555	3453	4414	6423	6422
AT1G05683	0	0	0	0	0	0	0	0	0	0	0	0
AT1G05687	0	44	0	0	56	109	47	36	61	73	92	73
AT1G05690	0	0	0	0	0	4	110	54	0	0	0	0
AT1G05693	0	0	0	2	9	0	0	0	0	0	0	0
AT1G05697	0	0	0	0	0	0	0	0	0	0	0	0
AT1G05700	2	0	0	0	32	8	14	2	204	486	32	306
AT1G05703	0	0	106	0	0	13	0	0	0	0	21	0
AT1G05707	0	0	0	0	0	0	0	0	0	0	0	0
AT1G05710	1416	2107	919	1015	3748	1834	3127	3337	1778	1868	2317	2834
AT1G05713	0	0	0	0	0	0	0	0	0	0	0	0
AT1G05717	0	0	1	0	0	1	0	0	0	0	0	0
AT1G05720	1186	1240	1219	993	716	402	865	486	552	1029	545	749
AT1G05723	0	0	0	0	0	0	0	0	0	0	0	0
AT1G05727	0	0	0	0	0	0	0	0	0	0	0	0
AT1G05730	51	152	0	152	183	298	89	400	160	153	247	424
AT1G05733	0	0	0	0	0	0	0	0	0	0	0	0
AT1G05737	0	0	0	0	0	2	0	0	0	0	0	0
AT1G05740	1	0	0	0	35	0	0	0	24	0	0	0
AT1G05747	0	34	66	74	0	0	46	0	23	0	0	20
AT1G05750	37	4	221	203	92	691	327	265	761	903	383	888
AT1G05753	0	0	0	0	0	0	0	0	0	0	0	0
AT1G05757	0	0	0	0	21	0	0	0	0	0	0	0
AT1G05760	0	0	0	0	0	0	0	0	0	0	0	0
AT1G05763	0	0	0	0	0	0	0	14	21	6	36	27
AT1G05767	0	0	0	0	0	0	0	0	0	0	0	0
AT1G05770	340	419	1035	432	0	0	46	0	56	0	68	0
AT1G05773	132	0	167	104	407	400	266	389	265	269	350	493
AT1G05777	0	59	32	0	4	22	26	12	6	22	12	11
AT1G05780	880	833	1231	860	654	452	314	436	594	473	690	635
AT1G05783	93	2	124	0	0	0	51	0	93	16	0	18
AT1G05785	1151	388	2231	1181	572	950	600	855	652	1339	1700	1204
AT1G05787	0	0	0	0	0	0	0	0	0	0	0	0
AT1G05790	2515	918	966	1216	1690	1133	1324	1544	1221	1233	2744	3271
AT1G05793	0	0	0	0	0	0	0	0	0	0	0	0
AT1G05797	0	0	0	0	0	0	0	0	0	0	0	0
AT1G05800	31	0	0	0	0	0	0	0	0	0	0	0
AT1G05803	0	0	0	0	0	0	0	0	0	0	0	0
AT1G05805	4219	2727	5065	4722	3409	2944	2542	3184	4245	3563	3655	4754
AT1G05807	64	0	114	0	0	0	0	0	0	0	0	0
AT1G05810	1738	1520	595	479	778	601	807	855	635	805	433	1121
AT1G05813	603	605	323	466	0	0	30	0	2	0	0	0
AT1G05817	0	0	0	0	0	0	0	0	0	0	0	0
AT1G05820	506	360	482	474	163	30	209	220	56	122	171	146
AT1G05823	0	0	0	0	0	55	0	0	0	0	0	0
AT1G05827	0	0	0	0	0	0	0	0	0	8	0	0
AT1G05830	4161	3034	4508	6580	8177	5363	4748	6222	8030	7156	9912	11863
AT1G05833	29	0	2	0	40	110	0	71	2	22	0	22
AT1G05835	7	39	8	46	46	54	68	69	26	43	44	38
AT1G05837	0	0	0	0	0	0	0	0	0	0	0	0
AT1G05840	2898	1880	2824	3312	2615	2892	2580	3107	2993	3598	3116	4599
AT1G05843	0	30	0	0	0	0	0	0	0	0	0	0
AT1G05847	0	0	0	0	0	0	0	0	0	0	0	0
AT1G05850	13056	15379	13463	14726	6160	4977	4599	4680	2993	4216	4593	3643
AT1G05853	0	0	0	0	0	0	0	0	0	0	0	0
AT1G05857	0	0	0	0	0	0	0	0	0	0	0	0
AT1G05860	1710	1312	1337	620	1199	552	1112	1926	1397	1499	2480	2660
AT1G05863	0	0	0	0	0	0	0	0	0	0	0	0
AT1G05867	0	0	0	0	14	0	0	0	8	4	4	0
AT1G05870	5275	6146	4787	4920	8215	8191	5785	10230	9507	12258	13941	18356
AT1G05873	0	0	0	0	0	0	0	0	0	0	0	0
AT1G05880	2	0	0	0	0	0	0	0	34	116	192	34
AT1G05887	0	0	0	0	0	0	0	0	0	0	0	0
AT1G05890	4443	3525	4422	4018	5082	3966	4765	5134	5175	5793	7707	8611
AT1G05893	0	0	0	0	0	0	0	0	0	0	0	0
AT1G05894	1667	2180	1823	3760	16	132	6	40	151	266	16	0
AT1G05897	0	0	0	0	0	0	0	0	0	0	0	0
AT1G05900	2824	661	3546	3467	2196	1412	2925	2087	1975	1720	2955	2286
AT1G05903	0	0	0	0	0	1	0	0	0	0	0	0
AT1G05907	2	0	0	0	4	0	0	0	0	0	0	0
AT1G05910	2526	3730	2485	2301	2498	2618	1649	3033	2204	2308	2262	3113
AT1G05913	0	0	0	0	0	0	0	6	0	4	4	0
AT1G05917	0	0	0	0	0	0	0	0	0	0	0	0
AT1G05920	2	0	0	1	0	0	0	0	0	0	0	0
AT1G05927	0	0	0	0	0	0	0	0	0	0	0	0
AT1G05930	6	0	0	0	0	0	0	0	0	0	0	0
AT1G05933	0	0	188	0	71	8	64	10	32	12	28	85
AT1G05937	0	0	0	0	0	0	88	0	0	0	22	0
AT1G05940	2246	1649	2167	727	4105	3961	3280	2455	3335	3635	4358	4473
AT1G05943	0	0	0	0	0	1	0	0	0	0	0	0
AT1G05947	0	0	0	0	0	0	0	0	0	0	0	0
AT1G05950	932	344	766	2626	1588	689	1207	1658	1439	1337	1745	1781
AT1G05953	0	0	0	0	0	0	0	0	0	0	0	0
AT1G05957	0	0	0	0	0	0	0	0	0	0	0	0
AT1G05960	4257	6436	2648	3092	3192	3491	3138	2762	1794	2833	3078	3994
AT1G05963	30	0	0	0	37	0	0	0	0	0	0	0
AT1G05967	0	0	0	0	0	0	0	0	5	0	0	0
AT1G05970	462	575	462	268	509	646	247	933	753	632	823	1155
AT1G05973	0	0	0	0	0	0	0	0	0	0	0	0
AT1G05977	0	0	0	0	6	12	24	26	51	22	96	15
AT1G05980	0	0	0	0	0	0	0	0	0	0	0	0
AT1G05983	0	0	0	0	0	0	0	0	0	4	0	0
AT1G05987	0	0	0	0	0	0	0	39	0	18	0	0
AT1G05990	72	190	230	120	146	188	2	42	1	22	127	101
AT1G05993	0	2	2	0	2	0	0	6	0	10	2	0
AT1G05997	0	0	0	0	17	0	0	0	0	5	0	1
AT1G06000	0	0	0	0	2	0	0	0	0	0	0	0
AT1G06002	0	0	0	1	0	0	0	0	0	0	0	0
AT1G06003	0	0	0	0	0	0	0	0	0	0	0	0
AT1G06007	0	1	0	0	0	0	0	0	0	0	4	0
AT1G06010	489	650	825	350	504	174	440	161	297	525	467	369
AT1G06013	0	0	0	0	0	0	0	0	0	0	0	0
AT1G06017	33	56	57	0	87	55	80	71	60	78	107	119
AT1G06020	94	643	239	1	75	0	6	92	32	0	8	2
AT1G06023	0	0	0	0	0	0	0	0	0	0	0	0
AT1G06027	40	10	41	109	0	0	0	0	0	0	0	0
AT1G06030	4	0	10	320	6	224	2	2	0	4	0	0
AT1G06033	79	128	2	75	205	213	116	71	187	217	289	359
AT1G06037	197	1149	875	847	0	6	0	10	47	0	0	27
AT1G06040	4419	4659	5533	3593	2836	2662	3389	1889	2700	2415	2800	2320
AT1G06043	0	0	0	0	0	0	0	0	22	16	0	0
AT1G06045	0	0	0	0	0	0	0	0	0	0	0	0
AT1G06047	0	0	82	1	0	0	0	0	0	0	0	0
AT1G06050	186	771	507	1	102	272	369	316	481	196	340	398
AT1G06053	0	1	0	0	0	0	0	4	0	0	0	0
AT1G06057	0	1	0	0	0	0	0	0	0	0	0	0
AT1G06060	916	1536	1085	1265	1382	565	906	1389	1735	1441	1634	2397
AT1G06063	0	0	0	0	0	0	0	0	0	0	0	0
AT1G06067	0	0	0	0	0	0	0	0	0	0	0	0
AT1G06070	1630	307	2144	2065	2230	1081	934	1283	910	1547	1501	1147
AT1G06073	0	0	0	0	0	0	0	28	0	0	0	0
AT1G06080	242	424	280	107	523	310	353	170	214	26	103	110
AT1G06083	363	218	356	452	545	857	678	597	816	909	585	673
AT1G06087	0	0	0	0	27	0	28	90	42	25	35	79
AT1G06090	8671	12211	12050	15397	1973	926	1126	689	670	641	849	1041
AT1G06093	0	0	0	0	0	0	0	0	0	0	0	0
AT1G06097	0	0	0	0	0	0	0	0	0	0	0	0
AT1G06100	0	0	0	0	43	38	0	16	0	38	69	20
AT1G06103	0	0	0	0	0	0	0	0	0	0	0	0
AT1G06110	4574	3756	4704	3927	3744	2429	2007	3973	2846	3098	2833	3890
AT1G06113	27	196	86	144	56	46	0	18	39	32	38	16
AT1G06117	0	0	0	0	0	0	0	0	0	0	0	0
AT1G06120	1116	1118	339	1551	349	517	269	444	173	184	331	240
AT1G06123	0	18	0	0	2	1	9	20	26	0	0	6
AT1G06127	0	0	0	0	0	0	0	0	0	0	0	0
AT1G06130	1539	1383	815	794	1553	922	1276	1236	1808	1390	1802	2694
AT1G06133	0	0	0	0	0	0	0	0	0	0	0	0
AT1G06135	0	2	0	0	1	0	0	0	0	0	0	0
AT1G06137	0	2	0	0	0	0	0	0	0	0	0	0
AT1G06140	100	0	0	796	73	391	105	260	84	212	120	408
AT1G06143	0	58	0	0	28	174	2	133	398	53	308	416
AT1G06147	0	0	2	20	8	1	0	0	0	0	0	0
AT1G06148	0	3	427	40	0	172	9	21	12	1	0	3
AT1G06150	1578	708	809	600	474	1600	980	428	815	520	1038	623
AT1G06153	0	0	0	0	0	0	0	0	0	0	0	0
AT1G06157	0	0	0	0	0	0	0	0	0	0	0	0
AT1G06160	0	0	0	0	4	0	0	0	52	0	0	0
AT1G06163	54	0	0	0	0	0	34	0	0	0	0	0
AT1G06170	242	31	0	2	0	0	0	2	0	0	0	0
AT1G06173	25	16	175	19	100	75	92	113	90	71	90	159
AT1G06177	0	0	0	0	0	2	0	2	0	0	0	2
AT1G06180	670	798	377	417	1608	1929	1879	1528	2304	2099	1877	2461
AT1G06187	4	0	0	0	0	0	0	0	0	0	0	0
AT1G06190	871	922	1239	2000	2798	1342	1891	2325	1919	2148	2433	2758
AT1G06197	80	45	32	41	12	67	7	47	8	2	3	11
AT1G06200	2712	2456	2842	2400	2396	1532	1849	1871	1946	2070	2157	2792
AT1G06203	15	9	22	6	1	20	0	27	0	0	0	4
AT1G06207	157	97	0	119	262	230	195	250	240	197	268	287
AT1G06210	1993	2722	488	3071	2071	1851	2689	1886	2155	2232	1617	2651
AT1G06213	0	0	0	0	0	0	0	0	0	0	0	0
AT1G06217	18	0	0	16	12	8	0	8	5	4	0	0
AT1G06220	4508	2045	2676	5098	3774	2271	2273	3309	2605	3484	3647	4135
AT1G06225	0	0	0	0	58	52	2	0	8	25	28	0
AT1G06227	390	506	390	613	1520	946	1107	1455	1349	1649	1686	2529
AT1G06230	3896	6524	6664	5603	7330	6483	6467	4810	5284	4956	5114	6187
AT1G06233	0	0	0	0	0	0	0	0	0	0	0	0
AT1G06237	0	0	0	0	0	0	0	0	0	0	0	0
AT1G06240	845	799	1115	955	1261	1010	639	547	608	1149	1394	1640
AT1G06243	0	0	0	0	0	0	0	0	0	0	0	0
AT1G06247	0	0	0	0	0	0	0	0	0	0	0	0
AT1G06250	77	346	322	459	479	435	454	573	545	702	634	1131
AT1G06253	0	0	0	0	0	0	0	0	0	0	0	0
AT1G06257	0	0	0	0	0	0	0	0	0	0	0	0
AT1G06260	0	0	0	0	0	0	2	2	2	0	0	4
AT1G06263	0	0	2	2	6	4	4	0	4	6	2	6
AT1G06265	405	177	219	617	769	312	657	803	1031	929	955	959
AT1G06267	34	53	88	71	78	67	63	96	90	56	88	126
AT1G06270	167	336	409	2	428	306	227	609	563	288	619	283
AT1G06273	36	48	109	60	73	65	68	96	91	86	65	109
AT1G06277	26	83	98	46	134	64	106	124	116	72	123	180
AT1G06280	0	0	2	0	0	0	0	0	0	0	0	0
AT1G06283	74	149	197	175	308	160	169	237	187	165	227	302
AT1G06287	15	3	0	17	8	30	4	14	6	2	28	32
AT1G06290	3172	1890	2629	3330	2564	1370	1680	2384	3040	2329	2881	3513
AT1G06293	0	0	0	0	0	0	0	0	0	0	0	0
AT1G06297	0	0	0	0	0	0	0	0	0	0	0	0
AT1G06303	0	0	0	0	0	0	0	0	0	0	0	0
AT1G06307	22	0	0	3	61	0	6	0	2	2	14	14
AT1G06310	84	0	2	246	1154	402	586	843	810	655	1185	1006
AT1G06313	0	0	0	0	0	0	0	0	5	0	2	0
AT1G06317	0	0	0	0	0	0	0	0	0	0	0	0
AT1G06320	79	0	0	0	442	174	246	152	173	127	237	125
AT1G06323	0	0	0	0	0	0	0	0	0	0	0	0
AT1G06327	0	0	0	0	0	0	0	0	0	0	0	0
AT1G06330	296	0	636	180	18	17	82	12	19	15	64	5
AT1G06333	0	0	0	0	0	0	0	0	0	0	2	2
AT1G06337	0	0	0	0	0	0	0	0	0	0	0	0
AT1G06340	0	0	0	0	0	0	0	3	0	5	0	0
AT1G06343	0	0	0	0	0	0	0	0	0	0	0	0
AT1G06347	0	0	0	0	0	0	0	0	0	0	0	0
AT1G06350	0	0	0	1	0	0	0	0	0	0	0	0
AT1G06353	0	0	0	0	0	0	0	0	0	0	0	0
AT1G06357	2	0	0	0	0	0	0	0	0	0	0	0
AT1G06360	0	0	0	0	0	0	0	0	0	0	0	0
AT1G06363	0	0	0	0	0	0	0	0	0	0	0	0
AT1G06373	0	0	0	0	0	0	0	0	0	0	16	0
AT1G06377	0	0	0	0	0	0	0	0	0	0	0	0
AT1G06380	565	0	0	630	653	438	386	600	416	383	591	440
AT1G06383	0	0	0	0	0	23	16	1	0	17	0	18
AT1G06387	0	0	0	4	0	0	0	0	0	1	0	0
AT1G06390	3391	3699	3368	3260	2819	3044	2814	2305	2030	2830	3563	4417
AT1G06393	0	0	0	0	0	2	0	0	0	0	0	0
AT1G06397	0	0	0	0	0	0	0	0	0	0	0	0
AT1G06400	2514	2810	1408	2484	1811	673	1352	1089	1204	1579	1340	1081
AT1G06403	0	0	0	0	0	0	0	0	0	0	0	0
AT1G06407	0	0	0	0	0	0	0	0	0	0	0	0
AT1G06410	6993	6831	9973	9084	6180	3664	5491	6889	4486	6566	5944	6783
AT1G06413	0	0	0	0	0	0	0	0	0	0	0	0
AT1G06417	0	0	0	0	0	0	0	0	0	0	0	0
AT1G06420	361	586	804	218	492	153	235	168	302	336	272	370
AT1G06423	0	0	0	0	0	0	0	0	0	0	0	0
AT1G06427	0	0	0	0	0	0	0	0	0	0	0	0
AT1G06430	38	663	740	1466	1112	734	409	666	798	648	621	387
AT1G06433	0	0	0	0	0	0	0	0	0	0	0	0
AT1G06437	0	0	0	0	0	0	0	0	0	0	0	0
AT1G06440	0	0	0	0	245	0	0	355	154	521	284	247
AT1G06443	0	0	0	0	0	0	0	0	0	0	0	0
AT1G06447	0	0	0	0	0	0	0	0	0	0	0	0
AT1G06450	8	6	58	52	29	30	25	46	42	17	32	65
AT1G06453	0	0	0	0	0	0	0	0	0	0	0	0
AT1G06457	6	0	12	0	0	4	0	22	5	12	21	8
AT1G06460	19	345	0	343	212	483	253	346	182	208	258	408
AT1G06463	13	0	37	0	8	38	0	31	14	29	38	29
AT1G06467	0	0	0	0	0	0	0	0	0	0	0	0
AT1G06470	2431	3277	4019	3029	2134	1127	1862	2327	2417	1879	2513	2518
AT1G06473	340	232	0	434	115	0	95	129	144	205	235	297
AT1G06475	0	0	0	0	0	0	0	0	0	0	0	0
AT1G06480	0	0	2	0	0	0	0	0	0	0	0	0
AT1G06483	25	74	96	2	104	121	60	218	251	127	273	376
AT1G06487	84	38	0	21	46	0	12	15	32	47	31	36
AT1G06490	467	330	1583	1063	612	622	352	150	437	190	1000	203
AT1G06493	0	0	0	0	18	0	0	0	0	0	0	0
AT1G06497	0	0	14	0	0	0	0	0	0	0	0	0
AT1G06500	351	278	390	311	597	242	345	457	452	478	526	583
AT1G06507	0	0	0	0	0	0	0	0	0	0	0	0
AT1G06510	661	516	93	0	620	839	463	469	792	651	890	919
AT1G06513	0	0	0	0	0	0	0	0	0	0	0	0
AT1G06515	1601	1818	1590	1632	2203	2500	2488	2177	2684	3221	3224	3687
AT1G06517	0	0	0	0	0	0	0	0	0	0	0	0
AT1G06520	31	1	1	0	35	37	13	10	23	30	2	1
AT1G06523	0	0	0	0	0	0	0	0	0	0	0	0
AT1G06527	0	0	0	0	0	0	0	1	0	0	0	1
AT1G06530	0	0	0	0	0	0	0	0	0	0	0	0
AT1G06533	0	0	0	0	0	0	18	2	0	0	3	1
AT1G06537	0	0	0	0	0	0	0	0	2	0	0	0
AT1G06540	205	210	0	203	301	117	87	128	52	166	147	49
AT1G06543	0	0	0	0	0	0	0	0	0	0	0	0
AT1G06547	16	10	0	0	113	27	33	31	54	40	101	56
AT1G06550	3676	6108	5138	4097	5986	4397	7109	8546	7306	7214	8148	9318
AT1G06553	185	132	134	233	194	60	118	134	162	125	78	144
AT1G06557	0	0	0	0	0	0	4	0	0	0	0	0
AT1G06560	937	836	249	2365	2003	1591	1528	2543	2024	2861	2625	4085
AT1G06567	0	0	0	0	0	37	0	0	0	0	0	0
AT1G06570	1346	664	1034	1622	3005	1023	1587	2542	2887	2622	3360	3507
AT1G06573	797	1209	1365	1268	2701	2435	2304	2572	3584	3370	3563	3589
AT1G06577	110	138	0	187	81	56	226	269	41	138	199	221
AT1G06580	378	1104	15	557	464	1607	951	582	976	1079	1253	816
AT1G06583	24	46	0	62	36	1	59	72	41	46	66	64
AT1G06587	0	0	0	0	0	0	0	0	0	0	0	0
AT1G06590	697	804	729	1911	2326	2612	1220	2850	2549	2132	3684	4011
AT1G06593	0	0	0	37	6	7	20	10	25	25	23	0
AT1G06597	0	0	0	0	0	0	0	0	0	0	0	0
AT1G06603	0	0	0	0	0	0	0	0	0	0	0	0
AT1G06607	0	100	0	0	0	0	0	0	0	0	2	0
AT1G06610	0	0	0	0	0	0	0	1	0	0	2	0
AT1G06613	0	0	0	0	0	0	0	0	0	0	0	0
AT1G06617	0	0	0	0	0	0	0	0	0	0	0	0
AT1G06620	2182	1452	3133	2622	4002	2267	3821	2693	2990	3302	5036	4932
AT1G06623	1	0	0	0	0	0	0	0	0	0	0	0
AT1G06627	0	0	19	0	0	0	0	0	0	0	0	0
AT1G06630	1623	1849	3161	3490	5362	3830	2831	4388	5239	5318	8158	6889
AT1G06633	0	0	0	0	0	0	0	0	0	0	0	0
AT1G06637	0	0	0	0	0	0	0	0	2	0	0	0
AT1G06640	23130	21934	22905	26538	17735	11398	15729	17398	11999	16122	18109	24005
AT1G06643	0	0	0	0	0	0	0	0	0	0	0	0
AT1G06645	0	0	3	6	59	0	3	91	103	133	65	1
AT1G06647	0	0	0	0	0	0	0	0	0	0	0	0
AT1G06650	419	0	183	19	347	401	200	177	183	157	308	181
AT1G06653	0	0	0	0	0	0	0	0	0	0	0	0
AT1G06657	0	0	0	0	0	0	0	0	0	0	0	0
AT1G06660	694	0	495	0	413	45	628	246	337	555	627	1035
AT1G06663	0	0	0	0	0	2	0	0	0	0	0	0
AT1G06667	2	4	4	0	2	22	10	1	4	0	0	2
AT1G06670	5756	6665	7184	7926	11991	8151	9733	9265	9680	8853	10301	10854
AT1G06673	0	0	0	0	0	0	0	0	0	0	0	0
AT1G06677	0	0	0	0	0	0	0	0	0	0	0	0
AT1G06680	1058	982	845	226	1024	410	412	637	343	265	581	326
AT1G06683	0	0	0	0	0	0	0	0	2	0	0	0
AT1G06687	563	246	527	378	1338	1186	1537	1011	1667	1615	1587	1441
AT1G06690	238	377	1367	14	817	945	488	1157	430	506	631	1220
AT1G06693	557	362	601	311	1491	926	1384	1459	1581	1485	2173	2248
AT1G06697	0	0	0	0	2	0	0	0	0	8	0	0
AT1G06700	10899	8641	12089	10866	7703	6651	3737	6419	5196	6053	5256	7460
AT1G06703	0	0	0	0	0	0	0	0	0	0	0	0
AT1G06707	0	0	0	0	0	0	0	0	0	0	0	0
AT1G06710	319	888	0	1332	1172	893	1457	1760	1022	769	1460	2053
AT1G06713	0	0	0	0	0	0	0	0	0	0	0	0
AT1G06717	59	41	105	0	161	177	149	117	69	132	48	152
AT1G06720	4407	4219	3584	2927	8912	5021	6085	5801	6070	6997	6307	6150
AT1G06723	0	0	2	0	0	0	6	0	0	0	0	0
AT1G06727	82	3	3	154	330	366	358	200	313	242	260	284
AT1G06730	1046	294	1065	218	807	282	506	663	556	396	762	796
AT1G06733	20	41	7	0	227	188	417	209	351	324	367	264
AT1G06737	75	0	0	55	277	128	182	312	282	362	397	361
AT1G06740	303	0	46	5	414	21	170	130	148	254	281	239
AT1G06743	120	127	187	69	791	782	805	861	852	930	1106	886
AT1G06747	0	0	0	0	0	0	0	0	0	0	0	0
AT1G06750	46	208	13	0	102	0	12	0	6	38	1	0
AT1G06753	86	115	0	0	94	0	35	69	19	69	39	58
AT1G06757	15	92	64	109	65	40	28	25	35	52	27	3
AT1G06760	3433	2381	2296	2637	2002	2102	1122	2278	2845	2532	2576	3352
AT1G06770	1241	929	958	1283	1579	1403	1367	2189	1718	1255	2117	1725
AT1G06773	0	0	0	0	0	32	149	23	0	0	19	0
AT1G06777	0	0	0	0	0	0	0	0	0	0	0	0
AT1G06780	3119	3924	4986	3760	3923	4196	3136	2843	2578	2376	3428	3808
AT1G06783	0	0	0	0	0	0	0	0	0	0	0	0
AT1G06787	0	0	0	0	0	0	0	0	0	0	0	0
AT1G06790	379	571	103	407	533	447	812	716	487	1189	697	680
AT1G06797	0	0	0	0	0	0	0	0	0	0	0	0
AT1G06800	160	82	574	131	201	147	258	209	78	85	86	168
AT1G06810	0	0	0	0	171	0	0	57	0	2	36	0
AT1G06817	0	0	0	0	0	0	0	0	0	0	0	0
AT1G06820	1380	2678	2687	2484	2812	1518	2201	2824	3870	4556	3390	4939
AT1G06823	0	0	0	0	0	0	0	0	0	0	0	0
AT1G06827	0	0	0	0	0	0	0	0	0	0	0	0
AT1G06830	149	26	13	57	6	20	12	2	19	10	5	6
AT1G06837	0	0	213	0	52	0	26	2	14	0	12	16
AT1G06840	1075	1118	1616	3858	2357	1505	1719	2046	1682	2321	2314	2487
AT1G06850	2598	1537	3302	2803	2179	2072	1906	3118	2781	2682	3237	4067
AT1G06853	81	0	101	207	25	38	17	29	44	22	26	6
AT1G06857	0	0	0	0	0	0	1	0	0	0	0	2
AT1G06860	48	0	0	14	17	3	3	27	0	12	10	8
AT1G06863	0	0	0	0	0	0	0	0	0	0	0	3
AT1G06867	0	10	0	0	0	0	0	0	0	0	0	0
AT1G06870	1398	1607	1512	1491	1871	1739	1879	2252	1854	1630	2024	2783
AT1G06873	0	0	0	0	0	0	0	0	0	0	0	0
AT1G06877	0	0	0	0	0	0	0	0	0	0	0	0
AT1G06880	0	0	0	0	0	0	0	0	0	0	0	0
AT1G06883	0	0	0	0	0	0	0	0	0	2	0	0
AT1G06890	2458	1454	4352	4707	2294	2153	2406	2139	1987	3293	2551	3368
AT1G06897	0	0	0	0	0	0	0	1	0	0	0	0
AT1G06900	3877	3617	2342	4995	4163	3347	5279	3692	4360	4726	4734	5652
AT1G06903	0	0	0	0	0	0	0	0	0	0	0	0
AT1G06907	0	0	0	0	0	0	0	0	0	0	0	0
AT1G06910	530	218	84	901	1138	972	975	748	936	822	940	1557
AT1G06913	0	0	0	0	0	0	0	0	0	0	0	0
AT1G06917	0	0	0	0	0	0	0	0	0	0	0	0
AT1G06920	0	0	2	0	0	0	0	2	0	0	0	0
AT1G06923	523	778	916	546	433	557	500	254	117	482	298	403
AT1G06925	0	0	0	0	5	0	0	0	2	2	0	5
AT1G06927	0	0	0	0	0	0	0	0	0	0	0	0
AT1G06930	690	486	587	2235	723	984	759	1001	876	1180	1063	1391
AT1G06933	36	0	0	0	0	48	0	0	0	0	6	0
AT1G06937	0	0	0	0	0	0	0	0	0	0	0	0
AT1G06943	0	0	0	0	0	0	0	0	0	0	0	0
AT1G06947	0	0	0	0	0	0	0	0	0	0	0	0
AT1G06950	2358	2629	2827	4014	4328	3062	2446	2613	2649	3065	3518	2607
AT1G06953	0	0	0	0	0	0	0	0	0	0	0	0
AT1G06957	0	0	0	0	0	0	0	0	0	0	0	0
AT1G06960	1942	1816	1430	773	3048	2309	3818	2293	3869	3182	3877	5044
AT1G06963	91	191	0	0	0	129	0	0	0	2	0	0
AT1G06967	0	0	0	0	0	0	0	0	0	0	0	0
AT1G06970	135	0	61	40	0	0	0	1	4	46	0	6
AT1G06973	0	0	0	0	0	0	0	0	0	0	0	0
AT1G06977	180	240	0	403	389	396	365	632	378	483	648	942
AT1G06980	1463	650	897	996	230	106	284	130	374	214	146	142
AT1G06983	124	0	200	152	255	161	148	15	132	192	110	154
AT1G06987	0	0	0	0	0	0	0	0	0	0	0	0
AT1G06990	369	208	0	0	0	14	0	0	0	2	0	0
AT1G06993	0	0	0	0	44	0	0	43	34	46	22	59
AT1G06997	0	0	0	0	0	2	0	0	0	0	0	0
AT1G07000	922	2062	0	157	789	970	482	799	1095	472	288	970
AT1G07003	0	0	0	0	0	0	41	0	0	0	0	0
AT1G07007	0	0	0	0	0	0	0	0	0	0	0	0
AT1G07010	426	74	2	852	218	157	168	445	332	226	74	284
AT1G07013	0	0	0	0	0	0	0	0	0	0	0	0
AT1G07017	0	0	0	0	0	0	0	0	0	0	0	0
AT1G07020	443	556	386	636	547	659	627	483	713	634	780	958
AT1G07023	0	60	18	0	0	0	17	2	0	35	0	0
AT1G07025	1	0	0	2	0	0	1	0	2	2	1	1
AT1G07027	0	37	0	0	0	0	9	53	12	12	31	0
AT1G07030	1966	918	2165	624	1726	826	1502	1226	1103	1423	1568	2257
AT1G07040	1635	1985	1326	1843	2135	1586	1753	1724	1392	2050	2110	2053
AT1G07050	0	0	0	2	1	14	0	0	11	26	6	40
AT1G07051	0	0	0	0	0	5	0	0	7	0	23	0
AT1G07060	124	0	0	0	0	277	41	51	155	26	203	16
AT1G07070	1053	1523	1394	1049	951	178	752	777	736	825	627	1063
AT1G07080	2686	3391	2353	3960	3102	1649	2163	2578	2137	2287	1995	3068
AT1G07090	558	339	143	399	414	266	405	525	189	92	194	256
AT1G07100	0	0	0	0	0	0	0	0	0	0	0	0
AT1G07110	2351	1929	3488	4152	6450	4644	5525	5680	5665	6529	5858	8576
AT1G07117	0	0	0	0	0	0	0	0	0	2	0	0
AT1G07119	56	48	65	44	73	49	116	132	63	52	86	86
AT1G07120	53	12	0	0	15	0	13	16	4	10	7	7
AT1G07123	0	0	0	0	0	0	0	0	0	0	0	0
AT1G07127	0	1	0	0	0	1	0	0	0	0	0	0
AT1G07128	41	51	0	65	38	0	18	67	52	51	9	68
AT1G07130	0	0	0	0	0	0	0	0	0	0	0	0
AT1G07133	0	0	0	0	0	0	0	0	0	0	0	0
AT1G07135	265	36	125	206	194	290	286	96	264	238	290	218
AT1G07137	23	20	14	35	24	8	21	2	27	24	5	2
AT1G07140	11064	15284	13133	13673	14110	11469	12176	10523	12146	12661	12755	15499
AT1G07143	0	0	0	1	0	0	0	4	0	0	0	16
AT1G07147	0	0	0	0	2	0	0	0	0	0	0	0
AT1G07150	155	186	556	634	140	130	120	176	59	198	188	228
AT1G07157	0	0	0	2	0	0	0	0	0	0	0	0
AT1G07160	106	0	653	97	61	0	1	4	172	214	122	204
AT1G07163	0	0	0	0	0	0	0	0	0	0	0	0
AT1G07167	0	0	0	0	0	0	0	0	0	0	22	26
AT1G07170	2480	2039	1916	2478	2730	2155	1862	1962	2003	1276	2174	2709
AT1G07173	0	0	0	0	0	0	0	0	0	0	0	0
AT1G07175	1950	2081	2527	2055	379	384	539	150	168	154	129	99
AT1G07177	0	0	0	0	0	0	0	0	0	0	0	0
AT1G07180	571	0	2	254	0	0	0	0	0	0	0	94
AT1G07183	0	0	0	0	0	0	0	0	0	0	0	0
AT1G07187	2625	2020	2981	3629	1659	1411	1475	1735	3495	3091	3638	3497
AT1G07190	0	0	0	0	0	0	0	0	0	0	0	0
AT1G07193	0	0	0	0	0	0	0	0	0	0	0	0
AT1G07197	0	0	0	0	0	0	0	0	0	0	0	0
AT1G07200	1618	1535	1625	3568	974	1334	694	931	540	760	964	1623
AT1G07210	1118	1758	664	664	939	536	1231	693	1192	1092	960	1262
AT1G07220	457	723	1471	1344	651	287	449	1017	514	644	1398	1123
AT1G07230	180	2061	1058	934	826	558	1102	821	640	903	769	948
AT1G07233	0	0	0	0	0	0	0	0	0	0	0	0
AT1G07237	0	0	0	0	0	0	0	0	0	0	0	0
AT1G07240	990	730	477	2788	1534	1368	1090	1231	856	1160	1638	1420
AT1G07243	0	0	0	0	0	3	0	0	0	0	8	0
AT1G07247	0	0	0	0	0	0	0	0	0	0	0	0
AT1G07250	2554	1084	1139	2497	1812	1276	1053	1389	1161	1395	972	1560
AT1G07253	0	0	0	0	0	0	0	0	0	0	0	0
AT1G07257	0	0	0	0	0	0	0	0	0	0	0	0
AT1G07260	358	38	236	1315	346	2	184	650	207	198	527	215
AT1G07263	0	0	0	0	0	0	0	0	0	0	0	0
AT1G07267	59	0	0	0	0	14	0	30	26	6	2	30
AT1G07270	38	548	226	1101	1153	335	709	388	1022	874	912	1583
AT1G07273	0	0	0	0	3	0	19	0	0	3	3	0
AT1G07277	0	0	0	0	0	0	0	0	0	0	0	0
AT1G07280	2030	2801	2493	3174	362	296	744	1239	520	1003	746	1744
AT1G07283	0	0	0	0	0	0	0	0	0	0	6	11
AT1G07287	56	20	0	0	0	0	6	0	0	0	0	0
AT1G07290	4230	3435	5501	4123	297	324	826	614	250	540	565	458
AT1G07293	0	0	0	0	0	0	0	0	0	0	13	0
AT1G07297	0	0	94	0	0	0	0	0	0	0	0	0
AT1G07300	2019	956	1237	1740	1319	1966	1454	1394	1476	1146	1250	2041
AT1G07303	0	0	0	0	0	0	0	0	0	0	0	0
AT1G07310	4366	4653	3116	4653	2647	2659	3003	3669	2326	3133	3592	5153
AT1G07313	0	0	35	17	42	3	23	30	60	137	79	45
AT1G07317	0	0	0	0	0	0	0	0	0	0	0	0
AT1G07320	508	118	542	682	1013	400	893	314	462	501	596	742
AT1G07323	1226	932	460	541	1563	559	688	997	1015	922	1142	1163
AT1G07327	0	0	0	0	0	0	0	0	0	0	0	0
AT1G07330	4	0	0	0	0	0	0	0	0	0	0	0
AT1G07333	0	0	0	0	0	0	0	0	0	0	0	0
AT1G07337	0	0	0	0	0	0	0	0	0	0	0	0
AT1G07340	2	0	0	0	0	1	0	0	1	0	0	0
AT1G07343	0	0	0	0	0	0	0	0	0	0	0	0
AT1G07347	0	0	0	0	0	0	0	0	24	21	0	0
AT1G07350	9649	9046	9251	7988	5995	6892	5950	7242	3566	4280	3470	5157
AT1G07353	0	0	0	0	0	0	0	0	0	0	0	1
AT1G07357	0	0	0	0	0	0	0	0	0	0	0	0
AT1G07360	1895	1178	2729	1480	1881	728	926	1790	1434	1542	1232	1403
AT1G07367	0	0	0	0	0	0	0	0	0	0	0	0
AT1G07370	647	946	818	1924	550	452	600	1130	344	822	1303	1036
AT1G07373	0	0	0	0	24	17	0	0	2	6	0	0
AT1G07380	1565	1266	1635	2481	1010	1084	661	1151	794	837	1288	1385
AT1G07383	0	0	0	0	0	0	0	0	0	0	0	0
AT1G07390	282	32	0	40	0	8	44	274	76	304	256	446
AT1G07393	24	0	23	0	116	53	62	81	183	92	39	24
AT1G07397	166	151	312	332	44	0	0	26	9	35	10	0
AT1G07400	192	417	296	412	4	666	114	265	70	71	152	95
AT1G07407	167	237	359	268	8	0	0	0	9	25	29	3
AT1G07410	1150	345	902	1320	262	586	94	331	502	391	317	301
AT1G07413	0	0	0	1	38	2	0	37	11	0	22	23
AT1G07417	3	33	0	0	12	0	7	33	16	10	7	13
AT1G07420	2827	3157	3318	2898	4548	2523	3173	4156	4274	3902	4701	4741
AT1G07423	0	0	0	0	0	0	0	16	2	2	2	3
AT1G07430	169	0	0	4	0	0	0	27	2	0	0	0
AT1G07433	0	0	0	0	0	0	0	0	0	0	0	0
AT1G07437	0	4	0	0	1	0	0	3	0	0	0	0
AT1G07440	1	2	5	1	4	5	0	0	6	6	0	0
AT1G07447	0	0	0	0	0	0	0	0	0	0	0	0
AT1G07450	0	0	0	0	0	0	0	2	0	0	0	0
AT1G07453	0	0	0	0	0	0	0	0	0	0	0	0
AT1G07457	0	0	0	0	0	0	0	0	0	0	0	0
AT1G07460	0	0	0	0	0	0	35	0	0	0	0	0
AT1G07463	0	0	0	0	0	0	0	0	0	0	0	0
AT1G07467	0	0	0	0	0	0	0	0	0	0	0	0
AT1G07470	1791	1675	2358	1580	1081	1251	1519	1502	1713	1559	1683	2552
AT1G07473	0	0	0	0	0	0	0	25	0	0	0	0
AT1G07476	0	0	0	0	0	0	0	0	0	0	0	2
AT1G07477	0	0	0	19	2	0	0	0	0	0	0	0
AT1G07480	1716	1544	388	1346	977	1357	727	860	1055	974	1732	1884
AT1G07483	0	0	0	73	0	0	0	0	0	0	0	9
AT1G07485	15	0	0	0	3	0	11	20	15	4	26	12
AT1G07487	0	0	0	0	0	0	0	0	0	0	0	0
AT1G07490	0	0	2	0	0	4	10	0	0	0	2	4
AT1G07493	50	0	0	0	0	0	0	30	2	22	0	16
AT1G07497	0	0	2	0	0	0	0	0	0	0	0	1
AT1G07500	0	0	0	0	0	0	0	0	0	0	0	0
AT1G07503	0	0	0	0	0	0	0	0	0	0	0	0
AT1G07507	0	0	0	0	0	0	0	0	0	0	0	0
AT1G07510	2046	2669	1990	1133	1002	1117	952	1638	1149	818	1097	2204
AT1G07513	6	2	6	6	8	4	6	0	12	12	6	0
AT1G07517	103	0	0	0	237	158	145	101	29	69	154	51
AT1G07520	0	0	0	0	0	0	0	0	0	0	0	0
AT1G07523	30	0	93	18	0	0	0	0	0	0	0	0
AT1G07527	0	0	0	0	0	0	0	0	0	0	0	0
AT1G07530	1534	3556	1394	3109	1795	2468	3270	1975	1682	2190	2883	2829
AT1G07533	0	0	0	0	0	0	0	0	0	0	0	0
AT1G07537	0	0	0	0	0	0	0	0	0	0	0	0
AT1G07540	1	2	2	0	0	0	0	1	0	0	0	0
AT1G07543	0	0	0	42	66	42	28	20	35	51	20	77
AT1G07547	34	0	0	0	0	25	36	29	6	14	15	6
AT1G07550	0	0	0	0	0	30	0	54	0	0	0	0
AT1G07553	0	0	0	0	0	0	0	0	0	0	0	0
AT1G07557	0	0	0	0	0	0	0	0	0	0	0	0
AT1G07560	1116	175	577	533	786	230	170	774	235	336	312	219
AT1G07563	0	0	0	0	0	0	0	0	0	0	0	0
AT1G07567	0	0	0	0	0	0	0	0	0	0	0	0
AT1G07570	624	445	352	601	691	1160	1453	1351	687	1246	1222	899
AT1G07573	0	0	0	0	0	0	0	0	0	0	0	0
AT1G07580	0	0	0	0	0	0	0	0	0	0	0	0
AT1G07583	0	0	0	0	0	0	0	0	0	0	0	0
AT1G07587	0	70	0	0	112	0	72	0	58	2	70	94
AT1G07590	11619	13350	12686	10860	6624	5432	6003	2944	3883	3999	2515	2168
AT1G07593	0	0	0	0	0	0	0	0	0	0	0	0
AT1G07597	0	0	0	0	0	0	0	0	0	0	0	0
AT1G07600	0	0	0	0	0	0	0	0	0	0	0	0
AT1G07603	58	0	0	84	84	0	14	22	35	0	49	38
AT1G07607	0	146	53	59	71	228	151	257	103	172	176	198
AT1G07610	13163	13975	14806	13409	9430	7261	7864	5834	3696	4033	3575	3265
AT1G07613	0	0	0	0	0	0	0	0	0	0	0	0
AT1G07615	382	252	1424	545	2247	972	1048	2889	1340	1769	2564	3091
AT1G07617	48	0	0	0	0	0	0	0	0	0	0	0
AT1G07620	0	94	0	0	8	0	0	0	50	96	20	0
AT1G07623	2	0	0	0	39	0	0	0	0	0	0	0
AT1G07627	0	0	0	0	0	0	0	0	0	0	0	0
AT1G07630	994	688	765	1272	581	714	805	723	624	637	598	590
AT1G07633	0	0	0	0	0	0	5	0	0	0	0	0
AT1G07637	7	0	0	20	22	3	10	22	7	28	6	25
AT1G07640	1056	975	1356	1043	108	302	540	321	256	160	84	578
AT1G07645	0	0	0	0	0	0	0	0	0	0	0	0
AT1G07647	0	0	0	0	0	0	0	0	0	0	0	0
AT1G07650	2007	1354	2195	2071	7433	2935	4508	4643	4195	4985	5149	4792
AT1G07653	0	46	0	0	33	17	0	80	40	8	24	44
AT1G07657	0	0	96	0	0	59	14	0	2	0	0	14
AT1G07660	1745	1469	1346	1383	1793	1407	1875	1173	1176	1832	2216	2213
AT1G07663	47	0	83	0	131	5	84	103	67	32	93	42
AT1G07667	0	0	0	0	0	0	0	0	0	0	0	0
AT1G07670	5306	4513	7431	4463	5066	3913	3567	5895	4129	3881	6054	6430
AT1G07673	0	0	0	0	0	0	0	0	0	0	0	0
AT1G07680	0	2	0	0	2	0	0	0	0	4	0	0
AT1G07683	0	0	0	0	10	0	6	54	51	10	13	72
AT1G07690	0	0	0	0	0	46	12	0	22	34	2	30
AT1G07693	8	0	4	4	16	0	9	0	0	11	17	39
AT1G07697	0	0	45	0	26	23	17	33	10	41	68	79
AT1G07700	766	224	342	1080	1080	996	838	532	856	1280	1150	1212
AT1G07702	0	0	0	0	0	0	0	0	0	0	0	0
AT1G07703	110	43	80	68	38	148	62	96	58	65	166	117
AT1G07705	1040	2406	966	800	1220	1631	932	1278	1405	1201	2520	1486
AT1G07707	0	0	0	0	0	0	0	0	0	0	0	0
AT1G07710	140	148	220	12	209	1141	222	155	158	90	111	325
AT1G07717	0	0	0	0	0	0	0	0	0	0	0	0
AT1G07720	0	0	0	0	0	0	0	0	80	2	0	1
AT1G07723	0	0	0	0	0	0	0	0	0	0	0	0
AT1G07725	0	0	0	0	0	0	0	0	0	0	0	0
AT1G07727	0	2	0	0	0	0	0	0	0	0	0	0
AT1G07728	18	6	7	16	8	4	10	7	11	22	8	3
AT1G07730	0	0	2	0	7	0	0	2	0	0	1	0
AT1G07733	0	0	0	0	0	0	0	0	0	0	0	1
AT1G07737	0	0	0	0	0	0	0	0	0	0	0	0
AT1G07740	38	13	10	524	264	17	6	666	194	206	51	333
AT1G07743	1190	382	1208	766	1612	1166	848	1186	1470	1197	1414	1424
AT1G07745	1830	715	3063	1654	2296	2007	1010	2614	2912	3091	3364	5417
AT1G07747	0	0	0	0	0	0	0	0	0	0	0	0
AT1G07750	3157	3435	4194	4225	3978	2056	2505	3998	2981	3735	3567	4994
AT1G07753	0	0	0	0	0	0	0	0	0	0	0	0
AT1G07757	0	0	0	0	13	0	0	14	0	0	4	0
AT1G07760	0	0	0	0	0	0	0	0	0	0	0	0
AT1G07763	0	0	0	0	0	0	0	0	0	0	41	0
AT1G07767	0	0	0	0	0	0	0	19	2	0	0	0
AT1G07770	10182	9772	10814	9004	9111	9128	8081	6653	6947	8727	6974	7538
AT1G07773	0	0	0	0	0	0	0	0	0	0	0	0
AT1G07777	36	0	0	0	0	0	0	0	0	0	0	0
AT1G07780	1036	1025	747	758	2673	2037	1645	2524	2338	2104	2621	3397
AT1G07783	0	0	0	0	0	0	0	0	0	4	0	0
AT1G07787	0	0	0	0	0	0	0	0	0	0	0	0
AT1G07790	1245	939	1428	1156	1289	1471	862	730	1208	1084	876	1027
AT1G07793	0	0	0	0	20	0	0	0	0	0	0	0
AT1G07795	0	0	0	0	0	118	0	0	0	0	0	0
AT1G07803	0	0	0	0	0	0	0	0	0	0	0	0
AT1G07807	0	0	0	0	22	0	0	0	0	0	0	0
AT1G07810	1621	3141	1342	3283	1485	1664	2014	3629	2014	2482	2078	2115
AT1G07813	0	0	0	0	0	0	0	0	0	0	0	0
AT1G07820	4312	4681	3791	4205	7011	6508	5417	6385	8774	9260	10035	11485
AT1G07823	0	0	0	0	2	0	0	0	2	4	0	0
AT1G07827	0	0	0	0	0	0	0	0	0	0	2	0
AT1G07830	2803	4414	1352	2823	3309	3982	2335	3514	3587	4499	4626	5679
AT1G07833	0	0	0	0	0	0	0	0	0	4	0	0
AT1G07837	0	0	0	0	2	0	0	0	6	0	6	0
AT1G07840	1402	2082	2168	906	2220	2664	1916	1722	1691	1852	2319	1853
AT1G07843	0	0	0	0	0	0	0	0	0	0	0	0
AT1G07847	0	0	0	0	0	0	0	0	0	0	0	0
AT1G07850	0	206	0	0	0	0	0	0	0	0	0	74
AT1G07853	0	0	0	0	0	0	0	0	0	0	0	0
AT1G07857	0	0	0	0	0	0	0	0	0	0	0	0
AT1G07860	0	5	0	0	0	0	0	0	0	0	0	0
AT1G07863	0	0	0	0	0	0	0	0	0	0	0	0
AT1G07867	0	0	0	0	0	0	0	0	0	0	0	0
AT1G07870	321	870	1026	717	256	334	618	832	176	216	220	160
AT1G07873	0	0	0	0	0	0	0	0	0	0	0	0
AT1G07877	1019	540	1476	583	264	92	258	194	210	195	100	118
AT1G07880	159	160	2	0	126	2	0	0	112	90	154	24
AT1G07883	0	0	0	2	0	0	4	0	0	0	0	0
AT1G07885	0	0	0	0	0	0	0	6	0	20	0	39
AT1G07887	0	0	0	0	0	0	0	0	0	0	0	0
AT1G07890	24181	25609	24118	21116	16293	16379	11091	12892	10957	12614	12700	16290
AT1G07893	0	0	0	0	0	0	0	0	0	0	0	0
AT1G07897	58	60	81	93	87	44	86	20	19	41	23	26
AT1G07900	0	0	0	0	0	0	0	0	0	2	0	0
AT1G07901	19	58	4	0	108	21	61	26	56	69	61	44
AT1G07902	281	54	111	0	278	89	367	164	235	146	163	317
AT1G07903	0	0	0	0	0	0	0	0	0	0	0	0
AT1G07907	0	0	0	0	0	0	0	16	0	12	0	0
AT1G07910	1006	1879	652	785	704	847	680	780	1159	953	1511	1464
AT1G07913	285	0	0	0	81	0	6	16	28	40	6	10
AT1G07917	0	23	0	0	0	0	0	0	7	2	3	0
AT1G07920	10451	12918	10987	10194	10000	8944	8595	9127	8585	9967	10658	13095
AT1G07923	0	0	0	0	0	0	0	0	0	0	0	0
AT1G07927	0	0	0	0	0	0	0	0	0	0	0	0
AT1G07930	11454	14487	11159	10765	10074	9342	8778	9719	8136	9636	10448	12432
AT1G07933	31	20	12	10	0	0	2	0	0	0	0	0
AT1G07937	0	0	35	0	20	26	13	16	44	36	38	54
AT1G07940	7985	9800	8872	7324	5953	4102	5223	5205	4761	4573	4694	6822
AT1G07943	4	2	0	2	0	0	0	0	0	0	0	0
AT1G07947	0	0	0	0	0	0	0	0	0	0	0	0
AT1G07950	705	593	1122	347	214	432	324	751	543	535	919	531
AT1G07957	0	48	0	0	0	8	16	42	38	37	49	18
AT1G07960	4204	3940	4537	3983	4848	3459	3259	4268	4385	5095	5703	7453
AT1G07963	72	79	19	56	94	198	160	37	50	98	44	34
AT1G07967	33	0	0	89	0	0	3	9	16	44	22	20
AT1G07970	775	723	312	792	1253	1017	941	1085	810	1024	1281	1782
AT1G07973	0	0	0	0	0	0	0	0	0	0	0	0
AT1G07977	0	0	2	0	0	0	0	0	0	0	0	0
AT1G07980	1216	1042	1225	1257	2091	1067	1152	1017	1278	1684	2032	1830
AT1G07983	0	0	0	0	0	0	0	0	0	0	0	0
AT1G07985	352	208	114	106	620	769	472	372	622	603	823	463
AT1G07987	9	0	0	2	0	0	0	2	0	1	0	0
AT1G07990	4313	4118	3331	6561	4271	3369	4038	4483	3396	3221	4438	5296
AT1G07993	47	22	12	53	41	0	0	6	6	0	5	11
AT1G07997	576	475	628	674	31	22	2	2	3	8	18	0
AT1G08000	463	677	204	806	621	268	416	707	528	341	689	460
AT1G08003	0	0	0	0	0	0	0	0	0	0	0	0
AT1G08005	0	0	0	0	0	0	0	0	0	0	0	0
AT1G08007	0	0	0	0	0	0	0	0	0	0	0	0
AT1G08010	1978	1744	845	2604	1842	1256	762	1606	1411	1312	1942	2435
AT1G08013	0	0	0	0	0	0	0	0	0	0	0	0
AT1G08017	0	0	0	0	0	0	0	0	0	0	0	0
AT1G08023	0	0	0	0	0	0	0	0	0	0	0	0
AT1G08027	0	0	0	0	0	0	0	0	0	0	0	0
AT1G08030	1318	837	508	617	1215	1438	1670	1423	1605	1788	2354	1796
AT1G08033	0	0	0	0	16	45	0	59	75	78	43	37
AT1G08035	1	75	3	0	67	1	2	46	80	178	27	452
AT1G08037	0	0	0	0	0	0	0	0	4	0	0	0
AT1G08040	1555	838	1746	1946	2890	1235	1326	2062	1581	1360	2139	2465
AT1G08043	0	0	0	0	0	0	0	0	0	0	0	0
AT1G08047	55	0	51	0	24	0	30	21	50	20	44	113
AT1G08050	343	25	87	638	36	214	162	44	128	114	74	236
AT1G08053	0	0	0	0	0	0	0	2	0	0	0	0
AT1G08057	0	0	0	0	0	0	0	0	0	0	0	0
AT1G08060	2770	3605	3947	2992	4102	3788	2280	3293	2336	2194	2630	2545
AT1G08063	0	0	0	0	0	0	1	0	2	18	0	0
AT1G08065	0	0	0	0	0	0	0	0	0	0	0	0
AT1G08070	272	0	0	400	128	130	150	462	500	14	26	408
AT1G08073	0	0	0	0	0	0	0	0	0	0	0	0
AT1G08077	0	0	0	0	0	0	0	4	0	0	0	0
AT1G08080	0	1	1	0	0	0	1	0	28	0	0	0
AT1G08087	0	0	0	0	0	0	0	0	0	0	0	0
AT1G08090	34	0	64	0	0	0	0	51	10	82	50	0
AT1G08093	0	0	0	0	0	0	0	0	0	0	0	0
AT1G08097	0	0	0	0	0	0	0	10	0	0	0	6
AT1G08100	0	1	0	0	0	0	0	0	0	0	1	0
AT1G08103	0	0	2	0	0	0	0	27	2	1	0	30
AT1G08107	0	0	0	0	0	0	0	0	0	0	0	0
AT1G08110	3027	2899	3237	4147	3091	2466	1775	2671	3267	2785	3435	3951
AT1G08113	0	0	0	0	12	2	18	2	4	10	1	5
AT1G08115	0	0	0	0	0	0	0	0	0	0	0	0
AT1G08117	0	0	16	0	5	0	21	7	0	10	1	20
AT1G08120	0	0	0	0	0	0	0	0	0	0	0	0
AT1G08123	0	0	0	0	0	0	3	8	0	0	0	5
AT1G08125	3416	2017	3795	3959	2946	2693	2443	3180	3325	4300	4466	5688
AT1G08127	0	0	0	0	0	0	0	0	0	0	0	0
AT1G08130	1130	1936	1739	1228	2416	1414	2126	1836	1494	1281	1683	1483
AT1G08133	0	0	0	0	0	0	0	0	0	0	0	0
AT1G08135	0	0	2	0	4	0	0	1	4	0	0	0
AT1G08137	0	0	0	0	0	0	0	0	0	0	0	0
AT1G08140	0	0	0	0	0	0	0	0	0	16	2	0
AT1G08143	0	0	0	0	0	0	0	0	0	0	0	0
AT1G08147	0	0	0	0	0	0	0	0	0	0	25	0
AT1G08150	0	24	106	0	0	0	0	0	14	0	0	0
AT1G08153	0	0	0	0	0	0	0	0	0	0	0	0
AT1G08157	0	0	0	0	0	0	0	0	0	0	0	0
AT1G08160	721	659	1189	1739	292	41	52	159	152	306	41	84
AT1G08163	0	0	0	0	0	0	0	0	0	0	0	0
AT1G08165	2	0	0	0	2	0	0	0	0	0	1	1
AT1G08170	0	0	0	0	0	0	0	2	0	0	0	0
AT1G08173	20	0	0	0	111	51	39	80	0	10	0	8
AT1G08177	0	0	0	0	0	0	0	0	0	0	0	0
AT1G08180	518	4	344	620	359	313	448	317	274	218	93	360
AT1G08183	0	0	0	0	0	0	54	18	0	6	0	0
AT1G08190	6118	5853	7348	9681	4491	3632	3310	3293	2331	2582	2946	2982
AT1G08193	0	0	0	0	0	0	0	0	0	0	0	0
AT1G08200	9573	10229	10027	11440	6007	5310	5376	5095	5129	4249	5130	4556
AT1G08207	0	2	0	0	0	0	0	0	18	37	0	0
AT1G08210	670	704	661	1014	702	758	842	852	467	408	1366	791
AT1G08213	10	10	0	2	128	106	47	68	51	17	44	21
AT1G08217	16	20	56	0	54	27	12	20	26	9	32	12
AT1G08220	1216	1702	1378	460	826	1863	1141	755	953	975	978	1314
AT1G08223	0	0	0	0	0	0	0	0	0	0	0	0
AT1G08227	0	0	0	0	0	0	0	0	0	0	0	0
AT1G08230	628	1018	1479	686	917	342	598	892	897	1001	1059	1037
AT1G08237	0	0	0	0	0	0	0	0	0	0	0	0
AT1G08240	0	0	0	0	0	1	0	0	0	0	0	0
AT1G08247	0	0	0	0	0	0	0	0	0	0	0	0
AT1G08250	0	0	0	0	0	0	0	0	0	0	0	0
AT1G08253	0	0	0	0	0	0	0	0	0	0	0	0
AT1G08257	0	0	0	0	0	0	0	0	0	0	0	0
AT1G08260	2570	1612	695	3097	5274	2992	3993	3775	4523	4417	4845	4995
AT1G08263	0	0	0	0	0	0	0	0	0	0	0	0
AT1G08267	0	0	0	0	0	16	0	0	0	0	14	0
AT1G08270	226	343	415	544	548	547	385	407	332	265	188	333
AT1G08273	1	6	0	9	1	0	6	0	7	4	4	0
AT1G08277	0	0	1	0	0	0	0	0	11	0	0	0
AT1G08280	720	1200	1230	238	918	478	882	414	470	214	508	998
AT1G08283	555	406	381	214	144	54	119	78	168	74	96	117
AT1G08287	0	0	0	0	0	0	0	0	0	0	0	0
AT1G08290	54	0	2	0	275	0	198	74	2	8	95	42
AT1G08293	418	308	618	432	1315	1035	1199	1824	2154	2071	2057	1940
AT1G08297	0	0	2	0	0	0	0	0	0	0	0	0
AT1G08300	445	362	624	146	389	454	306	365	487	687	381	559
AT1G08303	0	0	0	0	0	0	0	4	0	0	0	0
AT1G08307	0	0	0	0	0	0	0	0	0	0	0	0
AT1G08310	1704	1002	2232	1473	347	605	394	310	220	279	283	277
AT1G08313	0	0	0	0	0	0	0	0	0	0	0	0
AT1G08315	0	0	0	0	0	0	0	0	0	0	0	0
AT1G08317	0	0	0	0	0	0	0	0	0	0	0	0
AT1G08320	4662	2540	5116	5447	7287	6373	7153	5799	2207	3541	2278	3153
AT1G08323	0	0	0	0	0	0	0	0	0	0	0	0
AT1G08327	0	0	0	0	0	0	0	0	0	0	0	0
AT1G08333	6	45	0	0	5	86	25	47	54	41	30	26
AT1G08337	0	0	0	0	0	0	0	0	0	0	0	0
AT1G08340	3816	3403	3557	3690	1076	826	1672	867	730	1010	948	1254
AT1G08343	0	0	0	0	0	0	0	0	0	0	0	0
AT1G08347	0	0	0	0	0	0	0	0	0	0	0	0
AT1G08350	2081	2573	2317	1335	1885	1075	1673	2100	1544	1413	2043	2475
AT1G08353	0	0	0	0	0	0	0	0	4	0	0	0
AT1G08357	0	0	0	0	0	0	0	0	0	0	0	0
AT1G08360	10243	12700	11752	10590	8162	7652	8342	8977	9673	10107	9455	11048
AT1G08363	0	0	0	0	0	0	0	0	0	0	0	0
AT1G08367	0	0	0	0	0	0	0	0	0	0	0	0
AT1G08370	3651	3253	3800	2663	2855	2976	1780	2342	1988	3309	3312	3898
AT1G08377	0	0	0	0	0	0	0	0	0	0	0	0
AT1G08380	671	11	609	314	972	687	578	532	256	246	138	320
AT1G08383	0	0	0	0	0	0	0	0	0	0	0	0
AT1G08387	0	0	0	0	0	0	0	0	0	0	0	0
AT1G08390	148	241	143	121	205	130	55	182	140	233	306	351
AT1G08393	0	171	81	95	0	0	0	0	0	22	20	0
AT1G08397	10	0	0	0	0	0	0	0	0	0	0	0
AT1G08400	617	658	201	1478	992	1208	498	490	358	142	1235	1240
AT1G08403	0	0	0	0	0	0	0	0	0	0	0	0
AT1G08410	1561	1268	1280	1810	1457	1408	1162	949	1008	1540	2051	2638
AT1G08413	0	0	0	0	0	0	0	0	0	0	0	0
AT1G08417	0	0	0	0	0	0	0	0	0	0	0	0
AT1G08420	3690	2851	1492	3260	3463	2012	1931	3199	2382	2220	2358	2674
AT1G08427	16	0	27	0	0	11	29	4	28	22	4	42
AT1G08430	0	46	0	0	293	429	516	330	78	248	220	132
AT1G08433	0	0	0	0	9	0	0	24	4	0	0	0
AT1G08437	0	0	0	0	0	0	0	0	0	0	0	0
AT1G08440	0	2	4	0	2	0	0	0	1	0	0	0
AT1G08443	0	0	0	0	0	0	0	0	0	22	0	0
AT1G08447	0	0	0	0	0	0	0	0	0	0	0	0
AT1G08450	2686	1454	5329	5165	3306	3715	3491	3256	4331	4145	4554	6878
AT1G08453	0	0	0	0	0	0	0	0	0	0	0	0
AT1G08457	0	0	0	1	11	7	3	1	1	2	0	5
AT1G08460	1004	1415	841	1404	879	916	1168	831	855	493	798	814
AT1G08463	0	0	0	0	0	0	0	0	0	0	0	0
AT1G08465	0	0	0	0	0	6	0	0	0	4	0	0
AT1G08470	330	274	666	817	502	469	316	485	235	422	826	710
AT1G08473	0	0	0	0	6	0	0	0	0	0	0	0
AT1G08477	0	0	0	0	0	0	0	0	0	0	0	0
AT1G08480	6488	5631	6716	8243	4604	3531	4217	4274	3582	3864	4883	5470
AT1G08483	0	0	0	0	0	0	0	0	0	0	0	0
AT1G08487	0	0	0	0	0	0	0	0	0	0	0	0
AT1G08490	1397	1852	1344	632	1263	507	1413	1811	1417	1603	1876	2088
AT1G08493	0	0	0	0	0	0	0	0	0	0	0	0
AT1G08497	0	0	0	0	0	0	0	0	0	0	0	0
AT1G08500	4109	3947	3047	2952	2638	2336	1872	2079	1388	1447	1132	1435
AT1G08503	0	0	0	0	0	0	0	0	0	0	0	0
AT1G08507	65	0	109	101	16	130	34	26	118	76	105	74
AT1G08510	9827	7573	8556	7485	9525	6957	7446	9197	7682	7057	9651	10190
AT1G08513	0	0	0	0	0	0	0	0	0	0	0	0
AT1G08517	1	3	1	1	0	0	1	4	0	1	6	3
AT1G08520	1932	1212	1510	3584	4199	3514	3033	4228	2490	2553	2927	3644
AT1G08523	0	0	0	0	0	0	0	0	0	0	0	0
AT1G08530	714	879	1050	1772	895	819	1042	1444	1238	1355	1577	1762
AT1G08533	0	0	0	0	0	0	0	0	0	0	0	0
AT1G08537	0	0	0	0	0	0	0	0	0	0	0	0
AT1G08540	1200	422	182	794	711	425	936	709	934	451	866	410
AT1G08543	0	15	0	0	0	0	0	0	6	11	0	0
AT1G08547	0	0	0	0	0	0	0	0	0	0	0	0
AT1G08550	2	815	433	448	1546	527	564	595	142	493	608	923
AT1G08553	0	0	0	0	0	0	23	0	0	0	0	4
AT1G08557	0	0	0	0	0	0	0	0	0	0	0	0
AT1G08560	321	701	674	302	1065	959	1312	830	1964	1896	1996	1846
AT1G08563	78	234	17	22	415	88	150	460	458	308	140	221
AT1G08567	35	0	66	0	48	6	80	22	22	26	24	52
AT1G08570	3148	3444	7143	3262	1995	3590	2137	2226	2824	3170	3856	3560
AT1G08573	119	46	4	0	78	64	68	67	154	84	180	155
AT1G08577	16	13	34	0	9	0	0	9	24	12	0	4
AT1G08580	4278	3698	2660	4111	3679	3182	3023	3018	2727	2936	3256	3890
AT1G08583	0	0	0	0	0	0	0	0	0	0	0	0
AT1G08587	0	0	2	0	39	0	0	7	0	0	0	0
AT1G08590	312	269	341	401	314	358	222	92	161	146	151	179
AT1G08592	0	0	0	0	0	0	0	0	0	0	0	0
AT1G08597	0	0	0	0	0	0	0	0	0	0	0	0
AT1G08600	5703	7259	7579	6761	5388	6346	5019	5971	4813	5225	4155	5400
AT1G08603	0	0	0	0	0	0	0	0	0	0	0	0
AT1G08607	0	0	0	0	0	0	0	1	0	0	1	0
AT1G08610	317	523	693	333	813	481	626	921	856	1262	1208	524
AT1G08613	58	0	0	0	0	0	0	0	0	0	10	0
AT1G08620	4980	5631	4551	5815	5856	4845	4139	4900	4408	4628	3915	4265
AT1G08623	0	0	0	0	0	0	0	0	0	0	0	0
AT1G08627	0	0	0	0	0	0	0	0	0	0	0	0
AT1G08630	3	1	0	1	210	103	47	129	113	89	12	204
AT1G08633	0	0	0	0	0	0	0	0	0	2	0	9
AT1G08637	0	0	0	0	0	3	0	0	10	0	0	0
AT1G08640	2576	1239	1413	1585	4598	4583	4147	3458	4125	3479	5072	4691
AT1G08643	0	37	10	0	60	36	132	52	98	91	74	76
AT1G08645	0	0	0	0	0	0	0	11	0	6	0	0
AT1G08647	0	0	0	0	0	0	0	0	0	0	0	0
AT1G08650	4585	4998	4249	5529	5797	5129	6006	5498	4064	4387	4846	6184
AT1G08653	0	0	1	0	0	0	0	0	0	0	0	0
AT1G08657	0	0	0	0	0	0	0	0	0	0	0	0
AT1G08660	9228	9765	11193	9731	14896	11553	8677	11546	16157	15053	20757	21646
AT1G08663	0	0	0	0	0	0	0	0	2	0	2	0
AT1G08667	0	0	0	0	0	0	0	0	0	0	0	0
AT1G08670	1212	1480	513	1625	567	531	452	243	367	517	438	592
AT1G08673	0	0	0	0	0	0	0	0	0	0	0	0
AT1G08677	0	0	0	0	0	0	0	0	0	0	0	0
AT1G08680	2430	827	804	2499	1417	1981	1322	1597	1979	1620	2008	2058
AT1G08683	0	0	0	0	0	0	0	0	0	0	0	0
AT1G08695	0	0	0	0	0	0	0	0	0	0	0	0
AT1G08697	44	230	274	151	0	0	0	10	14	56	12	32
AT1G08700	1193	2389	2090	1013	2209	892	1554	1508	1099	1260	1840	2159
AT1G08703	0	0	0	0	0	0	0	0	0	0	0	0
AT1G08707	0	0	0	0	0	0	0	0	0	0	0	0
AT1G08710	2084	1480	1863	1519	2618	1613	1265	2125	1750	2258	3211	4330
AT1G08713	0	0	0	0	0	0	0	0	0	0	0	0
AT1G08717	0	0	0	0	0	0	0	0	0	0	0	0
AT1G08720	1387	1974	1692	724	1576	752	1243	1623	1306	1405	1028	2005
AT1G08723	0	0	0	0	0	0	0	0	0	0	0	0
AT1G08727	0	0	0	0	0	0	0	0	0	0	0	0
AT1G08730	709	1564	1120	482	88	306	330	301	280	361	264	613
AT1G08733	141	0	0	0	383	163	155	173	247	154	51	116
AT1G08737	0	0	0	0	0	0	0	0	0	0	0	0
AT1G08743	0	0	0	0	0	0	0	0	0	0	0	35
AT1G08747	0	0	0	0	0	0	0	0	1	0	7	0
AT1G08750	276	1109	806	993	723	1152	757	503	825	900	1262	1428
AT1G08753	0	0	0	0	0	0	0	0	0	0	0	0
AT1G08757	0	0	0	0	4	0	0	0	0	0	14	0
AT1G08760	2718	1649	2999	2113	2499	2488	1847	1638	1684	2472	3032	2227
AT1G08763	0	0	0	0	0	0	0	0	0	15	21	4
AT1G08767	0	0	0	32	0	0	0	0	0	0	0	0
AT1G08770	825	708	116	262	1120	790	550	179	507	548	441	488
AT1G08773	0	0	0	0	0	0	0	0	0	0	0	0
AT1G08777	0	0	0	0	0	0	0	0	0	0	0	0
AT1G08780	1497	1143	1112	1547	1483	1573	1160	1655	1838	1669	1816	1530
AT1G08783	0	0	1	0	0	1	0	0	0	0	0	0
AT1G08787	0	0	0	0	0	0	0	0	0	0	0	0
AT1G08790	0	0	0	0	0	0	0	0	0	0	0	23
AT1G08793	0	0	0	0	0	0	0	0	0	0	0	0
AT1G08797	0	0	0	0	0	0	0	0	0	0	0	0
AT1G08800	2655	2611	2718	2917	1953	1356	2167	2049	1142	1252	861	1668
AT1G08803	0	0	0	0	0	0	0	0	0	0	0	0
AT1G08807	2	0	0	0	0	0	0	0	0	0	0	0
AT1G08810	0	0	0	2	0	0	0	0	62	0	0	0
AT1G08813	0	0	0	0	0	0	0	0	0	0	0	0
AT1G08817	0	0	0	0	0	0	0	0	0	0	0	0
AT1G08820	3567	4090	3325	4442	2913	2446	3633	2297	3306	3355	2832	3533
AT1G08823	0	0	0	0	0	0	0	0	0	0	0	0
AT1G08827	0	0	0	0	36	0	0	0	0	0	0	0
AT1G08830	4815	7010	4586	4664	4336	4139	3962	4302	3284	4597	4453	5181
AT1G08833	0	0	0	0	0	0	0	0	0	0	0	2
AT1G08840	1074	259	181	1112	1769	2208	1707	1268	2396	1617	2085	3280
AT1G08843	0	0	0	0	0	0	0	0	0	0	0	0
AT1G08845	142	900	470	8	602	284	257	181	468	358	555	610
AT1G08847	395	290	197	348	156	68	200	135	249	220	335	442
AT1G08853	0	0	0	0	0	0	0	0	0	0	0	0
AT1G08857	34	7	26	120	85	90	187	115	211	156	176	206
AT1G08860	1	0	0	0	2	0	0	0	0	0	10	0
AT1G08863	0	0	0	0	0	0	0	0	0	0	0	0
AT1G08867	0	0	0	0	0	0	0	0	0	0	0	0
AT1G08870	0	0	0	0	0	0	0	0	0	0	0	0
AT1G08877	0	0	0	0	0	0	0	0	0	0	0	0
AT1G08880	2846	2332	2769	2099	3490	1600	2281	2538	3664	3110	3629	3541
AT1G08883	0	0	0	0	0	0	0	0	0	0	0	0
AT1G08887	0	0	0	0	0	0	0	0	0	0	0	0
AT1G08890	1870	1784	2842	1028	3375	1944	3308	2567	1864	2363	3178	2965
AT1G08893	0	0	0	0	0	0	0	0	0	0	0	0
AT1G08897	0	0	0	0	0	0	0	0	0	0	0	0
AT1G08900	0	0	520	0	160	744	673	619	262	32	460	651
AT1G08903	147	67	197	88	351	125	213	125	33	55	60	67
AT1G08907	0	0	0	0	0	0	0	0	0	0	0	0
AT1G08910	1915	1520	699	736	3449	1467	1823	3083	1972	2615	2891	3004
AT1G08913	0	0	0	0	0	0	0	0	0	0	0	0
AT1G08920	4654	6305	5316	6315	3398	1123	2036	1690	940	1647	997	1843
AT1G08923	0	0	0	0	0	0	0	0	6	0	15	0
AT1G08927	0	0	0	0	0	0	0	0	0	0	0	0
AT1G08930	2970	2698	4133	5094	11945	7353	8277	10239	20687	24557	23461	32822
AT1G08933	0	0	0	0	0	0	0	0	0	0	0	0
AT1G08937	0	19	0	0	46	20	8	46	100	40	75	94
AT1G08940	1448	910	1379	1872	1698	837	1250	1219	1098	1459	1324	1581
AT1G08947	0	0	0	0	0	0	0	0	0	0	0	0
AT1G08950	0	0	0	0	6	0	0	0	0	0	0	0
AT1G08953	0	0	0	0	0	0	0	0	0	0	0	0
AT1G08960	1523	617	1582	3198	1202	2412	1610	1150	1246	1558	2494	2071
AT1G08963	0	0	0	0	0	0	0	0	0	0	0	0
AT1G08967	0	0	0	0	0	0	0	0	0	58	2	0
AT1G08970	990	949	1750	1179	1174	1102	1508	1211	1288	1247	1208	1982
AT1G08973	102	35	37	133	22	36	30	16	11	24	11	12
AT1G08977	0	0	0	0	0	0	0	0	0	0	0	10
AT1G08980	2	470	118	32	83	52	22	128	32	10	0	74
AT1G08983	0	0	0	0	2	0	0	0	0	0	0	0
AT1G08985	0	0	0	0	2	0	0	0	0	0	0	0
AT1G08987	0	0	0	0	0	6	0	0	0	0	0	4
AT1G08990	1281	2080	2638	2516	1820	663	1851	1319	471	654	836	590
AT1G08993	0	0	0	0	0	0	0	0	0	0	0	0
AT1G08997	0	0	0	0	0	0	0	0	0	0	0	0
AT1G09000	1283	1189	1698	627	1942	1146	1559	1364	1216	1377	1370	1299
AT1G09003	0	0	0	0	0	2	2	0	0	0	1	0
AT1G09007	0	0	0	0	0	0	0	0	0	4	0	0
AT1G09010	2115	1517	1941	3763	3654	2220	1799	2608	3947	3938	2812	4281
AT1G09013	0	0	0	0	0	0	0	0	0	0	0	0
AT1G09017	0	0	0	0	0	0	0	0	0	0	0	0
AT1G09020	1421	1913	2707	3083	1082	1052	2269	1523	1279	2048	1706	1616
AT1G09023	12	8	32	5	36	10	10	12	28	35	25	17
AT1G09027	0	0	0	0	0	0	0	0	0	0	0	0
AT1G09030	82	0	0	0	0	0	0	0	0	0	0	0
AT1G09033	0	0	0	0	0	0	0	0	0	0	0	0
AT1G09037	0	0	0	0	14	0	0	0	0	0	0	2
AT1G09040	126	112	100	180	236	0	190	355	381	667	439	342
AT1G09043	0	0	0	0	0	0	0	17	0	4	0	0
AT1G09047	0	0	0	0	0	0	0	0	0	0	0	0
AT1G09050	0	614	569	381	254	798	96	425	563	331	512	319
AT1G09053	0	0	0	0	0	0	0	0	0	0	0	0
AT1G09057	0	15	0	0	0	0	0	0	2	0	0	0
AT1G09060	1415	105	1027	1564	1204	1252	515	1294	1256	978	1400	1952
AT1G09063	0	0	12	0	22	53	63	31	4	50	30	23
AT1G09067	0	0	0	0	0	0	0	0	0	0	0	0
AT1G09070	1445	4227	2168	1370	745	836	792	612	564	582	272	481
AT1G09073	0	0	0	0	0	0	0	0	0	0	0	0
AT1G09077	0	0	0	0	0	0	0	0	0	0	0	0
AT1G09080	2	0	0	0	0	0	0	0	10	0	0	0
AT1G09083	691	334	501	1091	1478	916	1155	1678	1630	1422	2188	2526
AT1G09087	548	404	538	994	1312	1260	1269	1439	1557	1488	1970	2207
AT1G09090	382	164	446	1565	1381	1444	456	1267	745	426	405	555
AT1G09097	0	0	0	0	0	0	0	0	0	0	0	0
AT1G09100	2384	2084	414	2732	1310	402	907	554	1910	1064	1478	2154
AT1G09103	0	0	0	0	32	0	0	0	2	0	0	0
AT1G09107	0	0	0	0	0	0	0	0	0	0	0	0
AT1G09110	0	32	5	33	0	0	0	0	0	0	0	0
AT1G09113	0	0	0	0	0	0	0	0	0	0	0	0
AT1G09117	2	0	0	4	0	0	0	0	0	0	0	0
AT1G09123	0	0	0	0	2	0	0	0	6	0	0	0
AT1G09127	0	1	0	0	0	0	0	0	0	0	0	0
AT1G09130	1935	1172	2063	1472	3076	1014	1933	1872	1914	1403	1708	2275
AT1G09133	0	2	0	0	9	0	0	0	0	0	0	0
AT1G09137	0	0	0	0	18	0	29	0	6	0	2	6
AT1G09140	35782	34997	41510	37117	32655	25015	26984	31657	25617	26039	30348	35287
AT1G09143	8	0	0	0	0	0	4	0	0	0	0	0
AT1G09147	0	0	0	0	0	0	0	0	0	0	0	0
AT1G09150	2479	1497	1161	1816	1310	1220	1865	1452	1708	1997	1994	2555
AT1G09153	0	0	0	0	0	0	0	0	0	0	0	27
AT1G09155	886	558	1268	2501	2545	716	1613	1224	536	517	854	661
AT1G09157	0	0	15	0	11	0	0	0	0	0	0	0
AT1G09160	2797	2152	4277	1831	3829	3782	2512	3609	4724	3765	4759	5698
AT1G09163	58	36	0	0	0	0	36	0	0	19	0	0
AT1G09167	0	0	0	0	0	0	0	0	0	0	0	0
AT1G09170	626	958	807	396	464	112	18	299	380	194	226	258
AT1G09173	0	0	0	0	0	0	0	0	0	0	0	0
AT1G09176	138	0	84	0	40	0	19	51	10	34	59	0
AT1G09177	0	0	0	0	0	0	0	0	0	0	0	0
AT1G09180	0	0	279	321	0	0	114	15	0	0	0	0
AT1G09183	0	0	0	0	2	0	0	0	0	0	0	0
AT1G09187	0	0	0	0	0	0	0	0	0	0	0	0
AT1G09190	336	310	34	0	14	238	488	907	204	263	314	797
AT1G09193	0	0	0	8	9	0	0	0	4	10	0	3
AT1G09195	2152	1290	2121	1565	2243	1062	1320	2723	2014	2102	3120	3168
AT1G09197	0	0	0	0	0	0	0	0	0	0	0	0
AT1G09200	2569	4700	2591	2103	2028	1761	1594	1362	2695	1874	2224	2521
AT1G09207	0	0	0	0	0	0	2	0	4	0	0	0
AT1G09210	13913	14652	14606	14511	11672	10423	9513	11196	8891	10170	10622	12205
AT1G09213	0	0	0	0	0	1	7	0	3	0	8	0
AT1G09217	0	0	0	0	0	0	0	0	0	0	9	0
AT1G09220	136	15	0	4	226	12	92	87	352	82	541	90
AT1G09223	39	0	0	0	55	40	10	24	18	21	17	12
AT1G09227	0	0	0	0	0	0	0	0	0	0	0	0
AT1G09230	3271	3421	3937	7592	6948	5652	5923	7653	7292	8010	8672	10819
AT1G09233	0	0	0	0	0	0	0	0	0	0	0	0
AT1G09237	0	0	0	0	0	4	0	0	0	0	0	0
AT1G09240	0	0	0	0	0	0	0	0	0	0	0	0
AT1G09243	1	0	0	0	0	0	0	0	0	0	0	0
AT1G09245	0	0	0	0	0	0	0	0	0	0	0	0
AT1G09247	0	1	0	0	10	0	0	0	0	0	0	0
AT1G09250	3704	3748	2080	3390	3647	2926	2300	3231	3166	3659	4337	4148
AT1G09253	6	0	0	0	0	2	4	2	4	2	0	0
AT1G09257	0	0	0	0	0	0	0	0	0	0	0	0
AT1G09260	0	0	2	0	0	51	0	0	0	28	4	34
AT1G09263	0	0	0	0	0	0	0	96	0	0	0	0
AT1G09267	165	102	140	217	57	167	55	0	62	82	12	34
AT1G09270	6769	5389	7090	7684	4748	4446	4339	4420	3860	4573	5241	6094
AT1G09273	0	0	0	0	0	0	0	0	0	0	0	0
AT1G09277	0	0	0	0	0	0	0	0	0	0	0	0
AT1G09280	676	2154	1785	1708	1473	1770	2019	1752	2127	1977	3367	3117
AT1G09283	0	0	0	0	0	0	0	0	0	0	0	0
AT1G09287	0	0	49	0	28	0	104	30	0	45	95	52
AT1G09290	992	1199	1238	986	1062	902	875	1243	903	709	1230	1800
AT1G09293	0	0	0	0	0	0	0	0	16	0	0	0
AT1G09297	39	67	29	19	63	97	83	67	127	131	78	69
AT1G09300	423	997	1236	645	2037	471	1288	1782	1335	1090	2134	2833
AT1G09303	0	0	0	0	0	0	0	0	0	0	0	0
AT1G09307	0	0	0	0	0	0	0	0	2	0	0	0
AT1G09310	0	0	84	0	65	0	0	56	0	44	0	79
AT1G09313	0	0	0	0	0	0	0	11	0	0	0	0
AT1G09317	0	0	0	0	0	0	0	0	0	0	0	0
AT1G09320	434	874	1150	126	697	692	699	757	616	1017	1463	1452
AT1G09323	0	0	0	0	0	0	0	0	0	0	0	0
AT1G09327	0	0	0	0	0	0	0	0	0	0	0	0
AT1G09330	3762	2850	4046	4183	2425	2822	2680	3554	1820	2320	2924	3928
AT1G09333	0	0	0	0	0	0	0	0	0	0	0	0
AT1G09337	0	0	0	6	0	0	0	0	0	0	0	0
AT1G09340	573	0	44	0	492	100	300	457	135	347	540	555
AT1G09343	0	0	0	0	0	0	0	0	0	0	0	0
AT1G09350	55	0	0	0	132	1	12	0	0	0	0	2
AT1G09353	0	0	0	0	0	0	0	0	0	0	0	0
AT1G09357	0	0	0	0	34	2	0	0	2	1	0	0
AT1G09360	0	0	0	0	0	0	0	0	0	0	0	0
AT1G09363	19	9	43	21	76	60	75	88	63	87	47	62
AT1G09367	30	0	0	183	72	62	19	88	51	97	60	61
AT1G09370	0	0	0	0	0	0	0	0	0	0	0	0
AT1G09373	0	0	0	0	0	0	0	0	0	0	0	0
AT1G09377	0	2	0	0	18	12	0	11	8	0	0	0
AT1G09380	0	1	0	0	0	4	0	0	0	0	0	0
AT1G09383	0	0	0	0	0	0	0	0	0	0	0	0
AT1G09387	0	0	0	0	0	0	0	0	0	0	0	0
AT1G09390	28	0	402	0	44	167	133	0	186	167	78	130
AT1G09393	0	0	0	0	0	0	0	0	0	0	0	0
AT1G09397	0	0	0	0	0	0	0	0	0	0	0	0
AT1G09400	92	2	0	2	48	0	102	4	107	16	38	53
AT1G09407	0	0	0	0	0	0	0	0	0	0	0	0
AT1G09410	0	113	0	0	200	16	139	195	401	213	18	361
AT1G09415	235	190	199	150	542	444	781	496	493	687	605	536
AT1G09417	0	0	0	0	0	0	0	0	0	0	0	0
AT1G09420	720	86	362	1056	1349	1624	1039	1380	1575	1829	1889	2304
AT1G09421	0	0	0	0	0	2	0	0	0	0	0	2
AT1G09423	0	0	0	0	0	0	0	0	0	0	0	0
AT1G09427	36	19	0	58	20	0	0	29	10	7	23	4
AT1G09430	5008	3397	4170	6725	3648	2963	2715	3217	3660	3618	3944	4546
AT1G09433	0	0	0	0	0	0	0	0	0	0	0	0
AT1G09437	26	50	8	0	8	5	0	0	14	28	0	0
AT1G09440	901	2837	2533	2657	246	3	2	335	252	260	257	235
AT1G09443	0	0	0	0	0	0	0	0	0	0	0	0
AT1G09447	123	51	99	131	46	0	69	16	47	92	112	72
AT1G09450	1856	1271	691	1105	1929	783	2168	2014	1705	2180	3112	3252
AT1G09453	0	0	0	0	0	0	0	0	0	0	0	0
AT1G09457	0	0	0	0	0	0	0	32	0	0	0	0
AT1G09460	1822	1284	2083	1482	2094	2183	1778	1715	2364	2087	3496	3890
AT1G09463	27	5	0	0	19	0	44	0	12	4	0	18
AT1G09467	1158	901	797	765	1747	1304	1512	1639	2094	2288	2350	2869
AT1G09470	639	785	307	1481	4150	2713	2395	4250	3926	4373	5210	6235
AT1G09473	0	0	0	0	0	0	0	0	0	0	0	0
AT1G09477	8	52	0	0	0	0	2	0	0	0	0	0
AT1G09480	296	0	1	30	310	569	321	154	383	397	364	487
AT1G09483	0	0	0	0	0	1	0	0	0	2	2	1
AT1G09487	0	0	0	0	0	0	0	0	0	0	0	0
AT1G09490	1430	1083	1570	2676	3447	4255	3645	4622	4135	4990	4254	6106
AT1G09493	18	40	0	12	35	19	29	0	13	0	4	0
AT1G09497	255	180	438	214	534	241	412	374	279	269	306	363
AT1G09500	0	0	0	0	0	0	0	0	0	0	0	0
AT1G09503	0	0	0	0	0	0	0	0	0	0	0	0
AT1G09507	0	0	0	0	0	0	0	0	0	0	0	0
AT1G09510	1	0	0	0	13	4	0	11	0	6	0	0
AT1G09513	41	4	116	0	12	32	65	10	17	29	14	8
AT1G09517	2	0	0	2	0	0	0	0	2	0	0	0
AT1G09520	846	604	676	1145	493	886	818	1596	1186	945	572	1531
AT1G09523	0	0	0	0	0	0	0	0	0	0	0	0
AT1G09527	25	0	0	0	43	0	0	0	96	0	0	0
AT1G09530	490	440	1422	530	160	517	402	418	591	169	736	658
AT1G09533	179	82	202	112	187	183	267	308	317	247	394	507
AT1G09537	49	44	0	208	114	0	48	107	101	14	134	150
AT1G09540	271	538	1766	1449	1239	733	528	126	180	84	74	288
AT1G09543	31	258	241	137	237	291	130	337	434	674	524	612
AT1G09547	0	0	0	0	0	0	0	0	0	0	0	0
AT1G09550	0	0	0	0	0	0	0	0	0	0	0	0
AT1G09553	2	0	0	2	4	0	6	0	4	4	0	4
AT1G09557	0	0	0	0	0	0	0	0	0	0	0	0
AT1G09560	11639	12670	9747	11249	7687	6697	5903	6467	4895	5282	6053	6190
AT1G09563	0	0	0	0	0	0	0	0	0	0	0	0
AT1G09567	0	0	0	0	0	0	0	0	0	0	0	0
AT1G09570	4122	4822	6399	9396	3222	2653	2901	3548	2808	3208	3936	4941
AT1G09573	32	0	0	0	15	0	32	59	17	0	35	15
AT1G09575	593	138	494	444	268	372	380	356	842	1301	820	622
AT1G09577	0	1	0	0	0	0	0	0	0	0	0	1
AT1G09580	1358	1418	552	1329	1104	954	1516	1758	1064	1579	1561	2010
AT1G09583	0	0	0	0	0	0	0	0	0	0	0	0
AT1G09587	0	0	0	0	0	0	0	0	0	0	0	0
AT1G09590	15006	15032	13587	12881	10174	8152	8333	9181	8853	10362	10394	11977
AT1G09593	0	0	0	0	0	0	0	0	0	0	0	0
AT1G09597	0	0	0	0	0	0	0	0	0	0	0	0
AT1G09600	178	633	835	255	1280	262	970	365	784	854	821	785
AT1G09603	0	0	0	0	1	0	0	2	0	0	0	0
AT1G09607	0	0	4	0	0	0	0	0	0	0	0	0
AT1G09610	62	23	8	0	2	17	8	3	5	15	12	9
AT1G09613	0	0	0	0	0	0	0	0	0	0	0	0
AT1G09617	0	0	0	0	0	0	0	0	0	0	0	0
AT1G09620	3845	3630	2655	4456	6032	3263	3653	3733	4573	5499	5766	7054
AT1G09623	0	0	0	0	0	0	0	0	0	0	0	0
AT1G09625	0	0	0	0	0	0	0	0	0	0	0	0
AT1G09627	2	0	0	0	0	0	0	0	0	0	0	2
AT1G09630	1622	1977	2153	2110	1697	1036	1079	1625	1702	1719	2147	2586
AT1G09633	0	0	0	0	0	0	0	0	0	0	2	0
AT1G09637	18	0	0	0	51	7	5	7	9	26	2	11
AT1G09640	8897	11719	10733	8394	9641	10749	8905	8858	7590	7667	7591	10716
AT1G09645	824	1013	1542	340	598	454	525	635	412	689	724	1191
AT1G09647	28	0	68	0	0	0	23	0	0	0	0	0
AT1G09650	0	0	0	0	0	304	84	315	44	50	113	68
AT1G09653	0	0	0	0	0	0	0	0	0	0	0	0
AT1G09657	0	0	0	0	0	0	0	0	0	0	0	0
AT1G09660	6564	4354	5574	7438	10224	8949	8903	13513	10978	13747	13112	17782
AT1G09663	84	52	6	98	48	147	86	33	104	53	58	67
AT1G09665	0	1	1	0	0	1	1	0	1	2	0	0
AT1G09667	0	0	0	0	0	0	0	0	0	0	0	0
AT1G09673	0	0	0	0	0	0	0	0	0	0	0	0
AT1G09677	0	0	0	0	9	0	0	15	0	2	0	0
AT1G09680	2	302	158	0	166	0	10	214	250	138	279	691
AT1G09683	0	0	0	0	0	0	0	0	8	5	15	8
AT1G09687	47	112	132	136	99	103	180	26	100	124	164	213
AT1G09690	26281	31192	28024	26019	25712	20887	22043	24994	24067	27784	28646	37517
AT1G09693	0	6	2	10	13	47	39	41	20	30	39	56
AT1G09697	0	0	0	0	0	23	0	0	0	0	0	103
AT1G09700	190	267	1142	1385	481	405	285	1112	968	724	1037	1231
AT1G09703	0	0	0	0	0	1	0	3	0	0	2	0
AT1G09710	590	372	428	442	907	356	457	744	755	1238	940	1003
AT1G09713	0	0	0	0	0	0	0	0	0	0	0	0
AT1G09717	0	0	0	0	0	0	0	0	0	0	0	0
AT1G09720	0	2	0	2	28	0	0	0	0	26	0	0
[truncated: 30,550 more rows]

## Sheet: Metadata
SampleName	genotype
CC_R1	a
CC_R2	a
CC_R3	a
CC_R4	a
QC_R1	b
QC_R2	b
QC_R3	b
QC_R4	b
wox5-1_R1	c
wox5-1_R2	c
wox5-1_R3	c
wox5-1_R4	c
