# Supplementary material for: Deciphering the molecular logic of WOX5 function in the root stem cell organizer
Source: EMBO J. 2024 Nov 18;44(1):281–303. doi: 10.1038/s44318-024-00302-2 (PMC11696986; doi:10.1038/s44318-024-00302-2)
Supplement: Supplementary file 19 — Source data Fig. 1 [file 44318_2024_302_MOESM19_ESM.zip › Figure 1/1E/Figure 1E source data.xlsx]

## Sheet: Count matrix
Source data assigned to Figure 1E. The Heatmap showing Pearson Correlation was generated with PCAExplorer, which requires the raw count matrix generated by FeatureCounts and the experimental metadata table as input files. Please note that some geneIDs are duplicated because they were assigned to more than one peak. To avoid an error in PCAExplorer we assigned unique numerical identifiers (e.g., 1…
Geneid	Gene_number	H3K27me3_QC-R1	H3K27me3_QC-R2	H3K27me3_QC-R3	H3K27me3_CC-R1	H3K27me3_CC-R2	H3K27me3_CC-R3	H3K4me3_QC-R1	H3K4me3_QC-R2	H3K4me3_QC-R3	H3K4me3_CC-R1	H3K4me3_CC-R2	H3K4me3_CC-R3	H3K9ac_QC-R1	H3K9ac_QC-R2	H3K9ac_QC-R3	H3K9ac_CC-R1	H3K9ac_CC-R2	H3K9ac_CC-R3
AT1G01010	1	0	0	0	0	0	0	404	336	471	258	204	262	159	121	152	71	75	70
AT1G01020	2	234	239	82	237	295	359	419	396	535	363	286	386	345	258	302	240	287	235
AT1G01030	3	36	39	6	32	42	49	762	779	992	531	394	557	200	127	197	94	121	102
AT1G01030	4	36	39	6	32	42	49	762	779	992	531	394	557	652	524	551	408	417	380
AT1G01040	5	86	89	29	92	95	111	408	433	525	393	296	368	305	220	275	207	210	204
AT1G01040	6	86	89	29	92	95	111	84	112	122	70	62	88	305	220	275	207	210	204
AT1G01050	7	0	0	0	0	0	0	515	483	668	457	361	468	360	275	310	216	256	243
AT1G01060	8	0	0	0	0	0	0	534	475	760	452	352	413	0	0	0	0	0	0
AT1G01070	9	20	16	3	15	21	31	0	0	0	0	0	0	446	352	478	237	270	266
AT1G01080	10	0	0	0	0	0	0	570	576	781	478	405	507	206	147	186	128	145	127
AT1G01090	11	0	0	0	0	0	0	1288	1369	1673	1030	895	1199	1212	944	1152	780	914	846
AT1G01120	12	0	0	0	0	0	0	160	141	196	58	53	77	0	0	0	0	0	0
AT1G01120	13	0	0	0	0	0	0	279	264	339	123	108	146	0	0	0	0	0	0
AT1G01130	14	0	0	0	0	0	0	482	424	566	333	285	445	456	310	398	220	309	244
AT1G01140	15	0	0	0	0	0	0	179	138	185	99	66	112	286	222	253	136	138	144
AT1G01150	16	0	0	0	0	0	0	535	529	691	451	363	486	0	0	0	0	0	0
AT1G01160	17	0	0	0	0	0	0	0	0	0	0	0	0	299	238	268	197	217	229
AT1G01170	18	0	0	0	0	0	0	456	444	637	368	286	411	571	433	512	376	381	412
AT1G01183	19	219	220	60	207	259	319	0	0	0	0	0	0	0	0	0	0	0	0
AT1G01190	20	14	27	7	15	18	20	0	0	0	0	0	0	0	0	0	0	0	0
AT1G01200	21	0	0	0	0	0	0	823	870	1159	785	642	854	705	555	637	476	498	478
AT1G01220	22	0	0	0	0	0	0	403	429	567	340	315	423	204	170	223	152	173	153
AT1G01225	23	0	0	0	0	0	0	740	770	968	638	515	668	161	125	145	87	113	100
AT1G01230	24	0	0	0	0	0	0	0	0	0	0	0	0	316	236	302	239	305	241
AT1G01240	25	0	0	0	0	0	0	566	586	750	515	417	562	488	349	423	338	381	338
AT1G01250	26	203	224	66	202	209	260	0	0	0	0	0	0	0	0	0	0	0	0
AT1G01260	27	0	0	0	0	0	0	517	504	707	441	403	558	376	287	392	286	314	325
AT1G01290	28	0	0	0	0	0	0	323	346	432	275	235	311	249	184	240	183	215	182
AT1G01300	29	0	0	0	0	0	0	627	594	788	580	461	636	436	328	407	336	368	331
AT1G01300	30	0	0	0	0	0	0	627	594	788	580	461	636	61	68	78	58	65	62
AT1G01320	31	0	0	0	0	0	0	148	142	204	153	115	156	485	346	447	175	219	186
AT1G01320	32	0	0	0	0	0	0	387	353	429	179	166	193	485	346	447	175	219	186
AT1G01340	33	0	0	0	0	0	0	489	521	636	381	309	403	364	252	375	206	217	246
AT1G01360	34	0	0	0	0	0	0	1004	960	1291	699	617	815	608	479	587	330	385	336
AT1G01380	35	0	0	0	0	0	0	90	107	152	67	55	83	145	80	125	63	74	80
AT1G01380	36	0	0	0	0	0	0	90	107	152	67	55	83	163	121	166	98	95	105
AT1G01390	37	61	37	18	45	58	74	73	63	114	33	33	47	86	66	89	35	44	39
AT1G01400	38	165	160	35	192	236	217	0	0	0	0	0	0	0	0	0	0	0	0
AT1G01420	39	0	0	0	0	0	0	344	327	443	132	120	139	414	303	392	127	140	123
AT1G01430	40	0	0	0	0	0	0	695	665	943	480	392	527	778	586	731	384	443	421
AT1G01440	41	0	0	0	0	0	0	752	726	934	561	496	639	807	576	763	441	506	530
AT1G01470	42	0	0	0	0	0	0	322	315	434	309	237	290	153	112	201	105	147	112
AT1G01470	43	0	0	0	0	0	0	322	315	434	309	237	290	209	146	178	133	168	127
AT1G01480	44	0	0	0	0	0	0	104	99	121	53	34	42	0	0	0	0	0	0
AT1G01490	45	0	0	0	0	0	0	972	1028	1265	869	684	923	1389	1123	1257	834	928	848
AT1G01490	46	0	0	0	0	0	0	972	1028	1265	869	684	923	181	111	160	93	119	91
AT1G01500	47	0	0	0	0	0	0	412	371	520	383	293	435	419	334	377	292	318	299
AT1G01510	48	0	0	0	0	0	0	350	300	513	305	237	359	177	140	189	136	135	137
AT1G01540	49	0	0	0	0	0	0	553	544	711	449	402	488	332	263	313	248	209	246
AT1G01550	50	0	0	0	0	0	0	624	650	787	576	501	670	1147	863	1084	781	880	863
AT1G01550	51	0	0	0	0	0	0	75	65	119	45	47	67	1147	863	1084	781	880	863
AT1G01570	52	0	0	0	0	0	0	426	407	585	484	393	520	154	111	170	111	149	134
AT1G01570	53	0	0	0	0	0	0	426	407	585	484	393	520	95	91	106	113	112	79
AT1G01580	54	46	74	21	24	47	38	90	82	126	296	238	296	156	106	136	237	233	233
AT1G01580	55	46	74	21	24	47	38	90	82	126	296	238	296	60	52	81	138	117	126
AT1G01580	56	53	36	18	20	25	43	90	82	126	296	238	296	156	106	136	237	233	233
AT1G01580	57	53	36	18	20	25	43	90	82	126	296	238	296	60	52	81	138	117	126
AT1G01600	58	0	0	0	0	0	0	237	198	288	211	171	250	54	42	55	36	61	47
AT1G01620	59	0	0	0	0	0	0	813	818	1100	693	555	784	1295	978	1177	814	999	857
AT1G01630	60	0	0	0	0	0	0	620	672	824	501	445	600	0	0	0	0	0	0
AT1G01650	61	0	0	0	0	0	0	344	354	449	294	236	303	274	212	232	190	180	175
AT1G01670	62	54	53	18	38	48	71	319	326	398	238	201	241	196	143	156	141	146	155
AT1G01670	63	54	53	18	38	48	71	319	326	398	238	201	241	39	27	47	32	36	48
AT1G01690	64	0	0	0	0	0	0	387	418	503	341	269	322	104	88	106	82	86	67
AT1G01710	65	0	0	0	0	0	0	369	376	437	311	286	347	217	185	205	125	171	150
AT1G01715	66	0	0	0	0	0	0	160	154	239	170	143	199	0	0	0	0	0	0
AT1G01720	67	0	0	0	0	0	0	1111	1148	1506	908	782	1099	0	0	0	0	0	0
AT1G01725	68	0	0	0	0	0	0	0	0	0	0	0	0	86	67	88	69	87	88
AT1G01740	69	0	0	0	0	0	0	240	233	315	161	101	176	145	106	123	82	79	87
AT1G01760	70	0	0	0	0	0	0	589	560	803	519	428	593	219	202	227	165	216	175
AT1G01780	71	0	0	0	0	0	0	150	171	221	223	212	263	116	76	124	109	117	137
AT1G01780	72	0	0	0	0	0	0	150	171	221	223	212	263	94	63	62	56	76	90
AT1G01790	73	0	0	0	0	0	0	356	341	396	254	222	310	0	0	0	0	0	0
AT1G01800	74	0	0	0	0	0	0	587	588	812	543	403	614	429	304	395	284	301	293
AT1G01810	75	0	0	0	0	0	0	231	225	274	202	178	220	0	0	0	0	0	0
AT1G01820	76	0	0	0	0	0	0	750	705	932	665	506	694	573	450	574	385	434	401
AT1G01830	77	0	0	0	0	0	0	1047	1106	1389	712	673	876	635	485	564	348	414	384
AT1G01840	78	0	0	0	0	0	0	0	0	0	0	0	0	305	238	266	152	171	183
AT1G01860	79	0	0	0	0	0	0	255	217	320	200	170	238	120	84	153	74	82	105
AT1G01880	80	0	0	0	0	0	0	237	245	336	219	177	246	0	0	0	0	0	0
AT1G01910	81	0	0	0	0	0	0	641	651	846	539	424	627	324	269	279	229	228	210
AT1G01930	82	0	0	0	0	0	0	691	714	919	644	512	653	289	223	305	184	239	219
AT1G01950	83	0	0	0	0	0	0	404	357	538	306	271	411	202	176	190	138	157	141
AT1G01960	84	0	0	0	0	0	0	809	825	1085	771	624	859	344	282	323	264	269	284
AT1G01990	85	13	17	14	7	15	18	1837	1810	2378	1684	1333	1802	1049	829	1066	744	896	820
AT1G02020	86	0	0	0	0	0	0	41	67	69	43	33	55	158	119	156	112	146	127
AT1G02020	87	0	0	0	0	0	0	693	697	960	703	512	777	158	119	156	112	146	127
AT1G02030	88	0	0	0	0	0	0	0	0	0	0	0	0	92	75	86	58	74	77
AT1G02030	89	0	0	0	0	0	0	0	0	0	0	0	0	96	88	109	63	63	54
AT1G02040	90	48	46	11	35	49	48	0	0	0	0	0	0	0	0	0	0	0	0
AT1G02060	91	0	0	0	0	0	0	321	335	442	323	239	380	150	139	173	123	125	117
AT1G02065	92	389	381	120	286	379	423	0	0	0	0	0	0	0	0	0	0	0	0
AT1G02080	93	0	0	0	0	0	0	369	352	451	318	254	340	0	0	0	0	0	0
AT1G02090	94	0	0	0	0	0	0	797	721	946	696	570	759	304	241	297	213	236	239
AT1G02110	95	0	0	0	0	0	0	141	167	193	111	124	160	0	0	0	0	0	0
AT1G02120	96	0	0	0	0	0	0	345	310	400	236	238	297	121	119	156	98	103	107
AT1G02130	97	0	0	0	0	0	0	375	417	542	389	296	374	227	176	205	155	148	147
AT1G02140	98	0	0	0	0	0	0	742	691	971	632	500	704	423	321	378	290	270	300
AT1G02150	99	0	0	0	0	0	0	272	239	345	190	178	200	102	88	86	47	69	52
AT1G02160	100	0	0	0	0	0	0	689	773	982	640	557	730	447	344	426	326	360	350
AT1G02180	101	430	437	130	285	409	453	195	166	228	124	95	136	83	81	85	47	57	55
AT1G02205	102	0	0	0	0	0	0	0	0	0	0	0	0	123	100	118	78	89	98
AT1G02220	103	0	0	0	0	0	0	281	306	364	193	166	227	0	0	0	0	0	0
AT1G02230	104	0	0	0	0	0	0	202	196	319	203	152	206	0	0	0	0	0	0
AT1G02260	105	0	0	0	0	0	0	356	387	449	274	240	326	313	272	336	204	212	242
AT1G02270	106	0	0	0	0	0	0	460	474	557	387	306	438	482	325	403	273	302	273
AT1G02280	107	0	0	0	0	0	0	209	224	307	180	160	215	78	79	93	48	69	65
AT1G02290	108	0	0	0	0	0	0	531	550	669	334	308	401	449	304	375	253	267	268
AT1G02305	109	0	0	0	0	0	0	401	375	434	342	273	406	335	256	316	279	303	249
AT1G02310	110	0	0	0	0	0	0	283	283	375	99	103	147	732	516	647	305	355	345
AT1G02320	111	0	0	0	0	0	0	182	202	237	119	103	169	0	0	0	0	0	0
AT1G02330	112	0	0	0	0	0	0	437	455	622	361	271	416	409	262	362	243	270	259
AT1G02335	113	193	220	68	204	244	311	0	0	0	0	0	0	0	0	0	0	0	0
AT1G02340	114	0	0	0	0	0	0	595	628	777	320	233	315	894	657	729	363	410	403
AT1G02350	115	0	0	0	0	0	0	953	930	1266	744	658	881	131	76	116	82	80	78
AT1G02350	116	0	0	0	0	0	0	953	930	1266	744	658	881	457	323	443	317	328	309
AT1G02360	117	0	0	0	0	0	0	0	0	0	0	0	0	157	107	137	78	102	79
AT1G02370	118	0	0	0	0	0	0	298	294	437	214	195	270	287	218	303	167	182	163
AT1G02380	119	0	0	0	0	0	0	691	686	907	527	382	565	1142	931	1146	716	813	739
AT1G02390	120	184	191	53	128	171	204	100	112	148	95	75	83	102	93	109	152	142	130
AT1G02390	121	184	191	53	128	171	204	100	112	148	95	75	83	156	118	155	117	124	130
AT1G02390	122	184	191	53	128	171	204	113	126	175	235	221	272	102	93	109	152	142	130
AT1G02390	123	184	191	53	128	171	204	113	126	175	235	221	272	156	118	155	117	124	130
AT1G02400	124	0	0	0	0	0	0	329	354	392	183	131	197	0	0	0	0	0	0
AT1G02410	125	0	0	0	0	0	0	351	345	460	307	228	320	358	284	344	171	229	173
AT1G02420	126	0	0	0	0	0	0	440	458	530	352	269	380	332	238	297	188	243	195
AT1G02430	127	0	0	0	0	0	0	0	0	0	0	0	0	177	132	159	186	187	166
AT1G02460	128	13	16	5	25	18	34	0	0	0	0	0	0	0	0	0	0	0	0
AT1G02460	129	139	185	47	180	201	229	0	0	0	0	0	0	0	0	0	0	0	0
AT1G02460	130	21	24	6	29	41	39	0	0	0	0	0	0	0	0	0	0	0	0
AT1G02475	131	0	0	0	0	0	0	342	314	489	284	230	284	254	172	227	146	187	144
AT1G02490	132	0	0	0	0	0	0	127	171	211	124	97	108	0	0	0	0	0	0
AT1G02500	133	0	0	0	0	0	0	549	537	638	451	390	488	414	316	421	254	317	292
AT1G02520	134	0	0	0	0	0	0	366	311	423	388	283	365	402	290	409	291	298	274
AT1G02530	135	0	0	0	0	0	0	145	119	207	133	109	166	135	103	139	81	124	91
AT1G02560	136	0	0	0	0	0	0	356	390	485	290	239	342	273	250	318	194	264	198
AT1G02575	137	0	0	0	0	0	0	88	92	102	54	40	64	0	0	0	0	0	0
AT1G02580	138	342	332	122	275	398	442	0	0	0	0	0	0	259	184	233	129	135	126
AT1G02610	139	0	0	0	0	0	0	458	505	627	353	247	330	208	142	199	98	104	93
AT1G02610	140	0	0	0	0	0	0	458	505	627	353	247	330	504	359	426	242	310	286
AT1G02640	141	8	23	4	11	16	19	59	79	79	70	39	75	147	111	129	77	98	104
AT1G02640	142	8	23	4	11	16	19	59	79	79	70	39	75	89	72	83	80	80	76
AT1G02640	143	8	23	4	11	16	19	93	82	118	52	69	71	147	111	129	77	98	104
AT1G02640	144	8	23	4	11	16	19	93	82	118	52	69	71	89	72	83	80	80	76
AT1G02650	145	0	0	0	0	0	0	477	441	606	454	378	516	149	104	140	131	141	131
AT1G02660	146	0	0	0	0	0	0	380	365	459	365	301	368	234	192	242	213	240	215
AT1G02670	147	0	0	0	0	0	0	124	140	192	129	104	135	0	0	0	0	0	0
AT1G02680	148	0	0	0	0	0	0	353	380	455	327	249	347	287	230	259	232	234	237
AT1G02690	149	0	0	0	0	0	0	206	245	280	185	122	209	0	0	0	0	0	0
AT1G02710	150	0	0	0	0	0	0	45	45	60	56	61	68	0	0	0	0	0	0
AT1G02720	151	0	0	0	0	0	0	585	568	759	570	477	621	294	196	278	214	228	188
AT1G02730	152	0	0	0	0	0	0	132	161	211	114	90	133	0	0	0	0	0	0
AT1G02740	153	0	0	0	0	0	0	796	861	1005	670	590	783	417	343	433	285	401	359
AT1G02770	154	51	69	20	41	53	69	0	0	0	0	0	0	0	0	0	0	0	0
AT1G02780	155	0	0	0	0	0	0	292	303	368	280	217	300	239	186	220	174	219	196
AT1G02790	156	100	99	32	74	101	104	0	0	0	0	0	0	0	0	0	0	0	0
AT1G02790	157	22	12	3	10	15	12	0	0	0	0	0	0	0	0	0	0	0	0
AT1G02800	158	0	0	0	0	0	0	125	129	159	96	90	108	143	107	144	95	118	87
AT1G02810	159	0	0	0	0	0	0	425	408	493	338	271	386	121	108	112	80	90	91
AT1G02810	160	0	0	0	0	0	0	425	408	493	338	271	386	300	241	268	130	188	192
AT1G02813	161	0	0	0	0	0	0	738	796	964	605	504	721	0	0	0	0	0	0
AT1G02816	162	0	0	0	0	0	0	0	0	0	0	0	0	393	310	357	292	300	287
AT1G02840	163	0	0	0	0	0	0	346	335	412	318	247	345	316	233	323	199	239	229
AT1G02850	164	0	0	0	0	0	0	504	434	589	138	110	161	388	257	364	130	151	154
AT1G02860	165	0	0	0	0	0	0	510	542	688	424	347	493	172	155	163	188	177	181
AT1G02860	166	0	0	0	0	0	0	510	542	688	424	347	493	409	294	411	299	346	281
AT1G02880	167	0	0	0	0	0	0	1118	1167	1450	979	782	1030	1043	735	885	604	637	616
AT1G02890	168	0	0	0	0	0	0	479	501	671	488	373	530	208	154	169	144	145	165
AT1G02890	169	0	0	0	0	0	0	49	49	90	35	23	41	208	154	169	144	145	165
AT1G02900	170	0	0	0	0	0	0	273	290	338	145	101	130	140	103	107	61	63	55
AT1G02900	171	0	0	0	0	0	0	273	290	338	145	101	130	597	433	520	249	271	247
AT1G02910	172	0	0	0	0	0	0	352	316	452	295	204	295	357	283	339	201	260	241
AT1G02920	173	25	23	25	19	18	25	85	63	76	18	27	27	0	0	0	0	0	0
AT1G02930	174	0	0	0	0	0	0	315	397	471	170	146	208	430	312	371	202	247	174
AT1G02940	175	87	105	30	76	89	97	0	0	0	0	0	0	0	0	0	0	0	0
AT1G02960	176	0	0	0	0	0	0	247	271	336	220	211	254	237	164	185	167	180	151
AT1G02965	177	0	0	0	0	0	0	534	564	759	454	344	543	0	0	0	0	0	0
AT1G02990	178	0	0	0	0	0	0	358	388	437	330	270	402	217	170	217	156	173	156
AT1G03000	179	0	0	0	0	0	0	297	328	387	303	232	352	209	152	173	160	148	145
AT1G03020	180	200	192	58	141	163	195	0	0	0	0	0	0	0	0	0	0	0	0
AT1G03030	181	0	0	0	0	0	0	429	377	549	354	297	381	262	209	244	182	195	203
AT1G03040	182	0	0	0	0	0	0	575	580	749	453	348	495	157	140	136	72	71	82
AT1G03040	183	0	0	0	0	0	0	575	580	749	453	348	495	165	128	170	107	128	123
AT1G03060	184	0	0	0	0	0	0	583	621	722	539	436	599	230	185	199	167	189	157
AT1G03070	185	0	0	0	0	0	0	97	64	119	117	115	143	0	0	0	0	0	0
AT1G03080	186	0	0	0	0	0	0	465	419	569	387	307	432	297	217	274	204	214	179
AT1G03090	187	0	0	0	0	0	0	605	595	764	430	416	557	283	200	244	167	232	216
AT1G03100	188	0	0	0	0	0	0	187	216	259	147	156	176	188	121	130	142	126	114
AT1G03106	189	18	18	14	16	34	34	393	418	531	335	304	420	0	0	0	0	0	0
AT1G03120	190	0	0	0	0	0	0	64	64	90	52	51	84	0	0	0	0	0	0
AT1G03140	191	0	0	0	0	0	0	579	561	754	527	417	607	267	204	291	215	230	233
AT1G03160	192	0	0	0	0	0	0	515	568	682	456	379	482	110	88	124	86	80	93
AT1G03180	193	0	0	0	0	0	0	364	331	470	316	238	343	140	129	139	102	102	108
AT1G03190	194	0	0	0	0	0	0	290	315	364	245	194	287	114	95	124	85	81	85
AT1G03200	195	0	0	0	0	0	0	171	164	260	173	160	202	129	91	117	110	136	123
AT1G03210	196	0	0	0	0	0	0	324	374	463	212	199	250	247	183	240	128	157	166
AT1G03220	197	0	0	0	0	0	0	1469	1423	1918	1234	1003	1406	144	113	128	120	106	94
AT1G03220	198	0	0	0	0	0	0	1469	1423	1918	1234	1003	1406	457	345	443	256	278	311
AT1G03230	199	0	0	0	0	0	0	0	0	0	0	0	0	177	129	180	123	173	122
AT1G03230	200	0	0	0	0	0	0	0	0	0	0	0	0	376	325	394	267	287	260
AT1G03240	201	0	0	0	0	0	0	143	133	220	147	99	155	174	108	127	100	108	125
AT1G03250	202	0	0	0	0	0	0	389	377	444	332	311	392	286	201	264	203	223	190
AT1G03260	203	0	0	0	0	0	0	605	574	804	613	544	688	189	137	188	168	181	153
AT1G03280	204	0	0	0	0	0	0	306	304	411	282	234	314	325	213	326	219	269	254
AT1G03290	205	0	0	0	0	0	0	402	403	568	353	318	394	164	144	182	132	150	144
AT1G03300	206	0	0	0	0	0	0	444	431	611	416	406	489	0	0	0	0	0	0
AT1G03310	207	0	0	0	0	0	0	0	0	0	0	0	0	102	88	99	121	133	117
AT1G03330	208	0	0	0	0	0	0	515	529	689	390	340	400	443	350	366	255	289	262
AT1G03350	209	0	0	0	0	0	0	558	595	784	521	429	631	224	202	210	178	188	167
AT1G03365	210	0	0	0	0	0	0	415	409	518	365	283	412	0	0	0	0	0	0
AT1G03370	211	0	0	0	0	0	0	416	391	557	379	342	413	145	104	143	97	98	104
AT1G03380	212	0	0	0	0	0	0	380	357	450	323	284	358	275	170	250	194	197	171
AT1G03390	213	19	15	6	12	19	33	0	0	0	0	0	0	0	0	0	0	0	0
AT1G03400	214	11	13	6	15	21	18	127	145	197	67	60	91	156	131	166	92	83	88
AT1G03410	215	0	0	0	0	0	0	1041	980	1271	897	694	994	894	640	712	590	639	624
AT1G03430	216	0	0	0	0	0	0	0	0	0	0	0	0	106	83	102	60	112	67
AT1G03440	217	0	0	0	0	0	0	607	715	817	523	454	579	396	321	409	268	294	320
AT1G03445	218	246	230	74	192	219	272	0	0	0	0	0	0	106	62	70	48	61	66
AT1G03457	219	0	0	0	0	0	0	523	526	624	389	303	400	806	535	727	418	523	414
AT1G03457	220	0	0	0	0	0	0	68	78	86	56	47	65	806	535	727	418	523	414
AT1G03470	221	0	0	0	0	0	0	473	429	583	413	329	438	102	79	114	72	79	89
AT1G03470	222	0	0	0	0	0	0	473	429	583	413	329	438	173	156	170	130	140	108
AT1G03475	223	0	0	0	0	0	0	488	404	562	422	314	451	237	186	202	148	178	164
AT1G03490	224	9	24	2	16	14	15	0	0	0	0	0	0	0	0	0	0	0	0
AT1G03495	225	36	21	7	12	18	27	0	0	0	0	0	0	0	0	0	0	0	0
AT1G03502	226	0	0	0	0	0	0	442	399	488	331	237	368	239	173	234	156	169	162
AT1G03510	227	0	0	0	0	0	0	232	191	266	163	144	198	0	0	0	0	0	0
AT1G03520	228	0	0	0	0	0	0	507	468	632	472	373	556	330	275	293	242	270	298
AT1G03530	229	0	0	0	0	0	0	419	441	525	370	292	434	159	109	155	90	120	90
AT1G03550	230	0	0	0	0	0	0	206	174	263	186	164	232	158	120	146	137	120	131
AT1G03560	231	0	0	0	0	0	0	338	361	466	303	219	349	156	116	154	93	115	99
AT1G03570	232	0	0	0	0	0	0	0	0	0	0	0	0	98	83	101	88	96	78
AT1G03590	233	0	0	0	0	0	0	1119	1107	1392	891	810	1044	956	682	860	613	757	724
AT1G03600	234	0	0	0	0	0	0	465	448	593	351	345	393	307	221	275	249	256	199
AT1G03610	235	0	0	0	0	0	0	543	521	643	481	353	508	1166	799	1102	1189	1321	1255
AT1G03620	236	0	0	0	0	0	0	148	184	224	135	103	162	0	0	0	0	0	0
AT1G03620	237	0	0	0	0	0	0	80	97	120	67	57	94	0	0	0	0	0	0
AT1G03640	238	0	0	0	0	0	0	59	62	111	58	46	69	0	0	0	0	0	0
AT1G03650	239	0	0	0	0	0	0	204	197	284	201	154	206	0	0	0	0	0	0
AT1G03680	240	0	0	0	0	0	0	695	671	854	570	442	594	425	336	407	302	268	295
AT1G03710	241	701	657	251	455	669	704	0	0	0	0	0	0	0	0	0	0	0	0
AT1G03730	242	0	0	0	0	0	0	477	502	640	451	360	557	686	529	664	481	600	463
AT1G03740	243	0	0	0	0	0	0	475	527	649	418	327	471	657	489	617	426	431	455
AT1G03743	244	0	0	0	0	0	0	676	641	926	611	541	749	617	473	572	452	447	443
AT1G03760	245	0	0	0	0	0	0	249	246	358	215	161	217	0	0	0	0	0	0
AT1G03770	246	0	0	0	0	0	0	221	195	253	190	151	203	0	0	0	0	0	0
AT1G03780	247	0	0	0	0	0	0	98	78	87	60	51	79	103	81	89	61	67	60
AT1G03790	248	272	263	86	208	240	258	0	0	0	0	0	0	236	178	204	153	155	151
AT1G03800	249	0	0	0	0	0	0	69	85	92	55	51	86	0	0	0	0	0	0
AT1G03830	250	0	0	0	0	0	0	290	297	392	224	204	254	103	95	117	61	62	85
AT1G03840	251	198	221	66	330	433	499	741	718	950	255	235	306	558	410	474	211	226	232
AT1G03840	252	198	221	66	330	433	499	741	718	950	255	235	306	578	439	525	204	219	215
AT1G03850	253	0	0	0	0	0	0	791	804	1004	394	363	478	190	167	171	141	156	114
AT1G03850	254	0	0	0	0	0	0	791	804	1004	394	363	478	223	179	208	101	123	112
AT1G03850	255	0	0	0	0	0	0	791	804	1004	394	363	478	574	377	508	290	314	271
AT1G03860	256	0	0	0	0	0	0	881	918	1200	621	517	747	560	462	558	368	410	383
AT1G03870	257	0	0	0	0	0	0	0	0	0	0	0	0	328	252	333	176	170	194
AT1G03880	258	252	226	76	175	208	255	0	0	0	0	0	0	0	0	0	0	0	0
AT1G03900	259	0	0	0	0	0	0	356	338	435	326	283	357	379	258	294	265	308	255
AT1G03905	260	0	0	0	0	0	0	319	323	434	259	209	257	103	101	118	70	91	100
AT1G03910	261	0	0	0	0	0	0	257	277	332	259	176	249	180	124	158	102	147	120
AT1G03920	262	0	0	0	0	0	0	170	174	274	179	161	194	134	73	104	79	95	80
AT1G03930	263	0	0	0	0	0	0	533	548	644	414	368	481	521	388	446	350	396	316
AT1G03935	264	0	0	0	0	0	0	439	395	493	336	283	363	346	226	287	217	240	253
AT1G03940	265	0	0	0	0	0	0	230	258	314	188	170	218	97	108	115	79	79	85
AT1G03950	266	0	0	0	0	0	0	628	670	862	592	497	650	271	228	290	233	241	201
AT1G03970	267	0	0	0	0	0	0	491	534	646	419	370	486	356	296	380	270	288	279
AT1G03980	268	0	0	0	0	0	0	248	299	395	244	170	258	0	0	0	0	0	0
AT1G03982	269	0	0	0	0	0	0	137	119	190	104	72	126	0	0	0	0	0	0
AT1G04000	270	0	0	0	0	0	0	616	552	704	491	397	598	382	304	351	251	309	310
AT1G04003	271	0	0	0	0	0	0	0	0	0	0	0	0	101	82	114	63	50	53
AT1G04010	272	0	0	0	0	0	0	633	600	861	477	337	550	0	0	0	0	0	0
AT1G04030	273	0	0	0	0	0	0	326	316	430	253	226	298	0	0	0	0	0	0
AT1G04033	274	0	0	0	0	0	0	177	203	288	141	130	164	0	0	0	0	0	0
AT1G04037	275	0	0	0	0	0	0	224	225	320	197	170	194	166	125	169	137	144	117
AT1G04040	276	0	0	0	0	0	0	312	328	440	189	189	235	0	0	0	0	0	0
AT1G04047	277	0	0	0	0	0	0	0	0	0	0	0	0	200	150	186	116	132	133
AT1G04050	278	0	0	0	0	0	0	1153	1148	1473	919	772	1046	584	471	651	424	499	408
AT1G04063	279	0	0	0	0	0	0	92	87	103	64	44	78	0	0	0	0	0	0
AT1G04090	280	0	0	0	0	0	0	172	224	284	127	114	168	183	141	170	122	139	151
AT1G04100	281	0	0	0	0	0	0	321	293	392	347	275	383	93	48	104	72	100	78
AT1G04120	282	0	0	0	0	0	0	693	634	878	616	462	600	336	291	343	227	231	241
AT1G04123	283	0	0	0	0	0	0	72	60	100	124	98	145	0	0	0	0	0	0
AT1G04130	284	0	0	0	0	0	0	330	364	444	291	230	291	441	332	407	235	255	229
AT1G04133	285	58	33	14	30	54	58	0	0	0	0	0	0	0	0	0	0	0	0
AT1G04140	286	0	0	0	0	0	0	508	528	657	461	357	540	325	245	245	210	203	222
AT1G04143	287	42	35	13	33	29	56	0	0	0	0	0	0	0	0	0	0	0	0
AT1G04150	288	0	0	0	0	0	0	206	209	333	132	101	160	0	0	0	0	0	0
AT1G04153	289	0	0	0	0	0	0	230	229	298	210	149	207	0	0	0	0	0	0
AT1G04160	290	0	0	0	0	0	0	354	335	469	340	247	375	0	0	0	0	0	0
AT1G04167	291	0	0	0	0	0	0	0	0	0	0	0	0	155	121	143	77	105	79
AT1G04170	292	0	0	0	0	0	0	537	530	714	429	352	482	311	257	301	196	255	216
AT1G04180	293	0	0	0	0	0	0	192	171	262	294	330	339	109	100	101	121	127	134
AT1G04180	294	0	0	0	0	0	0	192	171	262	294	330	339	146	85	134	95	138	83
AT1G04180	295	0	0	0	0	0	0	192	171	262	294	330	339	181	135	191	132	167	96
AT1G04180	296	0	0	0	0	0	0	192	171	262	294	330	339	59	42	42	58	86	62
AT1G04190	297	0	0	0	0	0	0	792	791	1005	757	570	841	574	409	522	411	462	421
AT1G04210	298	0	0	0	0	0	0	492	433	602	448	346	503	234	185	229	170	205	167
AT1G04220	299	294	263	75	193	261	288	0	0	0	0	0	0	0	0	0	0	0	0
AT1G04230	300	0	0	0	0	0	0	256	275	289	226	172	259	238	183	227	166	176	175
AT1G04237	301	0	0	0	0	0	0	0	0	0	0	0	0	81	87	82	56	63	56
AT1G04240	302	0	0	0	0	0	0	249	258	340	200	163	246	3412	2626	3275	2709	3206	2868
AT1G04250	303	79	60	23	33	70	63	602	597	791	678	518	717	0	0	0	0	0	0
AT1G04253	304	27	16	6	11	16	13	0	0	0	0	0	0	0	0	0	0	0	0
AT1G04260	305	0	0	0	0	0	0	1028	1079	1291	991	782	1132	0	0	0	0	0	0
AT1G04263	306	16	15	10	8	20	18	452	450	512	357	321	414	260	221	273	196	215	212
AT1G04270	307	0	0	0	0	0	0	0	0	0	0	0	0	361	261	348	250	304	270
AT1G04280	308	0	0	0	0	0	0	956	973	1163	757	618	841	1108	863	1068	663	732	715
AT1G04283	309	313	275	83	169	222	227	0	0	0	0	0	0	0	0	0	0	0	0
AT1G04287	310	0	0	0	0	0	0	560	561	768	544	441	644	0	0	0	0	0	0
AT1G04297	311	0	0	0	0	0	0	81	91	87	50	35	59	146	104	102	58	70	75
AT1G04300	312	0	0	0	0	0	0	570	525	661	479	373	511	363	227	332	253	272	263
AT1G04310	313	0	0	0	0	0	0	590	567	752	513	397	558	360	262	313	262	287	273
AT1G04327	314	145	117	45	95	131	152	0	0	0	0	0	0	0	0	0	0	0	0
AT1G04330	315	12	27	4	11	25	33	0	0	0	0	0	0	783	595	727	524	573	570
AT1G04337	316	12	7	13	31	15	26	0	0	0	0	0	0	102	78	86	60	87	59
AT1G04337	317	12	7	13	31	15	26	0	0	0	0	0	0	138	98	134	125	106	112
AT1G04340	318	0	0	0	0	0	0	412	419	570	369	303	438	0	0	0	0	0	0
AT1G04347	319	0	0	0	0	0	0	984	960	1309	870	652	1004	650	479	682	459	515	468
AT1G04350	320	0	0	0	0	0	0	0	0	0	0	0	0	218	182	217	169	194	193
AT1G04357	321	0	0	0	0	0	0	216	195	293	145	145	202	143	95	106	73	78	58
AT1G04360	322	0	0	0	0	0	0	631	577	832	455	387	498	115	93	109	76	100	81
AT1G04360	323	0	0	0	0	0	0	631	577	832	455	387	498	329	280	323	214	259	252
AT1G04370	324	91	92	27	82	84	81	0	0	0	0	0	0	0	0	0	0	0	0
AT1G04373	325	388	359	135	341	435	426	0	0	0	0	0	0	0	0	0	0	0	0
AT1G04390	326	0	0	0	0	0	0	373	380	512	357	295	423	237	168	212	195	183	178
AT1G04397	327	0	0	0	0	0	0	412	417	583	238	222	263	1291	968	1193	564	603	591
AT1G04400	328	0	0	0	0	0	0	482	508	579	344	340	472	101	57	78	82	67	72
AT1G04400	329	0	0	0	0	0	0	482	508	579	344	340	472	571	379	495	385	415	381
AT1G04403	330	129	121	38	100	136	144	0	0	0	0	0	0	0	0	0	0	0	0
AT1G04407	331	0	0	0	0	0	0	99	123	121	60	62	82	208	161	232	102	124	115
AT1G04410	332	0	0	0	0	0	0	577	538	705	520	447	638	426	274	323	267	339	321
AT1G04423	333	0	0	0	0	0	0	358	326	442	364	303	366	349	243	326	246	287	295
AT1G04427	334	0	0	0	0	0	0	527	503	668	464	429	534	400	284	358	328	302	319
AT1G04430	335	0	0	0	0	0	0	550	496	684	532	436	514	553	430	566	454	461	466
AT1G04440	336	12	25	1	5	20	32	825	779	1108	721	646	854	942	713	856	654	656	698
AT1G04443	337	623	617	206	426	535	558	0	0	0	0	0	0	0	0	0	0	0	0
AT1G04445	338	180	186	47	137	180	203	0	0	0	0	0	0	257	190	250	159	129	129
AT1G04463	339	0	0	0	0	0	0	1094	1006	1498	767	662	933	0	0	0	0	0	0
AT1G04477	340	0	0	0	0	0	0	656	560	775	517	446	583	510	353	438	334	346	336
AT1G04487	341	0	0	0	0	0	0	269	247	303	138	113	157	133	110	122	68	69	52
AT1G04490	342	0	0	0	0	0	0	0	0	0	0	0	0	165	103	165	75	95	77
AT1G04490	343	0	0	0	0	0	0	0	0	0	0	0	0	221	139	176	101	99	98
AT1G04493	344	0	0	0	0	0	0	650	651	793	574	459	688	0	0	0	0	0	0
AT1G04500	345	37	37	15	39	34	42	0	0	0	0	0	0	0	0	0	0	0	0
AT1G04503	346	0	0	0	0	0	0	736	671	871	653	486	767	212	150	173	140	168	141
AT1G04510	347	0	0	0	0	0	0	326	359	440	256	208	300	227	170	230	143	182	166
AT1G04513	348	0	0	0	0	0	0	574	587	743	425	402	542	414	313	418	304	344	373
AT1G04520	349	0	0	0	0	0	0	687	714	899	502	435	605	745	524	747	437	467	426
AT1G04523	350	0	0	0	0	0	0	728	806	1004	681	565	798	462	386	448	354	420	351
AT1G04530	351	0	0	0	0	0	0	578	521	711	481	360	501	501	346	428	346	337	348
AT1G04537	352	0	0	0	0	0	0	450	460	631	430	405	490	262	234	252	186	216	200
AT1G04540	353	0	0	0	0	0	0	447	429	546	379	308	399	0	0	0	0	0	0
AT1G04550	354	0	0	0	0	0	0	311	319	437	211	170	240	101	100	102	56	70	64
AT1G04550	355	0	0	0	0	0	0	311	319	437	211	170	240	235	180	219	127	156	153
AT1G04550	356	0	0	0	0	0	0	311	319	437	211	170	240	273	216	300	180	229	227
AT1G04555	357	0	0	0	0	0	0	507	441	612	441	346	498	409	328	391	323	359	311
AT1G04560	358	29	59	19	28	54	59	0	0	0	0	0	0	0	0	0	0	0	0
AT1G04567	359	0	0	0	0	0	0	431	404	613	427	344	437	0	0	0	0	0	0
AT1G04570	360	0	0	0	0	0	0	172	153	223	223	176	256	143	97	129	133	190	113
AT1G04570	361	0	0	0	0	0	0	172	153	223	223	176	256	200	147	178	123	146	124
AT1G04570	362	0	0	0	0	0	0	357	328	452	275	252	315	143	97	129	133	190	113
AT1G04570	363	0	0	0	0	0	0	357	328	452	275	252	315	200	147	178	123	146	124
AT1G04573	364	0	0	0	0	0	0	40	48	58	83	48	81	149	108	135	139	146	161
AT1G04573	365	0	0	0	0	0	0	40	48	58	83	48	81	240	153	188	229	267	199
AT1G04573	366	0	0	0	0	0	0	40	48	58	83	48	81	70	63	65	104	127	87
AT1G04590	367	0	0	0	0	0	0	585	556	669	527	434	543	253	170	239	178	231	189
AT1G04597	368	0	0	0	0	0	0	565	533	713	264	250	341	624	464	556	260	299	271
AT1G04603	369	0	0	0	0	0	0	0	0	0	0	0	0	148	117	161	94	115	127
AT1G04607	370	0	0	0	0	0	0	121	113	180	86	68	104	775	561	737	566	610	580
AT1G04607	371	0	0	0	0	0	0	642	618	760	589	463	606	775	561	737	566	610	580
AT1G04610	372	0	0	0	0	0	0	371	358	467	279	263	337	0	0	0	0	0	0
AT1G04620	373	28	38	11	29	61	35	231	197	274	169	164	205	0	0	0	0	0	0
AT1G04623	374	141	129	52	151	223	212	0	0	0	0	0	0	0	0	0	0	0	0
AT1G04630	375	0	0	0	0	0	0	1031	1004	1213	791	645	954	519	368	481	398	450	393
AT1G04647	376	0	0	0	0	0	0	495	514	704	463	380	551	858	688	837	542	610	601
AT1G04650	377	0	0	0	0	0	0	293	264	392	219	185	281	0	0	0	0	0	0
AT1G04653	378	21	25	5	34	33	32	83	92	127	56	36	49	2043	1567	1834	750	912	809
AT1G04657	379	0	0	0	0	0	0	721	706	846	669	480	659	614	431	560	419	495	400
AT1G04660	380	0	0	0	0	0	0	0	0	0	0	0	0	321	239	307	498	537	501
AT1G04667	381	0	0	0	0	0	0	472	434	587	461	356	536	804	595	776	622	700	605
AT1G04673	382	0	0	0	0	0	0	0	0	0	0	0	0	184	156	162	142	166	143
AT1G04673	383	0	0	0	0	0	0	0	0	0	0	0	0	265	187	251	165	159	161
AT1G04680	384	0	0	0	0	0	0	401	362	460	506	406	514	175	127	147	136	183	159
AT1G04680	385	0	0	0	0	0	0	401	362	460	506	406	514	626	476	664	771	844	717
AT1G04680	386	0	0	0	0	0	0	66	72	112	78	49	75	175	127	147	136	183	159
AT1G04680	387	0	0	0	0	0	0	66	72	112	78	49	75	626	476	664	771	844	717
AT1G04690	388	0	0	0	0	0	0	633	578	793	565	469	619	585	425	574	467	507	516
AT1G04700	389	0	0	0	0	0	0	120	111	136	148	94	147	0	0	0	0	0	0
AT1G04703	390	112	124	30	113	136	177	0	0	0	0	0	0	146	116	138	120	134	122
AT1G04703	391	25	26	9	14	32	19	0	0	0	0	0	0	146	116	138	120	134	122
AT1G04710	392	0	0	0	0	0	0	143	139	146	95	81	108	0	0	0	0	0	0
AT1G04713	393	0	0	0	0	0	0	353	367	488	229	242	302	222	146	216	117	154	122
AT1G04717	394	24	12	8	11	16	16	0	0	0	0	0	0	0	0	0	0	0	0
AT1G04730	395	0	0	0	0	0	0	204	192	307	155	114	166	0	0	0	0	0	0
AT1G04733	396	0	0	0	0	0	0	265	232	302	200	181	270	0	0	0	0	0	0
AT1G04737	397	0	0	0	0	0	0	526	488	650	420	314	454	0	0	0	0	0	0
AT1G04747	398	50	44	17	46	55	74	0	0	0	0	0	0	0	0	0	0	0	0
AT1G04750	399	0	0	0	0	0	0	0	0	0	0	0	0	207	159	205	146	162	151
AT1G04753	400	0	0	0	0	0	0	134	142	164	85	69	91	230	176	231	114	107	94
AT1G04753	401	0	0	0	0	0	0	134	142	164	85	69	91	703	495	565	283	332	293
AT1G04763	402	0	0	0	0	0	0	303	301	414	245	192	280	288	255	299	192	201	190
AT1G04770	403	0	0	0	0	0	0	684	646	895	605	476	659	533	408	494	331	324	366
AT1G04773	404	0	0	0	0	0	0	798	795	1033	627	502	705	853	573	789	476	569	556
AT1G04780	405	0	0	0	0	0	0	590	558	706	455	365	520	417	282	360	208	267	238
AT1G04783	406	60	54	19	41	46	69	193	190	278	146	110	157	0	0	0	0	0	0
AT1G04790	407	0	0	0	0	0	0	218	224	316	209	147	227	285	251	277	196	225	191
AT1G04793	408	0	0	0	0	0	0	0	0	0	0	0	0	1069	800	966	548	598	551
AT1G04797	409	0	0	0	0	0	0	573	563	779	754	589	827	0	0	0	0	0	0
AT1G04803	410	0	0	0	0	0	0	0	0	0	0	0	0	163	117	155	229	276	252
AT1G04807	411	0	0	0	0	0	0	269	304	368	270	171	308	261	225	279	212	202	208
AT1G04810	412	0	0	0	0	0	0	473	513	638	382	292	419	326	206	308	205	218	203
AT1G04813	413	115	109	55	77	119	134	0	0	0	0	0	0	330	239	301	274	318	253
AT1G04817	414	0	0	0	0	0	0	0	0	0	0	0	0	815	613	776	905	1063	886
AT1G04820	415	0	0	0	0	0	0	203	204	270	171	144	190	95	83	92	75	80	83
AT1G04820	416	0	0	0	0	0	0	319	308	390	356	278	374	95	83	92	75	80	83
AT1G04823	417	0	0	0	0	0	0	663	692	863	610	517	661	459	309	415	336	328	332
AT1G04830	418	0	0	0	0	0	0	527	460	636	407	316	487	322	268	287	208	249	194
AT1G04837	419	0	0	0	0	0	0	378	387	514	381	315	399	0	0	0	0	0	0
AT1G04840	420	0	0	0	0	0	0	181	180	299	174	138	168	0	0	0	0	0	0
AT1G04850	421	0	0	0	0	0	0	334	324	441	292	229	374	191	155	199	135	144	148
AT1G04853	422	0	0	0	0	0	0	176	176	244	140	93	127	329	243	299	192	212	223
AT1G04857	423	0	0	0	0	0	0	51	53	69	44	45	46	97	92	108	47	50	58
AT1G04860	424	0	0	0	0	0	0	402	367	523	344	256	353	237	167	203	144	154	153
AT1G04863	425	0	0	0	0	0	0	0	0	0	0	0	0	1519	1206	1426	1009	1196	1043
AT1G04867	426	0	0	0	0	0	0	0	0	0	0	0	0	189	150	237	87	95	85
AT1G04870	427	0	0	0	0	0	0	272	256	365	188	169	238	0	0	0	0	0	0
AT1G04873	428	0	0	0	0	0	0	291	324	400	244	201	293	171	146	166	109	120	135
AT1G04883	429	0	0	0	0	0	0	414	435	582	350	286	423	0	0	0	0	0	0
AT1G04900	430	0	0	0	0	0	0	233	255	305	177	156	224	0	0	0	0	0	0
AT1G04907	431	0	0	0	0	0	0	61	53	98	61	67	77	0	0	0	0	0	0
AT1G04910	432	0	0	0	0	0	0	337	289	422	277	229	341	140	113	147	121	118	111
AT1G04913	433	0	0	0	0	0	0	741	636	851	608	502	673	476	353	446	357	429	409
AT1G04917	434	0	0	0	0	0	0	0	0	0	0	0	0	607	422	542	418	493	441
AT1G04930	435	0	0	0	0	0	0	636	540	744	473	427	527	217	186	212	166	155	174
AT1G04937	436	701	633	213	479	650	646	0	0	0	0	0	0	0	0	0	0	0	0
AT1G04943	437	0	0	0	0	0	0	175	165	317	281	260	339	78	62	89	109	100	110
AT1G04945	438	0	0	0	0	0	0	275	275	399	246	198	285	122	91	105	81	89	77
AT1G04950	439	0	0	0	0	0	0	361	379	476	316	261	350	208	195	220	137	140	164
AT1G04957	440	156	96	26	107	142	186	0	0	0	0	0	0	0	0	0	0	0	0
AT1G04960	441	0	0	0	0	0	0	893	867	1198	827	705	927	600	422	594	437	489	428
AT1G04963	442	0	0	0	0	0	0	272	258	362	523	433	592	193	152	234	346	437	297
AT1G04967	443	142	161	67	145	161	178	0	0	0	0	0	0	1113	797	1118	969	1053	935
AT1G04967	444	142	161	67	145	161	178	0	0	0	0	0	0	206	141	211	203	215	200
AT1G04973	445	0	0	0	0	0	0	330	322	465	296	263	391	80	52	89	53	62	76
AT1G04980	446	0	0	0	0	0	0	303	280	395	257	231	283	140	104	124	102	87	108
AT1G04985	447	0	0	0	0	0	0	578	603	743	451	429	517	507	410	442	389	400	354
AT1G04987	448	13	16	3	23	18	16	0	0	0	0	0	0	0	0	0	0	0	0
AT1G04990	449	0	0	0	0	0	0	204	153	226	112	115	166	233	205	254	130	132	111
AT1G04990	450	0	0	0	0	0	0	204	153	226	112	115	166	312	236	296	272	333	250
AT1G04990	451	0	0	0	0	0	0	405	404	573	472	386	479	233	205	254	130	132	111
AT1G04990	452	0	0	0	0	0	0	405	404	573	472	386	479	312	236	296	272	333	250
AT1G04993	453	0	0	0	0	0	0	346	342	474	267	203	290	133	77	163	82	84	90
AT1G04993	454	0	0	0	0	0	0	346	342	474	267	203	290	800	611	827	637	720	645
AT1G04997	455	32	35	8	16	27	18	0	0	0	0	0	0	0	0	0	0	0	0
AT1G05000	456	17	45	11	17	25	19	579	628	828	395	313	441	831	575	764	315	395	375
AT1G05003	457	0	0	0	0	0	0	161	162	191	95	71	136	4670	3381	4270	3059	3497	3143
AT1G05007	458	0	0	0	0	0	0	0	0	0	0	0	0	2844	2041	2506	1629	1867	1639
AT1G05010	459	0	0	0	0	0	0	519	536	709	523	373	555	208	167	176	163	159	158
AT1G05010	460	0	0	0	0	0	0	519	536	709	523	373	555	243	199	240	136	146	170
AT1G05013	461	0	0	0	0	0	0	805	767	1009	599	522	684	2194	1565	1927	1233	1458	1305
AT1G05017	462	0	0	0	0	0	0	391	339	480	273	249	330	993	723	969	668	786	636
AT1G05020	463	0	0	0	0	0	0	247	248	328	250	186	299	0	0	0	0	0	0
AT1G05027	464	0	0	0	0	0	0	0	0	0	0	0	0	207	167	186	103	119	125
AT1G05030	465	0	0	0	0	0	0	237	181	257	179	150	191	105	80	106	80	73	64
AT1G05037	466	0	0	0	0	0	0	459	469	627	453	389	519	0	0	0	0	0	0
AT1G05053	467	540	422	161	427	531	579	0	0	0	0	0	0	0	0	0	0	0	0
AT1G05055	468	0	0	0	0	0	0	400	444	552	369	300	360	327	253	306	224	259	212
AT1G05060	469	0	0	0	0	0	0	295	254	375	223	196	273	122	109	118	73	92	85
AT1G05060	470	0	0	0	0	0	0	295	254	375	223	196	273	67	56	63	44	69	38
AT1G05065	471	0	0	0	0	0	0	576	548	643	392	323	472	354	298	323	221	252	245
AT1G05067	472	238	197	77	125	182	209	0	0	0	0	0	0	193	168	236	194	157	160
AT1G05070	473	0	0	0	0	0	0	425	448	525	288	249	345	298	219	287	188	192	234
AT1G05077	474	0	0	0	0	0	0	385	368	515	325	268	419	333	255	341	264	301	223
AT1G05087	475	0	0	0	0	0	0	167	190	224	153	130	194	0	0	0	0	0	0
AT1G05093	476	0	0	0	0	0	0	729	723	1025	577	509	646	187	125	162	114	140	126
AT1G05097	477	540	483	138	574	691	780	0	0	0	0	0	0	0	0	0	0	0	0
AT1G05100	478	0	0	0	0	0	0	215	202	291	181	136	179	0	0	0	0	0	0
AT1G05107	479	0	0	0	0	0	0	0	0	0	0	0	0	128	116	131	72	77	72
AT1G05113	480	0	0	0	0	0	0	662	652	842	630	463	650	0	0	0	0	0	0
AT1G05120	481	0	0	0	0	0	0	302	292	397	247	213	257	252	186	260	208	187	182
AT1G05127	482	0	0	0	0	0	0	66	93	117	71	51	75	1256	900	1147	730	811	786
AT1G05137	483	0	0	0	0	0	0	2067	2057	2620	1755	1492	2041	538	445	498	372	368	378
AT1G05140	484	71	99	37	87	118	142	516	508	668	469	404	516	270	194	226	147	150	154
AT1G05147	485	0	0	0	0	0	0	675	590	824	268	217	303	0	0	0	0	0	0
AT1G05150	486	0	0	0	0	0	0	675	619	772	509	426	612	332	266	360	284	279	309
AT1G05160	487	0	0	0	0	0	0	158	164	216	166	106	168	258	194	258	166	211	220
AT1G05163	488	0	0	0	0	0	0	1827	1795	2268	1390	1168	1615	1646	1294	1567	1117	1203	1110
AT1G05170	489	0	0	0	0	0	0	702	691	847	615	462	726	473	365	388	332	368	311
AT1G05177	490	0	0	0	0	0	0	242	236	338	182	142	228	835	626	769	582	644	531
AT1G05180	491	0	0	0	0	0	0	269	290	387	213	186	296	273	208	280	189	197	211
AT1G05183	492	0	0	0	0	0	0	47	50	71	45	59	70	0	0	0	0	0	0
AT1G05190	493	0	0	0	0	0	0	508	442	628	325	283	369	274	214	261	129	161	161
AT1G05193	494	0	0	0	0	0	0	777	725	937	610	536	682	571	430	509	448	491	439
AT1G05197	495	0	0	0	0	0	0	701	669	818	644	514	698	99	95	113	68	74	53
AT1G05200	496	0	0	0	0	0	0	397	358	457	241	184	255	319	283	285	172	174	174
AT1G05207	497	0	0	0	0	0	0	717	670	908	601	460	660	328	223	311	224	213	216
AT1G05213	498	0	0	0	0	0	0	366	387	487	217	189	227	729	533	672	279	332	345
AT1G05227	499	0	0	0	0	0	0	575	597	674	462	421	532	444	322	406	305	351	301
AT1G05230	500	267	309	107	250	320	335	0	0	0	0	0	0	0	0	0	0	0	0
AT1G05233	501	0	0	0	0	0	0	0	0	0	0	0	0	160	138	178	114	128	133
AT1G05243	502	0	0	0	0	0	0	278	239	310	206	197	240	0	0	0	0	0	0
AT1G05247	503	0	0	0	0	0	0	748	693	1003	525	509	686	346	325	398	254	273	236
AT1G05250	504	0	0	0	0	0	0	0	0	0	0	0	0	102	91	124	66	68	67
AT1G05253	505	0	0	0	0	0	0	407	375	534	357	301	338	202	151	190	120	136	126
AT1G05260	506	54	59	17	37	69	57	0	0	0	0	0	0	0	0	0	0	0	0
AT1G05263	507	24	39	26	30	37	42	0	0	0	0	0	0	0	0	0	0	0	0
AT1G05267	508	0	0	0	0	0	0	0	0	0	0	0	0	88	48	65	47	45	60
AT1G05270	509	65	81	24	38	63	52	295	315	428	304	252	301	861	614	855	863	964	847
AT1G05273	510	0	0	0	0	0	0	561	513	688	491	407	545	229	159	235	169	226	168
AT1G05280	511	0	0	0	0	0	0	343	319	469	698	516	689	0	0	0	0	0	0
AT1G05283	512	0	0	0	0	0	0	653	665	841	581	449	609	946	722	866	611	682	595
AT1G05287	513	0	0	0	0	0	0	273	261	366	251	165	273	295	228	287	228	243	247
AT1G05297	514	0	0	0	0	0	0	410	399	525	258	214	297	320	245	276	190	170	186
AT1G05300	515	0	0	0	0	0	0	622	609	767	440	376	497	394	295	344	206	252	242
AT1G05300	516	0	0	0	0	0	0	622	609	767	440	376	497	661	488	598	444	427	431
AT1G05303	517	0	0	0	0	0	0	495	470	600	417	361	498	314	233	274	232	241	219
AT1G05310	518	253	214	93	191	254	286	0	0	0	0	0	0	0	0	0	0	0	0
AT1G05317	519	0	0	0	0	0	0	133	149	182	96	78	118	313	231	301	172	183	164
AT1G05320	520	0	0	0	0	0	0	270	236	340	329	276	411	505	361	451	425	457	427
AT1G05323	521	0	0	0	0	0	0	332	352	488	254	227	277	0	0	0	0	0	0
AT1G05333	522	0	0	0	0	0	0	425	469	562	377	353	492	348	265	302	218	273	237
AT1G05340	523	0	0	0	0	0	0	0	0	0	0	0	0	130	85	120	86	70	82
AT1G05340	524	0	0	0	0	0	0	0	0	0	0	0	0	132	97	113	87	94	86
AT1G05347	525	0	0	0	0	0	0	798	828	1080	694	575	810	0	0	0	0	0	0
AT1G05350	526	0	0	0	0	0	0	807	757	1009	685	552	784	428	343	380	287	329	294
AT1G05357	527	0	0	0	0	0	0	453	481	568	444	310	464	159	131	184	123	161	152
AT1G05370	528	46	55	15	61	77	78	172	170	233	124	138	156	422	342	409	236	288	294
AT1G05377	529	0	0	0	0	0	0	1168	1121	1453	802	679	964	1054	825	873	516	595	528
AT1G05380	530	0	0	0	0	0	0	361	371	534	304	246	366	0	0	0	0	0	0
AT1G05383	531	17	19	10	3	17	29	78	100	150	87	104	93	104	94	112	64	91	48
AT1G05383	532	17	19	10	3	17	29	78	100	150	87	104	93	98	72	83	86	66	49
AT1G05385	533	0	0	0	0	0	0	549	534	738	529	434	549	199	142	187	127	178	137
AT1G05397	534	100	100	29	76	110	121	301	290	371	255	214	269	206	180	241	156	182	173
AT1G05407	535	296	298	88	207	265	343	0	0	0	0	0	0	0	0	0	0	0	0
AT1G05410	536	0	0	0	0	0	0	354	292	385	283	221	295	217	173	211	143	145	148
AT1G05413	537	27	25	6	17	24	17	0	0	0	0	0	0	77	61	73	44	74	62
AT1G05417	538	0	0	0	0	0	0	1597	1494	1952	1244	1010	1456	1169	933	1096	800	841	826
AT1G05420	539	53	70	20	99	133	192	181	180	206	89	67	93	0	0	0	0	0	0
AT1G05430	540	0	0	0	0	0	0	501	452	613	398	304	390	318	265	285	221	235	217
AT1G05447	541	182	161	44	155	199	232	242	217	288	135	97	178	103	89	133	52	60	54
AT1G05447	542	182	161	44	155	199	232	242	217	288	135	97	178	587	446	533	279	298	293
AT1G05453	543	0	0	0	0	0	0	396	395	552	403	296	430	776	515	621	444	482	431
AT1G05460	544	0	0	0	0	0	0	175	210	229	162	124	181	0	0	0	0	0	0
AT1G05463	545	0	0	0	0	0	0	916	868	1171	1067	855	1140	954	683	888	932	1075	922
AT1G05470	546	0	0	0	0	0	0	275	248	379	249	195	292	323	223	262	244	203	219
AT1G05473	547	0	0	0	0	0	0	118	94	151	78	53	99	584	462	553	317	369	292
AT1G05477	548	0	0	0	0	0	0	0	0	0	0	0	0	426	281	329	243	228	250
AT1G05490	549	0	0	0	0	0	0	234	234	342	216	169	203	0	0	0	0	0	0
AT1G05493	550	0	0	0	0	0	0	0	0	0	0	0	0	119	64	117	70	82	103
AT1G05497	551	0	0	0	0	0	0	0	0	0	0	0	0	210	149	162	135	152	131
AT1G05500	552	0	0	0	0	0	0	385	415	536	387	308	435	451	321	438	330	338	318
AT1G05507	553	0	0	0	0	0	0	859	855	1115	619	507	725	605	443	581	367	401	367
AT1G05517	554	0	0	0	0	0	0	1150	1180	1513	698	663	917	694	446	623	392	494	436
AT1G05520	555	0	0	0	0	0	0	651	644	794	536	460	676	306	196	275	207	242	217
AT1G05523	556	0	0	0	0	0	0	871	905	1066	844	720	914	0	0	0	0	0	0
AT1G05527	557	18	33	11	23	23	27	0	0	0	0	0	0	296	250	286	251	339	271
AT1G05533	558	0	0	0	0	0	0	0	0	0	0	0	0	576	441	542	446	509	408
AT1G05540	559	20	32	6	18	14	18	42	69	70	83	49	57	0	0	0	0	0	0
AT1G05550	560	26	25	15	19	29	40	0	0	0	0	0	0	0	0	0	0	0	0
AT1G05560	561	0	0	0	0	0	0	136	134	194	83	61	93	0	0	0	0	0	0
AT1G05562	562	0	0	0	0	0	0	131	111	155	63	42	75	0	0	0	0	0	0
AT1G05563	563	0	0	0	0	0	0	778	751	1029	714	601	821	1767	1341	1623	1265	1462	1263
AT1G05570	564	0	0	0	0	0	0	449	426	553	264	193	267	0	0	0	0	0	0
AT1G05577	565	222	241	77	190	212	255	0	0	0	0	0	0	0	0	0	0	0	0
AT1G05590	566	0	0	0	0	0	0	395	392	471	319	251	389	302	216	286	233	262	231
AT1G05593	567	568	468	148	444	565	623	0	0	0	0	0	0	0	0	0	0	0	0
AT1G05600	568	0	0	0	0	0	0	194	196	256	154	126	180	173	121	144	119	124	111
AT1G05607	569	0	0	0	0	0	0	458	473	548	453	338	497	704	500	591	490	551	512
AT1G05613	570	0	0	0	0	0	0	0	0	0	0	0	0	124	90	114	81	94	93
AT1G05613	571	0	0	0	0	0	0	0	0	0	0	0	0	133	95	152	103	129	94
AT1G05617	572	0	0	0	0	0	0	0	0	0	0	0	0	134	81	98	72	83	77
AT1G05617	573	0	0	0	0	0	0	0	0	0	0	0	0	663	444	657	414	420	363
AT1G05620	574	0	0	0	0	0	0	364	369	420	275	208	300	193	149	183	147	142	154
AT1G05627	575	295	314	95	271	327	363	0	0	0	0	0	0	298	206	306	156	155	148
AT1G05630	576	0	0	0	0	0	0	377	391	476	274	238	320	0	0	0	0	0	0
AT1G05640	577	0	0	0	0	0	0	380	408	483	348	306	397	281	188	291	202	247	195
AT1G05647	578	0	0	0	0	0	0	0	0	0	0	0	0	2720	1915	2375	866	970	981
AT1G05650	579	52	36	15	39	62	48	0	0	0	0	0	0	0	0	0	0	0	0
AT1G05653	580	28	55	10	28	28	44	0	0	0	0	0	0	0	0	0	0	0	0
AT1G05657	581	131	133	40	94	108	143	0	0	0	0	0	0	39	29	41	76	66	71
AT1G05657	582	131	133	40	94	108	143	0	0	0	0	0	0	66	45	56	89	88	89
AT1G05660	583	0	0	0	0	0	0	0	0	0	0	0	0	303	232	325	302	301	350
AT1G05663	584	0	0	0	0	0	0	1205	1213	1524	998	789	1052	1402	1010	1253	838	937	913
AT1G05670	585	0	0	0	0	0	0	301	307	365	247	186	258	0	0	0	0	0	0
AT1G05680	586	0	0	0	0	0	0	220	210	278	65	69	97	0	0	0	0	0	0
AT1G05683	587	0	0	0	0	0	0	381	344	436	339	277	375	238	180	217	181	164	167
AT1G05690	588	0	0	0	0	0	0	136	109	156	62	62	74	0	0	0	0	0	0
AT1G05703	589	0	0	0	0	0	0	567	517	666	392	310	416	492	355	451	297	305	314
AT1G05707	590	0	0	0	0	0	0	398	363	437	301	259	327	275	205	226	165	180	158
AT1G05710	591	0	0	0	0	0	0	845	806	988	340	275	404	1050	766	972	421	423	396
AT1G05717	592	47	39	16	31	45	37	0	0	0	0	0	0	0	0	0	0	0	0
AT1G05720	593	0	0	0	0	0	0	539	527	632	450	344	502	440	355	419	283	294	277
AT1G05723	594	0	0	0	0	0	0	506	435	579	358	295	418	591	454	505	301	394	349
AT1G05727	595	0	0	0	0	0	0	478	468	610	332	248	351	1193	849	1099	840	907	828
AT1G05727	596	0	0	0	0	0	0	478	468	610	332	248	351	91	60	102	50	62	41
AT1G05737	597	0	0	0	0	0	0	0	0	0	0	0	0	944	681	835	625	701	616
AT1G05750	598	0	0	0	0	0	0	216	197	253	148	130	199	85	63	72	44	60	42
AT1G05753	599	0	0	0	0	0	0	276	314	403	135	105	170	371	268	327	159	180	169
AT1G05757	600	0	0	0	0	0	0	245	239	321	195	187	261	123	99	110	88	102	105
AT1G05763	601	0	0	0	0	0	0	363	326	433	272	265	311	354	228	308	243	282	225
AT1G05767	602	0	0	0	0	0	0	363	368	430	319	222	351	275	251	250	227	224	216
AT1G05773	603	0	0	0	0	0	0	505	452	591	419	373	478	376	257	354	260	299	246
AT1G05790	604	0	0	0	0	0	0	382	365	446	328	247	355	286	195	232	155	174	181
AT1G05793	605	134	108	35	87	103	101	0	0	0	0	0	0	0	0	0	0	0	0
AT1G05797	606	200	238	68	289	444	428	0	0	0	0	0	0	0	0	0	0	0	0
AT1G05800	607	300	243	65	184	269	253	0	0	0	0	0	0	0	0	0	0	0	0
AT1G05805	608	0	0	0	0	0	0	549	549	700	498	385	583	841	638	805	768	931	847
AT1G05817	609	321	309	85	280	366	388	0	0	0	0	0	0	0	0	0	0	0	0
AT1G05820	610	0	0	0	0	0	0	64	71	91	63	50	61	0	0	0	0	0	0
AT1G05823	611	1629	1458	458	1438	1855	2015	0	0	0	0	0	0	0	0	0	0	0	0
AT1G05830	612	0	0	0	0	0	0	434	476	601	434	341	436	209	178	193	138	155	136
AT1G05840	613	0	0	0	0	0	0	368	309	451	315	214	322	283	204	236	172	171	170
AT1G05847	614	34	29	10	20	29	28	0	0	0	0	0	0	0	0	0	0	0	0
AT1G05850	615	0	0	0	0	0	0	940	894	1183	827	671	928	536	412	514	371	390	416
AT1G05863	616	721	646	202	527	782	763	0	0	0	0	0	0	0	0	0	0	0	0
AT1G05870	617	0	0	0	0	0	0	586	584	769	443	345	505	443	301	430	253	270	264
AT1G05890	618	0	0	0	0	0	0	503	454	667	452	374	486	317	235	306	205	231	204
AT1G05897	619	137	148	40	109	173	176	0	0	0	0	0	0	0	0	0	0	0	0
AT1G05900	620	0	0	0	0	0	0	342	304	443	274	230	344	210	166	184	158	181	148
AT1G05903	621	0	0	0	0	0	0	0	0	0	0	0	0	91	81	109	53	50	59
AT1G05907	622	0	0	0	0	0	0	489	473	568	407	315	485	520	338	438	260	348	312
AT1G05910	623	0	0	0	0	0	0	199	179	244	154	131	185	0	0	0	0	0	0
AT1G05937	624	0	0	0	0	0	0	0	0	0	0	0	0	851	584	729	512	508	557
AT1G05940	625	0	0	0	0	0	0	352	335	459	274	200	307	78	56	87	62	52	70
AT1G05943	626	470	451	143	337	414	511	0	0	0	0	0	0	0	0	0	0	0	0
AT1G05950	627	0	0	0	0	0	0	291	262	328	155	134	179	0	0	0	0	0	0
AT1G05957	628	335	340	82	243	315	363	0	0	0	0	0	0	0	0	0	0	0	0
AT1G05960	629	0	0	0	0	0	0	717	698	957	607	462	731	268	181	242	192	191	193
AT1G05963	630	0	0	0	0	0	0	0	0	0	0	0	0	102	92	108	61	70	70
AT1G05970	631	0	0	0	0	0	0	0	0	0	0	0	0	147	138	140	83	107	87
AT1G05973	632	0	0	0	0	0	0	394	441	499	308	271	352	243	185	263	179	165	192
AT1G05977	633	0	0	0	0	0	0	0	0	0	0	0	0	110	75	123	63	83	85
AT1G05977	634	0	0	0	0	0	0	0	0	0	0	0	0	454	358	393	252	298	291
AT1G05983	635	0	0	0	0	0	0	423	351	455	315	275	341	248	174	186	154	177	190
AT1G05993	636	0	0	0	0	0	0	675	614	866	531	455	601	567	442	472	393	407	369
AT1G06000	637	0	0	0	0	0	0	1309	1133	1556	1004	794	1099	991	703	904	614	661	645
AT1G06013	638	36	45	8	27	19	34	0	0	0	0	0	0	0	0	0	0	0	0
AT1G06017	639	0	0	0	0	0	0	593	594	774	531	442	606	0	0	0	0	0	0
AT1G06020	640	0	0	0	0	0	0	156	155	222	163	129	176	166	134	141	128	130	123
AT1G06023	641	71	64	25	57	70	112	0	0	0	0	0	0	132	79	122	58	63	54
AT1G06027	642	122	119	56	119	117	168	0	0	0	0	0	0	0	0	0	0	0	0
AT1G06030	643	0	0	0	0	0	0	104	87	147	149	93	112	0	0	0	0	0	0
AT1G06033	644	0	0	0	0	0	0	393	379	452	349	270	355	419	326	398	364	325	360
AT1G06037	645	0	0	0	0	0	0	0	0	0	0	0	0	275	184	199	209	167	137
AT1G06040	646	0	0	0	0	0	0	838	829	1166	787	592	875	1719	1271	1565	1256	1388	1332
AT1G06047	647	0	0	0	0	0	0	0	0	0	0	0	0	133	98	112	79	83	87
AT1G06050	648	0	0	0	0	0	0	768	753	965	743	548	834	0	0	0	0	0	0
AT1G06053	649	0	0	0	0	0	0	0	0	0	0	0	0	166	103	135	97	139	88
AT1G06053	650	0	0	0	0	0	0	0	0	0	0	0	0	169	108	158	101	92	114
AT1G06070	651	0	0	0	0	0	0	483	459	598	379	343	425	405	326	403	288	342	254
AT1G06073	652	0	0	0	0	0	0	0	0	0	0	0	0	325	235	253	236	236	192
AT1G06080	653	0	0	0	0	0	0	0	0	0	0	0	0	72	47	73	116	114	80
AT1G06083	654	0	0	0	0	0	0	1290	1204	1586	1046	901	1182	1467	1075	1360	1162	1162	1108
AT1G06087	655	0	0	0	0	0	0	761	764	986	600	560	729	408	303	361	266	304	271
AT1G06090	656	0	0	0	0	0	0	0	0	0	0	0	0	79	47	83	123	165	138
AT1G06103	657	23	42	5	16	25	28	0	0	0	0	0	0	0	0	0	0	0	0
AT1G06103	658	31	59	21	52	73	64	0	0	0	0	0	0	0	0	0	0	0	0
AT1G06110	659	0	0	0	0	0	0	565	517	641	420	313	455	609	449	520	351	393	404
AT1G06113	660	854	838	280	516	713	819	0	0	0	0	0	0	136	90	119	144	120	136
AT1G06113	661	854	838	280	516	713	819	0	0	0	0	0	0	486	352	363	449	451	400
AT1G06117	662	12	13	5	24	11	8	0	0	0	0	0	0	0	0	0	0	0	0
AT1G06123	663	0	0	0	0	0	0	425	380	517	258	252	310	476	344	417	279	297	294
AT1G06130	664	0	0	0	0	0	0	444	442	539	359	328	364	437	305	393	353	324	330
AT1G06133	665	51	52	29	44	55	68	0	0	0	0	0	0	0	0	0	0	0	0
AT1G06135	666	122	124	40	71	124	109	0	0	0	0	0	0	0	0	0	0	0	0
AT1G06140	667	0	0	0	0	0	0	241	284	346	223	161	215	0	0	0	0	0	0
AT1G06143	668	0	0	0	0	0	0	420	428	475	315	253	348	162	122	136	107	110	100
AT1G06150	669	0	0	0	0	0	0	291	276	358	260	182	271	102	63	94	52	83	75
AT1G06153	670	0	0	0	0	0	0	511	463	656	448	362	493	428	322	369	301	347	325
AT1G06157	671	0	0	0	0	0	0	0	0	0	0	0	0	369	272	341	164	174	163
AT1G06157	672	0	0	0	0	0	0	0	0	0	0	0	0	625	441	579	356	371	319
AT1G06160	673	123	116	44	125	189	201	0	0	0	0	0	0	120	72	135	46	69	59
AT1G06163	674	179	196	62	125	194	186	0	0	0	0	0	0	0	0	0	0	0	0
AT1G06173	675	0	0	0	0	0	0	224	212	213	150	129	176	0	0	0	0	0	0
AT1G06180	676	0	0	0	0	0	0	629	611	796	371	259	433	837	663	756	374	408	399
AT1G06187	677	97	86	28	85	88	118	0	0	0	0	0	0	0	0	0	0	0	0
AT1G06190	678	0	0	0	0	0	0	262	219	339	182	158	233	260	213	250	136	158	164
AT1G06200	679	0	0	0	0	0	0	598	585	770	544	437	601	466	344	442	333	393	379
AT1G06203	680	0	0	0	0	0	0	0	0	0	0	0	0	211	184	214	82	87	77
AT1G06207	681	0	0	0	0	0	0	919	820	1063	682	574	767	629	452	607	398	392	402
AT1G06217	682	18	22	10	35	21	34	0	0	0	0	0	0	160	117	181	100	105	95
AT1G06220	683	0	0	0	0	0	0	350	371	443	255	209	328	242	200	213	150	178	197
AT1G06227	684	0	0	0	0	0	0	572	611	728	491	425	581	454	300	397	320	348	320
AT1G06230	685	0	0	0	0	0	0	353	350	449	345	279	384	286	175	237	157	205	205
AT1G06240	686	0	0	0	0	0	0	259	232	313	227	182	245	164	93	151	89	106	90
AT1G06257	687	0	0	0	0	0	0	73	45	69	35	32	45	94	71	112	61	58	58
AT1G06263	688	0	0	0	0	0	0	323	306	407	292	217	308	180	150	183	135	131	121
AT1G06270	689	0	0	0	0	0	0	297	306	408	301	227	270	166	144	163	118	134	146
AT1G06280	690	94	85	35	66	91	98	0	0	0	0	0	0	0	0	0	0	0	0
AT1G06287	691	0	0	0	0	0	0	241	263	338	221	177	232	116	75	105	73	74	90
AT1G06290	692	0	0	0	0	0	0	363	345	504	361	260	398	285	217	248	217	241	212
AT1G06307	693	0	0	0	0	0	0	0	0	0	0	0	0	208	141	182	138	124	124
AT1G06307	694	0	0	0	0	0	0	0	0	0	0	0	0	243	159	209	172	157	154
AT1G06310	695	0	0	0	0	0	0	204	184	264	144	113	169	0	0	0	0	0	0
AT1G06320	696	0	0	0	0	0	0	173	128	208	273	218	273	0	0	0	0	0	0
AT1G06323	697	0	0	0	0	0	0	394	373	496	245	258	312	112	79	126	85	66	68
AT1G06323	698	0	0	0	0	0	0	394	373	496	245	258	312	1544	1125	1451	945	1070	961
AT1G06330	699	0	0	0	0	0	0	0	0	0	0	0	0	36	19	41	82	85	95
AT1G06337	700	0	0	0	0	0	0	552	530	660	485	368	476	324	268	301	228	231	222
AT1G06340	701	543	517	170	397	485	548	0	0	0	0	0	0	0	0	0	0	0	0
AT1G06357	702	169	171	55	175	201	246	0	0	0	0	0	0	0	0	0	0	0	0
AT1G06373	703	0	0	0	0	0	0	0	0	0	0	0	0	962	692	951	547	582	609
AT1G06380	704	0	0	0	0	0	0	1011	986	1282	804	623	963	331	229	325	237	245	228
AT1G06383	705	463	423	155	402	504	601	0	0	0	0	0	0	0	0	0	0	0	0
AT1G06387	706	9	27	6	21	25	16	251	269	336	245	219	278	192	143	185	133	144	136
AT1G06390	707	0	0	0	0	0	0	0	0	0	0	0	0	437	320	430	304	352	349
AT1G06393	708	858	729	264	700	990	942	0	0	0	0	0	0	0	0	0	0	0	0
AT1G06400	709	0	0	0	0	0	0	598	560	693	510	386	564	589	493	624	476	462	468
AT1G06403	710	6	24	9	19	23	18	0	0	0	0	0	0	153	99	153	70	80	88
AT1G06410	711	0	0	0	0	0	0	389	368	468	344	312	425	368	253	361	215	273	257
AT1G06413	712	85	86	29	104	159	160	0	0	0	0	0	0	0	0	0	0	0	0
AT1G06420	713	0	0	0	0	0	0	157	151	228	194	171	216	163	101	158	128	156	151
AT1G06427	714	186	192	73	204	251	308	0	0	0	0	0	0	0	0	0	0	0	0
AT1G06430	715	0	0	0	0	0	0	0	0	0	0	0	0	232	172	250	105	135	129
AT1G06433	716	568	483	189	442	653	679	0	0	0	0	0	0	0	0	0	0	0	0
AT1G06437	717	15	25	5	9	29	23	0	0	0	0	0	0	0	0	0	0	0	0
AT1G06440	718	0	0	0	0	0	0	0	0	0	0	0	0	348	282	333	192	264	241
AT1G06447	719	55	63	29	60	84	69	0	0	0	0	0	0	0	0	0	0	0	0
AT1G06453	720	0	0	0	0	0	0	630	671	846	555	449	673	309	263	291	218	221	198
AT1G06460	721	0	0	0	0	0	0	354	392	520	375	257	418	0	0	0	0	0	0
AT1G06463	722	0	0	0	0	0	0	637	623	751	530	441	593	405	306	367	279	305	293
AT1G06470	723	0	0	0	0	0	0	0	0	0	0	0	0	159	123	182	138	128	122
AT1G06473	724	0	0	0	0	0	0	1265	1192	1617	1160	1011	1230	1960	1401	1718	1455	1612	1511
AT1G06475	725	0	0	0	0	0	0	190	195	283	159	152	178	114	102	108	82	76	85
AT1G06480	726	0	0	0	0	0	0	394	400	539	353	279	395	176	148	155	113	114	112
AT1G06487	727	0	0	0	0	0	0	60	67	67	45	39	67	0	0	0	0	0	0
AT1G06493	728	445	348	125	396	491	537	0	0	0	0	0	0	0	0	0	0	0	0
AT1G06500	729	0	0	0	0	0	0	468	509	638	381	312	414	312	283	308	214	247	259
AT1G06520	730	84	112	32	64	90	109	0	0	0	0	0	0	0	0	0	0	0	0
AT1G06527	731	0	0	0	0	0	0	0	0	0	0	0	0	143	89	114	82	74	66
AT1G06530	732	0	0	0	0	0	0	497	472	703	415	334	512	221	192	217	142	162	168
AT1G06533	733	0	0	0	0	0	0	0	0	0	0	0	0	341	263	308	227	223	212
AT1G06533	734	0	0	0	0	0	0	0	0	0	0	0	0	364	259	318	186	224	239
AT1G06537	735	0	0	0	0	0	0	0	0	0	0	0	0	96	81	83	94	105	81
AT1G06547	736	0	0	0	0	0	0	369	373	402	292	234	302	279	195	239	156	154	157
AT1G06550	737	0	0	0	0	0	0	814	774	1010	532	489	651	364	273	370	222	236	243
AT1G06570	738	0	0	0	0	0	0	584	570	742	369	309	432	726	570	626	436	475	472
AT1G06573	739	0	0	0	0	0	0	0	0	0	0	0	0	853	545	714	582	591	578
AT1G06577	740	22	4	0	12	18	17	0	0	0	0	0	0	0	0	0	0	0	0
AT1G06580	741	0	0	0	0	0	0	250	257	333	214	153	253	0	0	0	0	0	0
AT1G06590	742	0	0	0	0	0	0	688	670	894	566	460	602	0	0	0	0	0	0
AT1G06597	743	0	0	0	0	0	0	169	192	198	116	112	127	272	186	220	145	166	145
AT1G06603	744	156	155	57	153	220	243	0	0	0	0	0	0	788	525	680	553	542	500
AT1G06607	745	0	0	0	0	0	0	0	0	0	0	0	0	1307	1015	1263	1020	1124	983
AT1G06613	746	0	0	0	0	0	0	265	231	335	216	194	223	0	0	0	0	0	0
AT1G06617	747	498	516	157	403	513	595	0	0	0	0	0	0	0	0	0	0	0	0
AT1G06620	748	0	0	0	0	0	0	0	0	0	0	0	0	219	139	188	138	140	141
AT1G06630	749	0	0	0	0	0	0	353	368	465	292	263	342	268	195	240	197	247	192
AT1G06633	750	0	0	0	0	0	0	0	0	0	0	0	0	200	154	185	140	161	160
AT1G06640	751	0	0	0	0	0	0	441	423	557	364	303	384	886	675	821	391	467	422
AT1G06640	752	0	0	0	0	0	0	525	519	657	190	166	236	886	675	821	391	467	422
AT1G06643	753	0	0	0	0	0	0	118	98	136	100	82	98	104	73	120	88	67	54
AT1G06647	754	0	0	0	0	0	0	90	101	133	89	70	108	0	0	0	0	0	0
AT1G06660	755	0	0	0	0	0	0	433	394	562	335	264	399	0	0	0	0	0	0
AT1G06673	756	0	0	0	0	0	0	218	233	274	114	86	115	242	169	202	80	131	127
AT1G06680	757	0	0	0	0	0	0	164	186	209	69	57	89	0	0	0	0	0	0
AT1G06690	758	0	0	0	0	0	0	364	373	427	283	209	300	0	0	0	0	0	0
AT1G06697	759	1346	1204	410	847	1204	1257	0	0	0	0	0	0	0	0	0	0	0	0
AT1G06700	760	0	0	0	0	0	0	0	0	0	0	0	0	423	263	351	332	357	283
AT1G06707	761	0	0	0	0	0	0	0	0	0	0	0	0	31	17	34	57	77	64
AT1G06710	762	0	0	0	0	0	0	320	340	458	322	233	296	178	147	159	95	119	109
AT1G06713	763	16	20	6	15	34	29	0	0	0	0	0	0	0	0	0	0	0	0
AT1G06717	764	0	0	0	0	0	0	414	473	563	369	296	396	1048	726	902	669	736	671
AT1G06720	765	0	0	0	0	0	0	605	607	769	509	403	583	226	191	236	163	172	211
AT1G06740	766	0	0	0	0	0	0	424	384	546	336	301	423	318	236	274	236	271	251
AT1G06743	767	0	0	0	0	0	0	303	285	397	230	201	260	0	0	0	0	0	0
AT1G06753	768	0	0	0	0	0	0	697	675	892	624	468	746	687	557	621	567	633	610
AT1G06770	769	0	0	0	0	0	0	327	296	446	324	272	353	107	96	116	115	146	112
AT1G06780	770	0	0	0	0	0	0	538	535	681	506	405	573	417	332	445	324	361	371
AT1G06783	771	16	29	5	17	21	20	0	0	0	0	0	0	0	0	0	0	0	0
AT1G06790	772	0	0	0	0	0	0	313	306	405	278	207	303	191	147	177	150	146	96
AT1G06810	773	48	36	22	36	37	39	0	0	0	0	0	0	0	0	0	0	0	0
AT1G06820	774	0	0	0	0	0	0	397	399	530	382	328	451	348	273	296	245	287	233
AT1G06837	775	13	25	8	36	20	35	0	0	0	0	0	0	0	0	0	0	0	0
AT1G06837	776	32	17	6	18	22	20	0	0	0	0	0	0	0	0	0	0	0	0
AT1G06840	777	0	0	0	0	0	0	1269	1217	1710	1175	958	1266	889	678	832	624	776	659
AT1G06853	778	0	0	0	0	0	0	251	278	340	214	215	260	105	82	105	75	89	82
AT1G06857	779	25	28	10	26	43	36	0	0	0	0	0	0	0	0	0	0	0	0
AT1G06867	780	247	249	74	225	282	308	0	0	0	0	0	0	0	0	0	0	0	0
AT1G06890	781	0	0	0	0	0	0	512	499	666	429	353	496	392	328	402	326	368	295
AT1G06897	782	111	137	51	93	162	150	0	0	0	0	0	0	0	0	0	0	0	0
AT1G06900	783	0	0	0	0	0	0	821	746	960	692	562	774	488	342	470	322	354	360
AT1G06917	784	77	63	31	59	75	67	0	0	0	0	0	0	0	0	0	0	0	0
AT1G06920	785	0	0	0	0	0	0	100	102	144	56	55	70	96	68	97	47	54	40
AT1G06925	786	0	0	0	0	0	0	251	242	356	214	182	297	188	157	178	145	149	176
AT1G06937	787	565	553	169	467	566	660	0	0	0	0	0	0	0	0	0	0	0	0
AT1G06950	788	0	0	0	0	0	0	696	700	917	576	447	643	455	322	427	324	327	381
AT1G06953	789	51	37	28	24	40	51	0	0	0	0	0	0	0	0	0	0	0	0
AT1G06980	790	0	0	0	0	0	0	299	305	440	345	274	410	450	299	417	476	522	470
AT1G06980	791	0	0	0	0	0	0	299	305	440	345	274	410	66	60	76	101	94	70
AT1G06990	792	202	209	64	145	141	174	0	0	0	0	0	0	0	0	0	0	0	0
AT1G07000	793	0	0	0	0	0	0	680	648	901	578	428	673	364	248	333	251	274	264
AT1G07013	794	0	0	0	0	0	0	0	0	0	0	0	0	228	163	194	139	131	130
AT1G07013	795	0	0	0	0	0	0	0	0	0	0	0	0	360	259	308	251	237	216
AT1G07013	796	0	0	0	0	0	0	0	0	0	0	0	0	845	658	721	427	407	353
AT1G07027	797	0	0	0	0	0	0	402	369	503	370	326	391	469	350	405	363	437	375
AT1G07030	798	0	0	0	0	0	0	520	465	708	439	371	511	368	253	292	225	232	249
AT1G07040	799	0	0	0	0	0	0	609	649	860	550	434	622	500	465	499	358	423	388
AT1G07060	800	0	0	0	0	0	0	720	698	883	614	449	656	0	0	0	0	0	0
AT1G07070	801	0	0	0	0	0	0	0	0	0	0	0	0	437	300	413	261	312	273
AT1G07080	802	0	0	0	0	0	0	0	0	0	0	0	0	293	200	290	102	126	121
AT1G07090	803	20	15	13	23	49	38	632	581	742	331	265	375	1226	865	1067	467	529	530
AT1G07090	804	53	40	11	52	71	79	632	581	742	331	265	375	1226	865	1067	467	529	530
AT1G07100	805	0	0	0	0	0	0	0	0	0	0	0	0	267	220	261	116	119	117
AT1G07110	806	0	0	0	0	0	0	705	677	861	548	476	656	379	248	270	198	240	213
AT1G07117	807	0	0	0	0	0	0	0	0	0	0	0	0	140	100	107	48	65	57
AT1G07128	808	0	0	0	0	0	0	372	380	520	294	233	369	566	391	547	330	378	372
AT1G07135	809	0	0	0	0	0	0	145	135	204	137	88	160	299	232	269	188	222	183
AT1G07140	810	0	0	0	0	0	0	972	904	1265	848	688	966	588	467	548	401	478	426
AT1G07143	811	92	93	39	81	136	121	0	0	0	0	0	0	0	0	0	0	0	0
AT1G07147	812	453	429	145	378	434	502	0	0	0	0	0	0	0	0	0	0	0	0
AT1G07150	813	0	0	0	0	0	0	90	97	132	73	93	97	264	176	240	162	210	190
AT1G07150	814	0	0	0	0	0	0	90	97	132	73	93	97	287	194	239	190	213	207
AT1G07160	815	0	0	0	0	0	0	558	498	683	508	423	616	433	341	401	397	437	345
AT1G07163	816	24	31	10	12	26	41	0	0	0	0	0	0	0	0	0	0	0	0
AT1G07173	817	9	12	12	7	7	13	0	0	0	0	0	0	0	0	0	0	0	0
AT1G07175	818	0	0	0	0	0	0	48	33	49	89	69	89	0	0	0	0	0	0
AT1G07180	819	0	0	0	0	0	0	153	142	180	99	125	127	177	134	147	119	127	121
AT1G07200	820	0	0	0	0	0	0	564	511	695	444	372	545	613	480	609	405	454	428
AT1G07210	821	0	0	0	0	0	0	356	385	473	319	278	343	240	199	238	179	214	196
AT1G07220	822	0	0	0	0	0	0	0	0	0	0	0	0	247	198	236	198	247	163
AT1G07230	823	0	0	0	0	0	0	2469	2436	3076	2132	1828	2520	817	587	780	522	635	611
AT1G07233	824	0	0	0	0	0	0	371	295	388	262	199	285	0	0	0	0	0	0
AT1G07237	825	120	115	41	93	130	160	0	0	0	0	0	0	0	0	0	0	0	0
AT1G07243	826	0	0	0	0	0	0	459	474	519	222	190	281	795	560	671	287	388	262
AT1G07247	827	843	791	284	672	958	971	0	0	0	0	0	0	0	0	0	0	0	0
AT1G07250	828	0	0	0	0	0	0	0	0	0	0	0	0	690	563	682	540	671	554
AT1G07260	829	0	0	0	0	0	0	0	0	0	0	0	0	62	55	73	67	83	75
AT1G07270	830	0	0	0	0	0	0	271	258	385	193	162	244	0	0	0	0	0	0
AT1G07273	831	321	241	112	253	289	375	0	0	0	0	0	0	0	0	0	0	0	0
AT1G07280	832	89	88	22	63	94	77	565	556	780	613	495	674	46	31	47	66	87	62
AT1G07280	833	89	88	22	63	94	77	565	556	780	613	495	674	63	47	68	73	79	69
AT1G07287	834	0	0	0	0	0	0	134	155	186	68	61	79	471	295	420	269	335	283
AT1G07290	835	0	0	0	0	0	0	371	394	509	457	371	572	266	180	229	226	262	197
AT1G07300	836	0	0	0	0	0	0	51	35	65	54	33	78	89	81	81	105	103	83
AT1G07300	837	0	0	0	0	0	0	896	870	1246	831	743	914	89	81	81	105	103	83
AT1G07310	838	0	0	0	0	0	0	0	0	0	0	0	0	325	232	308	256	309	251
AT1G07323	839	0	0	0	0	0	0	523	514	608	471	381	501	532	407	460	358	408	380
AT1G07330	840	0	0	0	0	0	0	0	0	0	0	0	0	132	89	147	116	127	122
AT1G07350	841	0	0	0	0	0	0	497	483	592	425	362	450	239	201	228	185	208	163
AT1G07353	842	177	162	63	163	227	224	0	0	0	0	0	0	0	0	0	0	0	0
AT1G07357	843	871	782	275	720	993	1025	0	0	0	0	0	0	0	0	0	0	0	0
AT1G07360	844	0	0	0	0	0	0	478	515	681	436	371	517	198	152	171	128	157	126
AT1G07380	845	0	0	0	0	0	0	465	459	602	403	361	471	243	165	208	167	192	173
AT1G07383	846	0	0	0	0	0	0	131	118	183	111	98	143	0	0	0	0	0	0
AT1G07390	847	0	0	0	0	0	0	170	163	200	105	111	122	0	0	0	0	0	0
AT1G07393	848	0	0	0	0	0	0	525	503	651	395	353	462	595	398	523	332	373	360
AT1G07397	849	743	754	264	600	821	889	0	0	0	0	0	0	0	0	0	0	0	0
AT1G07400	850	0	0	0	0	0	0	660	624	884	526	465	640	0	0	0	0	0	0
AT1G07410	851	0	0	0	0	0	0	0	0	0	0	0	0	642	538	647	528	549	528
AT1G07417	852	58	81	19	47	91	81	0	0	0	0	0	0	0	0	0	0	0	0
AT1G07420	853	0	0	0	0	0	0	441	469	598	335	275	393	0	0	0	0	0	0
AT1G07430	854	55	66	14	52	46	48	96	89	125	98	71	113	0	0	0	0	0	0
AT1G07440	855	158	152	47	116	149	150	0	0	0	0	0	0	0	0	0	0	0	0
AT1G07447	856	886	809	239	775	1051	1165	0	0	0	0	0	0	0	0	0	0	0	0
AT1G07457	857	183	196	46	162	253	271	0	0	0	0	0	0	0	0	0	0	0	0
AT1G07467	858	130	139	46	152	191	197	0	0	0	0	0	0	0	0	0	0	0	0
AT1G07470	859	0	0	0	0	0	0	156	190	235	137	130	163	0	0	0	0	0	0
AT1G07477	860	0	0	0	0	0	0	307	314	343	255	173	260	0	0	0	0	0	0
AT1G07480	861	0	0	0	0	0	0	275	272	317	209	168	239	655	561	628	390	412	404
AT1G07485	862	0	0	0	0	0	0	383	335	473	243	200	253	0	0	0	0	0	0
AT1G07487	863	0	0	0	0	0	0	847	851	1075	664	542	772	584	402	517	371	369	336
AT1G07497	864	105	112	35	65	92	93	0	0	0	0	0	0	0	0	0	0	0	0
AT1G07500	865	0	0	0	0	0	0	519	489	609	384	283	405	376	333	383	248	289	257
AT1G07503	866	0	0	0	0	0	0	0	0	0	0	0	0	114	115	132	84	81	62
AT1G07513	867	0	0	0	0	0	0	274	289	363	222	181	251	489	338	416	268	308	300
AT1G07520	868	0	0	0	0	0	0	777	778	991	648	544	748	781	584	750	458	471	478
AT1G07523	869	45	34	9	28	39	26	94	90	122	378	369	428	304	228	314	574	600	551
AT1G07530	870	0	0	0	0	0	0	463	469	626	425	327	453	596	454	550	365	447	404
AT1G07533	871	779	666	201	523	739	768	0	0	0	0	0	0	0	0	0	0	0	0
AT1G07537	872	440	513	158	418	566	612	0	0	0	0	0	0	0	0	0	0	0	0
AT1G07540	873	0	0	0	0	0	0	226	204	288	162	108	172	188	169	193	106	118	131
AT1G07543	874	0	0	0	0	0	0	316	287	338	235	191	275	271	205	271	166	181	188
AT1G07547	875	0	0	0	0	0	0	188	196	220	206	172	193	263	184	233	252	238	232
AT1G07550	876	11	30	2	11	18	16	0	0	0	0	0	0	409	312	372	155	182	179
AT1G07560	877	0	0	0	0	0	0	195	181	250	81	67	108	0	0	0	0	0	0
AT1G07573	878	0	0	0	0	0	0	49	64	49	40	53	43	121	77	117	88	125	103
AT1G07580	879	0	0	0	0	0	0	94	98	136	65	47	74	0	0	0	0	0	0
AT1G07583	880	0	0	0	0	0	0	0	0	0	0	0	0	158	132	147	92	102	79
AT1G07587	881	0	0	0	0	0	0	421	423	521	339	296	355	327	217	283	224	296	249
AT1G07597	882	40	48	13	24	37	56	0	0	0	0	0	0	0	0	0	0	0	0
AT1G07600	883	0	0	0	0	0	0	546	501	716	430	373	542	413	255	331	245	242	241
AT1G07603	884	0	0	0	0	0	0	613	574	725	524	497	670	0	0	0	0	0	0
AT1G07610	885	0	0	0	0	0	0	390	372	446	271	190	289	363	256	357	230	235	202
AT1G07613	886	0	0	0	0	0	0	217	204	260	189	144	168	446	316	398	445	481	400
AT1G07615	887	0	0	0	0	0	0	325	350	391	265	224	325	272	220	246	184	199	186
AT1G07617	888	70	84	37	77	77	114	0	0	0	0	0	0	0	0	0	0	0	0
AT1G07620	889	0	0	0	0	0	0	81	72	133	57	51	64	188	143	188	127	144	130
AT1G07640	890	648	607	176	476	597	635	0	0	0	0	0	0	0	0	0	0	0	0
AT1G07645	891	52	67	24	46	74	67	0	0	0	0	0	0	491	439	467	369	377	348
AT1G07650	892	0	0	0	0	0	0	755	783	949	479	415	560	1135	836	1004	529	563	552
AT1G07653	893	0	0	0	0	0	0	565	526	678	453	369	516	423	330	374	302	321	300
AT1G07660	894	0	0	0	0	0	0	487	472	630	403	351	478	0	0	0	0	0	0
AT1G07667	895	0	0	0	0	0	0	391	398	460	375	299	386	0	0	0	0	0	0
AT1G07670	896	0	0	0	0	0	0	387	373	505	335	281	376	147	127	122	107	132	109
AT1G07680	897	0	0	0	0	0	0	0	0	0	0	0	0	180	125	201	130	143	152
AT1G07690	898	9	14	4	21	12	11	0	0	0	0	0	0	0	0	0	0	0	0
AT1G07693	899	0	0	0	0	0	0	613	636	814	539	461	648	0	0	0	0	0	0
AT1G07700	900	0	0	0	0	0	0	208	187	240	130	101	146	148	112	139	81	94	92
AT1G07703	901	0	0	0	0	0	0	402	422	559	494	414	532	301	250	303	299	325	280
AT1G07705	902	0	0	0	0	0	0	370	326	462	299	253	338	295	248	261	187	185	181
AT1G07725	903	0	0	0	0	0	0	593	640	846	546	494	677	0	0	0	0	0	0
AT1G07727	904	5	13	5	4	17	14	0	0	0	0	0	0	0	0	0	0	0	0
AT1G07728	905	0	0	0	0	0	0	0	0	0	0	0	0	400	335	366	272	340	265
AT1G07733	906	0	0	0	0	0	0	706	768	932	570	463	655	0	0	0	0	0	0
AT1G07740	907	0	0	0	0	0	0	357	372	495	330	228	355	59	49	59	69	45	48
AT1G07743	908	0	0	0	0	0	0	0	0	0	0	0	0	430	320	421	299	335	261
AT1G07745	909	0	0	0	0	0	0	331	350	432	306	224	314	120	80	102	88	82	69
AT1G07750	910	0	0	0	0	0	0	439	468	596	371	315	414	368	269	350	215	246	225
AT1G07763	911	0	0	0	0	0	0	0	0	0	0	0	0	98	82	104	85	87	84
AT1G07767	912	838	808	311	944	1159	1280	0	0	0	0	0	0	0	0	0	0	0	0
AT1G07770	913	0	0	0	0	0	0	269	247	347	250	212	266	75	90	90	78	82	69
AT1G07770	914	0	0	0	0	0	0	54	58	78	36	28	43	75	90	90	78	82	69
AT1G07777	915	1012	988	336	722	989	1085	0	0	0	0	0	0	0	0	0	0	0	0
AT1G07780	916	0	0	0	0	0	0	818	752	997	667	549	779	0	0	0	0	0	0
AT1G07783	917	63	55	22	33	48	53	143	122	180	196	166	200	51	42	60	43	68	55
AT1G07783	918	63	55	22	33	48	53	143	122	180	196	166	200	68	48	56	64	78	80
AT1G07787	919	0	0	0	0	0	0	0	0	0	0	0	0	137	79	113	38	36	37
AT1G07790	920	0	0	0	0	0	0	0	0	0	0	0	0	251	205	220	169	213	180
AT1G07793	921	0	0	0	0	0	0	115	91	115	68	62	77	339	229	282	170	180	176
AT1G07810	922	0	0	0	0	0	0	299	306	339	274	209	291	139	124	125	86	116	102
AT1G07820	923	0	0	0	0	0	0	802	755	974	698	539	731	268	247	289	168	211	183
AT1G07833	924	0	0	0	0	0	0	1130	1099	1465	904	790	1000	0	0	0	0	0	0
AT1G07840	925	0	0	0	0	0	0	293	315	384	272	239	299	221	147	171	125	130	143
AT1G07843	926	30	30	6	29	42	68	0	0	0	0	0	0	0	0	0	0	0	0
AT1G07847	927	0	0	0	0	0	0	204	184	250	350	326	380	0	0	0	0	0	0
AT1G07867	928	38	34	9	52	49	57	0	0	0	0	0	0	0	0	0	0	0	0
AT1G07870	929	0	0	0	0	0	0	109	119	172	68	55	89	146	83	123	72	65	61
AT1G07870	930	0	0	0	0	0	0	109	119	172	68	55	89	298	251	265	162	186	157
AT1G07870	931	0	0	0	0	0	0	480	481	625	363	323	384	146	83	123	72	65	61
AT1G07870	932	0	0	0	0	0	0	480	481	625	363	323	384	298	251	265	162	186	157
AT1G07873	933	0	0	0	0	0	0	0	0	0	0	0	0	871	680	775	450	533	453
AT1G07877	934	0	0	0	0	0	0	507	469	615	550	411	590	364	298	376	295	341	315
AT1G07887	935	0	0	0	0	0	0	461	426	566	452	388	547	161	118	151	140	125	115
AT1G07890	936	0	0	0	0	0	0	782	680	923	554	516	704	318	274	307	245	234	203
AT1G07897	937	0	0	0	0	0	0	434	495	630	417	326	497	366	289	296	276	261	246
AT1G07900	938	83	74	20	60	82	87	0	0	0	0	0	0	0	0	0	0	0	0
AT1G07901	939	0	0	0	0	0	0	430	361	525	300	255	352	400	325	361	263	297	262
AT1G07910	940	0	0	0	0	0	0	515	507	660	460	374	449	209	164	181	150	173	169
AT1G07913	941	347	423	91	350	440	512	73	85	107	49	50	60	2942	2158	2638	1688	1834	1729
AT1G07920	942	0	0	0	0	0	0	298	300	398	278	218	327	163	84	152	86	107	122
AT1G07923	943	199	203	49	149	225	228	0	0	0	0	0	0	672	452	561	446	467	414
AT1G07930	944	0	0	0	0	0	0	549	519	639	463	413	541	345	213	274	229	266	211
AT1G07933	945	0	0	0	0	0	0	58	67	136	351	258	334	123	104	119	206	222	172
AT1G07937	946	18	22	12	23	42	37	132	140	136	77	65	74	184	140	161	128	98	98
AT1G07937	947	18	22	12	23	42	37	132	140	136	77	65	74	250	161	235	121	161	136
AT1G07937	948	18	22	12	23	42	37	161	163	209	90	83	116	184	140	161	128	98	98
AT1G07937	949	18	22	12	23	42	37	161	163	209	90	83	116	250	161	235	121	161	136
AT1G07937	950	22	17	9	29	43	42	132	140	136	77	65	74	184	140	161	128	98	98
AT1G07937	951	22	17	9	29	43	42	132	140	136	77	65	74	250	161	235	121	161	136
AT1G07937	952	22	17	9	29	43	42	161	163	209	90	83	116	184	140	161	128	98	98
AT1G07937	953	22	17	9	29	43	42	161	163	209	90	83	116	250	161	235	121	161	136
AT1G07940	954	0	0	0	0	0	0	1054	1083	1363	937	749	1012	123	110	119	91	127	106
AT1G07940	955	0	0	0	0	0	0	117	104	138	92	77	113	123	110	119	91	127	106
AT1G07947	956	0	0	0	0	0	0	418	389	512	374	275	398	175	139	178	176	177	164
AT1G07950	957	0	0	0	0	0	0	0	0	0	0	0	0	388	312	392	289	304	300
AT1G07957	958	0	0	0	0	0	0	560	544	684	544	425	564	383	258	302	246	258	256
AT1G07970	959	0	0	0	0	0	0	229	228	282	193	162	251	148	114	141	102	98	110
AT1G07980	960	0	0	0	0	0	0	1378	1367	1759	947	792	1156	1085	772	973	532	568	534
AT1G07983	961	0	0	0	0	0	0	671	655	881	653	539	720	0	0	0	0	0	0
AT1G07987	962	0	0	0	0	0	0	362	389	466	357	267	376	308	228	294	231	255	237
AT1G08000	963	0	0	0	0	0	0	438	403	494	331	226	332	299	209	265	186	218	215
AT1G08003	964	0	0	0	0	0	0	549	574	690	501	452	607	0	0	0	0	0	0
AT1G08007	965	387	436	141	368	540	613	0	0	0	0	0	0	0	0	0	0	0	0
AT1G08010	966	10	14	2	16	28	17	622	640	786	557	452	647	841	596	725	611	737	645
AT1G08013	967	178	176	44	173	179	203	0	0	0	0	0	0	0	0	0	0	0	0
AT1G08030	968	0	0	0	0	0	0	474	427	578	424	345	417	346	273	341	269	294	279
AT1G08035	969	0	0	0	0	0	0	0	0	0	0	0	0	137	73	121	54	84	82
AT1G08037	970	0	0	0	0	0	0	517	428	584	413	331	488	420	298	380	300	333	281
AT1G08040	971	0	0	0	0	0	0	587	543	690	476	382	507	370	296	354	261	339	282
AT1G08047	972	0	0	0	0	0	0	439	393	503	372	280	391	613	463	483	355	349	333
AT1G08050	973	0	0	0	0	0	0	252	228	312	191	141	200	0	0	0	0	0	0
AT1G08060	974	0	0	0	0	0	0	241	241	306	234	161	243	75	64	58	62	50	67
AT1G08063	975	44	50	18	44	59	43	0	0	0	0	0	0	0	0	0	0	0	0
AT1G08070	976	16	25	4	10	24	36	228	214	301	164	135	201	0	0	0	0	0	0
AT1G08080	977	139	166	51	110	146	146	85	106	124	82	56	93	0	0	0	0	0	0
AT1G08087	978	0	0	0	0	0	0	566	529	734	259	217	281	75	51	84	43	56	30
AT1G08087	979	0	0	0	0	0	0	566	529	734	259	217	281	883	696	790	395	457	395
AT1G08090	980	450	445	141	381	465	554	0	0	0	0	0	0	0	0	0	0	0	0
AT1G08093	981	0	0	0	0	0	0	443	435	588	407	334	472	927	628	753	541	601	513
AT1G08110	982	0	0	0	0	0	0	270	255	334	229	173	262	227	168	197	155	163	135
AT1G08125	983	0	0	0	0	0	0	319	349	446	260	233	330	250	180	214	168	179	181
AT1G08127	984	18	34	10	18	22	29	0	0	0	0	0	0	117	63	94	47	63	49
AT1G08130	985	0	0	0	0	0	0	479	487	611	392	333	445	114	106	115	73	100	81
AT1G08135	986	66	66	15	57	76	73	0	0	0	0	0	0	0	0	0	0	0	0
AT1G08140	987	362	343	96	282	395	398	0	0	0	0	0	0	0	0	0	0	0	0
AT1G08153	988	22	15	6	12	24	22	0	0	0	0	0	0	0	0	0	0	0	0
AT1G08163	989	16	20	6	18	41	38	0	0	0	0	0	0	0	0	0	0	0	0
AT1G08173	990	0	0	0	0	0	0	175	194	229	72	53	68	0	0	0	0	0	0
AT1G08177	991	643	544	199	507	688	680	0	0	0	0	0	0	0	0	0	0	0	0
AT1G08180	992	0	0	0	0	0	0	597	553	693	367	290	427	717	538	645	348	376	382
AT1G08183	993	330	282	100	258	365	365	0	0	0	0	0	0	0	0	0	0	0	0
AT1G08190	994	0	0	0	0	0	0	308	321	417	268	178	299	354	270	364	172	206	205
AT1G08193	995	30	40	9	38	35	41	0	0	0	0	0	0	0	0	0	0	0	0
AT1G08200	996	0	0	0	0	0	0	516	471	610	406	353	491	209	164	200	136	166	180
AT1G08207	997	0	0	0	0	0	0	501	482	618	465	396	552	481	324	402	351	412	387
AT1G08210	998	0	0	0	0	0	0	347	274	414	274	199	289	0	0	0	0	0	0
AT1G08213	999	0	0	0	0	0	0	407	381	502	310	272	366	0	0	0	0	0	0
AT1G08217	1000	0	0	0	0	0	0	0	0	0	0	0	0	428	361	377	282	281	255
AT1G08220	1001	0	0	0	0	0	0	283	299	368	248	170	278	156	118	157	101	108	106
AT1G08230	1002	0	0	0	0	0	0	296	256	347	124	95	163	324	223	285	143	141	147
AT1G08237	1003	645	702	214	564	785	838	0	0	0	0	0	0	0	0	0	0	0	0
AT1G08250	1004	0	0	0	0	0	0	796	792	1101	688	585	773	510	377	490	311	348	329
AT1G08253	1005	0	0	0	0	0	0	874	825	1033	745	600	788	278	203	230	187	206	206
AT1G08263	1006	390	388	134	327	452	467	0	0	0	0	0	0	0	0	0	0	0	0
AT1G08267	1007	0	0	0	0	0	0	219	209	302	178	150	227	0	0	0	0	0	0
AT1G08270	1008	0	0	0	0	0	0	948	865	1118	731	620	842	455	352	428	324	397	317
AT1G08273	1009	0	0	0	0	0	0	45	29	66	66	39	59	0	0	0	0	0	0
AT1G08277	1010	235	249	85	235	313	279	0	0	0	0	0	0	0	0	0	0	0	0
AT1G08290	1011	324	313	86	249	333	353	0	0	0	0	0	0	0	0	0	0	0	0
AT1G08293	1012	0	0	0	0	0	0	276	260	344	151	136	203	426	313	385	236	207	242
AT1G08297	1013	17	31	5	34	29	40	0	0	0	0	0	0	120	99	130	82	94	75
AT1G08297	1014	788	739	236	590	927	1006	0	0	0	0	0	0	120	99	130	82	94	75
AT1G08300	1015	0	0	0	0	0	0	247	249	329	220	185	219	0	0	0	0	0	0
AT1G08303	1016	132	147	45	109	135	179	0	0	0	0	0	0	0	0	0	0	0	0
AT1G08307	1017	0	0	0	0	0	0	51	50	67	105	64	100	473	371	432	492	485	445
AT1G08310	1018	0	0	0	0	0	0	87	109	125	81	43	77	283	185	245	166	170	174
AT1G08313	1019	914	801	257	708	923	1024	0	0	0	0	0	0	0	0	0	0	0	0
AT1G08315	1020	46	60	22	67	90	65	0	0	0	0	0	0	0	0	0	0	0	0
AT1G08320	1021	78	81	14	72	100	93	833	749	930	359	264	366	0	0	0	0	0	0
AT1G08337	1022	367	338	93	261	321	401	0	0	0	0	0	0	0	0	0	0	0	0
AT1G08350	1023	0	0	0	0	0	0	800	699	930	649	513	754	551	385	515	394	441	402
AT1G08357	1024	1173	1117	334	972	1318	1372	0	0	0	0	0	0	0	0	0	0	0	0
AT1G08363	1025	0	0	0	0	0	0	394	350	506	249	236	293	363	248	303	176	187	192
AT1G08367	1026	17	19	5	29	28	33	0	0	0	0	0	0	0	0	0	0	0	0
AT1G08370	1027	0	0	0	0	0	0	429	412	515	380	311	466	378	274	327	290	285	248
AT1G08377	1028	0	0	0	0	0	0	228	238	311	181	138	190	273	161	246	139	151	154
AT1G08380	1029	0	0	0	0	0	0	592	527	723	295	260	345	499	370	501	237	301	252
AT1G08383	1030	74	102	21	89	86	100	0	0	0	0	0	0	0	0	0	0	0	0
AT1G08397	1031	283	251	104	204	310	356	0	0	0	0	0	0	0	0	0	0	0	0
AT1G08400	1032	0	0	0	0	0	0	666	583	797	521	469	599	389	306	341	272	272	283
AT1G08420	1033	0	0	0	0	0	0	522	557	656	477	344	559	298	211	265	198	225	221
AT1G08433	1034	0	0	0	0	0	0	0	0	0	0	0	0	2340	1707	1870	1174	1235	1129
AT1G08440	1035	355	362	120	291	440	473	0	0	0	0	0	0	0	0	0	0	0	0
AT1G08450	1036	0	0	0	0	0	0	775	677	958	604	500	696	487	386	460	325	372	308
AT1G08465	1037	547	481	159	441	566	599	0	0	0	0	0	0	0	0	0	0	0	0
AT1G08470	1038	0	0	0	0	0	0	66	79	92	50	37	60	453	334	441	341	396	322
AT1G08470	1039	0	0	0	0	0	0	764	703	1009	679	543	735	453	334	441	341	396	322
AT1G08483	1040	259	245	83	286	331	341	0	0	0	0	0	0	0	0	0	0	0	0
AT1G08487	1041	390	380	107	307	414	402	0	0	0	0	0	0	0	0	0	0	0	0
AT1G08490	1042	0	0	0	0	0	0	807	701	1060	639	498	707	2211	1797	2085	1398	1627	1501
AT1G08497	1043	0	0	0	0	0	0	0	0	0	0	0	0	111	91	131	81	89	83
AT1G08497	1044	0	0	0	0	0	0	0	0	0	0	0	0	254	206	283	221	197	192
AT1G08497	1045	0	0	0	0	0	0	0	0	0	0	0	0	537	356	530	427	397	380
AT1G08510	1046	15	14	10	15	14	28	818	773	985	661	515	714	0	0	0	0	0	0
AT1G08513	1047	0	0	0	0	0	0	0	0	0	0	0	0	104	93	98	54	65	60
AT1G08517	1048	1429	1394	465	990	1326	1467	0	0	0	0	0	0	0	0	0	0	0	0
AT1G08520	1049	0	0	0	0	0	0	390	418	535	371	303	407	424	348	451	300	322	297
AT1G08523	1050	303	286	114	218	327	389	0	0	0	0	0	0	153	92	108	76	79	69
AT1G08523	1051	303	286	114	218	327	389	0	0	0	0	0	0	225	139	155	97	118	108
AT1G08530	1052	0	0	0	0	0	0	456	433	553	407	323	428	368	235	341	243	272	251
AT1G08540	1053	0	0	0	0	0	0	467	437	585	362	278	392	299	215	297	195	189	203
AT1G08543	1054	0	0	0	0	0	0	621	587	765	509	443	542	437	313	392	286	345	327
AT1G08550	1055	0	0	0	0	0	0	166	163	218	113	108	157	0	0	0	0	0	0
AT1G08553	1056	701	641	241	615	770	796	0	0	0	0	0	0	0	0	0	0	0	0
AT1G08560	1057	0	0	0	0	0	0	155	155	247	135	120	176	0	0	0	0	0	0
AT1G08563	1058	0	0	0	0	0	0	657	665	820	566	472	613	1431	971	1133	806	886	816
AT1G08570	1059	0	0	0	0	0	0	631	668	825	546	453	603	1117	933	1147	863	863	872
AT1G08573	1060	0	0	0	0	0	0	955	1001	1258	740	658	940	1131	812	970	739	734	680
AT1G08577	1061	0	0	0	0	0	0	162	168	256	276	258	305	337	231	338	387	425	368
AT1G08580	1062	0	0	0	0	0	0	348	381	500	295	223	313	0	0	0	0	0	0
AT1G08580	1063	0	0	0	0	0	0	76	61	115	59	58	70	0	0	0	0	0	0
AT1G08583	1064	0	0	0	0	0	0	402	379	484	326	267	391	277	201	262	222	227	226
AT1G08587	1065	85	103	26	74	99	105	0	0	0	0	0	0	111	76	90	83	92	104
AT1G08590	1066	28	27	14	45	39	44	890	874	1193	639	476	698	0	0	0	0	0	0
AT1G08592	1067	0	0	0	0	0	0	0	0	0	0	0	0	318	221	290	187	230	251
AT1G08597	1068	0	0	0	0	0	0	0	0	0	0	0	0	306	217	306	202	208	214
AT1G08600	1069	0	0	0	0	0	0	369	353	516	329	255	352	332	232	280	210	225	222
AT1G08613	1070	0	0	0	0	0	0	0	0	0	0	0	0	131	99	119	70	79	81
AT1G08633	1071	0	0	0	0	0	0	467	448	579	463	353	509	0	0	0	0	0	0
AT1G08637	1072	0	0	0	0	0	0	0	0	0	0	0	0	2543	1910	2273	1595	1805	1767
AT1G08640	1073	0	0	0	0	0	0	996	987	1253	842	677	937	242	204	252	166	191	160
AT1G08643	1074	0	0	0	0	0	0	958	881	1215	753	633	894	600	477	563	446	435	432
AT1G08645	1075	0	0	0	0	0	0	157	157	228	99	90	128	206	156	179	115	133	129
AT1G08645	1076	0	0	0	0	0	0	157	157	228	99	90	128	443	316	440	300	338	306
AT1G08653	1077	18	20	3	20	19	33	0	0	0	0	0	0	0	0	0	0	0	0
AT1G08657	1078	0	0	0	0	0	0	2167	2060	2725	1441	1194	1729	0	0	0	0	0	0
AT1G08660	1079	0	0	0	0	0	0	329	310	392	256	217	325	313	231	291	224	239	234
AT1G08663	1080	0	0	0	0	0	0	67	79	100	60	37	76	0	0	0	0	0	0
AT1G08667	1081	0	0	0	0	0	0	415	423	588	318	254	380	630	429	549	349	335	324
AT1G08670	1082	84	82	37	71	102	117	0	0	0	0	0	0	0	0	0	0	0	0
AT1G08673	1083	219	239	80	228	330	366	0	0	0	0	0	0	338	217	284	133	156	119
AT1G08673	1084	219	239	80	228	330	366	0	0	0	0	0	0	678	456	536	257	291	284
AT1G08677	1085	119	127	62	85	112	123	0	0	0	0	0	0	0	0	0	0	0	0
AT1G08680	1086	0	0	0	0	0	0	520	518	673	452	371	505	294	199	301	197	228	209
AT1G08695	1087	0	0	0	0	0	0	0	0	0	0	0	0	126	82	108	49	70	53
AT1G08700	1088	0	0	0	0	0	0	725	666	898	618	476	667	290	212	275	200	230	229
AT1G08713	1089	0	0	0	0	0	0	987	991	1139	845	776	1062	525	379	508	402	434	419
AT1G08717	1090	11	24	8	15	13	17	0	0	0	0	0	0	0	0	0	0	0	0
AT1G08717	1091	177	185	54	128	183	206	0	0	0	0	0	0	0	0	0	0	0	0
AT1G08720	1092	0	0	0	0	0	0	382	352	509	377	269	389	113	95	129	98	91	81
AT1G08723	1093	0	0	0	0	0	0	473	465	517	392	325	454	197	130	173	118	158	146
AT1G08730	1094	0	0	0	0	0	0	135	110	153	72	51	79	0	0	0	0	0	0
AT1G08750	1095	0	0	0	0	0	0	327	340	411	302	241	385	322	231	277	211	252	231
AT1G08753	1096	0	0	0	0	0	0	491	446	643	446	344	499	342	269	308	243	261	226
AT1G08757	1097	1130	1178	355	1150	1475	1569	0	0	0	0	0	0	0	0	0	0	0	0
AT1G08760	1098	0	0	0	0	0	0	449	478	594	403	363	471	395	308	371	290	343	332
AT1G08767	1099	0	0	0	0	0	0	0	0	0	0	0	0	57	40	46	64	69	84
AT1G08770	1100	0	0	0	0	0	0	865	812	1110	721	599	793	562	433	516	340	369	346
AT1G08773	1101	451	440	139	426	504	622	0	0	0	0	0	0	0	0	0	0	0	0
AT1G08777	1102	23	19	1	18	32	35	0	0	0	0	0	0	0	0	0	0	0	0
AT1G08777	1103	84	83	22	68	104	102	0	0	0	0	0	0	0	0	0	0	0	0
AT1G08780	1104	0	0	0	0	0	0	0	0	0	0	0	0	251	225	259	161	190	167
AT1G08787	1105	0	0	0	0	0	0	0	0	0	0	0	0	88	65	84	63	91	74
AT1G08800	1106	0	0	0	0	0	0	579	554	684	453	332	480	533	373	488	275	315	291
AT1G08803	1107	0	0	0	0	0	0	176	181	228	122	103	114	1350	1049	1195	667	726	709
AT1G08807	1108	545	522	182	470	620	679	0	0	0	0	0	0	0	0	0	0	0	0
AT1G08813	1109	25	24	14	25	44	31	0	0	0	0	0	0	0	0	0	0	0	0
AT1G08817	1110	877	803	245	748	1044	1110	0	0	0	0	0	0	76	44	74	69	55	31
AT1G08823	1111	389	347	123	304	378	411	0	0	0	0	0	0	1775	1284	1588	1583	1756	1492
AT1G08830	1112	0	0	0	0	0	0	543	434	589	437	356	492	0	0	0	0	0	0
AT1G08840	1113	0	0	0	0	0	0	582	562	733	442	381	536	0	0	0	0	0	0
AT1G08845	1114	0	0	0	0	0	0	0	0	0	0	0	0	277	175	238	134	174	148
AT1G08847	1115	1005	981	319	843	1024	1140	0	0	0	0	0	0	0	0	0	0	0	0
AT1G08853	1116	457	516	169	479	588	675	0	0	0	0	0	0	0	0	0	0	0	0
AT1G08857	1117	0	0	0	0	0	0	936	870	1123	560	510	701	319	252	306	231	248	264
AT1G08857	1118	0	0	0	0	0	0	936	870	1123	560	510	701	507	378	476	254	305	238
AT1G08860	1119	114	136	43	67	74	83	180	186	251	157	114	163	144	89	158	91	83	92
AT1G08877	1120	0	0	0	0	0	0	1003	972	1199	820	676	906	0	0	0	0	0	0
AT1G08880	1121	0	0	0	0	0	0	964	922	1185	689	603	825	720	571	719	471	560	514
AT1G08883	1122	0	0	0	0	0	0	308	261	379	196	209	259	0	0	0	0	0	0
AT1G08887	1123	0	0	0	0	0	0	0	0	0	0	0	0	1018	727	910	608	651	626
AT1G08890	1124	0	0	0	0	0	0	0	0	0	0	0	0	129	100	127	63	78	91
AT1G08897	1125	28	24	12	26	31	24	0	0	0	0	0	0	0	0	0	0	0	0
AT1G08897	1126	9	9	7	14	9	31	0	0	0	0	0	0	0	0	0	0	0	0
AT1G08900	1127	0	0	0	0	0	0	170	170	236	90	68	114	318	269	277	182	204	171
AT1G08903	1128	54	65	26	93	102	107	129	131	170	46	42	68	421	314	385	165	182	182
AT1G08903	1129	54	65	26	93	102	107	129	131	170	46	42	68	84	59	84	47	34	44
AT1G08907	1130	139	120	47	156	178	217	0	0	0	0	0	0	0	0	0	0	0	0
AT1G08910	1131	0	0	0	0	0	0	426	425	595	349	280	409	704	536	677	553	584	539
AT1G08920	1132	0	0	0	0	0	0	576	577	735	490	411	573	3989	2979	3601	2565	2878	2594
AT1G08923	1133	88	144	37	117	161	181	0	0	0	0	0	0	275	199	246	135	121	127
AT1G08927	1134	309	368	121	206	296	338	0	0	0	0	0	0	389	267	306	376	414	390
AT1G08930	1135	0	0	0	0	0	0	938	879	1166	543	466	702	0	0	0	0	0	0
AT1G08933	1136	0	0	0	0	0	0	0	0	0	0	0	0	133	124	128	180	197	169
AT1G08933	1137	0	0	0	0	0	0	0	0	0	0	0	0	158	99	105	163	148	163
AT1G08937	1138	0	0	0	0	0	0	346	355	425	331	274	367	279	209	238	196	204	179
AT1G08940	1139	0	0	0	0	0	0	423	412	556	338	254	378	0	0	0	0	0	0
AT1G08953	1140	0	0	0	0	0	0	144	153	201	117	104	136	0	0	0	0	0	0
AT1G08960	1141	0	0	0	0	0	0	532	477	609	463	417	532	0	0	0	0	0	0
AT1G08963	1142	0	0	0	0	0	0	369	360	481	327	253	359	395	271	322	245	293	277
AT1G08967	1143	473	440	152	395	499	525	0	0	0	0	0	0	0	0	0	0	0	0
AT1G08970	1144	0	0	0	0	0	0	410	375	472	279	262	344	407	322	375	278	327	262
AT1G08977	1145	0	0	0	0	0	0	0	0	0	0	0	0	111	100	110	100	86	73
AT1G08980	1146	0	0	0	0	0	0	0	0	0	0	0	0	197	149	201	81	109	103
AT1G08983	1147	271	277	90	224	338	386	0	0	0	0	0	0	0	0	0	0	0	0
AT1G08985	1148	171	166	57	191	283	273	0	0	0	0	0	0	1069	801	964	420	431	384
AT1G08987	1149	0	0	0	0	0	0	613	643	820	486	461	629	389	254	341	335	377	313
AT1G08987	1150	0	0	0	0	0	0	613	643	820	486	461	629	748	560	651	493	487	496
AT1G08990	1151	0	0	0	0	0	0	885	839	1101	413	362	469	0	0	0	0	0	0
AT1G08993	1152	0	0	0	0	0	0	0	0	0	0	0	0	214	151	207	134	155	138
AT1G08997	1153	0	0	0	0	0	0	0	0	0	0	0	0	92	50	80	31	53	47
AT1G09000	1154	0	0	0	0	0	0	0	0	0	0	0	0	154	118	145	79	86	66
AT1G09003	1155	0	0	0	0	0	0	256	281	309	233	198	245	134	98	138	82	104	113
AT1G09010	1156	0	0	0	0	0	0	407	379	504	314	293	384	319	214	283	228	263	233
AT1G09013	1157	1323	1356	432	957	1244	1354	0	0	0	0	0	0	151	101	123	136	169	147
AT1G09017	1158	76	88	21	49	49	59	0	0	0	0	0	0	80	64	78	155	147	148
AT1G09020	1159	0	0	0	0	0	0	303	307	382	302	236	321	225	167	203	168	175	155
AT1G09027	1160	0	0	0	0	0	0	854	817	975	494	427	620	554	401	465	286	283	289
AT1G09030	1161	417	382	108	329	430	479	0	0	0	0	0	0	0	0	0	0	0	0
AT1G09033	1162	0	0	0	0	0	0	0	0	0	0	0	0	277	189	218	207	216	209
AT1G09037	1163	0	0	0	0	0	0	0	0	0	0	0	0	479	318	457	316	390	376
AT1G09040	1164	0	0	0	0	0	0	323	314	401	308	269	367	188	123	170	129	176	133
AT1G09050	1165	0	0	0	0	0	0	291	269	372	281	195	288	163	135	149	131	137	111
AT1G09053	1166	0	0	0	0	0	0	0	0	0	0	0	0	2433	1740	2072	1717	1947	1784
AT1G09060	1167	0	0	0	0	0	0	267	287	357	263	206	266	275	193	225	181	199	207
AT1G09063	1168	0	0	0	0	0	0	0	0	0	0	0	0	134	90	123	71	75	71
AT1G09063	1169	0	0	0	0	0	0	0	0	0	0	0	0	380	265	322	291	312	301
AT1G09067	1170	0	0	0	0	0	0	419	419	480	395	340	442	93	91	108	102	112	77
AT1G09070	1171	0	0	0	0	0	0	356	385	509	356	332	471	285	214	274	288	275	275
AT1G09073	1172	0	0	0	0	0	0	580	579	746	516	403	523	1573	1099	1432	992	1110	976
AT1G09077	1173	0	0	0	0	0	0	465	422	569	309	237	348	0	0	0	0	0	0
AT1G09083	1174	0	0	0	0	0	0	484	486	597	365	341	446	414	310	358	297	309	286
AT1G09090	1175	131	119	26	133	194	218	455	482	536	149	129	194	453	341	375	141	182	150
AT1G09097	1176	409	434	138	328	445	475	0	0	0	0	0	0	0	0	0	0	0	0
AT1G09100	1177	0	0	0	0	0	0	249	213	297	198	143	200	126	102	122	94	112	89
AT1G09107	1178	234	249	78	270	357	345	0	0	0	0	0	0	0	0	0	0	0	0
AT1G09117	1179	0	0	0	0	0	0	0	0	0	0	0	0	119	89	117	71	86	89
AT1G09123	1180	0	0	0	0	0	0	0	0	0	0	0	0	107	65	126	64	94	66
AT1G09130	1181	0	0	0	0	0	0	343	346	446	307	229	345	196	138	190	104	139	146
AT1G09133	1182	0	0	0	0	0	0	0	0	0	0	0	0	439	332	391	327	349	335
AT1G09140	1183	0	0	0	0	0	0	782	753	970	633	594	782	424	325	416	289	321	323
AT1G09143	1184	0	0	0	0	0	0	400	385	473	289	271	356	239	210	262	207	177	204
AT1G09147	1185	83	117	33	71	125	115	0	0	0	0	0	0	0	0	0	0	0	0
AT1G09155	1186	0	0	0	0	0	0	409	454	587	263	203	321	539	364	481	255	259	230
AT1G09160	1187	0	0	0	0	0	0	390	377	532	275	235	348	280	230	322	172	220	162
AT1G09167	1188	0	0	0	0	0	0	275	271	355	220	182	261	0	0	0	0	0	0
AT1G09170	1189	0	0	0	0	0	0	0	0	0	0	0	0	345	248	313	163	186	181
AT1G09173	1190	0	0	0	0	0	0	0	0	0	0	0	0	229	189	215	120	121	133
AT1G09176	1191	0	0	0	0	0	0	61	66	96	49	39	48	0	0	0	0	0	0
AT1G09180	1192	0	0	0	0	0	0	187	191	271	216	180	253	0	0	0	0	0	0
AT1G09183	1193	0	0	0	0	0	0	0	0	0	0	0	0	789	527	679	391	423	413
AT1G09190	1194	0	0	0	0	0	0	95	96	129	66	47	77	0	0	0	0	0	0
AT1G09195	1195	0	0	0	0	0	0	700	679	891	599	528	719	288	216	271	181	207	194
AT1G09197	1196	0	0	0	0	0	0	0	0	0	0	0	0	1316	955	1147	747	824	781
AT1G09207	1197	0	0	0	0	0	0	0	0	0	0	0	0	539	403	534	213	251	219
AT1G09210	1198	0	0	0	0	0	0	636	647	821	632	527	701	248	174	234	187	187	180
AT1G09213	1199	0	0	0	0	0	0	0	0	0	0	0	0	156	86	114	53	76	68
AT1G09217	1200	27	14	5	12	21	21	0	0	0	0	0	0	2091	1457	1889	1104	1199	1097
AT1G09227	1201	20	23	12	22	36	47	0	0	0	0	0	0	0	0	0	0	0	0
AT1G09230	1202	0	0	0	0	0	0	324	272	379	235	215	323	277	208	248	171	193	224
AT1G09240	1203	60	76	12	51	48	75	0	0	0	0	0	0	0	0	0	0	0	0
AT1G09243	1204	527	502	159	378	490	609	0	0	0	0	0	0	0	0	0	0	0	0
AT1G09247	1205	0	0	0	0	0	0	335	379	504	234	201	281	280	175	210	152	161	160
AT1G09250	1206	0	0	0	0	0	0	469	485	583	402	312	447	675	495	685	436	526	461
AT1G09253	1207	0	0	0	0	0	0	169	163	236	150	109	136	0	0	0	0	0	0
AT1G09260	1208	0	0	0	0	0	0	151	157	201	91	79	128	785	602	738	519	498	512
AT1G09263	1209	0	0	0	0	0	0	0	0	0	0	0	0	92	53	59	37	48	31
AT1G09267	1210	0	0	0	0	0	0	233	245	312	226	171	250	194	123	162	166	149	146
AT1G09270	1211	0	0	0	0	0	0	325	297	403	271	232	307	0	0	0	0	0	0
AT1G09273	1212	277	362	96	374	451	490	0	0	0	0	0	0	253	190	244	98	105	77
AT1G09273	1213	277	362	96	374	451	490	0	0	0	0	0	0	77	67	115	35	47	26
AT1G09277	1214	625	606	187	483	630	701	0	0	0	0	0	0	0	0	0	0	0	0
AT1G09280	1215	0	0	0	0	0	0	339	318	393	288	238	297	246	162	223	146	170	159
AT1G09290	1216	0	0	0	0	0	0	505	493	586	364	350	442	335	206	294	204	200	196
AT1G09293	1217	0	0	0	0	0	0	133	150	192	113	115	113	107	78	101	137	123	107
AT1G09293	1218	0	0	0	0	0	0	133	150	192	113	115	113	278	212	278	213	228	180
AT1G09297	1219	0	0	0	0	0	0	388	353	523	228	191	272	416	297	336	263	241	250
AT1G09303	1220	92	84	28	68	92	107	0	0	0	0	0	0	0	0	0	0	0	0
AT1G09307	1221	0	0	0	0	0	0	0	0	0	0	0	0	1101	794	976	479	530	565
AT1G09313	1222	0	0	0	0	0	0	0	0	0	0	0	0	1513	1098	1489	1040	1078	1030
AT1G09320	1223	0	0	0	0	0	0	326	324	445	233	232	287	95	116	93	77	80	87
AT1G09323	1224	0	0	0	0	0	0	406	402	507	349	316	371	262	160	216	170	203	174
AT1G09327	1225	0	0	0	0	0	0	539	625	700	506	363	511	334	279	318	264	258	272
AT1G09330	1226	0	0	0	0	0	0	620	681	762	508	399	595	372	244	339	215	248	227
AT1G09333	1227	0	0	0	0	0	0	753	753	923	550	495	684	246	184	239	146	148	158
AT1G09337	1228	0	0	0	0	0	0	210	212	269	157	107	185	1940	1483	1825	1208	1311	1223
AT1G09343	1229	0	0	0	0	0	0	239	259	356	155	128	194	0	0	0	0	0	0
AT1G09350	1230	151	148	32	132	148	181	201	204	307	115	65	122	163	140	151	116	103	106
AT1G09350	1231	151	148	32	132	148	181	201	204	307	115	65	122	278	229	244	117	125	133
AT1G09350	1232	151	148	32	132	148	181	206	203	274	212	119	257	163	140	151	116	103	106
AT1G09350	1233	151	148	32	132	148	181	206	203	274	212	119	257	278	229	244	117	125	133
AT1G09353	1234	0	0	0	0	0	0	0	0	0	0	0	0	281	199	265	147	182	163
AT1G09357	1235	0	0	0	0	0	0	838	850	1101	612	484	667	268	168	219	184	174	157
AT1G09363	1236	0	0	0	0	0	0	752	757	903	704	601	749	549	392	494	416	493	414
AT1G09367	1237	0	0	0	0	0	0	378	357	537	353	279	388	312	233	264	223	210	237
AT1G09373	1238	0	0	0	0	0	0	103	98	108	61	53	65	98	88	107	42	55	53
AT1G09377	1239	0	0	0	0	0	0	142	140	213	88	55	108	0	0	0	0	0	0
AT1G09380	1240	70	64	12	57	82	65	0	0	0	0	0	0	0	0	0	0	0	0
AT1G09383	1241	0	0	0	0	0	0	947	910	1209	801	635	879	308	229	264	185	257	214
AT1G09387	1242	0	0	0	0	0	0	121	100	157	99	90	109	162	115	150	90	107	83
AT1G09390	1243	0	0	0	0	0	0	82	77	134	63	63	62	0	0	0	0	0	0
AT1G09393	1244	0	0	0	0	0	0	99	79	113	65	68	99	149	94	137	78	99	114
AT1G09400	1245	0	0	0	0	0	0	113	82	134	49	43	67	0	0	0	0	0	0
AT1G09420	1246	0	0	0	0	0	0	458	409	579	330	309	417	311	218	312	211	264	259
AT1G09423	1247	0	0	0	0	0	0	286	291	339	243	177	236	220	167	240	164	173	145
AT1G09427	1248	0	0	0	0	0	0	710	673	882	648	552	713	448	294	441	354	376	360
AT1G09433	1249	0	0	0	0	0	0	419	392	595	298	251	331	292	218	270	179	216	195
AT1G09437	1250	0	0	0	0	0	0	467	453	629	356	289	381	390	265	364	200	232	215
AT1G09450	1251	0	0	0	0	0	0	144	107	186	86	62	102	0	0	0	0	0	0
AT1G09457	1252	0	0	0	0	0	0	395	440	584	160	124	171	1151	843	1042	530	554	587
AT1G09460	1253	0	0	0	0	0	0	404	421	554	330	361	392	536	387	448	434	446	443
AT1G09463	1254	0	0	0	0	0	0	299	293	439	295	255	308	0	0	0	0	0	0
AT1G09467	1255	0	0	0	0	0	0	1117	1189	1470	1164	987	1295	908	690	928	683	834	716
AT1G09470	1256	0	0	0	0	0	0	460	424	604	263	256	363	0	0	0	0	0	0
AT1G09473	1257	0	0	0	0	0	0	74	80	132	104	84	117	0	0	0	0	0	0
AT1G09480	1258	0	0	0	0	0	0	0	0	0	0	0	0	220	158	222	106	121	133
AT1G09483	1259	117	104	35	81	109	115	0	0	0	0	0	0	0	0	0	0	0	0
AT1G09490	1260	0	0	0	0	0	0	543	626	753	446	365	546	114	93	128	111	91	95
AT1G09490	1261	0	0	0	0	0	0	543	626	753	446	365	546	292	217	285	141	159	157
AT1G09493	1262	0	0	0	0	0	0	0	0	0	0	0	0	155	107	162	101	117	87
AT1G09493	1263	0	0	0	0	0	0	0	0	0	0	0	0	1606	1213	1433	801	942	901
AT1G09497	1264	0	0	0	0	0	0	873	879	1080	576	478	650	0	0	0	0	0	0
AT1G09500	1265	0	0	0	0	0	0	0	0	0	0	0	0	107	76	115	42	56	38
AT1G09503	1266	98	141	40	99	107	141	0	0	0	0	0	0	0	0	0	0	0	0
AT1G09510	1267	80	91	29	89	105	116	0	0	0	0	0	0	0	0	0	0	0	0
AT1G09513	1268	0	0	0	0	0	0	370	384	531	207	208	248	0	0	0	0	0	0
AT1G09520	1269	0	0	0	0	0	0	591	577	738	480	394	534	331	277	311	211	259	241
AT1G09530	1270	0	0	0	0	0	0	494	514	631	401	363	508	142	124	168	127	118	98
AT1G09530	1271	0	0	0	0	0	0	494	514	631	401	363	508	564	475	550	398	429	397
AT1G09530	1272	0	0	0	0	0	0	78	80	112	62	44	53	142	124	168	127	118	98
AT1G09530	1273	0	0	0	0	0	0	78	80	112	62	44	53	564	475	550	398	429	397
AT1G09533	1274	0	0	0	0	0	0	874	896	1107	669	538	773	887	612	784	474	567	486
AT1G09540	1275	0	0	0	0	0	0	575	540	733	320	303	416	363	275	282	180	180	185
AT1G09540	1276	0	0	0	0	0	0	575	540	733	320	303	416	75	64	71	34	35	44
AT1G09543	1277	0	0	0	0	0	0	1211	1324	1676	1177	1000	1352	1404	1037	1262	1123	1167	1088
AT1G09547	1278	7	28	9	12	17	9	0	0	0	0	0	0	0	0	0	0	0	0
AT1G09550	1279	217	208	49	148	240	273	0	0	0	0	0	0	0	0	0	0	0	0
AT1G09553	1280	0	0	0	0	0	0	356	405	508	407	279	394	101	78	109	57	60	82
AT1G09557	1281	354	345	117	228	347	383	116	118	187	218	192	235	0	0	0	0	0	0
AT1G09560	1282	0	0	0	0	0	0	782	782	962	627	521	751	897	677	821	600	664	620
AT1G09563	1283	364	371	106	225	346	413	0	0	0	0	0	0	0	0	0	0	0	0
AT1G09567	1284	0	0	0	0	0	0	0	0	0	0	0	0	168	120	163	113	113	117
AT1G09570	1285	0	0	0	0	0	0	1412	1284	1765	1200	1004	1413	1722	1318	1640	1195	1290	1250
AT1G09573	1286	0	0	0	0	0	0	769	802	1083	653	569	748	0	0	0	0	0	0
AT1G09577	1287	0	0	0	0	0	0	876	875	1291	759	662	872	0	0	0	0	0	0
AT1G09580	1288	0	0	0	0	0	0	464	466	644	433	369	488	0	0	0	0	0	0
AT1G09587	1289	1574	1592	465	1323	1704	1970	0	0	0	0	0	0	0	0	0	0	0	0
AT1G09590	1290	0	0	0	0	0	0	795	773	984	684	561	695	364	268	356	267	264	288
AT1G09600	1291	0	0	0	0	0	0	0	0	0	0	0	0	103	60	84	83	92	94
AT1G09603	1292	0	0	0	0	0	0	81	79	107	70	59	69	0	0	0	0	0	0
AT1G09607	1293	439	365	120	316	400	447	0	0	0	0	0	0	0	0	0	0	0	0
AT1G09613	1294	18	43	4	51	46	49	0	0	0	0	0	0	0	0	0	0	0	0
AT1G09613	1295	80	74	15	73	91	106	0	0	0	0	0	0	0	0	0	0	0	0
AT1G09617	1296	0	0	0	0	0	0	747	829	1030	680	576	764	1527	1142	1421	1154	1259	1117
AT1G09617	1297	0	0	0	0	0	0	747	829	1030	680	576	764	172	149	177	106	129	134
AT1G09620	1298	0	0	0	0	0	0	310	318	392	274	238	308	199	171	206	119	138	138
AT1G09623	1299	0	0	0	0	0	0	509	540	657	338	272	384	450	287	376	178	204	181
AT1G09625	1300	0	0	0	0	0	0	57	52	53	39	20	34	0	0	0	0	0	0
AT1G09630	1301	0	0	0	0	0	0	817	835	1093	670	562	794	693	498	631	494	543	521
AT1G09633	1302	0	0	0	0	0	0	0	0	0	0	0	0	899	645	882	610	688	601
AT1G09637	1303	0	0	0	0	0	0	397	393	509	334	257	355	275	228	230	162	177	178
AT1G09645	1304	0	0	0	0	0	0	583	553	721	494	415	587	851	558	719	545	541	498
AT1G09647	1305	0	0	0	0	0	0	301	279	378	257	188	266	188	147	194	114	103	124
AT1G09660	1306	0	0	0	0	0	0	494	482	611	345	337	422	267	225	268	173	181	186
AT1G09680	1307	0	0	0	0	0	0	681	630	909	511	440	569	0	0	0	0	0	0
AT1G09683	1308	40	41	8	51	34	40	0	0	0	0	0	0	137	83	122	54	50	56
AT1G09687	1309	0	0	0	0	0	0	847	940	1067	773	660	868	802	603	788	492	522	531
AT1G09690	1310	0	0	0	0	0	0	0	0	0	0	0	0	231	222	257	172	221	208
AT1G09697	1311	0	0	0	0	0	0	0	0	0	0	0	0	543	333	505	241	247	231
AT1G09700	1312	0	0	0	0	0	0	637	621	797	491	397	547	252	188	219	140	156	170
AT1G09713	1313	0	0	0	0	0	0	278	274	392	239	207	280	0	0	0	0	0	0
AT1G09717	1314	0	0	0	0	0	0	0	0	0	0	0	0	173	92	162	95	85	86
AT1G09730	1315	0	0	0	0	0	0	650	621	816	543	470	634	392	266	382	258	304	263
AT1G09737	1316	0	0	0	0	0	0	777	725	996	634	534	759	281	208	270	208	190	190
AT1G09750	1317	0	0	0	0	0	0	204	194	333	134	79	124	0	0	0	0	0	0
AT1G09753	1318	0	0	0	0	0	0	100	106	145	68	69	92	0	0	0	0	0	0
AT1G09760	1319	0	0	0	0	0	0	678	678	872	574	461	631	350	283	330	258	239	248
AT1G09767	1320	0	0	0	0	0	0	0	0	0	0	0	0	716	525	599	357	411	358
AT1G09773	1321	0	0	0	0	0	0	1236	1272	1618	997	890	1291	0	0	0	0	0	0
AT1G09777	1322	0	0	0	0	0	0	580	645	811	366	325	445	285	226	226	136	157	146
AT1G09780	1323	0	0	0	0	0	0	470	466	576	372	303	418	0	0	0	0	0	0
AT1G09787	1324	0	0	0	0	0	0	1840	1998	2589	1691	1337	1904	1865	1475	1714	1280	1355	1350
AT1G09790	1325	12	23	9	21	16	17	0	0	0	0	0	0	0	0	0	0	0	0
AT1G09790	1326	31	15	5	12	24	24	0	0	0	0	0	0	0	0	0	0	0	0
AT1G09793	1327	0	0	0	0	0	0	0	0	0	0	0	0	168	163	207	112	123	98
AT1G09795	1328	0	0	0	0	0	0	551	534	715	487	391	583	318	217	308	217	260	225
AT1G09803	1329	0	0	0	0	0	0	0	0	0	0	0	0	2850	2082	2544	1863	1992	1888
AT1G09810	1330	0	0	0	0	0	0	332	339	439	289	241	300	207	165	233	146	184	168
AT1G09812	1331	46	32	18	34	47	47	82	59	84	54	41	55	0	0	0	0	0	0
AT1G09813	1332	491	521	146	409	554	636	0	0	0	0	0	0	0	0	0	0	0	0
AT1G09815	1333	0	0	0	0	0	0	395	429	487	355	288	394	166	127	159	124	137	113
AT1G09820	1334	0	0	0	0	0	0	250	228	361	249	205	280	176	128	214	135	138	144
AT1G09823	1335	0	0	0	0	0	0	994	1064	1298	887	708	923	520	369	475	390	385	379
AT1G09827	1336	0	0	0	0	0	0	96	71	141	50	39	52	0	0	0	0	0	0
AT1G09830	1337	0	0	0	0	0	0	459	474	651	390	297	476	252	183	292	142	201	157
AT1G09833	1338	0	0	0	0	0	0	292	320	374	170	134	222	290	237	290	170	165	181
AT1G09840	1339	0	0	0	0	0	0	541	516	687	395	327	454	894	630	796	531	549	554
AT1G09843	1340	0	0	0	0	0	0	336	347	456	252	229	288	288	223	229	172	179	150
AT1G09860	1341	0	0	0	0	0	0	305	269	359	285	206	276	188	161	187	167	211	180
AT1G09863	1342	0	0	0	0	0	0	280	240	318	176	135	190	163	128	147	114	100	82
AT1G09867	1343	0	0	0	0	0	0	475	540	590	429	365	490	533	432	463	341	404	385
AT1G09887	1344	0	0	0	0	0	0	484	500	655	439	384	522	331	256	346	208	279	213
AT1G09890	1345	32	17	12	22	22	42	296	257	337	223	212	267	0	0	0	0	0	0
AT1G09897	1346	0	0	0	0	0	0	1120	1126	1324	837	751	1026	694	543	656	475	547	503
AT1G09903	1347	0	0	0	0	0	0	536	544	707	453	368	515	476	336	408	286	296	276
AT1G09907	1348	15	13	11	15	18	23	185	200	249	136	129	202	1181	836	1060	966	1078	1000
AT1G09907	1349	15	13	11	15	18	23	372	350	523	389	288	411	1181	836	1060	966	1078	1000
AT1G09910	1350	0	0	0	0	0	0	227	198	290	180	154	223	186	128	171	141	129	112
AT1G09920	1351	0	0	0	0	0	0	355	383	457	297	265	350	270	220	233	190	215	189
AT1G09923	1352	0	0	0	0	0	0	371	407	497	422	326	453	0	0	0	0	0	0
AT1G09927	1353	0	0	0	0	0	0	300	285	377	241	193	284	0	0	0	0	0	0
AT1G09930	1354	544	520	177	407	533	608	0	0	0	0	0	0	0	0	0	0	0	0
AT1G09937	1355	0	0	0	0	0	0	124	141	191	99	74	115	0	0	0	0	0	0
AT1G09940	1356	0	0	0	0	0	0	422	431	534	417	331	395	303	213	260	201	224	222
AT1G09947	1357	0	0	0	0	0	0	744	720	1004	730	592	827	170	141	172	126	127	149
AT1G09950	1358	0	0	0	0	0	0	343	369	494	303	243	339	0	0	0	0	0	0
AT1G09960	1359	0	0	0	0	0	0	475	480	642	403	361	441	267	216	282	167	213	199
AT1G09967	1360	0	0	0	0	0	0	0	0	0	0	0	0	143	98	139	74	80	91
AT1G09967	1361	0	0	0	0	0	0	0	0	0	0	0	0	526	377	446	188	252	224
AT1G09970	1362	0	0	0	0	0	0	153	156	199	97	82	120	512	363	460	362	403	332
AT1G09970	1363	0	0	0	0	0	0	153	156	199	97	82	120	623	440	527	274	310	282
AT1G09970	1364	0	0	0	0	0	0	824	846	1146	695	529	766	512	363	460	362	403	332
AT1G09970	1365	0	0	0	0	0	0	824	846	1146	695	529	766	623	440	527	274	310	282
AT1G09977	1366	0	0	0	0	0	0	326	344	494	394	344	457	485	382	423	411	449	410
AT1G09980	1367	0	0	0	0	0	0	619	594	780	473	409	555	407	239	353	226	244	245
AT1G09987	1368	0	0	0	0	0	0	877	914	1262	656	570	886	791	555	671	522	548	516
AT1G09993	1369	0	0	0	0	0	0	637	678	872	647	502	711	409	309	391	274	321	273
AT1G09995	1370	0	0	0	0	0	0	960	888	1209	754	670	858	643	480	661	458	500	458
AT1G09997	1371	0	0	0	0	0	0	0	0	0	0	0	0	115	61	87	61	82	62
AT1G10020	1372	0	0	0	0	0	0	822	826	999	689	611	796	673	504	693	606	671	551
AT1G10030	1373	0	0	0	0	0	0	464	458	634	407	387	456	627	451	605	601	632	606
AT1G10040	1374	0	0	0	0	0	0	747	742	959	719	572	794	557	410	504	471	576	468
AT1G10090	1375	0	0	0	0	0	0	618	561	743	460	401	507	456	369	389	263	287	246
AT1G10095	1376	0	0	0	0	0	0	384	406	525	350	307	405	379	221	287	192	212	192
AT1G10120	1377	0	0	0	0	0	0	0	0	0	0	0	0	146	97	133	80	83	80
AT1G10130	1378	0	0	0	0	0	0	295	297	394	295	190	317	247	180	241	153	168	151
AT1G10140	1379	0	0	0	0	0	0	164	170	196	113	102	139	2280	1731	2093	1463	1550	1457
AT1G10140	1380	0	0	0	0	0	0	489	457	573	292	227	328	2280	1731	2093	1463	1550	1457
AT1G10150	1381	0	0	0	0	0	0	772	734	918	645	518	732	0	0	0	0	0	0
AT1G10155	1382	0	0	0	0	0	0	623	660	901	612	501	683	0	0	0	0	0	0
AT1G10170	1383	0	0	0	0	0	0	133	108	170	107	75	116	244	188	189	174	186	196
AT1G10170	1384	0	0	0	0	0	0	434	415	525	344	297	434	244	188	189	174	186	196
AT1G10180	1385	0	0	0	0	0	0	331	324	458	296	262	307	166	125	153	99	114	106
AT1G10200	1386	0	0	0	0	0	0	1098	1182	1534	863	762	1062	1113	782	1024	734	784	752
AT1G10220	1387	0	0	0	0	0	0	565	551	832	513	439	602	459	359	456	457	471	382
AT1G10225	1388	49	55	21	27	43	49	0	0	0	0	0	0	0	0	0	0	0	0
AT1G10230	1389	0	0	0	0	0	0	667	582	810	536	467	609	365	323	394	265	334	265
AT1G10240	1390	0	0	0	0	0	0	304	286	373	243	194	281	158	134	142	98	88	111
AT1G10270	1391	0	0	0	0	0	0	333	322	419	268	240	327	0	0	0	0	0	0
AT1G10280	1392	0	0	0	0	0	0	580	591	788	491	492	656	434	320	423	262	350	315
AT1G10290	1393	0	0	0	0	0	0	330	338	423	295	197	346	98	81	110	60	77	65
AT1G10300	1394	0	0	0	0	0	0	140	143	178	87	87	96	0	0	0	0	0	0
AT1G10310	1395	0	0	0	0	0	0	283	283	373	196	221	252	216	161	183	136	132	149
AT1G10320	1396	0	0	0	0	0	0	623	622	771	556	378	587	342	260	311	223	259	257
AT1G10350	1397	0	0	0	0	0	0	598	601	815	511	466	642	678	486	672	455	507	485
AT1G10360	1398	0	0	0	0	0	0	282	247	413	183	181	222	157	90	146	70	89	66
AT1G10370	1399	0	0	0	0	0	0	47	53	98	45	34	44	0	0	0	0	0	0
AT1G10380	1400	32	24	5	27	22	36	0	0	0	0	0	0	0	0	0	0	0	0
AT1G10385	1401	137	134	38	99	136	167	0	0	0	0	0	0	0	0	0	0	0	0
AT1G10390	1402	0	0	0	0	0	0	378	377	473	340	298	408	273	179	245	185	221	206
AT1G10400	1403	0	0	0	0	0	0	182	186	251	279	200	281	408	242	289	288	276	268
AT1G10410	1404	0	0	0	0	0	0	740	734	926	587	524	648	791	625	767	516	621	505
AT1G10417	1405	0	0	0	0	0	0	239	213	297	166	186	202	0	0	0	0	0	0
AT1G10430	1406	0	0	0	0	0	0	822	803	1084	749	606	864	309	261	351	221	286	280
AT1G10450	1407	0	0	0	0	0	0	0	0	0	0	0	0	154	99	127	104	126	90
AT1G10460	1408	0	0	0	0	0	0	289	250	374	328	273	419	1780	1424	1708	1469	1642	1452
AT1G10470	1409	0	0	0	0	0	0	771	687	916	643	570	743	0	0	0	0	0	0
AT1G10480	1410	127	133	45	87	105	97	161	127	200	224	163	232	311	259	321	278	266	239
AT1G10480	1411	127	133	45	87	105	97	161	127	200	224	163	232	372	311	343	330	378	370
AT1G10490	1412	0	0	0	0	0	0	221	246	297	191	148	232	355	266	354	333	354	329
AT1G10500	1413	0	0	0	0	0	0	756	707	923	662	554	687	531	380	497	443	483	464
AT1G10520	1414	0	0	0	0	0	0	116	112	161	109	87	129	0	0	0	0	0	0
AT1G10522	1415	0	0	0	0	0	0	0	0	0	0	0	0	177	110	147	103	137	111
AT1G10522	1416	0	0	0	0	0	0	0	0	0	0	0	0	75	63	95	52	91	56
AT1G10530	1417	0	0	0	0	0	0	71	67	89	79	88	86	99	86	119	143	200	158
AT1G10540	1418	0	0	0	0	0	0	57	58	87	159	119	149	0	0	0	0	0	0
AT1G10540	1419	0	0	0	0	0	0	75	53	88	75	53	80	0	0	0	0	0	0
AT1G10550	1420	0	0	0	0	0	0	211	201	309	103	81	112	121	113	123	64	70	56
AT1G10550	1421	0	0	0	0	0	0	211	201	309	103	81	112	121	79	156	84	97	82
AT1G10560	1422	0	0	0	0	0	0	1111	1118	1391	948	748	1120	536	420	490	426	486	419
AT1G10570	1423	0	0	0	0	0	0	0	0	0	0	0	0	172	126	151	136	144	132
AT1G10580	1424	0	0	0	0	0	0	397	345	457	330	268	341	0	0	0	0	0	0
AT1G10585	1425	427	367	125	344	500	501	0	0	0	0	0	0	0	0	0	0	0	0
AT1G10590	1426	0	0	0	0	0	0	698	621	796	565	494	633	530	392	475	353	388	338
AT1G10620	1427	53	37	6	30	49	57	0	0	0	0	0	0	0	0	0	0	0	0
AT1G10640	1428	13	16	8	19	12	31	0	0	0	0	0	0	160	143	133	85	70	76
AT1G10650	1429	0	0	0	0	0	0	123	94	164	96	87	109	163	97	121	108	89	102
AT1G10650	1430	0	0	0	0	0	0	123	94	164	96	87	109	586	464	561	473	482	435
AT1G10650	1431	0	0	0	0	0	0	558	537	627	520	447	582	163	97	121	108	89	102
AT1G10650	1432	0	0	0	0	0	0	558	537	627	520	447	582	586	464	561	473	482	435
AT1G10660	1433	0	0	0	0	0	0	334	326	393	255	247	321	261	165	207	154	219	185
AT1G10670	1434	0	0	0	0	0	0	416	391	502	355	263	417	411	311	398	273	292	286
AT1G10682	1435	57	40	17	29	62	79	237	182	270	165	151	169	58	52	47	38	47	46
AT1G10682	1436	57	40	17	29	62	79	237	182	270	165	151	169	598	387	510	355	393	387
AT1G10690	1437	14	29	4	9	16	21	547	495	676	530	441	631	824	651	701	638	700	654
AT1G10700	1438	0	0	0	0	0	0	318	314	423	341	292	361	518	384	520	408	483	464
AT1G10710	1439	0	0	0	0	0	0	197	211	312	155	124	187	0	0	0	0	0	0
AT1G10720	1440	0	0	0	0	0	0	464	402	533	368	292	417	336	270	357	243	319	287
AT1G10730	1441	0	0	0	0	0	0	273	283	406	297	243	318	0	0	0	0	0	0
AT1G10740	1442	0	0	0	0	0	0	586	532	641	519	422	515	457	339	422	346	413	353
AT1G10745	1443	0	0	0	0	0	0	0	0	0	0	0	0	167	155	156	129	142	125
AT1G10750	1444	0	0	0	0	0	0	486	482	609	631	504	698	46	29	43	62	85	68
AT1G10760	1445	0	0	0	0	0	0	352	367	456	333	237	359	277	206	235	236	234	232
AT1G10760	1446	0	0	0	0	0	0	352	367	456	333	237	359	97	74	89	51	72	57
AT1G10780	1447	0	0	0	0	0	0	273	259	369	227	168	226	0	0	0	0	0	0
AT1G10810	1448	0	0	0	0	0	0	33	28	51	70	79	80	0	0	0	0	0	0
AT1G10820	1449	0	0	0	0	0	0	515	472	615	464	390	516	339	277	329	270	311	281
AT1G10830	1450	0	0	0	0	0	0	500	435	556	362	277	363	359	273	316	205	220	218
AT1G10840	1451	0	0	0	0	0	0	529	531	661	471	344	506	451	350	451	269	360	307
AT1G10865	1452	0	0	0	0	0	0	280	269	385	221	178	273	256	195	205	162	203	203
AT1G10870	1453	0	0	0	0	0	0	377	400	507	366	286	411	229	183	214	173	206	173
AT1G10880	1454	48	40	20	31	42	53	0	0	0	0	0	0	0	0	0	0	0	0
AT1G10890	1455	0	0	0	0	0	0	317	328	390	265	234	341	150	110	146	89	145	102
AT1G10900	1456	0	0	0	0	0	0	513	474	625	396	305	437	405	322	381	283	314	294
AT1G10910	1457	0	0	0	0	0	0	370	361	452	288	245	321	158	133	170	133	104	120
AT1G10920	1458	0	0	0	0	0	0	524	465	695	259	207	281	423	328	404	181	195	195
AT1G10930	1459	0	0	0	0	0	0	244	190	305	179	173	203	0	0	0	0	0	0
AT1G10940	1460	0	0	0	0	0	0	857	847	1135	813	634	861	459	406	434	414	386	385
AT1G10960	1461	0	0	0	0	0	0	410	406	513	207	145	224	0	0	0	0	0	0
AT1G10970	1462	0	0	0	0	0	0	403	404	536	311	254	343	285	203	215	166	178	154
AT1G10990	1463	28	42	12	31	58	26	257	238	340	220	157	209	216	175	215	174	181	163
AT1G11000	1464	0	0	0	0	0	0	692	664	954	696	575	706	170	161	197	208	225	183
AT1G11020	1465	0	0	0	0	0	0	0	0	0	0	0	0	173	138	189	156	184	146
AT1G11050	1466	0	0	0	0	0	0	489	488	663	422	354	466	246	185	278	176	201	194
AT1G11060	1467	0	0	0	0	0	0	460	395	568	421	315	469	334	250	277	231	262	238
AT1G11080	1468	415	398	113	378	468	512	0	0	0	0	0	0	0	0	0	0	0	0
AT1G11090	1469	0	0	0	0	0	0	0	0	0	0	0	0	180	123	169	149	147	168
AT1G11090	1470	0	0	0	0	0	0	0	0	0	0	0	0	296	234	286	129	125	98
AT1G11100	1471	0	0	0	0	0	0	395	406	475	303	228	355	193	129	206	98	134	94
AT1G11112	1472	0	0	0	0	0	0	115	120	199	116	68	137	0	0	0	0	0	0
AT1G11120	1473	0	0	0	0	0	0	370	277	471	228	201	299	188	153	159	107	125	93
AT1G11125	1474	0	0	0	0	0	0	372	334	415	241	183	239	377	276	348	173	198	174
AT1G11130	1475	0	0	0	0	0	0	177	153	212	119	92	153	170	151	173	88	110	92
AT1G11145	1476	0	0	0	0	0	0	188	201	205	125	105	143	187	154	191	115	116	124
AT1G11160	1477	0	0	0	0	0	0	384	347	487	249	190	288	158	143	163	88	100	107
AT1G11170	1478	0	0	0	0	0	0	399	360	495	243	223	279	305	232	331	216	233	194
AT1G11175	1479	0	0	0	0	0	0	675	597	882	536	433	583	515	400	506	399	412	387
AT1G11200	1480	0	0	0	0	0	0	354	313	427	243	224	323	354	243	297	309	278	265
AT1G11210	1481	130	102	41	77	103	105	202	174	298	222	162	274	152	129	163	160	159	132
AT1G11220	1482	235	228	87	206	253	276	225	214	336	197	204	252	0	0	0	0	0	0
AT1G11240	1483	0	0	0	0	0	0	0	0	0	0	0	0	167	139	184	191	199	188
AT1G11240	1484	0	0	0	0	0	0	0	0	0	0	0	0	330	231	301	250	284	257
AT1G11250	1485	0	0	0	0	0	0	305	278	350	256	233	303	261	218	254	210	230	187
AT1G11260	1486	14	7	9	15	10	32	114	137	163	120	94	121	1085	816	1030	941	1055	1011
AT1G11260	1487	14	7	9	15	10	32	562	569	728	526	477	563	1085	816	1030	941	1055	1011
AT1G11270	1488	0	0	0	0	0	0	321	271	392	202	185	257	230	156	205	143	177	137
AT1G11280	1489	0	0	0	0	0	0	565	543	701	380	329	437	518	374	484	293	346	322
AT1G11290	1490	0	0	0	0	0	0	448	404	537	314	247	334	342	221	288	181	178	168
AT1G11310	1491	0	0	0	0	0	0	734	654	896	630	448	616	591	415	588	324	402	376
AT1G11320	1492	0	0	0	0	0	0	433	392	561	279	250	305	371	278	410	203	230	216
AT1G11360	1493	0	0	0	0	0	0	420	410	538	372	276	356	490	354	437	288	292	291
AT1G11362	1494	0	0	0	0	0	0	0	0	0	0	0	0	360	269	319	156	175	164
AT1G11370	1495	184	227	63	142	228	212	103	102	167	105	80	107	0	0	0	0	0	0
AT1G11370	1496	184	227	63	142	228	212	112	127	156	69	61	101	0	0	0	0	0	0
AT1G11380	1497	0	0	0	0	0	0	569	578	735	479	377	535	830	560	755	455	508	490
AT1G11390	1498	0	0	0	0	0	0	799	748	990	546	454	615	531	393	449	328	342	307
AT1G11420	1499	0	0	0	0	0	0	618	585	783	499	388	528	0	0	0	0	0	0
AT1G11430	1500	0	0	0	0	0	0	0	0	0	0	0	0	765	531	725	387	435	416
AT1G11440	1501	0	0	0	0	0	0	264	249	358	93	105	148	0	0	0	0	0	0
AT1G11450	1502	649	572	168	457	612	603	0	0	0	0	0	0	263	203	234	99	152	125
AT1G11475	1503	0	0	0	0	0	0	243	204	285	172	149	199	158	133	186	112	110	115
AT1G11480	1504	0	0	0	0	0	0	330	333	438	304	270	369	225	171	213	173	172	153
AT1G11510	1505	32	45	17	29	40	37	0	0	0	0	0	0	0	0	0	0	0	0
AT1G11540	1506	0	0	0	0	0	0	159	149	215	163	126	195	112	88	97	70	91	65
AT1G11540	1507	0	0	0	0	0	0	159	149	215	163	126	195	199	138	199	164	180	167
AT1G11545	1508	0	0	0	0	0	0	583	630	881	513	436	596	571	433	565	359	469	424
AT1G11572	1509	0	0	0	0	0	0	81	53	97	43	40	57	1590	1189	1509	1101	1200	1103
AT1G11580	1510	0	0	0	0	0	0	595	501	735	389	313	459	0	0	0	0	0	0
AT1G11592	1511	9	25	3	7	12	15	436	428	534	397	303	400	454	323	394	323	338	345
AT1G11600	1512	94	83	31	82	75	87	0	0	0	0	0	0	0	0	0	0	0	0
AT1G11608	1513	0	0	0	0	0	0	0	0	0	0	0	0	194	165	183	174	154	156
AT1G11610	1514	124	135	33	108	136	143	0	0	0	0	0	0	0	0	0	0	0	0
AT1G11630	1515	0	0	0	0	0	0	693	639	924	597	509	739	480	322	416	336	368	359
AT1G11655	1516	0	0	0	0	0	0	0	0	0	0	0	0	448	312	429	207	250	190
AT1G11660	1517	0	0	0	0	0	0	260	246	333	202	167	236	205	145	175	129	163	159
AT1G11660	1518	0	0	0	0	0	0	260	246	333	202	167	236	564	371	471	255	272	249
AT1G11670	1519	0	0	0	0	0	0	823	794	976	614	526	658	1652	1207	1507	981	1147	960
AT1G11680	1520	0	0	0	0	0	0	499	489	587	409	341	456	0	0	0	0	0	0
AT1G11700	1521	0	0	0	0	0	0	245	282	367	201	154	203	475	388	475	231	254	236
AT1G11710	1522	35	40	18	33	59	47	303	309	442	204	187	277	177	126	151	82	79	81
AT1G11735	1523	0	0	0	0	0	0	144	158	226	107	91	123	506	450	505	241	314	272
AT1G11740	1524	54	58	15	77	64	78	0	0	0	0	0	0	0	0	0	0	0	0
AT1G11750	1525	0	0	0	0	0	0	0	0	0	0	0	0	353	239	282	212	226	200
AT1G11755	1526	0	0	0	0	0	0	253	233	295	251	171	252	179	132	161	107	123	126
AT1G11760	1527	0	0	0	0	0	0	297	282	332	238	210	252	298	222	237	174	209	194
AT1G11765	1528	103	102	28	79	112	98	0	0	0	0	0	0	0	0	0	0	0	0
AT1G11780	1529	0	0	0	0	0	0	322	313	427	284	246	319	303	234	274	168	205	162
AT1G11785	1530	0	0	0	0	0	0	413	462	561	312	259	358	282	211	261	148	170	141
AT1G11800	1531	0	0	0	0	0	0	259	222	319	198	163	240	0	0	0	0	0	0
AT1G11810	1532	43	52	15	36	58	45	0	0	0	0	0	0	0	0	0	0	0	0
AT1G11820	1533	0	0	0	0	0	0	621	591	743	397	359	451	827	564	755	434	486	450
AT1G11840	1534	0	0	0	0	0	0	395	414	518	292	239	339	0	0	0	0	0	0
AT1G11850	1535	17	13	4	8	18	23	0	0	0	0	0	0	0	0	0	0	0	0
AT1G11850	1536	17	28	8	11	19	26	0	0	0	0	0	0	0	0	0	0	0	0
AT1G11860	1537	0	0	0	0	0	0	457	427	606	345	299	399	407	316	403	241	278	264
AT1G11870	1538	0	0	0	0	0	0	232	212	292	213	156	234	137	87	124	90	102	72
AT1G11900	1539	0	0	0	0	0	0	748	696	892	629	528	707	0	0	0	0	0	0
AT1G11910	1540	0	0	0	0	0	0	701	663	921	583	395	640	461	380	421	333	387	341
AT1G11920	1541	263	271	90	242	337	341	0	0	0	0	0	0	0	0	0	0	0	0
AT1G11930	1542	0	0	0	0	0	0	341	308	431	280	212	286	250	197	251	209	211	220
AT1G11930	1543	0	0	0	0	0	0	57	74	100	59	54	78	250	197	251	209	211	220
AT1G11940	1544	0	0	0	0	0	0	284	277	354	312	223	273	116	85	133	106	107	119
AT1G11950	1545	0	0	0	0	0	0	269	284	340	238	210	265	251	182	227	200	210	183
AT1G11960	1546	0	0	0	0	0	0	587	605	666	497	463	534	456	370	405	356	398	353
AT1G12000	1547	0	0	0	0	0	0	282	320	391	257	204	308	235	172	232	156	189	162
AT1G12010	1548	46	47	19	64	103	106	0	0	0	0	0	0	154	86	144	102	121	93
AT1G12013	1549	0	0	0	0	0	0	397	359	487	333	300	404	560	400	518	392	429	434
AT1G12020	1550	142	178	71	111	188	151	274	267	370	286	215	306	211	166	209	165	224	189
AT1G12020	1551	142	178	71	111	188	151	274	267	370	286	215	306	259	225	250	235	255	220
AT1G12050	1552	0	0	0	0	0	0	409	339	461	346	259	374	270	179	236	195	190	173
AT1G12060	1553	0	0	0	0	0	0	280	290	404	252	202	271	323	240	296	201	265	180
AT1G12064	1554	154	176	46	95	131	138	0	0	0	0	0	0	0	0	0	0	0	0
AT1G12070	1555	0	0	0	0	0	0	59	76	78	85	83	96	153	144	160	129	128	126
AT1G12070	1556	0	0	0	0	0	0	59	76	78	85	83	96	231	160	237	155	176	143
AT1G12070	1557	0	0	0	0	0	0	59	76	78	85	83	96	49	46	61	71	89	62
AT1G12070	1558	0	0	0	0	0	0	70	65	78	50	43	64	153	144	160	129	128	126
AT1G12070	1559	0	0	0	0	0	0	70	65	78	50	43	64	231	160	237	155	176	143
AT1G12070	1560	0	0	0	0	0	0	70	65	78	50	43	64	49	46	61	71	89	62
AT1G12080	1561	29	37	4	25	29	27	0	0	0	0	0	0	122	90	118	52	49	48
AT1G12090	1562	103	137	29	179	216	198	94	74	138	36	27	39	127	96	111	62	83	64
AT1G12090	1563	33	27	8	36	51	55	94	74	138	36	27	39	127	96	111	62	83	64
AT1G12100	1564	275	265	75	314	380	440	0	0	0	0	0	0	155	132	181	60	80	56
AT1G12110	1565	114	115	33	96	125	128	687	675	914	662	542	683	1259	949	1086	901	977	898
AT1G12110	1566	114	115	33	96	125	128	687	675	914	662	542	683	895	639	728	468	497	454
AT1G12110	1567	131	183	56	122	159	181	687	675	914	662	542	683	1259	949	1086	901	977	898
AT1G12110	1568	131	183	56	122	159	181	687	675	914	662	542	683	895	639	728	468	497	454
AT1G12120	1569	0	0	0	0	0	0	712	697	908	614	531	703	362	323	369	266	320	265
AT1G12120	1570	0	0	0	0	0	0	712	697	908	614	531	703	789	599	635	521	519	527
AT1G12120	1571	0	0	0	0	0	0	94	88	116	75	62	86	362	323	369	266	320	265
AT1G12120	1572	0	0	0	0	0	0	94	88	116	75	62	86	789	599	635	521	519	527
AT1G12130	1573	0	0	0	0	0	0	0	0	0	0	0	0	110	110	115	92	79	81
AT1G12140	1574	0	0	0	0	0	0	357	339	468	351	299	427	238	167	228	165	206	183
AT1G12150	1575	0	0	0	0	0	0	466	430	599	456	310	483	397	332	388	272	371	322
AT1G12170	1576	492	450	158	410	508	594	0	0	0	0	0	0	0	0	0	0	0	0
AT1G12210	1577	0	0	0	0	0	0	243	248	291	156	156	190	216	172	203	167	188	161
AT1G12211	1578	0	0	0	0	0	0	0	0	0	0	0	0	353	254	348	193	218	219
AT1G12220	1579	0	0	0	0	0	0	332	308	381	199	166	222	0	0	0	0	0	0
AT1G12230	1580	0	0	0	0	0	0	242	221	332	211	189	253	178	156	159	135	146	148
AT1G12240	1581	0	0	0	0	0	0	102	142	171	67	56	76	1302	993	1219	743	833	795
AT1G12240	1582	0	0	0	0	0	0	725	758	956	566	457	623	1302	993	1219	743	833	795
AT1G12244	1583	0	0	0	0	0	0	771	736	955	432	347	600	0	0	0	0	0	0
AT1G12250	1584	0	0	0	0	0	0	0	0	0	0	0	0	567	377	482	301	327	319
AT1G12270	1585	0	0	0	0	0	0	298	363	417	328	256	355	158	116	129	103	101	115
AT1G12290	1586	0	0	0	0	0	0	651	665	819	469	374	552	539	377	468	324	338	317
AT1G12300	1587	0	0	0	0	0	0	949	871	1180	894	688	977	199	153	176	147	188	181
AT1G12310	1588	0	0	0	0	0	0	0	0	0	0	0	0	400	298	374	276	362	306
AT1G12330	1589	0	0	0	0	0	0	852	829	1070	643	475	694	202	157	190	147	154	131
AT1G12350	1590	0	0	0	0	0	0	479	422	579	435	332	460	323	267	352	254	279	276
AT1G12360	1591	0	0	0	0	0	0	255	262	343	255	195	286	247	185	272	216	213	203
AT1G12370	1592	0	0	0	0	0	0	266	227	369	155	154	193	268	202	267	129	133	141
AT1G12380	1593	0	0	0	0	0	0	562	537	749	439	387	496	170	148	173	110	138	111
AT1G12390	1594	0	0	0	0	0	0	436	448	536	350	256	404	399	326	382	254	285	248
AT1G12400	1595	0	0	0	0	0	0	693	679	941	598	509	672	685	518	652	448	472	430
AT1G12411	1596	0	0	0	0	0	0	0	0	0	0	0	0	185	140	181	114	118	113
AT1G12420	1597	0	0	0	0	0	0	502	535	675	761	616	888	345	252	376	308	314	313
AT1G12430	1598	0	0	0	0	0	0	316	324	433	271	232	320	333	273	364	246	237	260
AT1G12440	1599	0	0	0	0	0	0	510	504	669	454	395	540	1051	817	993	853	910	848
AT1G12450	1600	0	0	0	0	0	0	631	623	745	546	480	624	0	0	0	0	0	0
AT1G12460	1601	0	0	0	0	0	0	413	373	515	315	259	366	180	149	175	120	131	112
AT1G12460	1602	0	0	0	0	0	0	413	373	515	315	259	366	249	196	221	157	166	178
AT1G12470	1603	0	0	0	0	0	0	336	336	403	293	237	313	224	192	236	156	185	178
AT1G12500	1604	0	0	0	0	0	0	858	838	1028	662	600	818	605	451	558	389	462	400
AT1G12510	1605	0	0	0	0	0	0	147	145	208	128	106	145	222	194	220	161	187	182
AT1G12520	1606	0	0	0	0	0	0	346	316	428	293	230	351	355	265	291	212	265	269
AT1G12530	1607	0	0	0	0	0	0	449	385	549	330	245	372	870	642	779	464	519	481
AT1G12540	1608	108	135	33	90	127	127	0	0	0	0	0	0	0	0	0	0	0	0
AT1G12550	1609	0	0	0	0	0	0	220	195	270	132	119	167	124	101	147	89	104	75
AT1G12560	1610	161	145	49	106	176	158	133	139	140	75	67	82	0	0	0	0	0	0
AT1G12570	1611	70	52	18	66	59	60	0	0	0	0	0	0	0	0	0	0	0	0
AT1G12580	1612	0	0	0	0	0	0	473	418	570	355	329	419	378	267	333	254	271	250
AT1G12610	1613	22	19	15	19	21	37	0	0	0	0	0	0	0	0	0	0	0	0
AT1G12620	1614	0	0	0	0	0	0	390	370	474	272	253	345	247	225	261	195	213	183
AT1G12630	1615	409	355	133	264	421	452	0	0	0	0	0	0	0	0	0	0	0	0
AT1G12640	1616	0	0	0	0	0	0	617	633	732	502	407	565	539	370	487	365	350	326
AT1G12660	1617	108	104	43	125	137	166	0	0	0	0	0	0	0	0	0	0	0	0
AT1G12665	1618	191	207	44	181	284	283	0	0	0	0	0	0	0	0	0	0	0	0
AT1G12680	1619	0	0	0	0	0	0	363	354	471	337	269	354	171	121	155	115	133	120
AT1G12700	1620	0	0	0	0	0	0	288	286	368	264	191	287	196	164	167	147	165	132
AT1G12710	1621	0	0	0	0	0	0	618	618	704	490	436	544	424	344	444	362	353	365
AT1G12730	1622	0	0	0	0	0	0	241	220	289	231	187	235	163	116	130	135	128	121
AT1G12730	1623	0	0	0	0	0	0	241	220	289	231	187	235	77	55	91	47	78	58
AT1G12740	1624	23	33	8	16	31	20	494	509	707	664	579	720	0	0	0	0	0	0
AT1G12750	1625	0	0	0	0	0	0	915	887	1142	703	599	839	565	439	541	359	442	401
AT1G12770	1626	0	0	0	0	0	0	201	187	252	145	128	168	143	126	106	67	96	95
AT1G12775	1627	0	0	0	0	0	0	289	287	357	225	177	276	194	128	167	112	139	126
AT1G12780	1628	0	0	0	0	0	0	218	223	306	370	297	395	258	176	271	229	219	221
AT1G12790	1629	0	0	0	0	0	0	292	289	379	243	221	296	168	150	158	157	144	138
AT1G12800	1630	0	0	0	0	0	0	433	394	557	384	260	406	262	180	204	168	188	174
AT1G12805	1631	38	29	14	19	34	38	0	0	0	0	0	0	0	0	0	0	0	0
AT1G12810	1632	0	0	0	0	0	0	0	0	0	0	0	0	107	93	82	95	104	93
AT1G12820	1633	0	0	0	0	0	0	547	579	747	534	422	637	556	448	562	409	391	378
AT1G12830	1634	0	0	0	0	0	0	911	903	1188	824	652	857	558	356	504	354	358	355
AT1G12840	1635	0	0	0	0	0	0	0	0	0	0	0	0	106	96	84	73	56	57
AT1G12850	1636	0	0	0	0	0	0	334	370	475	329	245	349	188	157	174	143	165	146
AT1G12860	1637	0	0	0	0	0	0	182	206	283	128	131	152	0	0	0	0	0	0
AT1G12880	1638	0	0	0	0	0	0	343	344	465	163	157	202	239	175	183	103	136	96
AT1G12900	1639	0	0	0	0	0	0	0	0	0	0	0	0	56	69	83	36	44	46
AT1G12910	1640	0	0	0	0	0	0	460	402	570	384	270	409	228	205	256	178	178	184
AT1G12920	1641	0	0	0	0	0	0	327	348	409	291	217	352	267	212	245	177	215	155
AT1G12930	1642	0	0	0	0	0	0	357	299	444	298	241	331	164	105	171	101	111	121
AT1G12950	1643	0	0	0	0	0	0	330	289	446	194	190	234	258	209	217	133	157	144
AT1G12960	1644	181	154	45	169	175	186	0	0	0	0	0	0	0	0	0	0	0	0
AT1G12970	1645	0	0	0	0	0	0	617	611	725	510	421	549	419	301	368	281	354	290
AT1G12980	1646	271	301	87	202	325	333	0	0	0	0	0	0	0	0	0	0	0	0
AT1G12990	1647	0	0	0	0	0	0	664	611	796	515	453	651	323	275	308	261	279	240
AT1G13000	1648	0	0	0	0	0	0	537	427	599	469	410	606	363	245	309	283	316	283
AT1G13020	1649	0	0	0	0	0	0	580	536	723	511	457	557	264	210	248	204	231	190
AT1G13030	1650	0	0	0	0	0	0	563	551	667	466	388	531	238	199	205	173	153	147
AT1G13060	1651	0	0	0	0	0	0	324	332	369	267	221	349	262	185	259	199	204	206
AT1G13080	1652	0	0	0	0	0	0	910	889	1039	616	514	679	295	217	321	206	259	216
AT1G13090	1653	0	0	0	0	0	0	0	0	0	0	0	0	155	144	180	108	103	82
AT1G13100	1654	0	0	0	0	0	0	502	465	574	222	175	234	224	156	203	80	78	85
AT1G13110	1655	0	0	0	0	0	0	647	627	812	305	214	352	294	207	264	113	149	155
AT1G13120	1656	0	0	0	0	0	0	468	465	577	417	362	464	253	213	256	203	247	230
AT1G13130	1657	113	95	31	96	117	119	0	0	0	0	0	0	0	0	0	0	0	0
AT1G13140	1658	0	0	0	0	0	0	258	248	314	193	179	227	164	134	152	119	104	118
AT1G13143	1659	7	19	5	9	12	11	318	301	406	244	207	285	396	304	371	244	225	259
AT1G13160	1660	0	0	0	0	0	0	298	250	341	224	198	281	95	79	74	67	76	61
AT1G13170	1661	0	0	0	0	0	0	544	537	698	453	410	519	436	352	399	305	358	283
AT1G13180	1662	0	0	0	0	0	0	501	503	663	436	331	467	407	273	381	306	384	324
AT1G13190	1663	0	0	0	0	0	0	554	567	701	460	376	547	415	323	406	312	362	331
AT1G13195	1664	146	156	36	70	109	134	652	671	825	558	424	555	528	366	484	365	383	322
AT1G13210	1665	0	0	0	0	0	0	748	753	933	651	504	698	642	507	593	453	506	471
AT1G13220	1666	0	0	0	0	0	0	507	470	654	413	315	447	441	343	421	305	329	318
AT1G13250	1667	0	0	0	0	0	0	422	419	532	362	292	383	0	0	0	0	0	0
AT1G13260	1668	0	0	0	0	0	0	893	898	1225	761	625	825	0	0	0	0	0	0
AT1G13280	1669	0	0	0	0	0	0	617	585	730	497	389	591	633	457	610	429	489	449
AT1G13290	1670	401	370	106	284	387	442	0	0	0	0	0	0	0	0	0	0	0	0
AT1G13300	1671	19	25	11	38	25	28	652	684	839	487	404	524	1613	1199	1472	1181	1304	1149
AT1G13300	1672	19	25	11	38	25	28	652	684	839	487	404	524	972	777	878	594	618	585
AT1G13310	1673	0	0	0	0	0	0	97	118	142	102	102	112	0	0	0	0	0	0
AT1G13320	1674	0	0	0	0	0	0	412	431	518	377	300	404	293	211	240	165	233	204
AT1G13350	1675	0	0	0	0	0	0	584	576	698	582	468	652	0	0	0	0	0	0
AT1G13370	1676	32	16	8	13	26	27	100	89	157	83	60	96	1398	1073	1300	900	945	807
AT1G13370	1677	32	16	8	13	26	27	81	66	120	68	46	74	1398	1073	1300	900	945	807
AT1G13380	1678	0	0	0	0	0	0	397	372	546	282	232	310	1762	1382	1571	1077	1138	1124
AT1G13390	1679	0	0	0	0	0	0	784	803	963	621	563	749	0	0	0	0	0	0
AT1G13400	1680	451	373	143	394	534	501	0	0	0	0	0	0	0	0	0	0	0	0
AT1G13410	1681	0	0	0	0	0	0	147	159	224	105	96	125	0	0	0	0	0	0
AT1G13420	1682	21	20	6	13	42	24	0	0	0	0	0	0	0	0	0	0	0	0
AT1G13430	1683	47	52	14	21	39	56	224	222	282	129	114	138	0	0	0	0	0	0
AT1G13450	1684	0	0	0	0	0	0	1054	984	1199	842	736	974	0	0	0	0	0	0
AT1G13480	1685	0	0	0	0	0	0	72	57	78	127	74	88	121	87	133	136	156	162
AT1G13490	1686	0	0	0	0	0	0	0	0	0	0	0	0	113	79	121	94	87	86
AT1G13510	1687	0	0	0	0	0	0	0	0	0	0	0	0	159	105	110	72	78	76
AT1G13530	1688	0	0	0	0	0	0	734	701	919	678	549	803	563	415	495	435	539	405
AT1G13550	1689	0	0	0	0	0	0	0	0	0	0	0	0	300	255	295	245	304	274
AT1G13560	1690	0	0	0	0	0	0	330	333	426	196	193	236	460	309	421	282	271	294
AT1G13570	1691	0	0	0	0	0	0	291	277	359	246	235	310	1516	1127	1468	960	1140	1022
AT1G13580	1692	0	0	0	0	0	0	685	663	929	488	366	560	0	0	0	0	0	0
AT1G13590	1693	14	24	4	17	20	25	0	0	0	0	0	0	0	0	0	0	0	0
AT1G13600	1694	991	1109	336	835	1176	1261	0	0	0	0	0	0	106	81	123	47	58	55
AT1G13605	1695	0	0	0	0	0	0	0	0	0	0	0	0	193	135	153	63	92	69
AT1G13607	1696	0	0	0	0	0	0	0	0	0	0	0	0	129	84	135	43	54	43
AT1G13610	1697	0	0	0	0	0	0	88	60	91	39	25	32	383	294	387	172	176	171
AT1G13630	1698	0	0	0	0	0	0	248	196	308	187	148	209	104	71	75	45	61	76
AT1G13635	1699	77	86	26	63	100	99	0	0	0	0	0	0	605	465	599	251	261	256
AT1G13640	1700	45	62	13	32	51	46	509	498	653	473	391	538	457	322	414	317	358	343
AT1G13670	1701	396	384	104	283	407	473	0	0	0	0	0	0	0	0	0	0	0	0
AT1G13700	1702	0	0	0	0	0	0	424	375	479	298	254	332	0	0	0	0	0	0
AT1G13710	1703	711	622	185	462	711	764	0	0	0	0	0	0	0	0	0	0	0	0
AT1G13730	1704	0	0	0	0	0	0	431	433	542	301	248	377	333	236	301	204	245	207
AT1G13740	1705	0	0	0	0	0	0	492	468	616	374	342	379	304	217	272	174	198	195
AT1G13750	1706	0	0	0	0	0	0	424	426	496	405	326	366	330	258	314	238	306	257
AT1G13770	1707	0	0	0	0	0	0	349	318	425	291	217	309	187	152	183	111	127	141
AT1G13780	1708	0	0	0	0	0	0	221	226	291	211	179	192	0	0	0	0	0	0
AT1G13790	1709	0	0	0	0	0	0	121	151	207	132	101	140	0	0	0	0	0	0
AT1G13800	1710	0	0	0	0	0	0	475	474	554	322	272	393	0	0	0	0	0	0
AT1G13820	1711	0	0	0	0	0	0	288	307	374	168	164	199	0	0	0	0	0	0
AT1G13830	1712	0	0	0	0	0	0	550	523	616	358	273	371	554	441	530	265	324	261
AT1G13860	1713	0	0	0	0	0	0	1123	1131	1514	963	824	1093	1091	811	954	711	840	718
AT1G13900	1714	0	0	0	0	0	0	741	718	907	618	518	764	327	262	318	208	273	216
AT1G13920	1715	0	0	0	0	0	0	79	61	102	37	38	41	0	0	0	0	0	0
AT1G13930	1716	0	0	0	0	0	0	645	628	811	234	204	317	470	339	487	184	193	186
AT1G13940	1717	25	29	26	18	35	27	740	706	807	625	440	687	278	206	263	138	144	150
AT1G13940	1718	25	29	26	18	35	27	740	706	807	625	440	687	685	481	599	428	427	446
AT1G13950	1719	0	0	0	0	0	0	0	0	0	0	0	0	1075	813	1011	905	999	870
AT1G13960	1720	0	0	0	0	0	0	519	450	659	460	382	506	0	0	0	0	0	0
AT1G13970	1721	0	0	0	0	0	0	493	477	598	626	512	716	101	79	82	59	66	69
AT1G13970	1722	0	0	0	0	0	0	493	477	598	626	512	716	944	681	841	715	778	694
AT1G13980	1723	0	0	0	0	0	0	484	462	626	394	293	435	530	339	426	336	350	325
AT1G13990	1724	0	0	0	0	0	0	398	358	494	369	324	432	1036	761	947	830	952	844
AT1G14000	1725	0	0	0	0	0	0	556	532	742	556	460	604	0	0	0	0	0	0
AT1G14010	1726	0	0	0	0	0	0	880	799	1163	756	651	909	538	431	480	411	428	364
AT1G14030	1727	0	0	0	0	0	0	225	208	301	186	165	229	74	62	79	41	59	56
AT1G14040	1728	0	0	0	0	0	0	691	657	846	419	340	456	114	104	94	48	67	55
AT1G14040	1729	0	0	0	0	0	0	691	657	846	419	340	456	156	102	145	63	61	63
AT1G14060	1730	0	0	0	0	0	0	623	598	710	386	307	409	260	161	205	111	113	135
AT1G14071	1731	0	0	0	0	0	0	321	301	416	290	273	343	405	254	315	261	275	256
AT1G14080	1732	0	0	0	0	0	0	539	533	741	613	482	591	137	92	135	127	141	138
AT1G14080	1733	0	0	0	0	0	0	539	533	741	613	482	591	365	260	359	321	316	289
AT1G14100	1734	0	0	0	0	0	0	262	322	384	215	148	254	217	162	240	131	172	156
AT1G14130	1735	0	0	0	0	0	0	472	445	555	371	345	416	391	322	379	258	270	254
AT1G14140	1736	0	0	0	0	0	0	396	341	515	336	256	429	274	215	240	175	177	200
AT1G14170	1737	0	0	0	0	0	0	358	357	466	237	214	287	410	273	365	245	281	258
AT1G14180	1738	0	0	0	0	0	0	296	261	370	255	207	282	350	276	315	240	264	231
AT1G14185	1739	0	0	0	0	0	0	433	401	610	214	181	264	700	472	590	322	352	357
AT1G14190	1740	0	0	0	0	0	0	0	0	0	0	0	0	108	78	74	44	52	51
AT1G14200	1741	0	0	0	0	0	0	786	750	974	575	506	647	1509	1170	1418	1300	1368	1307
AT1G14210	1742	0	0	0	0	0	0	433	408	539	488	383	542	0	0	0	0	0	0
AT1G14220	1743	67	51	25	39	46	42	56	59	73	91	95	81	0	0	0	0	0	0
AT1G14230	1744	0	0	0	0	0	0	362	323	440	367	261	365	407	297	367	358	402	340
AT1G14240	1745	0	0	0	0	0	0	0	0	0	0	0	0	447	357	446	299	323	289
AT1G14240	1746	0	0	0	0	0	0	0	0	0	0	0	0	78	53	80	58	61	78
AT1G14250	1747	173	182	58	104	164	156	0	0	0	0	0	0	0	0	0	0	0	0
AT1G14260	1748	0	0	0	0	0	0	142	102	149	165	143	180	0	0	0	0	0	0
AT1G14270	1749	0	0	0	0	0	0	678	652	912	336	302	369	350	267	337	163	189	164
AT1G14290	1750	0	0	0	0	0	0	368	344	509	340	273	333	1071	827	1005	635	677	657
AT1G14290	1751	0	0	0	0	0	0	368	344	509	340	273	333	225	165	215	129	147	142
AT1G14300	1752	0	0	0	0	0	0	591	583	770	435	348	479	0	0	0	0	0	0
AT1G14315	1753	0	0	0	0	0	0	409	363	454	245	222	322	0	0	0	0	0	0
AT1G14320	1754	0	0	0	0	0	0	0	0	0	0	0	0	572	438	546	411	420	366
AT1G14330	1755	0	0	0	0	0	0	955	930	1198	833	699	1021	1265	986	1217	910	1066	946
AT1G14340	1756	0	0	0	0	0	0	352	344	468	255	193	283	801	556	724	458	449	441
AT1G14345	1757	0	0	0	0	0	0	560	505	725	361	297	402	554	358	487	321	336	308
AT1G14350	1758	15	25	6	11	23	15	455	409	615	381	343	413	172	129	161	131	176	143
AT1G14350	1759	15	25	6	11	23	15	455	409	615	381	343	413	390	299	421	306	352	307
AT1G14360	1760	0	0	0	0	0	0	525	575	700	492	436	583	752	552	688	564	596	564
AT1G14380	1761	0	0	0	0	0	0	481	492	609	402	360	438	503	372	465	352	376	336
AT1G14390	1762	0	0	0	0	0	0	259	225	286	233	166	264	327	254	363	303	259	256
AT1G14400	1763	0	0	0	0	0	0	436	387	580	399	313	381	516	365	445	332	370	322
AT1G14410	1764	0	0	0	0	0	0	334	344	437	301	239	302	296	222	293	222	221	220
AT1G14430	1765	0	0	0	0	0	0	317	265	377	284	215	291	163	156	173	148	193	163
AT1G14440	1766	134	173	67	129	153	169	0	0	0	0	0	0	1088	722	891	611	663	583
AT1G14440	1767	64	86	21	71	91	80	0	0	0	0	0	0	1088	722	891	611	663	583
AT1G14450	1768	0	0	0	0	0	0	504	489	681	399	332	430	557	415	544	369	361	326
AT1G14490	1769	0	0	0	0	0	0	497	441	667	330	277	356	143	128	132	137	147	138
AT1G14510	1770	0	0	0	0	0	0	522	497	634	411	360	493	365	259	299	245	258	239
AT1G14520	1771	0	0	0	0	0	0	153	158	198	66	58	76	375	308	362	147	164	150
AT1G14530	1772	0	0	0	0	0	0	316	326	404	243	239	312	237	184	228	188	187	165
AT1G14540	1773	263	250	88	265	335	336	0	0	0	0	0	0	712	516	605	279	284	270
AT1G14560	1774	0	0	0	0	0	0	350	316	386	275	213	304	247	161	204	196	204	170
AT1G14570	1775	0	0	0	0	0	0	466	435	567	432	395	455	376	290	347	238	268	256
AT1G14580	1776	0	0	0	0	0	0	545	528	687	168	159	223	183	148	160	44	51	43
AT1G14580	1777	0	0	0	0	0	0	545	528	687	168	159	223	274	230	239	86	129	92
AT1G14590	1778	0	0	0	0	0	0	275	224	331	195	165	245	181	117	125	86	108	98
AT1G14590	1779	0	0	0	0	0	0	275	224	331	195	165	245	90	63	103	38	46	49
AT1G14600	1780	311	279	101	320	397	415	339	317	358	116	98	143	350	243	342	137	179	156
AT1G14600	1781	311	279	101	320	397	415	339	317	358	116	98	143	622	418	542	209	286	206
AT1G14610	1782	0	0	0	0	0	0	314	329	365	255	215	275	210	192	245	173	176	164
AT1G14620	1783	0	0	0	0	0	0	264	254	330	214	183	238	307	260	326	207	228	202
AT1G14630	1784	32	21	10	24	31	24	0	0	0	0	0	0	0	0	0	0	0	0
AT1G14640	1785	0	0	0	0	0	0	251	292	364	272	233	307	170	140	164	129	149	129
AT1G14650	1786	0	0	0	0	0	0	372	351	445	252	262	323	187	131	212	123	154	143
AT1G14670	1787	0	0	0	0	0	0	0	0	0	0	0	0	250	181	237	201	215	190
AT1G14680	1788	0	0	0	0	0	0	1079	998	1339	928	804	987	0	0	0	0	0	0
AT1G14685	1789	0	0	0	0	0	0	0	0	0	0	0	0	122	127	131	79	104	92
AT1G14685	1790	0	0	0	0	0	0	0	0	0	0	0	0	470	359	494	308	392	358
AT1G14686	1791	0	0	0	0	0	0	0	0	0	0	0	0	87	67	77	52	82	46
AT1G14687	1792	58	67	22	69	69	81	0	0	0	0	0	0	102	72	102	61	70	63
AT1G14690	1793	0	0	0	0	0	0	471	473	591	416	322	407	437	373	436	358	343	327
AT1G14700	1794	133	120	42	126	154	164	121	132	162	109	90	129	504	373	458	266	312	277
AT1G14700	1795	133	120	42	126	154	164	121	132	162	109	90	129	719	459	572	310	333	287
AT1G14700	1796	133	120	42	126	154	164	65	62	112	39	37	61	504	373	458	266	312	277
AT1G14700	1797	133	120	42	126	154	164	65	62	112	39	37	61	719	459	572	310	333	287
AT1G14710	1798	0	0	0	0	0	0	515	489	731	441	391	494	110	61	101	67	77	73
AT1G14710	1799	0	0	0	0	0	0	515	489	731	441	391	494	453	294	405	301	363	346
AT1G14720	1800	0	0	0	0	0	0	832	790	1056	616	572	704	1012	717	872	686	759	692
AT1G14730	1801	62	73	24	43	70	62	0	0	0	0	0	0	206	140	198	145	194	184
AT1G14740	1802	0	0	0	0	0	0	615	615	776	560	474	672	746	568	673	536	585	504
AT1G14750	1803	0	0	0	0	0	0	298	292	452	285	230	318	0	0	0	0	0	0
AT1G14755	1804	90	113	20	89	133	110	0	0	0	0	0	0	0	0	0	0	0	0
AT1G14770	1805	0	0	0	0	0	0	408	356	426	294	238	342	269	217	224	187	159	165
AT1G14780	1806	24	17	7	11	27	25	269	286	425	196	185	226	142	87	141	67	72	57
AT1G14780	1807	24	17	7	11	27	25	269	286	425	196	185	226	431	284	404	222	251	240
AT1G14790	1808	0	0	0	0	0	0	176	174	226	129	91	132	98	68	80	71	80	58
AT1G14810	1809	0	0	0	0	0	0	341	274	372	299	266	308	193	127	155	128	139	139
AT1G14820	1810	0	0	0	0	0	0	319	331	426	379	312	444	286	205	278	217	254	205
AT1G14830	1811	0	0	0	0	0	0	403	392	487	415	302	376	294	204	267	225	224	228
AT1G14840	1812	0	0	0	0	0	0	297	273	374	213	210	255	261	178	248	190	174	189
AT1G14850	1813	0	0	0	0	0	0	327	316	456	272	210	304	1469	1099	1370	945	1002	1007
AT1G14860	1814	0	0	0	0	0	0	989	912	1094	734	646	810	0	0	0	0	0	0
AT1G14870	1815	0	0	0	0	0	0	373	359	439	208	174	213	0	0	0	0	0	0
AT1G14880	1816	128	131	47	119	142	140	0	0	0	0	0	0	0	0	0	0	0	0
AT1G14890	1817	0	0	0	0	0	0	0	0	0	0	0	0	168	103	142	91	89	98
AT1G14900	1818	0	0	0	0	0	0	501	507	706	458	374	512	441	344	397	312	360	309
AT1G14910	1819	0	0	0	0	0	0	478	421	527	362	331	440	388	265	344	271	292	284
AT1G14920	1820	0	0	0	0	0	0	893	896	1259	776	692	874	1196	794	1035	698	706	714
AT1G14930	1821	911	761	224	599	836	912	0	0	0	0	0	0	0	0	0	0	0	0
AT1G14960	1822	0	0	0	0	0	0	277	254	340	156	147	157	374	279	329	188	207	197
AT1G14970	1823	0	0	0	0	0	0	0	0	0	0	0	0	609	424	514	426	513	461
AT1G14990	1824	0	0	0	0	0	0	0	0	0	0	0	0	455	355	447	291	349	283
AT1G15020	1825	0	0	0	0	0	0	1102	1061	1310	820	732	1044	823	601	741	536	652	570
AT1G15040	1826	0	0	0	0	0	0	0	0	0	0	0	0	622	459	591	273	306	312
AT1G15060	1827	0	0	0	0	0	0	564	495	736	489	401	531	303	201	303	206	232	222
AT1G15100	1828	0	0	0	0	0	0	174	144	236	123	101	145	975	752	988	711	767	712
AT1G15100	1829	0	0	0	0	0	0	45	43	70	49	50	41	975	752	988	711	767	712
AT1G15100	1830	0	0	0	0	0	0	716	696	907	658	537	726	975	752	988	711	767	712
AT1G15110	1831	0	0	0	0	0	0	729	640	814	592	482	684	122	73	119	63	85	63
AT1G15110	1832	0	0	0	0	0	0	729	640	814	592	482	684	1247	949	1193	861	931	869
AT1G15120	1833	0	0	0	0	0	0	490	483	579	442	363	484	0	0	0	0	0	0
AT1G15125	1834	0	0	0	0	0	0	0	0	0	0	0	0	143	113	116	93	68	75
AT1G15130	1835	0	0	0	0	0	0	413	468	578	407	339	461	620	499	630	503	540	501
AT1G15140	1836	0	0	0	0	0	0	411	405	595	371	281	419	0	0	0	0	0	0
AT1G15165	1837	0	0	0	0	0	0	777	704	926	589	476	692	526	364	475	263	352	322
AT1G15175	1838	0	0	0	0	0	0	220	222	311	139	76	154	148	117	178	83	89	82
AT1G15190	1839	0	0	0	0	0	0	295	327	403	273	212	294	0	0	0	0	0	0
AT1G15200	1840	0	0	0	0	0	0	378	363	488	330	248	380	283	221	271	193	243	209
AT1G15210	1841	0	0	0	0	0	0	1169	1186	1557	1027	835	1139	505	341	388	360	419	372
AT1G15215	1842	0	0	0	0	0	0	0	0	0	0	0	0	343	247	323	241	242	237
AT1G15220	1843	0	0	0	0	0	0	1233	1202	1560	1061	887	1235	214	152	221	158	155	145
AT1G15230	1844	0	0	0	0	0	0	0	0	0	0	0	0	382	279	381	297	320	277
AT1G15250	1845	0	0	0	0	0	0	272	304	375	245	202	227	200	138	197	153	159	148
AT1G15270	1846	0	0	0	0	0	0	751	735	885	658	509	735	247	172	238	185	183	187
AT1G15290	1847	0	0	0	0	0	0	400	348	504	307	254	374	206	130	166	121	126	159
AT1G15290	1848	0	0	0	0	0	0	400	348	504	307	254	374	87	78	123	75	85	65
AT1G15290	1849	0	0	0	0	0	0	400	348	504	307	254	374	97	84	90	41	55	29
AT1G15290	1850	0	0	0	0	0	0	470	437	537	304	269	364	206	130	166	121	126	159
AT1G15290	1851	0	0	0	0	0	0	470	437	537	304	269	364	87	78	123	75	85	65
AT1G15290	1852	0	0	0	0	0	0	470	437	537	304	269	364	97	84	90	41	55	29
AT1G15310	1853	0	0	0	0	0	0	122	113	124	56	55	75	121	103	140	104	120	99
AT1G15310	1854	0	0	0	0	0	0	299	278	342	281	213	255	121	103	140	104	120	99
AT1G15320	1855	0	0	0	0	0	0	211	247	327	266	225	302	0	0	0	0	0	0
AT1G15330	1856	0	0	0	0	0	0	0	0	0	0	0	0	84	54	91	92	89	84
AT1G15340	1857	0	0	0	0	0	0	494	462	614	407	319	433	787	613	765	583	663	556
AT1G15350	1858	0	0	0	0	0	0	430	472	577	362	278	380	0	0	0	0	0	0
AT1G15360	1859	309	241	90	196	290	317	0	0	0	0	0	0	0	0	0	0	0	0
AT1G15370	1860	0	0	0	0	0	0	332	300	449	304	228	321	1391	1115	1387	1244	1407	1260
AT1G15385	1861	0	0	0	0	0	0	245	249	361	516	393	522	0	0	0	0	0	0
AT1G15420	1862	0	0	0	0	0	0	714	691	968	584	466	672	472	363	465	316	347	323
AT1G15430	1863	14	14	14	10	13	15	0	0	0	0	0	0	0	0	0	0	0	0
AT1G15440	1864	0	0	0	0	0	0	243	241	323	196	159	212	82	63	97	49	46	55
AT1G15460	1865	0	0	0	0	0	0	944	996	1245	646	506	700	851	661	754	535	575	534
AT1G15480	1866	0	0	0	0	0	0	270	246	339	165	150	216	158	87	139	76	78	88
AT1G15490	1867	0	0	0	0	0	0	1536	1540	2016	1238	1032	1420	272	211	239	169	191	193
AT1G15500	1868	0	0	0	0	0	0	0	0	0	0	0	0	934	701	883	570	647	591
AT1G15510	1869	0	0	0	0	0	0	203	146	207	130	109	128	166	132	183	129	130	84
AT1G15510	1870	0	0	0	0	0	0	372	319	459	284	224	298	166	132	183	129	130	84
AT1G15520	1871	0	0	0	0	0	0	0	0	0	0	0	0	145	135	181	126	116	91
AT1G15530	1872	0	0	0	0	0	0	740	750	1041	665	547	769	400	379	449	327	364	310
AT1G15540	1873	13	23	8	27	25	19	0	0	0	0	0	0	0	0	0	0	0	0
AT1G15550	1874	232	243	91	304	441	518	106	85	135	61	43	70	113	78	112	56	49	35
AT1G15570	1875	0	0	0	0	0	0	299	305	417	341	267	351	357	248	319	256	273	274
AT1G15590	1876	309	371	121	289	427	424	0	0	0	0	0	0	0	0	0	0	0	0
AT1G15620	1877	0	0	0	0	0	0	0	0	0	0	0	0	100	72	123	70	53	63
AT1G15625	1878	0	0	0	0	0	0	121	170	208	88	64	89	297	195	256	121	140	115
AT1G15630	1879	0	0	0	0	0	0	0	0	0	0	0	0	170	137	177	125	115	129
AT1G15640	1880	0	0	0	0	0	0	378	354	534	197	208	255	400	299	369	226	260	236
AT1G15650	1881	0	0	0	0	0	0	280	302	433	255	164	278	0	0	0	0	0	0
AT1G15660	1882	0	0	0	0	0	0	85	105	102	56	53	60	148	105	123	87	107	86
AT1G15670	1883	0	0	0	0	0	0	130	112	152	92	72	96	1507	1152	1369	826	973	835
AT1G15670	1884	0	0	0	0	0	0	130	112	152	92	72	96	754	517	666	423	501	447
AT1G15670	1885	0	0	0	0	0	0	364	356	516	359	270	401	1507	1152	1369	826	973	835
AT1G15670	1886	0	0	0	0	0	0	364	356	516	359	270	401	754	517	666	423	501	447
AT1G15680	1887	135	121	40	92	122	175	0	0	0	0	0	0	0	0	0	0	0	0
AT1G15690	1888	0	0	0	0	0	0	810	777	1030	740	553	787	0	0	0	0	0	0
AT1G15700	1889	0	0	0	0	0	0	1272	1285	1739	1127	913	1262	727	583	753	528	644	539
AT1G15740	1890	0	0	0	0	0	0	0	0	0	0	0	0	223	170	224	153	185	144
AT1G15750	1891	0	0	0	0	0	0	0	0	0	0	0	0	577	382	514	423	478	407
AT1G15757	1892	0	0	0	0	0	0	0	0	0	0	0	0	117	93	134	60	64	70
AT1G15760	1893	0	0	0	0	0	0	379	338	451	312	311	363	114	110	125	89	99	93
AT1G15760	1894	0	0	0	0	0	0	379	338	451	312	311	363	145	128	143	91	110	98
AT1G15772	1895	0	0	0	0	0	0	113	102	137	87	73	85	0	0	0	0	0	0
AT1G15780	1896	0	0	0	0	0	0	387	357	439	300	241	346	220	165	225	139	189	180
AT1G15790	1897	0	0	0	0	0	0	208	214	275	144	125	174	181	114	163	105	101	89
AT1G15800	1898	0	0	0	0	0	0	1260	1181	1641	1082	871	1251	1046	791	976	740	830	762
AT1G15840	1899	0	0	0	0	0	0	113	115	145	98	81	109	0	0	0	0	0	0
AT1G15860	1900	0	0	0	0	0	0	618	613	732	562	417	571	367	283	342	250	268	268
AT1G15870	1901	0	0	0	0	0	0	80	86	124	47	58	79	0	0	0	0	0	0
AT1G15880	1902	0	0	0	0	0	0	820	786	1059	684	527	704	675	475	585	399	477	416
AT1G15900	1903	0	0	0	0	0	0	605	658	799	548	461	643	413	321	400	302	304	256
AT1G15920	1904	0	0	0	0	0	0	849	823	1178	786	628	858	363	233	299	236	278	216
AT1G15930	1905	0	0	0	0	0	0	0	0	0	0	0	0	288	236	237	217	192	195
AT1G15940	1906	0	0	0	0	0	0	352	322	428	272	217	297	310	195	232	157	181	171
AT1G15950	1907	0	0	0	0	0	0	465	497	614	315	295	377	462	393	500	280	314	277
AT1G15970	1908	0	0	0	0	0	0	672	622	872	528	485	583	469	378	461	368	354	328
AT1G15990	1909	0	0	0	0	0	0	291	320	425	242	185	281	0	0	0	0	0	0
AT1G16000	1910	0	0	0	0	0	0	0	0	0	0	0	0	178	145	148	106	126	103
AT1G16010	1911	0	0	0	0	0	0	705	653	916	638	548	707	485	343	430	344	407	345
AT1G16030	1912	0	0	0	0	0	0	827	834	1052	650	556	848	410	319	348	273	313	264
AT1G16060	1913	0	0	0	0	0	0	357	338	441	306	224	309	1249	863	1144	582	711	629
AT1G16060	1914	0	0	0	0	0	0	473	405	583	255	228	282	1249	863	1144	582	711	629
AT1G16070	1915	0	0	0	0	0	0	403	399	560	296	256	333	0	0	0	0	0	0
AT1G16080	1916	0	0	0	0	0	0	0	0	0	0	0	0	173	133	143	114	111	117
AT1G16110	1917	0	0	0	0	0	0	186	208	287	131	90	174	142	120	142	73	90	75
AT1G16120	1918	0	0	0	0	0	0	242	235	328	156	162	209	231	142	173	121	168	116
AT1G16130	1919	0	0	0	0	0	0	128	111	162	99	72	114	0	0	0	0	0	0
AT1G16150	1920	0	0	0	0	0	0	104	100	141	121	84	124	211	195	191	118	125	97
AT1G16150	1921	0	0	0	0	0	0	149	167	209	87	66	113	211	195	191	118	125	97
AT1G16160	1922	0	0	0	0	0	0	170	182	235	250	176	259	149	131	135	125	125	110
AT1G16170	1923	0	0	0	0	0	0	934	976	1207	900	708	947	732	566	678	523	631	514
AT1G16190	1924	0	0	0	0	0	0	283	270	370	254	199	256	176	137	174	105	123	136
AT1G16210	1925	0	0	0	0	0	0	812	750	1043	683	527	724	461	396	481	316	359	328
AT1G16240	1926	0	0	0	0	0	0	744	685	891	666	558	691	483	311	430	328	401	322
AT1G16260	1927	0	0	0	0	0	0	634	608	845	596	473	636	470	367	469	368	375	353
AT1G16280	1928	59	57	16	31	51	48	378	363	487	338	255	347	179	123	154	116	129	122
AT1G16290	1929	0	0	0	0	0	0	369	380	466	319	251	354	0	0	0	0	0	0
AT1G16320	1930	0	0	0	0	0	0	629	577	771	511	416	528	349	283	308	245	280	263
AT1G16330	1931	0	0	0	0	0	0	142	162	176	95	85	111	0	0	0	0	0	0
AT1G16340	1932	0	0	0	0	0	0	558	540	727	468	412	570	274	252	242	186	206	220
AT1G16360	1933	0	0	0	0	0	0	0	0	0	0	0	0	213	164	198	112	128	121
AT1G16360	1934	0	0	0	0	0	0	0	0	0	0	0	0	296	227	258	125	134	154
AT1G16370	1935	0	0	0	0	0	0	234	244	352	111	107	138	0	0	0	0	0	0
AT1G16380	1936	857	708	218	597	778	778	0	0	0	0	0	0	0	0	0	0	0	0
AT1G16420	1937	0	0	0	0	0	0	535	539	711	424	315	452	0	0	0	0	0	0
AT1G16430	1938	0	0	0	0	0	0	0	0	0	0	0	0	302	235	300	219	236	228
AT1G16445	1939	0	0	0	0	0	0	277	264	373	235	193	257	0	0	0	0	0	0
AT1G16460	1940	0	0	0	0	0	0	734	680	835	567	490	678	456	331	394	293	304	294
AT1G16490	1941	97	83	45	95	139	153	0	0	0	0	0	0	0	0	0	0	0	0
AT1G16500	1942	108	136	33	68	106	121	0	0	0	0	0	0	0	0	0	0	0	0
AT1G16510	1943	0	0	0	0	0	0	163	177	208	129	114	141	165	147	194	102	102	108
AT1G16515	1944	0	0	0	0	0	0	685	663	871	388	351	480	447	369	476	193	213	167
AT1G16520	1945	0	0	0	0	0	0	0	0	0	0	0	0	185	159	187	115	149	99
AT1G16530	1946	152	134	38	112	161	149	0	0	0	0	0	0	0	0	0	0	0	0
AT1G16540	1947	0	0	0	0	0	0	235	234	326	236	163	266	0	0	0	0	0	0
AT1G16560	1948	0	0	0	0	0	0	192	182	260	178	120	169	170	130	132	133	116	98
AT1G16570	1949	0	0	0	0	0	0	475	416	616	381	355	433	317	222	268	211	231	177
AT1G16610	1950	0	0	0	0	0	0	310	258	353	234	217	285	146	117	143	92	80	106
AT1G16650	1951	0	0	0	0	0	0	248	262	337	197	176	218	114	93	98	55	74	70
AT1G16670	1952	0	0	0	0	0	0	436	432	534	365	285	390	332	223	288	210	221	244
AT1G16680	1953	0	0	0	0	0	0	348	356	450	372	282	367	256	194	224	199	189	212
AT1G16690	1954	0	0	0	0	0	0	346	359	443	287	224	305	305	247	282	231	226	207
AT1G16700	1955	0	0	0	0	0	0	352	349	471	307	243	332	322	229	306	242	265	226
AT1G16710	1956	0	0	0	0	0	0	415	394	517	369	314	388	232	173	228	181	169	141
AT1G16730	1957	0	0	0	0	0	0	481	480	620	373	315	427	0	0	0	0	0	0
AT1G16740	1958	0	0	0	0	0	0	0	0	0	0	0	0	315	231	255	187	234	194
AT1G16760	1959	23	28	8	19	29	56	0	0	0	0	0	0	0	0	0	0	0	0
AT1G16770	1960	0	0	0	0	0	0	218	207	327	222	168	197	77	75	86	72	60	56
AT1G16780	1961	0	0	0	0	0	0	549	550	665	470	409	532	303	237	297	176	216	215
AT1G16800	1962	0	0	0	0	0	0	610	663	801	572	447	595	370	256	318	237	283	273
AT1G16830	1963	0	0	0	0	0	0	315	294	393	230	205	315	91	55	107	71	80	63
AT1G16840	1964	0	0	0	0	0	0	803	757	1010	687	572	779	488	360	432	368	379	340
AT1G16850	1965	0	0	0	0	0	0	0	0	0	0	0	0	176	114	188	112	116	125
AT1G16860	1966	0	0	0	0	0	0	523	487	676	509	390	591	498	368	455	348	390	379
AT1G16870	1967	0	0	0	0	0	0	1075	984	1323	774	605	883	943	679	766	471	443	412
AT1G16890	1968	0	0	0	0	0	0	435	414	535	432	284	464	452	334	416	349	360	341
AT1G16900	1969	0	0	0	0	0	0	405	397	522	435	379	470	185	146	185	180	201	155
AT1G16905	1970	62	69	13	38	53	50	0	0	0	0	0	0	0	0	0	0	0	0
AT1G16916	1971	0	0	0	0	0	0	433	382	573	350	276	411	323	277	363	265	297	268
AT1G16920	1972	0	0	0	0	0	0	769	677	873	658	534	772	551	354	485	389	440	470
AT1G16930	1973	795	688	264	546	725	827	0	0	0	0	0	0	0	0	0	0	0	0
AT1G16970	1974	0	0	0	0	0	0	374	393	429	308	224	318	286	191	234	182	195	170
AT1G16980	1975	31	41	12	39	56	55	0	0	0	0	0	0	0	0	0	0	0	0
AT1G17000	1976	571	543	198	508	692	786	0	0	0	0	0	0	0	0	0	0	0	0
AT1G17020	1977	0	0	0	0	0	0	80	82	72	25	17	29	89	53	79	32	32	23
AT1G17040	1978	0	0	0	0	0	0	494	484	629	407	365	505	369	255	354	259	317	306
AT1G17060	1979	0	0	0	0	0	0	590	612	729	603	558	691	642	492	573	608	607	501
AT1G17080	1980	0	0	0	0	0	0	1461	1414	1946	1052	820	1154	1347	939	1199	774	830	781
AT1G17110	1981	0	0	0	0	0	0	419	413	519	354	324	392	304	223	259	206	188	168
AT1G17120	1982	0	0	0	0	0	0	358	327	467	271	248	337	338	252	297	252	214	259
AT1G17130	1983	0	0	0	0	0	0	393	391	487	376	291	384	226	210	243	204	197	157
AT1G17140	1984	0	0	0	0	0	0	0	0	0	0	0	0	89	67	118	61	62	56
AT1G17145	1985	0	0	0	0	0	0	355	385	489	320	254	328	409	286	378	260	273	281
AT1G17147	1986	0	0	0	0	0	0	413	404	523	248	252	312	551	446	533	368	396	359
AT1G17160	1987	0	0	0	0	0	0	388	372	507	329	244	345	1420	1066	1305	998	1110	962
AT1G17170	1988	0	0	0	0	0	0	1191	1177	1563	979	832	1093	0	0	0	0	0	0
AT1G17190	1989	0	0	0	0	0	0	789	783	1048	632	492	777	1161	919	1100	897	1004	918
AT1G17210	1990	0	0	0	0	0	0	763	806	970	662	524	694	276	246	272	220	275	244
AT1G17230	1991	0	0	0	0	0	0	326	381	445	296	232	334	131	112	111	90	96	66
AT1G17232	1992	0	0	0	0	0	0	497	512	625	564	509	605	498	353	472	585	584	600
AT1G17240	1993	0	0	0	0	0	0	280	323	410	270	232	355	174	135	143	110	133	133
AT1G17250	1994	0	0	0	0	0	0	256	269	324	112	62	142	214	171	203	124	137	124
AT1G17250	1995	0	0	0	0	0	0	60	64	62	21	11	20	214	171	203	124	137	124
AT1G17255	1996	0	0	0	0	0	0	208	194	262	211	167	236	152	85	121	101	122	109
AT1G17270	1997	0	0	0	0	0	0	335	278	379	264	243	271	132	132	136	142	158	129
AT1G17280	1998	0	0	0	0	0	0	1423	1398	1722	1269	985	1386	685	472	590	457	515	494
[truncated: 22,362 more rows]

## Sheet: Metadata
SampleName	genotype
H3K4me3_QC-R1	4QC
H3K4me3_QC-R2	4QC
H3K4me3_QC-R3	4QC
H3K4me3_CC-R1	4CC
H3K4me3_CC-R2	4CC
H3K4me3_CC-R3	4CC
H3K9ac_QC-R1	9QC
H3K9ac_QC-R2	9QC
H3K9ac_QC-R3	9QC
H3K9ac_CC-R1	9CC
H3K9ac_CC-R2	9CC
H3K9ac_CC-R3	9CC
H3K27me3_QC-R1	27QC
H3K27me3_QC-R2	27QC
H3K27me3_QC-R3	27QC
H3K27me3_CC-R1	27CC
H3K27me3_CC-R2	27CC
H3K27me3_CC-R3	27CC
