# Supplementary material for: Deciphering the molecular logic of WOX5 function in the root stem cell organizer
Source: EMBO J. 2024 Nov 18;44(1):281–303. doi: 10.1038/s44318-024-00302-2 (PMC11696986; doi:10.1038/s44318-024-00302-2)
Supplement: Supplementary file 19 — Source data Fig. 1 [file 44318_2024_302_MOESM19_ESM.zip › Figure 1/1F/Figure 1F source data.xlsx]

## Sheet: Count matrix
Source data assigned to Figure 1F. The Heatmap showing Pearson Correlation was generated with PCAExplorer, which requires the raw count matrix generated by FeatureCounts and the experimental metadata table as input files. Please note that some geneIDs are duplicated because they were assigned to more than one peak. To avoid an error in PCAExplorer we assigned unique numerical identifiers (e.g., 1…
Geneid	Gene_number	H3K27me3_QC-R1	H3K27me3_QC-R2	H3K27me3_QC-R3	H3K27me3_QC-R4	H3K27me3_wox5-1_R1	H3K27me3_wox5-1_R2	H3K27me3_wox5-1_R3	H3K27me3_wox5-1_R4	H3K9ac_QC-R1	H3K9ac_QC-R2	H3K9ac_QC-R3	H3K9ac_wox5-1_R1	H3K9ac_wox5-1_R2	H3K9ac_wox5-1_R3	H3K4me3_QC-R1	H3K4me3_QC-R2	H3K4me3_QC-R3	H3K4me3_wox5-1_R1	H3K4me3_wox5-1_R2	H3K4me3_wox5-1_R3
AT1G01010	1	0	0	0	0	0	0	0	0	58	74	85	78	47	45	0	0	0	0	0	0
AT1G01020	2	1267	1224	1266	1407	965	578	701	808	162	188	159	213	203	151	499	363	325	430	512	335
AT1G01030	3	0	0	0	0	0	0	0	0	377	515	472	510	498	425	1196	916	777	918	1058	797
AT1G01040	4	146	164	139	152	118	73	72	100	134	140	148	151	153	83	543	393	392	384	506	351
AT1G01040	5	418	418	436	479	336	241	248	359	134	140	148	151	153	83	543	393	392	384	506	351
AT1G01050	6	120	104	103	123	67	57	53	72	156	185	171	199	180	140	581	397	392	463	583	384
AT1G01060	7	0	0	0	0	0	0	0	0	101	99	113	118	116	80	819	620	567	555	668	490
AT1G01070	8	543	552	567	643	455	284	301	391	52	51	39	56	36	31	0	0	0	0	0	0
AT1G01080	9	0	0	0	0	0	0	0	0	58	64	50	52	61	50	1523	1147	904	1317	1534	1072
AT1G01080	10	0	0	0	0	0	0	0	0	82	97	76	98	108	65	1523	1147	904	1317	1534	1072
AT1G01090	11	0	0	0	0	0	0	0	0	902	936	869	1088	1066	739	0	0	0	0	0	0
AT1G01100	12	0	0	0	0	0	0	0	0	0	0	0	0	0	0	1336	1144	877	1284	1435	1050
AT1G01110	13	100	113	97	98	70	36	41	42	0	0	0	0	0	0	0	0	0	0	0	0
AT1G01120	14	147	110	112	107	83	35	53	61	115	110	89	103	98	69	400	294	298	167	250	192
AT1G01120	15	183	172	193	195	142	120	88	130	115	110	89	103	98	69	400	294	298	167	250	192
AT1G01120	16	147	110	112	107	83	35	53	61	45	53	61	35	39	32	400	294	298	167	250	192
AT1G01120	17	183	172	193	195	142	120	88	130	45	53	61	35	39	32	400	294	298	167	250	192
AT1G01130	18	0	0	0	0	0	0	0	0	255	320	289	345	377	280	578	448	409	481	635	481
AT1G01130	19	0	0	0	0	0	0	0	0	255	320	289	345	377	280	66	59	64	49	52	39
AT1G01140	20	105	111	75	85	67	41	39	56	0	0	0	0	0	0	182	147	119	106	118	77
AT1G01140	21	58	71	83	90	77	39	53	58	0	0	0	0	0	0	182	147	119	106	118	77
AT1G01150	22	0	0	0	0	0	0	0	0	0	0	0	0	0	0	703	532	473	579	669	501
AT1G01160	23	0	0	0	0	0	0	0	0	159	182	158	205	176	135	0	0	0	0	0	0
AT1G01170	24	0	0	0	0	0	0	0	0	228	246	213	161	185	149	0	0	0	0	0	0
AT1G01180	25	0	0	0	0	0	0	0	0	0	0	0	0	0	0	320	239	189	175	221	158
AT1G01183	26	1149	1173	1202	1382	915	554	601	683	254	274	283	389	362	251	280	242	203	317	381	272
AT1G01183	27	1149	1173	1202	1382	915	554	601	683	61	57	69	86	83	51	280	242	203	317	381	272
AT1G01200	28	0	0	0	0	0	0	0	0	169	198	182	241	210	154	1051	743	693	871	988	725
AT1G01210	29	0	0	0	0	0	0	0	0	122	140	130	158	150	103	0	0	0	0	0	0
AT1G01220	30	0	0	0	0	0	0	0	0	122	169	154	164	169	142	585	454	397	427	573	436
AT1G01225	31	0	0	0	0	0	0	0	0	151	175	181	205	233	168	1051	802	776	880	1029	759
AT1G01230	32	0	0	0	0	0	0	0	0	183	237	224	311	266	209	0	0	0	0	0	0
AT1G01240	33	0	0	0	0	0	0	0	0	198	182	183	153	154	127	536	423	374	399	440	359
AT1G01250	34	861	977	826	1085	699	476	519	614	0	0	0	0	0	0	0	0	0	0	0	0
AT1G01260	35	0	0	0	0	0	0	0	0	232	267	256	306	272	242	722	576	473	553	726	529
AT1G01290	36	0	0	0	0	0	0	0	0	195	200	177	227	207	176	420	351	268	335	395	299
AT1G01300	37	44	59	48	46	39	26	35	26	217	278	243	304	291	241	746	583	480	543	725	541
AT1G01320	38	265	255	268	326	242	136	199	191	110	161	121	111	103	68	229	186	188	221	251	192
AT1G01320	39	265	255	268	326	242	136	199	191	50	54	50	54	54	54	229	186	188	221	251	192
AT1G01320	40	265	255	268	326	242	136	199	191	110	161	121	111	103	68	286	248	219	176	253	169
AT1G01320	41	265	255	268	326	242	136	199	191	50	54	50	54	54	54	286	248	219	176	253	169
AT1G01340	42	0	0	0	0	0	0	0	0	162	206	150	202	176	154	665	477	427	447	540	383
AT1G01355	43	97	98	108	124	96	59	63	95	0	0	0	0	0	0	0	0	0	0	0	0
AT1G01360	44	0	0	0	0	0	0	0	0	300	313	290	299	294	231	1400	1034	847	1010	1250	930
AT1G01380	45	0	0	0	0	0	0	0	0	55	42	37	50	49	23	0	0	0	0	0	0
AT1G01390	46	1101	999	1020	1224	967	674	650	823	0	0	0	0	0	0	0	0	0	0	0	0
AT1G01420	47	0	0	0	0	0	0	0	0	152	203	154	121	110	75	288	195	202	101	154	124
AT1G01430	48	92	104	95	109	68	50	49	49	118	151	156	150	145	119	671	511	415	500	613	489
AT1G01430	49	92	104	95	109	68	50	49	49	153	205	146	192	196	157	671	511	415	500	613	489
AT1G01440	50	0	0	0	0	0	0	0	0	364	508	445	452	423	342	893	692	606	692	807	593
AT1G01453	51	199	214	213	260	190	115	105	164	0	0	0	0	0	0	0	0	0	0	0	0
AT1G01470	52	0	0	0	0	0	0	0	0	0	0	0	0	0	0	142	120	104	55	93	76
AT1G01480	53	91	81	60	73	53	33	33	54	59	75	65	81	81	50	0	0	0	0	0	0
AT1G01490	54	134	119	66	100	75	33	47	65	819	933	822	957	884	696	1404	1109	928	1010	1175	868
AT1G01500	55	0	0	0	0	0	0	0	0	68	94	94	105	110	83	452	354	360	340	422	293
AT1G01500	56	0	0	0	0	0	0	0	0	69	86	72	74	69	76	452	354	360	340	422	293
AT1G01510	57	0	0	0	0	0	0	0	0	180	194	202	203	227	162	431	331	331	369	435	333
AT1G01540	58	224	222	166	202	141	97	76	90	344	416	377	375	365	280	735	583	474	537	673	483
AT1G01550	59	0	0	0	0	0	0	0	0	530	568	555	575	574	418	947	777	654	683	852	605
AT1G01570	60	59	45	50	51	32	22	30	20	0	0	0	0	0	0	310	225	214	237	270	226
AT1G01580	61	726	715	704	738	593	343	378	484	0	0	0	0	0	0	0	0	0	0	0	0
AT1G01590	62	66	52	78	101	72	42	48	41	0	0	0	0	0	0	0	0	0	0	0	0
AT1G01600	63	30	38	35	45	39	23	22	46	59	79	68	70	73	76	269	197	194	205	251	192
AT1G01620	64	203	167	159	205	124	83	68	112	650	792	683	758	678	580	1166	796	730	800	982	767
AT1G01630	65	0	0	0	0	0	0	0	0	0	0	0	0	0	0	772	632	483	569	764	503
AT1G01650	66	0	0	0	0	0	0	0	0	145	164	148	177	156	114	440	316	246	329	363	266
AT1G01670	67	271	287	292	291	265	187	195	187	74	78	67	76	56	56	380	321	275	246	295	172
AT1G01690	68	78	47	62	66	45	27	40	38	0	0	0	0	0	0	471	352	319	367	437	305
AT1G01710	69	0	0	0	0	0	0	0	0	69	105	56	90	78	88	407	325	315	336	391	305
AT1G01715	70	0	0	0	0	0	0	0	0	0	0	0	0	0	0	213	159	134	202	240	168
AT1G01720	71	0	0	0	0	0	0	0	0	172	199	166	197	204	148	1170	942	794	871	1118	788
AT1G01725	72	0	0	0	0	0	0	0	0	71	81	90	117	127	90	409	307	254	322	450	291
AT1G01740	73	0	0	0	0	0	0	0	0	43	41	55	48	45	30	226	185	184	201	240	165
AT1G01760	74	0	0	0	0	0	0	0	0	138	133	129	151	153	127	886	641	598	656	773	610
AT1G01780	75	0	0	0	0	0	0	0	0	22	28	27	35	29	46	0	0	0	0	0	0
AT1G01790	76	0	0	0	0	0	0	0	0	66	75	75	103	93	64	443	335	267	368	425	282
AT1G01800	77	85	72	84	73	44	38	34	41	222	255	209	299	307	211	619	481	440	501	626	494
AT1G01810	78	0	0	0	0	0	0	0	0	52	63	59	60	51	47	196	173	136	189	245	146
AT1G01820	79	0	0	0	0	0	0	0	0	275	319	294	295	265	210	941	744	610	644	812	600
AT1G01830	80	126	88	97	83	69	41	41	46	265	356	265	334	309	248	789	591	504	591	754	554
AT1G01830	81	126	88	97	83	69	41	41	46	33	40	28	32	25	19	789	591	504	591	754	554
AT1G01840	82	0	0	0	0	0	0	0	0	0	0	0	0	0	0	222	183	188	214	264	189
AT1G01860	83	0	0	0	0	0	0	0	0	70	72	64	97	79	81	354	290	226	271	362	285
AT1G01880	84	0	0	0	0	0	0	0	0	0	0	0	0	0	0	297	213	225	224	270	204
AT1G01900	85	108	87	103	144	63	49	40	60	0	0	0	0	0	0	0	0	0	0	0	0
AT1G01910	86	0	0	0	0	0	0	0	0	193	234	236	273	267	195	879	742	682	727	966	725
AT1G01930	87	0	0	0	0	0	0	0	0	161	188	182	217	213	152	1054	765	678	842	1023	733
AT1G01950	88	0	0	0	0	0	0	0	0	95	102	75	103	96	71	484	330	312	363	438	327
AT1G01960	89	62	59	54	53	35	22	25	33	195	206	219	227	216	174	1201	948	827	959	1170	845
AT1G01980	90	70	37	59	62	55	27	28	46	0	0	0	0	0	0	0	0	0	0	0	0
AT1G01990	91	0	0	0	0	0	0	0	0	83	119	117	134	112	100	578	411	392	482	582	393
AT1G02000	92	144	132	102	128	86	53	49	80	429	502	431	503	523	413	1414	1076	894	1192	1499	1019
AT1G02020	93	0	0	0	0	0	0	0	0	72	65	87	79	81	59	679	547	495	481	590	437
AT1G02030	94	270	290	271	308	211	158	142	192	0	0	0	0	0	0	0	0	0	0	0	0
AT1G02060	95	0	0	0	0	0	0	0	0	74	107	97	117	119	72	496	385	308	374	472	372
AT1G02065	96	1649	1548	1586	1793	1303	923	938	1167	0	0	0	0	0	0	0	0	0	0	0	0
AT1G02080	97	0	0	0	0	0	0	0	0	0	0	0	0	0	0	457	380	302	394	470	350
AT1G02090	98	0	0	0	0	0	0	0	0	229	270	219	248	296	223	1212	936	797	1007	1239	900
AT1G02110	99	0	0	0	0	0	0	0	0	92	118	79	125	109	76	301	256	216	285	336	251
AT1G02120	100	0	0	0	0	0	0	0	0	77	88	97	80	80	56	444	297	282	322	374	300
AT1G02130	101	0	0	0	0	0	0	0	0	96	125	108	138	125	101	492	397	330	450	504	342
AT1G02140	102	0	0	0	0	0	0	0	0	224	249	222	315	288	208	1120	805	724	849	1054	782
AT1G02150	103	0	0	0	0	0	0	0	0	55	50	54	61	73	48	357	286	263	321	375	256
AT1G02160	104	0	0	0	0	0	0	0	0	203	239	240	302	293	212	994	719	682	833	1022	729
AT1G02180	105	1524	1515	1504	1686	1257	818	848	1012	0	0	0	0	0	0	112	90	71	84	98	83
AT1G02210	106	64	69	64	59	46	26	26	49	0	0	0	0	0	0	0	0	0	0	0	0
AT1G02220	107	0	0	0	0	0	0	0	0	0	0	0	0	0	0	393	302	261	292	369	235
AT1G02230	108	0	0	0	0	0	0	0	0	0	0	0	0	0	0	358	259	228	284	344	247
AT1G02260	109	0	0	0	0	0	0	0	0	130	187	138	156	171	123	529	385	315	383	428	336
AT1G02270	110	0	0	0	0	0	0	0	0	162	206	185	208	202	141	506	389	352	335	426	314
AT1G02280	111	0	0	0	0	0	0	0	0	49	52	48	45	49	44	326	223	213	207	296	223
AT1G02290	112	0	0	0	0	0	0	0	0	155	167	155	150	139	137	639	517	403	449	552	392
AT1G02305	113	0	0	0	0	0	0	0	0	121	144	157	145	156	101	423	309	320	260	354	286
AT1G02310	114	237	213	215	243	209	143	111	125	0	0	0	0	0	0	0	0	0	0	0	0
AT1G02330	115	0	0	0	0	0	0	0	0	154	227	181	233	202	165	599	467	413	517	602	429
AT1G02335	116	880	976	849	1042	825	572	585	736	0	0	0	0	0	0	0	0	0	0	0	0
AT1G02340	117	0	0	0	0	0	0	0	0	437	516	493	460	499	369	785	572	517	417	563	348
AT1G02350	118	0	0	0	0	0	0	0	0	244	259	249	278	287	204	1016	799	665	688	934	670
AT1G02360	119	95	96	103	87	77	58	41	47	0	0	0	0	0	0	174	149	86	68	98	55
AT1G02370	120	0	0	0	0	0	0	0	0	528	629	603	560	506	373	418	378	319	304	434	296
AT1G02380	121	0	0	0	0	0	0	0	0	0	0	0	0	0	0	823	591	509	448	590	379
AT1G02390	122	1302	1269	1269	1451	1110	814	734	934	0	0	0	0	0	0	0	0	0	0	0	0
AT1G02400	123	0	0	0	0	0	0	0	0	0	0	0	0	0	0	375	274	237	155	231	153
AT1G02405	124	139	153	135	201	153	97	89	137	0	0	0	0	0	0	0	0	0	0	0	0
AT1G02410	125	0	0	0	0	0	0	0	0	131	147	164	151	156	132	450	360	296	325	388	307
AT1G02420	126	0	0	0	0	0	0	0	0	128	161	146	149	148	108	572	393	382	379	508	373
AT1G02450	127	172	173	159	171	148	86	90	110	0	0	0	0	0	0	0	0	0	0	0	0
AT1G02460	128	243	297	302	377	267	159	172	214	0	0	0	0	0	0	0	0	0	0	0	0
AT1G02460	129	492	503	580	593	439	295	307	389	0	0	0	0	0	0	0	0	0	0	0	0
AT1G02475	130	0	0	0	0	0	0	0	0	141	136	154	118	141	85	421	316	260	303	386	257
AT1G02490	131	0	0	0	0	0	0	0	0	52	51	34	46	48	43	135	100	83	90	97	74
AT1G02500	132	0	0	0	0	0	0	0	0	153	197	159	190	172	149	627	472	433	546	641	422
AT1G02510	133	0	0	0	0	0	0	0	0	0	0	0	0	0	0	113	74	82	106	123	94
AT1G02520	134	0	0	0	0	0	0	0	0	140	174	126	148	129	105	428	279	274	291	369	254
AT1G02520	135	0	0	0	0	0	0	0	0	52	75	60	58	58	57	428	279	274	291	369	254
AT1G02530	136	0	0	0	0	0	0	0	0	0	0	0	0	0	0	144	138	92	122	155	105
AT1G02560	137	68	64	61	80	44	40	41	51	113	125	106	105	148	86	422	295	291	316	373	318
AT1G02575	138	1232	1208	1259	1362	1047	790	748	979	0	0	0	0	0	0	0	0	0	0	0	0
AT1G02575	139	30	36	42	63	39	40	25	31	0	0	0	0	0	0	0	0	0	0	0	0
AT1G02580	140	0	0	0	0	0	0	0	0	60	55	42	44	49	36	0	0	0	0	0	0
AT1G02590	141	78	106	85	92	55	44	45	70	0	0	0	0	0	0	0	0	0	0	0	0
AT1G02610	142	0	0	0	0	0	0	0	0	190	203	190	183	172	134	384	312	290	194	257	202
AT1G02620	143	401	406	396	450	375	215	235	295	0	0	0	0	0	0	0	0	0	0	0	0
AT1G02640	144	0	0	0	0	0	0	0	0	84	95	83	138	109	74	107	92	57	114	125	97
AT1G02650	145	0	0	0	0	0	0	0	0	77	74	79	85	94	66	689	416	444	466	528	378
AT1G02660	146	0	0	0	0	0	0	0	0	0	0	0	0	0	0	517	375	321	346	400	322
AT1G02670	147	113	120	88	115	84	59	50	67	0	0	0	0	0	0	247	172	139	160	217	162
AT1G02680	148	0	0	0	0	0	0	0	0	92	120	112	118	143	94	390	291	279	307	343	253
AT1G02690	149	258	208	191	241	199	122	136	151	0	0	0	0	0	0	329	232	212	255	308	236
AT1G02720	150	0	0	0	0	0	0	0	0	160	204	152	202	227	150	729	538	441	604	678	518
AT1G02730	151	0	0	0	0	0	0	0	0	0	0	0	0	0	0	347	271	238	309	359	288
AT1G02740	152	0	0	0	0	0	0	0	0	146	171	182	190	177	138	1057	843	687	770	966	661
AT1G02770	153	250	251	279	294	243	155	173	193	0	0	0	0	0	0	0	0	0	0	0	0
AT1G02780	154	0	0	0	0	0	0	0	0	158	179	155	183	173	121	505	383	309	438	536	404
AT1G02790	155	421	367	377	458	357	211	221	284	0	0	0	0	0	0	0	0	0	0	0	0
AT1G02800	156	0	0	0	0	0	0	0	0	0	0	0	0	0	0	118	87	103	90	122	76
AT1G02810	157	233	191	196	197	157	87	79	113	217	262	226	205	229	176	468	359	299	292	362	285
AT1G02816	158	0	0	0	0	0	0	0	0	234	255	245	238	267	204	836	676	554	634	763	556
AT1G02820	159	0	0	0	0	0	0	0	0	0	0	0	0	0	0	139	115	84	90	106	72
AT1G02840	160	0	0	0	0	0	0	0	0	129	145	146	184	164	114	492	326	289	426	408	293
AT1G02850	161	0	0	0	0	0	0	0	0	259	307	256	295	296	260	701	528	413	469	619	435
AT1G02860	162	0	0	0	0	0	0	0	0	97	121	93	83	78	80	529	408	344	306	390	261
AT1G02870	163	0	0	0	0	0	0	0	0	128	134	118	117	136	114	323	280	218	304	338	275
AT1G02880	164	0	0	0	0	0	0	0	0	295	363	335	297	310	231	324	284	227	265	352	215
AT1G02880	165	0	0	0	0	0	0	0	0	80	98	97	121	83	73	324	284	227	265	352	215
AT1G02880	166	0	0	0	0	0	0	0	0	295	363	335	297	310	231	957	731	645	673	753	557
AT1G02880	167	0	0	0	0	0	0	0	0	80	98	97	121	83	73	957	731	645	673	753	557
AT1G02890	168	0	0	0	0	0	0	0	0	127	132	132	130	139	109	498	443	387	414	502	371
AT1G02900	169	0	0	0	0	0	0	0	0	83	121	94	59	68	62	201	143	143	86	135	73
AT1G02910	170	0	0	0	0	0	0	0	0	129	153	132	148	118	91	323	256	207	250	305	202
AT1G02920	171	111	120	119	146	100	78	94	77	0	0	0	0	0	0	0	0	0	0	0	0
AT1G02930	172	0	0	0	0	0	0	0	0	61	90	61	45	55	33	267	209	173	139	197	111
AT1G02940	173	418	443	409	524	389	293	263	334	0	0	0	0	0	0	0	0	0	0	0	0
AT1G02960	174	0	0	0	0	0	0	0	0	131	124	103	140	118	105	305	265	231	262	315	207
AT1G02965	175	0	0	0	0	0	0	0	0	0	0	0	0	0	0	759	569	509	651	772	550
AT1G02980	176	164	190	178	206	161	103	110	134	0	0	0	0	0	0	0	0	0	0	0	0
AT1G02990	177	0	0	0	0	0	0	0	0	129	157	138	152	148	135	389	318	288	318	415	320
AT1G03000	178	0	0	0	0	0	0	0	0	70	76	88	92	95	78	354	286	250	296	341	277
AT1G03020	179	659	724	694	820	580	388	388	463	0	0	0	0	0	0	0	0	0	0	0	0
AT1G03030	180	0	0	0	0	0	0	0	0	147	136	151	167	153	111	478	357	290	357	449	375
AT1G03040	181	0	0	0	0	0	0	0	0	231	272	262	260	267	237	873	609	523	598	782	552
AT1G03050	182	0	0	0	0	0	0	0	0	0	0	0	0	0	0	189	138	142	139	204	121
AT1G03060	183	69	59	88	66	60	52	33	53	111	129	92	133	135	120	694	519	487	513	653	467
AT1G03080	184	0	0	0	0	0	0	0	0	147	183	163	213	154	151	522	414	369	321	444	299
AT1G03090	185	93	70	67	77	62	31	35	38	107	125	110	136	152	98	778	637	483	480	671	498
AT1G03100	186	0	0	0	0	0	0	0	0	132	136	146	171	165	127	290	239	205	293	342	279
AT1G03106	187	183	165	173	197	132	91	83	123	0	0	0	0	0	0	494	375	296	334	447	321
AT1G03110	188	0	0	0	0	0	0	0	0	59	86	82	107	81	75	0	0	0	0	0	0
AT1G03120	189	0	0	0	0	0	0	0	0	0	0	0	0	0	0	106	67	90	111	106	97
AT1G03140	190	0	0	0	0	0	0	0	0	164	165	179	185	191	166	844	642	583	606	794	579
AT1G03160	191	0	0	0	0	0	0	0	0	110	156	119	157	146	107	629	481	416	495	596	458
AT1G03180	192	0	0	0	0	0	0	0	0	60	66	56	87	72	53	410	312	276	346	373	313
AT1G03190	193	0	0	0	0	0	0	0	0	65	68	66	91	79	66	408	302	308	325	409	310
AT1G03210	194	0	0	0	0	0	0	0	0	145	168	136	193	178	128	521	322	270	323	420	329
AT1G03220	195	208	185	187	205	113	83	73	97	390	481	446	473	484	312	1560	1151	924	1170	1342	936
AT1G03230	196	0	0	0	0	0	0	0	0	138	156	123	157	181	138	0	0	0	0	0	0
AT1G03250	197	0	0	0	0	0	0	0	0	158	169	135	184	198	152	410	358	281	354	394	302
AT1G03260	198	0	0	0	0	0	0	0	0	77	73	75	80	96	65	774	599	551	694	845	604
AT1G03270	199	0	0	0	0	0	0	0	0	39	39	45	41	42	30	0	0	0	0	0	0
AT1G03280	200	0	0	0	0	0	0	0	0	163	204	167	185	167	147	331	247	228	257	300	237
AT1G03290	201	0	0	0	0	0	0	0	0	91	88	88	73	95	67	489	373	360	356	423	307
AT1G03300	202	0	0	0	0	0	0	0	0	0	0	0	0	0	0	588	415	372	500	583	470
AT1G03330	203	0	0	0	0	0	0	0	0	198	223	221	228	263	195	651	515	466	500	661	415
AT1G03350	204	0	0	0	0	0	0	0	0	119	159	137	177	157	130	876	679	635	702	806	634
AT1G03365	205	0	0	0	0	0	0	0	0	54	56	38	70	60	39	522	373	300	369	430	313
AT1G03370	206	0	0	0	0	0	0	0	0	60	39	54	62	51	55	517	370	312	371	488	326
AT1G03380	207	0	0	0	0	0	0	0	0	89	95	79	94	99	69	424	293	246	322	373	293
AT1G03400	208	257	256	302	298	285	144	174	200	47	31	34	36	29	24	124	73	73	55	66	65
AT1G03410	209	0	0	0	0	0	0	0	0	414	451	429	509	520	364	1279	959	848	988	1190	943
AT1G03440	210	0	0	0	0	0	0	0	0	212	240	223	229	241	163	872	576	533	608	784	569
AT1G03445	211	790	732	810	925	773	456	502	641	0	0	0	0	0	0	0	0	0	0	0	0
AT1G03457	212	0	0	0	0	0	0	0	0	181	254	199	219	211	180	593	410	329	390	525	365
AT1G03470	213	106	97	102	122	70	73	49	73	54	59	65	75	52	34	357	283	249	269	352	216
AT1G03475	214	268	253	229	301	204	126	161	174	85	134	119	126	118	78	621	489	421	454	556	446
AT1G03502	215	0	0	0	0	0	0	0	0	0	0	0	0	0	0	462	422	312	408	496	379
AT1G03506	216	0	0	0	0	0	0	0	0	110	123	121	151	141	87	0	0	0	0	0	0
AT1G03510	217	0	0	0	0	0	0	0	0	64	73	66	98	96	70	277	223	215	255	290	227
AT1G03520	218	0	0	0	0	0	0	0	0	116	169	146	166	155	132	652	536	421	456	592	434
AT1G03530	219	0	0	0	0	0	0	0	0	100	128	98	107	121	96	770	592	523	632	695	556
AT1G03550	220	0	0	0	0	0	0	0	0	0	0	0	0	0	0	79	64	67	62	78	59
AT1G03560	221	0	0	0	0	0	0	0	0	98	125	135	140	112	100	401	256	267	262	353	241
AT1G03590	222	0	0	0	0	0	0	0	0	600	667	639	773	797	592	1396	1122	953	1226	1436	1006
AT1G03600	223	0	0	0	0	0	0	0	0	0	0	0	0	0	0	397	311	256	302	370	261
AT1G03610	224	69	88	74	72	56	40	42	44	264	299	290	284	279	216	627	551	421	477	605	462
AT1G03610	225	69	88	74	72	56	40	42	44	54	54	59	72	79	50	627	551	421	477	605	462
AT1G03610	226	69	88	74	72	56	40	42	44	78	98	93	103	98	63	627	551	421	477	605	462
AT1G03620	227	95	100	94	127	75	66	42	51	0	0	0	0	0	0	154	150	121	112	156	117
AT1G03650	228	0	0	0	0	0	0	0	0	54	35	49	49	49	31	234	169	143	177	231	192
AT1G03680	229	0	0	0	0	0	0	0	0	172	222	175	217	206	159	902	589	581	653	795	595
AT1G03710	230	2449	2418	2193	2675	1986	1289	1481	1754	0	0	0	0	0	0	0	0	0	0	0	0
AT1G03730	231	164	159	148	124	111	67	70	89	230	229	250	252	240	201	446	340	311	322	396	296
AT1G03740	232	0	0	0	0	0	0	0	0	317	365	310	352	310	242	594	431	390	410	484	329
AT1G03743	233	0	0	0	0	0	0	0	0	391	471	417	505	505	397	938	733	597	818	1080	756
AT1G03760	234	0	0	0	0	0	0	0	0	60	69	59	82	71	58	354	278	237	298	342	250
AT1G03770	235	0	0	0	0	0	0	0	0	0	0	0	0	0	0	271	248	197	246	283	203
AT1G03780	236	0	0	0	0	0	0	0	0	51	49	31	38	41	20	381	273	231	349	386	273
AT1G03790	237	1016	981	925	1054	758	446	525	635	0	0	0	0	0	0	0	0	0	0	0	0
AT1G03800	238	0	0	0	0	0	0	0	0	77	70	56	105	93	71	215	146	159	155	210	163
AT1G03820	239	85	92	91	95	65	69	54	58	0	0	0	0	0	0	0	0	0	0	0	0
AT1G03830	240	0	0	0	0	0	0	0	0	103	110	126	141	135	98	364	301	258	306	338	253
AT1G03840	241	682	677	662	865	598	370	426	477	261	303	316	318	302	240	1269	984	850	966	1152	809
AT1G03840	242	682	677	662	865	598	370	426	477	404	492	455	479	470	326	1269	984	850	966	1152	809
AT1G03850	243	73	105	70	88	56	43	42	35	207	269	206	249	231	163	733	513	472	338	491	303
AT1G03850	244	73	105	70	88	56	43	42	35	56	46	43	73	75	49	733	513	472	338	491	303
AT1G03850	245	73	105	70	88	56	43	42	35	94	71	70	102	122	72	733	513	472	338	491	303
AT1G03860	246	0	0	0	0	0	0	0	0	436	505	438	611	625	446	950	774	626	836	962	717
AT1G03880	247	949	966	962	1067	783	502	546	735	0	0	0	0	0	0	0	0	0	0	0	0
AT1G03900	248	0	0	0	0	0	0	0	0	180	199	161	215	200	134	472	373	328	396	403	320
AT1G03905	249	0	0	0	0	0	0	0	0	72	74	74	87	97	64	421	360	329	313	406	280
AT1G03910	250	0	0	0	0	0	0	0	0	96	121	93	144	110	114	273	193	215	215	303	192
AT1G03920	251	0	0	0	0	0	0	0	0	0	0	0	0	0	0	113	100	69	126	135	92
AT1G03930	252	0	0	0	0	0	0	0	0	223	291	269	273	287	207	624	455	460	491	627	429
AT1G03935	253	0	0	0	0	0	0	0	0	175	204	197	216	191	159	543	423	342	474	532	396
AT1G03940	254	0	0	0	0	0	0	0	0	0	0	0	0	0	0	265	234	195	308	360	244
AT1G03950	255	0	0	0	0	0	0	0	0	107	125	147	143	139	113	852	650	588	696	781	561
AT1G03970	256	0	0	0	0	0	0	0	0	220	226	167	258	234	189	619	472	448	450	590	410
AT1G03980	257	0	0	0	0	0	0	0	0	62	58	55	77	71	45	317	222	214	275	325	219
AT1G03982	258	92	89	79	93	74	52	34	54	0	0	0	0	0	0	0	0	0	0	0	0
AT1G04000	259	0	0	0	0	0	0	0	0	252	280	270	311	281	235	746	580	504	584	743	546
AT1G04010	260	0	0	0	0	0	0	0	0	0	0	0	0	0	0	1044	914	784	1064	1294	909
AT1G04013	261	0	0	0	0	0	0	0	0	0	0	0	0	0	0	125	90	72	78	89	62
AT1G04030	262	0	0	0	0	0	0	0	0	0	0	0	0	0	0	329	255	242	248	320	240
AT1G04033	263	50	49	55	50	36	34	35	28	0	0	0	0	0	0	150	100	106	88	137	92
AT1G04037	264	0	0	0	0	0	0	0	0	47	52	43	56	59	31	258	194	172	221	258	180
AT1G04047	265	0	0	0	0	0	0	0	0	83	93	96	102	108	69	0	0	0	0	0	0
AT1G04050	266	0	0	0	0	0	0	0	0	112	120	125	119	127	93	1527	1186	1101	1281	1524	1180
AT1G04067	267	0	0	0	0	0	0	0	0	44	62	51	85	70	51	0	0	0	0	0	0
AT1G04070	268	0	0	0	0	0	0	0	0	200	216	201	245	205	153	0	0	0	0	0	0
AT1G04090	269	0	0	0	0	0	0	0	0	60	81	64	90	77	57	256	202	156	195	283	174
AT1G04100	270	0	0	0	0	0	0	0	0	0	0	0	0	0	0	315	276	227	232	302	220
AT1G04103	271	0	0	0	0	0	0	0	0	150	229	192	193	126	107	194	133	110	59	110	52
AT1G04120	272	0	0	0	0	0	0	0	0	0	0	0	0	0	0	515	375	366	373	454	345
AT1G04130	273	0	0	0	0	0	0	0	0	105	123	110	132	141	101	443	309	313	341	471	322
AT1G04137	274	39	56	46	69	52	28	27	25	0	0	0	0	0	0	0	0	0	0	0	0
AT1G04140	275	68	52	56	54	44	20	27	36	140	159	168	198	169	148	560	477	413	472	601	426
AT1G04150	276	0	0	0	0	0	0	0	0	0	0	0	0	0	0	408	328	278	325	398	288
AT1G04160	277	0	0	0	0	0	0	0	0	60	60	55	63	55	48	353	274	231	272	363	254
AT1G04170	278	74	58	51	55	30	29	23	26	177	185	187	214	229	146	554	430	392	457	581	436
AT1G04173	279	0	0	0	0	0	0	0	0	36	70	46	52	35	34	0	0	0	0	0	0
AT1G04180	280	340	331	373	380	293	197	197	227	0	0	0	0	0	0	0	0	0	0	0	0
AT1G04190	281	0	0	0	0	0	0	0	0	132	147	158	193	199	159	996	787	658	750	943	696
AT1G04200	282	70	69	71	40	53	42	30	31	104	106	89	117	127	86	0	0	0	0	0	0
AT1G04210	283	0	0	0	0	0	0	0	0	154	191	145	199	175	126	644	509	426	534	567	480
AT1G04220	284	884	859	963	1023	761	482	561	697	0	0	0	0	0	0	0	0	0	0	0	0
AT1G04230	285	0	0	0	0	0	0	0	0	151	165	176	172	177	145	295	200	189	254	264	231
AT1G04237	286	0	0	0	0	0	0	0	0	0	0	0	0	0	0	312	234	223	232	276	202
AT1G04240	287	0	0	0	0	0	0	0	0	152	196	136	158	145	110	232	173	145	126	161	108
AT1G04240	288	0	0	0	0	0	0	0	0	370	452	468	403	405	311	232	173	145	126	161	108
AT1G04243	289	62	80	46	60	36	34	28	42	0	0	0	0	0	0	0	0	0	0	0	0
AT1G04250	290	770	735	796	911	828	539	530	646	390	445	410	391	384	328	661	513	468	389	494	362
AT1G04253	291	0	0	0	0	0	0	0	0	42	55	38	48	57	28	0	0	0	0	0	0
AT1G04260	292	133	131	149	134	99	72	59	90	353	428	374	452	435	321	1127	886	740	968	1121	897
AT1G04260	293	133	131	149	134	99	72	59	90	91	100	89	131	89	80	1127	886	740	968	1121	897
AT1G04263	294	0	0	0	0	0	0	0	0	189	196	193	259	222	182	0	0	0	0	0	0
AT1G04267	295	0	0	0	0	0	0	0	0	0	0	0	0	0	0	651	468	421	570	673	489
AT1G04270	296	133	144	157	121	132	80	109	111	0	0	0	0	0	0	0	0	0	0	0	0
AT1G04280	297	0	0	0	0	0	0	0	0	233	295	273	220	238	173	493	347	318	251	337	215
AT1G04283	298	1016	967	948	1146	840	595	596	755	0	0	0	0	0	0	0	0	0	0	0	0
AT1G04287	299	0	0	0	0	0	0	0	0	0	0	0	0	0	0	445	296	273	331	439	305
AT1G04290	300	0	0	0	0	0	0	0	0	259	245	253	259	272	200	486	395	337	356	459	363
AT1G04300	301	0	0	0	0	0	0	0	0	170	227	198	215	212	171	657	511	404	534	567	409
AT1G04310	302	0	0	0	0	0	0	0	0	156	157	136	176	156	123	691	539	488	571	688	525
AT1G04333	303	74	99	80	91	76	56	50	54	0	0	0	0	0	0	0	0	0	0	0	0
AT1G04340	304	0	0	0	0	0	0	0	0	296	304	303	345	361	241	507	371	331	367	472	355
AT1G04347	305	0	0	0	0	0	0	0	0	251	339	275	371	324	250	1262	1022	871	1031	1303	942
AT1G04357	306	0	0	0	0	0	0	0	0	49	44	51	61	59	35	197	182	151	176	209	156
AT1G04360	307	0	0	0	0	0	0	0	0	330	420	362	472	472	346	909	711	514	739	852	642
AT1G04370	308	264	292	304	338	266	198	166	218	0	0	0	0	0	0	0	0	0	0	0	0
AT1G04373	309	2774	2951	2951	3403	2599	1692	1765	2302	0	0	0	0	0	0	0	0	0	0	0	0
AT1G04380	310	0	0	0	0	0	0	0	0	0	0	0	0	0	0	86	88	55	80	100	61
AT1G04390	311	0	0	0	0	0	0	0	0	98	126	94	128	105	85	492	371	333	373	470	391
AT1G04397	312	222	232	210	187	128	117	115	136	509	665	565	671	615	505	0	0	0	0	0	0
AT1G04400	313	0	0	0	0	0	0	0	0	245	291	274	287	318	222	504	370	329	340	412	337
AT1G04403	314	846	881	858	1056	860	580	567	734	0	0	0	0	0	0	0	0	0	0	0	0
AT1G04407	315	89	83	99	83	64	43	35	36	0	0	0	0	0	0	0	0	0	0	0	0
AT1G04410	316	0	0	0	0	0	0	0	0	255	237	247	313	306	232	859	673	550	623	823	603
AT1G04423	317	0	0	0	0	0	0	0	0	149	167	141	161	196	137	384	342	300	362	429	350
AT1G04427	318	0	0	0	0	0	0	0	0	0	0	0	0	0	0	562	450	415	457	551	387
AT1G04430	319	0	0	0	0	0	0	0	0	327	387	324	431	408	306	748	589	501	604	785	618
AT1G04433	320	0	0	0	0	0	0	0	0	44	34	38	64	63	61	0	0	0	0	0	0
AT1G04440	321	0	0	0	0	0	0	0	0	484	602	597	652	631	462	902	675	569	595	778	592
AT1G04443	322	2007	2185	2193	2557	1943	1370	1357	1713	0	0	0	0	0	0	0	0	0	0	0	0
AT1G04445	323	723	772	825	899	705	474	472	599	0	0	0	0	0	0	0	0	0	0	0	0
AT1G04447	324	94	69	63	81	58	44	41	53	0	0	0	0	0	0	0	0	0	0	0	0
AT1G04453	325	202	196	159	179	124	87	91	105	0	0	0	0	0	0	0	0	0	0	0	0
AT1G04463	326	0	0	0	0	0	0	0	0	0	0	0	0	0	0	375	299	294	341	400	288
AT1G04473	327	0	0	0	0	0	0	0	0	196	213	200	237	250	195	0	0	0	0	0	0
AT1G04477	328	0	0	0	0	0	0	0	0	288	346	268	354	357	271	839	666	559	757	821	596
AT1G04483	329	0	0	0	0	0	0	0	0	40	34	32	46	40	30	0	0	0	0	0	0
AT1G04487	330	0	0	0	0	0	0	0	0	46	46	38	31	34	26	278	205	193	179	198	137
AT1G04490	331	65	85	87	89	52	29	34	38	79	79	79	86	96	98	110	82	65	103	104	69
AT1G04500	332	201	203	212	228	183	139	120	151	0	0	0	0	0	0	0	0	0	0	0	0
AT1G04503	333	0	0	0	0	0	0	0	0	101	95	102	100	91	60	978	743	677	740	866	729
AT1G04510	334	0	0	0	0	0	0	0	0	121	146	145	155	136	127	413	317	305	346	435	333
AT1G04520	335	0	0	0	0	0	0	0	0	61	47	39	62	54	49	952	769	663	861	1018	755
AT1G04520	336	0	0	0	0	0	0	0	0	663	800	697	882	857	653	952	769	663	861	1018	755
AT1G04523	337	0	0	0	0	0	0	0	0	308	338	306	316	335	258	0	0	0	0	0	0
AT1G04530	338	79	78	70	71	47	32	35	46	0	0	0	0	0	0	544	370	350	405	489	372
AT1G04537	339	0	0	0	0	0	0	0	0	168	186	144	230	224	163	558	483	378	539	578	466
AT1G04540	340	0	0	0	0	0	0	0	0	156	165	131	193	173	150	646	511	433	546	656	465
AT1G04550	341	0	0	0	0	0	0	0	0	147	151	131	165	153	135	371	278	274	306	401	245
AT1G04555	342	0	0	0	0	0	0	0	0	214	223	186	210	211	173	485	378	347	382	452	358
AT1G04560	343	179	163	196	214	125	89	100	121	0	0	0	0	0	0	0	0	0	0	0	0
AT1G04567	344	0	0	0	0	0	0	0	0	135	153	138	191	157	111	521	415	326	463	530	410
AT1G04570	345	0	0	0	0	0	0	0	0	70	50	59	68	64	54	393	282	274	357	410	330
AT1G04570	346	0	0	0	0	0	0	0	0	70	50	59	68	64	54	75	56	59	40	58	37
AT1G04573	347	43	42	57	52	48	40	48	39	65	65	62	121	97	99	0	0	0	0	0	0
AT1G04573	348	43	42	57	52	48	40	48	39	87	99	93	173	146	128	0	0	0	0	0	0
AT1G04590	349	0	0	0	0	0	0	0	0	131	108	128	118	130	95	696	500	499	585	642	448
AT1G04597	350	0	0	0	0	0	0	0	0	363	376	377	377	328	269	0	0	0	0	0	0
AT1G04610	351	123	118	124	136	116	73	78	110	54	59	37	44	38	30	431	341	333	228	304	234
AT1G04610	352	84	87	90	123	109	61	50	57	54	59	37	44	38	30	431	341	333	228	304	234
AT1G04620	353	60	44	51	60	46	28	25	50	0	0	0	0	0	0	299	216	162	226	263	186
AT1G04623	354	214	256	270	259	209	123	137	197	0	0	0	0	0	0	0	0	0	0	0	0
AT1G04625	355	145	136	126	160	151	90	70	115	0	0	0	0	0	0	0	0	0	0	0	0
AT1G04630	356	0	0	0	0	0	0	0	0	274	377	298	370	372	274	1529	1056	996	1101	1414	1003
AT1G04647	357	0	0	0	0	0	0	0	0	383	471	393	405	352	315	614	483	408	454	586	427
AT1G04650	358	0	0	0	0	0	0	0	0	0	0	0	0	0	0	372	302	264	347	367	257
AT1G04653	359	158	137	140	132	110	64	79	101	765	926	790	534	564	412	0	0	0	0	0	0
AT1G04657	360	0	0	0	0	0	0	0	0	348	446	352	430	375	321	420	334	299	370	450	361
AT1G04673	361	42	46	56	56	48	49	32	37	57	44	59	76	63	56	0	0	0	0	0	0
AT1G04673	362	42	46	56	56	48	49	32	37	80	109	92	128	112	101	0	0	0	0	0	0
AT1G04677	363	246	246	267	286	236	119	151	221	0	0	0	0	0	0	0	0	0	0	0	0
AT1G04680	364	114	126	129	158	127	70	91	103	133	107	109	138	131	102	608	427	370	589	689	497
AT1G04680	365	114	126	129	158	127	70	91	103	255	280	272	351	332	268	608	427	370	589	689	497
AT1G04687	366	127	113	112	111	83	59	53	71	0	0	0	0	0	0	0	0	0	0	0	0
AT1G04690	367	270	256	260	313	204	152	161	182	245	247	259	304	293	272	724	581	470	594	723	569
AT1G04700	368	0	0	0	0	0	0	0	0	0	0	0	0	0	0	139	90	93	131	142	108
AT1G04703	369	746	815	843	950	862	597	607	736	0	0	0	0	0	0	0	0	0	0	0	0
AT1G04710	370	0	0	0	0	0	0	0	0	0	0	0	0	0	0	216	168	144	188	223	163
AT1G04713	371	0	0	0	0	0	0	0	0	106	107	94	110	108	96	467	398	311	394	524	349
AT1G04717	372	174	143	169	161	132	95	89	108	0	0	0	0	0	0	0	0	0	0	0	0
AT1G04730	373	0	0	0	0	0	0	0	0	0	0	0	0	0	0	350	263	241	291	354	268
AT1G04737	374	0	0	0	0	0	0	0	0	87	115	71	114	100	105	0	0	0	0	0	0
AT1G04750	375	0	0	0	0	0	0	0	0	135	186	180	214	204	152	0	0	0	0	0	0
AT1G04753	376	0	0	0	0	0	0	0	0	35	48	35	46	41	31	0	0	0	0	0	0
AT1G04753	377	0	0	0	0	0	0	0	0	45	72	44	53	45	41	0	0	0	0	0	0
AT1G04753	378	0	0	0	0	0	0	0	0	63	99	78	98	78	72	0	0	0	0	0	0
AT1G04753	379	0	0	0	0	0	0	0	0	70	78	88	78	68	55	0	0	0	0	0	0
AT1G04760	380	0	0	0	0	0	0	0	0	0	0	0	0	0	0	207	180	159	216	230	173
AT1G04770	381	98	73	93	69	53	33	20	34	212	258	253	267	298	200	1005	769	622	635	796	599
AT1G04773	382	0	0	0	0	0	0	0	0	444	535	515	606	611	445	1137	902	717	999	1174	877
AT1G04780	383	0	0	0	0	0	0	0	0	162	206	188	229	220	157	674	467	400	514	641	404
AT1G04783	384	211	228	200	219	205	132	144	143	38	48	42	51	73	55	178	134	121	154	203	142
AT1G04787	385	28	34	47	33	35	26	24	29	0	0	0	0	0	0	0	0	0	0	0	0
AT1G04790	386	0	0	0	0	0	0	0	0	109	108	94	115	137	92	196	163	143	172	225	140
AT1G04793	387	92	114	101	108	94	51	56	65	277	371	334	291	289	202	0	0	0	0	0	0
AT1G04797	388	0	0	0	0	0	0	0	0	63	52	53	74	74	58	0	0	0	0	0	0
AT1G04803	389	0	0	0	0	0	0	0	0	0	0	0	0	0	0	256	189	182	202	255	159
AT1G04807	390	0	0	0	0	0	0	0	0	113	157	135	192	144	145	290	232	203	237	292	190
AT1G04810	391	0	0	0	0	0	0	0	0	89	120	70	111	111	88	497	372	332	376	444	367
AT1G04813	392	522	473	507	606	502	310	379	467	0	0	0	0	0	0	0	0	0	0	0	0
AT1G04817	393	0	0	0	0	0	0	0	0	164	212	189	272	234	222	0	0	0	0	0	0
AT1G04820	394	0	0	0	0	0	0	0	0	127	123	104	173	154	125	522	407	311	414	504	367
AT1G04823	395	0	0	0	0	0	0	0	0	260	364	240	329	333	294	1072	815	727	811	1052	738
AT1G04830	396	0	0	0	0	0	0	0	0	124	176	148	189	172	135	584	436	364	466	527	391
AT1G04837	397	0	0	0	0	0	0	0	0	0	0	0	0	0	0	431	324	283	355	397	352
AT1G04840	398	0	0	0	0	0	0	0	0	0	0	0	0	0	0	267	223	194	231	278	211
AT1G04850	399	0	0	0	0	0	0	0	0	91	114	112	136	119	93	326	242	217	290	317	258
AT1G04853	400	0	0	0	0	0	0	0	0	50	45	58	35	45	37	101	102	68	57	64	40
AT1G04860	401	0	0	0	0	0	0	0	0	118	133	138	139	121	114	472	338	285	322	442	290
AT1G04863	402	191	175	172	182	137	86	99	131	499	594	499	693	676	501	0	0	0	0	0	0
AT1G04870	403	0	0	0	0	0	0	0	0	62	71	65	82	74	50	401	328	231	375	417	311
AT1G04873	404	0	0	0	0	0	0	0	0	75	100	78	120	107	70	393	278	248	309	407	322
AT1G04883	405	0	0	0	0	0	0	0	0	146	174	136	167	170	118	439	328	309	363	452	327
AT1G04900	406	0	0	0	0	0	0	0	0	87	95	93	121	128	106	333	268	233	298	401	271
AT1G04910	407	0	0	0	0	0	0	0	0	107	97	85	128	122	81	320	262	223	279	312	231
AT1G04913	408	0	0	0	0	0	0	0	0	269	321	263	354	355	271	0	0	0	0	0	0
AT1G04930	409	0	0	0	0	0	0	0	0	139	163	150	221	158	139	794	566	583	580	787	607
AT1G04937	410	2134	2247	2168	2482	1963	1336	1362	1674	0	0	0	0	0	0	0	0	0	0	0	0
AT1G04945	411	0	0	0	0	0	0	0	0	110	115	119	168	134	99	379	309	277	351	459	285
AT1G04950	412	0	0	0	0	0	0	0	0	72	91	89	110	100	78	480	327	316	310	402	313
AT1G04957	413	464	521	513	582	417	322	336	402	0	0	0	0	0	0	0	0	0	0	0	0
AT1G04960	414	0	0	0	0	0	0	0	0	295	311	272	350	337	296	1139	808	737	817	1040	711
AT1G04963	415	38	35	30	34	36	27	17	27	0	0	0	0	0	0	0	0	0	0	0	0
AT1G04963	416	58	52	55	67	59	26	19	34	0	0	0	0	0	0	0	0	0	0	0	0
AT1G04967	417	615	634	665	731	606	423	391	477	122	123	105	97	88	81	0	0	0	0	0	0
AT1G04980	418	0	0	0	0	0	0	0	0	132	141	122	158	146	116	450	325	294	410	536	349
AT1G04985	419	0	0	0	0	0	0	0	0	240	275	277	299	325	252	710	514	445	592	731	503
AT1G04987	420	205	206	229	260	196	167	140	185	0	0	0	0	0	0	0	0	0	0	0	0
AT1G04990	421	59	60	56	66	49	46	31	43	90	105	91	122	120	102	489	343	323	322	401	310
AT1G04997	422	77	51	73	81	47	35	31	42	0	0	0	0	0	0	0	0	0	0	0	0
AT1G05000	423	0	0	0	0	0	0	0	0	309	363	365	287	272	205	843	625	583	467	710	421
AT1G05003	424	137	127	86	120	91	63	51	78	0	0	0	0	0	0	0	0	0	0	0	0
AT1G05007	425	0	0	0	0	0	0	0	0	1036	1286	1070	1250	1204	934	0	0	0	0	0	0
AT1G05007	426	0	0	0	0	0	0	0	0	263	318	261	301	275	204	0	0	0	0	0	0
AT1G05010	427	0	0	0	0	0	0	0	0	86	93	83	105	97	89	517	411	366	342	451	327
AT1G05013	428	0	0	0	0	0	0	0	0	670	828	769	736	797	564	0	0	0	0	0	0
AT1G05017	429	0	0	0	0	0	0	0	0	415	480	418	376	404	319	337	287	261	279	351	257
AT1G05020	430	0	0	0	0	0	0	0	0	0	0	0	0	0	0	249	188	165	166	199	126
AT1G05027	431	2381	2298	2485	2765	2214	1501	1591	1825	0	0	0	0	0	0	0	0	0	0	0	0
AT1G05030	432	0	0	0	0	0	0	0	0	75	78	72	104	97	79	286	221	205	228	280	213
AT1G05037	433	38	64	65	52	40	29	51	32	0	0	0	0	0	0	0	0	0	0	0	0
AT1G05043	434	0	0	0	0	0	0	0	0	128	180	161	175	198	145	0	0	0	0	0	0
AT1G05053	435	1791	1716	1709	1832	1504	1063	1099	1415	0	0	0	0	0	0	0	0	0	0	0	0
AT1G05055	436	0	0	0	0	0	0	0	0	143	171	168	204	189	143	545	416	341	384	529	380
AT1G05060	437	0	0	0	0	0	0	0	0	64	82	70	55	59	45	284	218	201	182	272	166
AT1G05065	438	0	0	0	0	0	0	0	0	141	187	178	181	175	111	656	534	408	451	531	360
AT1G05067	439	751	874	830	960	608	436	434	550	93	146	125	138	142	112	0	0	0	0	0	0
AT1G05070	440	466	443	430	522	398	263	275	347	121	138	112	196	161	119	469	383	315	347	438	319
AT1G05077	441	0	0	0	0	0	0	0	0	122	149	141	106	114	81	450	298	277	210	292	180
AT1G05087	442	0	0	0	0	0	0	0	0	48	53	40	43	33	30	0	0	0	0	0	0
AT1G05093	443	0	0	0	0	0	0	0	0	108	100	88	141	115	101	628	480	422	487	595	454
AT1G05093	444	0	0	0	0	0	0	0	0	12	22	25	32	24	25	628	480	422	487	595	454
AT1G05097	445	1939	1926	1992	2241	1884	1235	1356	1618	0	0	0	0	0	0	0	0	0	0	0	0
AT1G05100	446	0	0	0	0	0	0	0	0	73	100	88	76	80	70	270	221	193	192	244	190
AT1G05107	447	0	0	0	0	0	0	0	0	72	74	56	106	86	67	0	0	0	0	0	0
AT1G05113	448	0	0	0	0	0	0	0	0	0	0	0	0	0	0	252	232	168	207	264	162
AT1G05120	449	0	0	0	0	0	0	0	0	141	160	124	162	149	120	297	258	208	252	311	238
AT1G05127	450	0	0	0	0	0	0	0	0	433	446	425	412	385	295	0	0	0	0	0	0
AT1G05133	451	0	0	0	0	0	0	0	0	42	35	34	56	44	37	0	0	0	0	0	0
AT1G05137	452	0	0	0	0	0	0	0	0	876	933	827	1041	1018	801	2613	1960	1715	2115	2625	1918
AT1G05140	453	331	321	311	384	298	226	233	257	54	68	64	64	60	57	535	454	396	463	544	414
AT1G05147	454	0	0	0	0	0	0	0	0	0	0	0	0	0	0	381	266	244	152	193	145
AT1G05150	455	0	0	0	0	0	0	0	0	195	239	202	212	240	199	693	579	494	548	695	519
AT1G05160	456	0	0	0	0	0	0	0	0	159	166	163	219	211	165	275	191	182	261	286	214
AT1G05163	457	0	0	0	0	0	0	0	0	410	434	371	506	509	411	788	609	532	721	863	582
AT1G05170	458	0	0	0	0	0	0	0	0	323	345	313	409	375	292	937	789	610	815	986	752
AT1G05173	459	47	56	91	70	69	38	37	50	54	61	52	90	79	53	0	0	0	0	0	0
AT1G05173	460	687	726	819	905	734	497	528	621	54	61	52	90	79	53	0	0	0	0	0	0
AT1G05173	461	47	56	91	70	69	38	37	50	54	65	49	63	57	26	0	0	0	0	0	0
AT1G05173	462	687	726	819	905	734	497	528	621	54	65	49	63	57	26	0	0	0	0	0	0
AT1G05180	463	0	0	0	0	0	0	0	0	121	142	141	149	160	133	303	251	185	220	309	230
AT1G05190	464	0	0	0	0	0	0	0	0	82	96	86	105	115	86	418	320	315	328	411	303
AT1G05193	465	0	0	0	0	0	0	0	0	131	137	132	120	120	116	482	356	335	333	396	314
AT1G05197	466	0	0	0	0	0	0	0	0	395	433	370	428	428	360	845	638	567	640	836	597
AT1G05197	467	0	0	0	0	0	0	0	0	60	85	70	100	97	65	845	638	567	640	836	597
AT1G05200	468	0	0	0	0	0	0	0	0	119	108	125	128	117	77	405	348	263	236	312	218
AT1G05203	469	0	0	0	0	0	0	0	0	454	522	472	583	563	431	0	0	0	0	0	0
AT1G05207	470	0	0	0	0	0	0	0	0	94	136	104	143	116	121	743	633	555	595	791	568
AT1G05213	471	113	90	94	93	63	39	41	61	537	666	545	627	633	478	0	0	0	0	0	0
AT1G05220	472	0	0	0	0	0	0	0	0	74	82	84	88	82	74	0	0	0	0	0	0
AT1G05227	473	0	0	0	0	0	0	0	0	241	313	241	280	287	262	822	608	477	659	757	525
AT1G05230	474	1076	1099	1059	1221	1034	634	699	885	0	0	0	0	0	0	0	0	0	0	0	0
AT1G05233	475	209	176	198	251	170	122	116	125	0	0	0	0	0	0	0	0	0	0	0	0
AT1G05237	476	149	150	144	162	126	86	74	103	0	0	0	0	0	0	0	0	0	0	0	0
AT1G05243	477	0	0	0	0	0	0	0	0	82	98	94	103	124	71	330	249	228	270	296	246
AT1G05247	478	0	0	0	0	0	0	0	0	220	252	245	270	259	206	1458	1092	967	1266	1548	1098
AT1G05253	479	0	0	0	0	0	0	0	0	78	93	80	104	98	76	527	400	343	357	445	343
AT1G05260	480	340	384	387	436	337	220	231	275	0	0	0	0	0	0	0	0	0	0	0	0
AT1G05267	481	0	0	0	0	0	0	0	0	83	112	103	124	143	113	0	0	0	0	0	0
AT1G05270	482	0	0	0	0	0	0	0	0	191	198	190	216	184	169	344	270	251	288	343	246
AT1G05273	483	0	0	0	0	0	0	0	0	0	0	0	0	0	0	589	428	380	501	562	440
AT1G05280	484	0	0	0	0	0	0	0	0	124	144	130	188	133	116	345	225	219	319	349	204
AT1G05283	485	0	0	0	0	0	0	0	0	467	561	529	536	514	370	712	528	499	477	656	438
AT1G05287	486	0	0	0	0	0	0	0	0	88	110	113	117	122	94	286	203	203	218	286	208
AT1G05297	487	0	0	0	0	0	0	0	0	101	103	112	95	79	71	439	317	292	371	450	259
AT1G05300	488	0	0	0	0	0	0	0	0	102	105	112	85	98	64	580	404	353	250	372	229
AT1G05300	489	0	0	0	0	0	0	0	0	127	129	137	131	130	114	580	404	353	250	372	229
AT1G05300	490	0	0	0	0	0	0	0	0	41	64	45	39	34	30	580	404	353	250	372	229
AT1G05303	491	0	0	0	0	0	0	0	0	102	127	122	140	121	116	494	374	343	354	448	301
AT1G05317	492	0	0	0	0	0	0	0	0	83	109	92	82	93	68	0	0	0	0	0	0
AT1G05323	493	0	0	0	0	0	0	0	0	79	90	73	99	89	89	426	365	288	353	466	340
AT1G05333	494	0	0	0	0	0	0	0	0	100	113	100	113	120	96	435	334	307	347	406	319
AT1G05347	495	0	0	0	0	0	0	0	0	0	0	0	0	0	0	943	701	597	601	772	521
AT1G05350	496	0	0	0	0	0	0	0	0	194	273	233	311	259	231	979	738	665	710	962	670
AT1G05357	497	0	0	0	0	0	0	0	0	86	98	78	117	113	81	675	570	491	586	689	514
AT1G05360	498	67	46	48	45	34	27	26	35	0	0	0	0	0	0	0	0	0	0	0	0
AT1G05370	499	127	142	145	164	126	64	83	112	96	97	101	107	106	74	133	97	95	93	109	85
AT1G05370	500	127	142	145	164	126	64	83	112	96	97	101	107	106	74	93	72	88	88	97	75
AT1G05373	501	72	52	62	57	42	32	25	36	0	0	0	0	0	0	0	0	0	0	0	0
AT1G05377	502	0	0	0	0	0	0	0	0	565	660	610	741	710	507	1710	1357	1157	1501	1913	1355
AT1G05380	503	138	135	111	113	96	65	63	103	85	86	79	76	88	81	489	365	326	344	455	343
AT1G05383	504	510	577	542	627	460	295	327	397	35	41	42	48	40	32	0	0	0	0	0	0
AT1G05385	505	0	0	0	0	0	0	0	0	112	155	141	140	140	130	701	544	432	496	655	415
AT1G05387	506	345	348	366	413	385	234	252	292	0	0	0	0	0	0	0	0	0	0	0	0
AT1G05397	507	0	0	0	0	0	0	0	0	44	56	43	55	54	41	325	259	261	269	328	244
AT1G05407	508	1314	1277	1320	1512	1250	849	849	1037	0	0	0	0	0	0	0	0	0	0	0	0
AT1G05410	509	30	31	61	44	35	22	19	19	100	121	100	109	136	82	355	261	276	318	385	284
AT1G05417	510	0	0	0	0	0	0	0	0	622	720	637	773	760	605	2260	1651	1469	1808	2145	1644
AT1G05420	511	0	0	0	0	0	0	0	0	45	56	45	60	55	47	214	184	148	157	189	142
AT1G05430	512	0	0	0	0	0	0	0	0	168	214	174	206	176	146	563	407	371	459	535	430
AT1G05440	513	0	0	0	0	0	0	0	0	0	0	0	0	0	0	191	164	136	201	232	139
AT1G05447	514	559	557	624	714	565	333	383	440	102	126	104	84	85	62	0	0	0	0	0	0
AT1G05450	515	71	69	67	77	55	30	32	48	0	0	0	0	0	0	0	0	0	0	0	0
AT1G05453	516	0	0	0	0	0	0	0	0	203	241	208	190	207	165	499	351	353	377	443	331
AT1G05460	517	0	0	0	0	0	0	0	0	41	56	37	54	42	34	234	204	154	243	274	175
AT1G05463	518	0	0	0	0	0	0	0	0	185	232	189	267	217	220	416	371	239	343	429	298
AT1G05467	519	0	0	0	0	0	0	0	0	169	193	191	210	196	159	302	281	240	308	364	263
AT1G05470	520	0	0	0	0	0	0	0	0	84	74	85	116	119	83	390	321	281	392	506	379
AT1G05473	521	0	0	0	0	0	0	0	0	166	158	153	176	169	145	0	0	0	0	0	0
AT1G05477	522	80	65	63	58	41	34	42	30	0	0	0	0	0	0	0	0	0	0	0	0
AT1G05483	523	128	123	107	104	79	41	55	62	0	0	0	0	0	0	0	0	0	0	0	0
AT1G05487	524	110	97	103	116	81	51	60	80	0	0	0	0	0	0	0	0	0	0	0	0
AT1G05490	525	0	0	0	0	0	0	0	0	0	0	0	0	0	0	359	295	269	284	385	267
AT1G05497	526	0	0	0	0	0	0	0	0	46	41	34	50	34	43	0	0	0	0	0	0
AT1G05500	527	0	0	0	0	0	0	0	0	173	229	167	207	201	156	509	361	317	394	405	339
AT1G05507	528	124	106	108	104	82	61	58	56	0	0	0	0	0	0	0	0	0	0	0	0
AT1G05510	529	129	137	173	175	145	108	95	121	0	0	0	0	0	0	0	0	0	0	0	0
AT1G05517	530	0	0	0	0	0	0	0	0	613	708	625	846	891	641	1506	1136	972	1457	1673	1191
AT1G05520	531	0	0	0	0	0	0	0	0	165	173	156	170	160	159	871	652	526	616	774	548
AT1G05523	532	0	0	0	0	0	0	0	0	0	0	0	0	0	0	329	206	218	185	247	162
AT1G05527	533	819	849	771	962	798	505	482	575	0	0	0	0	0	0	0	0	0	0	0	0
AT1G05533	534	0	0	0	0	0	0	0	0	119	138	106	128	131	117	0	0	0	0	0	0
AT1G05533	535	0	0	0	0	0	0	0	0	28	51	32	35	33	32	0	0	0	0	0	0
AT1G05540	536	59	65	74	70	65	35	58	42	0	0	0	0	0	0	0	0	0	0	0	0
AT1G05550	537	212	230	228	282	218	132	155	213	0	0	0	0	0	0	0	0	0	0	0	0
AT1G05560	538	0	0	0	0	0	0	0	0	50	45	32	41	41	29	403	275	252	228	291	206
AT1G05563	539	0	0	0	0	0	0	0	0	457	541	505	559	465	391	1053	805	720	844	1102	734
AT1G05567	540	139	139	185	164	123	76	83	102	0	0	0	0	0	0	0	0	0	0	0	0
AT1G05570	541	0	0	0	0	0	0	0	0	0	0	0	0	0	0	624	495	436	379	517	366
AT1G05575	542	0	0	0	0	0	0	0	0	0	0	0	0	0	0	366	262	239	230	280	213
AT1G05577	543	824	796	811	868	664	422	465	519	0	0	0	0	0	0	105	121	86	81	121	80
AT1G05587	544	1548	1600	1661	1869	1560	1082	1061	1368	0	0	0	0	0	0	0	0	0	0	0	0
AT1G05590	545	0	0	0	0	0	0	0	0	161	194	182	208	227	177	496	413	348	513	524	390
AT1G05600	546	0	0	0	0	0	0	0	0	80	85	94	96	113	63	278	223	231	218	301	202
AT1G05607	547	0	0	0	0	0	0	0	0	469	570	519	665	716	503	688	569	471	535	712	458
AT1G05617	548	337	312	303	351	253	182	181	220	0	0	0	0	0	0	0	0	0	0	0	0
AT1G05620	549	0	0	0	0	0	0	0	0	103	119	108	180	151	107	385	295	271	333	364	293
AT1G05627	550	954	996	1003	1130	918	620	657	773	0	0	0	0	0	0	0	0	0	0	0	0
AT1G05630	551	0	0	0	0	0	0	0	0	0	0	0	0	0	0	509	385	321	377	493	350
AT1G05640	552	0	0	0	0	0	0	0	0	127	154	127	166	179	155	485	347	345	426	521	338
AT1G05647	553	328	350	348	405	363	215	208	245	756	998	804	906	867	671	0	0	0	0	0	0
AT1G05650	554	0	0	0	0	0	0	0	0	35	32	52	32	24	21	0	0	0	0	0	0
AT1G05653	555	608	663	675	782	656	442	433	523	0	0	0	0	0	0	0	0	0	0	0	0
AT1G05660	556	0	0	0	0	0	0	0	0	51	48	59	42	55	40	0	0	0	0	0	0
AT1G05663	557	0	0	0	0	0	0	0	0	531	649	533	490	489	396	0	0	0	0	0	0
AT1G05670	558	0	0	0	0	0	0	0	0	46	46	36	49	55	43	410	335	297	334	411	295
AT1G05680	559	0	0	0	0	0	0	0	0	84	103	87	104	100	54	479	354	298	384	434	283
AT1G05687	560	0	0	0	0	0	0	0	0	0	0	0	0	0	0	599	490	417	582	696	500
AT1G05690	561	0	0	0	0	0	0	0	0	44	54	50	41	41	30	218	158	122	141	209	111
AT1G05693	562	2863	2803	2837	3364	2816	1829	1927	2430	0	0	0	0	0	0	0	0	0	0	0	0
AT1G05697	563	0	0	0	0	0	0	0	0	44	35	43	46	40	45	0	0	0	0	0	0
AT1G05703	564	0	0	0	0	0	0	0	0	0	0	0	0	0	0	494	394	369	349	449	319
AT1G05707	565	0	0	0	0	0	0	0	0	158	184	157	205	184	166	448	351	325	351	422	290
AT1G05710	566	0	0	0	0	0	0	0	0	442	527	514	413	420	323	944	689	604	533	690	496
AT1G05717	567	169	159	231	189	193	116	123	136	0	0	0	0	0	0	0	0	0	0	0	0
AT1G05720	568	0	0	0	0	0	0	0	0	283	316	317	330	357	272	736	587	450	636	740	590
AT1G05723	569	0	0	0	0	0	0	0	0	295	312	294	327	301	249	556	443	416	459	620	428
AT1G05727	570	0	0	0	0	0	0	0	0	188	234	184	171	175	151	454	356	302	304	380	238
AT1G05750	571	0	0	0	0	0	0	0	0	19	41	39	55	37	38	293	214	197	232	264	186
AT1G05753	572	0	0	0	0	0	0	0	0	137	169	145	118	107	93	253	196	167	103	166	120
AT1G05757	573	0	0	0	0	0	0	0	0	108	113	101	110	110	80	257	232	191	232	292	202
AT1G05763	574	0	0	0	0	0	0	0	0	176	193	160	203	210	147	425	345	268	337	367	303
AT1G05767	575	0	0	0	0	0	0	0	0	166	179	183	216	220	162	0	0	0	0	0	0
AT1G05773	576	0	0	0	0	0	0	0	0	161	183	164	208	199	156	533	388	334	481	552	387
AT1G05785	577	0	0	0	0	0	0	0	0	173	200	215	210	216	136	0	0	0	0	0	0
AT1G05790	578	0	0	0	0	0	0	0	0	56	66	53	68	70	56	418	296	303	325	357	298
AT1G05793	579	2222	2093	2231	2590	2133	1456	1491	1814	0	0	0	0	0	0	0	0	0	0	0	0
AT1G05797	580	215	224	289	285	212	128	142	178	0	0	0	0	0	0	0	0	0	0	0	0
AT1G05800	581	965	998	953	1061	913	614	653	797	0	0	0	0	0	0	0	0	0	0	0	0
AT1G05805	582	0	0	0	0	0	0	0	0	308	330	279	411	463	322	442	349	315	341	474	295
AT1G05813	583	177	188	184	265	169	110	110	151	0	0	0	0	0	0	0	0	0	0	0	0
AT1G05817	584	787	824	836	1009	715	519	509	582	0	0	0	0	0	0	0	0	0	0	0	0
AT1G05820	585	0	0	0	0	0	0	0	0	0	0	0	0	0	0	123	95	66	126	171	122
AT1G05823	586	4984	4922	5113	5975	5164	3475	3504	4248	0	0	0	0	0	0	0	0	0	0	0	0
AT1G05830	587	0	0	0	0	0	0	0	0	134	119	128	152	162	100	571	452	374	452	546	451
AT1G05840	588	0	0	0	0	0	0	0	0	121	133	126	153	142	106	377	272	266	320	384	282
AT1G05843	589	239	267	239	303	223	166	152	220	0	0	0	0	0	0	0	0	0	0	0	0
AT1G05850	590	0	0	0	0	0	0	0	0	322	357	297	344	346	259	1336	1007	787	1003	1195	906
AT1G05863	591	654	640	625	725	587	392	430	542	0	0	0	0	0	0	0	0	0	0	0	0
AT1G05870	592	64	86	71	81	55	38	38	43	174	188	197	240	222	169	647	546	464	573	693	461
AT1G05890	593	0	0	0	0	0	0	0	0	138	146	146	175	159	108	628	490	419	518	586	423
AT1G05893	594	488	495	529	591	483	296	320	388	0	0	0	0	0	0	0	0	0	0	0	0
AT1G05900	595	0	0	0	0	0	0	0	0	131	137	124	156	170	123	423	314	275	338	433	326
AT1G05907	596	0	0	0	0	0	0	0	0	287	328	261	327	350	242	494	398	378	380	564	376
AT1G05910	597	0	0	0	0	0	0	0	0	0	0	0	0	0	0	181	127	106	138	182	129
AT1G05937	598	1558	1646	1567	1775	1388	924	922	1191	312	351	369	428	425	345	0	0	0	0	0	0
AT1G05940	599	0	0	0	0	0	0	0	0	0	0	0	0	0	0	401	285	287	359	381	286
AT1G05950	600	0	0	0	0	0	0	0	0	0	0	0	0	0	0	376	269	218	311	353	289
AT1G05957	601	948	917	1029	1184	998	680	635	915	0	0	0	0	0	0	0	0	0	0	0	0
AT1G05960	602	0	0	0	0	0	0	0	0	138	169	172	175	199	132	526	355	338	367	473	338
AT1G05967	603	565	557	581	665	541	363	352	509	0	0	0	0	0	0	0	0	0	0	0	0
AT1G05970	604	0	0	0	0	0	0	0	0	115	148	105	147	133	130	342	247	247	296	349	227
AT1G05973	605	0	0	0	0	0	0	0	0	446	519	458	570	591	413	428	313	308	353	426	323
AT1G05983	606	0	0	0	0	0	0	0	0	0	0	0	0	0	0	393	341	282	346	454	321
AT1G05993	607	0	0	0	0	0	0	0	0	320	363	322	402	411	327	567	468	424	506	619	453
AT1G05997	608	52	53	70	66	51	50	37	45	0	0	0	0	0	0	0	0	0	0	0	0
AT1G06000	609	0	0	0	0	0	0	0	0	412	498	391	490	498	374	1495	1047	941	1102	1375	968
AT1G06002	610	63	53	54	56	49	18	27	41	0	0	0	0	0	0	0	0	0	0	0	0
AT1G06003	611	0	0	0	0	0	0	0	0	0	0	0	0	0	0	430	360	290	375	428	316
AT1G06007	612	1134	1213	1274	1463	1221	876	811	1062	0	0	0	0	0	0	0	0	0	0	0	0
AT1G06013	613	191	226	200	250	162	122	124	186	0	0	0	0	0	0	0	0	0	0	0	0
AT1G06023	614	166	166	168	183	173	125	115	153	0	0	0	0	0	0	0	0	0	0	0	0
AT1G06027	615	445	397	428	513	405	276	281	374	0	0	0	0	0	0	0	0	0	0	0	0
AT1G06033	616	0	0	0	0	0	0	0	0	206	237	213	253	248	225	472	403	313	397	439	363
AT1G06037	617	0	0	0	0	0	0	0	0	144	170	184	202	198	144	0	0	0	0	0	0
AT1G06037	618	0	0	0	0	0	0	0	0	349	401	354	420	415	352	0	0	0	0	0	0
AT1G06040	619	0	0	0	0	0	0	0	0	851	1015	896	1038	1078	870	1067	742	685	711	966	689
AT1G06047	620	165	170	146	208	145	98	92	118	0	0	0	0	0	0	0	0	0	0	0	0
AT1G06047	621	94	88	79	104	96	52	65	91	0	0	0	0	0	0	0	0	0	0	0	0
AT1G06050	622	0	0	0	0	0	0	0	0	0	0	0	0	0	0	1075	780	653	893	986	733
AT1G06053	623	0	0	0	0	0	0	0	0	62	100	91	93	84	67	0	0	0	0	0	0
AT1G06070	624	0	0	0	0	0	0	0	0	193	226	209	237	219	169	445	357	315	349	420	316
AT1G06083	625	0	0	0	0	0	0	0	0	690	746	724	738	807	580	1221	896	814	848	1108	733
AT1G06087	626	0	0	0	0	0	0	0	0	285	309	330	389	354	273	1531	1206	1044	1433	1662	1211
AT1G06103	627	231	253	288	332	265	171	172	208	0	0	0	0	0	0	0	0	0	0	0	0
AT1G06110	628	125	93	106	129	108	73	54	98	193	207	201	198	192	139	541	346	336	351	425	337
AT1G06113	629	2546	2500	2434	2997	2304	1496	1559	2089	0	0	0	0	0	0	0	0	0	0	0	0
AT1G06123	630	0	0	0	0	0	0	0	0	194	210	210	262	272	205	0	0	0	0	0	0
AT1G06127	631	100	107	101	114	91	54	64	72	0	0	0	0	0	0	0	0	0	0	0	0
AT1G06127	632	72	62	78	69	68	33	42	65	0	0	0	0	0	0	0	0	0	0	0	0
AT1G06130	633	484	552	485	595	435	299	280	404	192	219	179	218	184	173	549	406	310	420	483	369
AT1G06133	634	358	363	433	508	409	227	250	308	0	0	0	0	0	0	0	0	0	0	0	0
AT1G06140	635	0	0	0	0	0	0	0	0	0	0	0	0	0	0	330	232	212	290	331	226
AT1G06143	636	0	0	0	0	0	0	0	0	82	90	79	97	98	62	453	372	345	369	444	360
AT1G06150	637	0	0	0	0	0	0	0	0	45	72	66	68	63	48	384	335	271	277	398	297
AT1G06153	638	0	0	0	0	0	0	0	0	121	127	128	111	168	113	554	456	368	380	461	353
AT1G06157	639	0	0	0	0	0	0	0	0	45	61	42	53	46	47	0	0	0	0	0	0
AT1G06157	640	0	0	0	0	0	0	0	0	61	100	95	76	86	74	0	0	0	0	0	0
AT1G06160	641	447	439	473	571	441	304	299	357	0	0	0	0	0	0	0	0	0	0	0	0
AT1G06160	642	60	45	66	60	50	22	34	43	0	0	0	0	0	0	0	0	0	0	0	0
AT1G06163	643	739	781	742	935	809	547	444	641	0	0	0	0	0	0	0	0	0	0	0	0
AT1G06173	644	0	0	0	0	0	0	0	0	0	0	0	0	0	0	233	179	143	198	251	190
AT1G06180	645	0	0	0	0	0	0	0	0	425	533	464	579	586	427	809	676	540	775	955	700
AT1G06187	646	970	959	1087	1256	1003	643	662	874	0	0	0	0	0	0	0	0	0	0	0	0
AT1G06190	647	0	0	0	0	0	0	0	0	44	54	39	59	53	54	321	247	189	232	306	240
AT1G06190	648	0	0	0	0	0	0	0	0	89	126	122	144	108	101	321	247	189	232	306	240
AT1G06200	649	0	0	0	0	0	0	0	0	259	299	256	322	276	251	771	618	527	624	708	554
AT1G06207	650	0	0	0	0	0	0	0	0	235	308	262	327	310	272	1071	853	765	932	1119	831
AT1G06217	651	467	496	550	670	595	362	320	459	0	0	0	0	0	0	0	0	0	0	0	0
AT1G06220	652	0	0	0	0	0	0	0	0	105	117	100	131	119	98	318	284	234	294	361	264
AT1G06225	653	87	89	93	142	79	49	45	64	0	0	0	0	0	0	0	0	0	0	0	0
AT1G06227	654	0	0	0	0	0	0	0	0	463	524	501	584	572	423	1134	880	738	1066	1299	962
AT1G06230	655	46	30	28	32	20	24	20	26	96	117	123	159	142	99	500	371	334	410	479	358
AT1G06240	656	0	0	0	0	0	0	0	0	56	58	58	54	61	47	321	249	213	328	350	274
AT1G06263	657	0	0	0	0	0	0	0	0	121	158	134	164	166	124	460	354	318	404	499	395
AT1G06270	658	0	0	0	0	0	0	0	0	73	96	89	122	134	92	404	287	277	350	401	316
AT1G06280	659	402	385	392	476	340	233	238	310	0	0	0	0	0	0	0	0	0	0	0	0
AT1G06287	660	0	0	0	0	0	0	0	0	90	88	76	116	126	87	318	243	213	288	364	256
AT1G06290	661	0	0	0	0	0	0	0	0	89	101	85	130	98	87	416	303	277	287	388	268
AT1G06310	662	0	0	0	0	0	0	0	0	0	0	0	0	0	0	253	188	154	210	233	195
AT1G06320	663	143	142	133	151	100	65	68	71	0	0	0	0	0	0	119	111	91	88	100	83
AT1G06323	664	0	0	0	0	0	0	0	0	207	276	276	284	235	210	194	166	132	147	215	127
AT1G06337	665	0	0	0	0	0	0	0	0	257	278	251	322	304	230	711	563	502	626	750	575
AT1G06340	666	1777	1742	1873	2073	1624	1062	1121	1404	0	0	0	0	0	0	0	0	0	0	0	0
AT1G06357	667	650	648	682	819	734	464	480	605	0	0	0	0	0	0	0	0	0	0	0	0
AT1G06373	668	0	0	0	0	0	0	0	0	505	613	523	775	752	544	0	0	0	0	0	0
AT1G06380	669	0	0	0	0	0	0	0	0	235	259	242	310	274	223	1272	950	821	1087	1324	901
AT1G06383	670	1532	1491	1488	1828	1592	1013	1076	1259	0	0	0	0	0	0	0	0	0	0	0	0
AT1G06387	671	0	0	0	0	0	0	0	0	94	91	81	87	88	77	317	243	216	225	330	236
AT1G06390	672	0	0	0	0	0	0	0	0	175	182	182	242	226	160	0	0	0	0	0	0
AT1G06393	673	2349	2458	2495	2972	2483	1730	1662	2182	0	0	0	0	0	0	0	0	0	0	0	0
AT1G06400	674	0	0	0	0	0	0	0	0	337	408	384	403	443	320	540	389	390	386	521	373
AT1G06410	675	0	0	0	0	0	0	0	0	221	239	238	242	279	202	431	353	311	317	426	317
AT1G06413	676	335	305	323	392	305	207	225	300	0	0	0	0	0	0	0	0	0	0	0	0
AT1G06420	677	0	0	0	0	0	0	0	0	0	0	0	0	0	0	161	110	98	112	183	127
AT1G06427	678	665	645	630	793	683	434	493	623	0	0	0	0	0	0	0	0	0	0	0	0
AT1G06430	679	0	0	0	0	0	0	0	0	97	85	100	101	132	92	961	750	675	845	1005	744
AT1G06433	680	2017	2000	2037	2313	1810	1271	1196	1706	0	0	0	0	0	0	0	0	0	0	0	0
AT1G06440	681	0	0	0	0	0	0	0	0	179	181	154	224	233	187	0	0	0	0	0	0
AT1G06447	682	1297	1419	1397	1642	1529	1095	1082	1315	0	0	0	0	0	0	0	0	0	0	0	0
AT1G06450	683	0	0	0	0	0	0	0	0	35	33	29	41	30	41	0	0	0	0	0	0
AT1G06453	684	0	0	0	0	0	0	0	0	232	248	246	253	288	213	943	731	664	774	986	702
AT1G06457	685	0	0	0	0	0	0	0	0	0	0	0	0	0	0	971	783	665	876	1087	735
AT1G06460	686	0	0	0	0	0	0	0	0	0	0	0	0	0	0	427	319	263	327	416	298
AT1G06467	687	0	0	0	0	0	0	0	0	254	275	251	320	258	246	0	0	0	0	0	0
AT1G06470	688	0	0	0	0	0	0	0	0	83	110	83	85	122	92	0	0	0	0	0	0
AT1G06473	689	0	0	0	0	0	0	0	0	553	519	475	693	697	507	1219	936	822	1147	1381	977
AT1G06475	690	0	0	0	0	0	0	0	0	48	35	59	45	56	59	145	97	85	137	153	134
AT1G06483	691	0	0	0	0	0	0	0	0	661	760	651	972	910	735	0	0	0	0	0	0
AT1G06490	692	0	0	0	0	0	0	0	0	0	0	0	0	0	0	418	321	283	372	456	358
AT1G06493	693	1353	1418	1466	1704	1627	1084	1012	1389	0	0	0	0	0	0	0	0	0	0	0	0
AT1G06500	694	0	0	0	0	0	0	0	0	0	0	0	0	0	0	582	468	426	490	574	405
AT1G06520	695	372	429	386	469	421	257	230	339	0	0	0	0	0	0	0	0	0	0	0	0
AT1G06527	696	0	0	0	0	0	0	0	0	49	73	47	63	58	60	0	0	0	0	0	0
AT1G06530	697	61	47	55	58	35	28	22	20	74	85	91	82	85	72	420	305	299	327	413	317
AT1G06533	698	0	0	0	0	0	0	0	0	176	153	187	212	201	146	0	0	0	0	0	0
AT1G06533	699	0	0	0	0	0	0	0	0	63	56	54	58	66	41	0	0	0	0	0	0
AT1G06547	700	0	0	0	0	0	0	0	0	254	323	300	358	353	299	482	417	361	507	625	463
AT1G06550	701	0	0	0	0	0	0	0	0	126	143	125	133	139	129	1200	891	785	838	1076	812
AT1G06560	702	0	0	0	0	0	0	0	0	35	41	49	62	61	46	0	0	0	0	0	0
AT1G06570	703	0	0	0	0	0	0	0	0	211	228	202	285	268	224	619	447	406	451	534	411
AT1G06573	704	0	0	0	0	0	0	0	0	391	474	397	488	501	357	346	272	209	245	315	229
AT1G06580	705	0	0	0	0	0	0	0	0	124	123	146	156	179	133	268	198	149	204	258	176
AT1G06590	706	74	44	63	61	45	17	33	33	44	53	44	52	67	51	404	351	280	358	474	294
AT1G06597	707	0	0	0	0	0	0	0	0	215	225	212	265	250	216	300	210	181	283	363	240
AT1G06603	708	0	0	0	0	0	0	0	0	45	51	41	64	46	42	0	0	0	0	0	0
AT1G06603	709	0	0	0	0	0	0	0	0	89	130	110	123	115	102	0	0	0	0	0	0
AT1G06607	710	76	58	47	71	33	26	27	25	0	0	0	0	0	0	0	0	0	0	0	0
AT1G06613	711	0	0	0	0	0	0	0	0	0	0	0	0	0	0	292	250	216	254	323	196
AT1G06617	712	1466	1435	1555	1815	1421	1009	1015	1159	95	101	93	94	91	66	0	0	0	0	0	0
AT1G06620	713	0	0	0	0	0	0	0	0	63	99	89	70	79	71	283	222	182	194	244	174
AT1G06630	714	0	0	0	0	0	0	0	0	123	124	127	159	139	106	370	332	258	328	377	277
AT1G06640	715	0	0	0	0	0	0	0	0	351	420	370	408	380	288	386	303	264	313	397	288
AT1G06640	716	0	0	0	0	0	0	0	0	351	420	370	408	380	288	568	418	393	415	526	341
AT1G06643	717	0	0	0	0	0	0	0	0	47	57	57	74	56	55	175	149	108	164	210	166
AT1G06647	718	0	0	0	0	0	0	0	0	67	73	58	112	85	66	140	110	92	138	188	132
AT1G06660	719	0	0	0	0	0	0	0	0	0	0	0	0	0	0	650	524	462	551	690	490
AT1G06670	720	0	0	0	0	0	0	0	0	69	69	80	89	90	63	0	0	0	0	0	0
AT1G06673	721	0	0	0	0	0	0	0	0	68	103	95	114	95	72	168	117	105	98	150	99
AT1G06680	722	0	0	0	0	0	0	0	0	0	0	0	0	0	0	174	141	118	72	95	69
AT1G06690	723	0	0	0	0	0	0	0	0	0	0	0	0	0	0	405	330	272	318	374	261
AT1G06693	724	0	0	0	0	0	0	0	0	0	0	0	0	0	0	123	101	80	108	146	90
AT1G06697	725	4031	4108	4159	4767	4269	2969	2917	3772	0	0	0	0	0	0	0	0	0	0	0	0
AT1G06700	726	57	74	57	68	51	39	29	36	145	174	125	165	148	143	579	423	419	477	567	464
AT1G06710	727	0	0	0	0	0	0	0	0	99	90	75	109	111	102	377	274	263	337	374	298
AT1G06717	728	0	0	0	0	0	0	0	0	199	234	203	273	211	189	442	384	306	332	405	317
AT1G06720	729	0	0	0	0	0	0	0	0	168	216	185	233	207	176	964	773	630	823	936	717
AT1G06740	730	0	0	0	0	0	0	0	0	81	82	84	98	87	79	450	349	300	343	440	327
AT1G06743	731	0	0	0	0	0	0	0	0	33	44	51	43	39	35	509	378	335	419	500	335
AT1G06753	732	0	0	0	0	0	0	0	0	245	288	283	272	235	213	750	613	481	599	742	502
AT1G06770	733	0	0	0	0	0	0	0	0	0	0	0	0	0	0	367	341	302	319	390	272
AT1G06780	734	0	0	0	0	0	0	0	0	124	141	133	129	135	101	577	416	386	443	544	416
AT1G06783	735	112	106	107	153	106	64	69	104	0	0	0	0	0	0	0	0	0	0	0	0
AT1G06790	736	0	0	0	0	0	0	0	0	116	131	139	185	198	122	339	263	215	313	376	296
AT1G06800	737	158	182	155	209	150	109	86	139	167	201	152	176	172	155	613	435	381	406	496	392
AT1G06820	738	0	0	0	0	0	0	0	0	173	184	176	206	181	145	557	389	337	399	510	402
AT1G06840	739	135	110	115	115	91	46	56	61	103	136	106	128	124	108	467	384	367	394	485	320
AT1G06850	740	0	0	0	0	0	0	0	0	254	314	280	411	370	307	883	637	554	733	893	688
AT1G06853	741	936	938	902	1134	1050	720	741	873	145	192	151	183	175	135	499	406	312	483	566	366
AT1G06857	742	143	157	143	196	167	112	113	145	0	0	0	0	0	0	0	0	0	0	0	0
AT1G06867	743	816	889	891	1070	951	659	605	808	0	0	0	0	0	0	0	0	0	0	0	0
AT1G06870	744	0	0	0	0	0	0	0	0	0	0	0	0	0	0	1003	783	673	825	920	683
AT1G06890	745	0	0	0	0	0	0	0	0	144	186	160	183	200	167	490	368	346	414	495	361
AT1G06897	746	417	432	379	509	386	271	239	360	0	0	0	0	0	0	0	0	0	0	0	0
AT1G06900	747	0	0	0	0	0	0	0	0	300	309	285	346	382	271	1198	938	811	932	1195	865
AT1G06917	748	53	66	66	92	70	44	36	56	0	0	0	0	0	0	0	0	0	0	0	0
AT1G06917	749	92	108	114	112	103	67	67	106	0	0	0	0	0	0	0	0	0	0	0	0
AT1G06930	750	0	0	0	0	0	0	0	0	117	130	108	136	158	103	236	200	158	246	270	201
AT1G06933	751	1775	1881	1895	2266	1872	1216	1301	1610	0	0	0	0	0	0	0	0	0	0	0	0
AT1G06947	752	242	247	258	286	218	159	166	209	0	0	0	0	0	0	314	227	171	243	332	213
AT1G06950	753	0	0	0	0	0	0	0	0	327	326	293	395	378	285	1032	803	642	834	1038	839
AT1G06980	754	90	95	85	94	91	60	62	43	80	121	83	108	101	80	240	221	163	186	233	124
AT1G06990	755	633	673	630	695	598	386	355	508	0	0	0	0	0	0	0	0	0	0	0	0
AT1G07000	756	0	0	0	0	0	0	0	0	109	149	109	127	133	99	846	566	527	531	700	465
AT1G07013	757	74	49	66	79	54	40	45	46	101	119	114	137	116	95	0	0	0	0	0	0
AT1G07013	758	74	49	66	79	54	40	45	46	312	408	343	407	434	284	0	0	0	0	0	0
AT1G07013	759	74	49	66	79	54	40	45	46	88	99	82	95	104	82	0	0	0	0	0	0
AT1G07027	760	0	0	0	0	0	0	0	0	264	293	276	303	325	247	490	436	367	422	549	439
AT1G07030	761	0	0	0	0	0	0	0	0	193	214	198	239	206	155	712	548	423	574	691	516
AT1G07040	762	0	0	0	0	0	0	0	0	201	207	209	223	219	172	682	519	460	588	650	502
AT1G07060	763	0	0	0	0	0	0	0	0	0	0	0	0	0	0	524	444	356	450	507	373
AT1G07070	764	0	0	0	0	0	0	0	0	129	128	136	141	146	126	0	0	0	0	0	0
AT1G07080	765	0	0	0	0	0	0	0	0	89	131	105	118	103	82	328	226	234	270	315	223
AT1G07090	766	600	621	578	637	517	343	367	433	643	883	749	706	668	509	672	476	425	362	464	336
AT1G07100	767	0	0	0	0	0	0	0	0	49	84	75	56	66	46	0	0	0	0	0	0
AT1G07110	768	0	0	0	0	0	0	0	0	161	176	139	158	148	121	954	655	620	703	866	675
AT1G07128	769	0	0	0	0	0	0	0	0	172	257	205	183	213	154	0	0	0	0	0	0
AT1G07130	770	0	0	0	0	0	0	0	0	0	0	0	0	0	0	312	193	202	194	253	174
AT1G07135	771	0	0	0	0	0	0	0	0	53	56	55	67	54	42	137	110	105	90	104	90
AT1G07140	772	0	0	0	0	0	0	0	0	316	383	321	393	422	331	1169	897	749	899	1068	824
AT1G07143	773	370	422	409	459	480	309	301	339	0	0	0	0	0	0	102	69	81	58	98	72
AT1G07147	774	1387	1438	1462	1630	1401	994	1077	1268	0	0	0	0	0	0	0	0	0	0	0	0
AT1G07157	775	0	0	0	0	0	0	0	0	0	0	0	0	0	0	77	79	55	65	78	59
AT1G07160	776	0	0	0	0	0	0	0	0	0	0	0	0	0	0	604	466	426	452	533	405
AT1G07170	777	0	0	0	0	0	0	0	0	171	206	227	177	161	138	0	0	0	0	0	0
AT1G07175	778	190	170	173	188	153	101	85	109	0	0	0	0	0	0	0	0	0	0	0	0
AT1G07193	779	39	54	44	60	46	36	43	39	0	0	0	0	0	0	0	0	0	0	0	0
AT1G07200	780	0	0	0	0	0	0	0	0	204	234	202	269	210	213	624	435	375	429	553	413
AT1G07210	781	0	0	0	0	0	0	0	0	134	170	151	187	179	130	445	343	314	392	490	313
AT1G07230	782	0	0	0	0	0	0	0	0	245	283	266	294	253	206	1522	1177	1019	1164	1432	998
AT1G07233	783	0	0	0	0	0	0	0	0	0	0	0	0	0	0	488	386	291	361	488	358
AT1G07237	784	330	331	309	366	314	225	191	278	0	0	0	0	0	0	0	0	0	0	0	0
AT1G07240	785	0	0	0	0	0	0	0	0	99	98	101	95	78	76	0	0	0	0	0	0
AT1G07243	786	0	0	0	0	0	0	0	0	281	334	280	223	223	155	377	317	261	275	353	230
AT1G07247	787	2395	2480	2452	2853	2536	1597	1574	2151	0	0	0	0	0	0	0	0	0	0	0	0
AT1G07250	788	0	0	0	0	0	0	0	0	365	432	351	392	371	320	1483	1061	1005	1066	1295	971
AT1G07270	789	0	0	0	0	0	0	0	0	0	0	0	0	0	0	344	270	209	307	342	275
AT1G07273	790	899	879	889	1043	931	627	628	826	0	0	0	0	0	0	0	0	0	0	0	0
AT1G07280	791	253	258	254	331	234	162	184	222	0	0	0	0	0	0	731	497	414	635	665	511
AT1G07287	792	0	0	0	0	0	0	0	0	84	68	68	59	62	56	0	0	0	0	0	0
AT1G07290	793	0	0	0	0	0	0	0	0	75	127	116	150	149	109	482	325	272	358	419	328
AT1G07310	794	0	0	0	0	0	0	0	0	167	195	188	236	236	155	1413	996	882	1063	1282	1000
AT1G07317	795	26	35	31	33	54	28	16	19	0	0	0	0	0	0	0	0	0	0	0	0
AT1G07323	796	0	0	0	0	0	0	0	0	261	285	261	362	333	276	482	382	364	395	546	398
AT1G07350	797	0	0	0	0	0	0	0	0	141	126	142	152	170	133	574	430	404	569	698	473
AT1G07353	798	553	547	655	694	595	408	392	481	0	0	0	0	0	0	0	0	0	0	0	0
AT1G07357	799	3150	3309	3286	3749	3356	2291	2242	2925	0	0	0	0	0	0	0	0	0	0	0	0
AT1G07360	800	0	0	0	0	0	0	0	0	117	137	129	179	127	101	777	618	506	678	781	607
AT1G07380	801	0	0	0	0	0	0	0	0	62	60	63	67	67	50	424	342	301	353	419	316
AT1G07383	802	0	0	0	0	0	0	0	0	0	0	0	0	0	0	196	157	138	146	194	135
AT1G07390	803	0	0	0	0	0	0	0	0	60	80	79	123	114	84	250	186	155	241	256	180
AT1G07393	804	0	0	0	0	0	0	0	0	458	438	409	571	564	458	821	627	563	740	895	681
AT1G07397	805	2183	2285	2180	2476	2161	1484	1462	1821	0	0	0	0	0	0	0	0	0	0	0	0
AT1G07400	806	0	0	0	0	0	0	0	0	0	0	0	0	0	0	816	620	583	650	916	658
AT1G07410	807	0	0	0	0	0	0	0	0	323	402	343	460	448	376	0	0	0	0	0	0
AT1G07417	808	357	390	392	426	425	308	261	385	0	0	0	0	0	0	0	0	0	0	0	0
AT1G07420	809	0	0	0	0	0	0	0	0	0	0	0	0	0	0	511	431	340	468	574	361
AT1G07430	810	805	863	889	963	743	481	488	697	0	0	0	0	0	0	0	0	0	0	0	0
AT1G07440	811	102	91	109	93	97	47	74	63	0	0	0	0	0	0	0	0	0	0	0	0
AT1G07447	812	2551	2781	2741	3171	2895	2011	2011	2548	0	0	0	0	0	0	0	0	0	0	0	0
AT1G07467	813	158	140	143	167	157	88	104	113	0	0	0	0	0	0	0	0	0	0	0	0
AT1G07470	814	0	0	0	0	0	0	0	0	0	0	0	0	0	0	173	112	123	119	151	105
AT1G07477	815	0	0	0	0	0	0	0	0	0	0	0	0	0	0	219	195	138	161	205	162
AT1G07480	816	0	0	0	0	0	0	0	0	0	0	0	0	0	0	183	173	134	169	169	151
AT1G07485	817	0	0	0	0	0	0	0	0	150	196	186	228	235	166	376	317	237	336	404	256
AT1G07487	818	0	0	0	0	0	0	0	0	269	329	293	341	344	236	1011	767	713	829	1132	763
AT1G07497	819	417	409	429	464	327	239	275	355	0	0	0	0	0	0	0	0	0	0	0	0
AT1G07500	820	0	0	0	0	0	0	0	0	219	256	224	248	238	215	565	395	393	432	527	408
AT1G07503	821	276	323	268	339	298	181	232	279	0	0	0	0	0	0	0	0	0	0	0	0
AT1G07513	822	0	0	0	0	0	0	0	0	153	180	183	179	170	147	254	197	174	214	278	195
AT1G07520	823	86	101	75	82	56	38	30	30	101	113	87	133	126	93	718	546	520	541	658	485
AT1G07520	824	86	101	75	82	56	38	30	30	159	200	184	189	179	134	718	546	520	541	658	485
AT1G07523	825	157	148	159	161	126	69	56	69	0	0	0	0	0	0	0	0	0	0	0	0
AT1G07530	826	0	0	0	0	0	0	0	0	284	334	279	363	330	247	680	460	428	465	581	431
AT1G07533	827	2038	2136	2112	2268	1946	1386	1366	1793	0	0	0	0	0	0	0	0	0	0	0	0
AT1G07537	828	1472	1520	1457	1779	1514	978	1032	1290	0	0	0	0	0	0	0	0	0	0	0	0
AT1G07540	829	0	0	0	0	0	0	0	0	0	0	0	0	0	0	125	101	86	92	110	80
AT1G07543	830	0	0	0	0	0	0	0	0	114	143	99	134	137	114	320	253	185	232	303	213
AT1G07547	831	41	40	27	42	38	40	29	29	113	146	115	119	127	101	0	0	0	0	0	0
AT1G07550	832	0	0	0	0	0	0	0	0	40	47	58	43	30	23	0	0	0	0	0	0
AT1G07570	833	0	0	0	0	0	0	0	0	0	0	0	0	0	0	581	454	350	450	510	384
AT1G07587	834	0	0	0	0	0	0	0	0	0	0	0	0	0	0	539	457	341	423	481	375
AT1G07590	835	88	102	73	105	70	48	46	46	237	279	298	257	273	209	609	455	406	380	494	353
AT1G07593	836	164	175	221	226	165	101	133	138	0	0	0	0	0	0	0	0	0	0	0	0
AT1G07597	837	141	155	154	147	146	107	110	130	0	0	0	0	0	0	0	0	0	0	0	0
AT1G07603	838	0	0	0	0	0	0	0	0	0	0	0	0	0	0	960	751	633	851	977	683
AT1G07610	839	117	144	144	157	125	73	86	92	0	0	0	0	0	0	169	149	140	76	123	85
AT1G07613	840	0	0	0	0	0	0	0	0	156	178	157	217	175	142	272	212	211	233	288	220
AT1G07615	841	0	0	0	0	0	0	0	0	145	127	133	157	136	106	372	295	260	301	369	241
AT1G07617	842	250	238	247	311	247	165	152	180	0	0	0	0	0	0	0	0	0	0	0	0
AT1G07630	843	0	0	0	0	0	0	0	0	343	296	242	296	300	225	768	569	480	557	631	502
AT1G07640	844	2003	2016	1956	2226	1726	1128	1247	1630	0	0	0	0	0	0	0	0	0	0	0	0
AT1G07645	845	335	331	300	365	245	148	191	223	0	0	0	0	0	0	0	0	0	0	0	0
AT1G07650	846	0	0	0	0	0	0	0	0	381	500	428	532	508	387	288	249	199	295	330	268
AT1G07650	847	0	0	0	0	0	0	0	0	381	500	428	532	508	387	434	326	299	266	322	234
AT1G07653	848	0	0	0	0	0	0	0	0	212	251	185	235	235	199	509	434	375	469	529	429
AT1G07660	849	0	0	0	0	0	0	0	0	174	243	219	243	234	161	510	439	315	411	491	386
AT1G07667	850	0	0	0	0	0	0	0	0	118	141	120	147	154	124	471	375	328	414	481	361
AT1G07670	851	0	0	0	0	0	0	0	0	185	263	260	316	317	221	480	336	283	370	401	394
AT1G07700	852	0	0	0	0	0	0	0	0	58	58	58	72	73	57	203	161	159	172	186	162
AT1G07702	853	0	0	0	0	0	0	0	0	132	168	163	208	191	135	413	297	269	320	405	319
AT1G07703	854	0	0	0	0	0	0	0	0	117	187	121	201	182	112	650	499	440	499	612	449
AT1G07720	855	245	243	256	283	225	158	173	199	0	0	0	0	0	0	0	0	0	0	0	0
AT1G07723	856	148	144	164	192	146	119	92	131	0	0	0	0	0	0	0	0	0	0	0	0
AT1G07728	857	0	0	0	0	0	0	0	0	206	234	185	220	231	174	699	564	452	575	679	537
AT1G07737	858	0	0	0	0	0	0	0	0	56	61	49	54	58	39	658	517	454	510	658	457
AT1G07740	859	0	0	0	0	0	0	0	0	0	0	0	0	0	0	490	324	304	363	441	353
AT1G07743	860	0	0	0	0	0	0	0	0	177	194	191	253	232	180	0	0	0	0	0	0
AT1G07745	861	0	0	0	0	0	0	0	0	78	84	84	81	109	92	365	244	252	292	340	259
AT1G07750	862	0	0	0	0	0	0	0	0	187	191	210	203	194	172	488	347	331	343	396	325
AT1G07760	863	0	0	0	0	0	0	0	0	43	42	32	43	37	42	0	0	0	0	0	0
AT1G07767	864	2043	2260	2176	2539	2202	1519	1478	1909	0	0	0	0	0	0	0	0	0	0	0	0
AT1G07767	865	73	101	81	112	97	75	44	67	0	0	0	0	0	0	0	0	0	0	0	0
AT1G07770	866	0	0	0	0	0	0	0	0	93	116	101	121	112	81	188	133	116	172	181	143
AT1G07773	867	72	59	53	51	47	39	33	27	0	0	0	0	0	0	0	0	0	0	0	0
AT1G07777	868	3311	3421	3394	3814	3409	2363	2434	3061	0	0	0	0	0	0	0	0	0	0	0	0
AT1G07780	869	0	0	0	0	0	0	0	0	0	0	0	0	0	0	977	781	602	790	1021	706
AT1G07783	870	209	196	229	242	158	163	132	184	0	0	0	0	0	0	210	191	151	170	240	165
AT1G07787	871	55	39	42	46	35	19	19	36	0	0	0	0	0	0	0	0	0	0	0	0
AT1G07790	872	0	0	0	0	0	0	0	0	141	153	141	140	148	113	0	0	0	0	0	0
AT1G07793	873	0	0	0	0	0	0	0	0	119	125	82	139	110	99	119	82	61	88	132	78
AT1G07803	874	0	0	0	0	0	0	0	0	0	0	0	0	0	0	337	229	242	217	263	192
AT1G07810	875	0	0	0	0	0	0	0	0	63	76	63	81	62	80	326	272	202	274	355	255
AT1G07820	876	0	0	0	0	0	0	0	0	251	269	236	295	263	245	1020	734	645	817	982	764
AT1G07833	877	0	0	0	0	0	0	0	0	0	0	0	0	0	0	645	508	497	505	647	543
AT1G07840	878	0	0	0	0	0	0	0	0	89	89	84	96	97	76	358	264	240	263	339	261
AT1G07857	879	272	297	262	310	304	185	168	252	0	0	0	0	0	0	0	0	0	0	0	0
AT1G07867	880	48	65	63	72	63	43	50	59	0	0	0	0	0	0	0	0	0	0	0	0
AT1G07870	881	0	0	0	0	0	0	0	0	118	158	176	134	138	93	572	415	424	413	511	371
AT1G07873	882	122	88	92	97	66	48	42	53	0	0	0	0	0	0	0	0	0	0	0	0
AT1G07877	883	0	0	0	0	0	0	0	0	204	193	186	197	186	175	0	0	0	0	0	0
AT1G07885	884	0	0	0	0	0	0	0	0	34	61	50	43	34	32	0	0	0	0	0	0
AT1G07887	885	0	0	0	0	0	0	0	0	165	207	192	434	391	300	570	449	397	831	1087	768
AT1G07890	886	0	0	0	0	0	0	0	0	113	157	134	171	154	126	1035	750	622	730	872	614
AT1G07897	887	0	0	0	0	0	0	0	0	242	304	254	358	367	267	782	617	549	710	942	644
AT1G07900	888	252	269	284	329	256	148	154	215	0	0	0	0	0	0	0	0	0	0	0	0
AT1G07901	889	0	0	0	0	0	0	0	0	213	297	255	265	276	177	479	347	280	311	424	288
AT1G07910	890	0	0	0	0	0	0	0	0	83	86	107	123	120	83	567	402	372	448	581	388
AT1G07913	891	2888	2953	3091	3403	3007	2096	1953	2523	267	349	318	244	237	155	0	0	0	0	0	0
AT1G07917	892	0	0	0	0	0	0	0	0	157	184	165	141	157	90	0	0	0	0	0	0
AT1G07920	893	0	0	0	0	0	0	0	0	95	92	76	121	73	67	452	306	284	341	419	310
AT1G07930	894	0	0	0	0	0	0	0	0	74	141	100	111	101	74	611	462	413	496	591	417
AT1G07937	895	90	86	84	96	63	40	50	64	214	271	251	291	289	245	341	308	231	362	459	291
AT1G07937	896	97	125	108	171	105	80	64	91	214	271	251	291	289	245	341	308	231	362	459	291
AT1G07940	897	0	0	0	0	0	0	0	0	108	87	87	110	98	76	1527	1071	1044	1172	1529	1114
AT1G07947	898	0	0	0	0	0	0	0	0	0	0	0	0	0	0	410	369	310	349	422	321
AT1G07950	899	0	0	0	0	0	0	0	0	183	249	195	247	226	175	0	0	0	0	0	0
AT1G07957	900	0	0	0	0	0	0	0	0	184	210	169	236	203	174	718	583	514	636	782	576
AT1G07970	901	0	0	0	0	0	0	0	0	97	94	87	133	121	94	255	214	170	224	246	200
AT1G07977	902	328	371	354	401	322	207	197	258	0	0	0	0	0	0	0	0	0	0	0	0
AT1G07980	903	0	0	0	0	0	0	0	0	505	565	478	595	614	458	1584	1187	1031	1215	1491	1040
AT1G07983	904	0	0	0	0	0	0	0	0	88	114	81	100	90	90	859	730	615	796	1048	751
AT1G07987	905	0	0	0	0	0	0	0	0	139	128	143	171	158	131	377	294	245	288	349	257
AT1G07990	906	74	76	87	66	57	34	31	44	0	0	0	0	0	0	0	0	0	0	0	0
AT1G08000	907	0	0	0	0	0	0	0	0	157	193	167	207	224	148	476	422	314	396	535	404
AT1G08007	908	1306	1461	1450	1626	1410	935	947	1198	0	0	0	0	0	0	0	0	0	0	0	0
AT1G08010	909	0	0	0	0	0	0	0	0	109	127	106	124	134	100	637	445	394	451	579	415
AT1G08010	910	0	0	0	0	0	0	0	0	290	329	313	387	402	286	637	445	394	451	579	415
AT1G08013	911	791	905	921	1017	831	585	575	749	0	0	0	0	0	0	0	0	0	0	0	0
AT1G08030	912	0	0	0	0	0	0	0	0	115	114	99	124	127	97	519	430	382	434	494	358
AT1G08037	913	0	0	0	0	0	0	0	0	158	174	153	185	198	134	452	289	278	372	411	283
AT1G08040	914	0	0	0	0	0	0	0	0	181	170	182	177	184	141	615	476	442	524	649	458
AT1G08047	915	0	0	0	0	0	0	0	0	162	175	198	184	184	124	445	344	310	356	446	331
AT1G08050	916	0	0	0	0	0	0	0	0	0	0	0	0	0	0	223	166	166	135	174	132
AT1G08057	917	69	63	96	87	58	44	41	55	0	0	0	0	0	0	0	0	0	0	0	0
AT1G08060	918	0	0	0	0	0	0	0	0	0	0	0	0	0	0	214	171	159	203	243	164
AT1G08063	919	479	548	532	606	497	327	321	448	0	0	0	0	0	0	0	0	0	0	0	0
AT1G08065	920	47	47	44	42	61	17	19	34	0	0	0	0	0	0	0	0	0	0	0	0
AT1G08070	921	0	0	0	0	0	0	0	0	0	0	0	0	0	0	319	220	228	252	338	239
AT1G08080	922	2098	2084	2209	2423	1919	1266	1342	1663	0	0	0	0	0	0	0	0	0	0	0	0
AT1G08087	923	0	0	0	0	0	0	0	0	114	156	125	99	67	68	0	0	0	0	0	0
AT1G08093	924	112	97	88	93	70	38	43	57	776	796	727	1096	973	776	0	0	0	0	0	0
AT1G08103	925	0	0	0	0	0	0	0	0	0	0	0	0	0	0	505	394	333	514	585	403
AT1G08110	926	0	0	0	0	0	0	0	0	99	124	99	118	138	106	271	239	210	270	296	215
AT1G08120	927	0	0	0	0	0	0	0	0	38	51	44	54	56	35	0	0	0	0	0	0
AT1G08125	928	0	0	0	0	0	0	0	0	128	166	119	171	140	111	292	249	212	263	314	248
AT1G08127	929	55	70	78	75	52	56	39	59	0	0	0	0	0	0	0	0	0	0	0	0
AT1G08130	930	344	312	386	389	309	216	193	262	0	0	0	0	0	0	541	422	354	443	536	395
AT1G08140	931	1100	1130	1150	1339	1128	740	730	908	0	0	0	0	0	0	0	0	0	0	0	0
AT1G08153	932	1310	1249	1360	1556	1521	964	905	1232	0	0	0	0	0	0	0	0	0	0	0	0
AT1G08157	933	277	306	372	383	332	249	270	330	0	0	0	0	0	0	0	0	0	0	0	0
AT1G08165	934	70	70	88	91	86	53	43	54	0	0	0	0	0	0	0	0	0	0	0	0
AT1G08173	935	0	0	0	0	0	0	0	0	0	0	0	0	0	0	97	90	103	65	87	50
AT1G08177	936	1900	2014	1883	2222	1937	1370	1422	1751	0	0	0	0	0	0	0	0	0	0	0	0
AT1G08180	937	52	49	49	64	57	40	30	38	240	287	255	270	232	191	553	420	397	327	410	283
AT1G08183	938	1095	1098	1108	1311	1036	741	760	948	0	0	0	0	0	0	0	0	0	0	0	0
AT1G08190	939	50	74	69	81	51	28	40	48	148	163	145	157	142	114	333	235	196	201	289	206
AT1G08193	940	197	239	252	282	250	161	142	218	0	0	0	0	0	0	0	0	0	0	0	0
AT1G08200	941	0	0	0	0	0	0	0	0	128	147	123	169	181	117	582	464	370	476	548	406
AT1G08210	942	0	0	0	0	0	0	0	0	0	0	0	0	0	0	316	243	200	230	311	242
AT1G08213	943	0	0	0	0	0	0	0	0	244	274	254	256	246	176	0	0	0	0	0	0
AT1G08217	944	0	0	0	0	0	0	0	0	0	0	0	0	0	0	410	281	251	306	344	302
AT1G08220	945	0	0	0	0	0	0	0	0	97	109	95	116	135	97	345	253	224	284	337	251
AT1G08227	946	50	56	48	51	51	46	30	31	0	0	0	0	0	0	0	0	0	0	0	0
AT1G08230	947	0	0	0	0	0	0	0	0	121	148	131	107	120	84	164	133	129	90	135	91
AT1G08237	948	1791	1884	2034	2145	1902	1285	1284	1691	0	0	0	0	0	0	0	0	0	0	0	0
AT1G08250	949	0	0	0	0	0	0	0	0	0	0	0	0	0	0	1236	877	835	928	1092	837
AT1G08260	950	0	0	0	0	0	0	0	0	282	279	228	294	300	180	0	0	0	0	0	0
AT1G08263	951	1081	1196	1178	1401	1151	747	791	1003	0	0	0	0	0	0	0	0	0	0	0	0
AT1G08267	952	0	0	0	0	0	0	0	0	0	0	0	0	0	0	337	237	215	273	335	239
AT1G08270	953	0	0	0	0	0	0	0	0	185	217	186	240	204	178	1031	728	674	694	879	649
AT1G08277	954	782	775	727	878	682	521	518	643	0	0	0	0	0	0	0	0	0	0	0	0
AT1G08280	955	92	67	74	83	54	37	24	54	0	0	0	0	0	0	0	0	0	0	0	0
AT1G08290	956	998	962	1004	1197	928	621	659	728	0	0	0	0	0	0	0	0	0	0	0	0
AT1G08293	957	0	0	0	0	0	0	0	0	345	389	324	519	495	387	517	419	342	655	728	549
AT1G08297	958	3966	4269	4322	4959	4201	2872	2784	3659	0	0	0	0	0	0	0	0	0	0	0	0
AT1G08300	959	0	0	0	0	0	0	0	0	73	88	83	139	88	69	366	298	245	316	394	309
AT1G08303	960	537	505	483	537	497	309	338	414	0	0	0	0	0	0	0	0	0	0	0	0
AT1G08307	961	887	870	805	1032	773	528	546	679	0	0	0	0	0	0	0	0	0	0	0	0
AT1G08310	962	0	0	0	0	0	0	0	0	107	102	129	95	105	74	0	0	0	0	0	0
AT1G08313	963	3234	3322	3275	3770	3366	2226	2207	2929	0	0	0	0	0	0	0	0	0	0	0	0
AT1G08320	964	811	806	841	954	831	547	532	675	0	0	0	0	0	0	836	575	554	307	417	321
AT1G08337	965	1183	1244	1194	1370	1231	810	799	1037	0	0	0	0	0	0	0	0	0	0	0	0
AT1G08350	966	0	0	0	0	0	0	0	0	310	324	328	435	385	318	1059	879	621	859	1033	816
AT1G08357	967	3677	3851	3824	4356	3719	2549	2478	3203	0	0	0	0	0	0	0	0	0	0	0	0
AT1G08370	968	0	0	0	0	0	0	0	0	229	236	221	253	226	183	514	391	343	356	512	341
AT1G08377	969	0	0	0	0	0	0	0	0	0	0	0	0	0	0	175	174	142	156	190	156
AT1G08380	970	0	0	0	0	0	0	0	0	167	203	166	171	169	129	501	348	341	325	396	288
AT1G08383	971	415	417	414	488	393	278	271	359	0	0	0	0	0	0	0	0	0	0	0	0
AT1G08397	972	893	866	935	1033	856	602	547	782	0	0	0	0	0	0	0	0	0	0	0	0
AT1G08400	973	0	0	0	0	0	0	0	0	223	245	274	280	289	231	962	760	611	877	968	787
AT1G08420	974	0	0	0	0	0	0	0	0	166	165	160	175	174	139	658	461	398	458	622	452
AT1G08430	975	1237	1308	1327	1493	1145	761	853	1004	0	0	0	0	0	0	0	0	0	0	0	0
AT1G08450	976	66	41	57	68	55	21	37	48	187	207	212	218	234	171	815	586	554	598	728	578
AT1G08465	977	1890	1918	1801	2101	1743	1160	1156	1448	0	0	0	0	0	0	0	0	0	0	0	0
AT1G08470	978	0	0	0	0	0	0	0	0	257	340	274	352	331	266	1024	796	658	768	999	747
AT1G08483	979	755	806	751	966	730	540	538	670	0	0	0	0	0	0	0	0	0	0	0	0
AT1G08487	980	2305	2250	2299	2674	2366	1542	1547	1948	0	0	0	0	0	0	0	0	0	0	0	0
AT1G08490	981	0	0	0	0	0	0	0	0	1148	1302	1204	1350	1342	1073	796	605	571	620	731	515
AT1G08497	982	0	0	0	0	0	0	0	0	129	185	148	189	185	152	0	0	0	0	0	0
AT1G08510	983	0	0	0	0	0	0	0	0	0	0	0	0	0	0	1043	814	666	768	996	697
AT1G08517	984	4643	4689	4260	5067	4151	2945	3062	3725	0	0	0	0	0	0	0	0	0	0	0	0
AT1G08520	985	0	0	0	0	0	0	0	0	230	275	243	275	261	216	560	423	348	428	553	407
AT1G08523	986	1132	1111	1178	1392	1083	764	705	957	0	0	0	0	0	0	0	0	0	0	0	0
AT1G08530	987	0	0	0	0	0	0	0	0	157	154	124	201	181	162	581	428	389	488	600	393
AT1G08533	988	0	0	0	0	0	0	0	0	33	43	32	52	57	46	0	0	0	0	0	0
AT1G08540	989	0	0	0	0	0	0	0	0	95	121	102	137	126	84	498	396	333	431	521	345
AT1G08543	990	0	0	0	0	0	0	0	0	246	268	240	327	301	256	698	573	430	551	682	553
AT1G08550	991	0	0	0	0	0	0	0	0	0	0	0	0	0	0	174	162	139	189	220	143
AT1G08553	992	2358	2321	2283	2620	2214	1453	1449	1905	0	0	0	0	0	0	0	0	0	0	0	0
AT1G08560	993	0	0	0	0	0	0	0	0	0	0	0	0	0	0	270	206	200	259	294	209
AT1G08563	994	0	0	0	0	0	0	0	0	505	562	482	606	557	397	616	484	376	488	547	425
AT1G08567	995	0	0	0	0	0	0	0	0	37	50	32	42	44	34	0	0	0	0	0	0
AT1G08570	996	153	115	114	138	77	55	53	65	673	722	624	736	749	578	587	460	381	495	590	403
AT1G08573	997	53	63	52	46	53	22	14	30	508	615	548	710	628	542	0	0	0	0	0	0
AT1G08580	998	0	0	0	0	0	0	0	0	0	0	0	0	0	0	460	381	294	420	499	359
AT1G08583	999	0	0	0	0	0	0	0	0	190	212	201	279	246	165	576	420	381	499	575	468
AT1G08587	1000	295	295	324	370	271	197	204	255	0	0	0	0	0	0	0	0	0	0	0	0
AT1G08590	1001	0	0	0	0	0	0	0	0	118	157	130	131	136	113	0	0	0	0	0	0
AT1G08592	1002	0	0	0	0	0	0	0	0	161	136	134	190	166	138	988	730	665	693	847	621
AT1G08597	1003	0	0	0	0	0	0	0	0	0	0	0	0	0	0	282	251	176	230	268	222
AT1G08600	1004	0	0	0	0	0	0	0	0	156	159	131	195	150	145	417	345	287	371	450	355
AT1G08607	1005	383	379	425	467	394	291	268	350	0	0	0	0	0	0	0	0	0	0	0	0
AT1G08610	1006	0	0	0	0	0	0	0	0	0	0	0	0	0	0	328	255	219	281	317	242
AT1G08633	1007	0	0	0	0	0	0	0	0	0	0	0	0	0	0	530	410	326	430	541	368
AT1G08637	1008	89	69	93	88	96	38	38	80	1416	1624	1464	2007	2006	1514	0	0	0	0	0	0
AT1G08640	1009	0	0	0	0	0	0	0	0	124	135	142	159	170	114	477	368	292	356	456	322
AT1G08643	1010	0	0	0	0	0	0	0	0	227	175	199	266	238	205	1121	936	779	946	1223	912
AT1G08645	1011	176	151	128	141	90	56	63	86	195	196	207	285	254	211	724	555	478	545	649	494
AT1G08645	1012	176	151	128	141	90	56	63	86	37	51	51	81	74	50	724	555	478	545	649	494
AT1G08657	1013	0	0	0	0	0	0	0	0	0	0	0	0	0	0	1309	917	817	1094	1293	968
AT1G08660	1014	0	0	0	0	0	0	0	0	144	169	168	228	235	174	407	320	271	369	387	304
AT1G08660	1015	0	0	0	0	0	0	0	0	55	42	43	65	66	44	407	320	271	369	387	304
AT1G08667	1016	0	0	0	0	0	0	0	0	145	166	123	174	181	126	520	344	340	361	459	357
AT1G08670	1017	336	368	406	434	300	221	224	263	0	0	0	0	0	0	0	0	0	0	0	0
AT1G08673	1018	909	940	939	1136	974	692	662	884	0	0	0	0	0	0	0	0	0	0	0	0
AT1G08677	1019	514	533	497	627	420	302	303	381	0	0	0	0	0	0	0	0	0	0	0	0
AT1G08680	1020	0	0	0	0	0	0	0	0	101	106	101	126	127	101	555	416	378	446	485	359
AT1G08697	1021	31	33	37	40	25	22	17	38	0	0	0	0	0	0	0	0	0	0	0	0
AT1G08700	1022	0	0	0	0	0	0	0	0	143	174	129	173	179	130	982	759	616	753	941	704
AT1G08713	1023	0	0	0	0	0	0	0	0	0	0	0	0	0	0	1239	952	782	956	1123	815
AT1G08717	1024	1118	1197	1074	1294	864	640	657	867	0	0	0	0	0	0	0	0	0	0	0	0
AT1G08720	1025	0	0	0	0	0	0	0	0	86	68	59	91	76	74	484	347	332	378	465	313
AT1G08723	1026	0	0	0	0	0	0	0	0	89	81	118	115	91	88	561	446	370	456	545	381
AT1G08730	1027	0	0	0	0	0	0	0	0	93	108	85	119	109	83	326	249	200	292	347	240
AT1G08733	1028	0	0	0	0	0	0	0	0	145	175	133	182	150	123	401	350	220	349	432	307
AT1G08750	1029	0	0	0	0	0	0	0	0	164	210	165	222	182	157	350	270	237	290	377	257
AT1G08753	1030	0	0	0	0	0	0	0	0	193	248	187	237	231	178	638	494	447	503	648	467
AT1G08757	1031	3994	4094	4173	4806	4059	2934	2786	3461	0	0	0	0	0	0	0	0	0	0	0	0
AT1G08760	1032	0	0	0	0	0	0	0	0	193	233	224	250	231	187	593	450	389	481	539	434
AT1G08770	1033	0	0	0	0	0	0	0	0	383	375	318	382	382	293	449	310	271	313	361	310
AT1G08773	1034	1642	1705	1678	1928	1709	1189	1145	1495	0	0	0	0	0	0	0	0	0	0	0	0
AT1G08777	1035	497	521	555	570	543	376	338	425	0	0	0	0	0	0	0	0	0	0	0	0
AT1G08780	1036	0	0	0	0	0	0	0	0	0	0	0	0	0	0	328	231	210	305	346	246
AT1G08793	1037	0	0	0	0	0	0	0	0	45	67	48	51	49	42	0	0	0	0	0	0
AT1G08800	1038	96	103	98	104	55	45	43	42	117	149	130	151	159	133	496	382	302	327	430	269
AT1G08803	1039	0	0	0	0	0	0	0	0	581	644	580	552	537	467	0	0	0	0	0	0
AT1G08807	1040	1697	1797	1715	2080	1813	1292	1259	1467	0	0	0	0	0	0	0	0	0	0	0	0
AT1G08810	1041	40	42	46	35	27	20	38	29	0	0	0	0	0	0	0	0	0	0	0	0
AT1G08817	1042	3367	3449	3389	3850	3361	2302	2212	2869	0	0	0	0	0	0	0	0	0	0	0	0
AT1G08820	1043	0	0	0	0	0	0	0	0	144	135	116	191	170	120	502	394	303	379	493	365
AT1G08823	1044	2192	2132	2258	2527	2168	1509	1518	1928	40	32	29	29	32	29	0	0	0	0	0	0
AT1G08830	1045	0	0	0	0	0	0	0	0	210	253	220	249	260	197	737	577	454	560	627	424
AT1G08840	1046	0	0	0	0	0	0	0	0	138	208	151	196	216	168	846	647	583	711	824	611
AT1G08847	1047	1988	1967	1850	2294	1703	1255	1184	1521	0	0	0	0	0	0	0	0	0	0	0	0
AT1G08853	1048	1554	1668	1706	1908	1567	1157	1103	1321	0	0	0	0	0	0	0	0	0	0	0	0
AT1G08857	1049	182	176	186	249	182	134	135	176	349	446	403	379	378	276	903	739	609	592	758	530
AT1G08860	1050	321	392	363	390	318	223	233	253	0	0	0	0	0	0	92	73	50	84	133	55
AT1G08863	1051	244	306	280	350	316	179	177	243	0	0	0	0	0	0	0	0	0	0	0	0
AT1G08870	1052	0	0	0	0	0	0	0	0	0	0	0	0	0	0	1196	829	779	770	981	717
AT1G08877	1053	0	0	0	0	0	0	0	0	0	0	0	0	0	0	1297	939	814	933	1116	742
AT1G08880	1054	42	61	52	58	35	21	35	31	303	304	291	339	320	304	0	0	0	0	0	0
AT1G08890	1055	0	0	0	0	0	0	0	0	103	142	109	129	135	118	0	0	0	0	0	0
AT1G08893	1056	305	272	304	334	236	194	175	215	0	0	0	0	0	0	0	0	0	0	0	0
AT1G08900	1057	0	0	0	0	0	0	0	0	40	64	48	45	43	44	147	88	100	58	84	64
AT1G08900	1058	0	0	0	0	0	0	0	0	71	83	85	87	65	55	147	88	100	58	84	64
AT1G08903	1059	289	276	272	319	214	155	159	195	93	119	95	96	92	62	0	0	0	0	0	0
AT1G08907	1060	479	526	491	632	498	292	320	382	0	0	0	0	0	0	0	0	0	0	0	0
AT1G08910	1061	0	0	0	0	0	0	0	0	207	207	231	243	202	181	495	388	350	448	513	377
AT1G08920	1062	0	0	0	0	0	0	0	0	101	134	140	160	161	133	532	387	373	316	416	286
AT1G08920	1063	0	0	0	0	0	0	0	0	210	292	237	277	264	190	532	387	373	316	416	286
AT1G08923	1064	3001	2974	2994	3468	2810	1920	1977	2440	0	0	0	0	0	0	0	0	0	0	0	0
AT1G08927	1065	1419	1473	1417	1685	1302	888	795	1149	27	35	26	39	46	31	0	0	0	0	0	0
AT1G08927	1066	1419	1473	1417	1685	1302	888	795	1149	43	39	37	53	43	28	0	0	0	0	0	0
AT1G08930	1067	0	0	0	0	0	0	0	0	894	1026	890	1072	1001	718	958	789	588	647	824	570
AT1G08937	1068	0	0	0	0	0	0	0	0	187	213	217	228	220	174	473	342	348	425	516	380
AT1G08940	1069	0	0	0	0	0	0	0	0	0	0	0	0	0	0	307	252	226	235	302	192
AT1G08953	1070	0	0	0	0	0	0	0	0	81	98	105	116	111	101	237	148	146	190	281	168
AT1G08960	1071	0	0	0	0	0	0	0	0	268	283	258	283	308	231	747	552	503	602	711	537
AT1G08963	1072	0	0	0	0	0	0	0	0	174	222	175	222	222	197	356	279	249	378	387	290
AT1G08967	1073	1635	1658	1646	1953	1468	958	962	1264	0	0	0	0	0	0	0	0	0	0	0	0
AT1G08970	1074	0	0	0	0	0	0	0	0	223	256	233	283	254	212	479	313	299	369	444	311
AT1G08983	1075	1953	2010	1992	2405	1890	1252	1292	1705	0	0	0	0	0	0	0	0	0	0	0	0
AT1G08985	1076	516	510	507	603	572	356	400	513	134	164	161	143	126	97	0	0	0	0	0	0
AT1G08987	1077	0	0	0	0	0	0	0	0	208	243	208	244	213	171	765	606	490	559	754	499
AT1G08993	1078	415	444	487	542	405	294	283	361	0	0	0	0	0	0	0	0	0	0	0	0
AT1G08997	1079	78	68	62	78	67	45	39	37	0	0	0	0	0	0	0	0	0	0	0	0
AT1G09000	1080	0	0	0	0	0	0	0	0	269	299	297	223	206	162	849	592	554	440	645	369
AT1G09003	1081	0	0	0	0	0	0	0	0	128	139	120	137	130	80	406	273	304	351	423	318
AT1G09010	1082	0	0	0	0	0	0	0	0	116	137	138	134	130	100	433	318	284	304	403	277
AT1G09013	1083	4573	4741	4766	5615	4538	3048	3079	3769	0	0	0	0	0	0	0	0	0	0	0	0
AT1G09017	1084	256	304	282	289	235	152	159	178	0	0	0	0	0	0	0	0	0	0	0	0
AT1G09020	1085	0	0	0	0	0	0	0	0	130	124	108	139	152	100	391	312	249	357	381	311
AT1G09027	1086	0	0	0	0	0	0	0	0	301	343	312	393	373	276	1061	740	631	845	1025	754
AT1G09030	1087	1301	1295	1363	1580	1248	836	918	1064	0	0	0	0	0	0	0	0	0	0	0	0
AT1G09033	1088	0	0	0	0	0	0	0	0	403	436	398	545	548	421	0	0	0	0	0	0
AT1G09040	1089	0	0	0	0	0	0	0	0	35	37	42	34	33	22	318	236	219	230	275	177
AT1G09043	1090	1582	1645	1581	1832	1538	1018	1097	1241	0	0	0	0	0	0	0	0	0	0	0	0
AT1G09050	1091	31	47	49	42	39	38	31	21	42	28	19	37	36	30	197	169	120	164	200	150
AT1G09053	1092	0	0	0	0	0	0	0	0	635	708	619	687	679	515	0	0	0	0	0	0
AT1G09060	1093	0	0	0	0	0	0	0	0	146	135	140	153	151	122	338	253	280	262	331	265
AT1G09063	1094	0	0	0	0	0	0	0	0	40	52	38	64	50	39	0	0	0	0	0	0
AT1G09063	1095	0	0	0	0	0	0	0	0	65	82	68	73	82	77	0	0	0	0	0	0
AT1G09067	1096	0	0	0	0	0	0	0	0	321	350	288	424	407	254	534	438	311	460	520	417
AT1G09070	1097	0	0	0	0	0	0	0	0	98	116	105	111	107	82	461	313	295	306	353	269
AT1G09073	1098	0	0	0	0	0	0	0	0	326	385	365	457	432	313	482	329	290	348	433	274
AT1G09077	1099	0	0	0	0	0	0	0	0	107	118	111	111	108	98	0	0	0	0	0	0
AT1G09080	1100	494	512	497	578	505	325	321	424	0	0	0	0	0	0	0	0	0	0	0	0
AT1G09083	1101	0	0	0	0	0	0	0	0	271	314	288	337	318	230	696	531	438	612	781	596
AT1G09090	1102	0	0	0	0	0	0	0	0	124	162	122	121	112	83	375	243	265	182	225	160
AT1G09097	1103	2710	2751	2616	3159	2542	1856	1747	2333	0	0	0	0	0	0	0	0	0	0	0	0
AT1G09100	1104	0	0	0	0	0	0	0	0	89	80	79	93	91	72	319	253	225	260	341	226
AT1G09107	1105	768	780	840	934	883	556	545	756	0	0	0	0	0	0	0	0	0	0	0	0
AT1G09117	1106	685	670	653	790	650	422	448	576	0	0	0	0	0	0	0	0	0	0	0	0
AT1G09123	1107	72	44	60	61	53	47	42	34	0	0	0	0	0	0	0	0	0	0	0	0
AT1G09130	1108	0	0	0	0	0	0	0	0	87	104	93	100	85	84	395	310	278	349	383	287
AT1G09137	1109	168	162	157	184	144	108	101	116	0	0	0	0	0	0	0	0	0	0	0	0
AT1G09140	1110	0	0	0	0	0	0	0	0	217	292	244	301	284	216	1063	810	678	867	971	759
AT1G09143	1111	0	0	0	0	0	0	0	0	111	150	127	144	139	100	462	331	330	352	440	336
AT1G09147	1112	1167	1126	1134	1319	969	686	608	851	0	0	0	0	0	0	0	0	0	0	0	0
AT1G09155	1113	57	43	43	46	39	28	29	25	99	97	94	61	53	33	243	166	186	116	165	108
AT1G09160	1114	0	0	0	0	0	0	0	0	109	111	136	142	129	97	415	312	273	322	381	293
AT1G09167	1115	0	0	0	0	0	0	0	0	70	86	65	73	86	60	336	257	201	274	324	276
AT1G09173	1116	81	56	55	56	38	27	28	29	48	58	49	55	61	35	0	0	0	0	0	0
AT1G09183	1117	0	0	0	0	0	0	0	0	99	140	139	118	115	106	0	0	0	0	0	0
AT1G09187	1118	236	213	214	270	246	147	175	196	0	0	0	0	0	0	0	0	0	0	0	0
AT1G09190	1119	0	0	0	0	0	0	0	0	0	0	0	0	0	0	177	125	125	163	188	130
AT1G09195	1120	0	0	0	0	0	0	0	0	136	172	148	191	173	144	874	625	554	659	817	636
AT1G09200	1121	79	57	53	64	34	28	31	34	0	0	0	0	0	0	0	0	0	0	0	0
AT1G09207	1122	144	165	160	198	128	97	108	123	453	652	514	720	704	503	609	424	417	433	594	394
AT1G09210	1123	0	0	0	0	0	0	0	0	124	148	136	143	133	104	920	733	631	886	1050	733
AT1G09217	1124	0	0	0	0	0	0	0	0	352	412	308	359	361	293	0	0	0	0	0	0
AT1G09220	1125	0	0	0	0	0	0	0	0	51	64	71	65	65	70	162	130	113	180	179	167
AT1G09227	1126	146	152	178	184	167	94	128	149	0	0	0	0	0	0	0	0	0	0	0	0
AT1G09230	1127	0	0	0	0	0	0	0	0	106	110	111	121	133	95	287	212	174	219	303	225
AT1G09240	1128	266	229	269	296	243	172	158	190	0	0	0	0	0	0	0	0	0	0	0	0
AT1G09243	1129	1931	1900	1824	2202	1659	1177	1120	1556	0	0	0	0	0	0	0	0	0	0	0	0
AT1G09247	1130	0	0	0	0	0	0	0	0	140	173	122	165	175	142	521	418	356	466	573	378
AT1G09250	1131	68	60	48	68	57	17	26	32	294	341	305	395	365	289	452	350	284	301	412	302
AT1G09253	1132	0	0	0	0	0	0	0	0	0	0	0	0	0	0	103	80	69	72	103	59
AT1G09260	1133	0	0	0	0	0	0	0	0	326	392	321	435	484	361	0	0	0	0	0	0
AT1G09267	1134	0	0	0	0	0	0	0	0	96	120	106	142	117	84	264	192	176	204	232	169
AT1G09270	1135	0	0	0	0	0	0	0	0	0	0	0	0	0	0	380	335	240	323	351	293
AT1G09273	1136	251	241	284	346	256	168	157	204	124	174	166	225	211	156	0	0	0	0	0	0
AT1G09273	1137	713	743	750	888	615	395	410	515	124	174	166	225	211	156	0	0	0	0	0	0
AT1G09273	1138	89	71	75	93	55	32	42	54	124	174	166	225	211	156	0	0	0	0	0	0
AT1G09273	1139	251	241	284	346	256	168	157	204	66	81	70	77	77	60	0	0	0	0	0	0
AT1G09273	1140	713	743	750	888	615	395	410	515	66	81	70	77	77	60	0	0	0	0	0	0
AT1G09273	1141	89	71	75	93	55	32	42	54	66	81	70	77	77	60	0	0	0	0	0	0
AT1G09277	1142	2016	2091	2096	2349	1758	1306	1272	1668	0	0	0	0	0	0	0	0	0	0	0	0
AT1G09280	1143	0	0	0	0	0	0	0	0	149	143	166	222	224	166	362	286	244	310	367	286
AT1G09290	1144	0	0	0	0	0	0	0	0	176	165	176	199	212	159	716	508	498	569	734	508
AT1G09293	1145	287	292	226	305	226	155	136	168	0	0	0	0	0	0	0	0	0	0	0	0
AT1G09297	1146	0	0	0	0	0	0	0	0	124	155	126	122	124	83	295	221	206	187	257	160
AT1G09303	1147	317	283	306	359	274	174	213	245	0	0	0	0	0	0	0	0	0	0	0	0
AT1G09307	1148	221	203	198	265	152	103	105	128	290	347	283	290	245	189	0	0	0	0	0	0
AT1G09307	1149	221	203	198	265	152	103	105	128	31	29	37	33	24	26	0	0	0	0	0	0
AT1G09320	1150	0	0	0	0	0	0	0	0	0	0	0	0	0	0	342	319	274	303	418	278
AT1G09323	1151	0	0	0	0	0	0	0	0	120	153	139	132	154	141	440	348	280	384	444	323
AT1G09327	1152	0	0	0	0	0	0	0	0	221	207	185	229	242	187	753	595	518	602	688	483
AT1G09330	1153	0	0	0	0	0	0	0	0	176	214	197	199	216	162	842	600	566	640	757	611
AT1G09333	1154	0	0	0	0	0	0	0	0	0	0	0	0	0	0	355	280	267	354	380	273
AT1G09337	1155	131	102	88	127	87	41	35	67	0	0	0	0	0	0	0	0	0	0	0	0
AT1G09343	1156	0	0	0	0	0	0	0	0	0	0	0	0	0	0	277	195	156	213	213	141
AT1G09350	1157	564	622	629	711	521	355	355	478	0	0	0	0	0	0	147	124	96	127	139	112
AT1G09350	1158	564	622	629	711	521	355	355	478	0	0	0	0	0	0	189	140	129	82	99	63
AT1G09357	1159	0	0	0	0	0	0	0	0	95	95	94	84	82	71	412	269	284	286	379	274
AT1G09363	1160	0	0	0	0	0	0	0	0	295	331	313	346	405	302	997	800	672	833	1049	714
AT1G09367	1161	0	0	0	0	0	0	0	0	165	206	182	216	195	160	425	376	301	398	452	346
AT1G09373	1162	122	137	167	147	119	84	71	90	0	0	0	0	0	0	0	0	0	0	0	0
AT1G09380	1163	225	235	223	300	233	146	134	191	0	0	0	0	0	0	0	0	0	0	0	0
AT1G09383	1164	0	0	0	0	0	0	0	0	132	149	141	151	162	124	722	504	436	566	670	526
AT1G09390	1165	0	0	0	0	0	0	0	0	51	48	51	81	74	59	85	73	54	62	88	84
AT1G09393	1166	87	88	90	115	63	47	47	57	0	0	0	0	0	0	0	0	0	0	0	0
AT1G09397	1167	0	0	0	0	0	0	0	0	44	45	48	36	36	35	0	0	0	0	0	0
AT1G09400	1168	0	0	0	0	0	0	0	0	0	0	0	0	0	0	108	84	79	112	121	83
AT1G09420	1169	0	0	0	0	0	0	0	0	160	194	187	227	236	165	640	510	447	513	607	477
AT1G09423	1170	0	0	0	0	0	0	0	0	97	134	113	132	99	88	352	320	253	320	378	255
AT1G09427	1171	0	0	0	0	0	0	0	0	0	0	0	0	0	0	880	692	544	714	858	677
AT1G09433	1172	0	0	0	0	0	0	0	0	77	117	104	101	106	76	440	313	271	371	398	301
AT1G09437	1173	0	0	0	0	0	0	0	0	113	122	102	94	116	68	368	300	259	244	288	211
AT1G09450	1174	0	0	0	0	0	0	0	0	0	0	0	0	0	0	236	186	142	212	230	178
AT1G09457	1175	249	292	282	353	287	177	190	257	191	233	242	214	186	147	112	111	97	65	94	67
AT1G09460	1176	0	0	0	0	0	0	0	0	308	336	294	474	473	344	481	385	319	399	462	351
AT1G09463	1177	0	0	0	0	0	0	0	0	49	75	45	66	50	56	337	237	213	226	241	207
AT1G09463	1178	0	0	0	0	0	0	0	0	69	96	83	91	78	60	337	237	213	226	241	207
AT1G09467	1179	0	0	0	0	0	0	0	0	486	624	567	602	658	482	1481	1235	999	1339	1577	1154
AT1G09470	1180	0	0	0	0	0	0	0	0	112	124	120	159	120	111	323	280	273	341	407	345
AT1G09480	1181	467	488	437	595	378	287	271	339	37	59	45	39	63	41	138	108	107	73	128	99
AT1G09490	1182	0	0	0	0	0	0	0	0	82	109	83	86	94	61	456	349	298	348	466	318
AT1G09497	1183	0	0	0	0	0	0	0	0	529	606	576	598	574	423	936	700	708	679	865	634
AT1G09500	1184	337	378	386	392	327	190	206	251	0	0	0	0	0	0	0	0	0	0	0	0
AT1G09503	1185	336	382	356	467	317	216	233	299	0	0	0	0	0	0	0	0	0	0	0	0
AT1G09513	1186	0	0	0	0	0	0	0	0	0	0	0	0	0	0	375	263	248	249	308	254
AT1G09520	1187	0	0	0	0	0	0	0	0	91	120	102	119	124	99	637	509	445	549	675	444
AT1G09523	1188	0	0	0	0	0	0	0	0	282	335	263	331	321	221	0	0	0	0	0	0
AT1G09530	1189	121	107	114	105	95	43	59	85	190	251	199	210	211	172	457	396	371	400	501	333
AT1G09533	1190	0	0	0	0	0	0	0	0	533	582	549	662	657	496	1011	782	711	872	1071	778
AT1G09540	1191	0	0	0	0	0	0	0	0	0	0	0	0	0	0	617	423	454	358	464	298
AT1G09543	1192	0	0	0	0	0	0	0	0	707	843	703	951	963	731	1348	1053	883	1117	1281	1043
AT1G09547	1193	0	0	0	0	0	0	0	0	76	112	84	122	110	82	0	0	0	0	0	0
AT1G09550	1194	885	951	948	1081	810	530	615	766	0	0	0	0	0	0	0	0	0	0	0	0
AT1G09553	1195	0	0	0	0	0	0	0	0	225	294	237	197	210	154	0	0	0	0	0	0
AT1G09557	1196	1105	1164	1177	1284	1058	679	728	942	0	0	0	0	0	0	0	0	0	0	0	0
AT1G09560	1197	0	0	0	0	0	0	0	0	467	515	480	575	587	494	902	668	534	673	814	627
AT1G09563	1198	1613	1618	1636	1957	1406	978	971	1363	0	0	0	0	0	0	0	0	0	0	0	0
AT1G09567	1199	0	0	0	0	0	0	0	0	44	45	37	51	58	48	0	0	0	0	0	0
AT1G09567	1200	0	0	0	0	0	0	0	0	93	96	96	165	154	119	0	0	0	0	0	0
AT1G09570	1201	73	69	72	84	50	39	68	52	955	1037	790	1123	1134	874	870	577	528	620	795	624
AT1G09575	1202	0	0	0	0	0	0	0	0	0	0	0	0	0	0	918	687	579	680	833	583
AT1G09577	1203	0	0	0	0	0	0	0	0	0	0	0	0	0	0	89	59	56	64	93	53
AT1G09580	1204	0	0	0	0	0	0	0	0	0	0	0	0	0	0	498	384	307	386	505	370
AT1G09587	1205	5084	5110	5110	5883	4378	2989	3046	4015	0	0	0	0	0	0	0	0	0	0	0	0
AT1G09590	1206	0	0	0	0	0	0	0	0	262	275	232	358	340	275	1085	888	692	1023	1205	883
AT1G09613	1207	1395	1436	1425	1573	1476	945	978	1170	0	0	0	0	0	0	0	0	0	0	0	0
AT1G09617	1208	0	0	0	0	0	0	0	0	345	386	354	400	411	288	834	671	562	663	801	622
AT1G09617	1209	0	0	0	0	0	0	0	0	45	59	48	55	77	45	834	671	562	663	801	622
AT1G09620	1210	0	0	0	0	0	0	0	0	79	73	75	87	81	68	468	365	282	380	427	347
AT1G09623	1211	0	0	0	0	0	0	0	0	140	176	180	147	129	94	497	376	338	288	380	254
AT1G09630	1212	0	0	0	0	0	0	0	0	348	378	322	397	429	321	1069	826	710	879	1102	762
AT1G09633	1213	36	57	42	60	50	31	41	33	220	272	239	244	216	146	0	0	0	0	0	0
AT1G09633	1214	36	57	42	60	50	31	41	33	42	65	64	38	42	32	0	0	0	0	0	0
AT1G09637	1215	0	0	0	0	0	0	0	0	100	123	75	113	115	94	445	351	307	377	450	314
AT1G09645	1216	0	0	0	0	0	0	0	0	370	340	317	376	397	302	632	445	364	461	599	412
AT1G09647	1217	0	0	0	0	0	0	0	0	54	60	52	47	37	23	315	213	197	205	284	172
AT1G09653	1218	137	149	132	154	116	59	57	109	0	0	0	0	0	0	0	0	0	0	0	0
AT1G09660	1219	0	0	0	0	0	0	0	0	109	111	118	124	145	99	454	391	316	420	512	390
AT1G09663	1220	0	0	0	0	0	0	0	0	83	100	89	74	93	45	499	387	331	365	457	312
AT1G09680	1221	0	0	0	0	0	0	0	0	44	58	56	73	85	46	863	693	562	784	956	686
AT1G09683	1222	71	65	87	114	78	65	43	54	0	0	0	0	0	0	0	0	0	0	0	0
AT1G09687	1223	0	0	0	0	0	0	0	0	476	591	496	652	599	446	1283	1004	803	1052	1312	967
AT1G09690	1224	0	0	0	0	0	0	0	0	137	174	150	197	194	147	0	0	0	0	0	0
AT1G09700	1225	52	45	57	58	45	18	25	33	117	94	101	115	135	88	682	537	470	565	665	447
AT1G09713	1226	0	0	0	0	0	0	0	0	41	56	72	72	86	51	408	276	236	298	372	258
AT1G09723	1227	35	54	37	48	30	16	18	27	0	0	0	0	0	0	0	0	0	0	0	0
AT1G09730	1228	0	0	0	0	0	0	0	0	278	281	248	296	304	254	905	709	607	729	779	576
AT1G09737	1229	0	0	0	0	0	0	0	0	0	0	0	0	0	0	1185	876	746	996	1164	855
AT1G09743	1230	185	121	168	154	115	77	88	94	0	0	0	0	0	0	0	0	0	0	0	0
AT1G09747	1231	0	0	0	0	0	0	0	0	51	59	54	94	74	56	0	0	0	0	0	0
AT1G09750	1232	0	0	0	0	0	0	0	0	0	0	0	0	0	0	225	203	140	188	190	144
AT1G09753	1233	0	0	0	0	0	0	0	0	0	0	0	0	0	0	676	525	447	556	703	493
AT1G09760	1234	0	0	0	0	0	0	0	0	227	275	240	280	257	201	968	772	669	816	916	732
AT1G09767	1235	83	109	85	80	50	52	34	60	0	0	0	0	0	0	0	0	0	0	0	0
AT1G09773	1236	266	280	240	286	211	139	151	197	0	0	0	0	0	0	0	0	0	0	0	0
AT1G09777	1237	0	0	0	0	0	0	0	0	0	0	0	0	0	0	606	469	416	373	456	329
AT1G09780	1238	0	0	0	0	0	0	0	0	76	61	65	84	68	67	648	463	369	528	693	435
AT1G09787	1239	0	0	0	0	0	0	0	0	820	1011	956	1035	997	781	2989	2262	1981	2529	3121	2237
AT1G09790	1240	305	291	287	320	273	129	139	226	0	0	0	0	0	0	0	0	0	0	0	0
AT1G09794	1241	0	0	0	0	0	0	0	0	0	0	0	0	0	0	314	232	228	230	299	211
AT1G09795	1242	0	0	0	0	0	0	0	0	99	138	100	150	114	102	302	232	187	272	276	252
AT1G09800	1243	0	0	0	0	0	0	0	0	48	51	34	57	73	42	217	182	141	195	242	198
AT1G09810	1244	324	334	346	396	308	193	188	266	70	81	86	82	77	55	333	236	242	263	293	210
AT1G09813	1245	3090	3227	3198	3733	2985	2053	2126	2593	0	0	0	0	0	0	0	0	0	0	0	0
AT1G09815	1246	0	0	0	0	0	0	0	0	75	71	92	102	96	60	440	339	300	340	449	344
AT1G09820	1247	0	0	0	0	0	0	0	0	89	120	117	124	139	98	357	256	214	298	366	264
AT1G09823	1248	0	0	0	0	0	0	0	0	54	83	63	86	79	76	1694	1223	1043	1216	1408	1068
AT1G09827	1249	0	0	0	0	0	0	0	0	0	0	0	0	0	0	85	88	64	94	89	62
AT1G09830	1250	0	0	0	0	0	0	0	0	53	58	66	75	64	59	470	376	360	384	497	374
AT1G09833	1251	0	0	0	0	0	0	0	0	34	59	40	57	47	40	445	329	266	370	401	295
AT1G09840	1252	0	0	0	0	0	0	0	0	197	219	187	232	243	161	511	439	356	396	530	390
AT1G09843	1253	0	0	0	0	0	0	0	0	141	161	170	159	170	117	457	346	282	325	415	298
AT1G09850	1254	0	0	0	0	0	0	0	0	0	0	0	0	0	0	547	351	319	338	431	303
AT1G09863	1255	0	0	0	0	0	0	0	0	0	0	0	0	0	0	123	107	89	128	114	79
AT1G09867	1256	0	0	0	0	0	0	0	0	306	377	342	398	391	294	622	497	401	573	633	483
AT1G09870	1257	0	0	0	0	0	0	0	0	69	66	66	94	81	57	255	195	158	179	231	184
AT1G09887	1258	0	0	0	0	0	0	0	0	255	248	227	262	239	211	713	556	553	610	753	544
AT1G09890	1259	109	116	103	136	107	45	69	93	0	0	0	0	0	0	0	0	0	0	0	0
AT1G09897	1260	0	0	0	0	0	0	0	0	296	346	319	355	354	298	1224	907	834	947	1141	860
AT1G09900	1261	0	0	0	0	0	0	0	0	0	0	0	0	0	0	269	213	173	217	264	186
AT1G09903	1262	0	0	0	0	0	0	0	0	165	234	178	182	180	162	685	494	444	470	628	469
AT1G09907	1263	97	74	69	79	43	42	37	32	491	575	598	605	593	445	131	95	82	106	144	123
AT1G09910	1264	0	0	0	0	0	0	0	0	91	69	89	103	121	87	263	176	149	227	233	181
AT1G09920	1265	0	0	0	0	0	0	0	0	116	149	146	134	143	114	451	292	277	322	385	277
AT1G09923	1266	0	0	0	0	0	0	0	0	0	0	0	0	0	0	487	369	335	464	533	422
AT1G09927	1267	0	0	0	0	0	0	0	0	0	0	0	0	0	0	390	294	259	321	381	277
AT1G09930	1268	1961	1945	1883	2237	1716	1258	1194	1510	0	0	0	0	0	0	0	0	0	0	0	0
AT1G09940	1269	0	0	0	0	0	0	0	0	100	112	127	112	122	92	521	395	310	383	491	369
AT1G09947	1270	0	0	0	0	0	0	0	0	349	382	357	477	407	333	581	423	370	471	586	414
AT1G09950	1271	0	0	0	0	0	0	0	0	0	0	0	0	0	0	234	190	171	203	202	153
AT1G09953	1272	1055	1093	1045	1179	812	637	549	752	0	0	0	0	0	0	0	0	0	0	0	0
AT1G09960	1273	0	0	0	0	0	0	0	0	109	122	110	107	109	82	548	425	360	367	514	362
AT1G09967	1274	0	0	0	0	0	0	0	0	111	172	140	141	122	94	0	0	0	0	0	0
AT1G09970	1275	130	104	99	97	65	35	47	33	549	619	577	625	597	439	1361	1009	861	907	1047	770
AT1G09977	1276	0	0	0	0	0	0	0	0	157	174	169	204	222	199	309	232	216	297	337	279
AT1G09980	1277	0	0	0	0	0	0	0	0	191	205	187	246	226	190	653	528	459	560	690	496
AT1G09987	1278	0	0	0	0	0	0	0	0	302	406	361	387	374	313	1124	868	727	854	1030	783
AT1G09993	1279	0	0	0	0	0	0	0	0	222	231	216	254	246	183	934	718	650	813	1023	651
AT1G09995	1280	0	0	0	0	0	0	0	0	308	305	257	328	333	257	1222	866	749	897	1065	844
AT1G10020	1281	0	0	0	0	0	0	0	0	343	367	354	336	411	333	984	752	695	779	956	745
AT1G10030	1282	0	0	0	0	0	0	0	0	189	190	184	211	204	170	415	357	293	368	417	304
AT1G10040	1283	0	0	0	0	0	0	0	0	187	201	177	240	223	170	939	683	632	693	869	627
AT1G10060	1284	114	103	99	131	97	77	66	86	0	0	0	0	0	0	0	0	0	0	0	0
AT1G10090	1285	0	0	0	0	0	0	0	0	103	144	124	95	112	69	525	379	329	318	408	301
AT1G10090	1286	0	0	0	0	0	0	0	0	35	52	45	34	37	21	525	379	329	318	408	301
AT1G10095	1287	0	0	0	0	0	0	0	0	153	211	165	174	166	150	527	430	373	458	543	405
AT1G10110	1288	0	0	0	0	0	0	0	0	68	79	81	95	70	57	263	201	159	206	276	196
AT1G10120	1289	75	96	70	98	67	38	55	49	105	149	118	151	152	102	0	0	0	0	0	0
AT1G10130	1290	0	0	0	0	0	0	0	0	100	111	129	156	148	103	351	286	235	278	364	287
AT1G10140	1291	76	67	61	97	53	27	36	49	30	48	27	39	26	27	312	223	225	180	240	192
AT1G10140	1292	76	67	61	97	53	27	36	49	604	689	661	755	767	588	312	223	225	180	240	192
AT1G10150	1293	0	0	0	0	0	0	0	0	0	0	0	0	0	0	816	656	569	621	800	563
AT1G10155	1294	0	0	0	0	0	0	0	0	250	254	227	299	285	200	666	515	483	606	713	524
AT1G10170	1295	0	0	0	0	0	0	0	0	89	96	79	115	102	67	471	386	322	376	425	359
AT1G10180	1296	0	0	0	0	0	0	0	0	86	83	76	109	108	78	312	241	189	248	309	232
AT1G10200	1297	0	0	0	0	0	0	0	0	260	312	287	311	348	244	717	555	476	513	690	456
AT1G10210	1298	0	0	0	0	0	0	0	0	127	136	132	130	119	137	470	359	320	383	412	316
AT1G10220	1299	0	0	0	0	0	0	0	0	77	98	86	84	88	53	487	354	320	289	420	264
AT1G10220	1300	0	0	0	0	0	0	0	0	86	102	90	71	87	57	487	354	320	289	420	264
AT1G10225	1301	160	138	150	174	136	88	79	109	0	0	0	0	0	0	0	0	0	0	0	0
AT1G10225	1302	78	84	105	96	82	49	61	57	0	0	0	0	0	0	0	0	0	0	0	0
AT1G10230	1303	0	0	0	0	0	0	0	0	128	132	139	135	156	111	690	567	461	539	637	474
AT1G10240	1304	0	0	0	0	0	0	0	0	119	112	100	129	125	100	417	314	298	337	403	305
AT1G10270	1305	0	0	0	0	0	0	0	0	0	0	0	0	0	0	472	416	355	394	521	368
AT1G10280	1306	0	0	0	0	0	0	0	0	187	219	189	224	228	177	728	560	461	569	754	577
AT1G10290	1307	129	87	111	114	87	63	36	58	99	115	83	138	116	73	366	295	253	327	382	305
AT1G10300	1308	0	0	0	0	0	0	0	0	93	93	72	138	109	98	213	179	138	237	297	227
AT1G10310	1309	0	0	0	0	0	0	0	0	85	103	87	99	94	54	319	267	195	256	324	222
AT1G10320	1310	0	0	0	0	0	0	0	0	188	214	207	228	220	191	910	727	638	713	922	661
AT1G10350	1311	0	0	0	0	0	0	0	0	208	218	211	243	232	200	663	501	460	534	602	450
AT1G10360	1312	156	145	169	196	149	108	120	136	97	135	124	108	91	77	162	128	145	81	143	86
AT1G10370	1313	0	0	0	0	0	0	0	0	0	0	0	0	0	0	280	201	184	168	223	139
AT1G10380	1314	669	716	663	778	642	361	368	495	0	0	0	0	0	0	0	0	0	0	0	0
AT1G10390	1315	0	0	0	0	0	0	0	0	108	106	94	147	116	99	417	309	281	288	368	266
AT1G10400	1316	0	0	0	0	0	0	0	0	579	606	510	630	558	473	284	238	166	238	275	223
AT1G10410	1317	262	235	251	281	236	139	138	177	0	0	0	0	0	0	786	619	500	589	746	550
AT1G10417	1318	0	0	0	0	0	0	0	0	0	0	0	0	0	0	306	240	147	252	299	189
AT1G10430	1319	0	0	0	0	0	0	0	0	193	201	170	236	211	187	577	425	358	440	528	407
AT1G10450	1320	0	0	0	0	0	0	0	0	76	98	65	106	124	54	497	339	304	373	442	382
AT1G10460	1321	0	0	0	0	0	0	0	0	207	256	214	201	232	187	245	189	167	197	239	176
AT1G10470	1322	118	99	85	94	74	44	55	69	151	160	134	153	166	119	834	575	528	601	699	512
AT1G10470	1323	118	99	85	94	74	44	55	69	453	551	501	489	488	391	834	575	528	601	699	512
AT1G10480	1324	172	153	147	175	102	84	65	86	0	0	0	0	0	0	0	0	0	0	0	0
AT1G10480	1325	444	462	440	539	432	291	289	409	0	0	0	0	0	0	0	0	0	0	0	0
AT1G10490	1326	0	0	0	0	0	0	0	0	89	140	109	132	130	132	264	208	189	231	271	208
AT1G10500	1327	0	0	0	0	0	0	0	0	264	308	289	315	335	293	1079	783	694	793	970	767
AT1G10520	1328	0	0	0	0	0	0	0	0	0	0	0	0	0	0	167	147	110	171	184	133
AT1G10522	1329	0	0	0	0	0	0	0	0	0	0	0	0	0	0	329	272	212	303	339	235
AT1G10550	1330	351	361	340	383	308	214	217	254	0	0	0	0	0	0	0	0	0	0	0	0
AT1G10560	1331	0	0	0	0	0	0	0	0	246	285	262	322	299	230	1106	838	705	791	909	711
AT1G10570	1332	0	0	0	0	0	0	0	0	88	110	97	117	90	65	426	305	272	305	416	277
AT1G10580	1333	0	0	0	0	0	0	0	0	90	69	76	89	81	57	451	371	313	378	430	334
AT1G10585	1334	1245	1246	1278	1452	1195	825	837	1112	0	0	0	0	0	0	0	0	0	0	0	0
AT1G10590	1335	0	0	0	0	0	0	0	0	271	351	282	411	366	280	879	694	593	717	890	651
AT1G10620	1336	196	162	162	189	157	89	104	136	0	0	0	0	0	0	0	0	0	0	0	0
AT1G10640	1337	0	0	0	0	0	0	0	0	28	34	30	35	36	50	0	0	0	0	0	0
AT1G10650	1338	0	0	0	0	0	0	0	0	301	310	318	278	272	201	586	437	421	427	539	396
AT1G10650	1339	0	0	0	0	0	0	0	0	33	48	58	46	38	30	586	437	421	427	539	396
AT1G10650	1340	0	0	0	0	0	0	0	0	35	39	50	35	34	24	586	437	421	427	539	396
AT1G10660	1341	0	0	0	0	0	0	0	0	92	118	96	100	129	90	345	286	253	293	364	301
AT1G10670	1342	0	0	0	0	0	0	0	0	159	215	165	222	223	163	399	276	233	354	405	322
AT1G10680	1343	197	227	193	237	173	112	114	147	0	0	0	0	0	0	0	0	0	0	0	0
AT1G10682	1344	0	0	0	0	0	0	0	0	114	123	114	123	142	110	0	0	0	0	0	0
AT1G10690	1345	0	0	0	0	0	0	0	0	109	152	148	145	174	118	478	341	309	380	406	339
AT1G10700	1346	0	0	0	0	0	0	0	0	95	126	117	125	104	102	338	275	258	249	303	226
AT1G10710	1347	0	0	0	0	0	0	0	0	0	0	0	0	0	0	277	220	198	211	277	230
AT1G10720	1348	0	0	0	0	0	0	0	0	176	182	157	208	210	155	543	375	317	413	543	321
AT1G10730	1349	0	0	0	0	0	0	0	0	83	72	67	87	73	72	304	252	212	248	318	196
AT1G10740	1350	0	0	0	0	0	0	0	0	154	178	168	232	209	156	601	483	460	430	592	433
AT1G10745	1351	49	52	51	71	48	23	36	43	0	0	0	0	0	0	0	0	0	0	0	0
AT1G10747	1352	220	205	210	231	218	152	132	192	0	0	0	0	0	0	0	0	0	0	0	0
AT1G10750	1353	0	0	0	0	0	0	0	0	0	0	0	0	0	0	534	451	356	454	560	387
AT1G10760	1354	60	49	59	49	43	21	45	36	77	122	74	114	116	73	353	253	248	296	327	243
AT1G10780	1355	0	0	0	0	0	0	0	0	58	83	95	117	85	90	448	379	274	420	485	382
AT1G10820	1356	0	0	0	0	0	0	0	0	92	121	120	133	127	107	502	419	374	416	525	382
AT1G10830	1357	0	0	0	0	0	0	0	0	142	163	199	160	154	125	483	365	315	304	411	302
AT1G10840	1358	78	109	96	115	65	33	51	60	226	281	262	295	291	207	558	407	360	464	577	406
AT1G10865	1359	0	0	0	0	0	0	0	0	100	142	108	136	138	98	257	228	190	214	247	198
AT1G10870	1360	36	42	50	70	47	23	20	37	127	124	119	139	140	107	475	366	278	394	442	323
AT1G10875	1361	282	285	283	391	253	139	150	223	0	0	0	0	0	0	0	0	0	0	0	0
AT1G10890	1362	0	0	0	0	0	0	0	0	63	59	74	83	73	61	322	228	242	237	336	245
AT1G10900	1363	0	0	0	0	0	0	0	0	147	154	168	185	161	110	463	366	317	347	469	319
AT1G10910	1364	0	0	0	0	0	0	0	0	42	74	56	82	73	48	368	270	218	307	338	265
AT1G10920	1365	0	0	0	0	0	0	0	0	107	156	159	139	116	105	500	354	309	268	378	251
AT1G10930	1366	0	0	0	0	0	0	0	0	44	51	45	75	59	58	257	189	169	221	238	176
AT1G10940	1367	0	0	0	0	0	0	0	0	213	261	214	254	297	203	928	732	642	743	841	698
AT1G10950	1368	70	60	89	60	53	30	33	31	0	0	0	0	0	0	0	0	0	0	0	0
AT1G10960	1369	0	0	0	0	0	0	0	0	44	52	70	55	72	38	406	341	284	307	393	278
AT1G10970	1370	0	0	0	0	0	0	0	0	131	165	147	178	197	125	459	358	297	395	460	365
AT1G10990	1371	0	0	0	0	0	0	0	0	29	46	32	40	47	37	196	160	119	149	210	121
AT1G10990	1372	0	0	0	0	0	0	0	0	34	33	31	23	32	22	196	160	119	149	210	121
AT1G11000	1373	0	0	0	0	0	0	0	0	100	105	87	121	104	86	864	662	635	657	895	598
AT1G11010	1374	0	0	0	0	0	0	0	0	135	159	112	182	180	101	0	0	0	0	0	0
AT1G11050	1375	0	0	0	0	0	0	0	0	146	143	138	165	164	133	630	502	399	494	636	412
AT1G11060	1376	0	0	0	0	0	0	0	0	153	159	183	207	206	151	520	412	359	453	507	384
AT1G11070	1377	1379	1351	1453	1721	1272	806	857	1144	0	0	0	0	0	0	0	0	0	0	0	0
AT1G11090	1378	0	0	0	0	0	0	0	0	89	100	95	102	104	89	0	0	0	0	0	0
AT1G11100	1379	0	0	0	0	0	0	0	0	0	0	0	0	0	0	423	344	281	329	416	260
AT1G11112	1380	0	0	0	0	0	0	0	0	0	0	0	0	0	0	161	120	124	119	139	98
AT1G11120	1381	0	0	0	0	0	0	0	0	125	146	121	142	171	120	425	323	306	470	493	337
AT1G11125	1382	0	0	0	0	0	0	0	0	108	127	98	123	135	102	332	223	207	228	290	228
AT1G11125	1383	0	0	0	0	0	0	0	0	85	102	72	126	122	107	332	223	207	228	290	228
AT1G11130	1384	0	0	0	0	0	0	0	0	122	143	112	153	153	116	262	206	166	271	337	256
AT1G11145	1385	0	0	0	0	0	0	0	0	78	84	91	108	101	84	232	172	175	197	229	158
AT1G11160	1386	143	124	132	180	143	91	99	147	98	69	87	115	85	66	456	325	295	371	423	334
AT1G11170	1387	0	0	0	0	0	0	0	0	80	90	58	78	67	57	385	293	259	284	332	220
AT1G11175	1388	0	0	0	0	0	0	0	0	113	150	134	125	131	107	738	526	439	476	658	469
AT1G11185	1389	85	69	95	106	68	58	35	51	0	0	0	0	0	0	0	0	0	0	0	0
AT1G11200	1390	0	0	0	0	0	0	0	0	134	180	151	196	166	148	289	219	235	241	274	225
AT1G11210	1391	1450	1382	1472	1720	1296	791	834	1118	0	0	0	0	0	0	208	124	169	125	143	104
AT1G11220	1392	0	0	0	0	0	0	0	0	0	0	0	0	0	0	277	186	207	217	257	173
AT1G11240	1393	0	0	0	0	0	0	0	0	51	73	54	52	41	35	0	0	0	0	0	0
AT1G11250	1394	48	44	46	55	53	18	26	45	108	142	152	171	141	97	353	277	277	310	359	280
AT1G11260	1395	0	0	0	0	0	0	0	0	173	247	221	172	234	132	168	135	117	126	132	107
AT1G11260	1396	0	0	0	0	0	0	0	0	176	176	183	191	192	124	168	135	117	126	132	107
AT1G11260	1397	0	0	0	0	0	0	0	0	173	247	221	172	234	132	610	428	455	292	443	288
AT1G11260	1398	0	0	0	0	0	0	0	0	176	176	183	191	192	124	610	428	455	292	443	288
AT1G11270	1399	0	0	0	0	0	0	0	0	109	127	100	129	141	115	407	342	286	384	417	333
AT1G11280	1400	75	53	64	68	48	37	44	38	323	366	336	472	444	343	816	639	538	762	908	614
AT1G11290	1401	0	0	0	0	0	0	0	0	175	225	228	239	257	177	526	430	388	512	586	401
AT1G11310	1402	137	139	148	161	114	62	60	87	269	298	271	272	283	221	1013	746	649	677	897	638
AT1G11310	1403	137	139	148	161	114	62	60	87	38	57	43	46	51	26	1013	746	649	677	897	638
AT1G11320	1404	0	0	0	0	0	0	0	0	172	228	186	204	219	143	416	327	268	348	437	289
AT1G11360	1405	34	48	55	54	40	33	34	35	168	179	206	195	182	166	536	372	294	384	521	343
AT1G11370	1406	653	675	674	750	550	366	385	463	0	0	0	0	0	0	213	172	164	188	210	156
AT1G11380	1407	0	0	0	0	0	0	0	0	339	406	335	433	379	310	661	513	463	518	549	430
AT1G11390	1408	0	0	0	0	0	0	0	0	277	262	240	309	294	217	853	648	609	630	825	603
AT1G11420	1409	0	0	0	0	0	0	0	0	444	521	455	553	534	421	876	803	588	801	896	643
AT1G11440	1410	0	0	0	0	0	0	0	0	0	0	0	0	0	0	256	189	181	153	221	148
AT1G11450	1411	1819	1908	2028	2253	1738	1216	1262	1604	0	0	0	0	0	0	0	0	0	0	0	0
AT1G11475	1412	0	0	0	0	0	0	0	0	115	138	124	164	137	102	318	254	220	274	324	250
AT1G11480	1413	0	0	0	0	0	0	0	0	95	97	102	116	140	99	365	302	257	308	378	246
AT1G11510	1414	272	304	292	324	229	183	198	259	0	0	0	0	0	0	0	0	0	0	0	0
AT1G11540	1415	0	0	0	0	0	0	0	0	0	0	0	0	0	0	116	61	66	73	101	71
AT1G11545	1416	0	0	0	0	0	0	0	0	305	416	306	408	424	308	668	537	457	542	623	466
AT1G11572	1417	0	0	0	0	0	0	0	0	132	134	130	192	177	118	0	0	0	0	0	0
AT1G11572	1418	0	0	0	0	0	0	0	0	78	70	62	84	71	64	0	0	0	0	0	0
AT1G11580	1419	320	285	290	311	259	145	167	206	490	550	505	736	678	537	857	680	530	847	977	746
AT1G11592	1420	0	0	0	0	0	0	0	0	175	220	202	205	221	154	560	381	332	394	483	330
AT1G11600	1421	386	384	367	457	330	213	234	285	0	0	0	0	0	0	0	0	0	0	0	0
AT1G11608	1422	49	63	51	61	54	35	26	47	0	0	0	0	0	0	69	82	56	66	81	45
AT1G11610	1423	379	386	457	416	374	247	253	304	0	0	0	0	0	0	0	0	0	0	0	0
AT1G11630	1424	0	0	0	0	0	0	0	0	359	410	361	447	463	322	1100	793	698	933	1045	807
AT1G11655	1425	57	35	60	62	34	24	19	31	174	169	162	220	218	135	0	0	0	0	0	0
AT1G11660	1426	0	0	0	0	0	0	0	0	118	145	127	166	163	115	328	216	182	217	271	209
AT1G11660	1427	0	0	0	0	0	0	0	0	209	272	232	324	305	241	328	216	182	217	271	209
AT1G11670	1428	0	0	0	0	0	0	0	0	74	118	74	93	97	68	1100	783	635	715	966	647
AT1G11670	1429	0	0	0	0	0	0	0	0	819	947	810	987	953	732	1100	783	635	715	966	647
AT1G11680	1430	0	0	0	0	0	0	0	0	0	0	0	0	0	0	630	447	397	545	650	464
AT1G11684	1431	0	0	0	0	0	0	0	0	42	63	44	58	53	47	0	0	0	0	0	0
AT1G11700	1432	0	0	0	0	0	0	0	0	98	117	117	110	125	95	268	166	159	138	175	131
AT1G11710	1433	182	135	127	131	107	67	68	87	0	0	0	0	0	0	283	243	184	228	276	243
AT1G11735	1434	58	49	55	48	39	17	22	35	104	124	108	145	101	70	79	66	70	60	62	38
AT1G11740	1435	229	238	229	297	199	127	137	184	0	0	0	0	0	0	108	94	88	73	104	85
AT1G11750	1436	64	38	57	70	50	24	22	28	0	0	0	0	0	0	0	0	0	0	0	0
AT1G11755	1437	0	0	0	0	0	0	0	0	103	119	103	144	116	88	307	232	217	240	315	254
AT1G11760	1438	0	0	0	0	0	0	0	0	147	157	131	159	152	117	282	206	194	223	271	205
AT1G11765	1439	325	345	329	396	301	165	174	190	0	0	0	0	0	0	0	0	0	0	0	0
AT1G11780	1440	0	0	0	0	0	0	0	0	180	193	192	231	190	135	410	308	283	349	400	276
AT1G11790	1441	0	0	0	0	0	0	0	0	95	110	95	136	147	96	506	386	344	395	504	374
AT1G11800	1442	0	0	0	0	0	0	0	0	63	56	62	67	69	31	308	209	209	239	247	219
AT1G11810	1443	160	168	207	205	176	107	107	145	0	0	0	0	0	0	0	0	0	0	0	0
AT1G11820	1444	190	149	156	179	133	101	81	110	135	143	123	176	151	112	613	468	451	517	599	446
AT1G11840	1445	0	0	0	0	0	0	0	0	102	117	111	93	129	110	407	290	242	291	370	255
AT1G11850	1446	193	232	220	254	187	116	137	144	0	0	0	0	0	0	0	0	0	0	0	0
AT1G11860	1447	0	0	0	0	0	0	0	0	214	278	210	286	266	233	504	396	346	436	526	389
AT1G11870	1448	0	0	0	0	0	0	0	0	69	120	99	112	103	89	308	229	217	204	286	217
AT1G11880	1449	0	0	0	0	0	0	0	0	0	0	0	0	0	0	878	657	585	686	867	634
AT1G11900	1450	0	0	0	0	0	0	0	0	254	361	306	400	380	317	904	694	590	719	932	668
AT1G11910	1451	109	87	70	114	69	47	44	69	197	254	210	225	250	175	761	542	511	523	668	484
AT1G11920	1452	866	871	891	1066	830	515	584	699	0	0	0	0	0	0	0	0	0	0	0	0
AT1G11930	1453	0	0	0	0	0	0	0	0	139	152	143	173	152	110	373	299	280	291	375	293
AT1G11940	1454	0	0	0	0	0	0	0	0	69	80	80	97	99	66	354	272	234	312	381	229
AT1G11950	1455	0	0	0	0	0	0	0	0	117	139	118	140	128	112	290	255	222	304	357	236
AT1G11960	1456	0	0	0	0	0	0	0	0	274	287	273	298	280	208	654	510	468	559	634	478
AT1G12000	1457	140	172	142	165	122	57	56	108	81	77	77	101	94	67	354	304	222	298	430	292
AT1G12013	1458	0	0	0	0	0	0	0	0	213	239	200	344	295	205	377	265	279	303	366	292
AT1G12015	1459	0	0	0	0	0	0	0	0	53	76	46	94	69	60	0	0	0	0	0	0
AT1G12020	1460	49	42	55	83	48	28	29	35	162	186	203	256	238	160	434	320	326	383	511	390
AT1G12020	1461	682	800	841	852	685	443	448	560	162	186	203	256	238	160	434	320	326	383	511	390
AT1G12050	1462	51	46	64	60	48	23	30	44	130	138	151	202	162	143	505	401	356	380	494	390
AT1G12060	1463	0	0	0	0	0	0	0	0	102	124	111	106	113	103	277	218	206	197	297	179
AT1G12064	1464	1360	1448	1437	1686	1278	804	823	1049	0	0	0	0	0	0	0	0	0	0	0	0
AT1G12070	1465	0	0	0	0	0	0	0	0	49	64	72	78	62	58	0	0	0	0	0	0
AT1G12090	1466	34	41	63	78	46	37	33	36	741	884	698	1133	1071	815	429	363	261	384	461	303
AT1G12090	1467	49	60	58	51	68	26	28	29	741	884	698	1133	1071	815	429	363	261	384	461	303
AT1G12100	1468	2044	2071	2084	2333	2064	1382	1458	1720	32	46	28	38	43	31	124	93	78	150	158	121
AT1G12100	1469	2044	2071	2084	2333	2064	1382	1458	1720	321	350	307	450	425	344	124	93	78	150	158	121
AT1G12110	1470	0	0	0	0	0	0	0	0	281	336	322	249	261	190	830	597	504	344	513	314
AT1G12110	1471	0	0	0	0	0	0	0	0	70	115	94	74	59	47	830	597	504	344	513	314
AT1G12120	1472	166	179	158	185	162	100	107	113	365	421	365	443	446	343	776	597	517	684	768	561
AT1G12120	1473	63	74	54	49	45	34	31	34	365	421	365	443	446	343	776	597	517	684	768	561
AT1G12140	1474	0	0	0	0	0	0	0	0	58	57	40	40	49	34	360	273	248	248	268	236
AT1G12160	1475	0	0	0	0	0	0	0	0	229	279	251	270	280	198	589	469	357	475	556	419
AT1G12170	1476	1664	1621	1703	2012	1512	1021	1031	1263	0	0	0	0	0	0	0	0	0	0	0	0
AT1G12200	1477	0	0	0	0	0	0	0	0	47	51	45	59	87	50	158	138	117	153	200	131
AT1G12210	1478	0	0	0	0	0	0	0	0	108	137	125	156	146	101	329	225	200	261	321	234
AT1G12220	1479	0	0	0	0	0	0	0	0	91	122	104	82	94	65	308	268	213	201	270	160
AT1G12230	1480	0	0	0	0	0	0	0	0	118	149	150	198	196	144	330	249	216	286	343	249
AT1G12240	1481	172	149	130	159	108	81	73	94	624	776	607	739	752	534	1050	704	644	726	874	596
AT1G12244	1482	0	0	0	0	0	0	0	0	0	0	0	0	0	0	913	674	607	657	792	613
AT1G12250	1483	0	0	0	0	0	0	0	0	259	296	266	290	261	253	0	0	0	0	0	0
AT1G12270	1484	0	0	0	0	0	0	0	0	101	120	118	127	132	90	443	378	301	462	491	363
AT1G12290	1485	0	0	0	0	0	0	0	0	203	233	246	258	182	191	133	92	76	45	72	46
AT1G12290	1486	0	0	0	0	0	0	0	0	203	233	246	258	182	191	470	347	304	379	451	348
AT1G12300	1487	0	0	0	0	0	0	0	0	295	331	318	432	380	308	369	321	270	335	409	303
AT1G12310	1488	115	104	115	110	84	53	52	63	0	0	0	0	0	0	126	98	100	79	113	87
AT1G12310	1489	115	104	115	110	84	53	52	63	0	0	0	0	0	0	583	433	396	468	559	406
AT1G12330	1490	0	0	0	0	0	0	0	0	116	139	120	145	152	125	720	513	423	497	646	470
AT1G12340	1491	0	0	0	0	0	0	0	0	0	0	0	0	0	0	206	154	134	184	212	146
AT1G12350	1492	0	0	0	0	0	0	0	0	167	197	163	234	208	147	476	348	281	337	444	293
AT1G12360	1493	0	0	0	0	0	0	0	0	87	91	72	100	85	80	317	225	168	231	235	201
AT1G12370	1494	183	143	164	191	145	110	110	118	142	174	155	169	172	136	365	285	247	308	332	277
AT1G12370	1495	183	143	164	191	145	110	110	118	62	73	75	95	96	64	365	285	247	308	332	277
AT1G12380	1496	0	0	0	0	0	0	0	0	155	179	188	226	187	161	748	582	516	572	745	558
AT1G12390	1497	0	0	0	0	0	0	0	0	180	170	164	186	199	122	401	295	244	305	418	292
AT1G12400	1498	0	0	0	0	0	0	0	0	300	397	355	383	392	270	777	664	521	646	835	568
AT1G12411	1499	58	78	71	75	57	43	43	43	0	0	0	0	0	0	0	0	0	0	0	0
AT1G12420	1500	0	0	0	0	0	0	0	0	143	206	159	201	223	157	549	427	391	482	584	489
AT1G12430	1501	0	0	0	0	0	0	0	0	45	60	38	64	66	43	325	255	233	268	318	225
AT1G12440	1502	0	0	0	0	0	0	0	0	521	608	528	642	616	509	461	374	360	400	542	355
AT1G12450	1503	0	0	0	0	0	0	0	0	0	0	0	0	0	0	569	422	369	416	567	380
AT1G12460	1504	0	0	0	0	0	0	0	0	176	214	181	229	248	186	547	478	430	499	612	455
AT1G12470	1505	0	0	0	0	0	0	0	0	148	154	155	146	155	128	419	327	261	353	397	294
AT1G12500	1506	231	177	204	222	173	92	104	134	326	416	338	492	457	339	962	754	636	850	905	713
AT1G12520	1507	0	0	0	0	0	0	0	0	168	171	186	184	190	179	394	290	250	270	357	275
AT1G12530	1508	0	0	0	0	0	0	0	0	225	221	206	224	243	191	436	340	237	349	374	274
AT1G12540	1509	401	450	449	545	436	287	276	372	0	0	0	0	0	0	0	0	0	0	0	0
AT1G12550	1510	0	0	0	0	0	0	0	0	0	0	0	0	0	0	210	173	145	128	173	137
AT1G12560	1511	923	1084	1034	1152	903	622	621	753	0	0	0	0	0	0	0	0	0	0	0	0
AT1G12580	1512	0	0	0	0	0	0	0	0	153	164	144	149	156	136	343	244	245	272	348	251
AT1G12610	1513	150	168	173	185	137	102	112	126	0	0	0	0	0	0	151	117	103	111	151	99
AT1G12620	1514	1247	1249	1238	1512	1094	775	766	942	137	159	108	209	199	137	397	311	268	344	376	324
AT1G12640	1515	0	0	0	0	0	0	0	0	322	358	316	389	421	301	926	674	603	707	864	607
AT1G12660	1516	1040	1223	1248	1300	1090	724	699	907	0	0	0	0	0	0	0	0	0	0	0	0
AT1G12680	1517	0	0	0	0	0	0	0	0	102	116	99	128	134	101	408	349	282	321	412	357
AT1G12700	1518	0	0	0	0	0	0	0	0	105	112	109	126	98	86	292	218	190	231	255	195
AT1G12710	1519	0	0	0	0	0	0	0	0	164	177	180	178	179	134	658	474	438	499	570	424
AT1G12730	1520	0	0	0	0	0	0	0	0	80	105	85	72	93	49	323	218	221	248	307	196
AT1G12740	1521	0	0	0	0	0	0	0	0	76	80	89	82	76	41	541	359	298	259	315	224
AT1G12750	1522	0	0	0	0	0	0	0	0	231	293	269	260	263	191	990	755	684	711	931	652
AT1G12770	1523	0	0	0	0	0	0	0	0	97	137	102	127	126	96	213	211	174	214	275	197
AT1G12775	1524	0	0	0	0	0	0	0	0	101	152	129	144	144	115	319	250	208	270	304	274
AT1G12790	1525	0	0	0	0	0	0	0	0	92	82	86	105	105	83	318	275	241	257	331	239
AT1G12800	1526	244	248	224	270	160	114	117	142	114	135	141	163	141	97	556	435	362	436	520	363
AT1G12810	1527	0	0	0	0	0	0	0	0	0	0	0	0	0	0	281	208	201	222	302	197
AT1G12820	1528	0	0	0	0	0	0	0	0	170	219	163	191	195	172	876	601	568	731	872	596
AT1G12830	1529	0	0	0	0	0	0	0	0	306	319	284	345	335	263	1181	947	832	1026	1202	856
AT1G12840	1530	0	0	0	0	0	0	0	0	68	93	69	90	80	75	0	0	0	0	0	0
AT1G12845	1531	0	0	0	0	0	0	0	0	49	78	50	84	75	61	0	0	0	0	0	0
AT1G12850	1532	0	0	0	0	0	0	0	0	140	176	166	181	175	135	456	392	326	389	450	336
AT1G12860	1533	0	0	0	0	0	0	0	0	0	0	0	0	0	0	401	294	262	323	375	297
AT1G12880	1534	0	0	0	0	0	0	0	0	67	91	73	104	94	61	434	345	314	355	494	285
AT1G12910	1535	0	0	0	0	0	0	0	0	405	430	369	525	470	409	603	449	397	532	644	471
AT1G12920	1536	0	0	0	0	0	0	0	0	0	0	0	0	0	0	424	338	257	352	435	338
AT1G12930	1537	0	0	0	0	0	0	0	0	87	106	89	134	130	85	445	317	276	371	413	330
AT1G12950	1538	794	770	741	805	662	466	413	587	0	0	0	0	0	0	170	127	110	82	116	69
AT1G12970	1539	0	0	0	0	0	0	0	0	150	156	174	182	166	132	665	465	444	478	645	438
AT1G12980	1540	942	953	1020	1176	933	594	617	768	0	0	0	0	0	0	0	0	0	0	0	0
AT1G12990	1541	0	0	0	0	0	0	0	0	104	141	121	158	141	114	681	497	461	527	656	473
AT1G13000	1542	0	0	0	0	0	0	0	0	165	157	176	218	217	143	497	385	301	420	482	357
AT1G13020	1543	0	0	0	0	0	0	0	0	177	195	173	184	181	149	690	521	395	558	707	537
AT1G13030	1544	0	0	0	0	0	0	0	0	144	180	181	212	203	161	873	627	617	676	887	617
AT1G13060	1545	0	0	0	0	0	0	0	0	110	153	114	160	156	127	353	273	261	294	325	245
AT1G13080	1546	0	0	0	0	0	0	0	0	0	0	0	0	0	0	528	362	347	188	280	212
AT1G13090	1547	0	0	0	0	0	0	0	0	45	53	72	35	37	20	215	149	160	102	175	95
AT1G13100	1548	0	0	0	0	0	0	0	0	121	119	109	86	76	58	413	263	278	137	256	150
AT1G13110	1549	0	0	0	0	0	0	0	0	44	57	42	37	40	33	506	360	331	221	334	219
AT1G13120	1550	0	0	0	0	0	0	0	0	154	201	161	183	161	138	554	431	385	432	554	388
AT1G13130	1551	534	499	555	605	553	286	377	453	0	0	0	0	0	0	0	0	0	0	0	0
AT1G13140	1552	0	0	0	0	0	0	0	0	57	76	81	86	94	74	294	222	218	289	291	215
AT1G13143	1553	0	0	0	0	0	0	0	0	163	165	159	176	190	125	336	266	209	268	334	262
AT1G13160	1554	0	0	0	0	0	0	0	0	73	84	69	101	87	79	378	288	214	317	366	289
AT1G13170	1555	66	76	62	90	46	42	37	45	126	182	149	168	146	126	602	514	402	552	612	511
AT1G13180	1556	0	0	0	0	0	0	0	0	169	187	136	194	183	139	557	414	367	476	542	402
AT1G13190	1557	0	0	0	0	0	0	0	0	261	296	283	279	291	261	597	459	427	471	582	463
AT1G13195	1558	501	504	514	600	511	295	335	403	243	271	217	238	251	198	716	554	514	586	659	473
AT1G13210	1559	0	0	0	0	0	0	0	0	304	375	338	425	427	336	1012	727	676	769	933	653
AT1G13220	1560	100	87	86	102	59	49	29	59	168	206	172	231	196	167	450	373	324	350	448	324
AT1G13245	1561	0	0	0	0	0	0	0	0	0	0	0	0	0	0	177	129	139	108	140	85
AT1G13250	1562	0	0	0	0	0	0	0	0	45	32	40	45	43	40	369	285	249	274	323	236
AT1G13250	1563	0	0	0	0	0	0	0	0	50	66	39	54	52	32	369	285	249	274	323	236
AT1G13260	1564	0	0	0	0	0	0	0	0	1523	1844	1501	2453	2424	1786	932	636	557	549	707	462
AT1G13270	1565	0	0	0	0	0	0	0	0	43	54	50	47	47	43	363	282	288	267	310	253
AT1G13280	1566	0	0	0	0	0	0	0	0	245	313	278	332	359	250	673	453	438	537	558	393
AT1G13290	1567	1316	1359	1295	1536	1228	821	907	1060	76	97	71	70	66	54	0	0	0	0	0	0
AT1G13300	1568	644	607	564	677	487	313	381	388	112	128	110	122	122	90	938	698	654	661	834	585
AT1G13300	1569	644	607	564	677	487	313	381	388	913	1038	885	1192	1218	913	938	698	654	661	834	585
AT1G13320	1570	0	0	0	0	0	0	0	0	160	168	167	177	191	154	704	518	457	509	662	466
AT1G13350	1571	0	0	0	0	0	0	0	0	0	0	0	0	0	0	648	504	452	471	578	440
AT1G13370	1572	179	173	151	181	147	97	91	127	118	160	148	167	197	114	0	0	0	0	0	0
AT1G13380	1573	92	98	77	99	71	37	47	66	796	962	827	1001	977	795	435	320	265	319	421	303
AT1G13390	1574	0	0	0	0	0	0	0	0	0	0	0	0	0	0	1026	753	659	753	898	641
AT1G13400	1575	1277	1276	1354	1428	1260	852	923	1050	0	0	0	0	0	0	0	0	0	0	0	0
AT1G13410	1576	0	0	0	0	0	0	0	0	0	0	0	0	0	0	211	143	120	187	254	170
AT1G13420	1577	343	381	345	399	375	242	275	331	0	0	0	0	0	0	0	0	0	0	0	0
AT1G13440	1578	121	116	90	97	64	51	62	66	264	331	250	305	316	265	951	722	540	693	931	669
AT1G13450	1579	0	0	0	0	0	0	0	0	0	0	0	0	0	0	1203	859	759	872	1102	821
AT1G13510	1580	0	0	0	0	0	0	0	0	0	0	0	0	0	0	118	84	111	39	90	56
AT1G13530	1581	0	0	0	0	0	0	0	0	117	148	140	145	149	104	752	571	413	468	589	441
AT1G13550	1582	0	0	0	0	0	0	0	0	47	49	46	29	37	30	0	0	0	0	0	0
AT1G13560	1583	0	0	0	0	0	0	0	0	210	270	229	270	250	191	376	287	264	332	377	281
AT1G13570	1584	0	0	0	0	0	0	0	0	103	132	112	147	146	132	288	260	190	217	264	207
AT1G13580	1585	3642	3807	3853	4424	3580	2498	2551	3203	308	420	376	366	352	305	440	359	356	372	478	347
AT1G13590	1586	0	0	0	0	0	0	0	0	139	137	93	114	97	84	0	0	0	0	0	0
AT1G13630	1587	0	0	0	0	0	0	0	0	0	0	0	0	0	0	323	230	211	230	287	184
AT1G13635	1588	212	245	264	279	216	131	138	153	66	68	75	77	65	47	0	0	0	0	0	0
AT1G13640	1589	198	196	209	246	171	106	115	179	191	213	202	196	227	190	579	464	394	472	516	430
AT1G13670	1590	1245	1227	1285	1400	1042	714	779	884	0	0	0	0	0	0	0	0	0	0	0	0
AT1G13700	1591	0	0	0	0	0	0	0	0	0	0	0	0	0	0	309	236	228	133	177	128
AT1G13720	1592	0	0	0	0	0	0	0	0	266	233	255	288	287	194	0	0	0	0	0	0
AT1G13730	1593	0	0	0	0	0	0	0	0	0	0	0	0	0	0	595	467	382	581	701	524
AT1G13740	1594	0	0	0	0	0	0	0	0	158	178	186	175	199	136	549	433	387	437	534	355
AT1G13750	1595	0	0	0	0	0	0	0	0	126	153	131	147	166	132	476	363	335	354	434	324
AT1G13770	1596	0	0	0	0	0	0	0	0	108	139	118	124	139	91	420	325	241	354	372	305
AT1G13780	1597	0	0	0	0	0	0	0	0	0	0	0	0	0	0	253	190	137	186	209	170
AT1G13790	1598	41	37	47	56	48	33	34	61	0	0	0	0	0	0	216	146	130	178	231	173
AT1G13800	1599	0	0	0	0	0	0	0	0	94	126	110	126	153	91	625	515	388	508	647	481
AT1G13820	1600	0	0	0	0	0	0	0	0	94	86	85	92	83	73	373	273	253	303	329	252
AT1G13830	1601	0	0	0	0	0	0	0	0	154	157	174	86	111	75	376	283	225	183	242	143
AT1G13840	1602	84	75	63	84	56	40	35	52	0	0	0	0	0	0	0	0	0	0	0	0
AT1G13850	1603	64	69	76	93	68	64	67	84	0	0	0	0	0	0	0	0	0	0	0	0
AT1G13860	1604	0	0	0	0	0	0	0	0	670	739	697	844	761	602	340	281	256	266	353	252
AT1G13870	1605	0	0	0	0	0	0	0	0	0	0	0	0	0	0	1190	926	804	948	1048	811
AT1G13900	1606	0	0	0	0	0	0	0	0	231	249	222	245	262	236	1113	866	776	884	1064	780
AT1G13920	1607	0	0	0	0	0	0	0	0	73	63	50	63	49	44	0	0	0	0	0	0
AT1G13930	1608	0	0	0	0	0	0	0	0	79	93	81	82	80	57	491	339	325	191	309	179
AT1G13940	1609	0	0	0	0	0	0	0	0	248	278	331	306	285	246	865	674	594	644	770	625
AT1G13950	1610	0	0	0	0	0	0	0	0	46	55	67	62	54	37	195	135	151	131	148	107
AT1G13960	1611	0	0	0	0	0	0	0	0	214	251	227	250	247	205	479	353	322	342	410	317
AT1G13970	1612	0	0	0	0	0	0	0	0	216	270	232	207	180	160	473	391	297	310	369	300
AT1G13980	1613	135	138	137	156	96	53	64	93	171	235	192	263	205	173	326	239	187	249	311	220
AT1G13990	1614	0	0	0	0	0	0	0	0	236	229	209	246	249	190	365	280	225	276	303	232
AT1G14000	1615	79	65	64	73	41	25	29	20	213	222	230	251	246	183	557	432	402	425	500	371
AT1G14010	1616	0	0	0	0	0	0	0	0	0	0	0	0	0	0	542	399	357	421	507	388
AT1G14020	1617	0	0	0	0	0	0	0	0	120	125	110	154	151	113	521	390	333	405	507	355
AT1G14030	1618	0	0	0	0	0	0	0	0	0	0	0	0	0	0	269	218	202	210	291	221
AT1G14040	1619	225	214	248	266	226	144	125	177	106	120	116	89	90	68	693	552	487	505	655	420
AT1G14060	1620	0	0	0	0	0	0	0	0	149	176	205	189	182	156	769	578	514	494	654	482
AT1G14071	1621	0	0	0	0	0	0	0	0	204	241	214	237	234	203	421	333	284	394	441	333
AT1G14080	1622	0	0	0	0	0	0	0	0	83	95	76	83	62	53	440	309	252	177	252	173
AT1G14100	1623	0	0	0	0	0	0	0	0	106	131	114	116	119	89	292	187	183	231	271	210
AT1G14130	1624	0	0	0	0	0	0	0	0	139	194	191	173	181	136	516	395	325	410	508	337
AT1G14140	1625	0	0	0	0	0	0	0	0	171	202	168	211	207	138	505	342	370	424	470	364
AT1G14170	1626	0	0	0	0	0	0	0	0	103	105	98	79	82	86	274	196	204	146	208	129
AT1G14180	1627	0	0	0	0	0	0	0	0	216	241	217	252	249	217	308	258	223	270	283	240
AT1G14185	1628	0	0	0	0	0	0	0	0	253	289	271	177	194	171	421	265	265	141	243	179
AT1G14200	1629	0	0	0	0	0	0	0	0	597	674	612	779	756	579	923	692	637	675	870	587
AT1G14210	1630	272	281	291	321	262	152	152	206	0	0	0	0	0	0	469	334	294	425	453	355
AT1G14230	1631	0	0	0	0	0	0	0	0	143	180	150	173	170	133	444	371	281	378	387	311
AT1G14240	1632	776	739	810	933	689	488	496	591	194	241	181	203	203	128	0	0	0	0	0	0
AT1G14260	1633	146	159	166	209	151	108	90	137	0	0	0	0	0	0	119	84	86	97	122	89
AT1G14270	1634	0	0	0	0	0	0	0	0	175	215	204	183	192	138	790	638	455	550	642	494
AT1G14290	1635	0	0	0	0	0	0	0	0	767	925	721	1033	1002	801	406	342	254	352	408	313
AT1G14300	1636	0	0	0	0	0	0	0	0	0	0	0	0	0	0	783	556	480	616	763	537
AT1G14320	1637	0	0	0	0	0	0	0	0	1060	1196	1065	1318	1270	1000	532	420	320	457	501	365
AT1G14330	1638	0	0	0	0	0	0	0	0	0	0	0	0	0	0	1073	857	694	815	1036	746
AT1G14340	1639	124	148	142	125	94	67	78	77	129	188	181	207	188	129	358	244	228	266	337	234
AT1G14345	1640	0	0	0	0	0	0	0	0	163	197	199	179	200	143	476	346	304	305	428	306
AT1G14350	1641	0	0	0	0	0	0	0	0	232	260	218	318	326	237	628	460	399	607	682	469
AT1G14350	1642	0	0	0	0	0	0	0	0	93	126	100	123	150	128	628	460	399	607	682	469
AT1G14360	1643	68	72	83	83	64	36	28	62	215	228	199	293	289	205	474	390	348	415	465	365
AT1G14370	1644	0	0	0	0	0	0	0	0	42	43	58	54	55	39	0	0	0	0	0	0
AT1G14380	1645	117	127	92	107	73	61	53	61	130	183	142	193	190	134	402	303	271	322	401	347
AT1G14390	1646	0	0	0	0	0	0	0	0	142	157	137	206	162	129	426	375	288	423	494	402
AT1G14400	1647	0	0	0	0	0	0	0	0	251	272	230	293	294	215	413	297	255	331	372	308
AT1G14410	1648	0	0	0	0	0	0	0	0	114	109	106	127	112	95	432	332	289	397	442	313
AT1G14430	1649	0	0	0	0	0	0	0	0	109	90	83	104	114	95	411	289	277	287	333	280
AT1G14440	1650	978	1027	1094	1177	925	642	660	838	136	149	156	130	130	74	0	0	0	0	0	0
AT1G14450	1651	0	0	0	0	0	0	0	0	237	301	271	297	265	209	496	343	293	332	445	294
AT1G14470	1652	93	83	84	106	58	48	50	52	0	0	0	0	0	0	381	266	253	346	408	279
AT1G14490	1653	0	0	0	0	0	0	0	0	37	45	52	47	61	32	332	262	240	243	303	237
AT1G14500	1654	0	0	0	0	0	0	0	0	67	78	65	84	95	79	254	179	144	164	190	142
AT1G14510	1655	69	57	61	57	33	34	38	43	153	212	188	239	231	136	607	482	411	490	590	416
AT1G14520	1656	0	0	0	0	0	0	0	0	13	24	34	28	25	29	0	0	0	0	0	0
AT1G14520	1657	0	0	0	0	0	0	0	0	39	30	28	36	36	25	0	0	0	0	0	0
AT1G14530	1658	0	0	0	0	0	0	0	0	103	97	115	132	100	94	356	289	252	265	360	243
AT1G14540	1659	1014	1068	1040	1173	1073	683	697	908	0	0	0	0	0	0	0	0	0	0	0	0
AT1G14550	1660	0	0	0	0	0	0	0	0	33	54	31	55	38	24	0	0	0	0	0	0
AT1G14560	1661	0	0	0	0	0	0	0	0	132	123	109	146	142	96	416	299	278	305	354	282
AT1G14570	1662	0	0	0	0	0	0	0	0	181	196	182	213	207	136	547	433	378	430	560	420
AT1G14580	1663	0	0	0	0	0	0	0	0	258	296	289	258	276	176	753	533	481	433	539	370
AT1G14590	1664	0	0	0	0	0	0	0	0	59	67	50	69	78	48	262	181	156	168	234	197
AT1G14600	1665	1028	997	1088	1182	1025	736	804	978	120	151	140	101	126	69	247	181	181	105	161	96
AT1G14600	1666	1028	997	1088	1182	1025	736	804	978	50	50	49	40	39	37	247	181	181	105	161	96
AT1G14610	1667	0	0	0	0	0	0	0	0	123	136	103	128	132	84	384	287	243	314	378	294
AT1G14620	1668	0	0	0	0	0	0	0	0	133	129	127	149	157	101	318	233	234	291	333	227
AT1G14630	1669	359	378	430	504	372	241	245	289	0	0	0	0	0	0	0	0	0	0	0	0
AT1G14640	1670	0	0	0	0	0	0	0	0	16	42	24	36	47	24	357	252	263	319	362	247
AT1G14650	1671	0	0	0	0	0	0	0	0	67	90	68	84	93	53	383	302	275	288	402	296
AT1G14670	1672	0	0	0	0	0	0	0	0	114	119	109	171	165	102	489	399	319	377	496	367
AT1G14680	1673	0	0	0	0	0	0	0	0	0	0	0	0	0	0	246	199	152	217	208	171
AT1G14685	1674	0	0	0	0	0	0	0	0	282	319	285	353	326	260	872	681	579	720	901	628
AT1G14687	1675	200	206	214	279	218	124	133	138	0	0	0	0	0	0	0	0	0	0	0	0
AT1G14690	1676	0	0	0	0	0	0	0	0	183	213	187	220	202	160	541	401	368	432	503	377
AT1G14700	1677	484	509	479	572	478	305	307	397	147	184	149	127	109	81	0	0	0	0	0	0
AT1G14710	1678	0	0	0	0	0	0	0	0	169	166	134	194	207	172	675	500	406	495	643	480
AT1G14710	1679	0	0	0	0	0	0	0	0	35	43	53	45	34	34	675	500	406	495	643	480
AT1G14720	1680	50	34	39	48	36	25	27	35	353	412	464	450	440	312	982	786	684	857	934	728
AT1G14730	1681	301	292	279	308	262	157	192	174	0	0	0	0	0	0	0	0	0	0	0	0
AT1G14730	1682	56	39	33	47	28	19	17	23	0	0	0	0	0	0	0	0	0	0	0	0
AT1G14740	1683	0	0	0	0	0	0	0	0	266	291	265	281	307	245	705	494	425	509	609	419
AT1G14750	1684	0	0	0	0	0	0	0	0	0	0	0	0	0	0	363	258	233	307	359	289
AT1G14760	1685	212	214	201	253	198	146	128	168	0	0	0	0	0	0	0	0	0	0	0	0
AT1G14770	1686	115	107	105	118	85	63	66	96	127	125	111	138	172	110	412	274	261	309	414	278
AT1G14780	1687	67	91	88	105	73	58	43	62	57	70	65	43	45	30	292	199	197	195	217	136
AT1G14790	1688	0	0	0	0	0	0	0	0	0	0	0	0	0	0	174	170	136	162	174	128
AT1G14810	1689	0	0	0	0	0	0	0	0	89	97	78	127	117	82	381	337	294	357	461	349
AT1G14820	1690	0	0	0	0	0	0	0	0	108	142	123	154	148	99	324	254	233	289	318	227
AT1G14830	1691	0	0	0	0	0	0	0	0	139	165	146	207	201	161	486	373	310	399	452	340
AT1G14840	1692	0	0	0	0	0	0	0	0	112	176	148	187	181	141	283	241	213	292	341	257
AT1G14850	1693	0	0	0	0	0	0	0	0	798	887	819	947	891	662	453	383	296	382	463	368
AT1G14860	1694	0	0	0	0	0	0	0	0	0	0	0	0	0	0	1088	906	729	787	960	694
AT1G14870	1695	0	0	0	0	0	0	0	0	0	0	0	0	0	0	380	298	245	138	225	159
AT1G14880	1696	744	825	821	894	738	491	489	580	0	0	0	0	0	0	0	0	0	0	0	0
AT1G14900	1697	0	0	0	0	0	0	0	0	187	175	178	204	190	169	523	433	375	434	589	408
AT1G14910	1698	0	0	0	0	0	0	0	0	164	165	138	162	180	148	481	393	356	421	481	394
AT1G14920	1699	83	72	73	68	65	37	41	61	469	588	538	544	534	422	1113	834	721	809	1021	721
AT1G14930	1700	2613	2724	2670	3025	2331	1644	1662	2199	0	0	0	0	0	0	0	0	0	0	0	0
AT1G14960	1701	0	0	0	0	0	0	0	0	95	129	116	87	84	72	197	125	111	62	106	78
AT1G15010	1702	38	43	47	51	32	16	30	27	0	0	0	0	0	0	0	0	0	0	0	0
AT1G15020	1703	0	0	0	0	0	0	0	0	361	475	415	538	534	372	1295	963	940	1084	1282	913
AT1G15040	1704	0	0	0	0	0	0	0	0	28	37	51	19	34	25	0	0	0	0	0	0
AT1G15050	1705	0	0	0	0	0	0	0	0	102	146	116	112	100	84	171	113	94	69	98	64
AT1G15060	1706	0	0	0	0	0	0	0	0	60	69	56	89	88	51	643	490	452	573	664	443
AT1G15085	1707	0	0	0	0	0	0	0	0	451	429	393	480	490	348	988	718	627	667	840	635
AT1G15110	1708	0	0	0	0	0	0	0	0	290	312	279	343	378	268	938	751	678	773	885	645
AT1G15120	1709	0	0	0	0	0	0	0	0	214	257	204	285	271	184	459	349	336	385	430	342
AT1G15130	1710	0	0	0	0	0	0	0	0	83	66	66	95	86	59	507	401	364	421	440	376
AT1G15140	1711	0	0	0	0	0	0	0	0	218	232	244	267	270	204	450	366	345	384	414	346
AT1G15165	1712	0	0	0	0	0	0	0	0	212	236	202	240	247	205	927	725	620	757	884	649
AT1G15175	1713	0	0	0	0	0	0	0	0	0	0	0	0	0	0	117	83	85	66	81	51
AT1G15190	1714	0	0	0	0	0	0	0	0	0	0	0	0	0	0	252	202	148	196	251	192
AT1G15200	1715	0	0	0	0	0	0	0	0	134	132	142	178	156	126	425	314	281	338	397	322
AT1G15210	1716	0	0	0	0	0	0	0	0	550	593	570	754	704	539	1076	821	667	821	1058	758
AT1G15215	1717	0	0	0	0	0	0	0	0	0	0	0	0	0	0	557	418	376	496	607	463
AT1G15220	1718	0	0	0	0	0	0	0	0	129	150	113	170	145	120	1575	1220	1049	1362	1638	1208
AT1G15230	1719	0	0	0	0	0	0	0	0	216	213	176	234	233	181	0	0	0	0	0	0
AT1G15250	1720	0	0	0	0	0	0	0	0	141	139	139	133	163	108	275	235	217	295	324	254
AT1G15270	1721	0	0	0	0	0	0	0	0	142	158	156	175	163	131	1085	764	662	875	1025	757
AT1G15290	1722	0	0	0	0	0	0	0	0	55	55	59	89	68	74	544	384	307	486	515	374
AT1G15290	1723	0	0	0	0	0	0	0	0	83	78	71	103	91	73	544	384	307	486	515	374
AT1G15290	1724	0	0	0	0	0	0	0	0	84	72	88	97	93	72	544	384	307	486	515	374
AT1G15290	1725	0	0	0	0	0	0	0	0	55	55	59	89	68	74	687	498	394	610	746	541
AT1G15290	1726	0	0	0	0	0	0	0	0	83	78	71	103	91	73	687	498	394	610	746	541
AT1G15290	1727	0	0	0	0	0	0	0	0	84	72	88	97	93	72	687	498	394	610	746	541
AT1G15310	1728	93	100	87	93	77	38	36	53	47	43	37	44	34	36	180	175	107	191	252	176
AT1G15310	1729	93	100	87	93	77	38	36	53	57	49	46	63	63	44	180	175	107	191	252	176
AT1G15310	1730	93	100	87	93	77	38	36	53	47	43	37	44	34	36	276	202	181	203	248	179
AT1G15310	1731	93	100	87	93	77	38	36	53	57	49	46	63	63	44	276	202	181	203	248	179
AT1G15320	1732	0	0	0	0	0	0	0	0	0	0	0	0	0	0	250	157	155	206	233	142
AT1G15340	1733	0	0	0	0	0	0	0	0	153	162	158	191	185	147	435	327	290	337	401	302
AT1G15350	1734	0	0	0	0	0	0	0	0	233	223	219	249	235	185	447	354	312	360	442	298
AT1G15360	1735	1059	1058	993	1200	896	602	652	780	0	0	0	0	0	0	0	0	0	0	0	0
AT1G15370	1736	0	0	0	0	0	0	0	0	236	265	231	295	277	207	360	286	232	254	344	245
AT1G15380	1737	67	61	69	69	50	27	29	45	285	292	272	397	384	259	0	0	0	0	0	0
AT1G15385	1738	71	59	78	67	66	48	31	42	0	0	0	0	0	0	0	0	0	0	0	0
AT1G15390	1739	0	0	0	0	0	0	0	0	551	600	538	569	634	455	1429	1018	952	1043	1269	1011
AT1G15420	1740	0	0	0	0	0	0	0	0	140	158	142	170	178	115	800	583	558	633	744	541
AT1G15430	1741	0	0	0	0	0	0	0	0	24	48	41	46	41	37	0	0	0	0	0	0
AT1G15440	1742	0	0	0	0	0	0	0	0	84	88	76	112	93	61	359	290	235	309	362	272
AT1G15460	1743	0	0	0	0	0	0	0	0	63	68	57	54	53	28	418	338	309	175	280	197
AT1G15470	1744	0	0	0	0	0	0	0	0	242	263	239	319	268	209	565	425	395	441	562	404
AT1G15480	1745	0	0	0	0	0	0	0	0	54	69	64	90	78	44	355	253	286	372	416	309
AT1G15490	1746	0	0	0	0	0	0	0	0	154	152	105	150	169	116	643	445	405	412	576	419
AT1G15500	1747	103	93	68	93	60	46	39	49	383	410	372	414	421	325	1044	858	706	825	970	753
AT1G15510	1748	0	0	0	0	0	0	0	0	80	100	88	120	101	75	214	149	133	173	224	167
AT1G15510	1749	0	0	0	0	0	0	0	0	80	100	88	120	101	75	440	332	308	390	452	336
AT1G15530	1750	0	0	0	0	0	0	0	0	208	215	185	250	237	221	790	599	560	620	727	591
AT1G15540	1751	108	116	97	126	93	68	48	75	0	0	0	0	0	0	0	0	0	0	0	0
AT1G15550	1752	52	82	97	121	66	66	36	54	104	103	94	127	132	95	288	221	168	283	310	241
AT1G15550	1753	52	82	97	121	66	66	36	54	114	157	128	215	236	171	288	221	168	283	310	241
AT1G15550	1754	52	82	97	121	66	66	36	54	78	104	82	120	108	90	288	221	168	283	310	241
AT1G15570	1755	92	103	142	133	111	65	55	78	223	256	247	356	331	235	423	335	255	407	460	357
AT1G15580	1756	1350	1402	1434	1718	1487	875	920	1150	0	0	0	0	0	0	0	0	0	0	0	0
AT1G15625	1757	0	0	0	0	0	0	0	0	58	76	60	58	49	54	97	74	65	49	76	38
AT1G15640	1758	0	0	0	0	0	0	0	0	83	85	96	68	75	57	340	262	233	158	245	134
AT1G15660	1759	0	0	0	0	0	0	0	0	94	97	96	119	113	95	373	287	258	322	356	301
AT1G15670	1760	212	223	203	215	177	113	106	136	805	957	864	945	966	694	466	358	320	302	394	256
AT1G15680	1761	531	559	539	679	467	320	305	407	0	0	0	0	0	0	0	0	0	0	0	0
AT1G15690	1762	0	0	0	0	0	0	0	0	205	232	216	285	252	209	1285	940	807	1077	1276	969
AT1G15700	1763	0	0	0	0	0	0	0	0	180	197	177	213	216	172	1630	1246	1066	1316	1585	1155
AT1G15720	1764	0	0	0	0	0	0	0	0	89	98	82	105	123	92	0	0	0	0	0	0
AT1G15730	1765	0	0	0	0	0	0	0	0	70	70	75	64	87	50	362	283	253	284	327	256
AT1G15740	1766	0	0	0	0	0	0	0	0	125	113	101	150	151	131	0	0	0	0	0	0
AT1G15757	1767	0	0	0	0	0	0	0	0	72	80	80	78	71	56	0	0	0	0	0	0
AT1G15760	1768	0	0	0	0	0	0	0	0	165	218	198	230	213	178	517	407	400	534	590	460
AT1G15780	1769	0	0	0	0	0	0	0	0	127	109	107	108	110	101	415	320	296	392	419	325
AT1G15790	1770	0	0	0	0	0	0	0	0	0	0	0	0	0	0	196	159	119	184	226	169
AT1G15800	1771	0	0	0	0	0	0	0	0	0	0	0	0	0	0	1478	1055	941	1135	1359	1030
AT1G15860	1772	56	62	79	83	54	50	40	48	123	179	126	153	125	136	640	485	445	513	647	506
AT1G15870	1773	0	0	0	0	0	0	0	0	0	0	0	0	0	0	169	141	120	128	174	117
AT1G15880	1774	0	0	0	0	0	0	0	0	217	270	220	257	241	177	1023	743	658	637	832	625
AT1G15900	1775	0	0	0	0	0	0	0	0	0	0	0	0	0	0	903	732	607	821	998	715
AT1G15910	1776	0	0	0	0	0	0	0	0	207	242	203	258	217	208	0	0	0	0	0	0
AT1G15920	1777	0	0	0	0	0	0	0	0	154	152	134	190	181	153	1134	875	809	962	1182	827
AT1G15930	1778	0	0	0	0	0	0	0	0	212	222	180	257	250	180	0	0	0	0	0	0
AT1G15940	1779	0	0	0	0	0	0	0	0	23	28	25	35	24	34	336	275	234	275	346	308
AT1G15940	1780	0	0	0	0	0	0	0	0	84	98	102	118	90	73	336	275	234	275	346	308
AT1G15950	1781	0	0	0	0	0	0	0	0	0	0	0	0	0	0	512	375	322	364	473	389
AT1G15970	1782	0	0	0	0	0	0	0	0	164	208	178	194	218	176	757	526	497	570	692	511
AT1G16000	1783	0	0	0	0	0	0	0	0	74	98	100	141	121	113	322	227	191	294	328	236
AT1G16010	1784	0	0	0	0	0	0	0	0	307	318	303	313	345	252	862	658	641	707	820	630
AT1G16030	1785	0	0	0	0	0	0	0	0	216	302	256	290	260	191	1233	948	816	1016	1151	841
AT1G16060	1786	0	0	0	0	0	0	0	0	652	762	752	811	737	614	834	690	594	782	951	707
AT1G16070	1787	0	0	0	0	0	0	0	0	0	0	0	0	0	0	707	539	438	629	715	540
AT1G16080	1788	0	0	0	0	0	0	0	0	71	100	104	122	106	85	0	0	0	0	0	0
AT1G16110	1789	0	0	0	0	0	0	0	0	37	49	57	36	31	19	198	149	158	74	121	88
AT1G16120	1790	0	0	0	0	0	0	0	0	0	0	0	0	0	0	186	168	136	113	140	105
AT1G16130	1791	0	0	0	0	0	0	0	0	0	0	0	0	0	0	115	73	80	61	72	43
AT1G16150	1792	0	0	0	0	0	0	0	0	0	0	0	0	0	0	101	54	79	45	82	36
AT1G16170	1793	74	61	66	55	50	28	20	37	271	327	283	318	300	270	938	672	630	653	874	596
AT1G16190	1794	0	0	0	0	0	0	0	0	102	141	128	150	157	129	311	287	239	296	344	263
AT1G16210	1795	0	0	0	0	0	0	0	0	169	174	189	186	168	152	920	762	646	799	936	704
AT1G16220	1796	0	0	0	0	0	0	0	0	120	124	129	154	134	126	0	0	0	0	0	0
AT1G16240	1797	0	0	0	0	0	0	0	0	257	248	258	288	290	248	991	806	645	749	1003	689
AT1G16260	1798	0	0	0	0	0	0	0	0	0	0	0	0	0	0	127	74	98	60	79	65
AT1G16270	1799	0	0	0	0	0	0	0	0	153	149	150	161	158	137	380	288	271	340	373	282
AT1G16280	1800	122	131	142	166	140	88	85	102	90	89	81	113	102	65	514	398	365	451	451	355
AT1G16290	1801	0	0	0	0	0	0	0	0	0	0	0	0	0	0	482	352	347	341	456	340
AT1G16320	1802	0	0	0	0	0	0	0	0	129	187	156	184	176	150	638	491	421	494	663	458
AT1G16330	1803	0	0	0	0	0	0	0	0	0	0	0	0	0	0	180	143	149	177	198	135
AT1G16340	1804	0	0	0	0	0	0	0	0	227	234	235	289	311	213	937	798	653	850	971	737
AT1G16360	1805	0	0	0	0	0	0	0	0	191	216	200	260	206	170	0	0	0	0	0	0
AT1G16370	1806	0	0	0	0	0	0	0	0	0	0	0	0	0	0	143	91	107	75	112	76
AT1G16380	1807	2474	2425	2436	2822	2175	1553	1529	1957	0	0	0	0	0	0	0	0	0	0	0	0
AT1G16420	1808	73	69	86	70	72	46	41	43	0	0	0	0	0	0	532	430	395	417	508	400
AT1G16430	1809	0	0	0	0	0	0	0	0	106	139	127	139	150	116	0	0	0	0	0	0
AT1G16445	1810	0	0	0	0	0	0	0	0	0	0	0	0	0	0	411	298	283	346	388	300
AT1G16460	1811	0	0	0	0	0	0	0	0	298	296	292	335	347	265	1081	795	642	823	996	737
AT1G16490	1812	535	611	615	747	624	414	376	539	0	0	0	0	0	0	0	0	0	0	0	0
AT1G16500	1813	244	264	285	319	210	157	139	221	0	0	0	0	0	0	0	0	0	0	0	0
AT1G16510	1814	0	0	0	0	0	0	0	0	0	0	0	0	0	0	151	127	124	89	121	79
AT1G16515	1815	0	0	0	0	0	0	0	0	159	182	161	128	151	129	691	525	495	521	616	390
AT1G16520	1816	58	56	48	49	40	22	23	26	169	217	183	183	187	156	0	0	0	0	0	0
AT1G16530	1817	475	470	462	576	458	268	288	375	0	0	0	0	0	0	0	0	0	0	0	0
AT1G16540	1818	0	0	0	0	0	0	0	0	62	78	73	90	104	75	325	234	241	240	301	219
AT1G16560	1819	0	0	0	0	0	0	0	0	90	105	74	111	118	102	266	239	159	275	326	221
AT1G16570	1820	0	0	0	0	0	0	0	0	152	199	169	218	214	185	616	490	391	507	641	489
AT1G16610	1821	0	0	0	0	0	0	0	0	100	89	91	119	105	83	383	283	225	344	396	292
AT1G16650	1822	0	0	0	0	0	0	0	0	70	57	55	83	93	49	0	0	0	0	0	0
AT1G16670	1823	0	0	0	0	0	0	0	0	114	103	90	88	113	83	485	336	324	333	435	279
AT1G16680	1824	0	0	0	0	0	0	0	0	144	152	149	168	164	143	498	370	344	423	487	339
AT1G16690	1825	0	0	0	0	0	0	0	0	172	197	228	234	247	185	427	321	268	379	402	342
AT1G16700	1826	0	0	0	0	0	0	0	0	165	186	171	169	169	155	405	323	307	315	387	290
AT1G16710	1827	0	0	0	0	0	0	0	0	85	114	77	96	97	70	448	312	299	371	420	326
AT1G16730	1828	0	0	0	0	0	0	0	0	0	0	0	0	0	0	631	473	439	450	546	404
AT1G16740	1829	0	0	0	0	0	0	0	0	105	106	118	174	153	131	0	0	0	0	0	0
AT1G16770	1830	0	0	0	0	0	0	0	0	0	0	0	0	0	0	278	230	176	210	266	190
AT1G16780	1831	0	0	0	0	0	0	0	0	105	142	140	148	145	106	624	500	414	499	657	426
AT1G16800	1832	0	0	0	0	0	0	0	0	201	249	208	280	244	213	910	630	622	793	884	633
AT1G16830	1833	0	0	0	0	0	0	0	0	74	83	69	100	94	62	360	299	250	293	345	242
AT1G16840	1834	0	0	0	0	0	0	0	0	210	210	207	221	220	193	594	387	360	435	518	420
AT1G16850	1835	0	0	0	0	0	0	0	0	87	94	74	115	106	71	243	175	194	185	239	164
AT1G16860	1836	0	0	0	0	0	0	0	0	140	208	176	227	243	216	593	422	364	440	576	394
AT1G16870	1837	0	0	0	0	0	0	0	0	474	608	513	530	495	351	1356	996	858	984	1246	863
AT1G16890	1838	0	0	0	0	0	0	0	0	174	228	226	230	213	191	470	350	311	348	424	334
AT1G16900	1839	0	0	0	0	0	0	0	0	78	70	61	104	81	41	406	333	264	366	412	297
AT1G16905	1840	318	343	346	379	313	227	189	223	0	0	0	0	0	0	0	0	0	0	0	0
AT1G16916	1841	0	0	0	0	0	0	0	0	160	180	147	191	182	119	413	350	300	345	404	316
AT1G16920	1842	0	0	0	0	0	0	0	0	289	296	236	339	337	263	920	709	639	699	824	608
AT1G16930	1843	2395	2413	2399	2599	2337	1425	1562	2049	0	0	0	0	0	0	0	0	0	0	0	0
AT1G16970	1844	0	0	0	0	0	0	0	0	113	146	131	147	149	83	446	327	309	349	442	310
AT1G16980	1845	1829	1938	2051	2363	1955	1248	1220	1626	0	0	0	0	0	0	0	0	0	0	0	0
AT1G17040	1846	0	0	0	0	0	0	0	0	192	231	198	241	200	169	717	516	463	563	705	497
AT1G17050	1847	93	95	102	78	81	41	40	53	0	0	0	0	0	0	0	0	0	0	0	0
AT1G17060	1848	294	316	272	405	366	202	214	291	175	227	187	189	185	143	486	345	312	243	295	207
AT1G17080	1849	0	0	0	0	0	0	0	0	572	638	546	580	561	438	936	662	619	566	777	524
AT1G17090	1850	0	0	0	0	0	0	0	0	0	0	0	0	0	0	519	398	350	397	499	389
AT1G17110	1851	73	48	61	40	40	20	16	30	378	395	371	498	479	359	455	337	358	404	434	357
AT1G17120	1852	0	0	0	0	0	0	0	0	0	0	0	0	0	0	359	299	243	329	344	267
AT1G17130	1853	0	0	0	0	0	0	0	0	86	114	96	108	110	81	428	327	259	378	443	263
AT1G17140	1854	42	51	62	54	42	31	25	27	0	0	0	0	0	0	0	0	0	0	0	0
AT1G17145	1855	0	0	0	0	0	0	0	0	182	203	170	193	184	148	458	345	314	301	363	277
AT1G17147	1856	138	118	130	138	96	70	61	79	172	221	162	203	161	140	263	190	172	159	181	146
AT1G17160	1857	0	0	0	0	0	0	0	0	722	868	775	782	773	591	455	298	309	318	440	342
AT1G17170	1858	0	0	0	0	0	0	0	0	0	0	0	0	0	0	835	580	524	548	579	488
AT1G17180	1859	0	0	0	0	0	0	0	0	39	39	50	36	36	34	283	241	189	226	226	151
AT1G17190	1860	0	0	0	0	0	0	0	0	320	385	323	369	348	299	705	533	416	470	688	426
AT1G17200	1861	201	188	188	230	173	121	145	135	0	0	0	0	0	0	0	0	0	0	0	0
AT1G17210	1862	0	0	0	0	0	0	0	0	159	164	167	194	179	137	1207	855	690	823	1001	700
AT1G17230	1863	0	0	0	0	0	0	0	0	0	0	0	0	0	0	373	284	264	207	293	198
AT1G17235	1864	0	0	0	0	0	0	0	0	159	179	157	210	220	162	565	523	410	618	693	549
AT1G17240	1865	0	0	0	0	0	0	0	0	48	60	47	56	46	35	362	268	222	179	263	168
AT1G17250	1866	0	0	0	0	0	0	0	0	162	186	139	194	200	140	355	273	200	288	331	260
AT1G17255	1867	0	0	0	0	0	0	0	0	58	46	65	64	56	47	271	199	188	234	255	198
AT1G17270	1868	0	0	0	0	0	0	0	0	90	110	89	120	125	104	401	318	269	337	341	247
AT1G17280	1869	0	0	0	0	0	0	0	0	819	866	738	1015	956	756	1790	1345	1128	1547	1845	1364
AT1G17300	1870	0	0	0	0	0	0	0	0	147	175	137	193	211	165	0	0	0	0	0	0
AT1G17310	1871	232	244	249	321	258	180	177	228	0	0	0	0	0	0	0	0	0	0	0	0
AT1G17330	1872	0	0	0	0	0	0	0	0	235	291	258	219	211	157	379	250	216	242	307	215
AT1G17340	1873	183	192	193	196	156	99	92	124	81	96	87	89	108	76	460	281	275	291	380	304
AT1G17350	1874	131	151	135	144	101	86	70	119	158	160	159	179	168	129	355	256	220	308	349	231
AT1G17370	1875	0	0	0	0	0	0	0	0	173	235	208	237	253	173	603	415	372	450	570	436
AT1G17410	1876	0	0	0	0	0	0	0	0	124	152	143	183	133	127	371	305	216	303	374	220
AT1G17420	1877	303	318	281	303	251	181	163	194	0	0	0	0	0	0	145	110	96	62	104	88
AT1G17430	1878	0	0	0	0	0	0	0	0	347	415	359	510	482	360	599	457	377	482	607	489
AT1G17440	1879	0	0	0	0	0	0	0	0	136	137	151	163	151	122	610	464	388	431	580	398
AT1G17450	1880	0	0	0	0	0	0	0	0	259	280	301	294	306	229	1064	781	711	835	985	752
AT1G17460	1881	0	0	0	0	0	0	0	0	0	0	0	0	0	0	119	96	80	108	115	74
AT1G17470	1882	0	0	0	0	0	0	0	0	137	169	157	174	181	150	469	370	298	428	471	359
AT1G17480	1883	0	0	0	0	0	0	0	0	187	193	165	219	255	180	830	610	492	622	786	577
AT1G17500	1884	135	87	90	96	67	50	44	68	181	210	155	208	216	192	559	427	388	423	532	357
AT1G17500	1885	135	87	90	96	67	50	44	68	37	62	36	56	54	39	559	427	388	423	532	357
AT1G17510	1886	0	0	0	0	0	0	0	0	99	113	85	115	125	99	315	226	207	280	331	232
AT1G17520	1887	0	0	0	0	0	0	0	0	282	311	265	294	352	270	1181	836	763	878	1159	851
AT1G17550	1888	67	86	57	72	55	30	26	24	158	153	136	151	180	123	664	541	460	552	688	541
AT1G17560	1889	0	0	0	0	0	0	0	0	58	68	68	89	97	53	490	419	424	473	580	423
AT1G17590	1890	0	0	0	0	0	0	0	0	81	86	86	81	77	81	487	355	304	386	501	329
AT1G17620	1891	0	0	0	0	0	0	0	0	244	251	221	250	275	206	639	455	437	471	559	428
AT1G17630	1892	0	0	0	0	0	0	0	0	0	0	0	0	0	0	235	191	169	228	252	192
AT1G17640	1893	0	0	0	0	0	0	0	0	98	121	94	128	113	93	301	239	204	274	303	202
AT1G17650	1894	0	0	0	0	0	0	0	0	45	79	60	79	78	75	296	249	203	282	297	252
AT1G17665	1895	0	0	0	0	0	0	0	0	0	0	0	0	0	0	453	352	312	370	463	313
AT1G17670	1896	0	0	0	0	0	0	0	0	0	0	0	0	0	0	283	220	205	267	317	227
AT1G17680	1897	0	0	0	0	0	0	0	0	86	82	107	116	93	97	0	0	0	0	0	0
AT1G17690	1898	0	0	0	0	0	0	0	0	112	105	103	164	140	118	454	345	299	400	479	340
AT1G17700	1899	434	412	440	501	375	238	253	300	0	0	0	0	0	0	0	0	0	0	0	0
AT1G17720	1900	0	0	0	0	0	0	0	0	183	173	161	223	199	171	1079	796	669	841	1027	743
AT1G17730	1901	0	0	0	0	0	0	0	0	289	349	265	342	320	249	0	0	0	0	0	0
AT1G17744	1902	0	0	0	0	0	0	0	0	47	46	45	39	64	38	364	284	263	269	371	228
AT1G17760	1903	0	0	0	0	0	0	0	0	109	112	103	126	110	93	435	342	316	343	460	320
AT1G17770	1904	734	789	805	855	691	405	438	572	0	0	0	0	0	0	0	0	0	0	0	0
AT1G17780	1905	0	0	0	0	0	0	0	0	471	575	447	584	574	507	636	466	434	536	650	431
AT1G17790	1906	0	0	0	0	0	0	0	0	0	0	0	0	0	0	538	410	342	402	524	375
AT1G17810	1907	183	211	248	241	208	124	138	182	0	0	0	0	0	0	0	0	0	0	0	0
AT1G17830	1908	64	47	55	68	41	27	25	30	42	53	48	45	40	31	0	0	0	0	0	0
AT1G17850	1909	0	0	0	0	0	0	0	0	164	209	186	186	220	188	0	0	0	0	0	0
AT1G17880	1910	0	0	0	0	0	0	0	0	254	329	288	332	339	258	730	560	501	647	753	564
AT1G17890	1911	0	0	0	0	0	0	0	0	159	197	163	219	225	155	433	356	300	390	410	362
AT1G17930	1912	0	0	0	0	0	0	0	0	153	192	186	211	212	151	290	198	163	228	222	178
AT1G17940	1913	0	0	0	0	0	0	0	0	181	228	191	238	214	156	492	370	330	423	472	366
AT1G17950	1914	2019	2011	2047	2354	1848	1228	1368	1663	0	0	0	0	0	0	0	0	0	0	0	0
AT1G17970	1915	0	0	0	0	0	0	0	0	382	458	377	432	447	365	635	523	410	537	623	454
AT1G17980	1916	0	0	0	0	0	0	0	0	113	133	122	173	159	132	343	248	241	258	338	232
AT1G18030	1917	0	0	0	0	0	0	0	0	116	143	121	159	121	94	378	294	252	278	358	252
AT1G18040	1918	48	41	44	54	48	24	39	39	82	100	75	128	112	86	334	254	217	259	353	260
AT1G18060	1919	0	0	0	0	0	0	0	0	90	93	89	109	119	65	270	222	183	204	245	180
AT1G18070	1920	0	0	0	0	0	0	0	0	124	117	110	161	173	103	351	263	230	295	335	251
AT1G18090	1921	0	0	0	0	0	0	0	0	55	76	47	72	71	54	0	0	0	0	0	0
AT1G18140	1922	703	751	701	818	686	494	468	637	38	52	38	45	54	36	567	438	394	392	492	358
AT1G18140	1923	703	751	701	818	686	494	468	637	89	109	102	83	67	65	567	438	394	392	492	358
AT1G18150	1924	0	0	0	0	0	0	0	0	141	191	153	192	168	140	533	379	362	341	504	311
AT1G18160	1925	0	0	0	0	0	0	0	0	154	179	157	191	184	129	721	515	408	563	652	498
AT1G18170	1926	0	0	0	0	0	0	0	0	0	0	0	0	0	0	249	164	160	205	228	187
AT1G18180	1927	0	0	0	0	0	0	0	0	0	0	0	0	0	0	122	107	83	94	123	85
AT1G18190	1928	41	44	43	42	31	13	26	22	64	82	69	102	78	80	335	237	233	263	338	235
AT1G18193	1929	39	40	45	56	26	26	39	25	0	0	0	0	0	0	0	0	0	0	0	0
AT1G18197	1930	66	78	87	73	55	30	36	61	0	0	0	0	0	0	104	82	81	69	80	58
AT1G18200	1931	0	0	0	0	0	0	0	0	0	0	0	0	0	0	82	79	55	36	62	33
AT1G18210	1932	0	0	0	0	0	0	0	0	244	253	244	260	323	194	762	568	469	557	646	554
AT1G18250	1933	0	0	0	0	0	0	0	0	143	168	121	162	133	114	439	326	334	377	468	340
AT1G18260	1934	0	0	0	0	0	0	0	0	149	167	153	192	161	145	993	744	653	768	966	677
AT1G18270	1935	0	0	0	0	0	0	0	0	564	664	584	662	669	495	808	665	498	573	724	488
AT1G18290	1936	100	99	108	111	66	64	48	63	0	0	0	0	0	0	441	340	298	261	342	239
AT1G18300	1937	0	0	0	0	0	0	0	0	110	133	131	99	138	108	523	383	314	385	446	339
AT1G18310	1938	0	0	0	0	0	0	0	0	0	0	0	0	0	0	515	391	344	399	506	343
AT1G18330	1939	0	0	0	0	0	0	0	0	526	607	502	615	674	520	490	374	352	388	448	351
AT1G18335	1940	0	0	0	0	0	0	0	0	0	0	0	0	0	0	364	281	244	270	346	238
AT1G18340	1941	0	0	0	0	0	0	0	0	119	143	148	190	151	116	429	359	318	347	458	319
AT1G18350	1942	0	0	0	0	0	0	0	0	0	0	0	0	0	0	170	111	115	106	145	99
AT1G18360	1943	0	0	0	0	0	0	0	0	64	67	73	82	82	65	437	325	294	338	435	329
AT1G18370	1944	88	60	72	66	46	36	37	41	0	0	0	0	0	0	411	277	261	365	402	290
AT1G18382	1945	0	0	0	0	0	0	0	0	66	90	69	51	55	35	468	349	299	221	327	239
AT1G18390	1946	0	0	0	0	0	0	0	0	73	60	59	63	42	34	0	0	0	0	0	0
AT1G18400	1947	850	846	911	990	816	579	549	670	0	0	0	0	0	0	0	0	0	0	0	0
AT1G18410	1948	0	0	0	0	0	0	0	0	0	0	0	0	0	0	295	214	210	194	297	175
AT1G18415	1949	0	0	0	0	0	0	0	0	243	270	215	338	310	236	1009	772	660	815	957	726
AT1G18450	1950	0	0	0	0	0	0	0	0	140	162	155	212	196	135	413	330	283	348	429	301
AT1G18460	1951	0	0	0	0	0	0	0	0	362	422	398	356	410	291	801	604	534	531	685	505
AT1G18470	1952	0	0	0	0	0	0	0	0	183	202	179	169	179	129	470	388	343	344	454	338
AT1G18480	1953	93	85	74	78	44	43	51	51	124	128	134	162	160	108	439	337	339	361	504	329
AT1G18485	1954	0	0	0	0	0	0	0	0	54	67	40	74	71	71	163	135	101	177	198	140
AT1G18490	1955	0	0	0	0	0	0	0	0	125	141	132	168	149	122	388	299	282	306	396	269
AT1G18500	1956	0	0	0	0	0	0	0	0	115	147	123	179	146	127	706	533	479	628	718	511
AT1G18540	1957	0	0	0	0	0	0	0	0	180	195	194	224	215	143	502	405	342	483	528	405
AT1G18550	1958	0	0	0	0	0	0	0	0	0	0	0	0	0	0	330	281	229	319	400	274
AT1G18560	1959	0	0	0	0	0	0	0	0	125	131	131	155	160	117	525	368	323	425	504	408
AT1G18570	1960	1096	1162	1085	1259	1102	725	764	966	0	0	0	0	0	0	333	246	231	119	195	146
AT1G18580	1961	0	0	0	0	0	0	0	0	159	200	175	219	171	148	580	479	370	429	557	389
AT1G18590	1962	0	0	0	0	0	0	0	0	113	126	113	133	134	104	1071	831	733	804	1057	741
AT1G18600	1963	0	0	0	0	0	0	0	0	163	191	175	181	189	151	0	0	0	0	0	0
AT1G18610	1964	0	0	0	0	0	0	0	0	47	84	56	76	64	49	472	332	304	320	370	301
AT1G18620	1965	0	0	0	0	0	0	0	0	325	409	369	363	392	306	618	468	424	431	558	431
AT1G18630	1966	0	0	0	0	0	0	0	0	180	192	176	241	243	159	533	404	350	449	536	403
AT1G18640	1967	0	0	0	0	0	0	0	0	445	526	455	616	633	487	329	251	236	310	347	259
AT1G18650	1968	0	0	0	0	0	0	0	0	0	0	0	0	0	0	1146	892	732	1005	1106	805
AT1G18670	1969	0	0	0	0	0	0	0	0	141	171	118	169	185	124	491	354	363	397	523	344
AT1G18680	1970	0	0	0	0	0	0	0	0	239	288	284	304	327	244	708	548	491	533	680	458
AT1G18690	1971	0	0	0	0	0	0	0	0	100	146	130	153	164	117	591	466	398	452	574	420
AT1G18700	1972	0	0	0	0	0	0	0	0	112	156	138	169	148	142	378	285	270	330	376	313
AT1G18720	1973	0	0	0	0	0	0	0	0	258	298	263	284	245	209	473	360	333	358	453	325
AT1G18760	1974	594	584	563	635	543	335	324	415	0	0	0	0	0	0	0	0	0	0	0	0
AT1G18773	1975	0	0	0	0	0	0	0	0	72	51	57	69	70	60	311	244	193	226	279	173
AT1G18780	1976	389	386	362	489	384	248	274	344	0	0	0	0	0	0	0	0	0	0	0	0
AT1G18800	1977	0	0	0	0	0	0	0	0	95	124	122	146	123	97	324	247	190	278	334	233
AT1G18810	1978	762	744	754	879	684	412	490	606	0	0	0	0	0	0	0	0	0	0	0	0
AT1G18835	1979	523	553	562	686	562	304	355	476	0	0	0	0	0	0	0	0	0	0	0	0
AT1G18840	1980	0	0	0	0	0	0	0	0	189	216	195	252	267	229	438	315	280	400	449	351
AT1G18850	1981	0	0	0	0	0	0	0	0	83	118	79	107	97	66	273	244	188	231	286	255
AT1G18879	1982	0	0	0	0	0	0	0	0	0	0	0	0	0	0	116	75	107	111	140	82
AT1G18890	1983	0	0	0	0	0	0	0	0	56	53	52	47	53	41	0	0	0	0	0	0
AT1G18900	1984	219	202	223	211	160	81	110	121	78	72	75	67	80	50	298	198	190	205	291	196
AT1G18910	1985	0	0	0	0	0	0	0	0	114	146	133	131	118	95	449	380	295	390	447	324
AT1G18940	1986	0	0	0	0	0	0	0	0	0	0	0	0	0	0	391	288	224	286	302	272
AT1G18950	1987	0	0	0	0	0	0	0	0	92	112	85	110	115	77	560	414	411	456	531	428
AT1G18980	1988	0	0	0	0	0	0	0	0	127	201	141	127	127	94	356	275	223	158	268	172
AT1G18990	1989	0	0	0	0	0	0	0	0	492	586	503	577	547	395	0	0	0	0	0	0
AT1G19000	1990	0	0	0	0	0	0	0	0	0	0	0	0	0	0	782	526	490	535	711	517
AT1G19010	1991	0	0	0	0	0	0	0	0	210	247	238	218	235	173	378	317	290	314	364	271
AT1G19025	1992	0	0	0	0	0	0	0	0	220	238	214	193	212	151	621	474	412	471	569	413
AT1G19040	1993	93	89	93	135	98	70	58	84	0	0	0	0	0	0	0	0	0	0	0	0
AT1G19050	1994	0	0	0	0	0	0	0	0	0	0	0	0	0	0	246	160	159	134	176	145
AT1G19060	1995	377	381	398	435	335	217	213	269	0	0	0	0	0	0	0	0	0	0	0	0
AT1G19070	1996	0	0	0	0	0	0	0	0	91	118	97	125	148	91	345	262	243	280	323	239
AT1G19100	1997	0	0	0	0	0	0	0	0	55	92	98	78	61	73	335	282	241	276	322	232
AT1G19110	1998	0	0	0	0	0	0	0	0	148	174	141	176	163	115	609	418	374	445	542	405
[truncated: 20,804 more rows]

## Sheet: Metadata
SampleName	genotype
H3K27me3_QC-R1	27QC
H3K27me3_QC-R2	27QC
H3K27me3_QC-R3	27QC
H3K27me3_QC-R4	27QC
H3K27me3_wox5-1_R1	27wox5
H3K27me3_wox5-1_R2	27wox5
H3K27me3_wox5-1_R3	27wox5
H3K27me3_wox5-1_R4	27wox5
H3K9ac_QC-R1	9QC
H3K9ac_QC-R2	9QC
H3K9ac_QC-R3	9QC
H3K9ac_wox5-1_R1	9wox5
H3K9ac_wox5-1_R2	9wox5
H3K9ac_wox5-1_R3	9wox5
H3K4me3_QC-R1	4QC
H3K4me3_QC-R2	4QC
H3K4me3_QC-R3	4QC
H3K4me3_wox5-1_R1	4wox5
H3K4me3_wox5-1_R2	4wox5
H3K4me3_wox5-1_R3	4wox5
