# Supplementary material for: Deciphering the molecular logic of WOX5 function in the root stem cell organizer
Source: EMBO J. 2024 Nov 18;44(1):281–303. doi: 10.1038/s44318-024-00302-2 (PMC11696986; doi:10.1038/s44318-024-00302-2)
Supplement: Supplementary file 19 — Source data Fig. 1 [file 44318_2024_302_MOESM19_ESM.zip › Figure 1/1G/Figure 1G source data.xlsx]

## Sheet: Count matrix
Source data assigned to Figure 1G. The PCA was generated with PCAExplorer, which requires the raw count matrix generated by FeatureCounts and the experimental metadata table as input files. Please note that some geneIDs are duplicated because they were assigned to more than one peak. To avoid an error in PCAExplorer we assigned unique numerical identifiers (e.g., 1, 2, 3, etc.) to these genes and…
Geneid	Gene_number	CC_R1	CC_R2	CC_R3	QC_R1	QC_R2	QC_R3	wox5-1_R1	wox5-1_R2	wox5-1_R3
AT1G01010	1	467	429	631	396	610	621	418	502	514
AT1G01020	2	58	54	93	59	97	89	90	71	110
AT1G01020	3	197	189	277	135	217	211	158	194	216
AT1G01030	4	73	68	113	39	108	85	46	62	54
AT1G01030	5	473	492	670	451	703	754	536	580	585
AT1G01040	6	567	560	848	507	836	763	519	601	624
AT1G01040	7	67	97	114	63	95	94	56	77	65
AT1G01050	8	374	360	529	281	431	444	308	356	388
AT1G01060	9	445	434	637	284	478	436	381	444	472
AT1G01070	10	139	156	210	144	203	182	80	136	132
AT1G04003	11	107	129	156	102	137	140	107	113	103
AT1G04003	12	147	134	202	109	173	175	119	113	178
AT1G01080	13	82	62	141	88	153	141	92	74	151
AT1G01080	14	195	184	257	144	218	203	107	117	135
AT1G01090	15	156	172	218	127	208	184	119	147	160
AT1G01100	16	298	279	379	210	378	339	217	260	262
AT1G01110	17	242	206	333	181	267	301	242	235	217
AT1G01110	18	273	265	364	202	292	301	252	291	303
AT1G01120	19	96	106	134	107	184	174	110	127	114
AT1G01120	20	261	267	383	243	389	344	210	253	247
AT1G01120	21	47	51	97	61	83	72	50	51	71
AT1G01120	22	145	131	263	183	308	261	163	178	221
AT1G01130	23	109	95	129	70	145	120	92	92	111
AT1G01130	24	74	77	149	73	160	126	79	76	132
AT1G01130	25	78	81	116	71	122	111	82	78	113
AT1G01140	26	161	170	262	180	306	269	157	180	240
AT1G01140	27	253	231	346	218	344	313	179	217	177
AT1G01150	28	221	210	310	191	297	224	190	221	236
AT1G01180	29	153	134	224	123	172	158	67	108	90
AT1G01180	30	204	200	336	177	291	289	200	182	300
AT1G01183	31	185	183	193	113	208	176	109	137	142
AT1G01190	32	252	270	332	173	302	297	195	216	225
AT1G01190	33	231	260	403	233	344	398	397	352	465
AT1G01190	34	53	69	87	60	110	112	77	75	110
AT1G01200	35	302	222	413	227	395	333	232	254	294
AT1G01200	36	344	327	501	302	430	433	277	299	274
AT1G01220	37	134	143	195	102	175	143	112	128	125
AT1G01225	38	264	231	351	184	332	295	210	274	293
AT1G01240	39	535	536	781	383	646	583	433	474	476
AT1G01240	40	97	98	170	64	113	123	56	70	61
AT1G01260	41	385	321	556	275	422	395	332	368	334
AT1G01260	42	143	146	228	102	173	151	102	134	107
AT1G01260	43	309	340	440	262	409	405	222	284	264
AT1G01280	44	437	444	618	323	541	474	416	501	557
AT1G01290	45	83	61	127	75	119	103	91	94	112
AT1G01290	46	172	170	196	108	186	197	113	148	149
AT1G01300	47	280	271	359	193	268	275	168	184	186
AT1G01305	48	246	228	346	199	312	265	196	230	249
AT1G01310	49	413	424	603	304	554	493	421	460	518
AT1G01320	50	283	253	426	202	356	300	219	249	283
AT1G01320	51	257	243	358	175	288	302	214	256	226
AT1G01335	52	136	156	203	128	254	226	189	208	223
AT1G01340	53	252	259	361	205	313	270	203	240	239
AT1G01355	54	218	183	271	172	280	244	175	184	195
AT1G01360	55	85	114	118	102	134	125	89	100	84
AT1G01360	56	177	185	262	167	252	256	138	178	149
AT1G01370	57	136	135	217	112	176	152	135	135	147
AT1G01380	58	211	220	273	141	255	237	129	157	138
AT1G01380	59	78	69	110	75	99	81	75	77	96
AT1G01390	60	54	54	90	79	96	90	43	51	86
AT1G01390	61	155	161	257	174	269	219	165	161	206
AT1G01420	62	72	95	169	112	187	171	95	103	147
AT1G01420	63	349	349	565	362	624	509	377	411	483
AT1G01430	64	132	139	227	151	242	226	134	137	136
AT1G01430	65	277	275	357	182	307	333	240	291	266
AT1G01440	66	316	320	450	267	474	407	220	286	262
AT1G01453	67	84	74	135	76	125	97	104	85	136
AT1G01453	68	279	257	433	195	359	297	214	232	257
AT1G01470	69	133	131	203	107	147	141	81	100	89
AT1G01470	70	559	568	761	376	611	564	417	488	494
AT1G01480	71	281	300	407	204	384	341	233	256	317
AT1G01480	72	172	174	276	224	358	309	144	219	174
AT1G01490	73	366	344	516	251	443	447	335	391	408
AT1G01490	74	410	416	548	301	492	456	334	396	422
AT1G01500	75	229	197	273	108	164	192	123	117	151
AT1G01500	76	296	286	421	242	401	354	240	266	270
AT1G01500	77	66	73	127	77	119	101	82	52	125
AT1G01510	78	323	287	427	220	409	330	280	277	325
AT1G01520	79	182	196	312	159	256	257	234	251	259
AT1G01540	80	411	374	586	298	490	413	269	370	308
AT1G01540	81	267	270	408	221	331	350	252	292	288
AT1G01550	82	341	372	508	275	445	458	274	296	310
AT1G01550	83	331	309	459	232	351	354	236	285	246
AT1G01560	84	114	143	187	95	185	151	88	99	93
AT1G01570	85	607	618	842	403	714	643	624	632	713
AT1G01580	86	317	311	427	237	364	322	236	270	279
AT1G01580	87	370	318	493	234	350	329	217	251	222
AT1G01590	88	97	76	138	43	77	64	37	33	38
AT1G01600	89	630	562	981	477	795	695	621	616	824
AT1G01610	90	285	298	431	198	349	349	269	280	308
AT1G01620	91	390	368	537	304	520	503	358	395	356
AT1G01630	92	508	578	838	487	760	702	510	609	590
AT1G01640	93	140	144	203	75	127	108	66	76	64
AT1G01650	94	343	340	469	252	411	389	255	341	320
AT1G01650	95	480	509	696	351	568	523	447	481	493
AT1G01660	96	47	68	92	50	114	95	54	54	80
AT1G01670	97	186	178	235	125	206	193	126	143	158
AT1G01680	98	372	354	497	299	479	430	311	334	306
AT1G04033	99	494	492	661	346	584	521	391	390	434
AT1G04037	100	63	51	74	51	94	77	44	41	59
AT1G01710	101	391	401	602	297	524	470	333	365	348
AT1G01715	102	200	205	277	126	232	232	181	185	233
AT1G01720	103	335	362	474	245	420	369	342	354	465
AT1G04047	104	191	191	295	202	284	278	212	231	274
AT1G01725	105	262	273	417	196	365	333	238	255	322
AT1G01740	106	352	390	481	267	477	422	320	337	360
AT1G01760	107	145	147	237	116	224	196	127	143	120
AT1G01780	108	233	246	341	144	193	178	114	136	141
AT1G01790	109	246	245	413	180	316	283	199	190	232
AT1G04063	110	190	216	294	159	263	236	165	201	179
AT1G04063	111	123	112	159	107	188	162	98	133	126
AT1G01800	112	401	461	592	290	502	489	342	383	392
AT1G01810	113	179	181	243	127	207	204	138	159	188
AT1G01820	114	469	473	697	363	602	571	456	489	472
AT1G01830	115	647	606	870	492	761	719	590	684	678
AT1G01840	116	244	241	372	242	370	312	229	262	295
AT1G01860	117	178	134	219	130	226	188	157	147	169
AT1G01880	118	460	437	624	337	523	502	407	405	461
AT1G04077	119	72	88	137	48	104	95	76	61	77
AT1G01910	120	264	261	368	193	314	311	211	256	259
AT1G01940	121	149	153	219	134	250	205	151	155	181
AT1G01930	122	201	199	306	142	238	247	193	180	228
AT1G01950	123	472	463	692	357	639	586	522	531	605
AT1G01950	124	90	85	146	80	127	127	73	79	91
AT1G01950	125	90	81	153	85	145	120	98	82	140
AT1G01960	126	372	368	542	251	456	435	343	377	385
AT1G01980	127	198	212	308	160	259	248	156	204	179
AT1G01990	128	50	55	115	60	101	83	89	53	81
AT1G01990	129	199	180	277	141	217	208	144	170	151
AT1G02000	130	450	445	593	378	555	532	358	459	441
AT1G02020	131	324	323	446	269	448	381	253	270	327
AT1G02030	132	276	294	389	231	364	291	212	261	177
AT1G02030	133	128	140	197	67	133	106	67	81	48
AT1G02040	134	95	110	165	83	113	150	101	103	113
AT1G02060	135	230	237	393	204	318	278	215	238	293
AT1G02065	136	570	530	756	395	597	607	533	603	649
AT1G02067	137	113	143	201	101	190	175	167	169	184
AT1G02070	138	123	121	151	61	60	84	43	42	49
AT1G02070	139	129	97	164	72	107	75	87	89	106
AT1G02080	140	331	367	481	230	390	353	286	312	329
AT1G02090	141	98	116	165	93	151	130	113	113	127
AT1G02090	142	260	259	346	212	298	285	203	200	266
AT1G02110	143	314	272	409	241	428	375	320	267	369
AT1G02120	144	383	424	579	273	537	488	388	404	453
AT1G02130	145	346	373	532	226	435	409	334	351	351
AT1G04087	146	53	43	78	51	64	76	69	54	65
AT1G02140	147	228	238	331	179	288	287	241	243	273
AT1G02150	148	172	165	234	144	229	218	199	177	217
AT1G02160	149	177	207	262	149	232	213	213	220	195
AT1G02170	150	256	278	397	200	353	330	256	251	296
AT1G02180	151	388	390	593	291	483	446	421	451	489
AT1G02205	152	106	108	176	91	170	155	143	112	161
AT1G02205	153	266	276	407	197	295	317	219	278	242
AT1G02205	154	34	43	59	47	52	59	32	30	38
AT1G04093	155	177	191	289	130	238	204	160	167	147
AT1G02210	156	263	285	379	235	428	391	274	304	289
AT1G02210	157	92	89	139	96	165	136	78	107	80
AT1G02220	158	36	33	83	39	67	54	23	28	41
AT1G02220	159	193	178	248	140	223	217	116	152	143
AT1G02230	160	354	370	503	257	488	441	292	334	274
AT1G02230	161	229	227	326	180	311	255	203	198	226
AT1G02250	162	47	74	82	50	79	68	47	54	66
AT1G02260	163	164	124	203	105	194	179	130	139	128
AT1G02270	164	96	94	115	72	117	135	49	94	77
AT1G02280	165	113	126	165	90	160	136	89	81	101
AT1G02290	166	326	405	502	245	410	417	346	350	310
AT1G02305	167	160	173	238	100	157	188	114	133	119
AT1G04103	168	93	88	156	68	143	115	68	78	75
AT1G02320	169	286	346	456	249	458	396	271	319	311
AT1G02330	170	219	233	300	168	255	254	229	239	194
AT1G02340	171	118	111	187	121	184	174	126	167	150
AT1G02340	172	137	129	184	129	209	205	111	174	135
AT1G02350	173	406	373	582	351	573	529	417	507	498
AT1G02360	174	161	169	237	111	204	188	178	166	176
AT1G02360	175	192	204	291	166	263	233	169	185	204
AT1G02360	176	103	92	144	106	146	123	60	83	54
AT1G02370	177	117	86	165	99	165	148	95	100	130
AT1G02380	178	127	153	215	117	189	149	106	129	89
AT1G02390	179	79	103	130	51	83	74	33	47	32
AT1G02390	180	84	102	153	80	113	125	101	91	112
AT1G02390	181	356	338	519	213	383	348	205	256	268
AT1G02400	182	218	244	343	173	291	249	204	231	236
AT1G02400	183	126	126	169	73	162	126	111	128	121
AT1G02400	184	157	176	218	160	227	201	166	177	154
AT1G02400	185	364	341	523	311	543	480	331	348	357
AT1G02410	186	168	139	204	90	156	160	101	112	95
AT1G02420	187	423	400	527	277	480	420	348	367	403
AT1G02450	188	263	284	370	168	281	269	190	244	220
AT1G02450	189	220	222	277	130	192	223	147	205	153
AT1G02460	190	55	52	81	53	81	75	55	64	48
AT1G02460	191	257	263	382	230	413	357	256	250	277
AT1G02460	192	59	68	78	44	77	56	32	44	31
AT1G02470	193	159	156	209	108	195	185	130	134	135
AT1G02475	194	389	317	467	242	435	378	238	304	274
AT1G02490	195	244	234	360	186	286	310	231	229	231
AT1G02500	196	184	212	264	150	231	223	158	173	165
AT1G02510	197	417	416	566	299	468	455	401	402	397
AT1G02510	198	150	149	171	93	143	121	65	72	74
AT1G02520	199	150	142	193	83	180	139	99	105	89
AT1G02530	200	195	223	326	153	263	277	165	172	196
AT1G02550	201	128	125	178	124	153	142	107	88	153
AT1G02560	202	346	406	537	243	412	413	321	329	333
AT1G02570	203	34	38	68	29	57	57	32	32	50
AT1G02590	204	391	427	605	277	498	461	312	364	362
AT1G02610	205	111	113	160	89	169	153	98	103	78
AT1G02610	206	179	174	252	129	228	212	114	149	97
AT1G02620	207	113	106	169	97	168	133	83	101	82
AT1G02620	208	257	213	367	199	294	249	232	224	258
AT1G04133	209	82	74	130	60	117	108	55	56	103
AT1G04133	210	194	220	277	126	206	180	144	148	139
AT1G02640	211	117	114	181	88	146	162	135	110	162
AT1G02640	212	492	496	711	314	481	499	426	458	546
AT1G02650	213	553	512	828	392	675	617	502	548	695
AT1G02650	214	189	193	279	97	167	172	103	131	156
AT1G02650	215	172	152	219	128	173	168	155	117	173
AT1G02660	216	114	153	188	93	179	143	107	110	124
AT1G02660	217	158	176	189	99	162	151	95	119	111
AT1G02670	218	258	223	331	167	290	230	218	229	265
AT1G02670	219	244	212	344	145	240	203	140	154	160
AT1G02680	220	183	178	247	132	209	224	179	177	205
AT1G02680	221	148	144	204	111	212	191	117	127	149
AT1G04143	222	69	72	122	67	121	99	66	60	74
AT1G02690	223	402	446	655	348	574	482	398	436	478
AT1G02700	224	108	111	171	75	155	135	92	93	107
AT1G02720	225	334	398	447	236	371	367	286	368	311
AT1G02720	226	37	48	79	52	62	66	30	32	65
AT1G02730	227	216	217	299	134	223	204	188	186	163
AT1G02740	228	392	437	625	284	492	470	384	363	393
AT1G02760	229	65	81	128	54	103	99	84	77	127
AT1G02770	230	114	126	163	99	136	153	131	112	127
AT1G02780	231	109	100	155	107	158	142	100	77	149
AT1G02780	232	128	149	190	98	141	161	116	126	130
AT1G02800	233	327	322	491	237	377	367	311	338	336
AT1G02810	234	114	105	180	90	161	136	97	122	104
AT1G02813	235	173	165	224	125	206	182	130	137	150
AT1G02813	236	98	119	185	100	142	137	116	105	145
AT1G02816	237	431	479	660	350	571	495	425	461	514
AT1G02830	238	201	234	289	155	230	245	208	215	263
AT1G02840	239	122	120	174	85	137	149	109	104	99
AT1G02850	240	140	128	203	162	256	252	197	199	224
AT1G02860	241	148	167	221	70	120	90	44	59	45
AT1G02860	242	308	326	379	242	398	332	190	249	231
AT1G02870	243	110	104	180	97	145	118	89	96	107
AT1G02870	244	126	134	203	94	167	138	89	105	104
AT1G02880	245	157	180	247	144	204	224	150	160	131
AT1G02880	246	352	343	511	276	456	449	240	325	258
AT1G02890	247	460	458	636	310	599	532	340	395	383
AT1G02900	248	163	197	245	179	278	229	146	186	152
AT1G02910	249	317	318	476	270	461	378	206	286	231
AT1G02930	250	151	145	224	126	206	197	116	142	115
AT1G02960	251	93	116	147	69	119	105	97	79	91
AT1G02965	252	140	168	217	110	182	165	131	122	139
AT1G02965	253	88	116	154	77	123	110	106	90	90
AT1G02970	254	249	242	299	157	281	252	193	223	204
AT1G02980	255	74	81	102	58	93	83	49	39	33
AT1G02990	256	144	121	176	83	172	147	107	88	63
AT1G03000	257	142	193	248	92	197	163	120	126	113
AT1G03020	258	91	98	109	48	69	67	44	54	36
AT1G03030	259	308	307	422	224	345	357	255	310	322
AT1G03040	260	76	86	135	86	116	108	87	81	75
AT1G03040	261	518	516	744	361	688	606	404	474	432
AT1G03055	262	31	38	61	35	81	47	29	25	37
AT1G03060	263	65	71	121	54	110	83	52	57	75
AT1G03060	264	243	239	336	166	264	249	151	192	149
AT1G03060	265	150	126	167	99	159	131	86	97	87
AT1G03070	266	126	95	170	74	120	111	78	101	91
AT1G03070	267	196	211	312	106	201	224	142	156	153
AT1G03080	268	417	361	510	290	479	457	292	326	276
AT1G03090	269	473	526	771	359	653	569	457	512	487
AT1G03106	270	82	97	147	83	102	113	63	72	85
AT1G03106	271	315	309	444	233	366	322	274	277	269
AT1G03120	272	135	150	213	105	190	161	130	106	155
AT1G03130	273	175	152	260	155	282	238	153	148	206
AT1G03140	274	276	264	380	223	330	331	208	204	291
AT1G03160	275	286	268	419	217	344	306	301	278	249
AT1G03160	276	71	72	110	75	119	106	61	60	74
AT1G04173	277	61	67	68	46	56	57	26	33	17
AT1G03170	278	127	126	153	106	169	130	89	119	97
AT1G03170	279	80	86	125	73	127	108	73	75	109
AT1G03180	280	73	77	109	54	118	86	76	84	75
AT1G03180	281	296	324	448	214	372	353	267	310	264
AT1G03190	282	99	131	156	84	129	111	79	81	75
AT1G04177	283	94	66	113	78	98	111	75	64	78
AT1G03200	284	319	310	432	218	392	324	268	306	322
AT1G03220	285	397	425	487	281	437	475	348	424	365
AT1G03220	286	290	244	346	179	329	289	229	258	206
AT1G03220	287	221	209	319	190	310	264	152	172	210
AT1G03220	288	168	160	227	129	197	193	140	137	169
AT1G03230	289	146	174	228	106	159	169	166	162	180
AT1G03230	290	157	146	201	109	163	198	123	122	121
AT1G03230	291	158	173	226	124	226	195	145	164	215
AT1G03240	292	214	245	295	135	242	244	169	177	189
AT1G03250	293	175	171	211	125	208	187	133	174	168
AT1G03260	294	473	484	707	331	551	454	358	352	371
AT1G03290	295	293	277	410	215	353	303	227	231	230
AT1G03300	296	360	345	516	237	417	389	303	292	340
AT1G03330	297	221	208	322	186	299	246	164	185	163
AT1G03350	298	51	68	83	54	77	77	37	42	79
AT1G03350	299	162	196	310	138	231	225	155	176	160
AT1G03365	300	32	40	45	23	49	42	23	33	55
AT1G03365	301	115	116	174	90	173	129	99	117	92
AT1G03370	302	312	303	434	248	340	382	242	291	282
AT1G03380	303	37	52	66	36	67	95	38	38	59
AT1G03380	304	91	78	118	60	113	102	51	65	47
AT1G03395	305	69	63	97	36	58	63	37	50	55
AT1G03400	306	113	132	176	105	159	156	72	117	72
AT1G03410	307	278	268	401	230	364	309	233	209	282
AT1G03410	308	36	54	83	52	90	64	46	40	66
AT1G03410	309	252	249	380	211	347	345	211	237	255
AT1G03440	310	144	143	232	97	210	195	148	162	192
AT1G03440	311	333	333	505	270	472	399	319	298	389
AT1G03445	312	182	177	239	137	213	194	107	128	119
AT1G03457	313	246	254	372	227	337	348	238	244	256
AT1G03457	314	72	83	79	69	108	108	87	93	76
AT1G03457	315	160	191	261	133	212	201	136	169	142
AT1G03470	316	177	158	227	117	174	181	185	140	165
AT1G03470	317	222	221	344	191	281	256	240	247	207
AT1G03470	318	112	117	172	84	123	133	94	107	108
AT1G03475	319	378	347	537	269	440	395	310	308	359
AT1G04197	320	149	132	194	93	167	150	126	134	161
AT1G03510	321	497	468	701	363	611	510	392	437	486
AT1G03520	322	159	158	264	127	201	182	143	152	170
AT1G03530	323	86	118	154	74	126	120	70	86	92
AT1G03550	324	183	168	216	114	178	170	107	125	104
AT1G03550	325	245	262	336	152	275	234	187	195	180
AT1G03560	326	203	197	258	163	285	255	156	194	214
AT1G03590	327	154	186	244	108	183	172	150	156	136
AT1G03600	328	523	545	756	392	656	613	519	547	553
AT1G03610	329	304	308	410	206	307	314	296	330	303
AT1G03610	330	152	152	259	102	160	132	75	89	91
AT1G03620	331	251	216	299	155	238	224	154	173	137
AT1G03620	332	246	266	350	181	331	290	233	235	218
AT1G03630	333	49	60	101	63	99	83	47	57	80
AT1G03640	334	292	262	414	204	351	305	221	252	265
AT1G03640	335	58	73	98	61	83	68	76	61	67
AT1G03650	336	103	107	189	82	152	124	89	98	112
AT1G03650	337	39	37	63	59	44	59	25	25	36
AT1G03670	338	78	73	135	64	95	108	60	70	84
AT1G03680	339	416	436	563	281	504	468	378	393	400
AT1G03700	340	59	58	103	48	104	91	76	51	92
AT1G03700	341	108	91	143	92	132	122	100	103	118
AT1G03710	342	77	84	100	65	90	77	54	72	56
AT1G04207	343	128	116	179	86	118	141	98	75	69
AT1G03730	344	199	197	307	124	227	227	185	208	184
AT1G03730	345	136	132	194	140	167	156	108	99	106
AT1G03730	346	88	71	127	83	125	102	71	64	108
AT1G03730	347	435	404	611	333	535	540	290	395	359
AT1G03740	348	192	192	287	148	262	228	132	175	139
AT1G03740	349	142	133	176	124	226	162	98	115	94
AT1G03750	350	340	303	417	254	385	403	279	302	323
AT1G03760	351	96	86	164	66	140	121	82	91	97
AT1G03770	352	68	64	96	57	84	71	55	50	63
AT1G03780	353	398	431	602	351	449	462	428	444	440
AT1G03790	354	106	96	132	57	101	94	49	51	43
AT1G03790	355	75	73	89	61	100	116	86	103	96
AT1G03800	356	69	74	120	62	83	74	75	68	60
AT1G03800	357	469	419	678	359	571	532	444	427	549
AT1G03820	358	111	105	138	69	100	110	61	68	48
AT1G03820	359	392	416	540	294	461	419	274	299	327
AT1G03830	360	236	241	314	182	277	240	191	211	210
AT1G03830	361	144	159	242	164	236	229	173	195	211
AT1G03840	362	193	229	261	170	287	322	211	239	259
AT1G03840	363	75	90	126	123	203	221	163	164	160
AT1G03840	364	127	113	180	179	287	290	263	249	268
AT1G03850	365	170	140	227	164	249	237	169	206	176
AT1G03850	366	115	130	195	96	183	160	114	118	140
AT1G03850	367	96	110	183	108	153	121	88	114	118
AT1G03850	368	296	286	445	285	442	381	222	305	237
AT1G03850	369	290	274	453	265	444	420	219	264	272
AT1G03860	370	320	330	431	227	354	348	290	336	342
AT1G03870	371	267	258	387	227	351	324	325	325	323
AT1G03870	372	427	429	641	336	469	486	443	483	553
AT1G03890	373	82	105	130	55	85	93	66	69	58
AT1G03900	374	202	182	273	137	244	219	128	140	158
AT1G03905	375	328	306	474	239	406	378	299	327	301
AT1G03910	376	180	175	261	117	223	194	125	157	148
AT1G03920	377	89	84	160	84	121	103	67	72	124
AT1G03920	378	244	260	336	166	282	240	171	189	181
AT1G03930	379	127	117	169	96	142	132	127	98	116
AT1G04217	380	95	99	171	116	166	129	89	100	117
AT1G04217	381	125	142	176	81	156	153	98	104	114
AT1G03940	382	262	287	435	183	353	356	266	291	264
AT1G03950	383	50	68	84	36	72	73	35	33	41
AT1G03970	384	218	173	294	144	219	215	157	163	134
AT1G04233	385	82	75	103	85	119	93	65	49	99
AT1G03980	386	210	172	281	177	248	251	170	192	196
AT1G03982	387	188	191	316	154	242	258	185	225	233
AT1G03990	388	150	137	183	111	159	146	145	141	132
AT1G04000	389	663	606	951	477	816	740	541	612	655
AT1G04010	390	388	289	487	267	404	397	343	327	346
AT1G04030	391	165	156	220	89	172	155	115	117	117
AT1G04237	392	140	134	231	124	193	205	129	133	178
AT1G04050	393	326	278	461	250	388	394	320	346	322
AT1G04070	394	294	297	429	231	362	350	286	309	354
AT1G04100	395	267	265	351	154	245	227	168	173	194
AT1G04110	396	47	62	59	35	66	46	32	47	43
AT1G04110	397	206	195	303	140	248	237	201	202	204
AT1G04120	398	381	447	584	362	546	562	433	510	435
AT1G04130	399	301	324	458	279	385	376	300	341	376
AT1G04140	400	93	96	144	86	113	98	72	78	69
AT1G04140	401	341	366	554	268	439	387	304	341	375
AT1G04150	402	356	326	509	294	480	445	356	373	379
AT1G04160	403	444	442	643	319	540	504	388	434	395
AT1G04170	404	444	420	590	356	554	523	311	401	343
AT1G04180	405	137	173	190	101	175	149	92	137	94
AT1G04180	406	199	234	275	157	278	253	177	207	183
AT1G04180	407	128	137	191	62	106	111	45	64	68
AT1G04180	408	125	117	201	88	150	156	99	104	139
AT1G04180	409	108	122	183	73	137	124	98	91	121
AT1G04180	410	221	197	304	133	222	251	188	199	206
AT1G04190	411	389	409	541	277	445	375	301	363	312
AT1G04210	412	143	169	236	111	187	158	120	127	156
AT1G04247	413	78	74	114	69	141	87	71	59	73
AT1G04220	414	79	98	121	72	114	96	53	79	52
AT1G04230	415	157	168	220	119	210	174	123	132	118
AT1G04240	416	196	219	278	142	263	233	159	182	163
AT1G04240	417	718	697	877	401	616	614	429	489	436
AT1G04250	418	179	172	211	91	165	168	87	105	125
AT1G04250	419	157	152	230	86	171	179	110	100	145
AT1G04260	420	149	145	217	82	132	104	89	95	83
AT1G04260	421	154	149	209	88	128	139	74	96	77
AT1G04260	422	235	197	279	171	210	231	190	206	205
AT1G04260	423	275	276	466	211	396	342	276	298	352
AT1G04270	424	220	286	403	194	322	293	235	261	277
AT1G04270	425	388	369	533	268	428	415	353	387	407
AT1G04280	426	114	98	175	87	179	182	97	121	107
AT1G04290	427	299	316	470	244	437	399	276	246	310
AT1G04300	428	310	290	444	258	390	368	260	325	326
AT1G04300	429	47	63	79	42	76	68	57	24	58
AT1G04300	430	48	75	117	78	102	89	57	41	85
AT1G04310	431	57	49	95	64	97	86	49	40	96
AT1G04310	432	195	214	304	139	212	239	166	210	200
AT1G04320	433	94	91	125	60	111	101	74	81	56
AT1G04320	434	117	100	148	80	133	149	96	105	129
AT1G04330	435	53	53	104	50	91	76	43	46	57
AT1G04330	436	82	82	101	59	84	67	47	67	50
AT1G04340	437	195	194	242	142	247	211	132	161	136
AT1G04360	438	228	259	371	165	300	228	220	240	233
AT1G04360	439	167	165	247	163	227	232	205	201	247
AT1G04360	440	214	207	315	192	284	326	295	339	370
AT1G04370	441	127	123	220	142	222	205	131	177	164
AT1G04370	442	103	95	127	71	98	106	74	77	86
AT1G04390	443	98	72	122	68	127	94	74	77	73
AT1G04400	444	462	489	660	311	560	464	360	429	415
AT1G04410	445	331	327	458	225	342	352	313	295	347
AT1G04425	446	230	264	329	172	266	260	232	225	221
AT1G04430	447	220	218	327	137	266	233	187	221	221
AT1G04430	448	112	92	164	51	92	68	52	54	77
AT1G04430	449	89	112	127	93	163	126	78	67	131
AT1G04440	450	175	177	295	156	177	201	131	147	149
AT1G04440	451	220	220	276	140	224	199	127	162	125
AT1G04445	452	90	95	136	71	139	111	70	74	95
AT1G04455	453	75	80	119	53	77	85	73	58	60
AT1G04263	454	402	378	576	303	500	444	395	455	497
AT1G04490	455	70	90	94	81	145	109	73	82	77
AT1G04500	456	140	138	257	161	228	213	151	145	160
AT1G04500	457	215	217	273	131	255	218	167	201	186
AT1G04510	458	184	208	274	132	224	204	156	153	158
AT1G04520	459	60	61	88	59	95	84	83	78	95
AT1G04520	460	74	76	119	64	108	117	98	87	112
AT1G04520	461	241	246	360	185	333	324	190	223	210
AT1G04520	462	156	181	231	103	177	173	110	120	128
AT1G04530	463	440	447	652	324	550	468	355	370	362
AT1G04550	464	102	97	163	82	128	112	116	80	112
AT1G04550	465	168	165	219	142	189	171	151	149	136
AT1G04555	466	97	85	130	66	87	103	55	83	55
AT1G04560	467	98	97	121	55	109	94	77	76	58
AT1G04560	468	85	94	134	73	97	90	87	89	90
AT1G04560	469	85	85	109	59	87	97	39	58	84
AT1G04570	470	334	333	419	288	429	428	243	290	280
AT1G04570	471	103	87	148	36	87	69	35	43	45
AT1G04570	472	141	161	192	59	114	88	35	66	55
AT1G04580	473	113	129	177	94	129	153	113	132	144
AT1G04590	474	371	391	515	258	415	349	318	342	297
AT1G04610	475	299	266	427	164	296	274	191	193	198
AT1G04610	476	123	126	186	85	153	121	92	93	105
AT1G04610	477	72	58	95	66	109	96	54	58	43
AT1G04610	478	191	170	251	79	146	147	86	88	83
AT1G04610	479	121	136	191	89	140	147	84	92	62
AT1G04610	480	91	97	160	66	163	110	82	61	84
AT1G04610	481	79	83	109	76	127	121	70	75	80
AT1G04620	482	26	36	65	35	43	42	34	39	48
AT1G04620	483	114	116	150	75	111	129	84	93	66
AT1G04625	484	94	101	156	75	136	109	97	100	100
AT1G04630	485	296	303	436	229	337	374	318	310	360
AT1G04640	486	130	136	176	80	140	131	86	91	102
AT1G04645	487	81	78	89	46	72	89	48	63	39
AT1G04650	488	148	135	198	98	162	126	91	104	61
AT1G04660	489	78	77	122	78	116	83	61	65	106
AT1G04670	490	161	172	210	84	99	119	95	98	81
AT1G04680	491	294	293	414	224	338	368	261	230	288
AT1G04680	492	267	261	385	194	275	312	228	238	240
AT1G04680	493	222	211	278	154	224	198	162	186	213
AT1G04680	494	268	249	344	153	251	235	164	176	160
AT1G04690	495	108	117	156	59	125	92	54	64	75
AT1G04690	496	599	541	853	416	698	650	479	578	561
AT1G04710	497	313	304	403	203	348	344	294	285	275
AT1G04710	498	229	232	331	173	257	273	191	242	214
AT1G04720	499	104	119	160	69	132	122	100	109	127
AT1G04730	500	345	339	543	251	421	372	281	306	321
AT1G04287	501	317	291	397	212	372	334	230	259	278
AT1G04770	502	206	210	311	174	258	251	170	183	218
AT1G04770	503	180	166	247	124	198	181	137	167	122
AT1G04780	504	249	235	333	222	393	336	193	258	198
AT1G04790	505	243	247	354	170	249	251	182	234	215
AT1G04800	506	123	89	197	97	194	132	94	82	123
AT1G04810	507	300	322	434	195	292	336	248	286	283
AT1G04820	508	110	130	217	81	161	154	106	109	154
AT1G04820	509	588	535	805	431	609	632	484	550	577
AT1G04820	510	173	182	241	103	192	183	115	135	119
AT1G04830	511	273	307	429	259	355	323	228	260	273
AT1G04840	512	173	167	229	116	213	194	149	151	187
AT1G04850	513	281	291	408	222	366	330	280	289	340
AT1G04870	514	229	289	403	205	320	306	200	233	285
AT1G04900	515	79	84	132	56	79	85	84	82	86
AT1G04297	516	33	34	59	37	67	46	19	22	31
AT1G04910	517	118	149	221	117	191	155	107	117	116
AT1G04910	518	114	137	186	106	140	115	127	98	122
AT1G04920	519	119	115	206	86	131	145	123	137	134
AT1G04930	520	212	240	308	160	245	252	184	205	213
AT1G04945	521	120	123	194	104	181	159	105	104	108
AT1G04950	522	266	266	362	183	326	293	248	223	261
AT1G04960	523	331	318	448	205	339	347	281	337	313
AT1G04980	524	103	113	154	48	122	111	97	87	105
AT1G04985	525	260	272	410	203	318	294	252	273	274
AT1G04990	526	906	810	1217	592	927	831	626	776	718
AT1G05000	527	203	186	251	199	317	297	170	226	209
AT1G05000	528	104	128	157	121	200	157	101	117	113
AT1G05000	529	134	122	155	98	172	169	133	139	145
AT1G05010	530	99	88	177	83	155	134	102	99	105
AT1G05010	531	66	79	100	53	95	90	60	60	67
AT1G05010	532	148	127	194	79	155	113	68	69	55
AT1G05010	533	241	271	341	161	268	258	167	178	185
AT1G05020	534	164	161	226	127	262	211	128	155	215
AT1G05020	535	162	121	226	103	155	152	120	109	95
AT1G05030	536	119	121	178	94	158	150	81	114	116
AT1G05040	537	26	48	60	38	72	50	38	36	58
AT1G05055	538	125	150	190	100	160	160	101	116	107
AT1G05060	539	136	124	177	92	157	114	80	72	86
AT1G05065	540	268	226	332	183	277	276	191	231	222
AT1G05070	541	446	485	707	362	619	560	534	508	606
AT1G04327	542	51	57	81	53	81	112	54	48	57
AT1G04327	543	284	261	409	185	343	302	240	268	232
AT1G05087	544	202	212	307	148	233	218	159	216	188
AT1G05100	545	65	56	106	63	108	107	95	114	98
AT1G05100	546	627	659	957	551	974	828	573	609	609
AT1G05100	547	95	110	144	92	133	99	87	89	86
AT1G05120	548	129	160	215	108	174	165	108	98	122
AT1G05120	549	103	108	170	114	208	147	64	109	73
AT1G05136	550	71	74	152	90	161	130	105	101	134
AT1G05136	551	158	171	286	188	260	257	167	137	222
AT1G05136	552	89	92	130	90	142	144	92	110	118
AT1G05140	553	263	280	368	193	340	312	226	253	244
AT1G05150	554	160	152	236	111	166	198	159	161	147
AT1G05160	555	86	92	151	70	139	116	65	84	95
AT1G05170	556	132	146	246	119	195	211	218	244	239
AT1G04337	557	150	151	235	108	148	171	182	169	149
AT1G04337	558	122	116	186	71	130	117	102	113	101
AT1G04337	559	188	220	245	133	180	208	173	145	173
AT1G05190	560	621	611	887	506	749	772	522	684	583
AT1G05205	561	163	159	260	150	213	169	120	144	165
AT1G05220	562	220	231	369	178	325	263	184	223	215
AT1G05230	563	31	45	69	31	47	37	43	32	52
AT1G05230	564	107	109	136	67	122	82	44	54	66
AT1G05240	565	151	138	223	90	140	154	108	128	115
AT1G04363	566	152	129	209	103	169	149	106	110	109
AT1G04357	567	28	36	69	42	45	53	30	31	53
AT1G04367	568	63	74	103	57	76	90	78	89	52
AT1G05250	569	90	100	178	88	158	147	87	77	84
AT1G05260	570	151	152	261	136	199	204	172	177	169
AT1G05270	571	249	298	407	166	272	250	201	199	234
AT1G05280	572	172	185	272	83	137	161	132	126	112
AT1G04373	573	235	243	328	121	189	201	168	164	167
AT1G04387	574	155	157	234	121	205	192	177	179	163
AT1G05300	575	182	173	262	119	258	204	119	125	156
AT1G05300	576	385	382	491	323	542	464	331	387	328
AT1G05320	577	70	91	114	40	65	66	45	58	34
AT1G05320	578	96	110	138	74	111	107	47	59	39
AT1G05330	579	148	137	240	112	195	151	104	121	143
AT1G05340	580	259	298	394	186	322	287	268	286	241
AT1G05340	581	171	198	280	154	235	191	136	177	141
AT1G05350	582	556	534	725	384	619	606	472	555	534
AT1G05370	583	102	110	161	94	123	128	88	105	95
AT1G05370	584	542	528	749	420	682	662	524	534	623
AT1G05370	585	97	90	143	73	116	115	83	88	97
AT1G05370	586	112	125	176	71	105	99	87	99	112
AT1G05380	587	76	62	109	75	140	112	101	94	92
AT1G05380	588	304	295	442	220	339	294	251	282	242
AT1G05380	589	43	37	88	58	77	67	40	29	53
AT1G05385	590	350	367	493	230	388	364	255	324	286
AT1G05400	591	53	44	72	36	72	70	43	43	65
AT1G05410	592	186	192	288	141	224	248	196	222	223
AT1G05420	593	111	97	180	134	147	185	123	140	162
AT1G05420	594	65	73	123	85	122	164	120	124	170
AT1G05430	595	72	106	115	48	114	91	66	84	83
AT1G05430	596	307	300	413	204	329	333	249	310	286
AT1G05440	597	226	214	324	147	272	229	174	172	173
AT1G05450	598	45	38	73	48	66	54	40	46	66
AT1G05460	599	148	189	222	83	181	179	139	164	149
AT1G05460	600	97	77	140	73	128	144	121	102	108
AT1G05460	601	137	125	166	98	142	142	91	115	102
AT1G05470	602	110	126	181	73	110	126	110	103	91
AT1G05470	603	66	61	102	55	75	67	50	74	59
AT1G05470	604	72	68	97	61	81	79	64	72	42
AT1G05490	605	163	171	217	106	187	189	133	148	136
AT1G05490	606	92	88	149	71	103	112	103	72	89
AT1G05490	607	75	89	107	73	101	90	43	75	53
AT1G05500	608	220	221	339	141	270	218	163	167	147
AT1G05510	609	72	58	115	53	70	65	53	55	50
AT1G05510	610	183	195	282	132	219	203	130	140	156
AT1G05520	611	268	295	424	237	392	346	251	272	241
AT1G05530	612	183	186	273	127	205	161	129	128	156
AT1G05540	613	72	83	123	36	65	53	46	55	33
AT1G05550	614	65	78	93	31	52	70	40	36	35
AT1G05562	615	256	251	373	207	337	301	231	243	278
AT1G05560	616	109	119	182	110	221	169	124	106	156
AT1G05560	617	127	147	199	148	227	214	129	145	164
AT1G05560	618	30	38	62	38	62	56	33	32	72
AT1G05570	619	224	228	335	233	419	359	228	265	297
AT1G04397	620	365	377	575	371	624	616	470	508	504
AT1G05575	621	137	136	228	151	263	224	141	171	170
AT1G05577	622	190	185	282	176	269	285	271	300	285
AT1G05590	623	86	101	130	72	112	103	84	90	82
AT1G05590	624	73	47	72	33	70	61	41	37	69
AT1G05600	625	37	43	78	31	47	58	41	27	58
AT1G05600	626	151	138	214	77	156	153	109	117	99
AT1G05620	627	211	206	304	137	244	219	180	202	179
AT1G05630	628	212	220	297	155	236	234	164	207	169
AT1G05640	629	222	202	272	133	187	226	123	154	124
AT1G05650	630	121	117	192	84	106	96	73	104	71
AT1G04403	631	185	169	252	145	235	211	144	141	145
AT1G05660	632	41	52	80	58	100	63	48	30	83
AT1G05660	633	98	98	154	55	75	68	35	44	40
AT1G05660	634	91	89	103	39	62	61	33	31	40
AT1G05670	635	286	293	410	210	330	363	241	251	248
AT1G05675	636	76	57	113	86	134	120	82	83	92
AT1G05680	637	248	243	342	226	408	419	292	339	361
AT1G05690	638	106	98	130	106	126	145	101	104	89
AT1G04407	639	369	385	534	335	597	523	440	460	495
AT1G05710	640	135	127	201	135	186	205	118	167	105
AT1G05710	641	75	80	127	90	156	124	87	85	89
AT1G05720	642	156	138	232	110	181	172	183	147	161
AT1G05750	643	159	173	260	130	222	198	144	153	154
AT1G04427	644	151	132	222	101	158	177	112	119	114
AT1G05785	645	163	155	151	79	150	139	79	73	62
AT1G05790	646	99	97	152	101	127	126	78	58	78
AT1G05800	647	60	76	82	27	60	68	38	39	38
AT1G05800	648	117	148	158	89	143	140	107	117	88
AT1G05805	649	361	411	546	246	473	427	293	321	361
AT1G05805	650	625	599	808	428	721	680	511	592	588
AT1G05810	651	127	142	249	108	171	152	100	98	132
AT1G05830	652	155	159	233	117	199	155	131	132	115
AT1G05835	653	149	153	262	152	205	240	204	165	199
AT1G05840	654	122	127	160	95	146	164	107	95	96
AT1G05840	655	96	113	168	91	144	106	92	92	118
AT1G05850	656	481	474	690	346	581	542	499	491	572
AT1G05870	657	155	159	265	129	257	231	148	178	171
AT1G05870	658	160	175	226	127	250	265	189	219	196
AT1G05880	659	85	102	135	76	114	103	66	80	74
AT1G05880	660	80	73	105	65	112	102	48	70	58
AT1G05890	661	201	185	275	142	226	237	122	133	119
AT1G05894	662	66	80	123	60	89	85	69	51	39
AT1G05900	663	99	114	151	92	122	115	91	86	66
AT1G05910	664	173	156	223	127	188	185	121	117	125
AT1G05920	665	53	61	74	41	65	56	36	43	30
AT1G05930	666	141	132	204	100	168	178	131	113	129
AT1G05940	667	279	292	401	214	353	299	278	268	342
AT1G05950	668	275	292	433	231	403	350	235	277	271
AT1G05960	669	327	293	450	214	344	327	287	335	311
AT1G05960	670	65	65	101	55	90	73	58	55	74
AT1G05970	671	114	107	157	78	148	118	93	111	88
AT1G06002	672	229	262	325	176	283	276	170	194	158
AT1G06002	673	83	82	127	76	130	118	81	79	101
AT1G06000	674	541	522	781	446	736	692	490	594	614
AT1G06040	675	577	518	783	322	579	576	433	507	469
AT1G06070	676	549	550	815	337	561	604	473	525	488
AT1G06090	677	157	158	208	33	77	61	35	38	33
AT1G06090	678	174	181	252	50	97	72	38	37	43
AT1G06100	679	67	59	82	44	68	69	48	51	69
AT1G06110	680	32	34	64	28	56	55	37	21	31
AT1G06110	681	377	364	568	318	531	474	316	341	326
AT1G06130	682	352	330	470	219	370	317	234	235	231
AT1G06135	683	123	147	182	90	134	123	82	89	73
AT1G06143	684	164	178	229	123	200	177	144	129	130
AT1G06150	685	154	134	202	110	195	164	126	118	150
AT1G06148	686	384	377	524	273	450	431	345	352	324
AT1G06148	687	169	203	235	176	305	281	170	245	238
AT1G06148	688	42	37	71	57	78	62	54	56	83
AT1G06160	689	143	147	181	134	236	204	125	142	168
AT1G06170	690	164	158	202	112	185	166	150	158	137
AT1G04447	691	125	138	144	82	142	119	110	103	125
AT1G04447	692	473	493	646	325	521	483	412	449	456
AT1G06180	693	106	122	151	114	159	204	130	168	147
AT1G06180	694	188	187	272	185	290	270	246	276	222
AT1G06190	695	62	62	97	70	112	99	101	96	95
AT1G06190	696	304	290	433	239	399	346	264	331	344
AT1G06200	697	246	237	282	141	294	249	194	184	187
AT1G06220	698	281	266	332	186	288	276	256	267	227
AT1G06225	699	105	117	145	107	171	136	82	106	117
AT1G06230	700	134	148	178	67	138	135	96	120	100
AT1G06240	701	247	272	388	204	365	336	232	247	249
AT1G06270	702	88	97	136	45	99	96	74	79	71
AT1G06290	703	344	343	503	258	371	338	251	284	303
AT1G06310	704	231	269	336	163	308	274	222	213	217
AT1G06330	705	440	443	642	230	371	334	269	303	301
AT1G06340	706	33	32	62	29	51	39	33	48	33
AT1G06360	707	71	53	78	39	64	59	39	46	39
AT1G06360	708	30	34	57	41	45	67	64	46	51
AT1G06380	709	101	93	136	67	128	107	50	52	90
AT1G06390	710	238	238	340	154	239	227	203	192	209
AT1G06400	711	119	152	188	121	178	182	153	161	163
AT1G06400	712	98	113	132	74	142	121	74	69	75
AT1G04453	713	592	590	804	423	719	725	631	718	739
AT1G06410	714	130	129	168	89	129	105	73	91	70
AT1G06420	715	232	239	304	167	241	214	205	195	202
AT1G06450	716	125	120	166	67	143	123	75	77	70
AT1G06460	717	177	192	274	154	257	240	144	166	160
AT1G06475	718	300	301	395	209	323	342	319	331	317
AT1G06480	719	656	665	967	445	778	705	558	585	601
AT1G06500	720	156	151	207	137	189	178	147	158	155
AT1G06510	721	205	207	313	164	290	250	191	215	222
AT1G06520	722	94	110	124	39	66	61	40	52	43
AT1G06520	723	85	108	129	56	123	95	72	71	63
AT1G06530	724	139	126	201	137	229	216	131	173	172
AT1G06530	725	418	382	565	254	455	424	295	328	300
AT1G06530	726	37	44	70	44	69	58	33	35	51
AT1G06530	727	45	48	102	49	110	74	50	48	72
AT1G06550	728	588	616	915	401	691	663	660	650	694
AT1G06570	729	380	361	553	307	499	466	365	419	409
AT1G06580	730	122	116	203	89	161	135	105	128	147
AT1G06590	731	223	231	343	199	321	309	219	198	258
AT1G06610	732	467	483	676	344	658	583	355	444	453
AT1G06630	733	152	161	204	125	192	160	168	161	178
AT1G06640	734	203	176	232	133	194	221	140	170	164
AT1G06640	735	149	159	235	176	262	276	204	213	224
AT1G06650	736	91	83	149	109	172	141	120	114	100
AT1G06660	737	205	221	269	149	249	230	187	181	205
AT1G06680	738	74	82	117	71	127	118	66	72	91
AT1G06680	739	160	156	212	142	228	196	196	173	230
AT1G06690	740	283	291	417	171	323	287	184	241	247
AT1G04493	741	418	430	593	267	466	459	353	385	393
AT1G06720	742	208	218	308	204	286	267	168	198	213
AT1G06740	743	237	242	328	164	251	274	218	274	210
AT1G06760	744	193	188	287	127	246	196	140	156	170
AT1G06770	745	73	77	133	54	93	70	32	50	47
AT1G06780	746	354	349	519	226	364	322	289	327	284
AT1G06790	747	223	212	318	167	252	261	205	217	241
AT1G04513	748	652	671	1049	595	983	929	591	715	877
AT1G06810	749	77	92	127	60	106	85	60	67	76
AT1G06820	750	52	54	88	51	82	77	50	61	64
AT1G06840	751	188	185	311	163	292	272	177	194	199
AT1G06850	752	733	784	1041	568	867	808	594	625	694
AT1G04517	753	111	79	141	70	136	149	127	127	139
AT1G04523	754	210	208	302	145	216	221	192	225	197
AT1G06870	755	121	113	181	97	154	119	86	118	113
AT1G04527	756	117	116	181	96	152	143	110	131	128
AT1G06890	757	157	162	212	112	186	188	153	168	129
AT1G06890	758	81	91	162	80	131	136	86	60	84
AT1G06900	759	218	205	304	148	259	219	149	181	229
AT1G06920	760	148	150	227	105	157	167	140	137	131
AT1G06923	761	162	154	233	133	208	173	98	128	168
AT1G04533	762	122	120	154	78	118	111	97	103	96
AT1G06930	763	164	168	216	125	182	196	160	160	162
AT1G06930	764	145	175	272	155	222	220	154	176	173
AT1G06950	765	269	296	396	208	321	343	241	222	254
AT1G06980	766	165	187	237	94	143	132	119	99	101
AT1G06980	767	158	155	222	108	129	167	116	109	129
AT1G06980	768	104	92	148	67	88	98	65	78	85
AT1G06990	769	133	132	173	81	120	113	76	92	65
AT1G06990	770	122	133	162	95	123	136	95	93	95
AT1G07000	771	527	491	745	412	731	617	403	479	543
AT1G07020	772	206	179	269	127	223	212	157	170	180
AT1G07030	773	128	125	177	103	196	162	101	109	114
AT1G07040	774	503	438	723	358	557	513	406	399	395
AT1G07060	775	182	197	280	170	261	234	182	191	194
AT1G07080	776	113	117	191	113	182	165	136	117	138
AT1G07080	777	181	191	262	190	336	328	202	255	213
AT1G07090	778	49	56	92	75	104	100	53	56	89
AT1G07090	779	196	180	265	164	256	281	232	248	193
AT1G07100	780	160	162	187	133	228	206	125	173	155
AT1G07100	781	284	325	396	235	383	301	225	269	261
AT1G07110	782	289	284	438	213	359	327	270	295	311
AT1G07128	783	413	442	612	334	557	497	308	312	364
AT1G07135	784	167	181	254	137	210	201	175	175	165
AT1G07135	785	99	80	122	84	129	114	75	104	63
AT1G07140	786	203	205	319	153	250	244	169	190	210
AT1G07140	787	272	264	413	217	350	332	230	258	272
AT1G07150	788	43	55	79	61	95	75	58	40	87
AT1G07150	789	418	394	609	298	527	443	292	362	333
AT1G07170	790	182	206	257	138	231	179	123	142	149
AT1G07175	791	170	142	219	86	159	150	78	99	92
AT1G07180	792	448	477	680	327	544	568	406	412	474
AT1G07200	793	116	109	180	114	210	184	88	88	124
AT1G07200	794	168	205	264	131	191	184	122	134	91
AT1G07210	795	128	121	189	110	184	152	109	133	132
AT1G07210	796	278	326	423	195	345	329	246	287	283
AT1G04567	797	51	46	70	49	74	99	38	53	88
AT1G07240	798	137	125	169	108	214	186	107	124	102
AT1G07250	799	493	470	732	363	624	576	518	517	623
AT1G07250	800	281	306	510	221	437	363	276	275	367
AT1G07260	801	167	171	271	122	215	183	117	173	181
AT1G07260	802	113	109	198	114	177	153	140	111	184
AT1G07260	803	86	80	108	69	94	79	85	69	57
AT1G07270	804	283	269	413	229	339	318	234	248	226
AT1G07280	805	116	109	148	51	73	62	41	46	41
AT1G07280	806	415	401	555	230	386	348	275	316	316
AT1G04573	807	124	112	191	125	179	207	169	160	164
AT1G04573	808	262	242	365	111	176	193	191	186	161
AT1G07290	809	324	348	476	186	281	262	222	235	244
AT1G07310	810	359	362	531	244	424	417	341	347	382
AT1G07320	811	49	60	124	40	94	78	77	55	84
AT1G07330	812	131	124	195	91	157	151	120	105	122
AT1G07350	813	88	70	121	62	131	101	86	63	97
AT1G07350	814	364	342	516	258	450	408	288	286	336
AT1G07360	815	189	180	227	137	207	172	158	134	144
AT1G07380	816	202	212	245	134	210	163	121	126	147
AT1G07390	817	128	145	194	107	168	181	114	114	160
AT1G07400	818	298	284	412	209	353	316	248	251	246
AT1G07420	819	255	232	324	169	296	261	214	229	229
AT1G07430	820	225	269	302	177	258	235	164	169	187
AT1G07430	821	77	74	128	59	98	89	61	49	89
AT1G07430	822	236	259	367	155	281	238	168	202	187
AT1G07430	823	88	101	154	80	125	113	99	101	136
AT1G07440	824	72	72	139	98	146	131	113	89	121
AT1G07470	825	94	105	161	67	112	118	73	97	84
AT1G04583	826	53	47	77	53	85	79	43	36	33
AT1G04583	827	52	68	90	50	86	57	57	41	66
AT1G07476	828	89	82	147	99	161	117	75	85	81
AT1G07480	829	310	333	439	208	363	301	254	257	299
AT1G07485	830	204	190	266	171	307	290	184	210	175
AT1G07490	831	63	71	79	51	72	107	90	95	86
AT1G07500	832	400	372	573	255	467	417	372	389	457
AT1G07520	833	367	367	515	259	355	384	249	289	278
AT1G07520	834	209	223	326	203	338	282	217	281	203
AT1G07530	835	151	158	233	123	182	215	173	174	159
AT1G07540	836	523	541	774	419	649	599	480	523	502
AT1G07560	837	128	137	188	169	234	197	88	131	110
AT1G07570	838	109	136	154	116	194	172	142	158	156
AT1G04597	839	163	172	238	183	265	239	181	248	201
AT1G07580	840	543	486	722	359	607	533	428	504	550
AT1G07600	841	222	219	350	139	280	251	176	175	167
AT1G07590	842	204	165	239	147	238	214	125	158	122
AT1G07615	843	100	104	166	62	128	131	94	94	93
AT1G04607	844	535	506	773	356	645	486	327	451	367
AT1G07630	845	328	337	477	188	319	314	205	236	229
AT1G07630	846	62	56	141	56	128	103	63	61	92
AT1G07640	847	75	82	98	36	51	54	47	45	27
AT1G07640	848	86	71	90	37	70	48	47	55	46
AT1G07640	849	36	43	62	42	85	48	34	37	34
AT1G07650	850	121	143	200	73	130	140	93	126	104
AT1G07650	851	191	194	287	166	241	277	216	217	203
AT1G07650	852	178	212	281	267	389	369	181	264	205
AT1G07645	853	380	391	548	297	448	438	422	405	437
AT1G07660	854	64	66	117	50	116	92	76	55	89
AT1G07670	855	497	470	671	338	480	439	380	462	439
AT1G07680	856	59	47	84	54	78	78	81	59	73
AT1G07680	857	171	161	228	110	163	198	155	156	155
AT1G07700	858	75	92	128	66	113	113	61	71	69
AT1G07705	859	97	96	140	83	126	121	87	88	99
AT1G07710	860	45	58	93	37	84	59	42	37	47
AT1G07728	861	471	497	716	327	590	585	506	520	629
AT1G07725	862	41	35	77	42	77	59	40	38	56
AT1G07745	863	226	221	342	147	267	247	188	215	248
AT1G07750	864	123	120	186	112	210	182	102	93	176
AT1G07750	865	172	209	246	165	238	197	132	133	121
AT1G07760	866	513	550	692	372	607	567	389	396	412
AT1G07760	867	68	63	125	54	127	112	68	89	100
AT1G07790	868	188	189	292	159	256	249	156	151	193
AT1G07795	869	193	204	287	178	257	235	160	154	239
AT1G07810	870	364	400	579	307	531	481	352	335	380
AT1G07820	871	47	72	101	78	91	98	65	55	94
AT1G07820	872	423	400	569	300	562	452	344	407	416
AT1G07840	873	229	230	297	174	244	230	152	178	202
AT1G07870	874	246	278	376	224	356	319	229	269	298
AT1G07870	875	244	253	314	211	334	271	205	241	216
AT1G07870	876	138	159	203	121	239	206	102	136	123
AT1G07885	877	654	613	923	431	754	704	641	669	755
AT1G07902	878	173	202	272	169	208	201	164	168	183
AT1G07910	879	642	686	957	480	838	768	575	651	678
AT1G07920	880	290	314	428	227	382	336	243	237	267
AT1G07930	881	381	367	530	252	428	437	361	391	393
AT1G07930	882	167	171	255	117	204	178	132	148	156
AT1G07930	883	157	145	216	147	212	208	143	163	179
AT1G07940	884	410	373	466	238	398	378	279	349	326
AT1G07940	885	44	65	98	50	83	74	39	62	59
AT1G07940	886	293	290	413	223	352	357	265	264	243
AT1G07950	887	238	233	357	159	303	264	220	183	218
AT1G07970	888	74	94	121	86	119	105	71	84	107
AT1G07980	889	420	434	602	423	654	594	492	498	557
AT1G07990	890	215	234	356	232	406	313	168	256	181
AT1G08000	891	45	58	84	49	86	83	54	44	40
AT1G08000	892	68	49	90	66	99	69	51	52	57
AT1G08000	893	43	50	66	46	74	61	50	37	54
AT1G08000	894	43	35	71	31	66	74	40	35	61
AT1G08005	895	88	108	153	78	106	109	79	110	108
AT1G08010	896	147	147	214	96	153	145	101	109	115
AT1G08010	897	299	306	406	177	287	378	254	268	255
AT1G08030	898	249	269	379	181	318	270	217	252	273
AT1G08040	899	376	391	619	307	489	418	369	383	435
AT1G08040	900	40	35	78	35	77	55	47	52	53
AT1G08050	901	83	108	116	77	137	90	70	70	60
AT1G08050	902	60	50	74	43	72	74	53	54	48
AT1G08070	903	139	139	173	79	145	133	81	107	79
AT1G08080	904	392	411	537	261	416	389	324	402	334
AT1G08090	905	103	75	120	77	148	106	69	73	58
AT1G08090	906	117	110	193	94	156	147	78	109	87
AT1G08100	907	28	33	78	42	87	47	31	21	41
AT1G08100	908	161	185	207	160	229	222	117	168	133
AT1G08110	909	123	158	232	107	179	167	139	151	163
AT1G08115	910	477	452	680	343	586	563	559	546	637
AT1G08125	911	292	328	398	194	345	288	267	323	284
AT1G08130	912	634	607	886	422	709	692	534	558	587
AT1G08160	913	51	57	90	38	79	86	64	28	65
AT1G08165	914	170	169	228	112	166	173	153	164	166
AT1G08170	915	307	343	522	280	445	440	320	353	391
AT1G08180	916	306	312	401	264	442	390	271	333	296
AT1G08190	917	143	137	191	104	203	166	102	142	91
AT1G08200	918	441	419	638	327	550	551	356	387	438
AT1G08200	919	269	273	371	211	356	323	246	258	243
AT1G08210	920	211	253	300	170	259	267	199	196	229
AT1G08220	921	201	187	242	131	265	179	134	181	167
AT1G08230	922	91	90	130	86	152	141	92	102	89
AT1G08240	923	138	118	143	81	136	148	95	122	125
AT1G08250	924	730	736	1127	557	966	912	691	727	833
AT1G08270	925	45	36	85	41	60	48	53	41	49
AT1G08270	926	615	688	927	436	711	683	508	572	529
AT1G08300	927	71	93	109	64	123	108	71	81	84
AT1G08300	928	90	98	134	79	121	115	80	70	91
AT1G08310	929	65	73	126	45	99	84	36	44	56
AT1G08315	930	343	343	500	286	454	423	218	252	322
AT1G08315	931	66	54	97	51	103	90	57	49	78
AT1G08315	932	62	70	101	74	126	93	41	86	37
AT1G08320	933	155	174	219	100	172	157	92	142	94
AT1G04653	934	536	551	754	402	718	616	449	493	479
AT1G08350	935	347	331	446	225	364	353	297	333	338
AT1G08370	936	62	60	108	43	110	94	65	56	67
AT1G08370	937	162	175	242	85	136	137	100	104	113
AT1G08380	938	46	54	98	58	86	81	59	66	90
AT1G08380	939	240	213	316	216	360	319	204	223	217
AT1G08400	940	154	177	230	108	199	201	134	139	157
AT1G08420	941	67	77	136	68	110	95	67	82	94
AT1G08420	942	223	244	324	161	252	232	156	188	149
AT1G08420	943	49	35	84	41	73	71	47	32	70
AT1G08430	944	191	197	283	172	273	245	216	221	181
AT1G08440	945	111	120	152	77	103	134	109	116	97
AT1G08440	946	107	115	166	93	146	154	106	128	126
AT1G08450	947	418	373	598	269	497	432	347	394	404
AT1G08460	948	96	77	173	77	169	109	84	72	106
AT1G08465	949	43	49	79	29	70	54	44	41	58
AT1G08470	950	145	156	255	180	293	264	161	192	160
AT1G08470	951	207	181	289	175	247	266	197	200	208
AT1G08470	952	214	217	307	135	255	219	180	200	172
AT1G08490	953	413	432	618	309	491	473	359	349	383
AT1G08500	954	465	496	695	360	542	503	344	365	391
AT1G08510	955	266	275	331	211	348	336	185	242	178
AT1G08520	956	89	64	109	70	108	91	57	61	59
AT1G08530	957	66	54	83	55	81	82	25	40	55
AT1G08530	958	180	161	289	130	197	181	159	165	153
AT1G08540	959	224	220	344	168	250	260	192	224	216
AT1G08560	960	247	207	315	136	251	231	182	202	172
AT1G08570	961	267	249	384	206	344	326	216	247	248
AT1G08570	962	264	255	367	158	279	229	157	204	188
AT1G08580	963	186	188	252	109	212	204	120	146	145
AT1G08590	964	77	91	129	74	119	121	134	127	126
AT1G08592	965	231	301	377	202	316	320	241	254	282
AT1G08600	966	64	68	94	34	65	65	39	39	36
AT1G08600	967	80	87	126	55	104	106	75	74	84
AT1G08600	968	77	77	98	44	62	30	24	21	26
AT1G08610	969	270	269	320	177	259	312	219	231	217
AT1G04657	970	186	201	289	151	214	203	145	165	137
AT1G08630	971	34	56	57	31	45	35	27	29	25
AT1G08630	972	81	75	132	70	125	128	94	90	101
AT1G08640	973	341	334	484	227	402	349	313	350	364
AT1G08650	974	139	127	201	100	217	161	105	123	129
AT1G08645	975	364	364	464	263	398	376	232	317	311
AT1G08645	976	833	830	1217	627	1043	996	884	981	912
AT1G08660	977	110	82	138	74	131	119	84	79	113
AT1G08660	978	160	145	216	101	164	165	131	133	145
AT1G08680	979	201	195	251	121	187	192	131	165	102
AT1G08695	980	61	59	82	64	68	68	54	40	70
AT1G08700	981	407	424	538	300	472	454	370	360	389
AT1G08720	982	209	216	343	147	314	264	207	221	255
AT1G08730	983	78	91	134	49	89	92	47	60	58
AT1G08760	984	190	224	274	114	213	205	177	162	181
AT1G08770	985	311	329	475	252	408	363	230	269	282
AT1G08780	986	103	101	164	87	134	106	86	104	102
AT1G08790	987	29	44	58	35	57	50	30	34	54
AT1G08800	988	175	171	242	163	227	222	149	154	116
AT1G08800	989	123	128	158	104	196	174	71	121	84
AT1G08810	990	192	222	290	136	231	269	191	197	185
AT1G04667	991	231	241	348	147	250	203	138	155	136
AT1G08830	992	177	176	227	120	206	168	124	163	130
AT1G08840	993	276	276	365	189	320	293	226	259	264
AT1G08860	994	251	275	364	170	302	265	250	272	241
AT1G08870	995	153	155	209	122	230	203	145	151	180
AT1G08880	996	494	435	670	368	580	524	454	435	444
AT1G08900	997	156	144	247	119	217	220	155	171	190
AT1G08910	998	74	61	100	46	86	68	40	44	40
AT1G08910	999	60	66	114	64	65	70	60	54	50
AT1G08910	1000	217	230	280	132	245	226	141	158	171
AT1G04673	1001	265	261	340	171	246	253	171	195	183
AT1G04673	1002	177	181	247	98	189	181	169	172	182
AT1G04677	1003	138	146	204	116	187	154	130	156	130
AT1G04683	1004	143	137	182	81	140	120	56	69	58
AT1G08920	1005	358	369	475	279	455	446	282	341	261
AT1G08930	1006	192	210	283	153	229	212	107	163	159
AT1G08930	1007	666	626	981	468	800	845	525	556	576
AT1G08930	1008	129	144	176	92	163	138	116	127	128
AT1G08940	1009	249	306	411	209	397	310	205	239	268
AT1G08950	1010	367	374	536	280	448	404	300	333	353
AT1G08970	1011	131	133	202	102	179	151	114	142	104
AT1G08970	1012	53	62	109	52	96	87	62	42	88
AT1G08990	1013	167	133	178	153	263	217	103	152	122
AT1G08990	1014	208	219	390	254	424	313	206	231	272
AT1G09000	1015	51	51	89	48	91	74	42	46	71
AT1G09000	1016	72	52	87	57	104	103	54	61	77
AT1G09000	1017	45	50	79	46	87	75	50	38	58
AT1G09010	1018	38	38	74	40	59	47	47	37	38
AT1G09010	1019	58	58	91	31	76	57	38	33	36
AT1G09010	1020	108	97	133	84	123	96	80	59	60
AT1G09010	1021	55	70	104	49	82	71	55	46	56
AT1G09010	1022	98	75	138	77	127	108	77	98	83
AT1G09020	1023	85	96	125	62	129	106	51	71	77
AT1G09040	1024	273	270	330	171	241	223	192	230	193
AT1G09040	1025	47	69	66	34	56	56	30	43	29
AT1G09050	1026	182	165	250	112	202	183	143	154	156
AT1G09050	1027	69	80	94	48	69	52	42	52	45
AT1G09070	1028	188	187	286	80	134	122	64	75	73
AT1G09070	1029	145	146	168	88	151	124	77	84	70
AT1G09070	1030	200	195	306	133	223	191	138	102	153
AT1G09080	1031	287	267	429	282	440	406	276	304	289
AT1G09100	1032	142	175	214	133	196	202	138	132	191
AT1G09130	1033	370	357	551	253	442	408	348	337	367
AT1G09140	1034	339	331	456	229	338	341	265	348	319
AT1G09155	1035	115	102	140	96	164	144	110	111	100
AT1G09155	1036	116	108	181	103	155	161	92	80	99
AT1G09155	1037	50	62	85	43	79	60	36	29	36
AT1G09160	1038	110	107	154	72	134	106	73	87	91
AT1G09160	1039	63	59	126	62	130	99	64	78	75
AT1G09176	1040	573	626	910	426	754	652	474	507	474
AT1G09190	1041	113	104	191	81	154	158	115	117	144
AT1G09200	1042	510	530	751	405	673	584	532	515	532
AT1G09210	1043	498	532	720	344	537	528	441	532	506
AT1G09230	1044	218	236	331	148	285	264	189	215	215
AT1G04687	1045	387	352	559	286	404	413	347	356	340
AT1G09250	1046	68	80	115	30	76	64	39	30	31
AT1G09250	1047	113	110	153	101	145	130	97	91	110
AT1G09250	1048	142	114	161	88	144	152	76	89	96
AT1G09260	1049	522	478	704	393	643	655	527	570	567
AT1G09270	1050	273	267	401	202	315	275	193	214	244
AT1G09280	1051	87	66	110	82	118	89	68	73	87
AT1G09280	1052	154	180	287	117	223	184	154	153	188
AT1G09290	1053	93	99	149	79	137	128	102	122	119
AT1G09310	1054	117	113	153	86	166	118	120	98	112
AT1G09320	1055	336	323	484	251	469	396	298	290	307
AT1G09330	1056	197	183	269	121	222	201	125	147	147
AT1G09350	1057	402	392	539	298	479	442	347	386	381
AT1G09350	1058	326	312	478	245	413	378	349	392	393
AT1G09380	1059	74	71	111	62	102	108	89	105	104
AT1G09390	1060	564	579	805	392	649	616	511	557	562
AT1G09420	1061	153	183	270	123	231	215	143	161	183
AT1G09450	1062	167	203	269	120	207	181	129	145	149
AT1G09460	1063	311	300	437	170	316	309	242	271	225
AT1G09460	1064	36	48	72	46	72	60	59	43	65
AT1G09470	1065	177	197	271	137	233	220	174	160	204
AT1G09480	1066	169	146	197	113	195	183	116	147	154
AT1G09483	1067	63	67	94	62	98	89	71	71	102
AT1G09490	1068	93	71	116	64	91	102	52	65	85
AT1G09490	1069	137	154	218	128	196	153	160	151	148
AT1G09500	1070	47	52	66	53	94	68	54	49	33
AT1G09500	1071	102	115	183	109	158	156	86	125	101
AT1G09520	1072	697	701	1037	510	839	861	602	612	683
AT1G09530	1073	261	271	371	200	336	323	269	302	265
AT1G09530	1074	28	47	70	38	67	71	35	46	59
AT1G09530	1075	324	336	492	247	387	391	274	275	328
AT1G04703	1076	167	176	225	115	192	203	152	170	148
AT1G09540	1077	119	160	185	77	150	111	61	87	83
AT1G09540	1078	61	70	78	68	113	91	54	61	62
AT1G09540	1079	53	74	105	98	167	138	56	95	64
AT1G09560	1080	504	495	687	355	612	529	446	534	525
AT1G09560	1081	60	62	141	64	113	94	73	63	85
AT1G09560	1082	227	255	355	157	266	255	192	235	180
AT1G09570	1083	327	327	426	248	415	366	301	296	335
AT1G09580	1084	354	411	550	289	476	477	387	398	413
AT1G09590	1085	217	240	358	184	307	266	219	220	237
AT1G09600	1086	108	89	147	96	149	151	105	109	117
AT1G04707	1087	61	51	99	46	85	75	53	43	82
AT1G09620	1088	156	189	251	132	181	185	149	149	131
AT1G09630	1089	352	321	461	252	371	376	282	318	278
AT1G09645	1090	399	386	582	314	471	443	295	351	351
AT1G09650	1091	115	121	190	83	145	123	68	92	91
AT1G04713	1092	64	57	112	62	103	105	99	65	73
AT1G09660	1093	539	523	729	433	633	582	467	532	509
AT1G09680	1094	175	156	212	114	217	192	151	169	196
AT1G09690	1095	352	359	581	272	473	404	294	351	382
AT1G09700	1096	71	65	130	54	92	85	66	68	60
AT1G09710	1097	269	286	366	178	309	286	224	278	245
AT1G09730	1098	311	280	450	194	377	345	251	248	272
AT1G09750	1099	95	110	163	90	162	121	121	120	121
AT1G09750	1100	214	207	341	202	315	312	244	207	285
AT1G09750	1101	72	67	123	53	144	116	120	110	123
AT1G09760	1102	237	233	368	148	294	274	208	228	211
AT1G09780	1103	66	55	107	49	94	115	62	76	70
AT1G09780	1104	205	207	295	129	253	234	154	170	159
AT1G09794	1105	148	136	218	96	171	167	93	111	126
AT1G09795	1106	191	195	285	180	250	234	188	180	159
AT1G04733	1107	367	341	548	250	454	396	314	351	351
AT1G09810	1108	271	284	415	203	330	337	285	306	315
AT1G09815	1109	186	167	266	119	197	215	150	138	160
AT1G09815	1110	48	38	81	52	65	67	46	56	41
AT1G09820	1111	46	58	85	52	84	80	50	41	84
AT1G09830	1112	597	581	775	398	675	595	472	498	517
AT1G09840	1113	69	97	100	42	82	89	54	45	44
AT1G09850	1114	452	454	590	337	575	517	364	410	401
AT1G09860	1115	301	332	415	165	312	302	190	252	240
AT1G04747	1116	54	59	68	37	87	68	51	50	54
AT1G09890	1117	213	235	299	137	262	221	124	174	176
AT1G09910	1118	117	143	208	102	177	158	117	123	140
AT1G09920	1119	181	206	247	146	208	169	138	145	142
AT1G09920	1120	52	68	89	48	78	97	54	40	70
AT1G09940	1121	273	302	369	188	324	249	164	212	178
AT1G09940	1122	385	366	525	286	444	463	325	373	287
AT1G09950	1123	110	92	193	105	192	164	99	92	170
AT1G09950	1124	143	151	221	101	164	153	123	139	126
AT1G09960	1125	224	262	344	161	330	305	160	212	185
AT1G09960	1126	69	88	126	67	111	101	61	85	74
AT1G09960	1127	281	272	362	180	340	295	202	195	219
AT1G04753	1128	235	217	325	191	312	289	225	262	225
AT1G04753	1129	136	151	233	132	224	195	87	125	87
AT1G09970	1130	147	175	238	184	317	270	208	210	199
AT1G09970	1131	132	126	186	104	141	127	75	125	77
AT1G09970	1132	237	263	332	215	313	276	169	208	204
AT1G09970	1133	82	68	142	72	145	114	85	78	99
AT1G09970	1134	224	210	340	229	360	313	181	240	171
AT1G09970	1135	100	75	133	97	171	137	102	90	118
AT1G09980	1136	327	354	475	250	417	402	334	367	379
AT1G09995	1137	431	480	720	422	641	576	380	449	509
AT1G10020	1138	197	203	301	153	234	203	209	169	241
AT1G10020	1139	180	170	206	123	179	169	124	135	130
AT1G10020	1140	320	344	452	250	365	360	320	357	359
AT1G10030	1141	533	468	650	379	586	573	441	544	530
AT1G10040	1142	310	297	433	178	315	297	221	229	211
AT1G10050	1143	53	62	87	58	86	71	51	55	75
AT1G10070	1144	131	141	194	134	275	190	103	140	128
AT1G10090	1145	500	515	786	403	677	646	451	564	551
AT1G04763	1146	424	484	575	315	528	503	355	440	402
AT1G10110	1147	113	94	148	82	159	134	93	89	136
AT1G10120	1148	112	94	159	70	120	132	117	111	120
AT1G10120	1149	165	202	250	120	185	205	182	212	227
AT1G10130	1150	145	157	248	125	196	173	174	177	186
AT1G10130	1151	136	139	173	101	160	146	143	149	140
AT1G10130	1152	76	111	137	65	162	139	72	88	97
AT1G10140	1153	69	73	120	48	104	77	48	54	80
AT1G10140	1154	156	151	219	139	230	214	131	188	169
AT1G10140	1155	104	112	147	105	149	118	74	105	66
AT1G10150	1156	641	648	931	533	916	835	555	679	568
AT1G10155	1157	106	123	168	103	156	159	86	93	128
AT1G10155	1158	83	78	104	58	81	92	58	80	70
AT1G10170	1159	233	211	336	172	288	279	256	248	291
AT1G10170	1160	156	171	258	122	223	236	177	166	197
AT1G10170	1161	256	271	392	215	343	348	267	289	270
AT1G10180	1162	37	35	72	49	90	68	48	39	46
AT1G10180	1163	442	473	608	323	551	468	389	451	415
AT1G10190	1164	155	195	217	97	205	196	136	143	156
AT1G10200	1165	651	628	876	436	747	701	445	552	461
AT1G10225	1166	333	328	463	235	358	295	236	281	257
AT1G10230	1167	295	263	453	212	390	298	269	237	315
AT1G10230	1168	270	236	356	185	294	278	218	245	241
AT1G10230	1169	92	95	172	121	178	134	91	91	149
AT1G10240	1170	198	184	269	161	250	240	191	183	224
AT1G04783	1171	230	209	261	175	262	296	231	236	239
AT1G10270	1172	289	291	432	206	382	345	304	279	289
AT1G10280	1173	242	233	324	189	303	284	194	225	219
AT1G10290	1174	131	131	207	114	168	153	106	89	130
AT1G10300	1175	286	300	453	235	385	351	306	296	290
AT1G10310	1176	58	56	99	61	96	91	63	64	75
AT1G10310	1177	45	41	99	50	73	71	53	44	53
AT1G10320	1178	173	171	248	116	164	170	147	144	177
AT1G10340	1179	120	99	171	118	191	142	69	95	92
AT1G10350	1180	185	235	290	155	289	273	160	215	168
AT1G10350	1181	63	61	103	54	86	72	47	49	72
AT1G10360	1182	265	257	355	170	324	302	188	211	249
AT1G10370	1183	67	73	97	57	89	99	88	71	93
AT1G10370	1184	57	78	95	63	86	88	63	74	95
AT1G10380	1185	83	77	145	80	128	106	114	77	109
AT1G10385	1186	88	86	131	65	105	84	63	81	83
AT1G04787	1187	90	96	132	59	85	99	64	79	89
AT1G10390	1188	248	256	392	177	285	270	228	276	202
AT1G10400	1189	50	45	77	40	77	57	45	35	50
AT1G10400	1190	242	239	341	173	277	282	201	229	278
AT1G10410	1191	59	51	95	68	87	87	41	57	62
AT1G10410	1192	177	180	253	144	220	212	122	170	126
AT1G10410	1193	132	127	191	111	170	159	114	119	131
AT1G10410	1194	59	60	101	44	90	79	56	86	75
AT1G04793	1195	91	102	113	75	100	86	84	79	94
AT1G04793	1196	130	136	177	93	148	134	78	102	71
AT1G04793	1197	117	129	176	85	162	144	94	107	84
AT1G10417	1198	132	152	179	103	159	157	93	124	91
AT1G10417	1199	70	54	107	58	109	83	52	64	79
AT1G10417	1200	68	64	107	79	84	88	57	59	92
AT1G10430	1201	182	180	270	168	228	232	142	167	169
AT1G10430	1202	274	259	365	183	334	311	236	243	243
AT1G10450	1203	143	138	205	101	167	178	107	157	134
AT1G10455	1204	70	83	122	57	105	93	45	63	57
AT1G10460	1205	183	229	348	196	311	260	218	185	266
AT1G10460	1206	241	240	352	156	266	246	171	198	223
AT1G10460	1207	168	162	266	78	144	128	95	105	120
AT1G10470	1208	254	255	301	144	289	254	143	166	214
AT1G10470	1209	393	344	505	256	395	379	214	324	277
AT1G10470	1210	196	183	255	117	163	194	116	140	139
AT1G10480	1211	248	253	335	155	220	244	169	197	166
AT1G10480	1212	442	412	540	235	387	394	319	330	241
AT1G10490	1213	203	201	263	107	167	161	108	124	100
AT1G10490	1214	66	75	114	45	60	73	39	60	41
AT1G10490	1215	208	216	338	151	229	197	188	192	178
AT1G10500	1216	53	56	86	53	82	71	41	28	60
AT1G10500	1217	178	202	277	162	232	229	154	195	178
AT1G10520	1218	97	107	158	61	144	119	75	73	105
AT1G10522	1219	185	220	293	148	227	250	237	217	254
AT1G10530	1220	220	217	297	136	219	202	171	206	172
AT1G10530	1221	143	130	187	39	72	69	42	36	28
AT1G10530	1222	230	227	336	116	182	160	108	118	94
AT1G10540	1223	211	240	317	158	251	234	185	181	188
AT1G10550	1224	247	282	396	225	396	326	250	318	307
AT1G10550	1225	203	219	269	170	279	328	239	271	317
AT1G10560	1226	133	150	210	108	175	159	125	137	159
AT1G10560	1227	303	293	443	201	332	339	309	336	360
AT1G10560	1228	47	44	97	32	99	76	39	35	77
AT1G10570	1229	152	157	265	127	196	204	156	155	188
AT1G10570	1230	77	88	119	56	101	80	47	70	51
AT1G10580	1231	375	389	573	272	444	405	358	308	341
AT1G10590	1232	308	327	412	212	305	316	306	316	323
AT1G10610	1233	270	281	385	192	357	319	272	243	293
AT1G04807	1234	122	132	165	68	135	119	80	95	82
AT1G10640	1235	136	130	190	129	175	195	193	213	218
AT1G10640	1236	180	168	233	141	215	243	164	188	162
AT1G10650	1237	444	496	650	282	512	479	419	475	460
AT1G10650	1238	151	120	164	82	133	124	59	72	48
AT1G10650	1239	508	517	670	304	513	480	358	414	406
AT1G10660	1240	197	195	257	150	215	184	127	169	147
AT1G10670	1241	285	350	479	226	367	345	244	261	228
AT1G10682	1242	115	103	170	100	191	137	68	99	67
AT1G10682	1243	319	339	486	265	380	368	246	315	280
AT1G10682	1244	122	121	158	88	165	128	105	96	84
AT1G10690	1245	248	204	322	139	249	224	135	174	121
AT1G10690	1246	109	126	167	98	167	145	110	119	97
AT1G10690	1247	282	268	374	179	315	277	194	197	156
AT1G10700	1248	240	256	306	137	215	217	165	169	141
AT1G10700	1249	388	363	515	277	393	408	275	327	313
AT1G10710	1250	318	301	418	204	348	340	241	256	268
AT1G10720	1251	156	178	251	132	216	186	123	111	125
AT1G10730	1252	135	125	183	81	152	157	94	112	105
AT1G10740	1253	282	300	343	177	299	302	229	265	237
AT1G10745	1254	372	343	482	216	320	396	271	315	324
AT1G04817	1255	239	241	340	142	264	237	246	230	208
AT1G04817	1256	105	120	153	53	84	61	65	68	54
AT1G10750	1257	205	212	284	121	193	202	175	174	169
AT1G10750	1258	364	372	512	163	261	237	163	172	136
AT1G10760	1259	76	82	125	60	73	77	50	58	63
AT1G10760	1260	218	188	295	146	245	275	234	218	198
AT1G10770	1261	136	146	233	95	155	138	110	91	137
AT1G10800	1262	277	272	378	135	246	227	140	133	157
AT1G10820	1263	94	92	128	48	98	86	44	61	48
AT1G10820	1264	72	76	91	48	80	74	75	65	73
AT1G10840	1265	691	685	947	482	717	761	568	663	605
AT1G10865	1266	230	234	336	138	300	258	183	224	200
AT1G10875	1267	171	174	305	144	255	247	205	191	266
AT1G10880	1268	89	76	174	85	131	129	93	77	108
AT1G10890	1269	315	270	429	206	316	291	258	256	274
AT1G10890	1270	59	67	106	53	89	78	51	52	75
AT1G10900	1271	419	411	568	301	489	463	307	364	309
AT1G10910	1272	464	490	715	342	587	546	405	424	475
AT1G10920	1273	56	53	79	44	81	68	32	33	62
AT1G10920	1274	310	286	349	251	394	362	254	298	270
AT1G10920	1275	46	45	77	38	81	72	43	41	59
AT1G10930	1276	33	31	81	43	60	65	40	29	29
AT1G10940	1277	539	554	690	298	512	533	437	443	394
AT1G10960	1278	307	329	492	263	448	410	369	364	438
AT1G10960	1279	62	64	125	66	101	91	82	79	88
AT1G10980	1280	119	144	212	98	183	135	114	135	105
AT1G10990	1281	57	65	98	51	99	106	79	68	98
AT1G10990	1282	130	95	182	103	158	129	87	103	77
AT1G11000	1283	549	506	724	321	546	558	467	478	524
AT1G11030	1284	142	124	169	105	157	133	126	110	135
AT1G11050	1285	204	196	252	162	272	216	136	186	173
AT1G11060	1286	170	141	188	103	167	165	120	142	130
AT1G11070	1287	31	31	54	58	71	66	41	43	48
AT1G11080	1288	55	47	68	30	66	55	40	55	35
AT1G11090	1289	434	397	647	324	606	505	377	418	434
AT1G11100	1290	299	282	413	207	352	323	173	208	164
AT1G11120	1291	236	241	355	183	319	337	236	227	248
AT1G11125	1292	309	330	489	226	466	435	377	388	409
AT1G11125	1293	72	91	129	67	107	128	105	116	73
AT1G11130	1294	85	91	140	66	124	122	81	73	102
AT1G11130	1295	161	151	237	109	164	151	132	153	141
AT1G11130	1296	99	109	177	74	130	124	110	148	138
AT1G11160	1297	44	61	88	59	74	68	60	36	71
AT1G11160	1298	42	45	47	27	61	37	29	17	22
AT1G11160	1299	201	191	256	167	239	229	125	156	124
AT1G11170	1300	290	269	373	202	325	260	201	261	191
AT1G11175	1301	128	138	172	93	137	132	85	102	74
AT1G11180	1302	218	253	361	193	325	276	235	208	247
AT1G11185	1303	190	165	244	134	186	167	146	179	126
AT1G11185	1304	203	187	281	98	183	176	137	141	123
AT1G11185	1305	169	165	216	104	117	112	77	81	69
AT1G11200	1306	215	176	262	131	179	196	119	135	106
AT1G11210	1307	366	344	532	221	384	331	194	235	237
AT1G11210	1308	317	286	408	178	257	298	242	299	238
AT1G11220	1309	307	284	435	185	320	284	226	225	239
AT1G11220	1310	133	125	198	90	143	141	120	122	118
AT1G11230	1311	168	174	269	183	251	241	208	194	186
AT1G11250	1312	225	216	291	142	235	253	156	194	162
AT1G11240	1313	304	291	424	161	258	278	228	267	272
AT1G11260	1314	187	195	255	107	216	190	101	126	128
AT1G11260	1315	146	126	189	100	179	167	97	135	137
AT1G11260	1316	334	335	473	182	323	285	174	212	172
AT1G11260	1317	99	98	138	72	137	122	64	99	74
AT1G11260	1318	162	172	254	119	202	165	116	95	134
AT1G11260	1319	60	72	111	68	104	97	71	62	85
AT1G11260	1320	643	656	936	498	829	791	547	544	646
AT1G11270	1321	93	101	107	69	141	113	69	80	66
AT1G11270	1322	75	85	121	59	122	105	81	74	67
AT1G11280	1323	385	385	502	279	434	497	435	492	461
AT1G11280	1324	48	41	72	45	92	87	35	38	73
AT1G11290	1325	55	61	91	61	88	73	45	67	46
AT1G11303	1326	34	30	60	52	69	57	44	39	31
AT1G11310	1327	236	248	364	176	338	291	203	239	238
AT1G11310	1328	129	132	179	108	218	195	157	144	139
AT1G11320	1329	341	323	458	274	467	447	228	294	254
AT1G11330	1330	49	43	62	59	89	72	63	58	63
AT1G11330	1331	108	100	141	113	173	139	91	122	104
AT1G11360	1332	138	152	203	128	198	185	121	126	140
AT1G11362	1333	87	119	155	104	235	147	95	118	97
AT1G11362	1334	57	49	72	50	92	66	41	48	31
AT1G11370	1335	164	184	281	182	280	281	178	193	166
AT1G11380	1336	240	258	341	171	273	274	191	206	182
AT1G11380	1337	57	48	73	37	54	77	43	29	66
AT1G11390	1338	369	366	489	268	447	406	363	347	364
AT1G11420	1339	231	263	356	167	304	274	218	224	215
AT1G11440	1340	228	242	355	231	419	365	250	272	254
AT1G11440	1341	34	43	68	42	74	66	36	37	49
AT1G11470	1342	136	141	201	119	127	139	140	118	134
AT1G11475	1343	117	138	186	97	155	166	130	130	143
AT1G11480	1344	252	300	402	177	325	297	248	248	253
AT1G11480	1345	42	39	76	37	85	67	35	35	60
AT1G11490	1346	105	109	171	82	156	139	111	94	92
AT1G11530	1347	123	127	153	107	159	127	87	99	78
AT1G11545	1348	210	213	348	144	256	261	214	233	251
AT1G11545	1349	110	110	140	45	121	116	89	107	120
AT1G11545	1350	228	218	343	175	269	293	260	284	297
AT1G11550	1351	209	185	247	139	233	212	188	165	234
AT1G11572	1352	251	278	361	172	300	260	194	209	188
AT1G11572	1353	135	140	177	98	131	127	130	136	126
AT1G11580	1354	114	98	164	135	180	194	144	165	154
AT1G11580	1355	154	171	232	120	205	198	157	172	181
AT1G04857	1356	45	45	80	35	75	79	46	42	69
AT1G04857	1357	82	89	119	79	84	105	86	106	68
AT1G11591	1358	59	47	85	46	81	71	55	41	79
AT1G11592	1359	218	202	271	143	236	225	200	213	227
AT1G11600	1360	50	44	82	43	97	71	47	41	69
AT1G11600	1361	301	361	503	248	416	409	332	376	384
AT1G11608	1362	90	99	116	52	94	100	75	91	88
AT1G11608	1363	109	123	197	95	153	159	118	105	118
AT1G11610	1364	49	46	68	46	94	55	42	45	52
AT1G11610	1365	216	218	302	149	254	272	221	258	212
AT1G11630	1366	441	443	620	333	530	495	389	427	451
AT1G11655	1367	39	58	86	56	90	79	49	60	80
AT1G11655	1368	200	220	284	155	279	276	223	257	233
AT1G11655	1369	60	58	110	50	112	100	45	63	94
AT1G11660	1370	123	156	179	96	155	133	89	108	95
AT1G11660	1371	228	218	334	195	348	331	221	298	243
AT1G11670	1372	74	78	118	56	127	108	67	84	75
AT1G11670	1373	84	95	127	74	118	118	62	73	83
AT1G11670	1374	363	335	519	329	547	513	405	427	473
AT1G11670	1375	174	159	227	111	217	206	166	192	173
AT1G11670	1376	188	142	199	66	116	111	96	91	118
AT1G11670	1377	179	172	252	146	228	224	147	180	139
AT1G04863	1378	860	847	1168	658	950	1003	835	927	911
AT1G11700	1379	121	118	168	72	162	130	85	120	69
AT1G11700	1380	522	473	702	392	637	630	439	417	532
AT1G11710	1381	98	106	123	106	152	137	80	97	79
AT1G11710	1382	257	253	345	188	310	284	245	267	300
AT1G04873	1383	378	409	619	329	529	558	543	518	549
AT1G04877	1384	60	62	97	52	88	70	69	63	48
AT1G11735	1385	182	148	229	133	208	207	129	150	111
AT1G11735	1386	121	148	176	102	181	141	104	114	89
AT1G11740	1387	82	65	130	70	144	107	75	70	126
AT1G11750	1388	267	283	390	189	301	290	241	271	243
AT1G11755	1389	40	41	78	40	65	60	49	41	61
AT1G11760	1390	82	91	113	48	111	93	74	75	61
AT1G11770	1391	94	109	175	101	192	144	116	81	157
AT1G11780	1392	148	152	201	85	148	133	93	104	89
AT1G11785	1393	153	166	210	132	210	230	153	184	146
AT1G11800	1394	55	52	88	57	117	84	49	31	62
AT1G11800	1395	226	211	307	168	290	268	188	204	206
AT1G11820	1396	291	304	404	222	324	363	251	316	265
AT1G11840	1397	419	449	660	294	537	480	456	482	465
AT1G11860	1398	118	149	217	125	147	156	124	106	147
AT1G11860	1399	171	141	204	130	190	140	117	135	137
AT1G11870	1400	172	151	253	125	182	171	152	163	162
AT1G04897	1401	245	242	449	202	297	351	355	355	448
AT1G11880	1402	367	360	496	226	410	390	285	344	290
AT1G11900	1403	162	146	247	98	165	181	109	124	119
AT1G11905	1404	143	133	232	115	204	183	98	112	119
AT1G11910	1405	401	404	568	267	416	377	364	417	391
AT1G11915	1406	68	81	91	38	56	78	39	47	44
AT1G11915	1407	85	87	137	77	107	109	80	58	113
AT1G11930	1408	72	52	90	32	63	52	38	28	45
AT1G11930	1409	122	122	181	88	170	142	87	125	128
AT1G11930	1410	214	249	339	142	229	229	202	193	180
AT1G11940	1411	40	42	53	32	48	56	42	28	59
AT1G11940	1412	92	102	125	78	102	93	87	83	78
AT1G11950	1413	137	150	187	90	145	135	97	118	123
AT1G11950	1414	118	100	157	77	116	128	98	94	101
AT1G11960	1415	465	398	612	251	426	406	368	381	386
AT1G11990	1416	93	113	168	97	136	128	126	118	119
AT1G12000	1417	340	341	488	226	334	340	283	308	318
AT1G12013	1418	146	130	190	107	162	138	124	139	124
AT1G12013	1419	229	244	295	145	245	246	212	268	219
AT1G12015	1420	344	304	445	240	353	325	283	288	310
AT1G12020	1421	147	165	190	88	134	154	163	147	127
AT1G12020	1422	206	235	299	144	216	233	190	218	203
AT1G12030	1423	45	38	98	51	80	72	75	54	78
AT1G12030	1424	221	209	319	154	230	263	220	226	243
AT1G12040	1425	165	150	232	96	125	109	56	62	82
AT1G12050	1426	50	79	84	46	80	80	48	58	66
AT1G12060	1427	69	64	90	28	94	68	62	48	72
AT1G12060	1428	313	281	473	252	381	343	290	286	335
AT1G12070	1429	280	318	353	186	302	253	240	251	208
AT1G12070	1430	115	140	198	76	114	131	119	123	96
AT1G12070	1431	101	99	174	92	157	112	114	120	117
AT1G12080	1432	113	113	158	83	131	129	94	104	88
AT1G12080	1433	62	58	93	60	111	86	62	45	90
AT1G12080	1434	159	183	217	122	202	191	151	196	154
AT1G12090	1435	58	58	87	63	94	104	113	114	98
AT1G12090	1436	57	52	87	62	85	84	78	86	90
AT1G12090	1437	85	86	164	112	197	188	152	149	164
AT1G12090	1438	32	33	51	46	65	82	65	73	71
AT1G12090	1439	59	51	104	56	105	133	149	145	125
AT1G12100	1440	117	116	194	153	257	254	222	216	271
AT1G12100	1441	356	373	503	331	473	523	460	446	422
AT1G12110	1442	79	82	93	54	75	90	43	66	47
AT1G12110	1443	158	146	204	103	207	162	114	115	131
AT1G12110	1444	279	257	372	177	334	285	144	212	135
AT1G12110	1445	227	202	261	146	270	226	122	153	135
AT1G12110	1446	117	115	134	86	149	130	95	123	90
AT1G12110	1447	583	586	850	420	698	631	447	477	427
AT1G12110	1448	55	49	89	55	103	72	49	47	74
AT1G12110	1449	50	66	82	53	97	65	37	27	48
AT1G12120	1450	145	142	165	115	165	165	132	134	108
AT1G12120	1451	552	600	821	420	702	622	478	532	486
AT1G12120	1452	45	40	85	45	82	70	42	38	67
AT1G12120	1453	315	331	417	256	361	382	339	365	348
AT1G12140	1454	210	174	270	148	235	213	132	138	132
AT1G12160	1455	227	220	282	165	290	258	199	222	240
AT1G12180	1456	229	230	367	199	295	275	182	199	232
AT1G12190	1457	124	135	193	77	137	142	93	125	93
AT1G12190	1458	39	58	61	31	42	36	31	29	30
AT1G12200	1459	182	173	274	138	243	209	182	169	209
AT1G12210	1460	191	193	206	130	163	167	133	157	146
AT1G12211	1461	310	330	437	204	346	305	262	250	271
AT1G12220	1462	60	79	96	66	88	75	46	60	37
AT1G12230	1463	122	149	193	104	156	150	158	156	146
AT1G12240	1464	90	85	122	71	105	109	96	120	123
AT1G12240	1465	179	199	277	181	317	276	208	243	228
AT1G12240	1466	139	164	228	132	207	188	164	165	180
AT1G12244	1467	235	209	292	168	283	250	215	203	195
AT1G12250	1468	58	68	98	48	102	100	66	67	80
AT1G12260	1469	175	172	232	114	191	191	167	183	199
AT1G04937	1470	150	170	198	72	126	110	87	83	53
AT1G04937	1471	56	66	77	24	38	40	27	16	13
AT1G12270	1472	103	108	170	62	110	99	79	81	101
AT1G12270	1473	314	293	488	245	375	393	275	291	330
AT1G12290	1474	67	60	82	74	134	95	48	55	39
AT1G12290	1475	225	258	377	163	275	229	238	263	264
AT1G12300	1476	210	238	324	140	226	256	232	239	282
AT1G12310	1477	336	357	508	295	420	316	233	277	260
AT1G12310	1478	128	112	158	68	124	89	58	71	72
AT1G04943	1479	120	137	174	65	98	112	79	88	76
AT1G04943	1480	281	275	370	191	299	313	258	286	299
AT1G12340	1481	427	421	636	334	548	518	402	478	478
AT1G12360	1482	242	255	398	195	295	248	179	188	188
AT1G12370	1483	121	123	167	81	150	109	85	90	94
AT1G12370	1484	153	180	221	153	225	176	147	142	183
AT1G12370	1485	167	168	266	183	257	271	282	318	258
AT1G12370	1486	329	323	497	211	361	383	336	347	393
AT1G12380	1487	56	52	78	61	93	84	71	33	80
AT1G12380	1488	260	287	370	184	374	344	277	272	292
AT1G12380	1489	90	103	138	66	99	121	78	86	95
AT1G12390	1490	289	260	410	213	349	302	240	276	287
AT1G12410	1491	212	197	351	148	280	244	199	222	211
AT1G12411	1492	234	225	320	162	279	273	214	267	268
AT1G12411	1493	164	155	239	112	219	187	111	118	140
AT1G12420	1494	153	147	218	93	147	155	130	135	130
AT1G12420	1495	623	642	894	382	697	686	552	672	643
AT1G12420	1496	182	191	248	132	211	230	235	237	259
AT1G12420	1497	178	190	213	79	116	143	128	106	127
AT1G12430	1498	218	200	297	145	209	208	180	207	183
AT1G12440	1499	192	193	282	122	246	240	138	165	180
AT1G12440	1500	400	391	567	253	422	412	293	366	378
AT1G12450	1501	172	181	234	107	185	159	122	137	153
AT1G12460	1502	166	180	232	119	198	184	147	180	160
AT1G12470	1503	228	202	293	163	221	264	204	218	246
AT1G04953	1504	63	51	100	51	88	87	50	52	53
AT1G12490	1505	75	95	116	41	86	80	53	49	67
AT1G12500	1506	461	481	640	354	601	550	435	455	470
AT1G12510	1507	96	102	126	52	83	78	50	73	70
AT1G12510	1508	295	304	397	221	306	365	337	359	339
AT1G12540	1509	106	98	129	80	131	122	56	81	63
AT1G12550	1510	151	172	271	132	257	211	120	114	127
AT1G12560	1511	195	214	289	168	269	225	153	175	158
AT1G12570	1512	298	292	417	222	379	397	360	335	415
AT1G12580	1513	378	361	464	269	462	393	273	333	273
AT1G12580	1514	180	184	280	132	203	178	129	166	153
AT1G12590	1515	113	86	133	62	115	98	78	73	86
AT1G04963	1516	610	529	792	319	601	498	412	417	431
AT1G12610	1517	154	171	184	98	152	143	151	148	142
AT1G12610	1518	96	94	132	71	125	140	96	91	97
AT1G12620	1519	99	126	171	84	127	130	93	96	88
AT1G12630	1520	147	153	179	79	124	125	111	109	96
AT1G12650	1521	25	55	59	16	37	29	33	30	27
AT1G12640	1522	282	233	377	190	278	251	247	255	263
AT1G12663	1523	48	46	81	26	67	55	39	46	41
AT1G12663	1524	127	157	187	94	153	148	115	131	92
AT1G12672	1525	286	240	392	188	335	296	211	224	235
AT1G12680	1526	151	161	216	94	159	173	130	151	138
AT1G12700	1527	438	427	586	303	436	468	365	400	413
AT1G12710	1528	197	216	280	164	251	216	146	177	131
AT1G12710	1529	115	127	163	102	157	167	88	104	84
AT1G12730	1530	132	119	190	96	163	153	136	130	130
AT1G04967	1531	222	244	306	115	161	195	110	148	125
AT1G04967	1532	420	403	595	240	397	373	250	276	220
AT1G12740	1533	90	82	139	66	118	116	40	68	60
AT1G12740	1534	172	202	243	88	166	182	104	136	108
AT1G12740	1535	86	67	88	35	50	40	26	30	29
AT1G12750	1536	34	30	62	36	60	50	46	21	58
AT1G12750	1537	53	80	114	46	69	68	33	41	39
AT1G12750	1538	221	186	330	163	269	251	177	186	190
AT1G12770	1539	95	82	138	74	117	115	86	74	78
AT1G12775	1540	40	39	63	34	73	86	49	27	56
AT1G12775	1541	149	127	200	112	151	151	140	146	174
AT1G12780	1542	190	181	260	104	173	137	75	105	76
AT1G12790	1543	123	140	187	98	160	131	113	110	97
AT1G12800	1544	240	274	354	182	268	279	230	221	243
AT1G12805	1545	168	152	186	104	148	209	186	146	190
AT1G12810	1546	258	241	335	185	302	248	191	203	199
AT1G12820	1547	381	398	554	259	422	436	391	365	412
AT1G12840	1548	50	69	85	58	115	88	93	89	79
AT1G12830	1549	403	390	527	236	418	402	332	368	420
AT1G12845	1550	95	110	159	110	147	188	148	155	185
AT1G12850	1551	183	170	292	130	224	226	148	162	178
AT1G12860	1552	79	74	124	63	115	100	64	59	60
AT1G04983	1553	73	97	136	91	155	185	165	154	193
AT1G12900	1554	104	101	157	78	153	161	154	125	169
AT1G12910	1555	144	151	181	102	201	163	116	111	166
AT1G12920	1556	353	333	500	212	391	371	351	367	354
AT1G12940	1557	116	128	183	85	127	140	117	132	86
AT1G12940	1558	94	114	164	80	135	110	68	102	71
AT1G12940	1559	108	121	151	98	140	138	81	107	89
AT1G12940	1560	116	101	143	110	163	141	120	107	136
AT1G12950	1561	416	426	554	287	507	481	436	472	379
AT1G12950	1562	52	55	93	62	95	80	46	35	59
AT1G12960	1563	265	256	309	167	259	266	174	183	178
AT1G12970	1564	373	389	533	276	468	410	339	369	379
AT1G12980	1565	90	79	170	82	168	136	96	101	138
AT1G12990	1566	719	712	1011	479	792	739	630	662	640
AT1G13000	1567	216	237	328	152	233	220	173	221	175
AT1G13010	1568	127	131	223	102	156	170	177	159	167
AT1G13020	1569	207	235	317	146	232	243	220	222	261
AT1G13030	1570	198	198	283	133	220	213	185	167	196
AT1G13060	1571	123	129	157	76	159	128	107	92	110
AT1G13080	1572	110	134	187	142	234	193	97	136	89
AT1G13080	1573	184	174	251	125	196	152	92	107	100
AT1G13090	1574	346	330	476	263	435	412	322	300	385
AT1G13100	1575	100	97	137	98	159	153	70	99	100
AT1G13110	1576	194	203	265	192	326	298	120	189	123
AT1G13110	1577	188	190	284	136	249	238	168	170	179
AT1G13120	1578	236	244	346	152	239	251	217	235	205
AT1G13143	1579	124	120	175	108	135	120	93	89	95
AT1G13140	1580	193	214	309	142	237	204	190	174	223
AT1G13160	1581	142	164	240	130	162	174	137	163	126
AT1G13170	1582	383	382	461	262	411	375	300	334	294
AT1G13180	1583	285	326	424	175	356	315	235	254	253
AT1G13190	1584	142	120	160	94	156	139	82	86	76
AT1G13190	1585	123	146	198	126	227	206	154	117	175
AT1G13195	1586	156	171	214	131	214	190	98	142	94
AT1G13195	1587	61	57	100	63	88	77	62	72	51
AT1G13200	1588	188	184	274	147	254	210	143	142	163
AT1G13210	1589	111	119	162	86	132	117	80	100	56
AT1G13220	1590	721	751	1014	588	889	839	698	767	691
AT1G13240	1591	210	204	305	138	255	260	158	219	219
AT1G04993	1592	177	170	276	169	208	203	159	173	156
AT1G04993	1593	166	194	261	143	238	231	166	199	161
AT1G13245	1594	170	189	286	158	246	225	165	218	176
AT1G04997	1595	110	129	175	117	170	179	129	171	138
AT1G04997	1596	254	259	364	169	297	251	189	238	238
AT1G13250	1597	263	266	401	210	332	322	311	318	360
AT1G13250	1598	203	190	273	129	203	216	146	166	166
AT1G05003	1599	221	213	276	118	225	243	145	164	160
AT1G05003	1600	156	147	207	152	221	213	198	178	193
AT1G05003	1601	306	252	346	211	368	342	278	319	329
AT1G05003	1602	210	227	260	160	233	233	161	212	161
AT1G13260	1603	223	214	255	130	265	244	244	268	261
AT1G13260	1604	151	177	223	124	204	190	153	185	182
AT1G13260	1605	221	271	396	226	327	352	285	340	306
AT1G13260	1606	420	486	645	274	476	457	419	451	397
AT1G13280	1607	204	224	272	152	251	240	183	176	193
AT1G13280	1608	344	313	491	245	415	386	328	361	306
AT1G13300	1609	318	328	479	239	403	366	308	370	320
AT1G13300	1610	68	67	114	77	130	100	51	95	55
AT1G13300	1611	305	358	435	243	374	368	325	342	276
AT1G13310	1612	335	309	387	233	367	370	292	350	266
AT1G13310	1613	184	206	266	133	209	206	147	151	167
AT1G13310	1614	249	233	356	165	269	252	178	189	199
AT1G13320	1615	180	190	249	119	201	189	171	183	162
AT1G13350	1616	332	376	485	235	373	377	325	346	358
AT1G13360	1617	510	489	701	375	612	576	398	459	477
AT1G13360	1618	152	135	202	92	168	174	102	128	86
AT1G05007	1619	190	210	285	189	316	282	226	264	193
AT1G05007	1620	222	227	246	131	198	186	161	205	186
AT1G13370	1621	149	147	203	135	159	183	129	153	130
AT1G13370	1622	288	264	349	190	310	310	243	280	268
AT1G13370	1623	279	229	338	183	317	232	163	183	165
AT1G13370	1624	284	273	352	171	306	287	235	289	255
AT1G13370	1625	130	133	166	90	142	139	87	105	100
AT1G13380	1626	372	327	556	267	451	403	281	335	374
AT1G13380	1627	215	214	245	126	230	232	177	175	178
AT1G13390	1628	205	202	248	114	211	186	153	159	124
AT1G13390	1629	122	141	185	99	133	160	124	138	114
AT1G13400	1630	103	120	172	97	157	138	106	115	111
AT1G13420	1631	37	56	70	52	89	89	56	43	56
AT1G13430	1632	91	101	138	67	141	119	66	82	83
AT1G13430	1633	207	206	289	171	289	265	238	226	244
AT1G13440	1634	335	314	407	229	373	363	307	357	322
AT1G05013	1635	127	128	177	116	187	171	117	132	86
AT1G13450	1636	417	428	565	299	475	466	340	409	373
AT1G13470	1637	482	469	635	305	530	478	378	427	348
AT1G13490	1638	85	86	116	67	116	131	68	85	69
AT1G13510	1639	105	116	187	100	186	178	81	119	87
AT1G13520	1640	49	73	94	48	99	67	50	44	53
AT1G13530	1641	184	153	255	134	191	193	161	177	151
AT1G13550	1642	172	163	215	103	207	227	128	133	114
AT1G13560	1643	121	127	175	82	162	144	116	124	125
AT1G13560	1644	45	40	82	55	84	53	46	45	53
AT1G13570	1645	133	148	206	95	176	173	134	134	121
AT1G13580	1646	420	458	597	285	513	459	276	357	338
AT1G13590	1647	202	198	287	138	205	175	150	162	153
AT1G13605	1648	170	172	273	153	289	277	185	214	187
AT1G13605	1649	238	273	360	239	428	349	235	282	229
AT1G13610	1650	98	100	146	90	120	134	92	91	92
AT1G13620	1651	53	65	67	22	36	41	23	21	17
AT1G13635	1652	57	77	86	67	110	112	56	55	57
AT1G13640	1653	55	47	79	53	100	69	49	35	74
AT1G13640	1654	447	437	639	313	457	457	421	469	411
AT1G13650	1655	237	252	401	177	291	323	265	234	260
AT1G13670	1656	114	102	133	55	79	88	61	72	61
AT1G13690	1657	199	188	250	108	193	197	120	158	131
AT1G05017	1658	94	92	153	64	127	109	64	79	106
AT1G05023	1659	170	183	298	143	208	209	147	142	161
AT1G13700	1660	79	75	103	61	92	86	82	66	58
AT1G13700	1661	144	138	183	105	202	177	128	141	115
AT1G05027	1662	57	77	116	54	107	89	71	73	66
AT1G05027	1663	103	105	157	64	132	116	78	112	76
AT1G05027	1664	74	57	82	30	52	47	25	39	21
AT1G13720	1665	75	69	91	44	63	66	56	65	43
AT1G13720	1666	304	303	433	213	398	346	287	342	288
AT1G13730	1667	39	42	75	46	71	67	35	28	64
AT1G13740	1668	507	482	711	346	614	588	509	527	532
AT1G13740	1669	136	160	217	108	195	165	169	169	174
AT1G13750	1670	107	110	156	79	128	104	95	93	71
AT1G13755	1671	67	92	99	58	79	91	95	86	79
AT1G13770	1672	150	138	211	99	152	161	147	148	170
AT1G13780	1673	136	154	183	95	161	143	109	109	89
AT1G13790	1674	89	113	127	59	98	81	74	76	58
AT1G13800	1675	197	246	313	160	272	228	197	201	198
AT1G13820	1676	140	161	246	104	185	198	190	197	204
AT1G13825	1677	149	149	224	119	242	176	101	128	104
AT1G13830	1678	208	200	273	151	256	216	133	154	114
AT1G13840	1679	128	117	191	73	156	145	78	81	116
AT1G13850	1680	116	107	178	83	121	136	119	89	115
AT1G13860	1681	226	227	305	181	303	293	167	228	179
AT1G13870	1682	90	101	153	82	150	135	75	78	85
AT1G13870	1683	310	294	402	200	311	301	272	278	280
AT1G13900	1684	72	76	110	65	84	80	49	70	103
AT1G13900	1685	64	64	120	53	117	84	53	46	92
AT1G13900	1686	268	282	349	174	261	244	238	261	209
AT1G13930	1687	134	141	187	135	250	224	160	176	128
AT1G13930	1688	101	100	176	105	213	181	111	103	126
AT1G13930	1689	99	97	135	106	152	116	93	103	83
AT1G13940	1690	119	158	176	100	168	136	79	102	101
AT1G13940	1691	202	208	289	147	242	259	174	204	185
AT1G13940	1692	122	133	150	98	183	147	104	117	94
AT1G05037	1693	77	103	140	73	104	119	92	116	74
AT1G05037	1694	241	274	342	164	244	248	194	238	207
AT1G05037	1695	232	222	326	188	306	266	251	282	285
AT1G13950	1696	165	187	260	113	199	210	148	153	167
AT1G13960	1697	327	285	445	217	297	311	235	269	247
AT1G13960	1698	57	53	76	56	70	88	59	57	74
AT1G13970	1699	260	260	351	142	217	209	125	151	128
AT1G13970	1700	265	292	392	198	296	294	174	204	119
AT1G13980	1701	118	129	171	110	143	148	125	145	120
AT1G13980	1702	440	429	623	301	493	465	411	397	296
AT1G13990	1703	249	269	341	164	268	243	187	205	175
AT1G14000	1704	210	204	304	132	215	197	152	173	133
AT1G14000	1705	142	150	224	123	197	165	116	142	131
AT1G14010	1706	461	450	686	325	526	478	357	429	353
AT1G14030	1707	156	185	203	121	213	205	126	154	138
AT1G14040	1708	226	262	372	206	400	323	202	261	238
AT1G14040	1709	61	78	132	79	154	129	79	73	97
AT1G14040	1710	161	157	209	112	198	190	137	148	133
AT1G14060	1711	144	139	202	126	234	195	130	153	145
AT1G14080	1712	412	427	591	240	423	338	252	293	247
AT1G14100	1713	203	195	257	141	239	215	148	191	173
AT1G14100	1714	37	51	90	37	67	69	34	28	64
AT1G05053	1715	160	149	222	125	187	188	96	124	114
AT1G14130	1716	224	203	264	141	252	229	161	180	163
AT1G14140	1717	348	355	488	219	456	374	316	333	393
AT1G05057	1718	373	398	633	305	475	456	436	436	513
AT1G14170	1719	104	109	130	80	104	113	66	90	71
AT1G14180	1720	95	105	153	83	108	120	107	100	97
AT1G14185	1721	170	156	222	131	272	213	134	187	130
AT1G14200	1722	89	87	173	85	155	137	81	93	140
AT1G14200	1723	184	198	250	119	226	221	126	173	138
AT1G14210	1724	207	222	253	129	213	194	143	189	168
AT1G14220	1725	112	92	127	45	71	76	62	57	64
AT1G14230	1726	326	305	400	196	285	281	234	257	260
AT1G14240	1727	332	298	488	236	350	350	257	270	237
AT1G14260	1728	109	116	153	35	69	68	46	37	34
AT1G14260	1729	197	170	254	89	175	140	94	119	123
AT1G14270	1730	320	359	475	299	487	435	362	364	360
AT1G14290	1731	274	271	387	221	336	347	235	259	259
AT1G14300	1732	174	175	240	122	212	235	145	159	146
AT1G14315	1733	261	272	360	164	302	290	251	231	243
AT1G14320	1734	102	113	148	91	186	118	103	116	103
AT1G14330	1735	181	178	230	116	225	176	122	164	118
AT1G14330	1736	416	420	635	279	476	486	398	475	405
AT1G14330	1737	276	305	388	239	370	381	314	311	306
AT1G14340	1738	213	186	270	130	244	246	224	213	208
AT1G14340	1739	215	196	258	150	223	201	157	177	175
AT1G14345	1740	120	105	188	103	218	181	109	107	126
AT1G14345	1741	108	97	148	80	109	111	91	93	95
AT1G14345	1742	69	76	117	50	95	122	111	107	100
AT1G05073	1743	75	86	99	64	98	97	65	81	62
AT1G14350	1744	67	95	114	85	104	137	103	114	119
AT1G14350	1745	169	176	226	94	169	165	118	147	114
AT1G14360	1746	525	557	761	377	584	603	451	501	535
AT1G14370	1747	188	165	273	144	232	176	119	149	122
AT1G14380	1748	325	334	439	265	412	386	247	318	278
AT1G14380	1749	232	259	354	185	248	238	234	250	189
AT1G14390	1750	71	55	94	51	63	104	90	88	83
AT1G14400	1751	297	306	409	189	326	346	263	279	306
AT1G14410	1752	91	75	122	47	91	83	68	79	68
AT1G14430	1753	296	308	425	201	351	341	313	331	381
AT1G14430	1754	328	360	580	254	468	443	341	354	457
AT1G14440	1755	100	113	129	66	87	102	82	78	62
AT1G14440	1756	110	88	125	32	62	57	26	32	34
AT1G14440	1757	110	101	133	47	81	86	57	66	53
AT1G14453	1758	378	365	519	272	418	418	328	323	323
AT1G14450	1759	185	202	305	163	275	262	167	209	192
AT1G14455	1760	80	94	123	83	124	121	100	73	85
AT1G05093	1761	465	478	692	324	505	525	414	434	382
AT1G14490	1762	177	209	321	168	328	285	241	226	278
AT1G14500	1763	57	69	75	69	104	102	114	86	101
AT1G14510	1764	131	128	182	82	125	151	81	85	76
AT1G14518	1765	398	382	533	271	390	369	301	342	287
AT1G14520	1766	175	186	299	168	317	304	185	228	191
AT1G14530	1767	348	345	476	223	357	365	285	306	310
AT1G14530	1768	87	98	165	84	135	117	86	71	126
AT1G14540	1769	104	106	143	87	169	122	61	97	50
AT1G14550	1770	71	65	84	64	86	74	33	53	37
AT1G14560	1771	213	228	288	136	203	186	157	155	164
AT1G14570	1772	172	189	241	123	183	200	132	161	143
AT1G14580	1773	43	49	81	49	87	68	47	41	67
AT1G14580	1774	227	243	311	148	238	260	215	235	228
AT1G14580	1775	51	51	85	53	83	120	91	115	98
AT1G14580	1776	67	85	126	76	143	122	102	106	78
AT1G14580	1777	111	118	183	154	285	235	161	155	169
AT1G05097	1778	59	59	73	61	123	114	59	77	74
AT1G05097	1779	66	46	75	46	91	73	56	51	38
AT1G05103	1780	28	38	51	36	66	85	103	64	69
AT1G05107	1781	100	102	167	112	150	157	146	192	161
AT1G05107	1782	295	265	374	223	318	305	242	292	240
AT1G14590	1783	181	193	261	114	222	214	171	164	178
AT1G14600	1784	127	164	193	141	194	189	105	147	92
AT1G14600	1785	111	85	128	97	140	129	66	102	69
AT1G14610	1786	251	252	337	166	294	267	224	203	205
AT1G14620	1787	139	166	219	98	177	196	115	135	126
AT1G14620	1788	205	217	297	197	265	281	232	275	293
AT1G14620	1789	84	104	133	66	134	108	80	107	82
AT1G14640	1790	260	213	337	148	235	259	242	229	234
AT1G14640	1791	193	187	234	119	174	182	126	141	135
AT1G14650	1792	290	320	452	216	343	347	250	285	265
AT1G14650	1793	72	71	136	68	134	124	92	50	107
AT1G05113	1794	101	94	125	62	95	131	68	63	84
AT1G14670	1795	67	92	107	48	114	100	68	69	64
AT1G14680	1796	198	216	296	171	249	262	178	166	199
AT1G14685	1797	433	433	586	312	468	454	370	410	387
AT1G14685	1798	129	110	162	72	145	127	83	94	102
AT1G14687	1799	121	151	212	113	193	150	103	100	132
AT1G14687	1800	58	71	103	59	92	97	59	73	50
AT1G14690	1801	384	348	453	235	357	362	247	331	269
AT1G14690	1802	54	89	125	108	154	160	72	98	88
AT1G14700	1803	110	90	149	103	199	157	113	126	111
AT1G14700	1804	142	147	193	125	199	179	116	133	124
AT1G14700	1805	382	361	524	269	466	404	213	291	226
AT1G14710	1806	65	62	84	74	88	84	71	56	73
AT1G14710	1807	46	53	73	52	87	67	46	27	76
AT1G14710	1808	140	149	224	79	166	135	126	121	137
AT1G14710	1809	138	134	184	84	130	116	78	108	92
AT1G14710	1810	169	173	202	103	151	145	112	92	93
AT1G14720	1811	130	140	224	135	231	180	141	138	191
AT1G14730	1812	470	462	664	282	504	478	386	434	506
AT1G14740	1813	263	256	406	207	357	318	216	239	251
AT1G14740	1814	332	325	444	224	366	352	302	301	293
AT1G14750	1815	191	209	299	155	259	247	235	227	208
AT1G14755	1816	124	139	154	90	134	131	93	112	105
AT1G14760	1817	74	76	117	60	91	93	78	76	71
AT1G14770	1818	187	194	254	116	219	180	174	173	162
AT1G14770	1819	109	108	159	73	136	131	125	112	98
AT1G14780	1820	104	125	176	93	168	135	84	91	95
AT1G14780	1821	163	143	218	170	254	226	115	177	157
AT1G14780	1822	176	185	281	148	254	265	258	239	302
AT1G14790	1823	186	194	272	152	229	212	159	168	151
AT1G05123	1824	132	135	191	110	161	166	146	153	150
AT1G14810	1825	216	247	312	188	272	237	160	174	228
AT1G14820	1826	181	179	261	100	159	169	139	124	151
AT1G14820	1827	121	102	150	68	93	85	54	57	85
AT1G14830	1828	217	221	379	145	294	241	167	206	198
AT1G14840	1829	81	92	145	62	97	113	96	90	67
AT1G14860	1830	89	94	129	71	113	110	85	86	93
AT1G14860	1831	503	461	730	416	662	621	510	565	531
AT1G14870	1832	358	333	452	276	406	390	299	311	313
AT1G05127	1833	101	103	153	107	184	120	100	117	101
AT1G05127	1834	88	94	152	71	137	122	80	106	130
AT1G14890	1835	109	94	127	57	117	103	72	112	69
AT1G14890	1836	88	96	119	40	72	69	51	52	62
AT1G14900	1837	93	97	169	88	158	134	87	81	124
AT1G14900	1838	449	475	636	352	514	562	434	439	541
AT1G05133	1839	140	125	200	89	131	157	197	175	187
AT1G05133	1840	122	93	194	79	148	154	123	153	166
AT1G14920	1841	176	197	255	121	225	228	231	240	203
AT1G14920	1842	285	271	342	159	272	275	201	250	174
AT1G14920	1843	61	73	120	83	120	117	80	70	93
AT1G14930	1844	67	61	93	59	99	79	41	63	38
AT1G14930	1845	175	149	228	120	205	204	152	179	168
AT1G14950	1846	51	66	65	57	99	81	43	54	45
AT1G14960	1847	76	90	155	76	117	105	64	71	83
AT1G14960	1848	382	379	550	312	466	412	251	302	303
AT1G14970	1849	143	132	232	75	132	129	100	100	104
AT1G14980	1850	186	186	291	133	256	210	168	176	194
AT1G14990	1851	369	361	499	294	481	470	337	354	401
AT1G15000	1852	65	79	120	61	121	108	84	66	119
AT1G05137	1853	85	94	128	79	139	137	117	102	150
AT1G15002	1854	403	399	572	271	443	416	302	346	372
AT1G15020	1855	247	225	387	208	303	315	220	252	301
AT1G15020	1856	146	137	236	114	176	207	180	167	169
AT1G15030	1857	204	197	286	156	244	207	121	183	157
AT1G15040	1858	235	254	378	251	420	372	212	261	269
AT1G15060	1859	265	269	362	205	316	304	206	232	241
AT1G15090	1860	386	379	538	275	453	483	384	448	507
AT1G15100	1861	121	102	151	67	128	103	66	85	73
AT1G15100	1862	123	108	161	95	123	112	77	102	70
AT1G15100	1863	162	145	182	90	133	132	73	102	79
AT1G15100	1864	584	548	741	390	617	570	450	554	486
AT1G15110	1865	55	51	77	54	94	106	86	105	86
AT1G15120	1866	393	385	545	300	520	461	357	397	395
AT1G15125	1867	55	49	95	60	82	94	53	41	71
AT1G15130	1868	152	139	218	105	190	156	129	117	135
AT1G15140	1869	288	310	478	245	379	343	237	260	340
AT1G15165	1870	374	378	523	309	499	450	307	379	386
AT1G15175	1871	88	101	154	93	168	148	116	127	141
AT1G15190	1872	427	398	627	319	530	482	337	391	390
AT1G15200	1873	116	120	199	86	170	138	87	99	93
AT1G15200	1874	45	52	71	36	61	72	52	51	79
AT1G15210	1875	737	697	1058	508	752	810	708	806	769
AT1G15220	1876	205	232	310	140	234	235	215	213	241
AT1G15230	1877	298	287	439	221	367	291	245	284	292
AT1G15250	1878	210	237	338	172	295	297	275	286	260
AT1G15260	1879	38	43	87	35	65	65	38	40	43
AT1G15270	1880	310	280	425	218	347	333	264	301	308
AT1G15280	1881	130	123	207	109	206	228	118	107	147
AT1G15290	1882	147	145	249	122	196	217	172	140	204
AT1G15290	1883	154	189	242	147	235	263	272	271	319
AT1G15290	1884	169	180	206	109	202	191	114	127	121
AT1G15310	1885	140	186	237	89	200	157	135	134	127
AT1G15320	1886	274	244	363	179	304	280	259	246	289
AT1G15340	1887	535	510	722	355	548	542	510	563	570
AT1G15350	1888	150	145	198	99	173	163	123	134	108
AT1G15360	1889	208	198	259	99	178	158	160	167	176
AT1G15370	1890	191	202	292	137	248	234	144	152	154
AT1G15370	1891	63	46	82	42	68	76	28	46	48
AT1G15370	1892	50	54	89	47	108	74	68	36	57
AT1G15380	1893	85	92	138	88	136	124	83	114	73
AT1G15380	1894	172	208	290	169	278	228	191	224	204
AT1G15385	1895	178	163	212	78	150	124	64	105	65
AT1G15385	1896	189	166	261	77	119	110	72	88	71
AT1G15390	1897	177	211	261	112	197	152	184	192	180
AT1G15400	1898	157	122	241	101	157	137	89	110	130
AT1G15400	1899	128	140	171	92	169	161	99	92	102
AT1G15405	1900	559	572	790	404	692	645	636	596	739
AT1G05163	1901	75	71	105	81	121	143	134	129	183
AT1G15420	1902	224	221	302	180	277	270	197	225	255
AT1G15430	1903	259	259	349	167	291	274	208	266	242
AT1G15440	1904	280	303	471	247	350	353	293	303	315
AT1G15460	1905	128	133	191	106	174	158	142	128	139
AT1G15470	1906	492	455	642	296	554	472	321	390	316
AT1G15490	1907	268	280	364	173	261	247	190	245	193
AT1G15500	1908	467	439	671	326	589	521	381	455	439
AT1G15500	1909	285	283	403	195	318	357	237	280	272
AT1G15520	1910	437	409	631	305	477	474	402	434	429
AT1G15530	1911	323	309	399	233	411	342	245	315	320
AT1G15540	1912	241	255	364	188	340	330	259	293	281
AT1G15550	1913	262	273	388	180	309	343	272	272	362
AT1G15550	1914	101	102	139	95	155	152	106	127	105
AT1G15550	1915	84	90	136	103	148	171	167	209	169
AT1G15550	1916	104	108	147	175	265	268	253	241	251
AT1G05173	1917	94	91	134	47	77	74	38	38	49
AT1G05173	1918	106	107	168	51	72	74	52	49	43
AT1G05173	1919	69	77	103	77	103	105	99	92	97
AT1G15570	1920	475	490	686	369	557	534	433	449	428
AT1G15570	1921	171	172	220	110	162	221	159	157	132
AT1G15580	1922	214	237	330	129	193	200	159	202	167
AT1G15610	1923	125	138	191	89	153	165	113	146	119
AT1G15640	1924	186	189	295	178	270	212	130	176	152
AT1G15650	1925	242	252	361	163	310	263	188	197	229
AT1G15670	1926	408	416	559	347	592	529	326	419	414
AT1G15670	1927	233	220	308	155	283	275	231	233	224
AT1G15670	1928	464	512	661	310	473	525	386	483	392
AT1G15670	1929	339	330	536	219	408	403	314	390	406
AT1G15680	1930	205	212	293	140	259	196	152	185	176
AT1G05177	1931	580	597	852	384	613	646	619	671	655
AT1G05177	1932	210	236	251	149	241	213	201	209	193
AT1G15690	1933	427	449	674	303	504	482	444	467	530
AT1G15710	1934	218	197	314	159	274	236	165	198	221
AT1G15720	1935	216	245	298	166	271	242	201	219	229
AT1G05193	1936	275	285	383	168	302	302	240	263	225
AT1G15740	1937	127	116	190	119	174	167	109	109	139
AT1G15740	1938	119	112	187	111	195	163	105	113	113
AT1G05197	1939	978	973	1331	639	960	1000	768	921	861
AT1G15757	1940	198	224	292	164	266	247	182	211	209
AT1G15760	1941	359	355	497	185	316	317	236	265	313
AT1G15760	1942	82	78	126	64	89	102	89	122	93
AT1G15772	1943	175	185	256	114	181	155	138	172	155
AT1G15772	1944	108	108	150	92	141	143	88	87	81
AT1G15780	1945	40	44	74	67	113	63	39	42	61
AT1G15780	1946	87	64	98	48	76	81	49	46	48
AT1G15800	1947	427	450	645	326	563	494	354	458	439
AT1G15800	1948	373	389	526	293	483	418	350	379	386
AT1G15810	1949	291	253	352	179	332	331	238	238	266
AT1G05207	1950	138	120	201	85	170	162	84	95	110
AT1G15820	1951	249	198	323	178	330	303	225	266	241
AT1G15840	1952	239	236	278	125	209	216	155	183	172
AT1G15840	1953	49	53	80	49	94	77	67	42	61
AT1G15850	1954	113	109	145	93	104	120	91	85	86
AT1G15860	1955	128	143	161	72	136	143	72	112	82
AT1G15870	1956	58	57	91	41	109	83	54	59	61
AT1G15880	1957	294	294	382	198	351	294	253	281	313
AT1G15890	1958	119	123	170	88	155	121	102	102	88
AT1G15900	1959	74	87	106	71	107	99	75	55	93
AT1G15910	1960	137	146	197	113	164	161	115	124	101
AT1G15910	1961	27	32	47	51	51	61	37	14	56
AT1G15920	1962	184	190	225	117	178	165	94	107	96
AT1G15930	1963	72	65	92	52	67	71	50	57	41
AT1G15930	1964	236	260	329	159	265	279	213	239	252
AT1G15930	1965	48	59	91	57	95	61	73	58	72
AT1G15950	1966	42	60	82	49	70	76	51	49	48
AT1G15950	1967	61	73	94	54	79	78	51	51	47
AT1G15950	1968	293	290	387	244	437	369	242	329	292
AT1G15950	1969	82	93	183	76	145	135	77	92	120
AT1G05213	1970	118	118	183	107	174	206	122	157	118
AT1G05213	1971	180	187	270	171	264	240	172	186	172
AT1G15960	1972	145	149	193	65	97	82	69	74	75
AT1G15970	1973	76	49	86	43	103	78	56	51	60
AT1G15970	1974	274	297	401	241	414	402	248	312	309
AT1G16000	1975	175	150	217	117	190	198	174	164	170
AT1G16010	1976	337	344	483	246	396	348	301	366	321
AT1G16030	1977	44	37	68	45	79	65	46	55	50
AT1G16030	1978	209	204	283	128	212	208	187	193	175
AT1G16060	1979	67	80	117	56	93	110	92	100	136
AT1G16060	1980	93	86	133	68	105	116	74	91	89
AT1G16060	1981	79	97	145	53	85	99	94	108	94
AT1G16060	1982	185	185	268	140	239	223	161	191	167
AT1G16080	1983	193	197	317	144	261	248	220	234	265
AT1G16100	1984	220	280	367	209	380	348	243	284	324
AT1G16120	1985	85	114	140	74	106	75	51	80	56
AT1G16130	1986	154	141	221	131	254	170	105	122	100
AT1G16130	1987	77	102	145	69	141	116	58	55	45
AT1G16150	1988	335	349	467	215	408	329	261	293	258
AT1G16160	1989	220	228	305	141	251	177	119	155	121
AT1G16170	1990	495	462	642	351	558	506	386	424	400
AT1G16190	1991	357	368	509	255	419	397	351	354	383
AT1G16210	1992	342	356	516	245	420	369	307	307	364
AT1G16220	1993	130	142	197	109	188	166	117	138	128
AT1G16230	1994	49	36	69	29	46	44	50	30	38
AT1G16240	1995	199	196	276	127	195	209	155	165	171
AT1G16260	1996	615	612	933	376	723	613	450	537	472
AT1G16280	1997	50	49	71	33	59	66	43	44	53
AT1G16280	1998	90	92	137	70	117	111	75	75	63
[truncated: 33,114 more rows]

## Sheet: Metadata
SampleName	genotype
CC_R1	a
CC_R2	a
CC_R3	a
QC_R1	b
QC_R2	b
QC_R3	b
wox5-1_R1	c
wox5-1_R2	c
wox5-1_R3	c
