# Supplementary material for: Deciphering the molecular logic of WOX5 function in the root stem cell organizer
Source: EMBO J. 2024 Nov 18;44(1):281–303. doi: 10.1038/s44318-024-00302-2 (PMC11696986; doi:10.1038/s44318-024-00302-2)
Supplement: Supplementary file 20 — Source data Fig. 2 [file 44318_2024_302_MOESM20_ESM.zip › Figure 2/2A/Figure 2A source data.xlsx]

## Sheet: Volcano Plot 
Source data assigned to Figure 2A. The Volcano Plot (CC vs QC) was generated using the Galaxy server, incorporating all genes detected by RNA-seq. A cutoff of P-adj < 0.05, FC ± 1.5 was applied to highlight the significantly differentially expressed genes
GeneID	Gene name	log2(FC)	P-adj
AT2G19800	MIOX2	-1.96175	2.1068e-213
AT1G02335	GL22	4.9514	1.47367e-168
AT5G54370	AT5G54370	4.10509	7.30939e-154
AT2G36710	AT2G36710	10.9626	1.83363e-125
AT1G04610	YUC3	2.45678	6.79744e-124
AT4G35350	XCP1	4.1668	4.79474e-119
AT3G23050	IAA7	3.22072	2.07937e-110
AT2G28760	UXS6	3.5854	6.60512e-98
AT1G58370	RXF12	4.7461	3.86663e-97
AT3G56170	CAN	3.76889	2.12306e-96
AT5G60530	AT5G60530	3.50232	3.81622e-95
AT4G19160	AT4G19160	-1.9893	1.45005e-89
AT2G04025	RGF3	3.64373	5.48198e-83
AT5G55950	AT5G55950	6.07116	5.72192e-80
AT4G08160	AT4G08160	4.57804	7.87677e-80
AT5G55110	AT5G55110	4.32724	4.17754e-76
AT5G10130	AT5G10130	3.35817	8.51463e-74
AT5G20250	DIN10	-1.58267	1.19444e-72
AT3G16540	DEG11	9.18524	1.65638e-71
AT1G72490	AT1G72490	4.70665	1.25025e-70
AT1G52070	AT1G52070	2.31975	5.30246e-70
AT5G41080	GDPD2	-1.31103	3.32468e-68
AT5G49360	BXL1	-1.9033	2.81157e-66
AT5G26260	AT5G26260	1.90062	3.68972e-66
AT5G18980	AT5G18980	3.46918	6.34989e-66
AT4G10490	AT4G10490	8.7882	1.85846e-63
AT1G76040	CPK29	3.3222	2.95758e-63
AT2G21660	GRP7	-1.35522	1.34483e-59
AT4G13990	AT4G13990	3.3807	2.02705e-57
AT1G50060	AT1G50060	4.85514	5.87942e-56
AT5G17640	ASG1	2.58312	7.31859e-56
AT1G62380	ACO2	2.30795	1.21383e-55
AT3G57520	SIP2	-2.67687	2.77053e-53
AT1G10530	AT1G10530	5.10669	1.28636e-52
AT4G23920	UGE2	4.1495	1.20641e-51
AT1G22880	CEL5	3.56324	2.24554e-51
AT1G61740	AT1G61740	-2.22552	2.80939e-51
AT3G27200	AT3G27200	2.93853	5.54895e-51
AT1G05310	AT1G05310	8.50642	2.44133e-50
AT2G14095	AT2G14095	4.45805	3.6341e-50
AT1G28330	DYL1	-1.46339	2.31063e-49
AT1G11450	UMAMIT27	4.23032	4.07385e-49
AT1G70500	AT1G70500	5.80563	4.48262e-49
AT5G42980	TRX3	1.36388	2.11185e-48
AT4G31840	ENODL15	-1.5558	2.18762e-48
AT2G47730	GSTF8	1.22394	2.61839e-48
AT2G37040	PAL1	1.6808	8.22013e-48
AT4G16940	AT4G16940	8.30377	3.0181e-47
AT1G28290	AGP31	1.41097	1.6687e-45
AT3G15240	AT3G15240	-2.21241	3.87924e-45
AT3G03500	AT3G03500	3.23749	4.49662e-45
AT4G01460	AT4G01460	-8.00504	4.53106e-45
AT3G15450	AT3G15450	-1.71408	4.93051e-45
AT1G32100	PRR1	3.56726	1.10002e-44
AT1G24030	AT1G24030	3.65195	8.70748e-44
AT2G28470	BGAL8	3.06989	9.52752e-44
AT1G33750	AT1G33750	2.26128	3.29664e-43
AT2G43610	AT2G43610	1.74124	7.24174e-43
AT1G04250	AXR3	2.47037	7.87809e-43
AT5G09095	AT5G09095	8.03027	1.81523e-42
AT1G78520	AT1G78520	4.43901	2.12991e-42
AT3G52900	AT3G52900	3.4789	2.25367e-42
AT5G59090	SBT4.12	2.1046	3.72078e-42
AT3G22620	AT3G22620	1.65665	3.76531e-42
AT2G42840	PDF1	-7.93047	4.15578e-42
AT1G20850	XCP2	3.83937	1.29699e-40
AT3G24840	AT3G24840	2.47019	1.43458e-40
AT4G33260	CDC20.2	-2.30514	2.20783e-40
AT1G52910	AT1G52910	2.27082	2.51742e-40
AT4G33270	CDC20.1	-2.55449	2.81712e-40
AT3G29173	AT3G29173	5.0047	2.873e-40
AT3G53420	PIP2A	0.966427	6.10355e-40
AT1G52710	AT1G52710	-1.74126	7.7284e-40
AT1G02330	AT1G02330	2.5753	2.89835e-39
AT3G45010	scpl48	3.55947	4.83017e-39
AT3G24640	AT3G24640	7.80635	1.39745e-38
AT1G26680	AT1G26680	3.03221	1.39745e-38
AT3G12580	HSP70	2.20992	2.32222e-38
AT1G54790	AT1G54790	5.2411	2.32222e-38
AT1G49010	AT1G49010	4.26433	4.14813e-38
AT3G49070	AT3G49070	6.37165	1.5776e-37
AT1G55990	AT1G55990	1.9539	7.2397e-37
AT5G15490	UGD3	2.11525	1.18772e-36
AT1G66280	BGLU22	1.18059	1.37386e-36
AT4G33810	AT4G33810	5.70033	2.9925e-36
AT4G32450	MEF8S	2.94976	3.18645e-36
AT2G22470	AGP2	1.58015	4.21089e-36
AT1G70670	CLO4	3.20314	4.79177e-36
AT3G22260	AT3G22260	2.69404	6.90848e-36
AT5G09530	PELPK1	1.85862	2.6113e-35
AT5G23820	AT5G23820	1.94571	5.06053e-35
AT4G34600	AT4G34600	1.8181	6.51098e-35
AT5G15725	AT5G15725	-7.52266	1.10336e-34
AT3G01860	AT3G01860	3.68533	1.37912e-34
AT5G13750	ZIFL1	-2.13729	1.91985e-34
AT1G79580	SMB	4.22066	2.79461e-34
AT1G76020	AT1G76020	2.88011	1.36548e-33
AT4G07410	PCN	-1.13406	6.47053e-33
AT1G33280	NAC015	5.44281	8.07962e-33
AT5G40020	AT5G40020	4.24077	8.98554e-33
AT2G37450	UMAMIT13	-2.2793	1.24062e-32
AT3G28857	PRE5	7.37012	1.75328e-32
AT5G59320	LTP3	-7.15335	1.94977e-32
AT2G13360	AGT	-2.35217	2.1302e-32
AT4G27400	AT4G27400	4.20707	3.93866e-32
AT3G53980	AT3G53980	1.38537	5.86829e-32
AT1G63295	AT1G63295	5.87942	8.92748e-32
AT5G48920	TED7	3.95887	1.84476e-31
AT3G60100	CSY5	7.16208	1.16062e-30
AT3G19430	AT3G19430	4.01354	1.25678e-30
AT5G04200	MC9	4.25172	1.92634e-30
AT3G25900	HMT-1	2.69188	1.92634e-30
AT1G19115	AT1G19115	5.55196	2.02875e-30
AT5G04970	AT5G04970	3.49792	2.76147e-30
AT5G45280	AT5G45280	1.47436	4.09061e-30
AT1G10810	AT1G10810	2.87467	7.79381e-30
AT5G09220	AAP2	1.88044	1.39498e-29
AT3G62020	GLP10	4.16982	1.39498e-29
AT1G75750	GASA1	1.00023	5.88871e-29
AT1G35780	AT1G35780	2.19257	8.68575e-29
AT3G14940	PPC3	1.49804	1.0179e-28
AT3G56240	CCH	1.03676	2.3905e-28
AT5G53420	AT5G53420	-2.97287	4.47755e-28
AT1G30820	AT1G30820	-1.84353	4.75197e-28
AT2G19760	PRF1	1.10061	5.35149e-28
AT1G17890	GER2	2.03379	7.80505e-28
AT3G53620	PPa4	3.09532	7.89148e-28
AT3G48360	BT2	-1.87678	7.9465e-28
AT1G06090	AT1G06090	3.09148	8.16686e-28
AT3G57550	AGK2	2.24282	2.08224e-27
AT4G16620	UMAMIT8	4.41055	2.38567e-27
AT2G38080	IRX12	3.41048	4.52001e-27
AT3G46500	AT3G46500	-2.3552	1.69931e-26
AT2G33790	AGP30	1.69343	1.85473e-26
AT3G30350	RGF4	-2.40167	2.72518e-26
AT1G65840	PAO4	1.06925	2.99029e-26
AT2G47140	SDR5	2.45364	3.30701e-26
AT2G36080	ABS2	-1.43386	3.32109e-26
AT2G39681	AT2G39681	-1.78242	3.63645e-26
AT4G01750	RGXT2	2.75351	3.92136e-26
AT1G14210	AT1G14210	1.59524	4.29423e-26
AT3G20840	PLT1	2.25627	4.83562e-26
AT1G52245	AT1G52245	-2.05725	6.33333e-26
AT3G09940	MDHAR	-1.96396	7.8861e-26
AT1G73390	AT1G73390	3.2083	8.49401e-26
AT3G46440	UXS5	1.81191	2.34732e-25
AT1G05850	POM1	1.30075	3.15604e-25
AT5G60210	RIP5	-2.47328	3.5951e-25
AT4G00230	XSP1	2.64852	2.23803e-24
AT5G09960	AT5G09960	3.23496	3.96612e-24
AT2G48020	AT2G48020	-2.74687	5.51356e-24
AT1G63120	RBL2	3.92294	5.51356e-24
AT3G21090	ABCG15	-6.48981	8.5338e-24
AT1G33055	AT1G33055	-2.03245	1.11948e-23
AT1G31950	AT1G31950	-1.39351	1.81383e-23
AT5G20045	AT5G20045	3.59456	2.76656e-23
AT1G78120	TPR12	2.98773	2.81744e-23
AT1G26820	RNS3	4.37571	3.17189e-23
AT3G26690	NUDX13	-1.39005	3.71358e-23
AT5G23750	AT5G23750	2.65837	5.06095e-23
AT5G51470	AT5G51470	4.1618	5.40552e-23
AT5G16530	PIN5	6.55372	5.86261e-23
AT1G13260	RAV1	-1.56807	8.04528e-23
AT1G67850	AT1G67850	4.42573	8.28323e-23
AT1G69830	AMY3	1.87533	1.05053e-22
AT1G28130	GH3.17	1.40167	1.06227e-22
AT1G23160	AT1G23160	5.07278	1.16489e-22
AT3G11340	UGT76B1	-1.32822	1.56629e-22
AT3G09260	PYK10	0.644418	1.81535e-22
AT1G02850	BGLU11	-2.80478	2.09666e-22
AT5G14020	AT5G14020	1.20095	2.26972e-22
AT1G44740	AT1G44740	-2.4127	2.86229e-22
AT2G25460	AT2G25460	2.36317	3.83635e-22
AT3G15730	PLDALPHA1	1.06153	4.24793e-22
AT2G03810	AT2G03810	2.02159	4.35714e-22
AT2G02020	PTR4	2.73254	4.94662e-22
AT4G19030	NLM1	1.80741	5.88131e-22
AT5G59290	UXS3	1.92661	5.9647e-22
AT3G05780	LON3	6.12168	6.87266e-22
AT5G56870	BGAL4	-1.4153	9.636e-22
AT2G01275	AT2G01275	4.70486	1.10871e-21
AT4G39260	CCR1	-1.08447	1.12667e-21
AT4G30460	AT4G30460	1.9022	1.34684e-21
AT4G16070	AT4G16070	2.47085	1.61107e-21
AT2G18735	AT2G18735	-1.82115	1.64651e-21
AT4G33610	AT4G33610	1.55744	1.78991e-21
AT4G34970	ADF9	4.0017	1.79062e-21
AT5G26190	AT5G26190	6.18653	3.0128e-21
AT3G52930	FBA8	0.958998	3.05638e-21
AT5G62470	MYB96	-6.32513	4.07962e-21
AT5G60700	AT5G60700	2.55674	4.55875e-21
AT4G20240	CYP71A27	3.90512	4.69893e-21
AT2G21187	AT2G21187	3.13343	4.74953e-21
AT2G34020	AT2G34020	-1.4597	4.75307e-21
AT5G42250	AT5G42250	-1.45339	4.79933e-21
AT3G09440	AT3G09440	1.37431	6.12413e-21
AT4G14030	SBP1	-1.40553	7.4572e-21
AT3G03200	NAC045	6.22924	7.52712e-21
AT1G46264	HSFB4	-2.50905	7.86576e-21
AT3G61430	PIP1A	0.62685	1.139e-20
AT3G44550	FAR5	2.31393	1.21973e-20
AT5G43500	ARP9	-1.75417	1.28349e-20
AT4G02810	FAF1	3.50079	1.54603e-20
AT5G07800	AT5G07800	3.71721	1.95471e-20
AT5G21940	AT5G21940	-0.928646	2.38503e-20
AT1G63100	AT1G63100	-2.62987	2.38503e-20
AT4G37160	sks15	2.6034	3.27925e-20
AT5G28540	BIP1	0.746395	3.77054e-20
AT4G10500	AT4G10500	4.07195	4.2221e-20
AT1G66270	BGLU21	0.999362	4.83513e-20
AT3G61560	AT3G61560	2.24403	5.07144e-20
AT2G24560	AT2G24560	-6.03266	5.2474e-20
AT5G65020	ANNAT2	1.04656	7.52099e-20
AT1G47410	AT1G47410	2.49485	8.18018e-20
AT2G37080	RIP2	-1.38764	8.28792e-20
AT1G30550	AT1G30550	-1.79532	1.00498e-19
AT5G42020	BIP2	1.02909	1.23108e-19
AT3G63280	NEK4	2.65117	1.28505e-19
AT5G40630	AT5G40630	2.40551	1.3201e-19
AT1G49005	CLE11	5.297	1.36535e-19
AT1G54730	AT1G54730	-2.9049	1.96435e-19
AT1G30750	AT1G30750	1.73708	2.01163e-19
AT2G39040	AT2G39040	2.02154	3.06753e-19
AT5G67150	AT5G67150	2.6998	3.22354e-19
AT3G22600	AT3G22600	1.41591	3.42346e-19
AT5G11800	KEA6	-1.53936	4.09876e-19
AT4G39710	PnsL4	-6.0103	5.02156e-19
AT5G61440	ACHT5	-1.40022	6.73569e-19
AT4G20362	AT4G20362	-2.27707	7.14187e-19
AT1G56330	SAR1B	1.0268	7.4338e-19
AT3G02230	RGP1	1.35431	8.02981e-19
AT5G27410	AT5G27410	-1.65244	9.27522e-19
AT2G36880	MAT3	0.801199	9.50942e-19
AT4G16860	RPP4	-6.04838	1.30097e-18
AT2G21610	PE11	4.3353	1.34855e-18
AT4G08980	FBW2	-1.24348	1.40891e-18
AT3G55180	AT3G55180	5.52005	1.62743e-18
AT3G30775	ERD5	-0.888366	1.69496e-18
AT2G29525	AtIPCS3	2.43043	1.80839e-18
AT1G55740	SIP1	3.42934	2.57723e-18
AT1G11190	BFN1	4.71624	2.58259e-18
AT5G14120	AT5G14120	-1.82405	2.66891e-18
AT3G61060	PP2-A13	-1.61502	2.68213e-18
AT4G32480	AT4G32480	-1.44744	2.85194e-18
AT3G23360	AT3G23360	4.65471	2.98064e-18
AT5G60710	AT5G60710	2.24679	3.23357e-18
AT3G46480	AT3G46480	5.66788	3.23357e-18
AT1G17285	AT1G17285	-1.95207	3.34999e-18
AT4G17340	TIP2;2	1.06105	3.35211e-18
AT4G34000	ABF3	-0.695447	3.43805e-18
AT3G52360	AT3G52360	1.76033	3.47971e-18
AT3G42180	AT3G42180	3.73814	3.99823e-18
AT2G14170	ALDH6B2	-1.26062	5.90887e-18
AT1G48070	AT1G48070	4.33696	6.09849e-18
AT3G25570	AT3G25570	3.55241	7.49927e-18
AT3G51150	AT3G51150	2.21372	8.96713e-18
AT1G62810	CuAO1	-2.00528	1.0081e-17
AT5G13840	FZR3	-1.8086	1.11151e-17
AT3G48260	WNK3	3.0047	1.15998e-17
AT2G15880	AT2G15880	-2.01309	1.35367e-17
AT3G11550	CASP2	1.76858	1.36166e-17
AT1G78865	AT1G78865	-2.37655	1.4766e-17
AT5G04355	AT5G04355	-5.89782	1.52355e-17
AT5G47240	NUDT8	-3.07124	1.632e-17
AT2G32990	GH9B8	2.68886	1.84668e-17
AT5G37247	AT5G37247	-2.37103	2.31202e-17
AT1G35610	AT1G35610	-2.48579	2.39278e-17
AT4G37870	PCK1	1.06806	2.94845e-17
AT4G24190	SHD	0.935949	3.07844e-17
AT5G19520	MSL9	-1.54221	3.87648e-17
AT1G19300	PARVUS	3.08052	5.36367e-17
AT5G64240	MC3	2.61872	5.5635e-17
AT1G54100	ALDH7B4	-1.16092	6.12002e-17
AT2G38120	AUX1	2.0281	6.15636e-17
AT2G41800	AT2G41800	1.84275	6.25415e-17
AT4G10350	NAC070	4.01057	8.68739e-17
AT5G03170	FLA11	2.5504	1.12107e-16
AT4G00040	AT4G00040	-1.01823	1.12926e-16
AT5G03150	JKD	-2.25585	1.16095e-16
AT1G35720	ANNAT1	1.0384	1.17421e-16
AT1G12740	CYP87A2	2.10476	1.24042e-16
AT5G48930	HCT	1.66153	1.28733e-16
AT3G55550	AT3G55550	5.78405	1.28733e-16
AT4G38080	AT4G38080	1.57917	1.42213e-16
AT4G27370	VIIIB	-1.88398	1.51594e-16
AT5G64680	AT5G64680	-1.36009	1.67567e-16
AT2G02070	IDD5	-2.50691	1.73908e-16
AT2G32430	AT2G32430	2.15988	2.17246e-16
AT4G18640	MRH1	2.07136	2.17708e-16
AT1G10682	AT1G10682	1.22746	2.20147e-16
AT1G03920	AT1G03920	1.73006	2.20147e-16
AT2G41290	SSL2	2.1871	2.61162e-16
AT5G65070	MAF4	2.70372	2.7503e-16
AT5G57080	AT5G57080	3.01048	2.7503e-16
AT1G03210	AT1G03210	-1.24112	2.8636e-16
AT3G60530	GATA4	-1.35612	2.95087e-16
AT2G30500	NET4B	-1.18062	3.01641e-16
AT1G20100	AT1G20100	-0.761275	3.07408e-16
AT1G12080	AT1G12080	1.08764	4.64412e-16
AT1G44318	hemb2	4.07937	4.6534e-16
AT1G30890	AT1G30890	1.47158	5.22158e-16
AT4G32420	AT4G32420	-1.10238	5.49501e-16
AT5G24960	CYP71A14	2.61417	5.51155e-16
AT4G29350	PFN2	1.07859	5.61845e-16
AT3G26470	AT3G26470	-1.83787	6.00759e-16
AT1G36060	AT1G36060	1.23717	6.27639e-16
AT1G55180	PLDEPSILON	1.44592	9.64234e-16
AT1G54475	AT1G54475	5.66533	9.85407e-16
AT1G63140	AT1G63140	5.45797	1.03481e-15
AT5G53460	GLT1	0.925076	1.1844e-15
AT4G30850	HHP2	1.33697	1.55482e-15
AT1G23790	AT1G23790	-5.33742	1.85835e-15
AT5G25770	AT5G25770	-0.954722	2.08537e-15
AT4G13930	SHM4	0.70558	2.65633e-15
AT5G55790	AT5G55790	-1.08794	2.79744e-15
AT2G48130	AT2G48130	1.45794	2.90838e-15
AT2G33770	PHO2	1.66206	3.15433e-15
AT2G39580	AT2G39580	-0.892856	4.16893e-15
AT4G24750	AT4G24750	-1.5566	4.55372e-15
AT5G03500	AT5G03500	1.5221	5.33942e-15
AT3G11260	WOX5	-5.44414	5.36501e-15
AT5G65050	AGL31	-0.683082	6.19562e-15
AT4G32010	HSL1	1.60388	6.43235e-15
AT2G30600	AT2G30600	-1.50865	6.43629e-15
AT4G03510	RMA1	-1.92345	6.70565e-15
AT3G28550	AT3G28550	1.1219	6.70565e-15
AT3G11230	AT3G11230	1.33643	7.56296e-15
AT1G52050	AT1G52050	2.75822	7.65373e-15
AT5G01510	RUS5	-1.73734	7.94304e-15
AT3G03520	NPC3	2.14953	9.31913e-15
AT4G27460	CBSX5	-5.47301	1.18995e-14
AT4G14560	IAA1	2.04421	1.3059e-14
AT3G48340	CEP2	1.43977	1.60786e-14
AT5G51890	AT5G51890	2.86754	1.74377e-14
AT5G67160	EPS1	3.00567	1.80557e-14
AT4G39660	AGT2	-1.51483	2.03412e-14
AT2G15910	AT2G15910	1.55424	2.22037e-14
AT1G12260	NAC007	3.00451	2.51077e-14
AT4G38470	STY46	-1.45498	2.63189e-14
AT5G57685	GDU3	1.40249	2.81928e-14
AT5G17920	ATMS1	0.810236	2.99049e-14
AT1G60260	BGLU5	-5.41875	3.20892e-14
AT3G06450	AT3G06450	-1.52035	3.30022e-14
AT5G28640	AN3	-1.57833	3.73739e-14
AT2G30870	GSTF10	0.746671	4.00254e-14
AT3G49810	AT3G49810	-1.23276	4.44862e-14
AT2G20670	AT2G20670	-1.15644	4.60843e-14
AT4G15393	CYP702A5	3.47337	4.62375e-14
AT2G40260	AT2G40260	-2.53908	5.88282e-14
AT4G00490	BAM2	2.1201	6.08914e-14
AT3G61690	AT3G61690	1.18137	6.1997e-14
AT1G67480	AT1G67480	-0.895571	7.36878e-14
AT5G07440	GDH2	-0.799477	7.92003e-14
AT5G38070	AT5G38070	3.24625	8.06622e-14
AT2G01530	MLP329	-1.11492	8.06622e-14
AT1G68700	AT1G68700	3.45332	8.57957e-14
AT5G14730	AT5G14730	2.43627	8.95701e-14
AT4G17670	AT4G17670	3.33818	9.28332e-14
AT4G17220	MAP70-5	2.01873	9.43191e-14
AT3G30720	QQS	-5.16613	9.72644e-14
AT3G05150	AT3G05150	-2.58839	1.03319e-13
AT3G23820	GAE6	0.834212	1.04485e-13
AT3G16920	CTL2	3.14134	1.08361e-13
AT1G23460	AT1G23460	2.18226	1.12131e-13
AT5G42420	AT5G42420	1.18113	1.23752e-13
AT4G30830	AT4G30830	5.29904	1.24584e-13
AT1G76720	AT1G76720	-2.22593	1.26692e-13
AT3G09920	PIP5K9	2.45221	1.28956e-13
AT4G12520	AT4G12520	1.27915	1.46302e-13
AT4G30990	AT4G30990	-1.07507	1.49882e-13
AT1G53400	AT1G53400	1.58055	1.52686e-13
AT2G25900	ATCTH	-1.75882	1.6174e-13
AT3G44300	NIT2	-1.13541	1.80861e-13
AT2G39770	CYT1	1.24069	1.87496e-13
AT3G04120	GAPC1	0.898597	1.93156e-13
AT3G55850	LAF3	-1.62889	2.01473e-13
AT4G01533	AT4G01533	-1.54369	2.04713e-13
AT2G14820	NPY2	-1.40974	2.05253e-13
AT1G15040	GAT1_2.1	-1.86557	2.06035e-13
AT5G57070	AT5G57070	1.87896	2.38762e-13
AT2G02500	ISPD	2.10324	2.9149e-13
AT3G51740	IMK2	-2.35123	3.03007e-13
AT1G74910	AT1G74910	1.59947	3.39809e-13
AT5G04890	RTM2	2.45555	3.55719e-13
AT3G17580	AT3G17580	2.03289	3.62819e-13
AT4G03130	AT4G03130	-5.0612	3.67102e-13
AT1G78380	GSTU19	0.986378	3.73426e-13
AT3G13450	DIN4	-1.52476	3.78141e-13
AT5G28020	CYSD2	-1.77778	3.99192e-13
AT1G03840	MGP	-2.61974	4.15199e-13
AT1G25440	BBX15	-5.15674	4.28576e-13
AT3G21600	AT3G21600	3.10733	4.68804e-13
AT3G42640	HA8	-1.65355	5.07875e-13
AT1G15550	GA3OX1	-2.55254	5.65732e-13
AT4G23800	3xHMG-box2	-1.04694	6.2838e-13
AT3G51840	ACX4	-1.11721	6.2838e-13
AT3G10320	AT3G10320	2.60933	6.46758e-13
AT3G13040	AT3G13040	-1.16058	7.04552e-13
AT1G71110	AT1G71110	1.8725	7.70918e-13
AT1G78850	AT1G78850	1.04694	7.75373e-13
AT2G44250	AT2G44250	5.16544	7.79684e-13
AT5G27450	MK	-1.07662	7.92666e-13
AT5G18460	AT5G18460	2.80782	8.46514e-13
AT2G18440	AT2G18440	-0.704885	8.76467e-13
AT5G48110	AT5G48110	-1.07954	8.94207e-13
AT1G72130	AT1G72130	-1.72863	8.94207e-13
AT2G23600	ACL	3.0493	9.0179e-13
AT1G80380	AT1G80380	-2.02079	9.64704e-13
AT5G40316	AT5G40316	-2.07196	1.07922e-12
AT5G56540	AGP14	0.864821	1.13487e-12
AT5G61340	AT5G61340	1.46004	1.15912e-12
AT4G36980	AT4G36980	-0.677389	1.28458e-12
AT1G23720	AT1G23720	1.18877	1.30706e-12
AT1G10380	AT1G10380	1.99908	1.3592e-12
AT1G05570	CALS1	-1.04378	1.39245e-12
AT5G67600	WIH1	1.13878	1.42762e-12
AT2G47470	UNE5	0.984972	1.48898e-12
AT4G12430	TPPF	3.90718	1.55655e-12
AT1G07290	GONST2	2.68998	1.57437e-12
AT1G22530	PATL2	1.07346	1.63164e-12
AT1G03850	GRXS13	-1.33133	1.69441e-12
AT3G11000	AT3G11000	-5.04232	1.69525e-12
AT3G53500	RS2Z32	-0.788716	1.70379e-12
AT3G23920	BAM1	1.9915	1.90356e-12
AT1G50200	ALATS	-0.760105	1.93388e-12
AT1G47600	BGLU34	1.54626	1.93412e-12
AT3G24100	AT3G24100	0.828311	1.96976e-12
AT3G56800	CAM3	1.08823	1.98526e-12
AT5G60360	ALP	0.749674	2.0539e-12
AT4G22666	AT4G22666	1.18491	2.17317e-12
AT5G11740	AGP15	0.863824	2.36515e-12
AT5G54660	AT5G54660	2.81655	2.54924e-12
AT4G12510	AT4G12510	1.61464	2.66569e-12
AT2G07945	AT2G07945	5.03167	2.73678e-12
AT2G18960	HA1	0.888199	2.8053e-12
AT3G23510	AT3G23510	-1.20674	2.89354e-12
AT2G16740	UBC29	3.81498	2.95907e-12
AT3G26290	CYP71B26	-2.27814	2.98408e-12
AT2G36650	AT2G36650	3.2282	2.98408e-12
AT5G35580	AT5G35580	2.60002	3.17416e-12
AT4G32470	AT4G32470	0.954231	3.4248e-12
AT5G57190	PSD2	3.8724	3.5014e-12
AT3G47340	ASN1	-1.79287	3.52072e-12
AT3G28740	CYP81D11	-1.17192	3.55441e-12
AT4G19840	PP2-A1	2.98109	4.15348e-12
AT5G09520	PELPK2	2.35173	4.41216e-12
AT3G13100	ABCC7	1.71353	4.41437e-12
AT2G36307	AT2G36307	3.17619	4.7132e-12
AT1G49140	AT1G49140	1.4095	4.71438e-12
AT1G47128	RD21A	1.12355	5.66441e-12
AT1G10890	AT1G10890	-0.591569	5.86998e-12
AT1G69850	NRT1:2	1.66611	6.01619e-12
AT3G52470	AT3G52470	1.52059	6.16046e-12
AT3G45290	MLO3	-3.09273	6.51782e-12
AT1G08930	ERD6	-1.47545	6.57037e-12
AT5G51300	AT5G51300	-1.14647	6.75517e-12
AT1G75000	AT1G75000	3.02804	7.06418e-12
AT4G31470	AT4G31470	1.87587	7.40262e-12
AT4G04490	CRK36	4.98378	7.75284e-12
AT3G47460	ATSMC2	-2.30751	8.00986e-12
AT4G00860	ATOZI1	0.957056	8.38003e-12
AT5G65380	AT5G65380	-1.70844	8.8552e-12
AT2G01010	AT2G01010	-2.71087	8.8552e-12
AT1G27350	AT1G27350	1.18387	9.10388e-12
AT2G17280	AT2G17280	2.96635	9.5834e-12
AT1G73910	ARP4A	-4.93866	9.77928e-12
AT5G44530	AT5G44530	2.22499	9.84114e-12
AT3G46430	AT3G46430	1.1332	9.95483e-12
AT2G21195	AT2G21195	-1.22002	1.02726e-11
AT1G23210	GH9B6	4.59132	1.04167e-11
AT4G27760	FEY	-0.968422	1.05009e-11
AT5G22920	AT5G22920	-1.81035	1.07166e-11
AT3G53130	LUT1	-4.97933	1.12382e-11
AT4G18425	AT4G18425	3.92482	1.15099e-11
AT5G11090	AT5G11090	-0.751851	1.22733e-11
AT2G34790	MEE23	4.36869	1.22733e-11
AT1G44800	SIAR1	2.15173	1.23655e-11
AT2G27030	CAM5	1.25654	1.30512e-11
AT1G10300	AT1G10300	-1.71421	1.30512e-11
AT1G14980	CPN10	0.836956	1.31053e-11
AT2G44280	AT2G44280	2.82929	1.39352e-11
AT4G00440	TRM15	1.64075	1.4106e-11
AT5G02540	AT5G02540	-4.88662	1.56384e-11
AT5G15700	AT5G15700	-1.61885	1.65725e-11
AT4G16450	AT4G16450	1.1965	1.70273e-11
AT1G11670	AT1G11670	-0.796055	1.7123e-11
AT2G37170	PIP2B	0.79554	1.76572e-11
AT3G22750	AT3G22750	1.7754	1.77493e-11
AT5G47450	TIP2;3	0.7833	1.83617e-11
AT5G02770	MOS11	-0.769689	1.85332e-11
AT4G19110	AT4G19110	1.0066	1.96715e-11
AT3G05320	AT3G05320	2.04932	2.0831e-11
AT1G77690	LAX3	1.80732	2.15158e-11
AT1G75280	AT1G75280	2.09908	2.24695e-11
AT4G24920	AT4G24920	1.40388	2.28313e-11
AT4G26190	AT4G26190	-0.871972	2.36762e-11
AT5G28770	BZO2H3	-1.16218	2.4089e-11
AT2G40470	LBD15	2.32072	2.42072e-11
AT3G21550	DMP2	3.43441	2.4565e-11
AT4G33550	AT4G33550	1.71965	2.48233e-11
AT1G13620	RGF2	4.72058	2.50381e-11
AT4G28703	AT4G28703	-1.93112	2.50987e-11
AT2G37130	AT2G37130	0.950618	2.63827e-11
AT1G73620	AT1G73620	-1.51819	2.87262e-11
AT1G62570	FMO GS-OX4	1.25945	2.96558e-11
AT5G16490	RIC4	2.54138	2.98608e-11
AT2G29870	AT2G29870	4.59375	3.0404e-11
AT2G38320	TBL34	2.9468	3.34277e-11
AT2G45400	BEN1	1.80068	3.51702e-11
AT1G69750	COX19-2	-1.00854	3.5835e-11
AT2G02130	LCR68	1.37905	3.60375e-11
AT5G65300	AT5G65300	1.82892	3.65661e-11
AT2G44350	ATCS	1.04558	3.79918e-11
AT1G17960	AT1G17960	2.47072	3.94909e-11
AT4G00760	APRR8	1.78807	3.94924e-11
AT4G11320	AT4G11320	1.40148	4.14013e-11
AT5G63850	AAP4	2.84189	4.14387e-11
AT1G73330	DR4	1.16094	4.30636e-11
AT4G39090	RD19	0.968556	4.36818e-11
AT3G10020	AT3G10020	-1.19516	4.3841e-11
AT1G29418	AT1G29418	-1.20209	4.54519e-11
AT2G27740	AT2G27740	2.28749	4.82066e-11
AT3G45300	IVD	-1.25618	5.05148e-11
AT3G13930	AT3G13930	0.913554	5.22777e-11
AT2G02510	AT2G02510	1.72358	5.33188e-11
AT5G24670	EMB2820	-1.38222	5.67765e-11
AT5G44750	REV1	1.0362	5.69825e-11
AT3G47400	AT3G47400	3.61508	5.73581e-11
AT1G09890	AT1G09890	4.76353	5.79597e-11
AT1G01030	NGA3	-1.8093	5.86777e-11
AT4G15396	CYP702A6	4.82617	5.98313e-11
AT3G16410	NSP4	0.997311	6.27253e-11
AT3G16700	AT3G16700	-1.41139	6.27543e-11
AT3G45490	AT3G45490	4.77803	6.71417e-11
AT4G03210	XTH9	-2.01502	6.7944e-11
AT1G65670	CYP702A1	4.77639	7.01335e-11
AT1G66235	AT1G66235	4.82262	7.014e-11
AT1G17180	GSTU25	1.81308	7.2224e-11
AT4G36260	STY2	-4.82477	7.28738e-11
AT4G36380	ROT3	-1.11462	7.57415e-11
AT2G32150	AT2G32150	-0.868644	7.85813e-11
AT3G20740	FIE	-1.79476	8.18731e-11
AT2G19590	ACO1	1.93444	8.34857e-11
AT5G16190	CSLA11	-1.38138	1.03716e-10
AT1G58350	ZW18	-1.14083	1.04505e-10
AT3G06355	AT3G06355	-2.3478	1.06941e-10
AT3G10860	AT3G10860	1.1764	1.15273e-10
AT1G05894	AT1G05894	4.12219	1.1643e-10
AT5G07080	AT5G07080	2.78672	1.17018e-10
AT3G19050	POK2	-1.65111	1.21313e-10
AT1G13990	AT1G13990	0.996547	1.245e-10
AT1G72230	AT1G72230	1.29932	1.42546e-10
AT1G17030	AT1G17030	4.60725	1.43997e-10
AT5G13740	ZIF1	-1.76319	1.44377e-10
AT5G14040	PHT3;1	0.749483	1.50763e-10
AT3G03610	AT3G03610	2.10183	1.52715e-10
AT1G54000	GLL22	1.06691	1.52715e-10
AT3G18280	AT3G18280	1.98503	1.55094e-10
AT1G08200	AXS2	0.746351	1.58201e-10
AT5G03080	LPPgamma	1.21672	1.63805e-10
AT4G19460	AT4G19460	4.29772	1.63805e-10
AT1G54010	AT1G54010	2.00251	1.73208e-10
AT4G00080	UNE11	2.51366	1.74125e-10
AT5G24580	AT5G24580	1.19042	1.96965e-10
AT3G23810	SAHH2	1.20553	2.12337e-10
AT1G27440	GUT2	2.0683	2.24254e-10
AT5G39380	AT5G39380	2.03368	2.28663e-10
AT1G13220	LINC2	-1.00427	2.42274e-10
AT1G70410	BCA4	0.829753	2.54421e-10
AT2G04780	FLA7	1.15746	2.70514e-10
AT5G65970	MLO10	1.5888	2.73423e-10
AT5G22650	HD2B	-0.529143	2.82712e-10
AT5G18640	AT5G18640	1.57661	2.84199e-10
AT3G41768	AT3G41768	-2.23151	2.87296e-10
AT1G33680	AT1G33680	-1.23081	2.91019e-10
AT2G01020	AT2G01020	-2.28246	2.9737e-10
AT5G18670	BMY3	-1.15754	3.02602e-10
AT3G55440	TPI	0.582903	3.08274e-10
AT5G04740	ACR12	-0.905911	3.26084e-10
AT3G28155	AT3G28155	-2.60681	3.31529e-10
AT2G18800	XTH21	1.82399	3.64863e-10
AT1G54030	MVP1	0.866722	3.75631e-10
AT4G01630	EXPA17	1.64832	3.8149e-10
AT2G37390	NAKR2	-2.68087	3.8149e-10
AT3G06850	BCE2	-2.38103	3.93492e-10
AT3G61930	AT3G61930	3.37356	3.94621e-10
AT3G02370	AT3G02370	-3.80834	4.06323e-10
AT1G27330	AT1G27330	0.951329	4.09885e-10
AT1G14960	AT1G14960	1.19431	4.1492e-10
AT3G54580	AT3G54580	1.16764	4.23659e-10
AT2G47650	UXS4	1.15615	4.26219e-10
AT5G60660	PIP2;4	0.6701	4.53504e-10
AT4G03935	AT4G03935	-1.63613	4.72656e-10
AT2G36830	GAMMA-TIP	0.923295	4.72656e-10
AT1G20190	EXPA11	-2.10111	4.72656e-10
AT4G11610	AT4G11610	2.70235	4.99933e-10
AT4G18550	DSEL	2.91175	5.2569e-10
AT2G28900	OEP16-1	2.43396	5.45334e-10
AT1G79380	RGLG4	1.03491	5.60929e-10
AT5G67240	SDN3	-1.26413	5.81117e-10
AT2G40320	TBL33	2.63386	5.82479e-10
AT3G57470	AT3G57470	-1.23045	6.1157e-10
AT1G69410	ELF5A-3	1.54456	6.87465e-10
AT1G52060	AT1G52060	1.83095	7.2719e-10
AT5G11170	UAP56a	-0.856024	7.39766e-10
AT3G54670	TTN8	-0.765689	7.46209e-10
AT1G56340	CRT1a	0.754933	7.99835e-10
AT4G37550	AT4G37550	-2.03728	8.18578e-10
AT5G07630	AT5G07630	-1.1453	8.45145e-10
AT4G23590	AT4G23590	1.85061	8.58066e-10
AT5G60720	AT5G60720	3.6878	8.72095e-10
AT1G04820	TUA4	0.739194	9.49063e-10
AT1G19120	LSM1A	1.27276	9.4931e-10
AT5G58070	TIL	1.22108	9.60718e-10
AT4G19985	AT4G19985	-2.29916	9.69495e-10
AT5G34850	PAP26	0.760496	1.01557e-09
AT2G31810	AT2G31810	-0.856921	1.02974e-09
AT3G59330	AT3G59330	-1.68635	1.05413e-09
AT4G36410	UBC17	2.40951	1.12132e-09
AT5G57340	AT5G57340	-0.970357	1.13198e-09
AT1G35516	AT1G35516	-0.900331	1.25443e-09
AT4G01480	PPa5	1.08924	1.26125e-09
AT4G34050	CCoAOMT1	1.10762	1.27542e-09
AT5G49680	AT5G49680	1.63592	1.28243e-09
AT5G54940	AT5G54940	0.844766	1.33814e-09
AT1G30410	ABCC12	-2.21791	1.35866e-09
AT3G24463	AT3G24463	2.8869	1.41848e-09
AT1G71695	AT1G71695	2.44093	1.49699e-09
AT3G57870	SCE1	1.06346	1.49837e-09
AT2G30520	RPT2	-0.850296	1.49837e-09
AT4G00930	CIP4.1	-1.11905	1.5041e-09
AT1G06037	AT1G06037	4.43194	1.51454e-09
AT1G45145	TRX5	1.30979	1.51526e-09
AT4G17460	HAT1	-1.17499	1.79412e-09
AT1G78110	AT1G78110	2.38042	1.79412e-09
AT5G59900	AT5G59900	2.23037	1.81639e-09
AT1G69990	AT1G69990	4.44888	1.9811e-09
AT1G06743	AT1G06743	-2.60383	2.05381e-09
AT5G44160	NUC	-2.56857	2.10459e-09
AT3G62050	AT3G62050	-1.63189	2.13916e-09
AT1G76200	AT1G76200	1.00452	2.14093e-09
AT1G23190	PGM3	1.51099	2.16031e-09
AT3G59370	AT3G59370	1.06739	2.17684e-09
AT3G20370	AT3G20370	0.890895	2.19665e-09
AT3G03773	AT3G03773	1.45398	2.27736e-09
AT2G31150	AT2G31150	-1.40452	2.32222e-09
AT2G32440	KAO2	-3.19999	2.42581e-09
AT3G04160	AT3G04160	-1.15302	2.45245e-09
AT5G03860	MLS	-2.17245	2.48646e-09
AT2G13820	XYP2	1.36508	2.55371e-09
AT2G26170	CYP711A1	1.72737	2.64332e-09
AT3G23470	AT3G23470	-1.29921	2.65971e-09
AT1G30900	VSR6	1.59533	2.73142e-09
AT4G31920	RR10	1.53319	2.76487e-09
AT5G17820	AT5G17820	1.27965	2.78288e-09
AT5G06610	AT5G06610	2.33302	2.78657e-09
AT5G38780	AT5G38780	4.41282	2.85424e-09
AT3G11660	NHL1	1.94831	2.9847e-09
AT3G62270	AT3G62270	1.42175	3.05484e-09
AT2G28810	AT2G28810	2.26272	3.0613e-09
AT5G44610	MAP18	0.843874	3.06474e-09
AT5G41040	RWP1	1.52055	3.1619e-09
AT4G11910	AT4G11910	4.47187	3.1696e-09
AT1G05680	UGT74E2	-1.86594	3.29974e-09
AT1G65570	AT1G65570	3.19994	3.40604e-09
AT1G72210	AT1G72210	-3.20835	3.42134e-09
AT5G60020	LAC17	2.00685	4.19674e-09
AT5G23700	AT5G23700	2.20546	4.19674e-09
AT2G37180	RD28	1.27746	4.26192e-09
AT5G38480	GRF3	0.864332	4.43657e-09
AT5G03630	ATMDAR2	-0.716438	4.46234e-09
AT3G57670	NTT	2.35876	4.56695e-09
AT1G28710	AT1G28710	-1.4425	4.67415e-09
AT5G13760	AT5G13760	-1.72355	4.80789e-09
AT4G25570	ACYB-2	0.803928	4.89945e-09
AT3G56860	UBA2A	-0.751712	4.95074e-09
AT1G13635	AT1G13635	2.56977	4.95074e-09
AT4G00670	AT4G00670	3.02946	4.99839e-09
AT5G12140	CYS1	1.30759	5.02737e-09
AT3G47810	MAG1	0.811902	5.08326e-09
AT2G43445	AT2G43445	-4.38203	5.08326e-09
AT4G27260	WES1	2.27669	5.26471e-09
AT1G70620	AT1G70620	-0.715954	5.30161e-09
AT1G03090	MCCA	-1.28689	5.58804e-09
AT5G02270	ABCI20	0.85788	5.62275e-09
AT3G19970	AT3G19970	2.18312	5.77713e-09
AT5G43460	AT5G43460	0.613479	5.86255e-09
AT1G43790	TED6	3.1889	5.8902e-09
AT4G30820	AT4G30820	-0.939221	6.6339e-09
AT5G43080	CYCA3;1	-1.56845	7.11653e-09
AT3G06345	MIR5642a	-2.35319	7.3516e-09
AT4G27520	ENODL2	3.30426	7.48716e-09
AT3G27430	PBB1	0.886046	7.52559e-09
AT2G28315	AT2G28315	3.17708	7.58368e-09
AT1G14860	NUDT18	-1.26627	7.58368e-09
AT2G17320	AT2G17320	-1.28636	7.6173e-09
AT1G68230	AT1G68230	2.65988	7.69106e-09
AT2G25970	AT2G25970	-0.934521	7.7931e-09
AT5G08240	AT5G08240	-1.44595	7.8737e-09
AT4G20150	AT4G20150	0.873589	8.03092e-09
AT3G57050	CBL	-1.18702	8.09362e-09
AT5G54690	GAUT12	3.49423	8.29642e-09
AT4G25707	AT4G25707	-1.38655	8.29642e-09
AT4G19120	ERD3	1.7558	8.30091e-09
AT1G31860	AT-IE	-0.987926	8.33262e-09
AT5G66870	ASL1	2.16869	8.34566e-09
AT4G29180	RHS16	2.0156	8.58933e-09
AT1G64370	AT1G64370	2.24071	8.64883e-09
AT3G32980	AT3G32980	0.955193	9.01227e-09
AT1G51680	4CL1	1.42146	9.02353e-09
AT3G52180	SEX4	2.12709	9.10397e-09
AT2G28940	AT2G28940	-1.66132	9.10397e-09
AT1G68945	AT1G68945	-1.21271	9.267e-09
AT3G09830	AT3G09830	2.01008	9.38933e-09
AT1G19850	MP	1.47282	9.76245e-09
AT1G10480	ZFP5	2.29219	9.76245e-09
AT1G66760	AT1G66760	-1.76783	1.00739e-08
AT5G17520	RCP1	2.09926	1.01449e-08
AT2G12646	AT2G12646	-1.57292	1.0265e-08
AT1G63260	TET10	-1.90524	1.04626e-08
AT2G27140	AT2G27140	2.44582	1.1598e-08
AT4G15470	AT4G15470	1.36637	1.16961e-08
AT4G15530	PPDK	1.99076	1.19451e-08
AT1G56140	AT1G56140	-0.892345	1.29686e-08
AT2G36355	AT2G36355	3.07283	1.38787e-08
AT1G31770	ABCG14	1.31104	1.43089e-08
AT3G43810	CAM7	0.832013	1.48192e-08
AT4G39390	NST-K1	1.0999	1.56182e-08
AT1G15200	AT1G15200	-0.846835	1.56662e-08
AT5G15630	IRX6	1.85498	1.5809e-08
AT5G56120	AT5G56120	-1.73256	1.64631e-08
AT1G70600	AT1G70600	0.456261	1.70545e-08
AT1G29520	AT1G29520	2.72059	1.72792e-08
AT3G18520	HDA15	-0.905663	1.74599e-08
AT3G03100	AT3G03100	0.751112	1.74599e-08
AT2G39530	AT2G39530	1.32728	1.81233e-08
AT4G13540	AT4G13540	2.2899	1.81391e-08
AT5G05395	AT5G05395	-4.30224	1.8255e-08
AT4G18360	GOX3	-1.76711	1.90361e-08
AT5G50740	AT5G50740	-1.25317	1.90468e-08
AT2G18040	PIN1AT	1.06312	1.97396e-08
AT2G16586	AT2G16586	-2.31716	1.97678e-08
AT5G20650	COPT5	1.50169	2.05304e-08
AT3G56960	PIP5K4	-2.04982	2.18235e-08
AT3G50240	KICP-02	2.21298	2.27173e-08
AT3G55170	AT3G55170	-0.704627	2.31105e-08
AT3G42670	CHR38	1.82025	2.31105e-08
AT4G30010	AT4G30010	0.884989	2.32137e-08
AT1G18320	AT1G18320	-1.88516	2.32687e-08
AT2G42640	AT2G42640	-1.75671	2.35644e-08
AT3G61880	CYP78A9	-4.20138	2.37799e-08
AT4G33000	CBL10	-2.19367	2.39429e-08
AT5G44030	CESA4	1.38191	2.39777e-08
AT2G26790	AT2G26790	-2.89831	2.54631e-08
AT1G21730	AT1G21730	-1.6434	2.60495e-08
AT4G29160	SNF7.1	1.13401	2.63631e-08
AT3G15640	AT3G15640	0.990229	2.64692e-08
AT1G17970	AT1G17970	-1.41854	2.64692e-08
AT4G26140	BGAL12	2.05599	2.65259e-08
AT1G78580	TPS1	2.35903	2.76562e-08
AT4G11080	3xHMG-box1	-1.39212	2.76967e-08
AT5G18840	AT5G18840	-3.08648	2.81323e-08
AT5G40090	AT5G40090	-1.25766	2.85601e-08
AT2G30210	LAC3	1.47557	2.89354e-08
AT3G10160	DFC	-1.24749	2.96684e-08
AT5G02380	MT2B	1.36126	3.38122e-08
AT5G06950	AHBP-1B	-1.11763	3.54336e-08
AT1G53660	AT1G53660	1.96283	3.54336e-08
AT3G05050	AT3G05050	1.18818	3.63039e-08
AT3G53480	ABCG37	0.748965	3.84743e-08
AT4G37820	AT4G37820	0.891104	3.90509e-08
AT3G08790	AT3G08790	4.1721	3.96175e-08
AT5G64030	AT5G64030	1.08547	4.07714e-08
AT4G18780	IRX1	2.7444	4.17328e-08
AT5G54510	DFL1	1.91219	4.18724e-08
AT2G04100	AT2G04100	1.57803	4.21437e-08
AT5G56750	NDL1	0.962303	4.24478e-08
AT1G48920	NUC-L1	-0.671169	4.27317e-08
AT5G62960	AT5G62960	1.49622	4.27629e-08
AT3G46130	MYB48	1.85435	4.29343e-08
AT5G14420	RGLG2	1.60962	4.41662e-08
AT4G04955	ALN	-1.32519	4.48982e-08
AT1G03110	TRM82	-1.45878	4.48982e-08
AT5G01700	AT5G01700	2.90757	4.51055e-08
AT3G10740	ASD1	1.10201	4.52766e-08
AT5G18100	CSD3	-0.889646	4.59014e-08
AT3G10680	AT3G10680	3.26297	4.60087e-08
AT2G46140	AT2G46140	1.39856	4.61111e-08
AT2G25810	TIP4;1	1.67743	4.6562e-08
AT3G01190	AT3G01190	0.639385	4.71026e-08
AT4G33905	AT4G33905	-4.20678	4.98851e-08
AT3G51130	AT3G51130	1.031	5.14231e-08
AT3G58750	CSY2	1.75151	5.20021e-08
AT1G53410	AT1G53410	1.86595	5.2011e-08
AT2G32560	AT2G32560	1.88617	5.28012e-08
AT4G02830	AT4G02830	1.4288	5.32292e-08
AT1G16220	AT1G16220	-1.45452	5.48459e-08
AT1G67590	AT1G67590	-1.04701	5.72716e-08
AT2G43370	AT2G43370	-1.34006	5.81493e-08
AT4G11150	TUF	0.903183	5.89594e-08
AT5G44574	AT5G44574	-2.38095	6.48981e-08
AT4G12670	AT4G12670	-0.898269	6.50056e-08
AT3G04610	FLK	-0.966874	6.56883e-08
AT1G05280	AT1G05280	2.55401	6.6131e-08
AT1G43650	UMAMIT22	3.23584	7.21564e-08
AT1G17400	AT1G17400	3.86997	7.21564e-08
AT1G07997	AT1G07997	3.74868	7.21564e-08
AT5G02600	NAKR1	2.92335	7.27056e-08
AT3G01516	AT3G01516	0.796693	7.52214e-08
AT4G39080	VHA-A3	0.883595	7.82809e-08
AT2G37300	ABCI16	-2.45374	8.04207e-08
AT3G20660	38261	-1.85848	8.50872e-08
AT1G79640	AT1G79640	2.15935	8.65447e-08
AT4G12910	scpl20	3.56466	8.89154e-08
AT5G41260	BSK8	-0.962722	8.91447e-08
AT1G69510	AT1G69510	0.698647	9.13822e-08
AT3G24110	AT3G24110	2.45524	9.3647e-08
AT3G15095	HCF243	-1.10253	9.40159e-08
AT3G59470	AT3G59470	-1.25972	9.43997e-08
AT3G17360	POK1	-1.43115	9.43997e-08
AT2G30930	AT2G30930	0.701007	9.70326e-08
AT2G47230	DUF6	-1.38985	9.81338e-08
AT5G26230	MAKR1	1.76795	1.00152e-07
AT1G14730	AT1G14730	1.98471	1.00678e-07
AT4G00220	JLO	3.54411	1.00731e-07
AT4G26570	CBL3	1.3202	1.01307e-07
AT1G79950	AT1G79950	-1.64495	1.01307e-07
AT1G23380	KNAT6	-1.46415	1.01569e-07
AT3G12670	emb2742	-1.18397	1.0233e-07
AT5G40570	AT5G40570	-1.4166	1.02422e-07
AT2G37460	UMAMIT12	2.47121	1.04809e-07
AT5G47120	BI1	1.45877	1.08788e-07
AT1G07780	PAI1	-1.42204	1.09484e-07
AT2G15830	AT2G15830	1.77099	1.10003e-07
AT1G53920	GLIP5	1.9401	1.10023e-07
AT3G13226	AT3G13226	-1.5945	1.10705e-07
AT1G26850	AT1G26850	1.01922	1.12387e-07
AT2G01420	PIN4	1.17986	1.12864e-07
AT5G47990	CYP705A5	0.935417	1.13317e-07
AT2G19540	AT2G19540	-0.887263	1.13423e-07
AT3G18830	PMT5	-1.21559	1.14009e-07
AT5G13450	ATP5	0.757724	1.16594e-07
AT2G20630	PIA1	1.07467	1.17454e-07
AT4G17150	AT4G17150	0.999319	1.22182e-07
AT5G08670	AT5G08670	0.700711	1.23412e-07
AT5G13930	TT4	0.839644	1.26811e-07
AT1G01580	FRO2	2.25074	1.29469e-07
AT1G14080	FUT6	1.70378	1.30016e-07
AT5G03510	AT5G03510	2.30467	1.30991e-07
AT3G58220	AT3G58220	-0.961702	1.32695e-07
AT5G58370	AT5G58370	-1.5755	1.32907e-07
AT3G23930	AT3G23930	-2.01419	1.33619e-07
AT1G73340	AT1G73340	2.72764	1.3374e-07
AT1G27110	AT1G27110	1.61694	1.3374e-07
AT4G29270	AT4G29270	-1.21016	1.34141e-07
AT1G59940	ARR3	1.33289	1.36374e-07
AT1G07650	AT1G07650	-1.44996	1.36587e-07
AT4G34700	CIB22	0.95489	1.41939e-07
AT1G15290	AT1G15290	-1.46357	1.43843e-07
AT1G29940	NRPA2	-1.06578	1.46038e-07
AT2G39675	AT2G39675	-1.69787	1.48749e-07
AT3G54880	AT3G54880	-1.13428	1.49947e-07
AT4G26970	ACO2	0.75289	1.5236e-07
AT1G70290	TPS8	-1.12537	1.54145e-07
AT5G42940	AT5G42940	1.54504	1.571e-07
AT1G47270	TLP6	1.49265	1.57909e-07
AT2G41830	AT2G41830	2.33621	1.60963e-07
AT1G25260	AT1G25260	-0.52228	1.64368e-07
AT2G31130	AT2G31130	2.02359	1.66288e-07
AT5G66910	AT5G66910	-1.79821	1.68353e-07
AT3G08720	S6K2	1.63839	1.68717e-07
AT1G43980	AT1G43980	-4.06198	1.71792e-07
AT4G25820	XTH14	0.846989	1.72079e-07
AT4G18335	AT4G18335	4.06771	1.72098e-07
AT5G65530	AT5G65530	1.94227	1.79499e-07
AT1G45229	AT1G45229	-1.96713	1.8501e-07
AT2G39800	P5CS1	-1.62003	1.88631e-07
AT3G25597	AT3G25597	2.30525	1.95103e-07
AT3G46970	PHS2	2.06311	1.95724e-07
AT5G65400	AT5G65400	-1.92815	2.0295e-07
AT5G42710	TRM30	2.65389	2.18092e-07
AT5G42180	PER64	1.12158	2.18315e-07
AT1G80980	AT1G80980	-1.51202	2.25634e-07
AT4G21570	AT4G21570	1.5697	2.26503e-07
AT5G14330	AT5G14330	0.951449	2.28606e-07
AT1G76520	AT1G76520	0.968863	2.30204e-07
AT1G80780	AT1G80780	-0.806999	2.3448e-07
AT1G55240	AT1G55240	2.0232	2.37643e-07
AT1G33110	AT1G33110	-1.71999	2.37643e-07
AT3G26720	AT3G26720	-0.82798	2.43454e-07
AT1G78340	GSTU22	1.11043	2.45479e-07
AT3G61620	RRP41	-1.02825	2.49734e-07
AT2G43680	IQD14	1.06143	2.49806e-07
AT5G19160	TBL11	2.09923	2.52515e-07
AT4G11190	AT4G11190	1.45212	2.52603e-07
AT4G05050	UBQ11	0.747865	2.53496e-07
AT3G50530	CRK	1.44715	2.54123e-07
AT4G28410	AT4G28410	-1.82078	2.55333e-07
AT2G35120	AT2G35120	0.578021	2.6062e-07
AT1G41830	SKS6	1.47554	2.62636e-07
AT2G27840	HDT4	-0.823064	2.71116e-07
AT5G57770	AT5G57770	2.47889	2.77678e-07
AT2G45960	PIP1B	0.454617	2.87683e-07
AT3G19180	PARC6	-1.42884	2.88583e-07
AT3G12810	PIE1	-1.38434	2.9788e-07
AT1G55690	AT1G55690	1.0869	3.03453e-07
AT5G25170	AT5G25170	1.71018	3.03643e-07
AT4G23690	DIR6	1.66603	3.04512e-07
AT1G62770	AT1G62770	-2.3249	3.05536e-07
AT1G07175	AT1G07175	2.19034	3.05561e-07
AT5G03260	LAC11	3.81843	3.1078e-07
AT5G67100	ICU2	-1.36487	3.13166e-07
AT3G13445	TBP1	-0.912237	3.16085e-07
AT2G41150	AT2G41150	-1.34389	3.19567e-07
AT5G62680	GTR2	1.79202	3.23849e-07
AT4G34490	CAP1	0.884529	3.24883e-07
AT4G32780	AT4G32780	1.83681	3.28864e-07
AT5G27380	GSH2	-0.93224	3.30186e-07
AT2G38230	PDX1.1	-1.14304	3.30702e-07
AT1G56220	AT1G56220	-0.678193	3.30702e-07
AT1G26840	ORC6	-1.61747	3.30702e-07
AT5G56320	EXPA14	1.74363	3.33852e-07
AT5G49440	AT5G49440	-0.767368	3.33852e-07
AT2G47170	ARF1A1C	0.756424	3.38438e-07
AT5G08420	AT5G08420	-0.773273	3.43605e-07
AT1G26580	AT1G26580	-0.740884	3.44116e-07
AT5G56030	HSP81-2	0.658087	3.52475e-07
AT1G72820	AT1G72820	-1.22644	3.59476e-07
AT5G44130	FLA13	1.60597	3.7221e-07
AT3G09670	AT3G09670	-1.22841	3.72456e-07
AT5G39570	AT5G39570	0.79951	3.76507e-07
AT3G25600	AT3G25600	2.1549	3.78826e-07
AT3G05390	AT3G05390	2.49731	3.78826e-07
AT1G64600	AT1G64600	-1.74732	3.892e-07
AT5G16360	AT5G16360	2.71849	3.95413e-07
AT2G02497	AT2G02497	3.20621	3.95413e-07
AT4G30190	HA2	0.808895	3.96036e-07
AT5G65683	WAVH2	1.51186	3.98671e-07
AT1G34315	AT1G34315	-0.845873	4.08925e-07
AT3G04320	AT3G04320	2.50782	4.32496e-07
AT4G06701	AT4G06701	-1.20486	4.37417e-07
AT5G27860	AT5G27860	-0.524387	4.47415e-07
AT2G05400	AT2G05400	2.67813	4.68798e-07
AT3G16840	AT3G16840	-1.02631	4.70238e-07
AT5G03960	IQD12	1.74385	4.70781e-07
AT2G41740	VLN2	0.934186	4.7397e-07
AT1G28400	AT1G28400	1.10279	4.74124e-07
AT1G04410	c-NAD-MDH1	0.622025	4.83023e-07
AT2G33220	AT2G33220	1.34833	4.83864e-07
AT1G01020	ARV1	-0.976517	4.90427e-07
AT1G61600	AT1G61600	3.62923	4.9095e-07
AT5G03240	UBQ3	0.455727	4.98019e-07
AT5G25900	GA3	-1.66765	5.11715e-07
AT1G20490	AT1G20490	-0.936724	5.29405e-07
AT1G05260	RCI3	1.30519	5.31586e-07
AT3G24460	AT3G24460	2.00193	5.36775e-07
AT1G27210	AT1G27210	-1.16328	5.38756e-07
AT3G14990	DJ1A	0.684319	5.3916e-07
AT2G36100	CASP1	1.1279	5.64117e-07
AT1G68990	MGP3	-1.04602	5.65426e-07
AT5G57480	AT5G57480	1.55306	5.79938e-07
AT1G05010	EFE	3.16644	5.83312e-07
AT2G38860	YLS5	-1.60302	5.85836e-07
AT1G18880	NRT1.9	1.85279	5.91063e-07
AT2G26190	AT2G26190	-1.1121	6.00995e-07
AT3G22460	OASA2	-0.873671	6.05929e-07
AT2G02540	HB21	3.82035	6.22845e-07
AT1G04220	KCS2	1.26418	6.24452e-07
AT5G04830	AT5G04830	0.77777	6.46762e-07
AT4G04450	WRKY42	2.58179	6.5866e-07
AT4G29900	ACA10	-0.89848	6.71092e-07
AT3G63450	AT3G63450	-1.35164	6.77145e-07
AT3G54590	HRGP1	1.10325	6.79748e-07
AT1G60980	GA20OX4	3.89312	6.82666e-07
AT3G21260	GLTP3	-2.15313	6.86308e-07
AT5G53900	AT5G53900	-2.08026	7.03543e-07
AT3G44740	AT3G44740	-1.20524	7.03543e-07
AT2G36380	ABCG34	0.817913	7.10478e-07
AT4G27430	CIP7	0.629858	7.2164e-07
AT4G13330	AT4G13330	-1.584	7.2164e-07
AT3G60880	DHDPS1	-1.45108	7.2164e-07
AT1G71360	AT1G71360	1.7811	7.34807e-07
AT1G70550	AT1G70550	2.19792	7.35075e-07
AT1G08640	CJD1	-1.43128	7.44495e-07
AT4G08950	EXO	-1.73754	7.66139e-07
AT1G05340	AT1G05340	1.89203	7.87723e-07
AT3G02090	MPPBETA	0.71439	8.00048e-07
AT5G46900	AT5G46900	1.11013	8.07345e-07
AT3G14595	AT3G14595	1.30388	8.45075e-07
AT4G36790	AT4G36790	-1.66072	8.5388e-07
AT3G16030	CES101	-1.65386	8.5388e-07
AT1G06227	AT1G06227	-1.50146	8.60106e-07
AT1G15210	ABCG35	0.782215	8.66268e-07
AT5G50830	AT5G50830	3.58481	8.68355e-07
AT2G28260	CNGC15	3.21566	8.68355e-07
AT1G05463	AT1G05463	2.96028	8.68355e-07
AT4G38062	AT4G38062	-1.52105	8.71241e-07
AT3G44260	CAF1a	-3.86546	8.75459e-07
AT2G33040	ATP3	0.919564	8.77823e-07
AT3G48890	MAPR3	1.25074	9.26997e-07
AT1G27380	RIC2	2.15286	9.41111e-07
AT3G12090	TET6	1.40046	9.47853e-07
AT3G28150	TBL22	-2.08448	9.49713e-07
AT3G23550	AT3G23550	-3.86029	9.52066e-07
AT2G24650	AT2G24650	-1.45406	9.52066e-07
AT2G16700	ADF5	2.34534	9.60973e-07
AT5G58980	AT5G58980	1.7792	9.72234e-07
AT1G47740	AT1G47740	0.831172	9.72234e-07
AT3G15353	MT3	1.84602	9.77935e-07
AT5G02580	AT5G02580	-1.42279	9.98245e-07
AT4G36360	BGAL3	1.00279	1.01992e-06
AT2G37840	AT2G37840	-1.05787	1.01997e-06
AT5G22640	emb1211	-1.11284	1.029e-06
AT2G21045	AT2G21045	0.745537	1.029e-06
AT3G08970	ATERDJ3A	2.50739	1.03434e-06
AT1G16880	ACR11	-1.33223	1.03434e-06
AT4G25250	AT4G25250	1.61585	1.03506e-06
AT3G14150	HAOX2	-1.31706	1.04286e-06
AT1G78540	SHB	-1.79621	1.04448e-06
AT1G01420	UGT72B3	-3.82704	1.04762e-06
AT1G22410	AT1G22410	1.11059	1.05469e-06
AT1G29290	AT1G29290	2.7807	1.14874e-06
AT1G69040	ACR4	-0.790181	1.15928e-06
AT1G35320	AT1G35320	-1.05123	1.17415e-06
AT4G14880	OASA1	0.7707	1.20037e-06
AT1G63220	AT1G63220	1.12003	1.20037e-06
AT1G11910	APA1	0.759676	1.20037e-06
AT5G60390	AT5G60390	0.473287	1.21431e-06
AT5G10080	AT5G10080	-1.68051	1.21801e-06
AT3G44050	AT3G44050	-1.2101	1.21905e-06
AT3G03680	AT3G03680	-2.08374	1.23805e-06
AT1G09470	AT1G09470	-2.06768	1.23994e-06
AT5G17450	HIPP21	3.73098	1.25929e-06
AT4G34030	MCCB	-1.62779	1.263e-06
AT3G52920	AT3G52920	1.31438	1.29302e-06
AT3G02600	LPP3	-1.06363	1.29302e-06
AT5G60520	AT5G60520	2.19511	1.29313e-06
AT2G37090	IRX9	2.86176	1.3167e-06
AT2G26710	BAS1	1.77644	1.36305e-06
AT5G64340	SAC51	1.2843	1.36515e-06
AT1G09660	AT1G09660	-0.95459	1.38965e-06
AT2G26280	CID7	-1.00569	1.39021e-06
AT1G06573	AT1G06573	-1.24141	1.41718e-06
AT3G20200	AT3G20200	-1.81553	1.44054e-06
AT5G41960	AT5G41960	-1.42813	1.44687e-06
AT4G00750	AT4G00750	3.36203	1.44948e-06
AT3G55890	AT3G55890	2.15645	1.45177e-06
AT2G24370	AT2G24370	3.80547	1.46943e-06
AT5G63710	AT5G63710	2.81128	1.4708e-06
AT1G63020	NRPD1A	2.87725	1.51401e-06
AT2G43290	MSS3	1.73431	1.54815e-06
AT5G47030	AT5G47030	0.666964	1.54988e-06
AT4G24310	AT4G24310	1.7616	1.5867e-06
AT5G55010	AT5G55010	3.78586	1.59897e-06
AT1G30870	AT1G30870	1.41792	1.61653e-06
AT1G15270	AT1G15270	1.09356	1.64558e-06
AT1G75630	AVA-P4	0.639147	1.64724e-06
AT1G79430	APL	2.43678	1.64904e-06
AT1G60640	AT1G60640	-0.84489	1.65152e-06
AT4G26710	AT4G26710	1.10211	1.69345e-06
AT5G56010	HSP81-3	0.572713	1.70591e-06
AT1G08340	AT1G08340	1.46408	1.74581e-06
AT5G14550	AT5G14550	1.03755	1.74886e-06
AT1G25275	AT1G25275	1.09578	1.76837e-06
AT2G33860	ETT	-2.12316	1.77488e-06
AT5G44730	AT5G44730	-1.44966	1.8697e-06
AT5G54590	CRLK1	1.67842	1.87607e-06
AT5G37510	EMB1467	0.702396	1.88651e-06
AT1G77610	AT1G77610	1.46624	1.89145e-06
AT4G35860	GB2	1.17839	1.90338e-06
AT5G66540	AT5G66540	-0.96438	2.00506e-06
AT2G44750	TPK2	-1.55598	2.03958e-06
AT1G62980	EXPA18	1.31322	2.09021e-06
AT5G27990	AT5G27990	-0.933769	2.10726e-06
AT5G25810	tny	1.48263	2.10825e-06
AT3G09840	CDC48	0.638059	2.17619e-06
AT2G42190	AT2G42190	-1.50762	2.20086e-06
AT5G66010	AT5G66010	-0.84438	2.20909e-06
AT3G56230	AT3G56230	0.933141	2.26603e-06
AT3G54390	AT3G54390	3.17038	2.27979e-06
AT3G05500	AT3G05500	1.41115	2.36799e-06
AT5G42570	AT5G42570	1.02716	2.39969e-06
AT2G31490	AT2G31490	0.787821	2.4452e-06
AT3G25560	NIK2	1.96876	2.49731e-06
AT3G45780	PHOT1	-1.38664	2.62953e-06
AT5G41990	WNK8	1.21737	2.63026e-06
AT3G25980	MAD2	-1.07099	2.67486e-06
AT5G52471	U60.1F	-2.07605	2.68589e-06
AT4G23510	AT4G23510	-1.2808	2.6985e-06
AT1G61460	AT1G61460	-3.69151	2.70423e-06
AT1G31720	AT1G31720	2.61328	2.73023e-06
AT4G26210	AT4G26210	1.34546	2.82418e-06
AT3G25230	ROF1	0.871271	2.84255e-06
AT1G22740	RABG3B	-1.37081	2.85673e-06
AT4G30860	SDG4	1.18255	2.88768e-06
AT2G04170	AT2G04170	1.19149	2.888e-06
AT5G39730	AT5G39730	1.49823	2.90403e-06
AT2G44770	AT2G44770	1.24327	2.90553e-06
AT4G03610	AT4G03610	-1.43109	2.90638e-06
AT1G73875	AT1G73875	-1.36284	2.92312e-06
AT1G08293	AT1G08293	-1.66573	2.93214e-06
AT1G07820	AT1G07820	-0.733473	2.95971e-06
AT3G61860	RS31	-0.596673	2.98154e-06
AT4G31320	AT4G31320	1.61156	2.98857e-06
AT4G27830	BGLU10	1.67763	3.03937e-06
AT2G36420	TRM27	-1.25485	3.08088e-06
AT3G27906	AT3G27906	-1.11095	3.12984e-06
AT1G02950	GSTF4	3.02494	3.14497e-06
AT2G03500	AT2G03500	2.51081	3.1622e-06
AT1G65970	TPX2	-1.62973	3.21979e-06
AT1G21920	AT1G21920	-0.917409	3.24335e-06
AT5G67140	AT5G67140	1.95229	3.2483e-06
AT4G00310	EDA8	-1.41755	3.25718e-06
AT5G56550	OXS3	-1.08802	3.3312e-06
AT1G08630	THA1	-3.61582	3.43528e-06
AT1G17060	CYP72C1	0.87514	3.45518e-06
AT4G27650	PEL1	-0.911376	3.46161e-06
AT3G61010	AT3G61010	-0.995433	3.46557e-06
AT3G14310	PME3	-0.410632	3.50319e-06
AT4G22212	AT4G22212	1.25506	3.53782e-06
AT2G25840	OVA4	-1.37516	3.5381e-06
AT5G38140	NF-YC12	-1.22427	3.54625e-06
AT5G58120	AT5G58120	3.26879	3.5987e-06
AT3G18035	HON4	-0.795654	3.6467e-06
AT1G22882	AT1G22882	0.946343	3.6467e-06
AT1G79060	AT1G79060	-1.66742	3.69204e-06
AT3G47680	AT3G47680	-0.977384	3.85556e-06
AT2G30340	LBD13	1.29448	3.86954e-06
AT1G17620	AT1G17620	1.26866	3.87758e-06
AT3G56220	AT3G56220	-1.61328	3.91172e-06
AT2G36050	OFP15	2.16297	3.91567e-06
AT5G54860	AT5G54860	1.37528	3.9348e-06
AT3G27380	SDH2-1	1.08133	3.9348e-06
AT2G03120	SPP	0.783507	4.02263e-06
AT5G66650	AT5G66650	-1.48265	4.05873e-06
AT5G56170	LLG1	0.906593	4.12316e-06
AT3G55230	AT3G55230	1.19831	4.12316e-06
AT3G07090	AT3G07090	1.26976	4.23198e-06
AT2G04690	AT2G04690	-0.807008	4.25177e-06
AT5G44660	AT5G44660	-1.19113	4.26358e-06
AT2G34070	TBL37	-0.925307	4.29272e-06
AT5G59840	AT5G59840	0.993861	4.29582e-06
AT4G12730	FLA2	1.01372	4.33457e-06
AT2G21800	EME1A	-1.41089	4.35029e-06
AT5G56860	GNC	-3.63728	4.46994e-06
AT1G53240	mMDH1	0.866733	4.46994e-06
AT2G42890	ML2	1.72341	4.47449e-06
AT5G06690	WCRKC1	-3.38818	4.51863e-06
AT1G23030	AT1G23030	1.5056	4.53668e-06
AT5G47770	FPS1	-0.527209	4.54561e-06
AT3G48900	AT3G48900	-2.83243	4.56441e-06
AT1G47271	AT1G47271	2.51567	4.60229e-06
AT3G50670	U1-70K	-0.671179	4.62105e-06
AT3G12560	TRFL9	-0.814405	4.64994e-06
AT1G13040	AT1G13040	-1.89414	4.70655e-06
AT3G14260	AT3G14260	-1.56647	4.75702e-06
AT5G04250	AT5G04250	1.8923	4.80129e-06
AT5G49900	AT5G49900	1.22387	4.92639e-06
AT3G58460	RBL15	0.929675	4.96773e-06
AT3G24515	UBC37	-1.99207	5.10302e-06
AT1G23560	AT1G23560	1.26919	5.25292e-06
AT3G13340	AT3G13340	-0.68316	5.3155e-06
AT3G11720	AT3G11720	1.49913	5.32312e-06
AT2G31260	APG9	1.60797	5.32599e-06
AT5G38270	AT5G38270	3.62753	5.43623e-06
AT3G20260	AT3G20260	-1.69833	5.4571e-06
AT4G01730	AT4G01730	-1.99922	5.47735e-06
AT3G04690	ANX1	-1.57006	5.48172e-06
AT1G55810	UKL3	-0.886803	5.62076e-06
AT2G38300	AT2G38300	-1.87856	5.68764e-06
AT5G50460	AT5G50460	0.821945	5.80538e-06
AT2G42170	AT2G42170	2.56124	5.82611e-06
AT1G79340	MC4	0.913267	5.85483e-06
AT3G62760	ATGSTF13	-1.91096	5.85584e-06
AT5G45710	RHA1	1.58694	5.88703e-06
AT3G17390	MTO3	0.612418	5.89315e-06
AT4G20070	AAH	-1.93855	5.93089e-06
AT2G45340	AT2G45340	-1.49789	5.93089e-06
AT5G48690	AT5G48690	2.1991	5.94196e-06
AT4G37610	BT5	-0.864612	5.94196e-06
AT2G30110	UBA1	0.77614	6.08283e-06
AT4G00026	SD3	-1.08506	6.12908e-06
AT2G40113	AT2G40113	1.45834	6.14332e-06
AT4G09950	AT4G09950	2.70673	6.18457e-06
AT4G20360	RABE1b	-3.61047	6.23246e-06
AT3G62740	BGLU7	3.17948	6.25739e-06
AT2G20680	MAN2	-1.95862	6.28444e-06
AT3G43540	AT3G43540	-1.1764	6.29454e-06
AT3G07410	RABA5b	2.00567	6.33126e-06
AT3G19000	AT3G19000	-1.26374	6.37347e-06
AT2G34830	WRKY35	1.82649	6.43253e-06
AT3G07350	AT3G07350	-1.08402	6.54353e-06
AT5G15970	KIN2	1.21745	6.60133e-06
AT2G25530	AT2G25530	2.058	6.74601e-06
AT5G47200	RAB1A	0.920738	6.91053e-06
AT2G23630	sks16	2.23833	6.91489e-06
AT3G05685	AT3G05685	-1.76294	6.91986e-06
AT1G76670	AT1G76670	0.933477	6.91986e-06
AT1G53510	MPK18	-0.8217	6.91986e-06
AT3G52340	SPP2	1.51781	6.94945e-06
AT1G78510	SPS1	1.63452	6.94945e-06
AT1G12320	AT1G12320	2.49562	6.9515e-06
AT5G17890	DAR4	-0.769353	7.00738e-06
AT2G03780	AT2G03780	-1.54454	7.11568e-06
AT3G17380	AT3G17380	2.98328	7.12974e-06
AT1G47260	GAMMA CA2	0.998582	7.13092e-06
AT4G38350	AT4G38350	-0.79361	7.16536e-06
AT3G27940	LBD26	-1.93982	7.1996e-06
AT1G60860	AGD2	-0.883072	7.23351e-06
AT5G08495	AT5G08495	-1.71287	7.31562e-06
AT1G75710	AT1G75710	1.27727	7.37428e-06
AT3G24670	AT3G24670	0.901614	7.40871e-06
AT1G06670	NIH	-0.663016	7.42666e-06
AT3G03105	AT3G03105	2.96757	7.4401e-06
AT1G79520	AT1G79520	1.37765	7.61183e-06
AT5G26940	DPD1	1.84968	7.87315e-06
AT1G09490	AT1G09490	-1.38205	7.87315e-06
AT1G51650	AT1G51650	0.837153	7.99738e-06
AT4G27950	CRF4	-2.0043	8.01724e-06
AT1G29730	AT1G29730	2.52466	8.09095e-06
AT3G55410	AT3G55410	1.06541	8.16823e-06
AT5G13980	AT5G13980	-0.861707	8.3611e-06
AT3G04910	WNK1	-0.911178	8.3611e-06
AT1G70710	GH9B1	-1.04769	8.3611e-06
AT4G23500	AT4G23500	2.05725	8.51362e-06
AT5G06110	AT5G06110	-0.455307	8.5161e-06
AT3G52840	BGAL2	2.73653	8.80381e-06
AT5G52470	FIB1	-0.691216	8.91453e-06
AT4G28270	RMA2	2.04529	8.91453e-06
AT1G32860	AT1G32860	1.92501	8.91453e-06
AT1G13670	AT1G13670	1.67728	8.91453e-06
AT1G55210	AT1G55210	1.37084	9.35337e-06
AT3G26510	AT3G26510	-1.07146	9.54053e-06
AT4G02620	AT4G02620	1.06922	9.57666e-06
AT3G52300	ATPQ	0.756912	9.64599e-06
AT2G27400	AT2G27400	-1.41505	9.64599e-06
AT5G60400	AT5G60400	-1.70637	9.66284e-06
AT3G51720	AT3G51720	-1.31683	9.6827e-06
AT1G72250	AT1G72250	-2.06424	9.91376e-06
AT1G05320	AT1G05320	1.79878	9.97913e-06
AT2G21385	AT2G21385	-0.894497	1.00124e-05
AT3G11130	AT3G11130	0.600905	1.00836e-05
AT2G39705	RTFL8	-0.624794	1.02143e-05
AT1G06180	MYB13	-1.68557	1.03483e-05
AT1G55380	AT1G55380	-3.48854	1.04557e-05
AT5G12440	AT5G12440	-1.30769	1.0694e-05
AT2G45220	AT2G45220	0.829158	1.08521e-05
AT3G62040	AT3G62040	1.10991	1.08605e-05
AT4G12740	AT4G12740	-1.89984	1.08639e-05
AT2G28970	AT2G28970	1.64289	1.12349e-05
AT4G12420	SKU5	0.849491	1.13402e-05
AT5G40390	SIP1	1.99326	1.13829e-05
AT4G32940	GAMMA-VPE	1.10183	1.14174e-05
AT4G05631	AT4G05631	-1.12936	1.19584e-05
AT2G31970	RAD50	-0.667959	1.19919e-05
AT2G26650	KT1	1.41008	1.20216e-05
AT5G48240	AT5G48240	-1.07386	1.20767e-05
AT3G07260	AT3G07260	-3.45806	1.20767e-05
AT1G19270	DA1	1.21699	1.20809e-05
AT1G54510	NEK1	1.29861	1.21223e-05
AT4G30993	AT4G30993	-0.925292	1.22403e-05
AT5G61280	AT5G61280	2.2339	1.22739e-05
AT5G14440	AT5G14440	-0.749935	1.23556e-05
AT1G34317	AT1G34317	-0.97286	1.23577e-05
AT5G10560	AT5G10560	-1.21465	1.23836e-05
AT3G54910	AT3G54910	-1.89485	1.23836e-05
AT4G31910	BAT1	1.59419	1.24831e-05
AT4G28710	XIH	0.619424	1.25762e-05
AT1G54370	NHX5	-0.700671	1.26946e-05
AT4G26580	AT4G26580	2.49548	1.27123e-05
AT5G13580	ABCG6	1.81781	1.28245e-05
AT4G37540	LBD39	-1.01887	1.29684e-05
AT4G35100	PIP3	0.343569	1.32694e-05
AT2G18160	bZIP2	0.707067	1.34147e-05
AT4G31480	AT4G31480	1.01384	1.35209e-05
AT5G38150	PMI15	-1.17251	1.36665e-05
AT1G03610	AT1G03610	1.35105	1.36665e-05
AT1G02960	AT1G02960	-0.701772	1.36973e-05
AT3G12955	AT3G12955	2.29955	1.37495e-05
AT4G19450	AT4G19450	2.15431	1.39145e-05
AT2G15292	AT2G15292	-1.21061	1.39187e-05
AT3G59690	IQD13	2.19636	1.39855e-05
AT2G05710	ACO3	0.798612	1.39855e-05
AT5G03790	HB51	3.49719	1.39897e-05
AT5G19590	AT5G19590	0.986777	1.40496e-05
AT3G23870	AT3G23870	2.03874	1.4076e-05
AT5G61140	AT5G61140	-0.751344	1.42477e-05
AT5G15550	AT5G15550	-1.11838	1.44104e-05
AT1G60780	HAP13	0.69649	1.45254e-05
AT4G28706	AT4G28706	-1.07303	1.46611e-05
AT2G20750	EXPB1	1.40269	1.47286e-05
AT5G52640	HSP90.1	1.19752	1.48129e-05
AT1G51470	BGLU35	1.39428	1.51028e-05
AT5G15265	AT5G15265	1.50503	1.52389e-05
AT5G17670	AT5G17670	-0.967866	1.53073e-05
AT4G15340	PEN1	1.83132	1.53602e-05
AT1G73360	HDG11	-3.4473	1.53677e-05
AT5G44790	RAN1	1.09769	1.54223e-05
AT5G22040	AT5G22040	-1.20386	1.57653e-05
AT3G05490	RALFL22	0.562619	1.59843e-05
AT3G07420	NS2	1.54188	1.64025e-05
AT3G03070	AT3G03070	0.743044	1.64025e-05
AT5G26330	AT5G26330	1.80039	1.65675e-05
AT4G01070	GT72B1	1.25744	1.68351e-05
AT4G10840	KLCR1	0.801869	1.69392e-05
AT2G24150	HHP3	-1.53682	1.6946e-05
AT4G02940	AT4G02940	1.28371	1.70121e-05
AT5G61960	ML1	0.794061	1.70219e-05
AT5G55070	AT5G55070	0.92109	1.73708e-05
AT3G29250	SDR4	0.82351	1.75905e-05
AT5G25280	AT5G25280	-0.731381	1.75987e-05
AT3G22415	AT3G22415	2.97298	1.76212e-05
AT3G29360	UGD2	0.860461	1.76603e-05
AT5G57110	ACA8	1.29618	1.78259e-05
AT2G37480	AT2G37480	1.29033	1.79582e-05
AT1G77020	AT1G77020	1.79915	1.79838e-05
AT5G03610	AT5G03610	1.67254	1.85722e-05
AT1G16740	AT1G16740	1.06238	1.85936e-05
AT5G17330	GAD	0.837515	1.87408e-05
AT1G74020	SS2	1.32569	1.87969e-05
AT3G49430	SR34a	-0.760729	1.88963e-05
AT4G20320	AT4G20320	-1.28517	1.90344e-05
AT5G56350	AT5G56350	1.36562	1.93802e-05
AT3G55990	ESK1	1.9865	1.94105e-05
AT1G64390	GH9C2	1.56891	1.95419e-05
AT2G27100	SE	-0.621754	1.9611e-05
AT1G79790	FHY1	-1.16535	1.97923e-05
AT3G14362	RTFL10	2.23593	1.97956e-05
AT3G23630	IPT7	3.44638	1.99069e-05
AT5G59880	ADF3	0.579483	2.00273e-05
AT3G58620	TTL4	-1.04257	2.00668e-05
AT4G36190	AT4G36190	-1.14595	2.0079e-05
AT5G08560	AT5G08560	1.00907	2.01205e-05
AT1G06693	AT1G06693	-1.58141	2.03608e-05
AT4G40000	AT4G40000	-1.51202	2.08523e-05
AT5G04130	GYRB2	-1.44383	2.109e-05
AT5G65510	AIL7	-3.39336	2.13448e-05
AT3G18410	AT3G18410	0.851408	2.21491e-05
AT2G46950	CYP709B2	2.12607	2.23789e-05
AT3G22440	AT3G22440	1.04306	2.26801e-05
AT5G15230	GASA4	-0.466456	2.27693e-05
AT5G63920	TOP3A	-1.15305	2.29524e-05
AT2G45790	PMM	1.20956	2.30358e-05
AT3G14920	AT3G14920	2.00986	2.30545e-05
AT2G32300	UCC1	1.16787	2.31957e-05
AT2G42365	AT2G42365	-1.09525	2.34042e-05
AT1G60160	AT1G60160	-3.37228	2.36172e-05
AT5G65670	IAA9	0.575882	2.40159e-05
AT2G17710	AT2G17710	0.840132	2.42224e-05
AT1G16440	RSH3	1.73081	2.42748e-05
AT4G05320	UBQ10	0.406592	2.44659e-05
AT5G10965	AT5G10965	-1.03598	2.46059e-05
AT3G18230	AT3G18230	1.41045	2.48447e-05
AT5G43700	ATAUX2-11	1.56662	2.4846e-05
AT3G45700	AT3G45700	1.62387	2.49776e-05
AT2G27230	LHW	-1.06814	2.53402e-05
AT1G32740	AT1G32740	1.75132	2.54813e-05
AT1G75800	AT1G75800	0.6927	2.56321e-05
AT4G25420	GA20OX1	-3.40589	2.59489e-05
AT4G15830	AT4G15830	-2.32702	2.59489e-05
AT4G04620	ATG8B	1.09513	2.61761e-05
AT5G66160	RMR1	-0.787801	2.65972e-05
AT3G46280	AT3G46280	1.14763	2.70601e-05
AT4G05020	NDB2	1.1986	2.7235e-05
AT4G40090	AGP3	0.572971	2.73776e-05
AT4G20010	PTAC9	-1.76227	2.74255e-05
AT4G32440	AT4G32440	1.09321	2.7458e-05
AT5G40170	RLP54	-1.67431	2.78384e-05
AT5G10520	RBK1	1.45054	2.78384e-05
AT5G57400	AT5G57400	2.12776	2.89056e-05
AT5G23530	CXE18	2.35327	2.89603e-05
AT1G23360	MENG	-1.38506	2.91242e-05
AT4G28480	AT4G28480	1.29808	2.91796e-05
AT3G15720	AT3G15720	-1.82686	2.93851e-05
AT1G72180	AT1G72180	1.74348	2.96665e-05
AT4G32445	MIR419	1.93203	2.98121e-05
AT3G59320	AT3G59320	-0.693515	3.07686e-05
AT1G01160	GIF2	-0.665018	3.08577e-05
AT3G27770	AT3G27770	-1.0154	3.10328e-05
AT5G65460	KAC2	-0.978595	3.1191e-05
AT3G07860	AT3G07860	-1.32709	3.13282e-05
AT1G06980	AT1G06980	2.02306	3.13389e-05
AT5G05820	AT5G05820	1.73135	3.15589e-05
AT2G16660	AT2G16660	1.88207	3.17837e-05
AT3G11700	FLA18	1.09602	3.2046e-05
AT4G23400	PIP1;5	0.574012	3.23033e-05
AT3G50230	AT3G50230	-2.11301	3.24135e-05
AT3G44480	RPP1	-1.54368	3.24203e-05
AT3G25013	AT3G25013	-0.877325	3.25653e-05
AT2G30550	AT2G30550	1.51381	3.25718e-05
AT2G26980	CIPK3	-0.835612	3.25718e-05
AT1G15960	NRAMP6	2.81629	3.29886e-05
AT3G51290	AT3G51290	-1.94347	3.33435e-05
AT5G04020	AT5G04020	-0.764597	3.33477e-05
AT2G42320	AT2G42320	-2.34405	3.33477e-05
AT2G39190	ATATH8	-0.906755	3.3829e-05
AT4G01240	AT4G01240	2.9943	3.39293e-05
AT2G43470	AT2G43470	3.15027	3.41569e-05
AT3G15550	AT3G15550	-1.52071	3.46546e-05
AT1G11580	PMEPCRA	-0.753552	3.47777e-05
AT3G21770	AT3G21770	1.41627	3.48017e-05
AT1G47490	RBP47C	-0.902166	3.5267e-05
AT2G21880	RAB7A	1.04756	3.54966e-05
AT1G32230	RCD1	0.533861	3.56171e-05
AT1G32150	bZIP68	-0.997774	3.5674e-05
AT4G18030	AT4G18030	0.790861	3.57909e-05
AT3G27240	AT3G27240	0.921309	3.63076e-05
AT1G59980	ARL2	-1.22817	3.63076e-05
AT1G56130	AT1G56130	-1.94934	3.64308e-05
AT2G01080	AT2G01080	1.01921	3.6503e-05
AT2G02570	AT2G02570	-0.525122	3.65212e-05
AT1G10460	GLP7	1.99659	3.65968e-05
AT4G11210	AT4G11210	1.33601	3.67788e-05
AT5G62890	AT5G62890	0.82958	3.73331e-05
AT1G06687	AT1G06687	-1.63561	3.73365e-05
AT2G24170	AT2G24170	1.75425	3.74885e-05
AT5G10625	AT5G10625	2.06804	3.7538e-05
AT5G66850	MAPKKK5	1.41101	3.7794e-05
AT3G01750	AT3G01750	3.315	3.8075e-05
AT3G06420	ATG8H	0.929807	3.85149e-05
AT1G79480	AT1G79480	3.33166	3.87779e-05
AT5G16240	AT5G16240	2.52458	3.89102e-05
AT1G51965	ABO5	-1.82337	3.90444e-05
AT3G62300	DUF7	-1.4881	3.91777e-05
AT5G50200	WR3	1.3135	3.92353e-05
AT3G28210	PMZ	2.3117	3.92737e-05
AT5G10840	EMP1	1.15375	4.0274e-05
AT1G49470	AT1G49470	1.86638	4.084e-05
AT5G44280	RING1A	-0.933492	4.15636e-05
AT3G01840	LYK2	2.47872	4.20752e-05
AT3G22060	AT3G22060	2.34263	4.21658e-05
AT2G05440	GRP9	1.59631	4.21658e-05
AT1G08920	ESL1	1.27286	4.21969e-05
AT1G22300	GRF10	0.676718	4.27317e-05
AT5G21274	CAM6	0.872793	4.29937e-05
AT5G62700	TUB3	0.578773	4.33472e-05
AT2G08765	AT2G08765	-1.03268	4.33472e-05
AT1G20450	ERD10	0.679734	4.3775e-05
AT1G70280	AT1G70280	-1.95965	4.38711e-05
AT2G01460	AT2G01460	1.0223	4.3992e-05
AT5G15160	BNQ2	3.17696	4.45695e-05
AT2G41810	AT2G41810	1.54309	4.46773e-05
AT1G09590	AT1G09590	0.494598	4.47271e-05
AT5G63770	DGK2	1.01581	4.53508e-05
AT1G68930	AT1G68930	-2.58996	4.55237e-05
AT4G18593	AT4G18593	-1.04309	4.58749e-05
AT4G16630	AT4G16630	-0.657727	4.64711e-05
AT4G16380	AT4G16380	0.935652	4.66378e-05
AT5G45650	AT5G45650	1.89266	4.67732e-05
AT1G71400	RLP12	-1.34693	4.78719e-05
AT4G08230	AT4G08230	1.79867	4.82411e-05
AT5G27690	AT5G27690	2.46474	4.83514e-05
AT3G58730	AT3G58730	0.947578	4.84058e-05
AT2G21870	MGP1	0.682614	4.86994e-05
AT3G45070	AT3G45070	-0.80427	4.87601e-05
AT1G65820	AT1G65820	1.02256	4.87601e-05
AT1G11840	GLX1	0.988937	4.87601e-05
AT3G09925	AT3G09925	0.974472	4.90793e-05
AT3G28130	UMAMIT44	-2.07944	4.90803e-05
AT1G55550	AT1G55550	-3.309	4.92114e-05
AT1G14820	AT1G14820	1.99573	4.93457e-05
AT5G40870	UK/UPRT1	-1.24511	4.95008e-05
AT5G58750	AT5G58750	1.42556	4.97709e-05
AT1G78320	GSTU23	2.38266	4.97955e-05
AT4G09005	AT4G09005	3.30542	4.98006e-05
AT3G18060	AT3G18060	1.07016	4.9922e-05
AT1G22440	AT1G22440	-0.815381	5.00814e-05
AT3G51160	MUR1	0.912627	5.04578e-05
AT5G24070	AT5G24070	2.32667	5.07498e-05
AT5G39840	AT5G39840	-2.39907	5.12042e-05
AT4G04970	GSL1	-1.44024	5.12413e-05
AT5G39930	CLPS5	3.30231	5.15095e-05
AT1G17360	AT1G17360	1.45416	5.15633e-05
AT2G26670	TED4	1.38131	5.25022e-05
AT1G48280	AT1G48280	2.5303	5.28786e-05
AT2G17200	DSK2	0.703748	5.30945e-05
AT3G24170	GR1	0.796674	5.3232e-05
AT1G61970	AT1G61970	-1.65268	5.3232e-05
AT3G03660	WOX11	2.29994	5.44087e-05
AT5G39240	AT5G39240	1.48929	5.47776e-05
AT3G60250	CKB3	-0.854055	5.4906e-05
AT4G27120	AT4G27120	-0.723726	5.50909e-05
AT2G20515	AT2G20515	-0.911373	5.53107e-05
AT2G04160	AIR3	1.29727	5.54024e-05
AT2G26440	AT2G26440	-3.287	5.55754e-05
AT2G27370	CASP3	1.24175	5.62974e-05
AT4G30760	AT4G30760	-0.777326	5.64524e-05
AT1G63420	AT1G63420	1.35525	5.68258e-05
AT1G63310	AT1G63310	2.55381	5.73841e-05
AT2G39130	AT2G39130	-1.03088	5.75444e-05
AT4G11830	PLDGAMMA2	-0.640838	5.82533e-05
AT4G26880	AT4G26880	3.25411	5.89792e-05
AT5G05930	GC1	1.0766	6.01193e-05
AT1G77330	AT1G77330	0.712081	6.01193e-05
AT2G22795	AT2G22795	0.612192	6.01631e-05
AT1G12420	ACR8	1.84583	6.04265e-05
AT4G23710	VAG2	0.762823	6.06015e-05
AT1G78290	SNRK2-8	-1.41497	6.06015e-05
AT4G17215	AT4G17215	1.14926	6.07965e-05
AT1G68390	AT1G68390	2.39285	6.12188e-05
AT1G51200	AT1G51200	0.810762	6.12188e-05
AT1G36050	AT1G36050	0.92732	6.13852e-05
AT3G48100	RR5	0.785022	6.15666e-05
AT4G35790	PLDDELTA	0.866394	6.16128e-05
AT4G30420	UMAMIT34	-1.42022	6.24479e-05
AT1G49740	AT1G49740	1.67418	6.28178e-05
AT3G05890	RCI2B	0.687114	6.28786e-05
AT1G35460	FBH1	1.76366	6.32805e-05
AT1G10470	ARR4	0.927382	6.41698e-05
AT1G09560	GLP5	0.591637	6.47519e-05
AT1G24090	AT1G24090	-1.96606	6.53162e-05
AT5G59845	AT5G59845	3.19519	6.53369e-05
AT3G58720	AT3G58720	2.1861	6.56312e-05
AT2G38800	AT2G38800	0.879026	6.60885e-05
AT1G07110	F2KP	-1.04814	6.67687e-05
AT5G66360	DIM1B	-1.36783	6.70217e-05
AT4G31450	AT4G31450	0.846612	6.79819e-05
AT1G60610	AT1G60610	-1.23924	6.89588e-05
AT1G04180	YUC9	3.21149	6.91173e-05
AT1G18745	AT1G18745	-1.20766	6.95257e-05
AT4G40040	AT4G40040	0.414689	6.95646e-05
AT2G34250	AT2G34250	0.663735	6.95646e-05
AT1G07610	MT1C	0.693313	6.98367e-05
AT4G15810	AT4G15810	-2.74354	7.03065e-05
AT4G34450	AT4G34450	0.781962	7.0797e-05
AT2G42660	AT2G42660	-1.94138	7.08378e-05
AT2G28070	ABCG3	-1.10707	7.22699e-05
AT1G12840	DET3	0.618137	7.25425e-05
AT3G51860	CAX3	-1.69654	7.25583e-05
AT3G18780	ACT2	0.410416	7.26161e-05
AT5G62020	HSFB2A	1.5373	7.3534e-05
AT2G01670	NUDT17	-0.771077	7.46599e-05
AT5G61190	AT5G61190	1.04145	7.47169e-05
AT2G46910	AT2G46910	-1.50692	7.47961e-05
AT2G37870	AT2G37870	2.12994	7.55083e-05
AT2G43660	AT2G43660	-3.23687	7.67938e-05
AT5G49660	XIP1	2.92934	7.68842e-05
AT5G13830	AT5G13830	-1.20031	7.68842e-05
AT2G30490	C4H	0.772848	7.68842e-05
AT4G07455	AT4G07455	-0.942864	7.74984e-05
AT4G32330	AT4G32330	-0.658877	7.75674e-05
AT3G53990	AT3G53990	0.591138	7.75674e-05
AT3G05190	AT3G05190	-3.23535	7.80639e-05
AT1G70140	FH8	2.0885	8.01286e-05
AT2G41430	ERD15	-0.384974	8.12847e-05
AT3G13090	ABCC6	2.44062	8.16207e-05
AT1G54540	AT1G54540	2.1695	8.19412e-05
AT2G28200	AT2G28200	1.56726	8.21812e-05
AT4G19060	AT4G19060	-1.09169	8.25618e-05
AT2G24940	MAPR2	1.015	8.25618e-05
AT5G23450	LCBK1	0.896661	8.31705e-05
AT5G60030	AT5G60030	-0.624084	8.3959e-05
AT1G60200	AT1G60200	-0.585676	8.3959e-05
AT2G28450	AT2G28450	-1.09747	8.43841e-05
AT3G23175	AT3G23175	1.08648	8.44432e-05
AT3G22170	FHY3	-0.817641	8.44432e-05
AT5G24380	YSL2	1.39116	8.46051e-05
AT4G12650	AT4G12650	0.840689	8.48053e-05
AT1G15240	AT1G15240	-0.820636	8.52561e-05
AT3G15650	AT3G15650	2.20894	8.54961e-05
AT4G22270	MRB1	1.24694	8.63101e-05
AT2G41970	AT2G41970	1.7642	8.64741e-05
AT1G20440	COR47	0.674094	8.64938e-05
AT4G04340	AT4G04340	1.40144	8.65313e-05
AT4G14695	AT4G14695	-1.2165	8.65857e-05
AT1G33615	AT1G33615	-1.64913	8.74769e-05
AT5G13710	SMT1	-0.731924	8.80454e-05
AT5G40910	AT5G40910	-1.0156	8.836e-05
AT4G20050	QRT3	3.19878	8.8544e-05
AT1G13000	AT1G13000	1.06397	8.8544e-05
AT1G58070	AT1G58070	2.03326	8.89044e-05
AT5G61420	MYB28	2.9854	8.90425e-05
AT5G65925	AT5G65925	-1.03741	9.02232e-05
AT3G63400	AT3G63400	-0.770126	9.02882e-05
AT1G08160	AT1G08160	2.39984	9.05298e-05
AT4G32020	AT4G32020	0.521997	9.08563e-05
AT4G17890	AGD8	1.09182	9.08745e-05
AT3G49290	ABIL2	-1.45098	9.0899e-05
AT5G08590	SNRK2.1	0.879178	9.15924e-05
AT1G30110	NUDX25	0.782924	9.15924e-05
AT4G19200	AT4G19200	1.79336	9.18433e-05
AT3G59750	AT3G59750	-1.30027	9.29774e-05
AT5G23400	AT5G23400	1.71884	9.37848e-05
AT1G48600	PMEAMT	0.84747	9.53247e-05
AT3G52590	UBQ1	0.342192	9.59907e-05
AT1G31710	AT1G31710	1.18528	9.61205e-05
AT5G27240	AT5G27240	-1.78722	9.62423e-05
AT1G50010	TUA2	0.447821	9.63221e-05
AT4G27050	AT4G27050	-1.23805	9.79764e-05
AT3G61590	HWS	2.07094	9.85599e-05
AT5G25890	IAA28	0.757903	9.85962e-05
AT3G24240	AT3G24240	-0.800994	0.000100091
AT2G33435	AT2G33435	-0.571313	0.000100105
AT1G21750	PDIL1-1	0.715651	0.000100153
AT1G24170	LGT9	1.47102	0.000100527
AT5G10350	AT5G10350	-0.458837	0.00010112
AT1G67340	AT1G67340	0.885692	0.000101462
AT1G75500	WAT1	0.952485	0.000102695
AT1G03590	AT1G03590	-0.964634	0.000104442
AT2G40650	AT2G40650	-0.748326	0.000105325
AT1G08190	VPS41	0.792411	0.000105325
AT1G68740	PHO1;H1	2.10354	0.000105522
AT5G51520	AT5G51520	2.24438	0.000106406
AT5G35190	EXT13	1.12496	0.000109528
AT2G32930	ZFN2	2.69326	0.000109528
AT4G21105	AT4G21105	0.926951	0.000111429
AT2G46850	AT2G46850	2.03434	0.000111551
AT4G21400	CRK28	-2.27094	0.000111755
AT5G39320	UDG4	0.600976	0.000113263
AT3G19370	AT3G19370	1.11711	0.000113263
AT1G72840	AT1G72840	-1.62042	0.000113263
AT5G61790	CNX1	0.619751	0.000114119
AT4G00430	PIP1;4	0.713994	0.000114154
AT5G26610	AT5G26610	-0.806653	0.000114243
AT3G14790	RHM3	1.25368	0.000115304
AT5G05890	AT5G05890	-0.979399	0.000116205
AT1G67980	CCOAMT	-3.16915	0.000116205
AT4G12840	AT4G12840	1.25645	0.00011723
AT2G39090	APC7	-0.666353	0.000117501
AT1G72020	AT1G72020	0.685377	0.000117501
AT2G36530	LOS2	0.397517	0.000118018
AT1G60900	AT1G60900	-0.56705	0.000118018
AT3G08000	AT3G08000	-1.88765	0.000118709
AT5G13900	AT5G13900	1.5485	0.0001226
AT1G06720	AT1G06720	-0.894401	0.000124143
AT2G25605	AT2G25605	-1.13788	0.00012459
AT3G17810	PYD1	0.870085	0.000124803
AT1G50430	DWF5	-0.648726	0.000126149
AT4G20890	TUB9	0.890883	0.000126493
AT1G20540	AT1G20540	-1.10106	0.000126918
AT4G35630	PSAT	1.05662	0.000127835
AT5G62180	CXE20	1.31914	0.000128021
AT3G54320	WRI1	-1.46353	0.000128637
AT5G08060	AT5G08060	0.956872	0.000129126
AT4G30290	XTH19	1.37074	0.000129164
AT2G25060	ENODL14	-1.16425	0.000132498
AT3G07470	AT3G07470	1.12756	0.000133258
AT3G23410	FAO3	2.49777	0.000133817
AT4G38410	AT4G38410	-3.13017	0.0001344
AT1G10120	AT1G10120	-0.796146	0.000135047
AT4G03415	PP2C52	-1.72139	0.000136308
AT3G24180	AT3G24180	-0.61778	0.00013668
AT5G07820	AT5G07820	-1.11009	0.00013828
AT1G68070	AT1G68070	-1.2295	0.000139274
AT1G29050	TBL38	1.65289	0.000139447
AT3G44540	FAR4	2.06221	0.000139807
AT2G43700	AT2G43700	-3.0878	0.000141092
AT2G24980	EXT6	1.3837	0.000141815
AT5G35770	SAP	-3.02755	0.000142613
AT1G79110	BRG2	1.69598	0.000143458
AT4G28500	NAC073	3.10717	0.000143505
AT1G74460	AT1G74460	1.64459	0.000143562
AT1G11460	UMAMIT26	3.023	0.000143562
AT1G79330	MC5	2.18056	0.000143792
AT5G42700	AT5G42700	-1.63267	0.000144193
AT3G20670	HTA13	-1.42409	0.000144193
AT2G39280	AT2G39280	-0.766907	0.000146403
AT1G10820	AT1G10820	1.32689	0.000147067
AT5G20280	SPS1F	1.52421	0.000147213
AT5G65080	MAF5	3.02262	0.000148955
AT1G01470	LEA14	1.71851	0.000150516
AT5G14150	AT5G14150	1.34127	0.000150721
AT5G61310	AT5G61310	-1.26663	0.000154036
AT4G13235	EDA21	1.72233	0.000154431
AT2G27550	ATC	2.1912	0.000156173
AT2G45820	AT2G45820	0.848846	0.000156187
AT1G66800	AT1G66800	1.05863	0.000158287
AT4G01390	AT4G01390	2.85401	0.000158744
AT1G14400	UBC1	0.880043	0.000158921
AT1G20480	AT1G20480	-1.60236	0.000159671
AT5G66290	AT5G66290	-0.963524	0.000161783
AT2G14890	AGP9	0.663061	0.000162845
AT1G78700	BEH4	-1.20284	0.000164341
AT4G28190	ULT1	-1.37413	0.000165504
AT4G35390	AGF1	1.6684	0.000166055
AT3G55420	AT3G55420	1.68485	0.000166109
AT3G55910	AT3G55910	1.87688	0.00016625
AT3G16440	MLP-300B	0.769359	0.000166445
AT4G30690	AT4G30690	-0.878775	0.000166554
AT5G26270	AT5G26270	1.26517	0.000166798
AT4G21960	PRXR1	0.440102	0.000167907
AT3G07480	AT3G07480	0.62372	0.000167952
AT3G02030	AT3G02030	-1.57103	0.000171081
AT4G02850	AT4G02850	2.71499	0.000171244
AT5G38610	AT5G38610	2.01639	0.000172275
AT4G00690	ULP1B	-1.48556	0.000173018
AT1G80120	AT1G80120	2.25493	0.000173018
AT4G21980	APG8A	1.46088	0.000173701
AT3G23030	IAA2	1.38176	0.000173701
AT5G17440	AT5G17440	-0.916413	0.000174053
AT4G09012	AT4G09012	-1.52596	0.000175031
AT1G61310	AT1G61310	-1.67679	0.000176044
AT1G74453	AT1G74453	-0.931847	0.000176466
AT5G66390	AT5G66390	0.895142	0.000176472
AT5G28290	NEK3	-1.37471	0.000176472
AT1G11545	XTH8	0.727571	0.000178119
AT5G37780	CAM1	0.677595	0.0001819
AT1G72430	AT1G72430	1.37556	0.000182566
AT1G08310	AT1G08310	1.62207	0.000183025
AT3G19440	AT3G19440	-1.74259	0.00018308
AT3G60910	AT3G60910	-0.84789	0.000183491
AT3G06700	AT3G06700	0.491432	0.000183655
AT3G46210	AT3G46210	-1.4648	0.000184054
AT2G01600	AT2G01600	0.731881	0.000184332
AT2G43590	AT2G43590	2.49603	0.000185616
AT5G01750	AT5G01750	1.01142	0.000186869
AT4G15570	MAA3	-1.15875	0.000186869
AT1G44180	AT1G44180	3.08848	0.000187582
AT3G20010	AT3G20010	-1.09335	0.000188708
AT5G11540	GulLO3	2.14123	0.00018876
AT1G01610	GPAT4	1.49634	0.000190249
AT4G08035	AT4G08035	-0.754565	0.000190765
AT3G07610	IBM1	-1.40161	0.000191304
AT2G18220	AT2G18220	-1.08072	0.000191304
AT1G75730	AT1G75730	1.78074	0.000192336
AT4G12560	CPR1	-0.948329	0.000192559
AT5G52790	AT5G52790	1.23728	0.000199166
AT3G33520	ARP6	-0.995932	0.000199738
AT2G32280	AT2G32280	-1.49035	0.000201028
AT5G24260	AT5G24260	-0.85871	0.000201428
AT1G17745	PGDH	1.01932	0.000203385
AT4G34110	PAB2	0.422722	0.000204032
AT5G15350	ENODL17	0.821606	0.000204741
AT3G16690	SWEET16	-1.12889	0.00020479
AT5G24890	AT5G24890	-1.03058	0.000204973
AT2G48120	PAC	-1.12675	0.000205733
AT4G01450	UMAMIT30	1.3034	0.000208292
AT1G48175	emb2191	-0.991404	0.000208879
AT1G07590	AT1G07590	1.0107	0.000210076
AT2G34360	AT2G34360	3.01955	0.000210088
AT1G18140	LAC1	2.07686	0.000210216
AT5G35680	AT5G35680	1.22002	0.000213319
AT1G50410	AT1G50410	-0.909185	0.000213789
AT2G41190	AT2G41190	-1.32292	0.000214862
AT5G49610	AT5G49610	-1.32818	0.000215598
AT2G04865	AT2G04865	-1.25138	0.000216584
AT2G01905	CYCJ18	-1.60346	0.000218101
AT5G18230	AT5G18230	-0.650749	0.000220035
AT2G20760	AT2G20760	0.56862	0.000220116
AT2G46220	AT2G46220	-1.35807	0.000220569
AT1G77580	AT1G77580	-1.15325	0.000220569
AT4G12270	AT4G12270	-1.59577	0.000222049
AT1G17340	AT1G17340	1.38242	0.000226895
AT5G25370	PLDALPHA3	2.95986	0.000229104
AT1G69325	AT1G69325	2.727	0.000229767
AT3G29180	AT3G29180	0.786913	0.000232192
AT1G04040	AT1G04040	0.853	0.000232867
AT4G31980	AT4G31980	-0.906893	0.000233259
AT1G64253	AT1G64253	-3.04562	0.00023453
AT3G01680	SEOR1	1.83367	0.000234623
AT5G19870	AT5G19870	3.0299	0.000237331
AT2G04540	AT2G04540	-1.30196	0.000239051
AT1G80440	AT1G80440	-1.40585	0.000239392
AT1G22430	AT1G22430	-1.59825	0.000240977
AT2G21160	AT2G21160	0.718664	0.000243668
AT1G62990	KNAT7	1.64199	0.000243668
AT5G26751	SK 11	0.875192	0.000243853
AT3G59090	Cand3	-1.07382	0.000243853
AT3G27390	AT3G27390	0.733777	0.000243853
AT3G16430	JAL31	0.894405	0.000243853
AT5G41790	CIP1	-0.623359	0.000246853
AT2G25964	AT2G25964	-1.07847	0.000251361
AT5G37850	SOS4	-1.14045	0.000257245
AT5G65860	AT5G65860	-1.50893	0.000258048
AT1G01320	AT1G01320	-1.00741	0.000258137
AT4G33150	AT4G33150	-0.382914	0.000259762
AT4G36940	NAPRT1	-1.36933	0.000260976
AT1G07407	AT1G07407	3.01827	0.000263804
AT2G16500	ADC1	1.11187	0.000264088
AT2G45470	FLA8	1.01536	0.000264106
AT1G27530	AT1G27530	0.769996	0.000264106
AT3G09080	AT3G09080	-2.04197	0.000264246
AT3G50920	LPPepsilon1	-0.904169	0.000265201
AT5G64400	AT5G64400	0.535359	0.000265884
AT1G71940	AT1G71940	1.41899	0.000267245
AT5G47390	AT5G47390	-1.2391	0.000268641
AT3G28040	AT3G28040	-1.70501	0.000272369
AT1G77530	AT1G77530	2.53094	0.000274914
AT5G14510	AT5G14510	2.99867	0.000275158
AT5G40320	AT5G40320	-1.46005	0.000275413
AT4G35785	AT4G35785	-0.371133	0.000276151
AT2G37110	AT2G37110	1.13743	0.000277365
AT1G04490	AT1G04490	2.85836	0.000277459
AT1G67870	AT1G67870	1.85571	0.000278723
AT5G44980	AT5G44980	-2.99809	0.000280522
AT1G53210	AT1G53210	1.02642	0.000282915
AT5G05230	AT5G05230	1.05612	0.000284611
AT2G01120	ORC4	-1.80273	0.000286603
AT3G57540	AT3G57540	-1.23852	0.000286903
AT1G23530	AT1G23530	2.27951	0.000289466
AT5G24750	AT5G24750	-1.42664	0.000292657
AT3G27960	KLCR2	1.18419	0.000296388
AT2G21188	AT2G21188	2.39131	0.000296703
AT3G19450	ATCAD4	0.685025	0.000299553
AT5G56270	WRKY2	2.73007	0.000300307
AT1G76080	CDSP32	-2.98941	0.000300539
AT3G20450	AT3G20450	2.47437	0.0003019
AT3G02760	AT3G02760	-0.659582	0.0003019
AT5G60930	AT5G60930	-1.05188	0.000302125
AT3G52390	AT3G52390	-1.36154	0.000302125
AT1G70180	AT1G70180	-0.838197	0.000302125
AT1G61580	RPL3B	-0.572769	0.000303807
AT3G14770	SWEET2	1.35949	0.000307205
AT3G54970	AT3G54970	-1.05701	0.000308415
AT2G27930	AT2G27930	2.036	0.000312615
AT2G27010	CYP705A9	-0.795517	0.000313733
AT4G20260	PCAP1	0.48785	0.000315994
AT2G27040	AGO4	-0.896298	0.000315994
AT5G66230	AT5G66230	-1.53081	0.000316448
AT1G61040	VIP5	-0.86127	0.000317538
AT1G18150	ATMPK8	1.07998	0.000317842
AT5G37210	AT5G37210	2.58406	0.000318483
AT5G49700	AT5G49700	2.02357	0.000319257
AT3G44765	AT3G44765	2.71872	0.000319257
AT3G03160	AT3G03160	0.594307	0.000320527
AT2G32720	CB5-B	0.855562	0.000321025
AT2G17525	AT2G17525	-1.67321	0.000321025
AT5G03460	AT5G03460	0.955378	0.000321488
AT5G08130	BIM1	0.72442	0.000322423
AT3G16750	AT3G16750	-1.42788	0.000326966
AT1G72852	AT1G72852	-2.75338	0.000328523
AT3G45160	AT3G45160	1.57702	0.000329126
AT5G04080	AT5G04080	1.73516	0.000329601
AT4G21560	VPS28-1	-0.801611	0.000335221
AT1G05660	AT1G05660	1.43468	0.000335723
AT3G42050	AT3G42050	0.893595	0.000335947
AT4G30960	SIP3	0.733163	0.000337279
AT4G12880	ENODL19	0.905349	0.000337799
AT1G65310	XTH17	1.51098	0.000338479
AT2G27770	AT2G27770	2.34204	0.000339634
AT1G11080	scpl31	1.98272	0.00034041
AT1G62300	WRKY6	1.01358	0.000340963
AT1G17850	AT1G17850	-0.846071	0.000341758
AT5G27710	AT5G27710	1.69641	0.000342294
AT5G63760	ARI15	-1.07391	0.00034287
AT5G26980	SYP41	-0.873197	0.000343583
AT3G07010	AT3G07010	-0.649066	0.000343887
AT3G05880	RCI2A	0.591306	0.000343887
AT5G61820	AT5G61820	0.83783	0.00034616
AT5G25580	AT5G25580	-1.11558	0.000356138
AT3G62830	AUD1	0.628689	0.000358155
AT5G16410	AT5G16410	-2.97313	0.000360525
AT1G18265	AT1G18265	2.20951	0.000363483
AT4G35380	AT4G35380	1.07634	0.000365667
AT5G50010	AT5G50010	1.46781	0.000369625
AT3G62420	BZIP53	0.867454	0.000372287
AT5G62950	AT5G62950	-0.898381	0.000374522
AT3G59210	AT3G59210	0.752883	0.000379338
AT5G53580	PLR1	1.76641	0.000382053
AT3G08760	ATSIK	-0.803933	0.000385039
AT2G23096	P4H13	2.94816	0.000385255
AT5G64530	XND1	-2.89605	0.000386624
AT5G48620	AT5G48620	-1.32491	0.000387939
AT1G22490	AT1G22490	-2.84704	0.000390207
AT1G24100	UGT74B1	-1.01222	0.000393038
AT1G03960	AT1G03960	-1.08745	0.00039622
AT3G55360	CER10	1.26313	0.000400605
AT5G62920	ARR6	1.21969	0.000401499
AT2G22630	AGL17	-1.2452	0.000402444
AT2G38695	AT2G38695	-1.49741	0.000402593
AT5G53940	AT5G53940	-1.21247	0.000405156
AT3G11630	AT3G11630	0.893739	0.000405156
AT4G25500	RS40	-0.573207	0.000406848
AT5G37500	GORK	1.60762	0.000408227
AT2G29140	PUM3	-0.630388	0.000412372
AT2G36950	AT2G36950	0.589519	0.000414746
AT3G54220	SCR	-0.995913	0.000417686
AT5G47180	AT5G47180	1.14639	0.000417854
AT1G18720	AT1G18720	1.41563	0.000417959
AT4G23420	AT4G23420	1.05319	0.000418597
AT4G34920	AT4G34920	1.5306	0.000420278
AT2G43090	AT2G43090	0.945206	0.000420278
AT5G26622	AT5G26622	-1.10603	0.000422761
AT5G07285	AT5G07285	-1.45779	0.000422827
AT2G46330	AGP16	-0.657377	0.000423139
AT3G16340	ABCG29	0.932465	0.000423903
AT2G47000	ABCB4	0.652872	0.000424339
AT2G40890	CYP98A3	1.28643	0.000425713
AT1G09415	NIMIN-3	-1.58559	0.000429049
AT5G49555	AT5G49555	-0.974984	0.000429832
AT1G26730	AT1G26730	2.33627	0.000433171
AT2G38640	AT2G38640	1.03324	0.000435863
AT4G11640	SR	-1.46899	0.000436092
AT5G16510	RGP5	1.03627	0.000445761
AT3G13410	AT3G13410	0.646174	0.000448576
AT2G03830	RGF8	-0.989694	0.000448576
AT3G08610	AT3G08610	0.931377	0.000456268
AT3G14560	AT3G14560	1.68849	0.000457106
AT5G36160	AT5G36160	-1.02496	0.000460536
AT5G08515	AT5G08515	-1.60723	0.000460536
AT1G69070	AT1G69070	-0.756063	0.000460673
AT1G12040	LRX1	1.48439	0.000466696
AT4G37520	AT4G37520	-0.568493	0.0004698
AT3G11600	AT3G11600	1.26553	0.000473439
AT1G05870	AT1G05870	-0.76312	0.000475603
AT4G14130	XTH15	1.22981	0.000477613
AT5G17270	AT5G17270	-1.24125	0.000479505
AT1G44910	PRP40A	-0.957872	0.000483188
AT1G18470	AT1G18470	0.945068	0.00048347
AT3G05030	NHX2	1.30421	0.000484149
AT1G33490	AT1G33490	-1.93484	0.000484292
AT2G20990	SYTA	0.631352	0.000496118
AT5G67400	RHS19	0.878415	0.000496667
AT1G72030	AT1G72030	-2.897	0.000499572
AT2G02710	PLPB	-1.0879	0.00050282
AT4G29210	GGT4	-0.832289	0.000503098
AT4G22920	NYE1	2.7059	0.00050462
AT3G27830	RPL12-A	-0.822068	0.000511025
AT4G25010	SWEET14	2.90482	0.000513333
AT3G21670	AT3G21670	-1.79328	0.000518459
AT5G61500	ATG3	0.787577	0.000521816
AT2G16510	AT2G16510	0.763503	0.00052665
AT2G48140	EDA4	0.838662	0.000528028
AT1G22930	AT1G22930	0.880902	0.000531559
AT3G63510	AT3G63510	-1.15395	0.00053265
AT1G56010	NAC1	-0.717828	0.000532816
AT3G01310	AT3G01310	-1.0122	0.000534771
AT2G01720	AT2G01720	0.739652	0.000535044
AT1G77700	AT1G77700	2.70461	0.000538303
AT1G70690	HWI1	-0.991472	0.000542657
AT1G67300	AT1G67300	0.655632	0.000544458
AT5G22660	AT5G22660	1.88697	0.00054459
AT1G05160	CYP88A3	-1.55361	0.000549206
AT2G36740	SWC2	-0.621384	0.000550297
AT2G21590	APL4	2.56204	0.000551431
AT2G22170	PLAT2	0.887083	0.000552668
AT5G11620	AT5G11620	2.89128	0.000553353
AT1G60710	ATB2	0.967401	0.000555313
AT1G06640	AT1G06640	0.439394	0.000555382
AT2G36250	FTSZ2-1	-1.60733	0.000556315
AT1G34340	AT1G34340	-1.25018	0.00055756
AT2G33385	arpc2b	2.78774	0.00055889
AT1G69760	AT1G69760	-0.696617	0.000559363
AT1G79630	AT1G79630	-1.22611	0.000562079
AT1G44110	CYCA1;1	-1.77883	0.000562737
AT5G24630	BIN4	-0.959937	0.000563428
AT1G07280	AT1G07280	1.65947	0.000565827
AT3G14530	AT3G14530	1.33583	0.000567228
AT3G08680	AT3G08680	0.851929	0.000567764
AT2G32920	PDIL2-3	0.801784	0.000570112
AT5G02040	PRA1.A1	0.973593	0.000571677
AT1G62050	AT1G62050	1.64909	0.000571677
AT4G15270	AT4G15270	2.64311	0.000571948
AT4G38740	ROC1	0.639408	0.000572757
AT5G55180	AT5G55180	-1.32437	0.000573506
AT3G10310	AT3G10310	-1.68019	0.000578141
AT1G79150	AT1G79150	-0.629399	0.000579951
AT3G21215	AT3G21215	-0.543128	0.000579981
AT2G45810	AT2G45810	-0.823104	0.000581925
AT5G66310	AT5G66310	1.03486	0.000585555
AT3G49000	AT3G49000	-1.01628	0.000587157
AT2G22930	AT2G22930	-1.45641	0.000589104
AT5G02090	AT5G02090	0.922274	0.00059157
AT5G45020	AT5G45020	1.65154	0.000592344
AT1G30460	CPSF30	-1.07437	0.000592623
AT5G64350	FKBP12	0.798447	0.000594046
AT2G37150	AT2G37150	0.849559	0.000595409
AT2G31083	CLE5	1.87513	0.000595409
AT3G43270	AT3G43270	2.07925	0.00059541
AT1G57990	PUP18	1.34288	0.000595567
AT4G30310	AT4G30310	-0.743165	0.000599093
AT1G26880	AT1G26880	0.492946	0.000602642
AT1G12990	AT1G12990	1.35396	0.000602642
AT3G55340	PHIP1	-0.688613	0.0006033
AT3G52450	PUB22	1.89253	0.000603982
AT1G48360	AT1G48360	-1.04142	0.000607969
AT1G19520	NFD5	1.22033	0.000612231
AT4G16765	AT4G16765	-1.40678	0.000615183
AT3G56570	AT3G56570	-1.26668	0.000615183
AT3G07070	AT3G07070	1.4894	0.000615183
AT2G44940	AT2G44940	2.00471	0.000615183
AT1G23080	PIN7	1.4103	0.000615854
AT4G13615	AT4G13615	0.726367	0.000616063
AT3G57020	AT3G57020	0.655698	0.000616279
AT5G43920	AT5G43920	-1.471	0.000621646
AT5G01910	AT5G01910	-1.74198	0.000622219
AT3G14840	AT3G14840	-0.688207	0.000623364
AT5G03830	AT5G03830	-1.29232	0.000623557
AT5G06800	AT5G06800	-0.893539	0.000626914
AT2G40190	LEW3	-1.06204	0.000628237
AT3G03780	MS2	1.22256	0.000628707
AT3G16350	AT3G16350	-1.10051	0.00062883
AT1G35580	CINV1	-0.456564	0.000632183
AT5G40510	AT5G40510	1.19555	0.000637912
AT4G27490	RRP41L	-1.70207	0.000640702
AT5G46890	AT5G46890	0.597091	0.00064215
AT3G08580	AAC1	0.346812	0.000650815
AT1G50440	AT1G50440	-1.01151	0.000659746
AT3G11930	AT3G11930	1.29051	0.000661458
AT5G15320	AT5G15320	0.816653	0.00066458
AT3G50560	AT3G50560	-2.85606	0.00066458
AT1G76790	IGMT5	-0.520844	0.000666583
AT5G13960	SUVH4	-1.0625	0.000668516
AT3G26550	AT3G26550	-1.27391	0.000670506
AT2G16940	AT2G16940	-0.400775	0.000670506
AT4G39540	SK2	-1.02313	0.000672318
AT3G04080	APY1	1.38696	0.000673813
AT5G20960	AO1	0.42821	0.000674646
[truncated: 30,550 more rows]
