# Supplementary material for: Deciphering the molecular logic of WOX5 function in the root stem cell organizer
Source: EMBO J. 2024 Nov 18;44(1):281–303. doi: 10.1038/s44318-024-00302-2 (PMC11696986; doi:10.1038/s44318-024-00302-2)
Supplement: Supplementary file 21 — Source data Fig. 3 [file 44318_2024_302_MOESM21_ESM.zip]

Archive with 2 entries (1 files):
- Figure 3/Figure 3A source data.xlsx
- Figure 3/
