# Supplementary material for: Deciphering the molecular logic of WOX5 function in the root stem cell organizer
Source: EMBO J. 2024 Nov 18;44(1):281–303. doi: 10.1038/s44318-024-00302-2 (PMC11696986; doi:10.1038/s44318-024-00302-2)
Supplement: Supplementary file 21 — Source data Fig. 3 [file 44318_2024_302_MOESM21_ESM.zip › Figure 3/Figure 3A source data.xlsx]

## Sheet: wox5_QC vs WT_QC
Source data assigned to Figure 3A. The Volcano Plot (wox5-1_QC vs WT_QC) was generated using the Galaxy server, incorporating all genes detected by RNA-seq. A cutoff of P-adj < 0.05 was applied to highlight the significantly differentially expressed genes
GeneID	Gene name	log2(FC)	P-adj
AT3G30720	QQS	-4.24715	0
AT2G01530	MLP329	-1.63906	3.07995e-54
AT1G28130	GH3.17	-1.91329	6.94352e-46
AT5G48010	THAS1	-2.15571	6.58199e-45
AT3G61430	PIP1A	-1.00084	3.15496e-44
AT3G45070	AT3G45070	-1.96667	4.62967e-42
AT5G36180	scpl1	-1.31424	2.78467e-37
AT3G09260	PYK10	-1.03107	3.44421e-37
AT3G22890	APS1	1.03272	1.09047e-32
AT3G21890	BBX31	-3.41929	1.30686e-31
AT3G26440	AT3G26440	-1.59935	4.80766e-31
AT4G23670	AT4G23670	-1.9424	3.23464e-30
AT1G08930	ERD6	1.24454	1.11077e-29
AT4G26220	AT4G26220	-1.40837	3.61918e-27
AT3G26520	TIP2	-1.36703	4.33681e-27
AT3G47340	ASN1	1.25635	5.46131e-27
AT1G62770	AT1G62770	1.59533	9.53636e-27
AT2G37170	PIP2B	-1.14865	2.02573e-26
AT3G22460	OASA2	-1.01066	2.60648e-25
AT3G16420	PBP1	-1.06827	3.86479e-25
AT1G13080	CYP71B2	-1.84649	6.07676e-24
AT1G65370	AT1G65370	0.966163	1.13535e-23
AT1G25275	AT1G25275	1.67174	1.62238e-23
AT1G66725	MIR163	-1.75688	1.62238e-23
AT3G28550	AT3G28550	-1.30279	4.32981e-23
AT3G16460	JAL34	-0.817902	1.05416e-21
AT3G15950	NAI2	-0.893372	4.3579e-21
AT5G26260	AT5G26260	-1.02162	4.70075e-21
AT5G47450	TIP2;3	-1.0674	4.74508e-21
AT2G41100	TCH3	2.59558	5.63825e-21
AT5G41080	GDPD2	0.487511	6.91874e-21
AT2G21660	GRP7	0.759698	9.22119e-21
AT2G45960	PIP1B	-0.701341	1.72504e-20
AT5G53900	AT5G53900	1.01394	2.198e-20
AT2G22470	AGP2	-1.41875	1.7029e-19
AT1G75750	GASA1	-0.92188	3.05949e-19
AT3G21260	GLTP3	-1.60071	3.05949e-19
AT2G17500	AT2G17500	-0.901178	7.18037e-19
AT5G56010	HSP81-3	-0.81092	7.62051e-19
AT5G60660	PIP2;4	-1.03679	1.92133e-18
AT5G42590	CYP71A16	-1.3548	2.96608e-18
AT5G40890	CLC-A	-1.3471	5.7248e-18
AT1G12110	NRT1.1	-2.04762	7.11738e-18
AT5G20250	DIN10	0.515431	8.39854e-18
AT4G28703	AT4G28703	1.16736	1.09686e-17
AT2G25900	ATCTH	0.624862	1.20222e-17
AT4G37070	PLP1	-1.20928	1.20222e-17
AT5G48000	CYP708A2	-1.45378	1.20222e-17
AT5G11090	AT5G11090	-1.15677	1.46987e-17
AT5G67430	AT5G67430	-1.79365	1.60769e-17
AT5G38030	AT5G38030	-2.07671	1.79121e-17
AT1G15330	AT1G15330	1.71645	2.50203e-17
AT1G55990	AT1G55990	-1.49828	4.71825e-17
AT5G56870	BGAL4	-1.41628	5.36885e-17
AT1G43670	FBP	1.03588	7.6733e-17
AT3G29250	SDR4	-1.3216	1.37137e-16
AT3G45710	AT3G45710	-1.83876	1.70373e-16
AT1G23720	AT1G23720	-1.37706	1.92017e-16
AT4G23400	PIP1;5	-0.847967	3.23585e-16
AT1G45015	AT1G45015	-1.62438	3.50341e-16
AT2G47730	GSTF8	-0.861794	4.95802e-16
AT4G17340	TIP2;2	-0.862537	1.23945e-15
AT5G25890	IAA28	-1.24648	1.65258e-15
AT1G28330	DYL1	0.671231	2.63581e-15
AT3G53420	PIP2A	-0.834839	2.69449e-15
AT1G13530	AT1G13530	1.6918	3.29517e-15
AT1G20450	ERD10	-1.6614	4.0591e-15
AT3G16400	NSP1	-1.30064	4.28117e-15
AT5G03860	MLS	0.931508	5.89587e-15
AT5G15970	KIN2	-1.66386	1.14391e-14
AT1G43160	RAP2.6	-1.55765	1.70921e-14
AT5G24530	DMR6	-1.4368	1.87455e-14
AT2G25450	AT2G25450	-1.01318	2.07199e-14
AT1G66280	BGLU22	-0.770021	2.18352e-14
AT2G36380	ABCG34	-1.12988	3.20979e-14
AT3G44300	NIT2	0.967193	3.48673e-14
AT1G61810	BGLU45	-1.7487	5.33183e-14
AT5G27350	SFP1	-1.6601	5.68029e-14
AT4G10380	NIP5;1	-1.20941	6.89606e-14
AT4G39660	AGT2	0.757537	7.63306e-14
AT3G09940	MDHAR	0.869615	1.10272e-13
AT5G62480	GSTU9	-1.45348	1.33004e-13
AT5G56980	AT5G56980	-1.44918	1.4357e-13
AT1G08320	TGA9	-1.3313	2.31172e-13
AT5G44610	MAP18	-1.11594	2.37347e-13
AT5G59780	MYB59	-1.03264	2.41318e-13
AT2G19800	MIOX2	0.540848	2.58237e-13
AT1G22530	PATL2	-1.10292	2.63332e-13
AT1G78570	RHM1	-1.01063	2.82015e-13
AT3G44990	XTH31	-1.9301	3.05386e-13
AT3G06450	AT3G06450	1.09625	3.10097e-13
AT4G20260	PCAP1	-0.991792	3.45577e-13
AT2G22970	SCPL11	-1.10969	4.49581e-13
AT3G26100	AT3G26100	-0.713422	4.71552e-13
AT1G70690	HWI1	-1.71182	5.49828e-13
AT2G29330	TRI	1.41597	6.40456e-13
AT5G08240	AT5G08240	-1.40659	6.62448e-13
AT3G54580	AT3G54580	-1.20969	8.32545e-13
AT1G80940	AT1G80940	0.700151	8.61581e-13
AT3G53980	AT3G53980	-1.03461	1.1433e-12
AT3G46700	AT3G46700	-1.49292	1.15001e-12
AT5G16190	CSLA11	1.00213	1.20712e-12
AT4G33610	AT4G33610	-1.3871	1.34306e-12
AT3G48920	MYB45	-1.4368	1.36579e-12
AT3G47570	AT3G47570	1.3147	1.45892e-12
AT1G17430	AT1G17430	1.10318	1.49892e-12
AT5G28770	BZO2H3	0.682093	2.03083e-12
AT4G28420	AT4G28420	2.77686	2.36051e-12
AT3G57020	AT3G57020	-1.5077	2.52431e-12
AT4G15290	ATCSLB05	-1.78228	2.68867e-12
AT2G36830	GAMMA-TIP	-1.13878	3.25007e-12
AT4G25640	DTX35	-1.59387	3.33802e-12
AT1G79040	PSBR	-1.23052	3.91221e-12
AT3G61060	PP2-A13	-0.844176	4.39e-12
AT5G46050	PTR3	1.81177	5.54746e-12
AT5G44380	AT5G44380	-0.931907	6.17272e-12
AT5G42600	MRN1	-1.79327	9.94321e-12
AT2G46830	CCA1	-1.59051	1.15685e-11
AT2G14170	ALDH6B2	0.552716	1.15869e-11
AT3G16450	JAL33	-0.985922	1.39472e-11
AT1G13930	AT1G13930	-1.08781	1.42628e-11
AT3G62190	AT3G62190	-0.795843	1.47021e-11
AT4G38060	AT4G38060	-0.898317	1.81985e-11
AT2G22920	SCPL12	-1.46738	1.82743e-11
AT5G18860	NSH3	-1.3633	1.95511e-11
AT1G02920	GSTF7	2.3694	2.35224e-11
AT3G25230	ROF1	-0.938503	2.72926e-11
AT4G27410	RD26	-1.4942	4.12762e-11
AT3G07270	AT3G07270	0.872827	4.8062e-11
AT3G48340	CEP2	-1.27719	4.8062e-11
AT2G16720	MYB7	-1.1709	5.17804e-11
AT2G27310	AT2G27310	-1.27069	6.6284e-11
AT4G20110	VSR7	-1.10179	7.3582e-11
AT3G14940	PPC3	-1.0868	7.98506e-11
AT1G56010	NAC1	-1.08594	8.72281e-11
AT3G13450	DIN4	0.744553	8.99756e-11
AT1G67270	AT1G67270	2.57935	1.13802e-10
AT2G35585	AT2G35585	-1.59135	1.25513e-10
AT1G23440	AT1G23440	-1.12812	1.53177e-10
AT3G56000	CSLA14	-1.2077	1.55003e-10
AT1G01620	PIP1C	-0.511334	1.61327e-10
AT5G57090	EIR1	0.672236	1.68878e-10
AT5G63810	BGAL10	1.08402	2.60144e-10
AT3G27884	AT3G27884	-1.73805	2.98835e-10
AT1G33055	AT1G33055	-1.7243	3.06877e-10
AT1G78000	SULTR1;2	-0.852449	3.1803e-10
AT5G24290	MEB2	-1.39663	3.19623e-10
AT1G63480	AT1G63480	-1.13216	3.27361e-10
AT2G30500	NET4B	0.7238	3.58045e-10
AT5G42250	AT5G42250	-0.658256	3.94038e-10
AT1G65060	4CL3	-2.03469	3.9721e-10
AT2G46100	AT2G46100	-1.10387	4.09607e-10
AT2G28110	FRA8	-1.07689	5.21826e-10
AT1G72510	AT1G72510	-1.13308	6.16477e-10
AT2G36890	RAX2	-1.25851	6.16477e-10
AT3G22620	AT3G22620	-1.2826	6.38628e-10
AT1G75490	AT1G75490	2.48094	6.46976e-10
AT2G48020	AT2G48020	0.668382	6.46976e-10
AT5G25280	AT5G25280	-1.10245	7.82666e-10
AT3G13277	AT3G13277	-1.63874	9.18675e-10
AT1G72200	AT1G72200	-1.49104	9.53607e-10
AT1G07187	AT1G07187	0.945626	9.55216e-10
AT1G51830	AT1G51830	-1.3513	9.56688e-10
AT3G06850	BCE2	0.836391	1.01424e-09
AT3G25930	AT3G25930	-0.850606	1.02146e-09
AT3G53180	NodGS	0.722919	1.1317e-09
AT1G72150	PATL1	-1.05271	1.227e-09
AT4G33270	CDC20.1	0.58896	1.30527e-09
AT1G07610	MT1C	-1.12722	1.35706e-09
AT1G58270	ZW9	-1.09025	1.35706e-09
AT5G54840	SGP1	-1.04049	1.48864e-09
AT5G24165	AT5G24165	-0.88936	2.77625e-09
AT3G53830	AT3G53830	-1.2004	2.81841e-09
AT3G09800	AT3G09800	1.30823	2.90099e-09
AT2G43880	AT2G43880	-1.99585	3.30988e-09
AT1G70890	MLP43	-1.79619	3.38459e-09
AT5G19240	AT5G19240	-1.5162	3.63039e-09
AT5G27380	GSH2	0.739886	3.77836e-09
AT5G28540	BIP1	-0.72007	4.29757e-09
AT2G29750	UGT71C1	-1.31538	4.80381e-09
AT5G48110	AT5G48110	0.707139	4.8059e-09
AT4G11320	AT4G11320	-1.1793	5.04752e-09
AT5G19520	MSL9	0.878543	5.04752e-09
AT3G26470	AT3G26470	-1.09756	5.68422e-09
AT5G24490	AT5G24490	0.901702	5.69448e-09
AT3G16700	AT3G16700	0.786654	6.13184e-09
AT5G54160	OMT1	-0.90398	7.14547e-09
AT4G39350	CESA2	-0.870532	7.59851e-09
AT4G11650	OSM34	1.79923	7.71596e-09
AT4G00430	PIP1;4	-0.886155	9.94455e-09
AT5G11740	AGP15	-0.731164	1.00191e-08
AT5G43830	AT5G43830	0.657157	1.02738e-08
AT5G46900	AT5G46900	-1.3541	1.0346e-08
AT1G78070	AT1G78070	-1.50406	1.0561e-08
AT5G35940	AT5G35940	-1.46062	1.15159e-08
AT5G42620	AT5G42620	0.711835	1.24987e-08
AT4G23430	Tic32-IVa	-1.25028	1.26809e-08
AT5G09530	PELPK1	-1.19779	1.34419e-08
AT1G44160	AT1G44160	-1.17653	1.52412e-08
AT1G22550	AT1G22550	-1.49486	1.53228e-08
AT5G38020	AT5G38020	-1.68705	1.59313e-08
AT2G22770	NAI1	-1.50085	1.64568e-08
AT2G36410	AT2G36410	-0.922109	1.91011e-08
AT3G09440	AT3G09440	-0.925279	2.08845e-08
AT1G12880	NUDT12	0.993826	2.13657e-08
AT1G67480	AT1G67480	0.546981	2.2188e-08
AT1G21130	IGMT4	1.94694	2.27409e-08
AT5G61430	NAC100	-2.12615	2.31257e-08
AT1G03090	MCCA	0.554969	2.51709e-08
AT1G53560	AT1G53560	-1.09992	2.76878e-08
AT3G05890	RCI2B	-1.02345	2.79865e-08
AT1G10470	ARR4	-0.833229	2.93441e-08
AT3G57540	AT3G57540	-1.94206	2.98097e-08
AT5G27410	AT5G27410	0.648224	3.10692e-08
AT1G52710	AT1G52710	0.543941	3.24343e-08
AT2G20080	AT2G20080	-1.38939	3.24343e-08
AT4G12330	CYP706A7	-1.43719	3.32714e-08
AT3G04530	PPCK2	-1.53468	3.49176e-08
AT2G48130	AT2G48130	-1.05408	3.72288e-08
AT5G65170	AT5G65170	-1.68447	3.76134e-08
AT3G17185	AT3G17185	-1.05307	3.80867e-08
AT1G69310	WRKY57	-1.56728	4.09231e-08
AT4G40060	HB16	-1.0727	4.09231e-08
AT5G19970	AT5G19970	-1.88532	4.27317e-08
AT5G57150	AT5G57150	-0.881994	4.27317e-08
AT3G05165	AT3G05165	-1.03973	4.91789e-08
AT3G05220	AT3G05220	-0.761889	4.91789e-08
AT4G02280	SUS3	-1.81166	5.11866e-08
AT5G46650	AT5G46650	0.983656	5.18865e-08
AT4G27450	AT4G27450	0.811018	5.29015e-08
AT3G19030	AT3G19030	-1.15733	5.46153e-08
AT3G16430	JAL31	-1.11297	5.48988e-08
AT1G73330	DR4	-0.938597	5.80561e-08
AT2G48010	RKF3	1.16672	5.80561e-08
AT1G55810	UKL3	0.79045	6.03968e-08
AT3G22600	AT3G22600	-0.991773	6.14932e-08
AT1G02930	GSTF6	1.93447	6.21428e-08
AT3G16410	NSP4	-0.954606	6.21428e-08
AT1G62570	FMO GS-OX4	-1.00624	6.30462e-08
AT2G01450	MPK17	0.64621	6.33489e-08
AT5G47990	CYP705A5	-1.06841	6.33489e-08
AT3G54150	AT3G54150	2.0396	6.67198e-08
AT4G38620	MYB4	-1.38801	6.73489e-08
AT2G15970	COR413-PM1	-1.11181	6.82975e-08
AT5G02230	AT5G02230	-1.29999	6.82975e-08
AT1G21120	IGMT2	1.87536	7.23342e-08
AT2G33170	AT2G33170	0.788589	7.23581e-08
AT5G37540	AT5G37540	-1.60867	7.23581e-08
AT2G39681	AT2G39681	0.483468	7.24999e-08
AT4G33790	CER4	-1.99315	7.36603e-08
AT1G50290	AT1G50290	-1.66651	7.7843e-08
AT3G21070	NADK1	-0.716312	7.95514e-08
AT2G06850	XTH4	0.653388	8.08685e-08
AT1G72160	AT1G72160	-0.913711	8.67979e-08
AT2G34020	AT2G34020	0.800144	9.36491e-08
AT2G36420	TRM27	-1.20859	9.36491e-08
AT4G37310	CYP81H1	-1.62279	1.01013e-07
AT1G18870	ICS2	-1.71181	1.03577e-07
AT2G13360	AGT	0.805042	1.03679e-07
AT1G12230	AT1G12230	0.754135	1.20293e-07
AT1G28660	AT1G28660	-1.77354	1.27459e-07
AT5G18130	AT5G18130	-1.1044	1.31261e-07
AT1G35720	ANNAT1	-0.693529	1.39668e-07
AT3G16800	AT3G16800	-0.819997	1.39668e-07
AT3G19200	AT3G19200	1.41984	1.39668e-07
AT4G35060	HIPP25	-1.21763	1.46517e-07
AT1G72210	AT1G72210	0.577209	1.50628e-07
AT1G29025	AT1G29025	-0.98232	1.51483e-07
AT1G34340	AT1G34340	0.655778	1.53651e-07
AT2G43150	AT2G43150	-1.41279	1.71713e-07
AT1G64380	AT1G64380	-1.98588	1.76918e-07
AT1G71400	RLP12	0.712423	2.13196e-07
AT3G59710	AT3G59710	-1.40572	2.17108e-07
AT3G56750	AT3G56750	0.815023	2.17587e-07
AT1G66270	BGLU21	-0.584356	2.19601e-07
AT4G04745	AT4G04745	-1.77537	2.21424e-07
AT4G12520	AT4G12520	-1.2088	2.22152e-07
AT5G01750	AT5G01750	-0.867905	2.27855e-07
AT1G79270	ECT8	-1.48812	2.36742e-07
AT1G76180	ERD14	-0.986441	2.45987e-07
AT1G02960	AT1G02960	0.47011	2.64755e-07
AT2G01520	MLP328	-1.21487	2.64755e-07
AT4G35030	AT4G35030	-1.18905	2.64755e-07
AT3G01420	DOX1	-0.999664	2.664e-07
AT1G80180	AT1G80180	-1.0249	2.7471e-07
AT3G54590	HRGP1	-1.17817	2.7471e-07
AT2G37450	UMAMIT13	0.499368	2.77682e-07
AT2G21880	RAB7A	-1.3301	2.88183e-07
AT4G16563	AT4G16563	-1.8117	2.89768e-07
AT5G53460	GLT1	-0.744051	2.89768e-07
AT3G16240	DELTA-TIP	-1.11328	3.00003e-07
AT3G26510	AT3G26510	-1.01521	3.00003e-07
AT1G79380	RGLG4	-0.643007	3.00304e-07
AT4G36990	HSF4	-1.00023	3.06373e-07
AT3G59930	AT3G59930	-1.0307	3.46352e-07
AT2G01420	PIN4	-1.08191	3.53512e-07
AT3G13040	AT3G13040	-0.593146	3.54911e-07
AT1G17060	CYP72C1	-1.08509	3.74836e-07
AT4G26970	ACO2	-0.934524	3.87156e-07
AT1G10070	BCAT-2	1.08571	3.91902e-07
AT2G18980	AT2G18980	-1.37133	3.93446e-07
AT2G32270	ZIP3	-1.32667	4.04867e-07
AT3G45640	MPK3	1.28385	4.10275e-07
AT2G01890	PAP8	-1.48999	4.12084e-07
AT1G78660	GGH1	-0.644485	4.13209e-07
AT4G27652	AT4G27652	-1.44325	4.44853e-07
AT5G57740	XBAT32	-0.843578	4.72728e-07
AT3G51360	AT3G51360	-1.43441	4.87652e-07
AT2G05180	CYP705A6	-1.0235	4.95385e-07
AT4G12400	Hop3	-0.687282	5.06612e-07
AT1G07350	SR45a	-0.801721	5.23216e-07
AT4G36380	ROT3	-0.547702	5.28988e-07
AT1G21310	EXT3	-0.766754	5.32357e-07
AT4G01850	SAM-2	0.381793	5.32357e-07
AT4G37160	sks15	-1.73803	5.32357e-07
AT5G14340	MYB40	-1.26872	5.32357e-07
AT5G24910	CYP714A1	-1.4939	5.45137e-07
AT3G23050	IAA7	-0.925427	5.45963e-07
AT1G22430	AT1G22430	-1.8305	5.52362e-07
AT2G18440	AT2G18440	0.622843	5.59993e-07
AT5G15830	bZIP3	-1.76213	5.64791e-07
AT3G27390	AT3G27390	-0.900777	5.6574e-07
AT1G20480	AT1G20480	0.921021	5.69877e-07
AT1G61890	AT1G61890	0.423364	5.97334e-07
AT2G05330	AT2G05330	-0.912578	5.97334e-07
AT3G12977	AT3G12977	-1.43161	6.06951e-07
AT5G64410	OPT4	-1.15838	6.06951e-07
AT5G01820	SR1	-1.10353	6.29689e-07
AT2G36460	FBA6	-1.22361	6.5661e-07
AT4G37010	CEN2	-1.22093	6.59525e-07
AT1G62975	AT1G62975	-1.5543	6.86165e-07
AT3G27960	KLCR2	-1.06647	6.97265e-07
AT3G59310	AT3G59310	1.55261	6.97983e-07
AT5G40610	GPDHp	0.811268	7.33597e-07
AT4G30690	AT4G30690	0.750777	7.542e-07
AT3G21710	AT3G21710	-1.19038	7.60473e-07
AT3G23090	AT3G23090	-1.25988	8.4846e-07
AT2G16750	AT2G16750	-0.971789	9.9411e-07
AT2G26570	WEB1	-1.21352	1.02238e-06
AT3G24420	AT3G24420	-0.916984	1.11852e-06
AT1G54100	ALDH7B4	0.421	1.13768e-06
AT3G21720	ICL	1.11253	1.13768e-06
AT1G30370	DLAH	-1.39387	1.14727e-06
AT1G30650	WRKY14	-1.22207	1.25806e-06
AT1G33790	AT1G33790	1.66978	1.27435e-06
AT1G33750	AT1G33750	-1.01607	1.29535e-06
AT1G20900	ESC	0.888291	1.35658e-06
AT5G13750	ZIFL1	0.489292	1.61339e-06
AT2G40110	AT2G40110	-0.969846	1.73472e-06
AT5G10820	AT5G10820	0.84825	1.73472e-06
AT3G53480	ABCG37	-0.72185	1.77032e-06
AT1G30360	ERD4	-0.966444	1.8611e-06
AT4G27760	FEY	0.842778	1.8611e-06
AT4G22666	AT4G22666	-0.853176	1.88877e-06
AT5G58720	AT5G58720	0.490469	1.96345e-06
AT3G30390	AT3G30390	-0.907357	1.97886e-06
AT3G28100	UMAMIT45	-1.91396	2.0545e-06
AT4G27860	MEB1	-0.715931	2.07587e-06
AT5G16150	PGLCT	0.784116	2.13384e-06
AT4G30190	HA2	-0.777991	2.24196e-06
AT3G49810	AT3G49810	0.506622	2.25256e-06
AT5G64100	AT5G64100	-0.704363	2.36687e-06
AT2G17710	AT2G17710	-0.855069	2.43749e-06
AT2G23790	AT2G23790	0.4832	2.51322e-06
AT4G26600	AT4G26600	-0.801191	2.53931e-06
AT3G09270	GSTU8	-0.922291	2.54581e-06
AT2G37750	AT2G37750	-0.944789	2.67867e-06
AT3G13062	AT3G13062	0.888306	2.67867e-06
AT5G42020	BIP2	-0.558314	2.67867e-06
AT5G44020	AT5G44020	-0.569813	2.67867e-06
AT4G36790	AT4G36790	0.822377	2.7025e-06
AT3G14310	PME3	0.537919	2.71792e-06
AT5G57070	AT5G57070	-1.04553	2.73238e-06
AT1G64060	RBOH F	-1.0115	2.77763e-06
AT5G10965	AT5G10965	-0.736381	2.81269e-06
AT5G03380	AT5G03380	-0.835837	2.86798e-06
AT1G62660	AT1G62660	-0.437725	2.88476e-06
AT1G11580	PMEPCRA	0.681758	2.89121e-06
AT4G05100	MYB74	-1.67526	2.89121e-06
AT4G29905	AT4G29905	-0.986588	2.92294e-06
AT4G21910	AT4G21910	-1.35191	2.93502e-06
AT3G09220	LAC7	-1.20954	2.98626e-06
AT1G29280	WRKY65	-0.74564	3.00836e-06
AT1G73660	AT1G73660	-1.22872	3.01135e-06
AT1G30550	AT1G30550	0.590256	3.06187e-06
AT2G25980	AT2G25980	-0.818423	3.07231e-06
AT1G31120	KUP10	-1.00575	3.2385e-06
AT5G52060	BAG1	-0.922943	3.46665e-06
AT4G33150	AT4G33150	-0.459988	3.48817e-06
AT5G13740	ZIF1	0.87326	3.48817e-06
AT1G04610	YUC3	-0.859046	3.5603e-06
AT5G07770	AT5G07770	-1.23012	3.59346e-06
AT1G35250	AT1G35250	-1.86374	3.64464e-06
AT3G24240	AT3G24240	0.776389	3.67131e-06
AT5G25770	AT5G25770	0.499321	3.69749e-06
AT1G26440	UPS5	-0.396427	3.76666e-06
AT3G62830	AUD1	-0.889675	3.79908e-06
AT1G65510	AT1G65510	-1.40469	3.7991e-06
AT4G30270	XTH24	-1.52202	3.83309e-06
AT3G15450	AT3G15450	0.305686	3.84215e-06
AT5G19530	ACL5	0.994844	3.86334e-06
AT4G21230	CRK27	-1.31289	3.92179e-06
AT5G53250	AGP22	-0.977604	3.94926e-06
AT2G47540	AT2G47540	-1.24595	4.03253e-06
AT4G20460	AT4G20460	-1.13127	4.15223e-06
AT1G61740	AT1G61740	-0.516837	4.29569e-06
AT3G45730	AT3G45730	0.712597	4.32555e-06
AT5G40450	AT5G40450	-1.25134	4.43237e-06
AT5G48960	AT5G48960	0.875794	4.46802e-06
AT5G52640	HSP90.1	-1.32315	4.52718e-06
AT5G48290	AT5G48290	-1.2739	4.75564e-06
AT1G56660	AT1G56660	-1.01969	4.82675e-06
AT3G05150	AT3G05150	0.597581	4.94249e-06
AT5G54940	AT5G54940	-0.68696	5.09151e-06
AT4G20070	AAH	0.821252	5.10997e-06
AT4G19160	AT4G19160	-0.499477	5.15584e-06
AT2G18280	TLP2	-0.551783	5.24613e-06
AT3G56230	AT3G56230	-1.11455	5.75149e-06
AT4G39260	CCR1	0.418937	5.98841e-06
AT4G15765	AT4G15765	-1.62472	6.08349e-06
AT1G21320	AT1G21320	1.61646	6.15557e-06
AT2G38760	ANNAT3	-1.26186	6.322e-06
AT3G42640	HA8	0.478235	6.39107e-06
AT5G38200	AT5G38200	1.20384	6.43832e-06
AT3G13340	AT3G13340	0.564322	6.711e-06
AT2G47250	AT2G47250	0.575957	6.7997e-06
AT5G62530	ALDH12A1	0.934443	7.30517e-06
AT4G30280	XTH18	-1.28277	7.4057e-06
AT3G19820	DWF1	0.374778	7.48385e-06
AT3G61420	AT3G61420	-0.80769	7.96383e-06
AT4G09760	AT4G09760	-1.26372	8.43256e-06
AT2G27360	AT2G27360	-1.36401	8.54937e-06
AT4G11530	CRK34	-1.24364	8.7598e-06
AT4G12270	AT4G12270	-1.39207	9.11356e-06
AT4G35760	LTO1	0.870301	9.37821e-06
AT3G53230	AtCDC48B	-1.4699	9.41068e-06
AT1G73970	AT1G73970	-0.966015	9.61843e-06
AT4G13860	AT4G13860	-1.22794	9.63804e-06
AT2G04030	CR88	-0.641131	9.73571e-06
AT1G07820	AT1G07820	0.476203	9.75914e-06
AT4G15500	UGT84A4	-1.70151	9.92952e-06
AT2G03730	ACR5	-0.983792	9.98981e-06
AT2G39050	EULS3	-1.34149	1.06316e-05
AT5G43630	TZP	-0.781746	1.10236e-05
AT3G56130	AT3G56130	0.498762	1.1112e-05
AT5G13180	NAC083	-1.16938	1.11334e-05
AT5G63660	PDF2.5	1.01027	1.12346e-05
AT4G32650	KAT3	-1.15564	1.12634e-05
AT5G51150	AT5G51150	0.5588	1.13867e-05
AT5G05550	AT5G05550	0.934744	1.15792e-05
AT3G52800	AT3G52800	-0.786168	1.16638e-05
AT1G22740	RABG3B	-0.974422	1.16754e-05
AT5G19440	AT5G19440	0.620077	1.17073e-05
AT2G30930	AT2G30930	-0.742544	1.184e-05
AT1G66760	AT1G66760	0.956224	1.18999e-05
AT4G24750	AT4G24750	0.579693	1.2025e-05
AT1G23040	AT1G23040	-1.18169	1.2069e-05
AT5G05600	AT5G05600	-0.890472	1.24244e-05
AT5G66650	AT5G66650	-0.901484	1.24393e-05
AT1G70860	AT1G70860	-1.78643	1.2455e-05
AT4G10040	CYTC-2	-1.39929	1.25421e-05
AT5G55250	IAMT1	-1.41605	1.28126e-05
AT4G15610	AT4G15610	-1.07903	1.29164e-05
AT5G64120	AT5G64120	0.985959	1.31915e-05
AT1G18570	MYB51	1.73577	1.32148e-05
AT1G26260	CIB5	0.62736	1.33414e-05
AT5G37890	AT5G37890	-1.01667	1.464e-05
AT1G11910	APA1	-0.638331	1.48258e-05
AT2G23410	CPT	-1.2618	1.53457e-05
AT4G15920	SWEET17	-1.48046	1.53838e-05
AT2G01850	EXGT-A3	-0.864171	1.54828e-05
AT1G36060	AT1G36060	-0.484617	1.60923e-05
AT2G28310	AT2G28310	0.809818	1.64503e-05
AT1G62670	RPF2	1.29255	1.65339e-05
AT3G32980	AT3G32980	-0.610574	1.65339e-05
AT5G20450	AT5G20450	0.99593	1.65339e-05
AT2G30600	AT2G30600	0.539533	1.69508e-05
AT1G79550	PGK	-0.577546	1.8609e-05
AT5G01520	AIRP2	-1.33604	1.87289e-05
AT1G58350	ZW18	0.529459	1.89001e-05
AT3G06420	ATG8H	-0.771983	1.90325e-05
AT4G33120	AT4G33120	-0.911669	1.92605e-05
AT2G45050	GATA2	0.533404	1.96444e-05
AT5G17620	39295	0.843858	1.96444e-05
AT4G16710	AT4G16710	0.430334	1.96547e-05
AT5G38550	AT5G38550	-1.2004	2.04275e-05
AT5G13840	FZR3	0.571532	2.05184e-05
AT2G42850	CYP718	-1.62336	2.09559e-05
AT3G24100	AT3G24100	-0.457558	2.09833e-05
AT4G35335	AT4G35335	0.550785	2.11978e-05
AT1G50590	AT1G50590	-1.47058	2.12565e-05
AT1G10682	AT1G10682	-0.695739	2.13485e-05
AT4G00700	AT4G00700	-1.1908	2.25186e-05
AT3G17810	PYD1	-0.805258	2.25697e-05
AT3G50970	LTI30	-1.24056	2.27079e-05
AT4G33260	CDC20.2	0.381234	2.27521e-05
AT2G41190	AT2G41190	0.940304	2.28521e-05
AT2G47000	ABCB4	-0.778625	2.32188e-05
AT2G15370	FUT5	-1.55816	2.32237e-05
AT5G18310	AT5G18310	-0.609278	2.32237e-05
AT3G56240	CCH	-0.543085	2.37523e-05
AT4G16190	AT4G16190	-0.540067	2.44988e-05
AT1G49500	AT1G49500	-1.10432	2.49963e-05
AT2G38470	WRKY33	0.753846	2.5038e-05
AT2G31810	AT2G31810	0.573937	2.51642e-05
AT1G78680	GGH2	-0.684257	2.52207e-05
AT5G42830	AT5G42830	1.27233	2.59444e-05
AT5G66985	AT5G66985	-1.73103	2.61807e-05
AT1G13830	AT1G13830	-1.33809	2.62379e-05
AT2G45510	CYP704A2	0.45205	2.63546e-05
AT1G47600	BGLU34	-0.867221	2.76798e-05
AT2G45750	AT2G45750	-1.25664	2.8142e-05
AT4G01480	PPa5	-0.772586	2.87316e-05
AT4G13100	AT4G13100	-0.778749	2.94636e-05
AT5G15460	MUB2	0.509794	2.95516e-05
AT5G44110	ABCI21	-1.34504	2.95516e-05
AT5G50760	AT5G50760	-1.58244	2.95516e-05
AT4G10030	AT4G10030	0.689767	3.1253e-05
AT5G56550	OXS3	0.494945	3.1879e-05
AT2G24300	AT2G24300	-0.82159	3.22401e-05
AT5G48090	ELP1	0.7831	3.26387e-05
AT1G03850	GRXS13	-0.828957	3.27346e-05
AT4G15010	AT4G15010	0.562662	3.33701e-05
AT5G47740	AT5G47740	-1.21612	3.3714e-05
AT4G21410	CRK29	0.521436	3.40128e-05
AT2G03140	AT2G03140	-0.42462	3.41956e-05
AT2G48140	EDA4	-0.656256	3.41956e-05
AT4G19410	AT4G19410	0.38431	3.45424e-05
AT5G64400	AT5G64400	-0.438995	3.45424e-05
AT2G20630	PIA1	-0.843988	3.52886e-05
AT1G72820	AT1G72820	0.513284	3.61294e-05
AT3G23080	AT3G23080	0.78102	3.61294e-05
AT5G56540	AGP14	-0.588515	3.68672e-05
AT2G21940	SK1	-0.776424	3.84545e-05
AT1G22180	AT1G22180	-1.15189	3.91993e-05
AT5G40100	AT5G40100	0.700352	3.93934e-05
AT5G51440	AT5G51440	-1.46466	3.95283e-05
AT1G69520	AT1G69520	0.745722	4.19688e-05
AT4G40010	SNRK2.7	-1.11564	4.22832e-05
AT1G35350	AT1G35350	-1.38009	4.37513e-05
AT4G04955	ALN	0.505632	4.38243e-05
AT1G76240	AT1G76240	-0.816925	4.44486e-05
AT1G12620	AT1G12620	1.00169	4.52197e-05
AT5G16780	DOT2	-0.704174	4.54248e-05
AT1G19700	BEL10	-1.20115	4.55642e-05
AT1G69780	ATHB13	-0.85413	4.73761e-05
AT4G33960	AT4G33960	-1.3299	4.91127e-05
AT4G37410	CYP81F4	-0.747311	5.04557e-05
AT1G08380	PSAO	-1.35609	5.29784e-05
AT4G16380	AT4G16380	-0.954484	5.4313e-05
AT5G40690	AT5G40690	-0.812529	5.53248e-05
AT3G14590	NTMC2T6.2	-1.25688	5.74008e-05
AT5G45510	AT5G45510	-0.630892	5.82702e-05
AT5G18780	AT5G18780	-0.965477	5.95966e-05
AT1G69750	COX19-2	0.429822	5.9606e-05
AT5G28020	CYSD2	0.53092	5.9606e-05
AT3G49780	PSK4	-0.95909	6.0491e-05
AT4G14760	NET1B	-1.05748	6.0491e-05
AT2G40190	LEW3	0.662633	6.08663e-05
AT1G03905	ABCI19	0.826607	6.1532e-05
AT5G08640	FLS1	-1.31695	6.1532e-05
AT4G12510	AT4G12510	-1.14205	6.31679e-05
AT3G14990	DJ1A	0.431681	6.34388e-05
AT2G16790	AT2G16790	-1.00081	6.38682e-05
AT4G13495	AT4G13495	0.907372	6.53843e-05
AT2G16980	AT2G16980	-0.87266	6.62054e-05
AT4G11190	AT4G11190	-1.27003	6.71641e-05
AT3G19370	AT3G19370	-1.05673	6.87714e-05
AT4G24880	AT4G24880	0.979161	7.05106e-05
AT3G19430	AT3G19430	-1.62822	7.06071e-05
AT5G15910	AT5G15910	-0.673588	7.07659e-05
AT3G05880	RCI2A	-0.691823	7.0943e-05
AT3G04640	AT3G04640	-1.10985	7.28745e-05
AT4G06701	AT4G06701	0.627169	7.28745e-05
AT5G52830	WRKY27	-1.18676	7.33214e-05
AT5G38350	AT5G38350	-1.37104	7.38365e-05
AT2G02680	AT2G02680	-1.18314	7.38575e-05
AT3G03500	AT3G03500	-1.14025	7.39216e-05
AT5G09440	EXL4	-0.960071	7.39216e-05
AT1G26930	AT1G26930	0.927258	7.55694e-05
AT4G23650	CDPK6	0.45076	7.55694e-05
AT1G30400	ABCC1	-0.69449	7.62172e-05
AT1G52410	TSA1	-1.56317	7.63834e-05
AT3G16440	MLP-300B	-0.810084	7.65299e-05
AT1G48300	DGAT3	-0.49329	7.6624e-05
AT5G39740	RPL5B	0.325438	7.83267e-05
AT4G05090	AT4G05090	0.844555	7.87251e-05
AT2G27190	PAP12	0.604051	8.15577e-05
AT5G03240	UBQ3	-0.421444	8.21484e-05
AT5G52310	LTI78	-1.52125	8.55315e-05
AT1G01060	LHY	-1.32689	8.63856e-05
AT1G56110	NOP56	-0.384608	8.66838e-05
AT1G12290	AT1G12290	-1.16289	8.78408e-05
AT3G57590	AT3G57590	0.722304	8.78408e-05
AT1G21730	AT1G21730	0.499441	8.98801e-05
AT5G57700	AT5G57700	0.717089	9.145e-05
AT5G05010	AT5G05010	0.457142	9.15435e-05
AT4G37630	CYCD5;1	0.878774	9.28838e-05
AT1G08500	ENODL18	-0.812434	9.56211e-05
AT3G09925	AT3G09925	-0.785692	9.72761e-05
AT1G16460	RDH2	0.456993	9.82101e-05
AT1G48930	GH9C1	-1.25641	9.82494e-05
AT2G17020	AT2G17020	0.525591	0.000101249
AT3G51860	CAX3	-1.08172	0.000101784
AT1G79700	WRI4	0.846201	0.000101989
AT1G68060	MAP70-1	0.633444	0.000103038
AT1G78260	AT1G78260	-1.02858	0.000103038
AT2G28070	ABCG3	0.625034	0.000103038
AT4G02740	AT4G02740	0.749742	0.000103506
AT5G27450	MK	0.37321	0.000104868
AT4G39950	CYP79B2	-0.661127	0.000105192
AT1G11680	CYP51G1	0.492873	0.00010958
AT2G14820	NPY2	0.486337	0.000111762
AT1G74940	AT1G74940	-1.21804	0.000112126
AT4G02290	GH9B13	-0.636266	0.000112794
AT5G02100	UNE18	0.64685	0.000113562
AT5G47560	TDT	-0.901915	0.000114269
AT1G72500	AT1G72500	-1.0304	0.000115958
AT5G10030	TGA4	-0.984086	0.000116194
AT1G31070	GlcNAc1pUT1	-0.967314	0.000116339
AT3G62680	PRP3	-0.851481	0.000118474
AT5G62920	ARR6	-1.17611	0.000119799
AT2G38400	AGT3	0.543045	0.00012003
AT4G25390	AT4G25390	-0.842193	0.000121225
AT5G52300	LTI65	-1.53353	0.000122084
AT5G48630	AT5G48630	0.826482	0.000122232
AT1G72360	ERF73	1.65364	0.000122463
AT4G36870	BLH2	-1.65315	0.000126175
AT5G59530	AT5G59530	-1.2973	0.000126439
AT5G57560	TCH4	1.47817	0.000126823
AT1G20440	COR47	-1.19863	0.000127248
AT1G08190	VPS41	-0.576637	0.000129356
AT1G27020	AT1G27020	1.30197	0.000132787
AT5G44585	AT5G44585	1.15296	0.000134656
AT2G31560	AT2G31560	-1.19293	0.000135253
AT2G17975	AT2G17975	0.443748	0.000136801
AT4G04840	MSRB6	-1.55629	0.000136801
AT2G41380	AT2G41380	-1.01885	0.000136874
AT4G13615	AT4G13615	-0.765211	0.000140392
AT1G27520	AT1G27520	0.500352	0.000141319
AT4G14695	AT4G14695	0.705311	0.000142801
AT5G43580	UPI	-0.872515	0.000144179
AT4G32410	CESA1	-0.402518	0.000145111
AT5G26622	AT5G26622	0.535647	0.000150247
AT2G45170	ATG8E	-0.957167	0.000152978
AT1G73860	AT1G73860	-1.27225	0.000155368
AT3G04010	AT3G04010	-1.40812	0.000155368
AT2G41220	GLU2	-0.692162	0.00015725
AT1G71697	CK1	-1.08278	0.000160534
AT4G01740	AT4G01740	0.555842	0.000162806
AT4G19420	AT4G19420	-0.950276	0.000162806
AT1G72020	AT1G72020	-0.58234	0.000163887
AT2G18050	HIS1-3	-1.19657	0.000169145
AT5G33300	AT5G33300	0.616973	0.000169231
AT5G03760	ATCSLA09	-1.03514	0.000169803
AT3G56160	AT3G56160	0.755713	0.000170205
AT1G69526	AT1G69526	0.704492	0.000170982
AT3G14660	CYP72A13	-0.709847	0.000170982
AT5G63595	FLS4	-1.00872	0.00017349
AT1G64200	VHA-E3	-0.776786	0.000176059
AT2G35940	BLH1	-1.44078	0.000177461
AT2G31570	GPX2	-1.03008	0.000178076
AT3G24670	AT3G24670	-0.783887	0.000180777
AT1G13540	AT1G13540	1.22929	0.000182767
AT2G37180	RD28	-0.794469	0.000185765
AT5G03570	IREG2	0.882751	0.000188924
AT5G22700	AT5G22700	0.453796	0.000190045
AT1G22403	AT1G22403	0.586094	0.00019203
AT1G52565	AT1G52565	-1.31542	0.000193181
AT1G35516	AT1G35516	0.405811	0.000195479
AT1G14960	AT1G14960	-0.936715	0.000197953
AT1G70410	BCA4	-0.671285	0.00020005
AT3G07860	AT3G07860	0.530606	0.000201361
AT3G23820	GAE6	-0.458095	0.000201833
AT4G25070	AT4G25070	-1.08947	0.000202886
AT1G66430	AT1G66430	0.701726	0.000203952
AT3G54500	AT3G54500	-0.435984	0.000203952
AT5G61340	AT5G61340	-0.723163	0.000203952
AT5G59820	RHL41	-1.30973	0.000204844
AT2G31020	ORP1A	-0.971273	0.000206899
AT2G43050	ATPMEPCRD	-0.988566	0.000206899
AT5G38970	BR6OX1	-0.988133	0.000206899
AT2G43820	UGT74F2	-0.84935	0.000214594
AT5G40590	AT5G40590	1.29505	0.000216533
AT4G39030	EDS5	-1.07423	0.000220002
AT2G39040	AT2G39040	-1.23898	0.000220812
AT1G35260	MLP165	-1.00602	0.000224838
AT1G03080	NET1D	-0.602518	0.000225909
AT3G46500	AT3G46500	0.396961	0.000226111
AT2G40290	AT2G40290	0.649166	0.000226336
AT4G30450	AT4G30450	-1.05036	0.00022671
AT3G45130	LAS1	-1.29259	0.00022831
AT1G14750	SDS	1.13315	0.000228747
AT5G05270	CHIL	-0.815894	0.000229383
AT5G51780	AT5G51780	-0.52248	0.000230395
AT4G37260	MYB73	0.709943	0.000232621
AT5G20220	AT5G20220	-1.14419	0.000233401
AT5G20480	EFR	1.25647	0.000236682
AT2G05620	PGR5	-1.37337	0.000236899
AT5G09385	AT5G09385	-1.32409	0.000236963
AT5G15180	AT5G15180	-1.14753	0.000237544
AT5G24880	AT5G24880	-1.02836	0.000250994
AT5G21280	AT5G21280	-1.37509	0.000254269
AT4G32330	AT4G32330	0.452462	0.000256959
AT4G09375	AT4G09375	1.08892	0.000258549
AT3G25520	ATL5	0.371616	0.000261245
AT3G50130	AT3G50130	-1.50402	0.000263808
AT3G56360	AT3G56360	-0.610018	0.000263833
AT1G14120	AT1G14120	-1.534	0.000267162
AT2G28290	SYD	-0.492786	0.000267162
AT1G64690	BLT	-0.979977	0.000270881
AT3G63200	PLP9	-0.80324	0.000275848
AT3G20370	AT3G20370	-0.514605	0.000280595
AT5G25240	AT5G25240	-1.19343	0.000285361
AT4G10560	MEE53	1.07744	0.00028657
AT5G10160	AT5G10160	0.850094	0.000293016
AT1G27210	AT1G27210	-0.49939	0.00029408
AT2G21045	AT2G21045	-0.783908	0.00029408
AT4G29700	AT4G29700	-0.714669	0.00029408
AT1G76890	GT2	-1.07315	0.000295429
AT5G54030	AT5G54030	-1.32952	0.000296637
AT3G55600	AT3G55600	0.701452	0.00029972
AT5G35170	AT5G35170	0.556752	0.000311703
AT1G31330	PSAF	-1.20285	0.000311758
AT3G01190	AT3G01190	-0.531535	0.000323727
AT5G55490	GEX1	0.764975	0.000323727
AT5G03630	ATMDAR2	0.476893	0.000324402
AT4G01070	GT72B1	-1.03131	0.000325898
AT5G26660	MYB86	-1.03449	0.000327835
AT5G61820	AT5G61820	-0.748812	0.000329684
AT1G69810	WRKY36	-0.838161	0.000334631
AT3G51840	ACX4	0.395101	0.000338164
AT1G22930	AT1G22930	-0.790911	0.00034108
AT3G18520	HDA15	0.392031	0.000345658
AT1G80870	AT1G80870	-0.944854	0.000350081
AT1G33970	AT1G33970	-1.35494	0.000353431
AT2G37678	FHY1	0.62286	0.000353431
AT5G51970	AT5G51970	0.48472	0.00035882
AT1G12560	EXPA7	-1.11645	0.000364672
AT3G11780	AT3G11780	-0.816556	0.000364672
AT3G15240	AT3G15240	0.397486	0.00036949
AT1G47480	AT1G47480	-0.777366	0.000385603
AT4G32940	GAMMA-VPE	-0.717334	0.000387488
AT2G42310	AT2G42310	-0.766845	0.000387771
AT5G14550	AT5G14550	0.559468	0.000397524
AT2G02130	LCR68	-0.724196	0.000400417
AT1G56330	SAR1B	-0.445992	0.000403264
AT1G73490	AT1G73490	0.630209	0.000403884
AT1G62810	CuAO1	0.392202	0.000412524
AT5G53500	AT5G53500	-1.32093	0.000413631
AT5G57340	AT5G57340	0.703006	0.000419936
AT3G16470	JR1	-0.860121	0.00042231
AT5G48570	AT5G48570	-0.88797	0.000422588
AT3G01470	HB-1	-0.856387	0.000423059
AT2G02710	PLPB	0.549831	0.000433218
AT3G30775	ERD5	0.296035	0.000433785
AT5G44480	DUR	-0.959309	0.000434161
AT1G08520	ALB1	-0.512356	0.000441412
AT2G34660	ABCC2	-0.407833	0.000441412
AT5G65050	AGL31	0.328256	0.000441412
AT3G49010	BBC1	0.333122	0.000447536
AT5G45940	NUDT11	-1.033	0.000450125
AT1G78420	AT1G78420	-0.802329	0.000452322
AT4G14750	IQD19	-0.747851	0.000454356
AT1G74910	AT1G74910	0.716717	0.000454762
AT3G50300	AT3G50300	-1.03384	0.000457588
AT2G37150	AT2G37150	-0.779386	0.000458293
AT4G21960	PRXR1	0.469366	0.000469512
AT4G12880	ENODL19	-0.706266	0.000473134
AT4G33000	CBL10	0.599	0.000482067
AT1G22750	AT1G22750	-0.893189	0.000483108
AT1G17285	AT1G17285	0.367237	0.000485302
AT1G48540	AT1G48540	-1.38222	0.000485302
AT4G36860	AT4G36860	-0.731968	0.000485302
AT1G65840	PAO4	-0.513141	0.0004962
AT5G65925	AT5G65925	-0.957551	0.000498539
AT4G37790	HAT22	-0.612455	0.000501939
AT2G47320	AT2G47320	0.390029	0.00050249
AT2G28250	NCRK	-0.713177	0.000517352
AT4G24810	AT4G24810	0.905063	0.000523154
AT4G35300	TMT2	-0.884837	0.000531006
AT2G34200	AT2G34200	1.11329	0.000532581
AT5G02090	AT5G02090	-0.982365	0.000542924
AT5G57630	CIPK21	-0.760453	0.000547533
AT4G30460	AT4G30460	-0.873747	0.000551944
AT5G47480	AT5G47480	-0.389999	0.000551944
AT5G37600	GSR 1	-0.545174	0.000560556
AT3G13310	AT3G13310	-0.681712	0.000563261
AT4G33550	AT4G33550	-1.08918	0.000583143
AT4G40090	AGP3	-0.458075	0.00058407
AT4G16860	RPP4	-1.50657	0.000585114
AT2G17320	AT2G17320	0.463504	0.000598082
AT2G23630	sks16	-1.3928	0.000608271
AT3G21090	ABCG15	-1.39737	0.000608471
AT4G36730	GBF1	0.48188	0.000621988
AT3G21680	AT3G21680	-0.901609	0.000625609
AT5G13980	AT5G13980	0.393852	0.000625609
AT5G41315	GL3	-1.22411	0.00062634
AT2G30460	AT2G30460	0.73561	0.000642339
AT1G80450	AT1G80450	-1.494	0.000649842
AT2G01430	HB17	-1.21434	0.000649842
AT3G58220	AT3G58220	0.462961	0.00065713
AT4G31550	WRKY11	-0.965722	0.000658816
AT5G51060	RHD2	-1.10042	0.000660333
AT2G43000	NAC042	1.50516	0.00066134
AT5G47140	GATA27	-1.072	0.00066134
AT5G07090	AT5G07090	0.321425	0.000687433
AT1G17065	AT1G17065	-1.33941	0.000687686
AT1G50430	DWF5	0.410906	0.000703858
AT4G16950	RPP5	-1.16858	0.000706708
AT5G12290	DGS1	0.623769	0.000712767
AT2G24765	ARF3	0.374378	0.000712803
AT5G20050	AT5G20050	-1.10758	0.000712803
AT4G31920	RR10	-0.990774	0.000715456
AT5G19230	AT5G19230	-0.730234	0.000715456
AT5G60390	AT5G60390	0.373829	0.000715456
AT3G18070	BGLU43	1.39423	0.000724604
AT3G48350	CEP3	-1.37108	0.000728523
AT1G52245	AT1G52245	0.418944	0.000735469
AT1G60940	SNRK2.10	-0.484449	0.000735469
AT1G19900	AT1G19900	-1.49466	0.000735908
AT2G35650	CSLA07	0.836385	0.000746396
AT5G07440	GDH2	0.30222	0.000746396
AT3G24503	ALDH2C4	-0.422525	0.0007498
AT4G13340	LRX3	-0.892007	0.000750291
AT5G09290	AT5G09290	1.20347	0.000750291
AT4G30080	ARF16	-0.88011	0.000750958
AT3G26240	AT3G26240	0.906559	0.000753623
AT2G40230	AT2G40230	-1.17466	0.000766028
AT4G23450	AIRP1	-1.38672	0.000766028
AT2G43340	AT2G43340	-0.63207	0.000770172
AT1G26270	AT1G26270	0.456858	0.000784218
AT1G09155	PP2-B15	-1.13039	0.000786214
AT1G65930	cICDH	0.298227	0.00081391
AT4G31355	AT4G31355	-1.37218	0.000823963
AT5G01230	AT5G01230	0.656659	0.000827988
AT3G13435	AT3G13435	-1.16594	0.000836167
AT3G56080	AT3G56080	-1.34591	0.000836167
AT4G08770	Prx37	0.670432	0.000843019
AT5G37850	SOS4	0.306005	0.000843019
AT2G39960	AT2G39960	0.565522	0.000857353
AT5G45780	AT5G45780	0.648204	0.000862147
AT1G61430	AT1G61430	0.912394	0.000863953
AT2G44580	AT2G44580	1.03001	0.000864072
AT3G01540	DRH1	0.329085	0.000876199
AT3G17800	AT3G17800	-0.787023	0.000896266
AT4G25400	AT4G25400	-1.1381	0.000896266
AT1G19835	AT1G19835	-0.485883	0.000905264
AT3G45400	AT3G45400	1.13208	0.000905264
AT3G20260	AT3G20260	0.418279	0.000920135
AT4G30170	AT4G30170	-0.36707	0.000920574
AT1G01320	AT1G01320	-0.605369	0.000921871
AT3G08040	FRD3	-1.15515	0.000952429
AT3G15160	AT3G15160	0.800978	0.000952429
AT4G01720	WRKY47	-1.3877	0.000952429
AT5G15530	BCCP2	0.541115	0.000952429
AT5G38010	AT5G38010	-1.41571	0.000952429
AT1G12460	AT1G12460	1.06254	0.00095846
AT1G09560	GLP5	-0.402474	0.000960342
AT1G02145	ALG12	0.54161	0.000962805
AT5G40870	UK/UPRT1	0.733069	0.000962805
AT5G41790	CIP1	-0.502524	0.000963471
AT3G14200	AT3G14200	-1.31991	0.0009642
AT5G11110	SPS2F	-1.24508	0.0009642
AT4G32060	AT4G32060	0.408808	0.000964617
AT3G13437	AT3G13437	-1.3809	0.00098059
AT2G23810	TET8	-0.521907	0.000986033
AT5G60640	PDIL1-4	0.357324	0.000989506
AT3G60550	CYCP3;2	-1.19485	0.000991745
AT5G23280	AT5G23280	-1.00839	0.000993385
AT2G45660	AGL20	-1.42582	0.000997597
AT1G18290	AT1G18290	-1.34449	0.000998213
AT5G54585	AT5G54585	-1.04993	0.000998546
AT2G39730	RCA	-1.11958	0.00100207
AT4G01650	AT4G01650	0.646584	0.00100256
AT1G05300	ZIP5	-0.863864	0.00101532
AT5G55970	AT5G55970	-0.709323	0.00102484
AT1G25480	AT1G25480	0.85797	0.00102607
AT5G58790	AT5G58790	0.519296	0.00102859
AT1G04250	AXR3	-0.614971	0.00103231
AT3G17510	CIPK1	-0.81653	0.00103231
AT4G03205	hemf2	0.439642	0.00103272
AT3G20840	PLT1	-0.874643	0.00104433
AT1G27290	AT1G27290	-0.569155	0.00104489
AT3G12220	scpl16	0.963304	0.00104489
AT1G54030	MVP1	-0.523962	0.00105292
AT2G44010	AT2G44010	-0.956107	0.00105651
AT1G17745	PGDH	-0.654857	0.00106297
AT1G02860	NLA	-0.85823	0.00107542
AT1G48510	AT1G48510	0.704268	0.00109235
AT2G02170	AT2G02170	0.733654	0.0011037
AT2G47610	AT2G47610	0.311552	0.00111306
AT1G76680	OPR1	-0.630226	0.00112858
AT5G06585	AT5G06585	1.44365	0.00113198
AT4G12550	AIR1	-1.23443	0.00113414
AT2G16970	MEE15	-1.21629	0.00113618
AT1G49720	ABF1	0.778118	0.00116047
AT3G12920	BRG3	0.622835	0.00116092
AT4G26510	UKL4	0.752167	0.00117151
AT1G64561	AT1G64561	-1.26686	0.00117431
AT1G70430	AT1G70430	0.684513	0.00119282
AT3G29630	AT3G29630	-1.38974	0.00119543
AT3G14280	AT3G14280	-1.16399	0.00119686
AT1G05650	AT1G05650	-1.37709	0.00123355
AT2G30340	LBD13	-0.942778	0.00123355
AT2G30105	AT2G30105	0.794547	0.00123431
AT1G14320	SAC52	0.304948	0.00124565
AT4G30920	LAP2	0.704291	0.00124565
AT1G72420	AT1G72420	0.828317	0.00124899
AT4G08980	FBW2	0.427012	0.00124944
AT1G08660	MGP2	0.489654	0.00125897
AT3G45300	IVD	0.323697	0.00127092
AT4G11570	AT4G11570	-0.941431	0.00127353
AT1G76010	AT1G76010	0.309027	0.0012841
AT4G00570	NAD-ME2	0.549106	0.0012841
AT4G25830	AT4G25830	-0.873226	0.00131703
AT2G01720	AT2G01720	0.462399	0.00133502
AT2G21840	AT2G21840	-1.01506	0.00134651
AT1G63180	UGE3	1.25242	0.00136269
AT1G14540	PER4	1.10501	0.00137602
AT1G74460	AT1G74460	-1.31493	0.00138405
AT5G66450	LPPepsilon2	0.673326	0.00138405
AT1G53040	AT1G53040	0.611079	0.00144862
AT3G47950	HA4	1.2317	0.00144862
AT3G50630	KRP2	-0.958118	0.00145294
AT2G26300	GP ALPHA 1	0.490816	0.00146119
AT2G28080	AT2G28080	0.788526	0.00146594
AT4G37970	CAD6	-1.39355	0.00148646
AT5G39340	AHP3	-0.788576	0.00148646
AT3G50640	AT3G50640	-0.499745	0.00149125
AT4G18610	LSH9	-1.15586	0.00149254
AT5G67420	LBD37	-0.566719	0.00149254
AT3G09240	BSK9	-1.12792	0.00149448
AT1G30750	AT1G30750	-0.747004	0.00150982
AT5G65480	AT5G65480	-0.571833	0.00151013
AT5G01970	AT5G01970	0.530453	0.00152272
AT3G07940	AT3G07940	-1.25856	0.00153045
AT4G19030	NLM1	-0.806246	0.00155392
AT1G48175	emb2191	0.563347	0.00155772
AT3G22840	ELIP1	-1.40091	0.00155772
AT4G25340	FKBP53	-0.314319	0.0015594
AT1G43710	EMB1075	0.443604	0.00156018
AT1G08990	PGSIP5	-1.06593	0.00157833
AT4G17220	MAP70-5	-0.88778	0.00157885
AT4G31890	AT4G31890	0.974505	0.00158198
AT1G27450	APT1	0.296906	0.00161615
AT5G19950	AT5G19950	0.811917	0.00162055
AT5G42370	AT5G42370	1.3925	0.00162055
AT4G23510	AT4G23510	-0.67206	0.00164042
AT3G53380	AT3G53380	0.842356	0.00164962
AT3G07900	AT3G07900	-1.32344	0.00166252
AT1G11420	DUF2	0.893136	0.00166684
AT4G36900	RAP2.10	-0.925194	0.00166684
AT2G45380	AT2G45380	-0.406287	0.00166866
AT3G59990	MAP2B	0.514919	0.00167727
AT4G31570	AT4G31570	-0.467066	0.00167759
AT4G15180	SDG2	-0.462539	0.00168859
AT1G28290	AGP31	-0.310872	0.00170573
AT3G50810	AT3G50810	-1.23192	0.00171062
AT4G28890	AT4G28890	-1.21002	0.00172269
AT3G66658	ALDH22A1	0.751947	0.00175422
AT5G66160	RMR1	0.591552	0.00175492
AT2G41430	ERD15	0.259242	0.00177828
AT1G66800	AT1G66800	-0.997253	0.00177891
AT1G31950	AT1G31950	0.365482	0.00178465
AT5G11790	NDL2	-0.76634	0.00178694
AT4G30490	AT4G30490	-0.79576	0.00178861
AT2G30200	EMB3147	0.557467	0.00179144
AT3G06125	AT3G06125	-0.907618	0.00179144
AT5G20240	PI	1.33854	0.00179144
AT1G26700	MLO14	-1.2121	0.00179179
AT3G23880	AT3G23880	0.773352	0.00180178
AT3G10320	AT3G10320	-1.33514	0.00182192
AT4G07390	AT4G07390	0.560288	0.00182282
AT1G63690	SPPL2	0.55029	0.00184832
AT3G61380	TRM14	-1.09623	0.00184832
AT1G18840	IQD30	0.437337	0.00185257
AT2G21630	AT2G21630	0.687979	0.00185257
AT5G50000	AT5G50000	0.579552	0.00185913
AT3G13430	AT3G13430	0.539006	0.00185994
AT2G33150	PKT3	0.370912	0.00187151
AT2G20635	AT2G20635	0.550715	0.00187627
AT1G69490	NAP	1.06259	0.00188006
AT4G33180	AT4G33180	-1.17724	0.00188006
AT5G06640	EXT10	-0.920307	0.00188417
AT1G72900	AT1G72900	1.01968	0.00189147
AT1G15200	AT1G15200	0.242526	0.00189368
AT1G21920	AT1G21920	-0.4559	0.00189368
AT2G43240	AT2G43240	0.562735	0.00190096
AT5G04090	AT5G04090	0.57416	0.00190096
AT3G57010	AT3G57010	-0.810187	0.00190624
AT1G34315	AT1G34315	0.418705	0.00194048
AT2G32300	UCC1	-0.854522	0.00194482
AT5G66050	AT5G66050	0.478664	0.0019461
AT1G61140	EDA16	-0.707396	0.00195517
AT1G05700	AT1G05700	1.36271	0.00196212
AT2G02390	GSTZ1	0.38345	0.00196302
AT3G14270	FAB1B	-0.801789	0.00196592
AT1G67420	AT1G67420	0.664672	0.00197339
AT3G13276	AT3G13276	-1.36105	0.00198629
AT1G04220	KCS2	-1.19642	0.00198988
AT4G38570	PIS2	0.503597	0.0019926
AT5G04340	ZAT6	-1.11527	0.0019926
AT5G14330	AT5G14330	-0.606199	0.0019926
AT2G07655	AT2G07655	-1.14855	0.0020063
AT1G50580	AT1G50580	-1.23534	0.00201545
AT1G72890	AT1G72890	-1.25329	0.00201545
AT1G77020	AT1G77020	1.02359	0.00201891
AT1G03210	AT1G03210	0.361863	0.00202471
AT3G28345	ABCB15	-1.00996	0.00202672
AT5G48580	FKBP15-2	0.338179	0.00202672
AT5G18680	TLP11	-0.641977	0.0020276
AT2G17430	MLO7	-0.950199	0.00203897
AT3G07550	AT3G07550	0.894898	0.00203897
AT3G50930	BCS1	-1.1728	0.00204854
AT3G47480	AT3G47480	1.31785	0.00206952
AT1G11350	SD1-13	0.878231	0.00208347
AT5G03430	AT5G03430	0.609737	0.0021087
AT2G23770	LYK4	-0.784452	0.00211695
AT2G33480	NAC041	-0.956364	0.00211712
AT3G14850	TBL41	-1.14654	0.00212877
AT4G05020	NDB2	-0.902016	0.00212877
AT1G13450	GT-1	0.546034	0.00213032
AT5G13200	AT5G13200	-1.38652	0.00213032
AT2G47890	AT2G47890	-0.949655	0.00215771
AT5G67140	AT5G67140	-1.16497	0.00215771
AT1G61490	AT1G61490	0.678593	0.0021751
AT4G16800	AT4G16800	0.740056	0.00218263
AT5G64940	ATH13	-0.858533	0.00218646
AT3G59210	AT3G59210	-0.52815	0.00219571
AT2G04680	AT2G04680	-1.37668	0.00220003
AT1G09467	AT1G09467	0.460806	0.00220083
AT5G51820	PGM	0.653802	0.00220282
AT2G32320	AT2G32320	0.455181	0.00221197
AT1G15340	MBD10	-0.45931	0.00221505
AT2G42365	AT2G42365	0.696245	0.00222656
AT4G31405	AT4G31405	-1.31038	0.0022295
AT5G64600	AT5G64600	0.671096	0.0022317
AT5G58070	TIL	-0.893217	0.00225677
AT5G15190	AT5G15190	-0.908584	0.00226602
AT1G03180	AT1G03180	0.829	0.00227035
AT5G04930	ALA1	-0.593833	0.00227505
AT2G42290	AT2G42290	-0.972963	0.00227692
AT4G22350	AT4G22350	0.751559	0.00227865
AT1G67980	CCOAMT	1.3584	0.0022861
AT2G39310	JAL22	-0.905886	0.00231981
AT1G01920	AT1G01920	0.446212	0.00232642
AT5G24120	SIGE	-1.096	0.00237759
AT1G75520	SRS5	-1.35505	0.00237847
AT5G14020	AT5G14020	-0.421471	0.0023873
AT3G07215	AT3G07215	0.554221	0.00239276
AT4G37530	AT4G37530	-1.02	0.00239356
AT2G42130	AT2G42130	0.754673	0.0024412
AT1G14660	NHX8	0.885318	0.00244356
AT5G05610	AL1	0.817848	0.00246021
AT1G06820	CRTISO	0.660757	0.00246536
AT5G27150	NHX1	-0.775937	0.00246536
AT3G52470	AT3G52470	-0.822194	0.00248416
AT5G23840	AT5G23840	-0.978994	0.00250295
AT1G76200	AT1G76200	-0.482086	0.00251471
AT3G04580	EIN4	0.880677	0.00251708
AT1G45545	AT1G45545	-1.34473	0.00253712
AT1G70420	AT1G70420	-1.25378	0.00254243
AT5G03555	NCS1	-0.828247	0.00255244
AT5G65740	AT5G65740	0.585738	0.00255244
AT3G55230	AT3G55230	-0.834207	0.0025666
AT3G18250	AT3G18250	1.35137	0.00257743
AT3G59220	PRN	-0.997988	0.00259424
AT4G33330	PGSIP3	-1.2786	0.00260303
AT5G15537	AT5G15537	-0.958665	0.00261314
AT1G10630	ARFA1F	0.31796	0.00261356
AT1G12260	NAC007	1.24767	0.00261356
AT3G11385	AT3G11385	-0.94683	0.00262014
AT2G38750	ANNAT4	-0.95098	0.00262555
AT5G07010	ST2A	0.5317	0.00264883
AT1G34430	EMB3003	0.850564	0.00266782
AT4G02075	PIT1	-0.929194	0.00266782
AT5G60520	AT5G60520	-1.19613	0.00268554
AT5G66300	NAC105	0.980884	0.00268554
AT1G54095	AT1G54095	-1.32911	0.00268707
AT4G25515	SLK3	0.677352	0.00268761
AT3G27340	AT3G27340	0.614634	0.00271196
AT3G52140	NOXY38	-0.446161	0.00272507
AT5G36870	GSL09	-1.3019	0.00272507
AT5G02270	ABCI20	-0.521381	0.00272793
AT2G22570	NIC1	0.553098	0.0027437
AT3G06910	ULP1A	0.761981	0.00276829
AT3G45290	MLO3	-0.731635	0.00276829
AT5G15280	AT5G15280	0.54967	0.00277189
AT4G35785	AT4G35785	0.312991	0.00279757
AT1G26680	AT1G26680	-0.993902	0.00279906
AT5G19040	IPT5	-1.21116	0.00279906
AT1G78340	GSTU22	-0.683635	0.00280174
AT4G30670	AT4G30670	-0.884647	0.00280392
AT3G23810	SAHH2	-0.676163	0.0028159
AT5G08100	ASPGA1	0.625962	0.0028417
AT4G30290	XTH19	-1.24774	0.00287928
AT1G51650	AT1G51650	-0.522201	0.00288058
AT3G21510	AHP1	-0.577494	0.00288058
AT1G67230	LINC1	-0.398936	0.00288615
AT1G08125	AT1G08125	0.47285	0.0028921
AT1G79310	MC7	-0.856104	0.0028921
AT5G66570	PSBO1	-0.970668	0.0029187
AT1G74770	AT1G74770	-0.899574	0.00292217
AT5G25560	AT5G25560	-0.251515	0.00293491
AT5G26270	AT5G26270	-0.951141	0.00293491
AT5G46890	AT5G46890	-0.475355	0.00295262
AT1G63000	NRS/ER	-0.612888	0.00297965
AT3G17609	HYH	-0.632397	0.00298786
AT3G20720	AT3G20720	0.785691	0.00298786
AT4G34138	UGT73B1	-1.07731	0.00299796
AT2G37040	PAL1	-0.448283	0.00301177
AT1G08903	AT1G08903	-1.29814	0.00301619
AT4G28830	AT4G28830	0.547245	0.00302089
AT1G13100	CYP71B29	-1.20815	0.00302346
AT1G17190	GSTU26	-0.528621	0.0030589
AT5G39580	AT5G39580	1.29223	0.00306835
AT4G35040	bZIP19	-0.713469	0.00310707
AT3G05160	AT3G05160	-1.16051	0.00313707
AT1G23020	FRO3	-0.633521	0.00314314
AT1G32240	KAN2	-1.00861	0.00314314
AT1G02270	AT1G02270	0.915024	0.00314675
AT3G12710	AT3G12710	-0.817219	0.00314675
AT3G24715	AT3G24715	-0.828096	0.00314675
AT2G29670	AT2G29670	0.977742	0.00321933
AT5G04830	AT5G04830	-0.523731	0.00321933
AT1G70950	AT1G70950	0.627668	0.00324328
AT2G02180	TOM3	0.398639	0.00324637
AT5G19390	AT5G19390	-0.636001	0.0032558
AT2G44790	UCC2	-0.541883	0.0032622
AT2G06010	ORG4	0.512824	0.00326251
AT1G76980	AT1G76980	-0.973461	0.00327393
AT5G44574	AT5G44574	-0.873995	0.00327393
AT1G71340	GDPD4	-0.488926	0.00328024
AT5G51660	CPSF160	0.623793	0.00328315
AT4G11290	AT4G11290	-0.750102	0.0032934
AT4G15450	AT4G15450	0.78081	0.00331161
AT4G28706	AT4G28706	0.445682	0.00331161
AT5G13630	GUN5	-0.870799	0.00331161
AT5G25820	AT5G25820	-1.01938	0.0033149
AT4G21740	AT4G21740	-1.08287	0.00332403
AT2G36530	LOS2	-0.294417	0.00332586
AT1G10910	EMB3103	0.590396	0.003339
AT1G54010	AT1G54010	-1.09235	0.00333952
AT3G59330	AT3G59330	0.509273	0.00341118
AT5G35190	EXT13	-0.812711	0.00342892
AT3G27890	NQR	-0.605499	0.00342939
AT5G07100	WRKY26	-0.998253	0.0034339
AT3G57410	VLN3	-0.430029	0.00347993
AT5G65690	PCK2	0.392331	0.00351294
AT5G13900	AT5G13900	-0.963034	0.00352023
AT2G36810	AT2G36810	-0.703844	0.00352136
AT5G01620	TBL35	0.551655	0.00354669
AT2G45220	AT2G45220	-0.659313	0.00355894
AT4G05590	AT4G05590	-0.982182	0.0035643
AT2G23910	AT2G23910	-1.06799	0.00357753
AT3G57520	SIP2	0.265913	0.00357753
AT2G34090	MEE18	0.713773	0.00358212
AT1G04400	CRY2	0.508824	0.00359785
AT1G03550	SCAMP4	-1.07166	0.00360937
AT1G10140	AT1G10140	-0.767232	0.00360937
AT2G35190	NPSN11	0.496417	0.00360937
AT3G23175	AT3G23175	-0.790704	0.00360937
AT3G25900	HMT-1	0.781647	0.00360937
AT3G57040	ARR9	-0.661603	0.00360937
AT5G35370	AT5G35370	-1.12721	0.00361511
AT3G01820	AT3G01820	-0.659454	0.00364587
AT2G01010	AT2G01010	-0.867779	0.00364977
AT1G29790	AT1G29790	0.677157	0.00367289
AT1G54180	BRX-LIKE3	0.886858	0.00368397
AT4G11210	AT4G11210	-1.10776	0.00368397
AT4G18010	IP5PII	-1.08123	0.00368397
AT4G26080	ABI1	-0.509123	0.00368397
AT3G50980	XERO1	-1.32217	0.00371655
AT2G39360	AT2G39360	-1.23055	0.0037189
AT5G12480	CPK7	0.416699	0.0037189
AT1G72180	AT1G72180	-1.22178	0.00376446
AT5G56130	TEX1	0.748278	0.00376446
AT5G50375	CPI1	0.763178	0.00381708
AT1G47740	AT1G47740	-0.554399	0.00381826
AT1G54370	NHX5	0.373063	0.00384467
AT5G44510	TAO1	-0.900943	0.00385058
AT1G30825	DIS2	0.679155	0.00387728
AT5G19510	AT5G19510	0.337815	0.00388727
AT5G13710	SMT1	0.366907	0.00398236
AT3G01210	AT3G01210	-1.07439	0.00400424
AT3G12580	HSP70	-0.883429	0.00400424
AT5G25830	GATA12	-0.736916	0.00400548
AT2G03830	RGF8	-0.594514	0.0040492
AT5G23240	AT5G23240	-1.18404	0.00407637
AT5G45775	AT5G45775	0.344803	0.00408512
AT2G24180	CYP71B6	0.907667	0.00408711
AT4G13620	AT4G13620	-1.04849	0.00408756
AT1G04770	AT1G04770	-0.801415	0.0040964
AT5G22510	INV-E	0.523258	0.00410353
AT3G43840	AT3G43840	0.954177	0.00411916
AT4G21510	FBS2	0.804315	0.00413367
AT1G77690	LAX3	0.710663	0.00419686
AT4G33940	AT4G33940	0.730188	0.00419845
AT1G30870	AT1G30870	-0.891403	0.00420037
AT3G23150	ETR2	1.26163	0.00420037
AT1G05000	PFA-DSP1	-1.12922	0.0042008
AT1G66680	AR401	0.492012	0.00420273
AT2G24280	AT2G24280	0.623892	0.00420789
AT4G13660	PRR2	-0.776474	0.00420982
AT4G18230	AT4G18230	0.592486	0.00421426
AT5G45670	AT5G45670	-1.30679	0.00422944
AT3G59320	AT3G59320	0.406605	0.00426267
AT3G62270	AT3G62270	-0.751632	0.00429572
AT3G25510	AT3G25510	-1.2733	0.00430321
AT2G32235	AT2G32235	1.20945	0.00431534
AT2G47800	ABCC4	-1.16254	0.00432488
AT3G54910	AT3G54910	0.690784	0.00433777
AT1G20620	CAT3	0.623726	0.0043581
AT3G22380	TIC	-0.52301	0.00439014
AT2G45400	BEN1	-0.918077	0.00439905
AT2G31350	GLX2-5	-0.646548	0.00441827
AT5G27640	TIF3B1	0.353428	0.00441827
AT3G56290	AT3G56290	-1.21444	0.00446579
AT2G01910	ATMAP65-6	-0.451756	0.00446635
AT4G17280	AT4G17280	-1.11982	0.00452624
AT3G52072	AT3G52072	0.902792	0.00454331
AT4G34050	CCoAOMT1	-0.557444	0.00454331
AT2G38800	AT2G38800	-0.593013	0.00455951
AT1G32170	XTH30	-0.943992	0.00456339
AT3G44530	HIRA	0.782877	0.00456339
AT2G23340	DEAR3	-0.802995	0.00456424
AT2G01150	RHA2B	-1.0028	0.00457416
AT2G03780	AT2G03780	0.499994	0.00458515
AT5G15610	AT5G15610	0.382225	0.00458725
AT5G44740	POLH	-1.16489	0.00459382
AT1G34065	SAMC2	0.471052	0.00460095
AT2G14890	AGP9	-0.508549	0.00460356
AT5G25630	AT5G25630	0.44531	0.00461926
AT2G25080	GPX1	-0.814147	0.00470862
AT3G48000	ALDH2B4	0.537256	0.00470862
AT5G57625	AT5G57625	-0.453537	0.00472599
AT2G04025	RGF3	-0.871693	0.00472643
AT5G44190	GLK2	-0.934107	0.00475561
AT1G14240	AT1G14240	-0.783236	0.0048096
AT1G76160	sks5	0.356958	0.00481318
AT2G42760	AT2G42760	-1.03865	0.00481318
AT5G58330	AT5G58330	-1.00964	0.00481318
AT3G14370	WAG2	-1.11405	0.00481373
AT4G04210	PUX4	0.55174	0.00484707
AT3G56860	UBA2A	0.40087	0.00485129
AT1G34770	AT1G34770	0.777229	0.00486425
AT5G06300	LOG7	-0.732284	0.00486425
AT2G21830	AT2G21830	-0.781751	0.00488255
AT5G52510	SCL8	-0.958324	0.0049807
AT5G42420	AT5G42420	0.521686	0.00498371
AT1G04280	AT1G04280	-0.882311	0.00499071
AT4G31060	AT4G31060	0.593555	0.00499071
AT2G46090	LCBK2	0.689764	0.00499214
AT5G43350	PHT1;1	-0.681832	0.00499214
AT1G09540	MYB61	-1.27434	0.00500411
AT3G54880	AT3G54880	0.485534	0.0050129
AT4G14880	OASA1	-0.472132	0.00508248
AT5G57785	AT5G57785	-1.20391	0.00508468
AT1G09740	AT1G09740	-0.500941	0.00510097
AT1G10670	ACLA-1	0.450369	0.00511244
AT2G20260	PSAE-2	-1.23294	0.00513408
AT4G08950	EXO	0.537641	0.00513408
AT4G30470	AT4G30470	-1.19516	0.00513941
AT3G62360	AT3G62360	0.354527	0.00516268
AT3G03290	AT3G03290	-1.2099	0.00517269
AT3G22565	AT3G22565	-1.26121	0.0051867
AT5G09978	PEP7	-1.04747	0.0051867
AT5G17430	BBM	-0.815873	0.0051867
AT4G28760	TRM20	0.788358	0.00521156
AT5G65300	AT5G65300	-1.12419	0.00522142
AT4G17190	FPS2	0.382901	0.00527968
AT1G53440	AT1G53440	0.809957	0.00534817
AT4G25810	XTR6	-1.23139	0.00536224
AT3G26550	AT3G26550	0.572472	0.00537167
AT2G33580	LYK5	-1.2499	0.00537538
AT5G66620	DAR6	-1.19317	0.00543273
AT1G31010	OSB4	-1.00595	0.00544166
AT5G60030	AT5G60030	-0.374424	0.00545272
AT3G46540	AT3G46540	-1.0507	0.00545479
AT1G23760	JP630	-1.00213	0.00547075
AT1G61580	RPL3B	-0.412804	0.00547603
AT4G16720	AT4G16720	0.222944	0.00547603
AT5G15920	SMC5	-0.841612	0.00550316
AT5G16120	AT5G16120	0.377766	0.00550316
AT2G35260	AT2G35260	-1.01488	0.00566384
AT3G17040	HCF107	-0.92534	0.00571007
AT4G10450	AT4G10450	0.331698	0.00571007
AT1G12740	CYP87A2	-0.80107	0.00575017
AT1G22460	AT1G22460	0.682359	0.00575017
AT5G39950	TRX2	-0.459829	0.00575017
AT2G21050	LAX2	-0.696105	0.00580706
AT4G24930	AT4G24930	-1.27252	0.00585147
AT1G70850	MLP34	-0.404155	0.00586014
AT1G02850	BGLU11	0.412404	0.00586871
AT1G60860	AGD2	0.421576	0.00586871
AT5G55040	AT5G55040	-0.416554	0.00586871
AT5G40170	RLP54	-0.724481	0.0058968
AT2G33110	VAMP723	0.932413	0.00600085
AT5G64320	AT5G64320	1.21099	0.00601125
AT1G33240	GTL1	-0.419941	0.00601357
AT1G05870	AT1G05870	0.534879	0.00604302
AT3G55740	PROT2	-1.17545	0.0060759
AT2G28160	FRU	-1.11913	0.00613745
AT5G04430	BTR1L	0.464364	0.00614683
AT1G61170	AT1G61170	1.13386	0.00620285
AT3G24515	UBC37	0.405496	0.00620285
AT5G47110	LIL3:2	-0.503111	0.00621019
AT1G61100	AT1G61100	-0.427868	0.00622317
AT4G31780	MGD1	0.688205	0.00623039
AT1G35255	AT1G35255	-1.23312	0.00629051
AT5G01570	AT5G01570	0.954559	0.00633531
AT2G45920	AT2G45920	-0.63538	0.00636049
AT3G11470	AT3G11470	0.878028	0.00638302
AT5G05860	UGT76C2	-0.634741	0.00639519
AT5G38000	AT5G38000	-1.22222	0.00639751
AT3G46690	AT3G46690	-0.575541	0.00640593
AT5G07290	ML4	-0.75789	0.00646355
AT1G27320	HK3	-0.691236	0.00648414
AT5G37930	AT5G37930	0.464705	0.00650045
AT3G16950	LPD1	0.444152	0.00650364
AT2G39280	AT2G39280	0.347276	0.00654778
AT5G42790	PAF1	0.399269	0.00657243
AT1G75190	AT1G75190	0.748594	0.00658926
AT1G26800	AT1G26800	-0.703482	0.00659036
AT2G29340	AT2G29340	1.13169	0.00659036
AT5G52280	AT5G52280	-0.404317	0.00659036
AT5G14370	AT5G14370	-1.21932	0.00659219
AT3G60530	GATA4	0.329064	0.0065953
AT3G05320	AT3G05320	-1.06837	0.00664726
AT2G07662	AT2G07662	-0.962663	0.00669449
AT2G43360	BIO2	0.477101	0.00671015
AT5G10745	AT5G10745	0.559661	0.00674095
AT3G11000	AT3G11000	-1.20671	0.00676452
AT5G43500	ARP9	0.373765	0.00676452
AT3G27940	LBD26	-1.10565	0.00680179
AT4G01140	AT4G01140	-0.937995	0.00684341
AT1G09575	AT1G09575	0.996653	0.00686096
AT5G53350	CLPX	-0.479575	0.00687265
AT5G02790	GSTL3	-0.805948	0.00687311
AT2G15820	OTP51	-1.1196	0.00688068
AT1G31540	AT1G31540	-0.814914	0.00688136
AT3G14540	AT3G14540	-0.842233	0.00688855
AT2G22450	RIBA2	0.742998	0.0069331
AT1G60095	AT1G60095	-1.13783	0.00694203
AT3G47960	GTR1	-1.09532	0.00694203
AT3G52370	FLA15	-1.10413	0.00694203
AT4G09750	AT4G09750	-1.00872	0.00694203
AT5G17820	AT5G17820	-0.614712	0.00694203
AT4G23280	CRK20	1.18054	0.00695229
AT3G60245	AT3G60245	0.210024	0.00696276
AT4G06744	AT4G06744	-0.899383	0.00696276
AT3G10420	SPD1	-0.748233	0.00698335
AT1G11700	AT1G11700	-1.10455	0.00700625
AT3G11290	AT3G11290	0.601886	0.00701342
AT4G16340	SPK1	-0.462475	0.00702658
AT5G48560	AT5G48560	-0.73078	0.00702658
AT1G05467	AT1G05467	0.598554	0.0070428
AT1G69600	ZFHD1	0.469336	0.00706917
AT3G46130	MYB48	-1.02445	0.00712645
AT5G45275	AT5G45275	0.732281	0.00719887
AT5G61560	AT5G61560	1.21259	0.00719961
AT2G22530	AT2G22530	0.638601	0.00724999
AT5G15725	AT5G15725	-0.993161	0.00725292
AT3G13432	AT3G13432	-1.04472	0.00725456
AT2G01830	WOL	-0.529706	0.00730673
AT4G22890	PGR5-LIKE A	-0.596925	0.00732014
AT1G05850	POM1	-0.523101	0.00732782
AT4G00030	AT4G00030	0.498565	0.00732782
AT1G75270	DHAR2	-0.505051	0.00733398
AT3G26950	AT3G26950	0.627103	0.00738432
AT1G50500	HIT1	0.484989	0.00741386
AT1G73300	scpl2	-1.02521	0.00741953
AT3G52990	AT3G52990	0.503067	0.00743089
AT3G23660	AT3G23660	0.355393	0.00744799
AT5G23430	AT5G23430	-0.585864	0.00745143
AT1G22330	AT1G22330	-0.736601	0.00747018
AT5G57850	ADCL	0.622378	0.0075189
AT1G30380	PSAK	-0.891563	0.00753907
AT1G05410	AT1G05410	0.794424	0.00754849
AT3G59670	AT3G59670	-0.720326	0.00754849
AT3G02880	AT3G02880	-0.659542	0.00755592
AT4G14490	AT4G14490	0.460302	0.00765612
AT5G54270	LHCB3	-0.881807	0.00766142
AT3G19260	LOH2	0.671653	0.00766492
AT1G03940	AT1G03940	-0.969992	0.00768777
AT4G11850	PLDGAMMA1	0.658217	0.00769213
AT1G22300	GRF10	-0.348217	0.00770272
AT3G57400	AT3G57400	-0.670424	0.00770272
AT2G41060	AT2G41060	0.390189	0.00772378
AT5G60550	GRIK2	0.525912	0.00772674
AT2G47910	CRR6	1.20774	0.00773426
AT2G47510	FUM1	0.467528	0.00774172
AT2G45280	RAD51C	-0.56302	0.00774682
AT5G19070	AT5G19070	1.12747	0.00777462
AT1G28670	ARAB-1	-1.08306	0.00782011
AT3G23510	AT3G23510	-0.34442	0.0078346
AT5G52210	GB1	0.568028	0.00787344
AT2G16660	AT2G16660	-1.22101	0.00789147
AT1G08800	AT1G08800	-0.705766	0.00789291
AT1G30690	AT1G30690	-0.464789	0.00792979
AT4G24340	AT4G24340	-0.84459	0.00792979
AT4G28300	AT4G28300	0.423176	0.00792979
AT1G65980	TPX1	-0.317643	0.00801227
AT2G23120	AT2G23120	-0.79894	0.00804505
AT4G14385	AT4G14385	0.467631	0.00804505
AT1G32990	PRPL11	1.03229	0.00806686
AT3G60240	EIF4G	-0.582343	0.00810359
AT3G61440	CYSC1	0.464563	0.00810359
AT3G50670	U1-70K	0.30875	0.00815216
AT4G39580	AT4G39580	1.13833	0.00816056
AT5G23770	DUF8	0.975886	0.00816056
AT1G36160	ACC1	-0.435398	0.00819632
AT1G33100	AT1G33100	-1.22868	0.00820163
AT5G49700	AT5G49700	-1.14108	0.00821441
AT3G17420	GPK1	-0.809702	0.00823472
AT3G11280	AT3G11280	-0.934385	0.00834862
AT5G56040	AT5G56040	0.423223	0.0083621
AT2G43710	SSI2	0.465429	0.00836796
AT2G31090	AT2G31090	-0.673804	0.00840065
AT5G02120	OHP	-1.22158	0.00840065
AT4G27080	PDIL5-4	0.481789	0.00841327
AT4G00370	ANTR2	0.886211	0.00841845
AT5G04330	CYP84A4	-1.01796	0.00842762
AT3G02242	AT3G02242	-1.21763	0.0085252
AT1G79350	EMB1135	0.63405	0.00860874
AT5G39040	ABCB27	0.974465	0.00867604
AT1G48500	JAZ4	-1.11213	0.00869075
AT2G22560	NET2D	-0.805374	0.00869414
AT1G63500	BSK7	-0.78934	0.00870429
AT3G46620	RDUF1	-0.583936	0.00870429
AT5G03830	AT5G03830	0.390275	0.00870429
AT5G65390	AGP7	-0.847535	0.00875356
AT3G50430	AT3G50430	0.910569	0.00884205
AT2G28130	AT2G28130	0.617673	0.00884993
AT3G19290	ABF4	-0.513402	0.008882
AT3G13120	AT3G13120	0.663663	0.00889347
AT2G15830	AT2G15830	-1.08466	0.00890226
AT4G18470	SNI1	-1.10464	0.00897674
AT1G79520	AT1G79520	-0.851437	0.00897846
AT2G34940	VSR5	-0.929917	0.00898831
AT4G26400	AT4G26400	0.549203	0.00901355
AT3G58620	TTL4	-0.545514	0.00903349
AT5G38290	AT5G38290	0.951887	0.00905335
AT1G74880	NdhO	1.21859	0.00909877
AT1G08650	PPCK1	-0.367429	0.00913596
AT1G54730	AT1G54730	0.420623	0.0092038
AT1G74740	CPK30	-0.77608	0.00921812
AT1G17620	AT1G17620	-0.656901	0.00924997
AT1G54710	ATG18H	-0.706782	0.00928919
AT1G07870	AT1G07870	-1.10105	0.00931032
AT1G14970	AT1G14970	0.357112	0.00936059
AT1G61340	FBS1	0.965555	0.00937695
AT5G02420	AT5G02420	-0.98132	0.00937754
AT1G10990	AT1G10990	1.08249	0.00938343
AT5G18410	PIR121	0.4459	0.00938343
AT4G19985	AT4G19985	0.558364	0.00938752
AT1G15950	CCR1	-0.820276	0.00939008
AT1G61820	BGLU46	-0.756905	0.00941449
AT1G73650	AT1G73650	-0.643688	0.00941449
AT3G47390	PHS1	0.638807	0.00944052
AT4G39070	BZS1	-0.877443	0.00944052
AT2G19110	HMA4	-0.768089	0.0094758
AT1G19690	AT1G19690	0.479129	0.0095667
AT1G28190	AT1G28190	0.722498	0.00958749
AT2G21430	AT2G21430	-1.15918	0.00958816
AT3G63070	AT3G63070	-0.665659	0.00961666
AT5G28840	GME	0.494805	0.00963318
AT1G10960	FD1	-0.952635	0.00966072
AT1G11840	GLX1	-0.559528	0.0096612
AT3G49850	TRB3	0.783104	0.00966414
AT2G26470	AT2G26470	0.478744	0.00971361
AT1G04080	PRP39	0.400605	0.00972598
AT3G01450	AT3G01450	0.810147	0.0097274
AT2G14255	AT2G14255	0.422719	0.00972946
AT2G28470	BGAL8	-0.755602	0.00972946
AT4G10390	AT4G10390	-1.14971	0.00972946
AT2G41870	AT2G41870	-1.13784	0.00973907
AT4G33080	AT4G33080	-0.299971	0.00975314
AT2G28370	AT2G28370	-0.631814	0.00976167
AT4G15800	RALFL33	-1.07113	0.00976167
AT1G08060	MOM	-0.579858	0.00981476
AT4G31354	AT4G31354	-1.17842	0.00985865
AT5G58990	AT5G58990	0.606265	0.00987937
AT3G16857	RR1	-0.406553	0.00996514
AT1G79440	ALDH5F1	0.405235	0.0100517
AT1G79820	SGB1	0.485241	0.010166
AT1G72645	AT1G72645	-1.14637	0.0101685
AT5G26240	CLC-D	0.46541	0.0101685
AT5G58770	cPT4	-1.13182	0.0101685
AT5G22630	ADT5	-0.694582	0.0102508
AT5G63280	AT5G63280	0.646651	0.0103526
AT3G01345	AT3G01345	-0.575076	0.0103596
AT2G41540	GPDHC1	0.563599	0.0103615
AT1G26300	AT1G26300	0.33812	0.0103657
AT2G46930	AT2G46930	0.441475	0.0103657
AT1G75310	AUL1	-0.496767	0.0103845
AT2G05310	AT2G05310	-1.1428	0.0103899
AT3G61410	AT3G61410	-1.00045	0.0104734
AT2G02950	PKS1	-0.910444	0.010486
AT2G05920	AT2G05920	-0.578032	0.010486
AT5G20400	AT5G20400	0.513915	0.0105023
AT2G29890	VLN1	0.570289	0.0105026
AT2G23290	MYB70	-0.698468	0.0105096
AT2G43930	AT2G43930	0.809945	0.0105096
AT5G40280	ERA1	0.505049	0.0105956
AT1G01490	AT1G01490	-0.434139	0.0106777
AT5G09590	MTHSC70-2	-0.64096	0.0106896
AT1G19600	AT1G19600	0.565241	0.0106979
AT3G60250	CKB3	0.440642	0.0107507
AT5G06839	TGA10	-0.994084	0.0107995
AT5G14430	AT5G14430	0.689627	0.0107995
AT2G24260	LRL1	-0.669062	0.0108113
AT3G43670	AT3G43670	-0.906221	0.0108297
AT3G18170	AT3G18170	-0.852591	0.0109039
AT1G72125	AT1G72125	-1.05392	0.0109814
AT5G36290	AT5G36290	0.495256	0.0110553
AT3G61890	HB-12	-1.12091	0.011063
AT1G75120	RRA1	0.576127	0.0110688
AT5G27920	AT5G27920	0.460834	0.0110755
AT1G49050	AT1G49050	0.614613	0.0110933
AT4G35500	AT4G35500	-0.764622	0.0111022
AT5G61570	AT5G61570	-0.935305	0.0111329
AT2G43160	AT2G43160	-0.437923	0.0112742
AT2G45620	AT2G45620	0.672002	0.0112742
AT5G05400	AT5G05400	-0.975134	0.0113065
AT3G22930	CML11	-0.847871	0.0113989
AT4G00680	ADF8	-0.837787	0.0113989
AT4G39910	UBP3	0.479592	0.0113989
AT4G35800	NRPB1	-0.448124	0.0114024
AT2G29450	GSTU5	-1.15618	0.0114028
AT5G60460	AT5G60460	-0.617108	0.0114028
AT4G24130	AT4G24130	-0.85141	0.011406
AT1G62480	AT1G62480	0.250107	0.0114798
AT1G80980	AT1G80980	0.527136	0.0115245
AT5G03670	TRM28	-0.93772	0.0115655
AT5G61290	AT5G61290	-1.08085	0.0115983
AT1G51470	BGLU35	-0.902033	0.0116429
AT1G02610	AT1G02610	-0.798196	0.0116524
AT1G68710	AT1G68710	-0.795573	0.0116524
AT2G31400	GUN1	-0.595067	0.0116524
AT2G45010	AT2G45010	0.509122	0.0116524
AT3G09690	AT3G09690	0.495275	0.0116524
AT3G61260	AT3G61260	-0.498964	0.0116854
AT5G42785	AT5G42785	-0.93979	0.0116854
AT5G06280	AT5G06280	-0.866183	0.0117092
AT1G30420	ABCC11	0.538019	0.0117223
AT1G47128	RD21A	-0.448096	0.0117291
AT5G54810	TSB1	0.523753	0.0117527
AT3G06080	TBL10	-0.670809	0.0117899
AT3G07090	AT3G07090	-0.758175	0.0118121
AT1G78380	GSTU19	-0.276665	0.0120783
AT5G54370	AT5G54370	-0.781332	0.0120783
AT5G56580	MKK6	0.74629	0.0121292
AT1G21660	AT1G21660	-0.54938	0.0122811
AT5G03190	CPUORF47	-0.953198	0.0122811
AT3G27000	ARP2	0.45192	0.0123636
AT4G14500	AT4G14500	0.647656	0.0123636
AT5G47760	PGLP2	0.5539	0.0123636
AT1G34510	AT1G34510	-1.17418	0.012436
AT2G02410	AT2G02410	-0.480929	0.012722
AT4G28740	AT4G28740	-1.10407	0.012722
AT5G02960	AT5G02960	0.300698	0.012722
AT1G02340	HFR1	-0.931166	0.0127805
AT2G35780	scpl26	0.735472	0.0127805
AT3G46960	AT3G46960	0.440103	0.0127805
AT4G14380	AT4G14380	-0.96869	0.0128094
AT5G17670	AT5G17670	0.454786	0.0128094
AT5G04040	SDP1	0.611061	0.0128368
AT5G04860	AT5G04860	-0.864725	0.0128503
AT1G08560	SYP111	0.668926	0.012855
AT2G24250	AT2G24250	0.984268	0.012855
AT1G43580	AT1G43580	0.402613	0.0128683
AT2G46430	CNGC3	-0.750942	0.0129041
AT3G58710	WRKY69	-0.681421	0.0129171
AT5G19690	STT3A	0.360249	0.0129398
AT2G30840	AT2G30840	-0.766192	0.0130037
AT2G17540	AT2G17540	0.778344	0.0131031
AT3G05910	AT3G05910	0.402872	0.0131902
AT2G47450	CAO	0.704389	0.0132367
AT3G14067	AT3G14067	-0.793992	0.0132824
AT4G25600	AT4G25600	0.480302	0.0133112
AT4G01100	ADNT1	0.322981	0.0133239
AT5G21950	AT5G21950	-1.15785	0.0133239
AT5G61440	ACHT5	0.333075	0.0133692
AT4G27595	AT4G27595	-0.715457	0.0133784
AT4G08850	AT4G08850	-0.546311	0.0134017
AT4G34810	AT4G34810	-0.904504	0.0134017
AT5G26010	AT5G26010	-0.907849	0.0134079
AT4G23493	AT4G23493	-1.16824	0.0134084
AT2G02960	AT2G02960	-0.273688	0.013449
AT3G30180	BR6OX2	-0.771349	0.0134841
AT4G19670	AT4G19670	-0.843276	0.0134841
AT2G22800	HAT9	-1.04174	0.0135132
AT1G13970	AT1G13970	-0.970073	0.013519
AT3G59340	AT3G59340	-1.0571	0.0135226
AT1G05620	URH2	0.389941	0.0135353
AT1G77660	AT1G77660	0.517716	0.0135444
AT4G01150	AT4G01150	-0.622013	0.0135456
AT2G22990	SNG1	-0.840728	0.0135472
AT1G32415	AT1G32415	0.906421	0.0136124
AT4G04850	KEA3	-0.699078	0.0137427
AT2G23040	AT2G23040	0.519604	0.0138194
AT3G52060	AT3G52060	-0.514189	0.0138403
AT4G28030	AT4G28030	-0.608762	0.0139914
AT5G49470	AT5G49470	0.601561	0.0140127
AT1G05320	AT1G05320	-0.949415	0.0140297
AT1G22540	AT1G22540	-1.05197	0.0140297
AT5G27950	AT5G27950	-0.383581	0.0140297
AT2G45245	AT2G45245	0.678845	0.0141318
AT1G64563	AT1G64563	-1.04688	0.0141536
AT1G24440	AT1G24440	-0.677847	0.0141632
AT3G50520	AT3G50520	0.392777	0.0142049
AT1G22882	AT1G22882	-0.629471	0.0142622
AT3G19450	ATCAD4	-0.471121	0.0142622
AT1G34320	AT1G34320	0.4523	0.014275
AT3G59370	AT3G59370	-0.551748	0.014275
AT1G07090	LSH6	-0.990644	0.0143897
AT1G52260	PDIL1-5	0.604566	0.0143897
AT3G61050	NTMC2T4	-0.514148	0.0144881
AT5G51270	AT5G51270	-1.15406	0.0145162
AT1G02160	AT1G02160	0.536626	0.0145232
AT5G59590	UGT76E2	0.680392	0.0145794
AT4G17890	AGD8	0.597055	0.0145931
AT1G68760	NUDX1	-0.63302	0.0146156
AT5G09870	CESA5	-0.764527	0.0146196
AT2G36230	APG10	0.695154	0.0146473
AT1G15640	AT1G15640	-1.07597	0.0146519
AT4G17490	ERF6	1.00536	0.0146857
AT4G35090	CAT2	0.316864	0.0147957
AT1G10380	AT1G10380	-0.875154	0.0148011
AT2G46700	CRK3	-1.00518	0.0148011
AT4G02510	TOC159	-0.418536	0.0148533
AT1G53180	AT1G53180	0.357969	0.0148993
AT3G54970	AT3G54970	0.480749	0.0148993
AT5G25880	NADP-ME3	-1.12719	0.0149491
AT5G07990	TT7	-1.12196	0.0149891
AT3G24170	GR1	-0.422725	0.0150686
AT4G21215	AT4G21215	-1.07839	0.0151283
AT5G23700	AT5G23700	-1.07704	0.0151426
AT4G00900	ECA2	-1.06992	0.0152963
AT5G66950	AT5G66950	-0.75077	0.0154119
AT1G04247	AT1G04247	-1.06894	0.0154586
AT1G68020	ATTPS6	0.556711	0.0154586
AT1G55270	AT1G55270	0.827429	0.0155674
AT3G52540	OFP18	-1.13623	0.0155787
AT5G43780	APS4	-0.674736	0.0155938
AT1G05710	AT1G05710	-0.568171	0.0156032
AT4G12050	AT4G12050	0.474984	0.0156917
AT1G05830	ATX2	0.423339	0.0157017
AT2G45470	FLA8	-0.691972	0.0157313
AT3G48100	RR5	-0.623185	0.0157313
AT3G63510	AT3G63510	0.460562	0.0157313
AT5G52910	ATIM	-0.708742	0.0157313
AT2G40470	LBD15	-1.00164	0.0157372
AT5G14780	FDH	-1.05204	0.0157372
AT1G51070	bHLH115	-0.744596	0.0157703
AT2G25280	AT2G25280	0.535903	0.0157703
AT5G11640	AT5G11640	0.336894	0.0157849
AT1G65970	TPX2	-0.667607	0.0157855
AT2G30250	WRKY25	-0.974582	0.0159191
AT1G04430	AT1G04430	0.414007	0.0159521
AT1G17850	AT1G17850	0.61208	0.0159521
AT2G38940	PHT1;4	-1.04156	0.0159521
AT3G56200	AT3G56200	-1.12638	0.0159521
AT1G60160	AT1G60160	0.733749	0.0159952
AT5G12080	MSL10	-0.68348	0.0161289
AT2G18020	EMB2296	0.352307	0.016155
AT3G10940	LSF2	0.573933	0.0162533
AT1G32380	PRS2	0.722199	0.016285
AT4G32880	HB-8	0.789605	0.016285
AT1G66470	RHD6	-0.99425	0.0163556
AT3G22750	AT3G22750	-0.888516	0.0163667
AT4G10640	IQD16	-0.740564	0.0163667
AT5G42580	CYP705A12	-1.06471	0.0163667
AT1G28150	AT1G28150	0.847567	0.0163912
AT3G23610	DSPTP1	0.812974	0.0165146
AT3G13520	AGP12	-0.808732	0.0165401
AT5G66040	STR16	-0.572483	0.0165401
AT2G42270	AT2G42270	-0.401338	0.0165708
AT3G20000	TOM40	0.320745	0.0166208
AT4G36520	AT4G36520	-0.331908	0.0166208
AT5G56590	AT5G56590	1.04368	0.0166333
AT2G37585	AT2G37585	0.588786	0.0166624
AT3G13240	AT3G13240	0.501576	0.0167814
AT2G40316	AT2G40316	0.49135	0.0168111
AT1G65180	AT1G65180	-1.08922	0.0168229
AT5G59030	COPT1	-0.732662	0.0168229
AT1G46768	RAP2.1	-0.867894	0.0168896
AT5G55830	AT5G55830	1.00086	0.0169048
AT1G76810	AT1G76810	-0.282992	0.0170318
AT1G57870	SK42	0.616859	0.0170486
AT1G55210	AT1G55210	-0.812448	0.0172567
AT5G63450	CYP94B1	-0.723668	0.017295
AT3G27500	AT3G27500	0.851837	0.017304
AT3G48990	AAE3	-0.365971	0.01734
AT1G14580	AT1G14580	-1.03703	0.0174182
AT4G00090	AT4G00090	0.438941	0.017491
AT3G23570	AT3G23570	0.642991	0.0175277
AT5G10980	AT5G10980	0.237292	0.017546
AT4G15330	CYP705A1	-0.887376	0.0175473
AT5G11670	NADP-ME2	0.33631	0.0175483
AT5G16130	AT5G16130	0.319467	0.0175483
AT1G09090	RBOHB	-0.944604	0.0175733
AT2G39340	SAC3A	0.412939	0.0175994
AT1G66190	AT1G66190	-1.01607	0.0176349
AT1G45145	TRX5	-0.721112	0.0176769
AT1G51660	MKK4	0.741716	0.0176769
AT2G04170	AT2G04170	-0.612502	0.0176769
AT2G35520	DAD2	0.560538	0.0176769
AT3G55460	SCL30	0.353254	0.0176769
AT4G31320	AT4G31320	-0.824999	0.0176769
AT5G41210	GSTT1	0.533536	0.0176769
AT5G41040	RWP1	-0.750396	0.0177805
AT5G01390	AT5G01390	0.714724	0.0178424
AT4G37520	AT4G37520	-0.291691	0.0178765
AT4G00955	AT4G00955	-0.620286	0.0178815
AT2G37440	AT2G37440	-0.865343	0.0180172
AT2G47360	AT2G47360	-0.851642	0.0180995
AT3G28970	AAR3	0.423747	0.0181306
AT5G02810	PRR7	-0.404075	0.0181659
AT2G07765	AT2G07765	-0.93242	0.0181986
AT4G37150	MES9	-0.864562	0.0182054
AT5G53220	AT5G53220	-0.713087	0.0182175
AT2G25190	AT2G25190	-0.814476	0.0182395
AT2G41900	OXS2	-0.379463	0.0182962
AT3G26300	CYP71B34	-0.918263	0.0183579
AT1G27850	AT1G27850	-0.773885	0.0183944
AT3G49310	AT3G49310	0.541614	0.0183967
AT5G67160	EPS1	-1.07541	0.0185844
AT2G38640	AT2G38640	-0.876623	0.0186107
AT3G23605	AT3G23605	-1.05947	0.0186144
AT2G34490	CYP710A2	-1.04704	0.0187073
AT5G59520	ZIP2	-0.522032	0.0187073
AT1G02840	SR34	-0.309261	0.0187579
AT1G26580	AT1G26580	0.268993	0.0187579
AT1G42550	PMI1	-1.07796	0.0187579
AT1G58160	JAX1	0.787303	0.0187579
AT2G30620	AT2G30620	0.291028	0.0187579
AT5G55000	FIP2	0.850874	0.0188279
AT4G02180	AT4G02180	-1.09924	0.0189011
AT2G23430	ICK1	-1.01831	0.0191521
AT5G25810	tny	-0.831282	0.0192001
AT3G52740	AT3G52740	-0.818902	0.019286
AT4G37950	AT4G37950	-1.03445	0.0193771
AT3G07370	CHIP	0.613528	0.0193799
AT5G56030	HSP81-2	-0.325279	0.0195309
AT3G09790	UBQ8	0.788454	0.0195365
AT5G50020	AT5G50020	0.603025	0.019632
AT5G03230	AT5G03230	-0.519054	0.01974
AT4G04830	MSRB5	-0.398319	0.0197589
AT4G08505	AT4G08505	-1.08564	0.0197589
AT4G31120	SKB1	0.388821	0.0197589
AT5G44750	REV1	-0.377292	0.0197589
AT1G55360	AT1G55360	0.524162	0.0197661
AT3G13970	APG12B	0.65973	0.0197661
AT5G11390	WIT1	-0.526018	0.0197661
AT2G25160	CYP82F1	-0.634062	0.0199792
AT3G14415	GOX2	0.575598	0.0200035
AT3G20660	38261	0.438133	0.0200323
AT2G38860	YLS5	0.513418	0.0200653
AT5G15290	CASP5	-0.869724	0.0200653
AT4G36400	D2HGDH	0.541783	0.0200975
AT5G13480	FY	0.481873	0.0201405
AT5G13650	SVR3	-0.549336	0.020144
AT5G11870	AT5G11870	0.576855	0.0203368
AT4G29350	PFN2	-0.265467	0.0203396
AT2G20960	pEARLI4	-0.691504	0.0203822
AT2G41800	AT2G41800	-0.545351	0.0203921
AT3G07715	AT3G07715	0.741574	0.0204193
AT3G12830	AT3G12830	-0.749958	0.0204869
AT5G48230	ACAT2	0.375708	0.0204951
AT5G55260	PPX2	0.709865	0.0205209
AT3G61220	SDR1	-1.05393	0.0205564
AT3G61580	SLD1	0.442559	0.0205819
AT1G70150	AT1G70150	0.606267	0.0207072
AT5G06310	AtPOT1b	0.84247	0.0207207
AT1G31600	TRM9	0.371187	0.0207343
AT3G53200	MYB27	-0.785362	0.0208037
AT4G13390	EXT12	-0.919655	0.0208037
AT5G11880	AT5G11880	0.413044	0.0208037
AT5G47770	FPS1	0.315763	0.0208037
AT1G19970	AT1G19970	0.686936	0.0209535
AT3G01850	AT3G01850	0.59488	0.0211059
AT3G62870	AT3G62870	0.231667	0.0211787
AT5G64520	XRCC2	0.706102	0.0211787
AT1G28400	AT1G28400	-0.598867	0.0211941
AT1G48420	D-CDES	0.534994	0.0212238
AT4G31050	AT4G31050	0.956318	0.0212259
AT1G24160	AT1G24160	0.398538	0.0213633
AT4G20362	AT4G20362	0.306998	0.0213633
AT1G14185	AT1G14185	-0.981678	0.0213956
AT1G52342	AT1G52342	-0.577527	0.0213956
AT4G17140	AT4G17140	-0.448182	0.0213956
AT2G02220	PSKR1	0.573677	0.0214419
AT2G27170	TTN7	-0.26911	0.0214419
AT1G73130	AT1G73130	-0.96319	0.0215808
AT5G54680	ILR3	-0.488286	0.0216838
AT5G37500	GORK	-0.987997	0.0217478
AT1G32700	AT1G32700	-0.548193	0.0217529
AT2G31751	AT2G31751	-0.693372	0.021765
AT3G22960	PKP-ALPHA	0.343972	0.0217877
AT5G20580	AT5G20580	0.514496	0.021924
AT1G19130	AT1G19130	0.508173	0.0219285
AT1G61795	AT1G61795	-0.945416	0.0219441
AT1G71330	NAP5	-0.806842	0.0221371
AT2G01270	QSOX2	0.417044	0.0221405
AT3G11700	FLA18	-0.549134	0.022184
AT3G05670	AT3G05670	-0.528948	0.0221992
AT2G42350	AT2G42350	-0.95639	0.0222444
AT3G52290	IQD3	0.666628	0.0223065
AT1G04870	PRMT10	0.484558	0.0223407
AT1G25375	AT1G25375	0.687642	0.0223745
AT2G01670	NUDT17	-0.421257	0.0224223
AT3G14020	NF-YA6	0.624981	0.0224578
AT4G35890	LARP1c	0.348056	0.0224605
AT1G34750	AT1G34750	-0.874692	0.022477
AT3G23600	AT3G23600	-0.479096	0.022477
AT5G52950	AT5G52950	0.691426	0.0225381
AT2G31940	AT2G31940	-1.09962	0.0225488
AT5G40630	AT5G40630	-0.984372	0.0225627
AT4G34600	AT4G34600	-0.426652	0.0225986
AT3G06060	TSC10A	0.512154	0.022608
AT1G30270	CIPK23	-0.435183	0.0226735
AT2G27500	AT2G27500	-0.583563	0.0229611
AT1G03160	FZL	0.726345	0.0230209
AT5G57290	AT5G57290	0.239226	0.0230671
AT3G61990	OMTF3	-0.773424	0.0231612
AT5G45560	AT5G45560	0.495237	0.0231692
AT3G44740	AT3G44740	0.307367	0.0232029
AT5G63970	RGLG3	-0.554421	0.0232077
AT1G67400	AT1G67400	1.055	0.0232573
AT1G14140	UCP3	0.444229	0.0234225
AT4G37940	AGL21	-0.430444	0.0234254
AT5G27650	AT5G27650	-0.323894	0.0234254
AT4G30400	AT4G30400	-0.80182	0.0234464
AT5G24030	SLAH3	-0.812611	0.0234464
AT2G32440	KAO2	0.446062	0.0234471
AT4G36640	AT4G36640	-0.49437	0.0234471
AT5G51100	FSD2	0.516946	0.0234471
AT2G45140	PVA12	-0.670924	0.023727
AT3G27550	AT3G27550	-0.693328	0.023727
AT4G01533	AT4G01533	0.419607	0.0237632
AT1G23850	AT1G23850	0.761638	0.0241821
AT3G01150	PTB1	0.453982	0.0242775
AT2G34040	AT2G34040	0.535511	0.0242948
AT5G08590	SNRK2.1	0.46517	0.0242948
AT4G36740	HB40	-1.06671	0.0243532
AT5G60530	AT5G60530	-0.526284	0.024363
AT3G13065	SRF4	0.923808	0.0244119
AT5G22660	AT5G22660	1.03531	0.0244132
AT1G16040	AT1G16040	0.507709	0.024433
AT1G73940	AT1G73940	0.515561	0.024433
AT2G05830	AT2G05830	0.694362	0.0244583
AT1G13990	AT1G13990	-0.44245	0.0245817
AT5G57900	SKIP1	0.656125	0.0246226
AT5G58690	PLC5	-0.722928	0.0246226
AT1G74960	FAB1	0.328783	0.0248368
AT5G24100	AT5G24100	-0.978281	0.0248368
AT4G00150	HAM3	-0.612979	0.0248718
AT1G80570	AT1G80570	-0.60834	0.0248799
AT2G13100	G3Pp5	0.466972	0.0250225
AT2G35860	FLA16	-1.03814	0.0251357
AT3G12290	AT3G12290	0.379383	0.0251943
AT1G61520	LHCA3	-0.789749	0.0252196
AT2G02765	AT2G02765	0.619757	0.025243
AT5G61300	AT5G61300	0.463147	0.0252469
AT5G43880	TRM21	-0.784939	0.0252791
AT3G03265	AT3G03265	-0.990961	0.0257232
AT5G22500	FAR1	-1.08309	0.0257232
AT1G09995	AT1G09995	0.570638	0.0257599
AT1G60950	FED A	-0.833908	0.0257658
AT3G50350	AT3G50350	-1.06263	0.0257664
AT4G33945	AT4G33945	0.540333	0.025884
AT3G08580	AAC1	0.259957	0.0259218
AT1G60490	VPS34	0.534303	0.0260148
AT3G47470	LHCA4	-0.582741	0.0260148
AT5G55520	AT5G55520	0.536003	0.0260148
AT4G24920	AT4G24920	0.507982	0.0260188
AT2G30740	AT2G30740	-0.396605	0.0260278
AT2G41250	AT2G41250	0.677213	0.0260278
AT2G45720	AT2G45720	-0.883088	0.0260278
AT3G57490	AT3G57490	0.496395	0.0260278
AT4G37920	AT4G37920	1.03099	0.0260278
AT1G44608	AT1G44608	-0.780274	0.0260461
AT2G38300	AT2G38300	0.52275	0.0260461
AT3G07350	AT3G07350	0.466707	0.0260461
AT5G40230	UMAMIT37	0.414081	0.0260905
AT3G26782	AT3G26782	-0.794678	0.0261554
AT1G59780	AT1G59780	0.500211	0.0261869
AT1G15740	AT1G15740	-0.47798	0.0262034
AT4G13110	AT4G13110	-0.915837	0.0262215
AT3G26580	AT3G26580	-0.666592	0.0262797
AT5G10700	AT5G10700	0.815787	0.0262909
AT2G05710	ACO3	-0.420805	0.0263122
AT1G30000	MNS3	0.648373	0.026348
AT5G07370	IPK2a	-0.447336	0.0263662
AT1G52450	AT1G52450	0.763778	0.0263909
AT1G65310	XTH17	-0.756907	0.0263986
AT2G24610	CNGC14	-0.788088	0.0264095
AT1G07175	AT1G07175	-1.01893	0.0265534
AT2G36100	CASP1	-0.588176	0.0265534
AT1G21360	GLTP2	-0.909868	0.0266208
AT1G56300	AT1G56300	-0.819713	0.0266985
AT2G38550	AT2G38550	0.544563	0.0267405
AT1G76050	AT1G76050	0.517731	0.0268417
AT3G20960	CYP705A33	-0.882034	0.0268426
AT5G55860	AT5G55860	-0.674292	0.0268426
AT3G45840	AT3G45840	-0.735973	0.0268453
AT5G48950	DHNAT2	0.757183	0.0268453
AT5G66360	DIM1B	0.553305	0.0268453
AT3G20740	FIE	0.376089	0.0270515
AT5G62330	AT5G62330	-0.95171	0.0272191
AT1G72220	AT1G72220	-1.04181	0.0273
AT3G17920	AT3G17920	-0.865434	0.0273
AT3G51530	AT3G51530	0.750126	0.0273
AT1G76490	HMG1	-0.46471	0.0273815
AT1G77080	MAF1	0.286296	0.0273815
AT5G11710	AT5G11710	0.316388	0.0273815
AT1G66180	AT1G66180	-0.786353	0.0274175
AT3G27210	AT3G27210	-0.746896	0.0275276
AT3G43300	ATMIN7	-0.337528	0.0275813
AT5G62470	MYB96	-1.00249	0.0275959
AT1G48260	CIPK17	-1.0664	0.027693
AT5G13580	ABCG6	-1.00377	0.0277766
AT1G16900	EBS3	0.635193	0.0277816
AT3G11600	AT3G11600	-0.704944	0.0278711
AT4G37760	SQE3	-1.0513	0.0278874
AT3G50370	AT3G50370	-0.471876	0.027954
AT4G34135	UGT73B2	-0.544335	0.0280891
AT4G39400	BRI1	-0.297427	0.0282591
AT3G46820	TOPP5	0.788793	0.0283187
AT4G29810	MKK2	0.542138	0.0283387
AT1G60220	ULP1D	0.456826	0.0284643
AT4G30520	SARK	-0.988113	0.0285321
AT3G22370	AOX1A	-0.454616	0.0285338
AT3G53500	RS2Z32	0.230619	0.0285338
AT5G62720	AT5G62720	-0.816076	0.0285338
AT5G60920	COB	-0.501908	0.0285839
AT5G60430	AT5G60430	0.507779	0.0286949
AT5G07740	AT5G07740	-0.419799	0.0287608
AT2G44670	AT2G44670	-0.824124	0.0288024
AT3G16220	AT3G16220	-0.825816	0.0288024
AT2G03720	MRH6	-0.931944	0.0288247
AT2G05790	AT2G05790	0.3983	0.0288783
AT4G24180	TLP1	-1.05461	0.0289165
AT2G17840	ERD7	-0.741495	0.0289383
AT2G40900	UMAMIT11	-0.787152	0.0289383
AT3G04060	NAC046	-1.01214	0.028996
AT3G14680	CYP72A14	-0.834094	0.0289993
AT1G07745	RAD51D	0.653922	0.0290027
AT1G78670	GGH3	-0.457349	0.0290803
AT1G77350	AT1G77350	0.47568	0.0292001
AT3G03650	EDA5	-0.914197	0.0292281
AT5G04750	AT5G04750	-0.56576	0.0292509
AT1G50630	AT1G50630	-0.527713	0.0292741
AT3G52748	AT3G52748	0.911022	0.0292741
AT4G25720	QC	0.570319	0.0292741
AT4G35780	STY17	-0.684059	0.0292741
AT1G10510	emb2004	0.603644	0.0292842
AT2G25605	AT2G25605	0.512033	0.0296351
AT4G33910	AT4G33910	0.361831	0.0296574
AT5G03460	AT5G03460	-0.591931	0.0298461
AT5G02870	AT5G02870	0.271394	0.0298612
AT5G63160	BT1	0.696325	0.0298753
AT3G29200	CM1	-0.577012	0.0299135
AT2G20515	AT2G20515	0.44175	0.0299569
AT5G61350	AT5G61350	-1.0158	0.0299569
AT2G33820	MBAC1	0.599489	0.0299797
AT4G34030	MCCB	0.423885	0.0301305
AT5G51140	AT5G51140	0.588189	0.0301305
AT5G26230	MAKR1	-0.876012	0.0301766
AT1G77990	AST56	-1.03061	0.0301951
AT1G12000	AT1G12000	0.353732	0.0301988
AT3G16565	AT3G16565	0.701503	0.0302288
AT2G34500	CYP710A1	-0.914808	0.0304646
AT4G31398	AT4G31398	-1.03291	0.0305264
AT3G30350	RGF4	0.280815	0.030574
AT5G66910	AT5G66910	0.561409	0.0306453
AT1G67780	AT1G67780	0.675292	0.0306794
AT5G67370	CGLD27	-0.78804	0.0309133
AT5G53440	AT5G53440	-0.355125	0.0309381
AT1G11860	AT1G11860	0.460778	0.0309561
AT3G10350	AT3G10350	0.488262	0.0309821
AT3G51960	BZIP24	-1.03231	0.0309821
AT5G10230	ANNAT7	-0.856576	0.0309821
AT1G65010	AT1G65010	-0.29662	0.0310175
AT4G37470	KAI2	-0.736539	0.0310175
AT1G27030	AT1G27030	-0.3484	0.031022
AT1G61950	CPK19	-1.05508	0.031022
AT3G06760	AT3G06760	0.693545	0.031022
AT4G01580	AT4G01580	0.977323	0.031022
AT5G15680	AT5G15680	-0.503689	0.031022
AT5G16810	AT5G16810	0.524045	0.031022
AT5G51010	AT5G51010	-0.98138	0.031022
AT5G58240	FHIT	0.311678	0.031022
AT3G06960	PDE320	0.608901	0.0311139
AT1G20560	AAE1	0.45205	0.0314731
[truncated: 30,550 more rows]
