# Supplementary material for: Deciphering the molecular logic of WOX5 function in the root stem cell organizer
Source: EMBO J. 2024 Nov 18;44(1):281–303. doi: 10.1038/s44318-024-00302-2 (PMC11696986; doi:10.1038/s44318-024-00302-2)
Supplement: Supplementary file 22 — Source data Fig. 5 [file 44318_2024_302_MOESM22_ESM.zip]

Archive with 37 entries (24 files):
- Figure 5/
- Figure 5/5A/
- Figure 5/5A/CESA1 in WT_Image GFP.tif
- Figure 5/5A/CESA1 in WT_Image tdTomato and GFP.tif
- Figure 5/5A/CESA1 in wox5-1_Image GFP.tif
- Figure 5/5A/CESA1 in wox5-1_Image tdTomato and GFP.tif
- Figure 5/5B/
- Figure 5/5B/CEPR2 in WT_Image GFP.tif
- Figure 5/5B/CEPR2 in WT_Image tdTomato and GFP.tif
- Figure 5/5B/CEPR2 in wox5-1_Image GFP.tif
- Figure 5/5B/CEPR2 in wox5-1_Image tdTomato and GFP.tif
- Figure 5/5C/
- Figure 5/5C/ERD14 in WT_Image GFP.tif
- Figure 5/5C/ERD14 in WT_Image tdTomato and GFP.tif
- Figure 5/5C/ERD14 in wox5-1_Image GFP.tif
- Figure 5/5C/ERD14 in wox5-1_Image tdTomato and GFP.tif
- Figure 5/5D/
- Figure 5/5D/SGP1 in WT_Image GFP.tif
- Figure 5/5D/SGP1 in WT_Image tdTomato and GFP.tif
- Figure 5/5D/SGP1 in wox5-1_Image GFP.tif
- Figure 5/5D/SGP1 in wox5-1_Image tdTomato and GFP.tif
- Figure 5/5E/
- Figure 5/5E/Figure 5E source data.xlsx
- Figure 5/5F/
- Figure 5/5F/Figure 5F QC184.tif
- Figure 5/5G/
- Figure 5/5G/Figure 5G wox5-1 QC184.tif
- Figure 5/5H/
- Figure 5/5H/Figure 5H CESA1.tif
- Figure 5/5I/
- Figure 5/5I/Figure 5I CEPR2.tif
- Figure 5/5J/
- Figure 5/5J/Figure 5J ERD14.tif
- Figure 5/5K/
- Figure 5/5K/Figure 5K SGP1.tif
- Figure 5/5L/
- Figure 5/5L/Figure 5L source data.xlsx
