# Supplementary material for: Deciphering the molecular logic of WOX5 function in the root stem cell organizer
Source: EMBO J. 2024 Nov 18;44(1):281–303. doi: 10.1038/s44318-024-00302-2 (PMC11696986; doi:10.1038/s44318-024-00302-2)
Supplement: Supplementary file 22 — Source data Fig. 5 [file 44318_2024_302_MOESM22_ESM.zip › Figure 5/5E/Figure 5E source data.xlsx]

## Sheet: Sheet1
Source data assigned to Figure 5E. Quantification of GFP signals in the QC of the reporter lines in Figure 5A-D. The mean GFP intensity in the wild-type QC was set to 100%. n = 20.
No.	CESA1 in WT	CESA1 in wox5-1	CEPR2 in WT	CEPR2 in wox5-1	ERD14 in WT	ERD14 in wox5-1	SGP1 in WT	SGP1 in wox5-1
1	31.2057	76.257	145.337	56.48	207.133	39.2979	172.754	38.168
2	139.51	130.635	125.323	43.1644	172.142	22.6809	81.5727	28.8862
3	121.748	88.7366	88.395	64.0194	118.868	67.8381	146.502	14.195
4	78.921	63.5769	68.3868	43.1381	156.806	13.6193	68.6586	18.3285
5	192.306	44.7512	84.56	24.134	128.438	39.7529	55.2811	11.7928
6	207.309	40.0459	126.987	31.3998	94.9136	35.9101	109.964	17.2858
7	85.262	77.3834	106.397	47.1531	91.6337	18.7787	80.3617	12.8237
8	92.8882	76.6502	128.53	28.0016	70.0164	45.4309	120.534	17.7902
9	107.935	104.734	113.93	48.7619	121.611	27.9197	96.3092	4.48815
10	88.0374	69.0007	103.877	44.147	91.6185	43.8915	67.6958	15.6411
11	149.482	20.7296	73.4879	20.6165	73.9889	51.1013	95.6964	22.7807
12	93.786	10.1302	68.5608	27.8258	47.6435	48.662	69.1344	20.4237
13	54.1536	87.464	96.2235	38.5625	73.1012	37.8036	69.3081	34.3692
14	45.4108	81.7436	115.314	37.4749	65.6498	34.8167	83.572	18.8762
15	182.177	90.6791	141.33	25.0336	96.7449	47.7762	84.8093	18.2772
16	77.703	24.6044	65.619	28.8505	86.3642	31.6871	106.708	23.1156
17	105.897	38.2445	94.1829	44.5281	57.6685	23.8868	165.499	22.8136
18	21.3952	50.7776	42.1453	19.0467	98.955	35.9466	109.369	23.7787
19	41.9679	58.9608	87.219	43.1781	90.4068	59.6409	91.3717	24.3992
20	82.9036	39.1181	124.195	22.7505	56.2976	39.7157	124.9	20.947
