# Supplementary material for: Deciphering the molecular logic of WOX5 function in the root stem cell organizer
Source: EMBO J. 2024 Nov 18;44(1):281–303. doi: 10.1038/s44318-024-00302-2 (PMC11696986; doi:10.1038/s44318-024-00302-2)
Supplement: Supplementary file 22 — Source data Fig. 5 [file 44318_2024_302_MOESM22_ESM.zip › Figure 5/5L/Figure 5L source data.xlsx]

## Sheet: Quantification of GUS signals 
Source data assigned to Figure 5L. Quantification of GUS signals in the QC of the misexpression lines in Figure 5F-K. The mean GUS intensity in the wild-type QC was set to 100%. n = 50.
No.	WT QC184	wox5-1 QC184	CESA1	CEPR2	ERD14	SGP1
1	38.9035	1.8851	2.84609	1.10861	2.35406	1.17703
2	72.3701	0.953311	1.38845	6.63397	107.595	10.3896
3	37.4521	1.5968	3.51495	0.381324	1.24469	0.934091
4	108.4	0.109938	0.96023	9.54464	1.16857	3.04675
5	27.7029	0.730359	7.89326	3.4719	2.8015	0.946392
6	115.169	4.14613	2.09805	2.93835	3.99545	0.0984063
7	136.873	1.34002	1.61755	3.57568	3.25048	0.316745
8	109.21	7.60112	0.804933	4.83882	103.797	1.43458
9	154.541	5.87363	5.55996	2.5724	89.0508	37.0523
10	147.94	2.74154	0.67193	32.3688	3.56569	1.45534
11	62.7748	0.33289	1.63524	64.9097	0.639641	0.614271
12	79.6637	0.673468	3.23588	3.72944	3.77634	3.53648
13	58.052	1.68521	1.73441	1.41767	1.77054	14.375
14	44.6488	1.43689	0.488956	2.57778	1.01097	5.53382
15	112.663	0.405157	1.51069	3.15438	1.85896	0.831841
16	87.0173	1.38307	1.43842	0.704989	1.58988	4.34372
17	136.586	6.04891	0.983294	26.1761	2.46708	4.12768
18	32.684	2.39558	1.4315	2.37866	2.57394	1.28005
19	107.301	3.00831	0.987138	2.39865	4.24377	1.80745
20	57.0141	1.75209	1.43996	0.655017	3.48881	1.90816
21	98.4693	0.258317	2.79843	2.60008	0.575062	1.93276
22	11.5935	1.12937	2.46785	1.35616	0.192969	2.49783
23	125.614	2.62929	1.33079	0.414383	3.9793	28.7008
24	132.037	1.81898	1.01866	1.31311	9.69071	14.6495
25	98.5178	1.61678	1.49993	0.909489	3.48497	2.55472
26	111.93	0.950236	1.85742	2.4394	0.408232	0.876431
27	33.585	2.71924	0.730359	3.91857	2.28103	18.7971
28	67.7812	2.77537	1.20086	1.78054	49.2193	6.96532
29	144.618	2.35714	0.613502	2.08345	1.80745	2.94373
30	117.154	1.74748	0.323664	85.2844	2.43556	1.1309
31	140.075	1.73595	0.330584	2.27411	1.76055	15.4675
32	71.865	0.853367	1.75286	0.83876	0.490494	2.0796
33	107.322	2.5132	17.9169	2.05808	2.15802	8.85964
34	156.81	2.38482	0.634259	0.669624	1.96813	1.68444
35	136.095	3.40655	0.805702	55.7326	0.917177	1.19856
36	140.374	1.83666	1.65753	1.70904	19.2784	1.23315
37	94.9244	1.55912	1.91815	1.97274	0.607351	2.7054
38	114.131	2.55395	1.67137	1.11937	1.85357	1.29773
39	65.3302	1.91969	1.85742	1.61755	99.5556	1.64984
40	110.809	1.53914	2.42249	2.53473	9.62152	10.9761
41	105.811	3.76635	2.74615	1.84666	3.36888	0.532778
42	52.2645	3.08827	1.90047	2.2964	1.84281	1.27083
43	111.105	2.46785	12.2985	11.0599	2.79382	0.898726
44	166.666	1.48224	2.18185	6.96686	3.06213	10.9808
45	157.944	2.01041	2.49783	4.21148	34.9927	6.74083
46	108.677	2.64698	0.19835	0.0276768	0.532778	2.20261
47	142.792	0.947161	1.37846	0.790326	1.56143	2.43171
48	139.559	1.70289	2.05808	2.1019	39.3095	3.53033
49	111.507	3.20435	1.39537	1.6929	0.900264	1.44457
50	97.6736	0.961768	1.17626	1.64754	2.14726	1.17626
